# Supplementary material for: Changes in concentrations of cervicovaginal immune mediators across the menstrual cycle: a systematic review and meta-analysis of individual patient data
Source: BMC Med. 2022 Oct 5;20:353. doi: 10.1186/s12916-022-02532-9 (PMC9533580; doi:10.1186/s12916-022-02532-9)
Supplement: Supplementary file 3 — Additional file 3. Code and data. IPD from co-authors who agreed to share it, results of all analyses presented in the paper, and R code files necessary to reproduce the analysis and figures. [file 12916_2022_2532_MOESM3_ESM.zip]

Archive with 107 entries (86 files):
- MenstrualCycleMetaanalysis/data/
- MenstrualCycleMetaanalysis/data/cytokine_lookup.xlsx
- MenstrualCycleMetaanalysis/data/data_complete/
- MenstrualCycleMetaanalysis/data/data_complete/01_study/
- MenstrualCycleMetaanalysis/data/data_complete/01_study/Arnold-2016.csv
- MenstrualCycleMetaanalysis/data/data_complete/01_study/Barousse-2007.csv
- MenstrualCycleMetaanalysis/data/data_complete/01_study/Boily-Larouche-2019.csv
- MenstrualCycleMetaanalysis/data/data_complete/01_study/Bradley-2018.csv
- MenstrualCycleMetaanalysis/data/data_complete/01_study/Byrne-2016.csv
- MenstrualCycleMetaanalysis/data/data_complete/01_study/clean_summary_data/
- MenstrualCycleMetaanalysis/data/data_complete/01_study/clean_summary_data/Shust-2010.csv
- MenstrualCycleMetaanalysis/data/data_complete/01_study/clean_summary_data/Shust-2010_table_III_ICC.xlsx
- MenstrualCycleMetaanalysis/data/data_complete/01_study/Cortez-2014.csv
- MenstrualCycleMetaanalysis/data/data_complete/01_study/Fidel-2003.csv
- MenstrualCycleMetaanalysis/data/data_complete/01_study/Ghosh-2010a.csv
- MenstrualCycleMetaanalysis/data/data_complete/01_study/Hughes-2021.csv
- MenstrualCycleMetaanalysis/data/data_complete/01_study/Hughes-unpublished.csv
- MenstrualCycleMetaanalysis/data/data_complete/01_study/Jais-2016.csv
- MenstrualCycleMetaanalysis/data/data_complete/01_study/Jais-2017.csv
- MenstrualCycleMetaanalysis/data/data_complete/01_study/Joag-unpublished.csv
- MenstrualCycleMetaanalysis/data/data_complete/01_study/Kyongo-2012.csv
- MenstrualCycleMetaanalysis/data/data_complete/01_study/Lahey-2012.csv
- MenstrualCycleMetaanalysis/data/data_complete/01_study/Lieberman-2008.csv
- MenstrualCycleMetaanalysis/data/data_complete/01_study/Makinde-2018.csv
- MenstrualCycleMetaanalysis/data/data_complete/01_study/New wet lab data.csv
- MenstrualCycleMetaanalysis/data/data_complete/01_study/Novak-2007.csv
- MenstrualCycleMetaanalysis/data/data_complete/01_study/Patel-2014.csv
- MenstrualCycleMetaanalysis/data/data_complete/01_study/Safaeian-2009.csv
- MenstrualCycleMetaanalysis/data/data_complete/01_study/Sriprasert-2020.csv
- MenstrualCycleMetaanalysis/data/data_complete/01_study/Thurman-2015.csv
- MenstrualCycleMetaanalysis/data/data_complete/01_study/Thurman-2017.csv
- MenstrualCycleMetaanalysis/data/data_complete/01_study/Thurman-unpublished.csv
- MenstrualCycleMetaanalysis/data/data_complete/01_study/Yegorov-2019.csv
- MenstrualCycleMetaanalysis/data/data_complete/02_models/
- MenstrualCycleMetaanalysis/data/data_complete/02_models/models_periovulatory_linear.csv
- MenstrualCycleMetaanalysis/data/data_complete/02_models/models_periovulatory_logistic.csv
- MenstrualCycleMetaanalysis/data/data_complete/02_models/models_primary_linear.csv
- MenstrualCycleMetaanalysis/data/data_complete/02_models/models_primary_logistic.csv
- MenstrualCycleMetaanalysis/data/data_complete/03_meta/
- MenstrualCycleMetaanalysis/data/data_complete/03_meta/periovulatory_linear.csv
- MenstrualCycleMetaanalysis/data/data_complete/03_meta/primary_linear.csv
- MenstrualCycleMetaanalysis/data/data_complete/03_meta/primary_logistic.csv
- MenstrualCycleMetaanalysis/data/data_complete/03_meta/subgroup_results/
- MenstrualCycleMetaanalysis/data/data_complete/03_meta/subgroup_results/assay_method.csv
- MenstrualCycleMetaanalysis/data/data_complete/03_meta/subgroup_results/phasing.csv
- MenstrualCycleMetaanalysis/data/data_complete/03_meta/subgroup_results/region.csv
- MenstrualCycleMetaanalysis/data/data_complete/03_meta/subgroup_results/sample_type.csv
- MenstrualCycleMetaanalysis/data/data_complete/04_secondary/
- MenstrualCycleMetaanalysis/data/data_complete/04_secondary/assay_method_comparisons.csv
- MenstrualCycleMetaanalysis/data/data_complete/04_secondary/cvl_volume_comparisons.csv
- MenstrualCycleMetaanalysis/data/data_complete/04_secondary/phasing_method.csv
- MenstrualCycleMetaanalysis/data/data_complete/04_secondary/phasing_method_counts.csv
- MenstrualCycleMetaanalysis/data/data_complete/04_secondary/phasing_method_samples.csv
- MenstrualCycleMetaanalysis/data/data_complete/04_secondary/sample_type_comparisons.csv
- MenstrualCycleMetaanalysis/data/data_complete/04_secondary/total_protein_normalization.csv
- MenstrualCycleMetaanalysis/data/data_complete/05_sensitivity/
- MenstrualCycleMetaanalysis/data/data_complete/05_sensitivity/multivariate_metas.csv
- MenstrualCycleMetaanalysis/data/data_complete/05_sensitivity/multivariate_models.csv
- MenstrualCycleMetaanalysis/data/data_complete/05_sensitivity/one-vs-two-stage-meta-analysis.csv
- MenstrualCycleMetaanalysis/data/data_complete/06_figures/
- MenstrualCycleMetaanalysis/data/data_complete/06_figures/assay_method_CXCL8.csv
- MenstrualCycleMetaanalysis/data/data_complete/06_figures/blood_detection.csv
- MenstrualCycleMetaanalysis/data/data_complete/06_figures/concentrations.csv
- MenstrualCycleMetaanalysis/data/data_complete/06_figures/cvl_volume_CXCL8.csv
- MenstrualCycleMetaanalysis/data/data_complete/06_figures/sample_type_CXCL8.csv
- MenstrualCycleMetaanalysis/data/data_complete/06_figures/studies_table.csv
- MenstrualCycleMetaanalysis/data/data_helper_files/
- MenstrualCycleMetaanalysis/data/data_helper_files/country_regions.csv
- MenstrualCycleMetaanalysis/data/data_helper_files/cvl_variables.csv
- MenstrualCycleMetaanalysis/data/data_helper_files/data_schema.xlsx
- MenstrualCycleMetaanalysis/data/data_helper_files/data_schema_summary_data.xlsx
- MenstrualCycleMetaanalysis/data/data_helper_files/every_study.xlsx
- MenstrualCycleMetaanalysis/data/data_helper_files/GRADE.xlsx
- MenstrualCycleMetaanalysis/data/data_helper_files/immune_mediator_display_names.xlsx
- MenstrualCycleMetaanalysis/data/data_helper_files/risk_of_bias.csv
- MenstrualCycleMetaanalysis/data/data_helper_files/sponge_swab_site.csv
- MenstrualCycleMetaanalysis/data/data_helper_files/study_level_covariates.csv
- MenstrualCycleMetaanalysis/data/data_partial/
- MenstrualCycleMetaanalysis/data/data_partial/01_study/
- MenstrualCycleMetaanalysis/data/data_partial/02_models/
- MenstrualCycleMetaanalysis/data/data_partial/03_meta/
- MenstrualCycleMetaanalysis/data/data_partial/03_meta/subgroup_results/
- MenstrualCycleMetaanalysis/data/data_partial/04_secondary/
- MenstrualCycleMetaanalysis/data/data_partial/05_sensitivity/
- MenstrualCycleMetaanalysis/data/data_partial/06_figures/
- MenstrualCycleMetaanalysis/figures/
- MenstrualCycleMetaanalysis/make_paper.R
- MenstrualCycleMetaanalysis/MenstrualCycleMetaanalysis.Rproj
- MenstrualCycleMetaanalysis/R/
- MenstrualCycleMetaanalysis/R/01_model_data.R
- MenstrualCycleMetaanalysis/R/02_model_Shust-2010.R
- MenstrualCycleMetaanalysis/R/03_meta-analysis.R
- MenstrualCycleMetaanalysis/R/04_subgroup_analyses.R
- MenstrualCycleMetaanalysis/R/05_secondary_analyses.R
- MenstrualCycleMetaanalysis/R/06_sensitivity_analyses.R
- MenstrualCycleMetaanalysis/R/07_figures.R
- MenstrualCycleMetaanalysis/R/08_statistics.Rmd
- MenstrualCycleMetaanalysis/R/09_PRISMA IPD flow diagram.Rmd
- MenstrualCycleMetaanalysis/R/10_plot_each_analyte_meta-analysis_separately.Rmd
- MenstrualCycleMetaanalysis/R/helpers_data_cleaning.R
- MenstrualCycleMetaanalysis/R/helpers_figure_functions.R
- MenstrualCycleMetaanalysis/R/helpers_get_data.R
- MenstrualCycleMetaanalysis/R/helpers_modeling_functions.R
- MenstrualCycleMetaanalysis/R/helpers_save_data.R
- MenstrualCycleMetaanalysis/R/helpers_style_functions.R
- MenstrualCycleMetaanalysis/R/source_all.R
- MenstrualCycleMetaanalysis/README.html
