# Supplementary material for: Changes in concentrations of cervicovaginal immune mediators across the menstrual cycle: a systematic review and meta-analysis of individual patient data
Source: BMC Med. 2022 Oct 5;20:353. doi: 10.1186/s12916-022-02532-9 (PMC9533580; doi:10.1186/s12916-022-02532-9)
Supplement: Supplementary file 3 — Additional file 3. Code and data. IPD from co-authors who agreed to share it, results of all analyses presented in the paper, and R code files necessary to reproduce the analysis and figures. [file 12916_2022_2532_MOESM3_ESM.zip › MenstrualCycleMetaanalysis/data/cytokine_lookup.xlsx]

## Sheet: other_studies_cytokine_lookup
Gene	EntrezId	OfficialSymbol	Makinde-2018	Boily-Larouche-2019	Francis-2016	Bradley-2018	Kyongo-2012	Jais-2016	Jais-2017	Hughes-unpublished	Birse	Byrne-2016	Jespers-2017	Novak_2007	Yegorov_2019	Lieberman_2008	Hughes_2021	Crowley-Nowick-2003	Arnold_2016	Tedesco-2010	Hwang-2011	Sriprasert-2020	Fidel-2003	Shust-2010	Barousse-2007	Thurman-unpublished	Thurman-2017	Patel-2014	Cortez-2014	Thurman-2015	Castle-2002	Kutteh-2001	Samson-2011	Al-Harthi-2000	Safaeian-2009	Ghosh-2010a	Lahey-2012	Moscicki-2020	Joag-unpublished	New wet lab data
		Albumin			albumin						ALB
	335	APOA1			apolipoa1						APOA1
	6347	CCL2	MCP-1/ CCL2	MCP1	mcp_1														MCP1						MCP-1				mcp1LL										MCP1	MCP-1
MIP-3a	6364	CCL20	MIP-3α/ CCL20	MIP3a		CCL20		MIP-3 α( pg/ml)		CCL20					MIP3a		MIP-3a		MIP3a							Mip3A		CCL20		MIP3alpha						MIP3a			MIP3a
	6348	CCL3		MIP1a	mip_1alpha					CCL3		MIP-1a			MIP1a						MIP1A						Mip1APg		mip1aLL									MIP-1a	MIP1a
MIP-1b	6351	CCL4	MIP-1β	MIP1b	mip_1beta		Mip1b			CCL4		MIP-1b	MIP-1b		MIP1b		MIP-1b		MIP1b								Mip1BPg		mip1bLL	RANTES									MIP1b
RANTES	6352	CCL5	RANTES/ CCL5		rantes	CCL5		Rantes (pg/ml)		CCL5		RANTES		RANTES (pg/ml)	Rantes		RANTES		RANTES		RANTES				RANTES	Rantes		RANTES											RANTES
	6355	CCL8	MCP-2		mcp_2
	6356	CCL11																											eotaxinLL											Eotaxin
	959	CD40LG		sCD40L								sCD40L																												sCD40L
GMCSF	1437	CSF2	GM-CSF		gm_csf		Gmcsf					GM-CSF	GM-CSF			GMCSF			GMCSF										gmcsfLL										GMCSF
GCSF	1440	CSF3	GCSF		g_csf		Gcsf					G-CSF	G-CSF																gcsfLL
	1508	CTSB							Cathepsin-B(pg/mL)		CTSB
	1509	CTSD							Cathepsin-D(pg/ml)		CTSD																													CTSD
	2919	CXCL1				CXCL1																				Groa	GroaPg			GRO alpha
IP-10	3627	CXCL10	IP10/ CXCL10	IP10	ip_10		Ip10			CXCL10		IP-10	IP-10		IP10		IP-10		IP10								Ip10Pg		ip10LL										IP10
	6387	CXCL12	SDF-1β		sdf_1beta																							SDF1a
IL-8	3576	CXCL8	IL-8/ CXCL8	IL8	il_8	CXCL8	Il8	IL-8( pg/ml)		CXCL8		IL-8	IL-8		IL8HA	IL_8	IL-8	IL-8	IL8		IL8	il8		IL-8	IL-8	Il8		IL8	il8LL	IL_8				IL-8			IL-8	IL-8	IL8
MIG	4283	CXCL9	MIG	MIG	mig					CXCL9					MIG		MIG		MIG																				MIG
HNP13		DEFA1-3	Hnp-1-3		hnp_1_3v						DEFA1													HNP 1-3			Hnp13Pg
	1670	DEFA5																									Hd5Ng
HBD3	55894	DEFB103B	β-defensin 3		b_df3																			HBD 3			Hbd3Pg
HBD4	140596	DEFB104A	β-defensin 4		b_df4
	1673	DEFB4A			b_df2		Defensin	Human BD-2(pg/ml)																HBD 2		Bd2	Hbd2Pg	HBD2								HBD2
	2323	FLT3LG										FLT-3L
	10578	GNLY															GNLY																							GNLY
	3383	ICAM1																								Icam1	Icam1Ng			ICAM_1
	3440	IFNA2								IFN-a2a		IFNa2			IFNa	IFN_a					IFNA2			IFN-a2					ifna2LL									IFN-a2
	3456	IFNB1	IFN-β		ifn_beta
IFN-y	3458	IFNG	IFN-γ	IFNy	ifn_gamma	IFNG				IFNg		IFN-y			IFNg	IFN_g	IFN-y				IFNG		IFN-g	IFN-c	IFN-g				ifngLL									IFN-g	IFNg
		IgA	IgGA		iga													IgA						IgA	Total IgA						CAIGAS	IgA			IgA					IgA
		IgE																					IgE-tot
		IgG																						IgG	Total IgG						CAIGGS	IgG			IgG					IgG
		IgG1	IgG1		igg1						IGHG1														Total IgG1
		IgG2	IgG2		igg2
		IgG3	IgG3		igg3						IGHG3
		IgG4	IgG4		igg4																				Total IgG4
		IgM	IgGM		igm																																			IgM
	3586	IL10	IL-10	IL10	il_10	IL10				IL-10		IL-10			IL10	IL_10		IL-10	IL10		IL10		IL-10		IL-10	Il10			il10LL	IL_10	CAI10S	IL10		IL-10				IL-10	IL10
		IL12p70	IL-12	IL12_p70	il_12		Il12			IL-12p70		IL-12p70	IL-12		IL12p70	IL_12					IL12		IL-12		IL-12	Il12P70			il12p70LL		CAI12S							IL-12
		IL12p40																											il12p40LL
	3596	IL13													IL13	IL_13													il13LL									IL-13
	3600	IL15		IL15	il_15																								il15LL											IL-15
	3603	IL16	IL-16		il_16																																			IL-16
IL-17A	3605	IL17A	IL-17	IL17A	il_17					IL-17A					IL17		IL-17A		IL17										il17LL										IL17
	3606	IL18			il_18					IL-18	IL18
IL-1a	3552	IL1A	IL-1α	IL1a	il_1alpha	IL1A	Il1a			IL-1a		IL-1a	IL-1a		IL1a		IL-1a		IL1a		IL1A		IL-1a	IL-1a	IL-1				il1aLL								IL1a	IL-1a	IL1a	IL-1a
IL-1b	3553	IL1B	IL-1β	IL1b	il_1beta		Il1b			IL-1b		IL-1B	IL1-b		IL1B	IL_1B	IL-1b		IL1b		IL1B	il1b		IL-1b		Il1B	Il1BPg		il1bLL	IL_IB		IL1B		IL-1b				IL-1b	IL1b
IL-1RA	3557	IL1RN		IL1RA			Il1ra			IL-1RA		IL-1RA	IL-1ra				IL-1RA							IL-1ra		Il1Ra				IL-1RA							IL1a-ra
IL-2	3558	IL2	IL-2	IL2	il_2					IL-2		IL-2			IL2	IL_2	IL-2	IL-2					IL-2		IL-2				il2LL
	3559	IL2RA		IL2RA
	3562	IL3																											il3LL
	3565	IL4	IL-4		il_4							IL-4			IL4	IL_4							IL-4		IL-4				il4LL									IL-4
	3567	IL5														IL_5													il5LL									IL-5
IL-6	3569	IL6	IL-6		il_6	IL6	Il6	IL-6(pg/ml)		IL-6		IL-6	IL-6		IL6	IL_6	IL-6	IL-6	IL6		IL6		IL-6	IL-6	IL-6	Il6			il6LL	IL_6		IL6		IL-6				IL-6	IL6
	3574	IL7	IL-7							IL-7																			il7LL
	3713	IVL			involucrin						IVL
	4049	LTA																											tnfbLL
LTF	4057	LTF												Lactoferrin										Lactoferrin		Lactoferrin	LactoferrinNg			Lactoferrin
	4069	LYZ																						Lysozyme		Lyso				Lysozyme
	8174	MADCAM1												Madcam Conc Cervical sponge
	4312	MMP1						MMP-1 (pg/ml)																																MMP-1
	4313	MMP2						MMP-2 (pg/ml)
	4316	MMP7						MMP-7 (pg/ml)																																MMP-7
	4318	MMP9						MMP-9(pg/ml)			MMP9
ELAFIN	5266	PI3	Elafin		elafin		Elafin	Elafin(pg/ml)					Elafin													Elafin	ElafinPg	Elafin		Elafin						Elafin
	5284	PIGR			pigr						PIGR
	6279	S100A8			s100a8						S100A8
CCL5	6352	CCL5																						RANTES										RANTES
	6402	SELL	L-Selectin/ CD62L
	6403	SELP	P-Selectin
	6317	SERPINB3			scca_1
	6318	SERPINB4									SERPINB4
	6590	SLPI	SLP-1		slpi			SLPI(pg/ml)			SLPI		SLPI	SPLI										SLPI		Slpi	SlpiPg			SLPI						SLPI
	7039	TGFA			tgf_alpha
	7040	TGFB1	TGF-β		tgf_beta1	TGFB																	TGF-b-tot		TGF-b					TGFb1
	7042	TGFB2																												TGFb2
	7043	TGFB3																												TGFb3
TNF-a	7124	TNF	TNF-α	TNFa	tnf_alpha	TNF		TNF-α( pg/ml)		TNF		TNF-a			TNFa	TNF_a	TNF-a		TNFa		TNF		TNF-a		TNF-a	Tnfa	TnfaPg		tnfaLL	TNFa				TNFa				TNF-a	TNFa
		Total																						Total protein
	7422	VEGFA														VEGF
MBL2	4153	MBL2																		MBL
TFF1	7031	TFF1																															TFF1
TFF2	7032	TFF2																															TFF2
TFF3	7033	TFF3																															TFF3
TNFRII	7133	TNFRSF1B																																TNFRII
