# Supplementary material for: Changes in concentrations of cervicovaginal immune mediators across the menstrual cycle: a systematic review and meta-analysis of individual patient data
Source: BMC Med. 2022 Oct 5;20:353. doi: 10.1186/s12916-022-02532-9 (PMC9533580; doi:10.1186/s12916-022-02532-9)
Supplement: Supplementary file 3 — Additional file 3. Code and data. IPD from co-authors who agreed to share it, results of all analyses presented in the paper, and R code files necessary to reproduce the analysis and figures. [file 12916_2022_2532_MOESM3_ESM.zip › MenstrualCycleMetaanalysis/data/data_complete/01_study/Arnold-2016.csv]

StudyName	Ptid	SampleId	Phase	TheirPhase	DaysSinceLmp	Age	MycoplasmaGenitalium	Chlamydia	Trichomonas	Gonorrhea	Hsv2	HpvAptima	HormonalContraception	CurrentSmoker	CigarettesWithin24Hours	EligibilityTheirPhase	EligibilityPrimary	EligibilitySecondary	Assay	Concentration	EntrezId	OfficialSymbol	Detectable	Log2Concentration	Published	SampleType	AssayMethod	OurPhasingMethod	LowerLOD
Arnold-2016	12	12	Other	Irregular	15	32	Negative	Negative	Negative	Negative	Positive	Negative	DMPA	Negative	NA	Ineligible - use of hormonal contraception or IUD	Ineligible - use of hormonal contraception or IUD	Ineligible - use of hormonal contraception or IUD	GMCSF	14.8001098820582	1437	CSF2	In	3.887535981938342	Published	CVL	MSD	Days since LMP	NA
Arnold-2016	28	28	Other	Irregular	74	27	Negative	Negative	Negative	Negative	Negative	Positive	DMPA	Negative	NA	Ineligible - use of hormonal contraception or IUD	Ineligible - use of hormonal contraception or IUD	Ineligible - use of hormonal contraception or IUD	GMCSF	18.1361473635974	1437	CSF2	In	4.1807961136121925	Published	CVL	MSD	Days since LMP	NA
Arnold-2016	44	44	Follicular	Periovulatory	12	37	Positive	Negative	Positive	Negative	Positive	Negative	None	Positive	5	Eligible	Eligible	Eligible	GMCSF	2456.09713608254	1437	CSF2	In	11.262151903584098	Published	CVL	MSD	Days since LMP	NA
Arnold-2016	48	48	Luteal	Irregular	23	27	Negative	Negative	Negative	Negative	Positive	Negative	DMPA	Negative	NA	Ineligible - use of hormonal contraception or IUD	Ineligible - use of hormonal contraception or IUD	Ineligible - use of hormonal contraception or IUD	GMCSF	46.8649052865092	1437	CSF2	In	5.550436061938321	Published	CVL	MSD	Days since LMP	NA
Arnold-2016	54	54	Other	NA	NA	27	Negative	Negative	Negative	Positive	Negative	Negative	None	Positive	20	Ineligible - no menstrual cycle information	Ineligible - no menstrual cycle information	Ineligible - no menstrual cycle information	GMCSF	27637.98	1437	CSF2	In	14.754364555678013	Published	CVL	MSD	Days since LMP	NA
Arnold-2016	56	56	Other	NA	NA	NA	NA	NA	NA	NA	NA	NA	None	NA	NA	Ineligible - no menstrual cycle information	Ineligible - no menstrual cycle information	Ineligible - no menstrual cycle information	GMCSF	176.548628188333	1437	CSF2	In	7.463921800939766	Published	CVL	MSD	Days since LMP	NA
Arnold-2016	62	62	Other	Irregular	66	27	Negative	Negative	Negative	Negative	Positive	Negative	DMPA	Negative	NA	Ineligible - use of hormonal contraception or IUD	Ineligible - use of hormonal contraception or IUD	Ineligible - use of hormonal contraception or IUD	GMCSF	61.4969858024215	1437	CSF2	In	5.942443795185308	Published	CVL	MSD	Days since LMP	NA
Arnold-2016	65	65	Other	NA	18	26	Negative	Negative	Negative	Negative	Positive	Negative	None	Negative	NA	Ineligible - their phase not defined	Ineligible - days since LMP outside of allowed windows	Ineligible - days since LMP outside of allowed windows	GMCSF	710.714031473121	1437	CSF2	In	9.473125372170774	Published	CVL	MSD	Days since LMP	NA
Arnold-2016	75	75	Other	NA	NA	NA	NA	NA	NA	NA	NA	NA	None	NA	NA	Ineligible - no menstrual cycle information	Ineligible - no menstrual cycle information	Ineligible - no menstrual cycle information	GMCSF	55.7967474451775	1437	CSF2	In	5.802109120499566	Published	CVL	MSD	Days since LMP	NA
Arnold-2016	77	77	Other	NA	NA	NA	NA	NA	NA	NA	NA	NA	None	NA	NA	Ineligible - no menstrual cycle information	Ineligible - no menstrual cycle information	Ineligible - no menstrual cycle information	GMCSF	85.1987603258217	1437	CSF2	In	6.4127605337328335	Published	CVL	MSD	Days since LMP	NA
Arnold-2016	87	87	Luteal	Luteal	22	30	Negative	Negative	Negative	Negative	Positive	Negative	None	Positive	5	Eligible	Eligible	Eligible	GMCSF	242.583336197021	1437	CSF2	In	7.922336640432573	Published	CVL	MSD	Days since LMP	NA
Arnold-2016	92	92	Other	Periovulatory	14	27	Negative	Negative	Negative	Negative	Negative	Negative	None	Negative	NA	Eligible	Ineligible - days since LMP outside of allowed windows	Ineligible - days since LMP outside of allowed windows	GMCSF	868.462631100909	1437	CSF2	In	9.762319962619122	Published	CVL	MSD	Days since LMP	NA
Arnold-2016	106	106	Follicular	Follicular	6	35	Negative	Negative	Negative	Negative	Positive	Negative	None	Negative	NA	Eligible	Eligible	Eligible	GMCSF	208.311233144256	1437	CSF2	In	7.702596828310995	Published	CVL	MSD	Days since LMP	NA
Arnold-2016	109	109	Other	NA	116	32	Negative	Negative	Negative	Negative	Negative	Negative	IUD	Negative	NA	Ineligible - use of hormonal contraception or IUD	Ineligible - use of hormonal contraception or IUD	Ineligible - use of hormonal contraception or IUD	GMCSF	306.411850539347	1437	CSF2	In	8.259328284634638	Published	CVL	MSD	Days since LMP	NA
Arnold-2016	111	111	Follicular	Periovulatory	12	32	Negative	Negative	Negative	Negative	Positive	Negative	Pills	Negative	NA	Ineligible - use of hormonal contraception or IUD	Ineligible - use of hormonal contraception or IUD	Ineligible - use of hormonal contraception or IUD	GMCSF	196.651567250835	1437	CSF2	In	7.619497873924846	Published	CVL	MSD	Days since LMP	NA
Arnold-2016	113	113	Other	Luteal	28	27	Negative	Negative	Negative	Negative	Positive	Negative	Norplant	Negative	NA	Ineligible - use of hormonal contraception or IUD	Ineligible - use of hormonal contraception or IUD	Ineligible - use of hormonal contraception or IUD	GMCSF	7.37778853072242	1437	CSF2	In	2.8831884377111874	Published	CVL	MSD	Days since LMP	NA
Arnold-2016	116	116	Other	NA	NA	NA	NA	NA	NA	NA	NA	NA	None	NA	NA	Ineligible - no menstrual cycle information	Ineligible - no menstrual cycle information	Ineligible - no menstrual cycle information	GMCSF	61.9215078749273	1437	CSF2	In	5.95236869843029	Published	CVL	MSD	Days since LMP	NA
Arnold-2016	117	117	Follicular	Follicular	8	24	Negative	Negative	Negative	Negative	Positive	Negative	None	Negative	NA	Eligible	Eligible	Eligible	GMCSF	351.694512557032	1437	CSF2	In	8.458179014733627	Published	CVL	MSD	Days since LMP	NA
Arnold-2016	119	119	Follicular	Follicular	7	28	Negative	Negative	Negative	Negative	Negative	Negative	None	Positive	2	Eligible	Eligible	Eligible	GMCSF	527.59712945261	1437	CSF2	In	9.043292904978758	Published	CVL	MSD	Days since LMP	NA
Arnold-2016	122	122	Follicular	Irregular	12	33	Negative	Negative	Negative	Negative	Positive	Positive	DMPA	Positive	3	Ineligible - use of hormonal contraception or IUD	Ineligible - use of hormonal contraception or IUD	Ineligible - use of hormonal contraception or IUD	GMCSF	39.6304532413026	1437	CSF2	In	5.3085375619469914	Published	CVL	MSD	Days since LMP	NA
Arnold-2016	123	123	Follicular	Follicular	9	26	Negative	Negative	Negative	Negative	Negative	Negative	Norplant	Negative	NA	Ineligible - use of hormonal contraception or IUD	Ineligible - use of hormonal contraception or IUD	Ineligible - use of hormonal contraception or IUD	GMCSF	12.4454520079312	1437	CSF2	In	3.637546723579844	Published	CVL	MSD	Days since LMP	NA
Arnold-2016	132	132	Other	NA	NA	NA	NA	NA	NA	NA	NA	NA	None	NA	NA	Ineligible - no menstrual cycle information	Ineligible - no menstrual cycle information	Ineligible - no menstrual cycle information	GMCSF	19.191261425708	1437	CSF2	In	4.262377636686595	Published	CVL	MSD	Days since LMP	NA
Arnold-2016	139	139	Other	Irregular	94	29	Negative	Negative	Negative	Negative	Negative	Negative	DMPA	Negative	NA	Ineligible - use of hormonal contraception or IUD	Ineligible - use of hormonal contraception or IUD	Ineligible - use of hormonal contraception or IUD	GMCSF	132.337467859705	1437	CSF2	In	7.04807777023173	Published	CVL	MSD	Days since LMP	NA
Arnold-2016	155	155	Other	Luteal	29	28	Negative	Negative	Negative	Negative	Positive	Positive	None	Negative	NA	Eligible	Ineligible - days since LMP outside of allowed windows	Ineligible - days since LMP outside of allowed windows	GMCSF	2334.08	1437	CSF2	In	11.188638294561388	Published	CVL	MSD	Days since LMP	NA
Arnold-2016	156	156	Other	NA	32	28	Negative	Negative	Negative	Negative	Negative	Positive	Pills	Negative	NA	Ineligible - use of hormonal contraception or IUD	Ineligible - use of hormonal contraception or IUD	Ineligible - use of hormonal contraception or IUD	GMCSF	132.664704581476	1437	CSF2	In	7.051640782801083	Published	CVL	MSD	Days since LMP	NA
Arnold-2016	178	178	Other	NA	508	32	Negative	Negative	Negative	Negative	Positive	Negative	Norplant	Negative	NA	Ineligible - use of hormonal contraception or IUD	Ineligible - use of hormonal contraception or IUD	Ineligible - use of hormonal contraception or IUD	GMCSF	108.836687264966	1437	CSF2	In	6.766021139869483	Published	CVL	MSD	Days since LMP	NA
Arnold-2016	179	179	Follicular	Irregular	10	26	Negative	Negative	Negative	Negative	Negative	Negative	DMPA	Positive	3	Ineligible - use of hormonal contraception or IUD	Ineligible - use of hormonal contraception or IUD	Ineligible - use of hormonal contraception or IUD	GMCSF	240.401422816492	1437	CSF2	In	7.909301624443717	Published	CVL	MSD	Days since LMP	NA
Arnold-2016	192	192	Other	NA	34	29	Negative	Negative	Negative	Negative	NA	Negative	None	Negative	NA	Ineligible - their phase not defined	Ineligible - days since LMP outside of allowed windows	Ineligible - days since LMP outside of allowed windows	GMCSF	2.57334999034166	1437	CSF2	In	1.3636476852069925	Published	CVL	MSD	Days since LMP	NA
Arnold-2016	207	207	Other	Periovulatory	15	27	Negative	Negative	Negative	Negative	Positive	Negative	None	Negative	NA	Eligible	Ineligible - days since LMP outside of allowed windows	Ineligible - days since LMP outside of allowed windows	GMCSF	60.5060052705475	1437	CSF2	In	5.919006433044521	Published	CVL	MSD	Days since LMP	NA
Arnold-2016	212	212	Other	NA	47	22	Negative	Negative	Negative	Negative	Positive	Negative	Norplant	Negative	NA	Ineligible - use of hormonal contraception or IUD	Ineligible - use of hormonal contraception or IUD	Ineligible - use of hormonal contraception or IUD	GMCSF	10.9285629203797	1437	CSF2	In	3.4500317974570667	Published	CVL	MSD	Days since LMP	NA
Arnold-2016	220	220	Other	NA	474	27	Negative	Negative	Negative	Negative	Positive	Positive	Norplant	Positive	20	Ineligible - use of hormonal contraception or IUD	Ineligible - use of hormonal contraception or IUD	Ineligible - use of hormonal contraception or IUD	GMCSF	128.688285233905	1437	CSF2	In	7.0077369177374855	Published	CVL	MSD	Days since LMP	NA
Arnold-2016	257	257	Other	NA	NA	NA	NA	NA	NA	NA	NA	NA	None	NA	NA	Ineligible - no menstrual cycle information	Ineligible - no menstrual cycle information	Ineligible - no menstrual cycle information	GMCSF	800.827450071953	1437	CSF2	In	9.645347616251263	Published	CVL	MSD	Days since LMP	NA
Arnold-2016	275	275	Luteal	Luteal	24	30	Negative	Negative	Negative	Negative	Negative	Negative	None	Negative	NA	Eligible	Eligible	Eligible	GMCSF	627.690055061931	1437	CSF2	In	9.293908541237549	Published	CVL	MSD	Days since LMP	NA
Arnold-2016	278	278	Other	NA	18	25	Negative	Negative	Negative	Negative	Positive	Negative	None	Negative	NA	Ineligible - their phase not defined	Ineligible - days since LMP outside of allowed windows	Ineligible - days since LMP outside of allowed windows	GMCSF	379.702327035751	1437	CSF2	In	8.5687250304295155	Published	CVL	MSD	Days since LMP	NA
Arnold-2016	284	284	Other	Irregular	71	28	Negative	Negative	Negative	Negative	Positive	Negative	DMPA	Negative	NA	Ineligible - use of hormonal contraception or IUD	Ineligible - use of hormonal contraception or IUD	Ineligible - use of hormonal contraception or IUD	GMCSF	193.387518307637	1437	CSF2	In	7.595350872610276	Published	CVL	MSD	Days since LMP	NA
Arnold-2016	287	287	Other	NA	201	26	Negative	Negative	Negative	Negative	Negative	Positive	None	Positive	4	Ineligible - their phase not defined	Ineligible - days since LMP outside of allowed windows	Ineligible - days since LMP outside of allowed windows	GMCSF	173.396446078811	1437	CSF2	In	7.437930519262856	Published	CVL	MSD	Days since LMP	NA
Arnold-2016	291	291	Other	NA	NA	NA	NA	NA	NA	NA	NA	NA	None	NA	NA	Ineligible - no menstrual cycle information	Ineligible - no menstrual cycle information	Ineligible - no menstrual cycle information	GMCSF	121.387972383408	1437	CSF2	In	6.923481670326761	Published	CVL	MSD	Days since LMP	NA
Arnold-2016	302	302	Other	NA	NA	NA	NA	NA	NA	NA	NA	NA	None	NA	NA	Ineligible - no menstrual cycle information	Ineligible - no menstrual cycle information	Ineligible - no menstrual cycle information	GMCSF	57.4167833242162	1437	CSF2	In	5.84340060320689	Published	CVL	MSD	Days since LMP	NA
Arnold-2016	303	303	Other	Luteal	27	22	Positive	Negative	Negative	Negative	Positive	Positive	None	Negative	NA	Eligible	Ineligible - days since LMP outside of allowed windows	Ineligible - days since LMP outside of allowed windows	GMCSF	741.591099671665	1437	CSF2	In	9.534480119098735	Published	CVL	MSD	Days since LMP	NA
Arnold-2016	304	304	Other	Periovulatory	14	22	Positive	Positive	Negative	Negative	Positive	Negative	None	Negative	NA	Eligible	Ineligible - days since LMP outside of allowed windows	Ineligible - days since LMP outside of allowed windows	GMCSF	557.340582656663	1437	CSF2	In	9.122415396601593	Published	CVL	MSD	Days since LMP	NA
Arnold-2016	307	307	Follicular	Irregular	6	24	Negative	Negative	Negative	Negative	Negative	Negative	DMPA	Negative	NA	Ineligible - use of hormonal contraception or IUD	Ineligible - use of hormonal contraception or IUD	Ineligible - use of hormonal contraception or IUD	GMCSF	46.4913826313789	1437	CSF2	In	5.538891426439496	Published	CVL	MSD	Days since LMP	NA
Arnold-2016	308	308	Luteal	Luteal	23	29	Positive	Negative	Negative	Negative	Positive	Negative	None	Positive	2	Eligible	Eligible	Eligible	GMCSF	1913.43846932125	1437	CSF2	In	10.901951793490616	Published	CVL	MSD	Days since LMP	NA
Arnold-2016	310	310	Other	NA	45	30	Negative	Negative	Negative	Negative	Positive	Positive	Norplant	Negative	NA	Ineligible - use of hormonal contraception or IUD	Ineligible - use of hormonal contraception or IUD	Ineligible - use of hormonal contraception or IUD	GMCSF	158.402960114343	1437	CSF2	In	7.307455485434549	Published	CVL	MSD	Days since LMP	NA
Arnold-2016	311	311	Other	NA	NA	NA	NA	NA	NA	NA	NA	NA	None	NA	NA	Ineligible - no menstrual cycle information	Ineligible - no menstrual cycle information	Ineligible - no menstrual cycle information	GMCSF	67.9951133153386	1437	CSF2	In	6.087359161117156	Published	CVL	MSD	Days since LMP	NA
Arnold-2016	313	313	Follicular	NA	10	29	Negative	Negative	Negative	Negative	Positive	Negative	None	Negative	NA	Ineligible - their phase not defined	Eligible	Eligible	GMCSF	1818.06740365056	1437	CSF2	In	10.828189972153277	Published	CVL	MSD	Days since LMP	NA
Arnold-2016	314	314	Follicular	NA	10	29	Negative	Negative	Negative	Negative	Positive	Negative	Pills	Negative	NA	Ineligible - use of hormonal contraception or IUD	Ineligible - use of hormonal contraception or IUD	Ineligible - use of hormonal contraception or IUD	GMCSF	152.675213799025	1437	CSF2	In	7.254322055238038	Published	CVL	MSD	Days since LMP	NA
Arnold-2016	315	315	Follicular	Follicular	9	43	Negative	Negative	Negative	Negative	Positive	Negative	Pills	Positive	2	Ineligible - use of hormonal contraception or IUD	Ineligible - use of hormonal contraception or IUD	Ineligible - use of hormonal contraception or IUD	GMCSF	459.969150792212	1437	CSF2	In	8.845393295528023	Published	CVL	MSD	Days since LMP	NA
Arnold-2016	317	317	Other	Irregular	161	26	Negative	Negative	Negative	Negative	Positive	Negative	DMPA	Negative	NA	Ineligible - use of hormonal contraception or IUD	Ineligible - use of hormonal contraception or IUD	Ineligible - use of hormonal contraception or IUD	GMCSF	15.7991995471648	1437	CSF2	In	3.9817795622398022	Published	CVL	MSD	Days since LMP	NA
Arnold-2016	320	320	Luteal	Luteal	22	34	Negative	Negative	Negative	Negative	Positive	Negative	None	Negative	NA	Eligible	Eligible	Eligible	GMCSF	108.913795167405	1437	CSF2	In	6.76704288909244	Published	CVL	MSD	Days since LMP	NA
Arnold-2016	321	321	Other	Luteal	25	20	Negative	Negative	Negative	Negative	Negative	Negative	Norplant	Negative	NA	Ineligible - use of hormonal contraception or IUD	Ineligible - use of hormonal contraception or IUD	Ineligible - use of hormonal contraception or IUD	GMCSF	364.147415618813	1437	CSF2	In	8.508378796045589	Published	CVL	MSD	Days since LMP	NA
Arnold-2016	322	322	Follicular	Follicular	9	32	Negative	Negative	Negative	Negative	Positive	Negative	None	Negative	NA	Eligible	Eligible	Eligible	GMCSF	46.585765614615	1437	CSF2	In	5.541817298387578	Published	CVL	MSD	Days since LMP	NA
Arnold-2016	323	323	Other	NA	NA	NA	NA	NA	NA	NA	NA	NA	None	NA	NA	Ineligible - no menstrual cycle information	Ineligible - no menstrual cycle information	Ineligible - no menstrual cycle information	GMCSF	215.727615127134	1437	CSF2	In	7.753067056383911	Published	CVL	MSD	Days since LMP	NA
Arnold-2016	324	324	Follicular	Follicular	9	38	Negative	Negative	Negative	Negative	Positive	Negative	Pills	Negative	NA	Ineligible - use of hormonal contraception or IUD	Ineligible - use of hormonal contraception or IUD	Ineligible - use of hormonal contraception or IUD	GMCSF	373.598121908255	1437	CSF2	In	8.545343392358548	Published	CVL	MSD	Days since LMP	NA
Arnold-2016	326	326	Luteal	Luteal	19	31	Negative	Negative	Negative	Negative	Negative	Negative	None	Negative	NA	Eligible	Eligible	Eligible	GMCSF	1257.13324343113	1437	CSF2	In	10.295921853632729	Published	CVL	MSD	Days since LMP	NA
Arnold-2016	327	327	Other	Luteal	29	37	Negative	Negative	Negative	Negative	Positive	Negative	Norplant	Negative	NA	Ineligible - use of hormonal contraception or IUD	Ineligible - use of hormonal contraception or IUD	Ineligible - use of hormonal contraception or IUD	GMCSF	291.423892579306	1437	CSF2	In	8.186975352326874	Published	CVL	MSD	Days since LMP	NA
Arnold-2016	329	329	Other	Irregular	4	39	Negative	Negative	Negative	Negative	Positive	Negative	DMPA	Negative	NA	Ineligible - use of hormonal contraception or IUD	Ineligible - use of hormonal contraception or IUD	Ineligible - use of hormonal contraception or IUD	GMCSF	1670.36995142807	1437	CSF2	In	10.705951949027092	Published	CVL	MSD	Days since LMP	NA
Arnold-2016	331	331	Other	NA	NA	NA	NA	NA	NA	NA	NA	NA	None	NA	NA	Ineligible - no menstrual cycle information	Ineligible - no menstrual cycle information	Ineligible - no menstrual cycle information	GMCSF	182.281203267872	1437	CSF2	In	7.510021988944577	Published	CVL	MSD	Days since LMP	NA
Arnold-2016	332	332	Other	Luteal	25	23	Positive	Negative	Negative	Negative	Negative	Negative	None	Negative	NA	Eligible	Ineligible - days since LMP outside of allowed windows	Ineligible - days since LMP outside of allowed windows	GMCSF	2.53715228566172	1437	CSF2	In	1.3432101158446308	Published	CVL	MSD	Days since LMP	NA
Arnold-2016	335	335	Luteal	Luteal	21	36	Negative	Negative	Negative	Negative	Negative	Negative	Pills	Positive	6	Ineligible - use of hormonal contraception or IUD	Ineligible - use of hormonal contraception or IUD	Ineligible - use of hormonal contraception or IUD	GMCSF	641.826663747205	1437	CSF2	In	9.326039915288511	Published	CVL	MSD	Days since LMP	NA
Arnold-2016	339	339	Other	Irregular	50	39	Negative	Negative	Negative	Negative	Positive	Negative	DMPA	Negative	NA	Ineligible - use of hormonal contraception or IUD	Ineligible - use of hormonal contraception or IUD	Ineligible - use of hormonal contraception or IUD	GMCSF	23.4621132068169	1437	CSF2	In	4.552261056066822	Published	CVL	MSD	Days since LMP	NA
Arnold-2016	340	340	Other	Irregular	15	33	Negative	Negative	Negative	Negative	Positive	Negative	DMPA	Negative	NA	Ineligible - use of hormonal contraception or IUD	Ineligible - use of hormonal contraception or IUD	Ineligible - use of hormonal contraception or IUD	GMCSF	7.24130097024931	1437	CSF2	In	2.8562489148105445	Published	CVL	MSD	Days since LMP	NA
Arnold-2016	341	341	Other	Irregular	281	25	Negative	Negative	Negative	Negative	Negative	Negative	DMPA	Positive	3	Ineligible - use of hormonal contraception or IUD	Ineligible - use of hormonal contraception or IUD	Ineligible - use of hormonal contraception or IUD	GMCSF	215.482724674533	1437	CSF2	In	7.751428402358712	Published	CVL	MSD	Days since LMP	NA
Arnold-2016	342	342	Follicular	NA	11	44	Negative	Negative	Negative	Negative	Positive	Negative	None	Negative	NA	Ineligible - their phase not defined	Eligible	Eligible	GMCSF	42.1373045912778	1437	CSF2	In	5.397026126717776	Published	CVL	MSD	Days since LMP	NA
Arnold-2016	343	343	Other	NA	68	29	Negative	Negative	Negative	Negative	Negative	Negative	Norplant	Positive	20	Ineligible - use of hormonal contraception or IUD	Ineligible - use of hormonal contraception or IUD	Ineligible - use of hormonal contraception or IUD	GMCSF	159.98736954296	1437	CSF2	In	7.321814203531143	Published	CVL	MSD	Days since LMP	NA
Arnold-2016	346	346	Follicular	Irregular	9	34	Negative	Negative	Negative	Negative	NA	Negative	DMPA	Negative	NA	Ineligible - use of hormonal contraception or IUD	Ineligible - use of hormonal contraception or IUD	Ineligible - use of hormonal contraception or IUD	GMCSF	2439.42642806715	1437	CSF2	In	11.25232625759061	Published	CVL	MSD	Days since LMP	NA
Arnold-2016	353	353	Other	NA	467	25	Negative	Negative	Negative	Negative	Negative	Negative	Norplant	Negative	NA	Ineligible - use of hormonal contraception or IUD	Ineligible - use of hormonal contraception or IUD	Ineligible - use of hormonal contraception or IUD	GMCSF	501.982747719298	1437	CSF2	In	8.971493971864085	Published	CVL	MSD	Days since LMP	NA
Arnold-2016	354	354	Follicular	NA	11	35	Negative	Negative	Negative	Negative	Positive	Negative	Pills	Negative	NA	Ineligible - use of hormonal contraception or IUD	Ineligible - use of hormonal contraception or IUD	Ineligible - use of hormonal contraception or IUD	GMCSF	68.0167983390246	1437	CSF2	In	6.087819192536727	Published	CVL	MSD	Days since LMP	NA
Arnold-2016	355	355	Follicular	Follicular	5	25	Negative	Negative	Negative	Negative	Negative	Negative	None	Negative	NA	Eligible	Eligible	Eligible	GMCSF	1057.82163323363	1437	CSF2	In	10.046880669634726	Published	CVL	MSD	Days since LMP	NA
Arnold-2016	356	356	Other	Follicular	4	34	Negative	Negative	Positive	Negative	Positive	Negative	None	Negative	NA	Eligible	Ineligible - days since LMP outside of allowed windows	Ineligible - days since LMP outside of allowed windows	GMCSF	417.133687269177	1437	CSF2	In	8.704366017210853	Published	CVL	MSD	Days since LMP	NA
Arnold-2016	360	360	Follicular	Follicular	8	35	Negative	Negative	Negative	Negative	Positive	Positive	Pills	Negative	NA	Ineligible - use of hormonal contraception or IUD	Ineligible - use of hormonal contraception or IUD	Ineligible - use of hormonal contraception or IUD	GMCSF	109.293522574402	1437	CSF2	In	6.772064090082777	Published	CVL	MSD	Days since LMP	NA
Arnold-2016	363	363	Other	NA	30	34	Negative	Negative	Negative	Negative	Negative	Positive	None	Negative	NA	Ineligible - their phase not defined	Ineligible - days since LMP outside of allowed windows	Ineligible - days since LMP outside of allowed windows	GMCSF	18.6884561253474	1437	CSF2	In	4.2240754862120555	Published	CVL	MSD	Days since LMP	NA
Arnold-2016	369	369	Other	Periovulatory	13	22	Positive	Negative	Negative	Negative	Negative	Negative	None	Negative	NA	Eligible	Ineligible - days since LMP outside of allowed windows	Ineligible - days since LMP outside of allowed windows	GMCSF	646.891424079298	1437	CSF2	In	9.337379776664509	Published	CVL	MSD	Days since LMP	NA
Arnold-2016	372	372	Follicular	Periovulatory	12	30	Negative	Negative	Negative	Negative	Negative	Negative	Pills	Negative	NA	Ineligible - use of hormonal contraception or IUD	Ineligible - use of hormonal contraception or IUD	Ineligible - use of hormonal contraception or IUD	GMCSF	3738.18972077847	1437	CSF2	In	11.868124075329021	Published	CVL	MSD	Days since LMP	NA
Arnold-2016	376	376	Other	Follicular	4	23	Negative	Negative	Negative	Negative	Positive	Negative	Norplant	Positive	8	Ineligible - use of hormonal contraception or IUD	Ineligible - use of hormonal contraception or IUD	Ineligible - use of hormonal contraception or IUD	GMCSF	290.856161175173	1437	CSF2	In	8.184162054720106	Published	CVL	MSD	Days since LMP	NA
Arnold-2016	378	378	Luteal	Luteal	20	34	Negative	Negative	Negative	Negative	Negative	Negative	None	Negative	NA	Eligible	Eligible	Eligible	GMCSF	916.615552098707	1437	CSF2	In	9.840172953716642	Published	CVL	MSD	Days since LMP	NA
Arnold-2016	379	379	Follicular	Irregular	9	25	Negative	Negative	Negative	Negative	Positive	Negative	DMPA	Negative	NA	Ineligible - use of hormonal contraception or IUD	Ineligible - use of hormonal contraception or IUD	Ineligible - use of hormonal contraception or IUD	GMCSF	627.726973680321	1437	CSF2	In	9.29399339321337	Published	CVL	MSD	Days since LMP	NA
Arnold-2016	381	381	Other	NA	NA	NA	NA	NA	NA	NA	NA	NA	None	NA	NA	Ineligible - no menstrual cycle information	Ineligible - no menstrual cycle information	Ineligible - no menstrual cycle information	GMCSF	1487.29195813336	1437	CSF2	In	10.538472163529642	Published	CVL	MSD	Days since LMP	NA
Arnold-2016	390	390	Other	Irregular	13	31	Negative	Negative	Negative	Negative	Negative	Negative	DMPA	Negative	NA	Ineligible - use of hormonal contraception or IUD	Ineligible - use of hormonal contraception or IUD	Ineligible - use of hormonal contraception or IUD	GMCSF	340.729020711201	1437	CSF2	In	8.412481020252956	Published	CVL	MSD	Days since LMP	NA
Arnold-2016	395	395	Luteal	Luteal	22	24	Negative	Negative	Negative	Negative	Negative	Negative	None	Negative	NA	Eligible	Eligible	Eligible	GMCSF	260.907189294351	1437	CSF2	In	8.027392887921684	Published	CVL	MSD	Days since LMP	NA
Arnold-2016	402	402	Other	Follicular	4	19	Negative	Negative	Negative	Negative	Negative	Positive	None	Negative	NA	Eligible	Ineligible - days since LMP outside of allowed windows	Ineligible - days since LMP outside of allowed windows	GMCSF	252.576607356714	1437	CSF2	In	7.980577218396478	Published	CVL	MSD	Days since LMP	NA
Arnold-2016	404	404	Other	Periovulatory	15	21	Negative	Negative	Negative	Negative	Negative	Negative	None	Positive	5	Eligible	Ineligible - days since LMP outside of allowed windows	Ineligible - days since LMP outside of allowed windows	GMCSF	468.578587199097	1437	CSF2	In	8.872147218138155	Published	CVL	MSD	Days since LMP	NA
Arnold-2016	405	405	Follicular	Irregular	5	24	Negative	Negative	Negative	Negative	Negative	Positive	DMPA	Negative	NA	Ineligible - use of hormonal contraception or IUD	Ineligible - use of hormonal contraception or IUD	Ineligible - use of hormonal contraception or IUD	GMCSF	20.3787380102981	1437	CSF2	In	4.348992807693473	Published	CVL	MSD	Days since LMP	NA
Arnold-2016	408	408	Follicular	NA	10	39	Negative	Negative	Negative	Negative	Negative	Negative	None	Positive	4	Ineligible - their phase not defined	Eligible	Eligible	GMCSF	86.1379223244712	1437	CSF2	In	6.428576620599343	Published	CVL	MSD	Days since LMP	NA
Arnold-2016	412	412	Other	NA	NA	NA	NA	NA	NA	NA	NA	NA	None	NA	NA	Ineligible - no menstrual cycle information	Ineligible - no menstrual cycle information	Ineligible - no menstrual cycle information	GMCSF	131.057175889971	1437	CSF2	In	7.03405253876686	Published	CVL	MSD	Days since LMP	NA
Arnold-2016	413	413	Other	NA	34	28	Negative	Negative	Negative	Negative	Negative	Positive	Norplant	Negative	NA	Ineligible - use of hormonal contraception or IUD	Ineligible - use of hormonal contraception or IUD	Ineligible - use of hormonal contraception or IUD	GMCSF	175.816182960883	1437	CSF2	In	7.457924058907302	Published	CVL	MSD	Days since LMP	NA
Arnold-2016	421	421	Other	Irregular	0	27	Negative	Negative	Negative	Negative	Negative	Positive	DMPA	Negative	NA	Ineligible - use of hormonal contraception or IUD	Ineligible - use of hormonal contraception or IUD	Ineligible - use of hormonal contraception or IUD	GMCSF	20.7237724650478	1437	CSF2	In	4.373214743723622	Published	CVL	MSD	Days since LMP	NA
Arnold-2016	422	422	Other	Periovulatory	15	34	Negative	Negative	Negative	Negative	Negative	Negative	Pills	Negative	NA	Ineligible - use of hormonal contraception or IUD	Ineligible - use of hormonal contraception or IUD	Ineligible - use of hormonal contraception or IUD	GMCSF	402.874386664627	1437	CSF2	In	8.654186276704412	Published	CVL	MSD	Days since LMP	NA
Arnold-2016	426	426	Other	Irregular	334	25	Negative	Negative	Negative	Negative	NA	Negative	DMPA	Positive	5	Ineligible - use of hormonal contraception or IUD	Ineligible - use of hormonal contraception or IUD	Ineligible - use of hormonal contraception or IUD	GMCSF	26.4631281504118	1437	CSF2	In	4.725911704513838	Published	CVL	MSD	Days since LMP	NA
Arnold-2016	428	428	Follicular	NA	10	34	Negative	Negative	Negative	Negative	Positive	Negative	None	Negative	NA	Ineligible - their phase not defined	Eligible	Eligible	GMCSF	1778.90739547772	1437	CSF2	In	10.796775694894814	Published	CVL	MSD	Days since LMP	NA
Arnold-2016	434	434	Other	Irregular	221	20	Negative	Negative	Negative	Negative	Negative	Negative	DMPA	Negative	NA	Ineligible - use of hormonal contraception or IUD	Ineligible - use of hormonal contraception or IUD	Ineligible - use of hormonal contraception or IUD	GMCSF	40.1688535851934	1437	CSF2	In	5.32800538249535	Published	CVL	MSD	Days since LMP	NA
Arnold-2016	437	437	Follicular	Follicular	8	22	Negative	Negative	Negative	Negative	Positive	Negative	None	Negative	NA	Eligible	Eligible	Eligible	GMCSF	248.349393832604	1437	CSF2	In	7.956227415246218	Published	CVL	MSD	Days since LMP	NA
Arnold-2016	440	440	Other	NA	NA	NA	NA	NA	NA	NA	NA	NA	None	NA	NA	Ineligible - no menstrual cycle information	Ineligible - no menstrual cycle information	Ineligible - no menstrual cycle information	GMCSF	1866.9137761903	1437	CSF2	In	10.86643958258763	Published	CVL	MSD	Days since LMP	NA
Arnold-2016	442	442	Follicular	Follicular	6	30	Negative	Negative	Negative	Negative	NA	Positive	None	Positive	15	Eligible	Eligible	Ineligible - missing co-variate information	GMCSF	754.367887263959	1437	CSF2	In	9.559124452915107	Published	CVL	MSD	Days since LMP	NA
Arnold-2016	443	443	Other	Periovulatory	15	42	Positive	Negative	Negative	Negative	Positive	Negative	None	Positive	7	Eligible	Ineligible - days since LMP outside of allowed windows	Ineligible - days since LMP outside of allowed windows	GMCSF	132.233021811757	1437	CSF2	In	7.046938687763159	Published	CVL	MSD	Days since LMP	NA
Arnold-2016	446	446	Other	Follicular	4	36	Negative	Negative	Negative	Negative	Positive	Positive	None	Negative	NA	Eligible	Ineligible - days since LMP outside of allowed windows	Ineligible - days since LMP outside of allowed windows	GMCSF	164.604530163691	1437	CSF2	In	7.362860231213213	Published	CVL	MSD	Days since LMP	NA
Arnold-2016	451	451	Follicular	Irregular	5	19	Negative	Negative	Negative	Negative	Positive	Negative	DMPA	Positive	4	Ineligible - use of hormonal contraception or IUD	Ineligible - use of hormonal contraception or IUD	Ineligible - use of hormonal contraception or IUD	GMCSF	5.41442629959919	1437	CSF2	In	2.4368084812184723	Published	CVL	MSD	Days since LMP	NA
Arnold-2016	454	454	Other	NA	3	23	Negative	Negative	Negative	Negative	Negative	Negative	Norplant	Positive	5	Ineligible - use of hormonal contraception or IUD	Ineligible - use of hormonal contraception or IUD	Ineligible - use of hormonal contraception or IUD	GMCSF	5822.81388670796	1437	CSF2	In	12.507500791634287	Published	CVL	MSD	Days since LMP	NA
Arnold-2016	461	461	Other	Follicular	4	27	Negative	Negative	Negative	Negative	Negative	Negative	None	Negative	NA	Eligible	Ineligible - days since LMP outside of allowed windows	Ineligible - days since LMP outside of allowed windows	GMCSF	371.429227402344	1437	CSF2	In	8.536943533775487	Published	CVL	MSD	Days since LMP	NA
Arnold-2016	463	463	Other	Irregular	1389	22	Negative	Negative	Negative	Negative	Negative	Negative	DMPA	Positive	3	Ineligible - use of hormonal contraception or IUD	Ineligible - use of hormonal contraception or IUD	Ineligible - use of hormonal contraception or IUD	GMCSF	103.031163239706	1437	CSF2	In	6.68693695680889	Published	CVL	MSD	Days since LMP	NA
Arnold-2016	472	472	Other	NA	3	34	Negative	Negative	Negative	Negative	Negative	Negative	None	Negative	NA	Ineligible - their phase not defined	Ineligible - days since LMP outside of allowed windows	Ineligible - days since LMP outside of allowed windows	GMCSF	38.7433332172161	1437	CSF2	In	5.2758761739984505	Published	CVL	MSD	Days since LMP	NA
Arnold-2016	475	475	Other	Irregular	3609	28	Positive	Negative	Negative	Negative	Negative	Positive	DMPA	Negative	NA	Ineligible - use of hormonal contraception or IUD	Ineligible - use of hormonal contraception or IUD	Ineligible - use of hormonal contraception or IUD	GMCSF	15.1317606372086	1437	CSF2	In	3.919507955197532	Published	CVL	MSD	Days since LMP	NA
Arnold-2016	476	476	Other	NA	NA	NA	NA	NA	NA	NA	NA	NA	None	NA	NA	Ineligible - no menstrual cycle information	Ineligible - no menstrual cycle information	Ineligible - no menstrual cycle information	GMCSF	40.600286310232804	1437	CSF2	In	5.343417996113001	Published	CVL	MSD	Days since LMP	NA
Arnold-2016	477	477	Other	NA	17	23	Negative	Negative	Negative	Negative	Negative	Negative	None	Negative	NA	Ineligible - their phase not defined	Ineligible - days since LMP outside of allowed windows	Ineligible - days since LMP outside of allowed windows	GMCSF	941.607317340995	1437	CSF2	In	9.87898172154716	Published	CVL	MSD	Days since LMP	NA
Arnold-2016	490	490	Follicular	Follicular	7	22	Negative	Negative	Negative	Negative	NA	Positive	None	Negative	NA	Eligible	Eligible	Ineligible - missing co-variate information	GMCSF	379.909774507836	1437	CSF2	In	8.569513020631499	Published	CVL	MSD	Days since LMP	NA
Arnold-2016	495	495	Other	NA	17	35	Negative	Negative	Negative	Negative	Positive	Negative	Pills	Negative	NA	Ineligible - use of hormonal contraception or IUD	Ineligible - use of hormonal contraception or IUD	Ineligible - use of hormonal contraception or IUD	GMCSF	1665.04269164182	1437	CSF2	In	10.701343453087956	Published	CVL	MSD	Days since LMP	NA
Arnold-2016	498	498	Follicular	Irregular	12	43	Negative	Negative	Negative	Negative	Positive	Positive	DMPA	Negative	NA	Ineligible - use of hormonal contraception or IUD	Ineligible - use of hormonal contraception or IUD	Ineligible - use of hormonal contraception or IUD	GMCSF	1524.65828091738	1437	CSF2	In	10.574270214767791	Published	CVL	MSD	Days since LMP	NA
Arnold-2016	499	499	Other	Irregular	16	28	Negative	Negative	Negative	Negative	Negative	Negative	DMPA	Negative	NA	Ineligible - use of hormonal contraception or IUD	Ineligible - use of hormonal contraception or IUD	Ineligible - use of hormonal contraception or IUD	GMCSF	1850.24754204084	1437	CSF2	In	10.853502584476031	Published	CVL	MSD	Days since LMP	NA
Arnold-2016	502	502	Other	Irregular	341	24	Negative	Negative	Positive	Negative	Positive	Negative	DMPA	Negative	NA	Ineligible - use of hormonal contraception or IUD	Ineligible - use of hormonal contraception or IUD	Ineligible - use of hormonal contraception or IUD	GMCSF	53.5223994695846	1437	CSF2	In	5.74207088996377	Published	CVL	MSD	Days since LMP	NA
Arnold-2016	503	503	Other	Irregular	525	29	Negative	Negative	Negative	Negative	Positive	Positive	DMPA	Positive	20	Ineligible - use of hormonal contraception or IUD	Ineligible - use of hormonal contraception or IUD	Ineligible - use of hormonal contraception or IUD	GMCSF	49.1176003164772	1437	CSF2	In	5.618168173183271	Published	CVL	MSD	Days since LMP	NA
Arnold-2016	507	507	Other	Irregular	100	34	Negative	Negative	Negative	Negative	Negative	Negative	DMPA	Positive	7	Ineligible - use of hormonal contraception or IUD	Ineligible - use of hormonal contraception or IUD	Ineligible - use of hormonal contraception or IUD	GMCSF	12.2759341722265	1437	CSF2	In	3.6177609095990366	Published	CVL	MSD	Days since LMP	NA
Arnold-2016	511	511	Other	Irregular	NA	43	Negative	Negative	Negative	Negative	Positive	Negative	DMPA	Negative	NA	Ineligible - no menstrual cycle information	Ineligible - no menstrual cycle information	Ineligible - no menstrual cycle information	GMCSF	7.14386275245757	1437	CSF2	In	2.8367043637386895	Published	CVL	MSD	Days since LMP	NA
Arnold-2016	514	514	Other	Irregular	84	24	Negative	Negative	Negative	Negative	Negative	Negative	DMPA	Negative	NA	Ineligible - use of hormonal contraception or IUD	Ineligible - use of hormonal contraception or IUD	Ineligible - use of hormonal contraception or IUD	GMCSF	119.545506899231	1437	CSF2	In	6.901416097356579	Published	CVL	MSD	Days since LMP	NA
Arnold-2016	516	516	Other	NA	37	25	Negative	Negative	Negative	Negative	Negative	Negative	None	Negative	NA	Ineligible - their phase not defined	Ineligible - days since LMP outside of allowed windows	Ineligible - days since LMP outside of allowed windows	GMCSF	1138.46694216909	1437	CSF2	In	10.152876684998164	Published	CVL	MSD	Days since LMP	NA
Arnold-2016	519	519	Other	NA	35	21	Negative	Negative	Negative	Negative	Positive	Negative	None	Positive	7	Ineligible - their phase not defined	Ineligible - days since LMP outside of allowed windows	Ineligible - days since LMP outside of allowed windows	GMCSF	384.563996114871	1437	CSF2	In	8.58707988989935	Published	CVL	MSD	Days since LMP	NA
Arnold-2016	521	521	Other	Irregular	160	27	Negative	Negative	Negative	Negative	Positive	Positive	DMPA	Positive	20	Ineligible - use of hormonal contraception or IUD	Ineligible - use of hormonal contraception or IUD	Ineligible - use of hormonal contraception or IUD	GMCSF	55.1682892741822	1437	CSF2	In	5.785767339198871	Published	CVL	MSD	Days since LMP	NA
Arnold-2016	522	522	Follicular	Follicular	8	32	Negative	Negative	Negative	Negative	Positive	Positive	None	Positive	10	Eligible	Eligible	Eligible	GMCSF	1871.71722285954	1437	CSF2	In	10.870146775142247	Published	CVL	MSD	Days since LMP	NA
Arnold-2016	523	523	Follicular	Follicular	7	35	Negative	Negative	Negative	Negative	Positive	Positive	None	Negative	NA	Eligible	Eligible	Eligible	GMCSF	42.5380532410353	1437	CSF2	In	5.4106821045900215	Published	CVL	MSD	Days since LMP	NA
Arnold-2016	525	525	Other	NA	193	28	Negative	Negative	Negative	Negative	NA	Positive	None	Negative	NA	Ineligible - their phase not defined	Ineligible - days since LMP outside of allowed windows	Ineligible - days since LMP outside of allowed windows	GMCSF	1550.38844483857	1437	CSF2	In	10.59841400805338	Published	CVL	MSD	Days since LMP	NA
Arnold-2016	531	531	Other	NA	2	30	Negative	Negative	Negative	Negative	Positive	Negative	None	Positive	9	Ineligible - their phase not defined	Ineligible - days since LMP outside of allowed windows	Ineligible - days since LMP outside of allowed windows	GMCSF	378.53611471502	1437	CSF2	In	8.564287138690435	Published	CVL	MSD	Days since LMP	NA
Arnold-2016	534	534	Other	Periovulatory	13	41	Negative	Negative	Negative	Negative	Positive	Negative	None	Negative	NA	Eligible	Ineligible - days since LMP outside of allowed windows	Ineligible - days since LMP outside of allowed windows	GMCSF	485.592952950614	1437	CSF2	In	8.923603674760056	Published	CVL	MSD	Days since LMP	NA
Arnold-2016	535	535	Follicular	Follicular	5	25	Negative	Negative	Negative	Negative	Positive	Negative	None	Positive	2	Eligible	Eligible	Eligible	GMCSF	198.330323364005	1437	CSF2	In	7.63176146251226	Published	CVL	MSD	Days since LMP	NA
Arnold-2016	12	12	Other	Irregular	15	32	Negative	Negative	Negative	Negative	Positive	Negative	DMPA	Negative	NA	Ineligible - use of hormonal contraception or IUD	Ineligible - use of hormonal contraception or IUD	Ineligible - use of hormonal contraception or IUD	IL1a	6.03718422589619	3552	IL1A	In	2.593875825952957	Published	CVL	MSD	Days since LMP	NA
Arnold-2016	28	28	Other	Irregular	74	27	Negative	Negative	Negative	Negative	Negative	Positive	DMPA	Negative	NA	Ineligible - use of hormonal contraception or IUD	Ineligible - use of hormonal contraception or IUD	Ineligible - use of hormonal contraception or IUD	IL1a	78.660546541727	3552	IL1A	In	6.297568305199459	Published	CVL	MSD	Days since LMP	NA
Arnold-2016	44	44	Follicular	Periovulatory	12	37	Positive	Negative	Positive	Negative	Positive	Negative	None	Positive	5	Eligible	Eligible	Eligible	IL1a	1049.5403692251	3552	IL1A	In	10.035541943775021	Published	CVL	MSD	Days since LMP	NA
Arnold-2016	48	48	Luteal	Irregular	23	27	Negative	Negative	Negative	Negative	Positive	Negative	DMPA	Negative	NA	Ineligible - use of hormonal contraception or IUD	Ineligible - use of hormonal contraception or IUD	Ineligible - use of hormonal contraception or IUD	IL1a	15.6445085239708	3552	IL1A	In	3.967584431563518	Published	CVL	MSD	Days since LMP	NA
Arnold-2016	54	54	Other	NA	NA	27	Negative	Negative	Negative	Positive	Negative	Negative	None	Positive	20	Ineligible - no menstrual cycle information	Ineligible - no menstrual cycle information	Ineligible - no menstrual cycle information	IL1a	2180.48110673433	3552	IL1A	In	11.090430774582282	Published	CVL	MSD	Days since LMP	NA
Arnold-2016	56	56	Other	NA	NA	NA	NA	NA	NA	NA	NA	NA	None	NA	NA	Ineligible - no menstrual cycle information	Ineligible - no menstrual cycle information	Ineligible - no menstrual cycle information	IL1a	571.624909053963	3552	IL1A	In	9.158924974272903	Published	CVL	MSD	Days since LMP	NA
Arnold-2016	62	62	Other	Irregular	66	27	Negative	Negative	Negative	Negative	Positive	Negative	DMPA	Negative	NA	Ineligible - use of hormonal contraception or IUD	Ineligible - use of hormonal contraception or IUD	Ineligible - use of hormonal contraception or IUD	IL1a	129.358458444526	3552	IL1A	In	7.015230581308019	Published	CVL	MSD	Days since LMP	NA
Arnold-2016	65	65	Other	NA	18	26	Negative	Negative	Negative	Negative	Positive	Negative	None	Negative	NA	Ineligible - their phase not defined	Ineligible - days since LMP outside of allowed windows	Ineligible - days since LMP outside of allowed windows	IL1a	31.7831396561151	3552	IL1A	In	4.99018974136663	Published	CVL	MSD	Days since LMP	NA
Arnold-2016	75	75	Other	NA	NA	NA	NA	NA	NA	NA	NA	NA	None	NA	NA	Ineligible - no menstrual cycle information	Ineligible - no menstrual cycle information	Ineligible - no menstrual cycle information	IL1a	77.8619472714185	3552	IL1A	In	6.282846520791271	Published	CVL	MSD	Days since LMP	NA
Arnold-2016	77	77	Other	NA	NA	NA	NA	NA	NA	NA	NA	NA	None	NA	NA	Ineligible - no menstrual cycle information	Ineligible - no menstrual cycle information	Ineligible - no menstrual cycle information	IL1a	120.753675650546	3552	IL1A	In	6.915923294049907	Published	CVL	MSD	Days since LMP	NA
Arnold-2016	87	87	Luteal	Luteal	22	30	Negative	Negative	Negative	Negative	Positive	Negative	None	Positive	5	Eligible	Eligible	Eligible	IL1a	53.8029451342195	3552	IL1A	In	5.74961324191163	Published	CVL	MSD	Days since LMP	NA
Arnold-2016	92	92	Other	Periovulatory	14	27	Negative	Negative	Negative	Negative	Negative	Negative	None	Negative	NA	Eligible	Ineligible - days since LMP outside of allowed windows	Ineligible - days since LMP outside of allowed windows	IL1a	207.918000375799	3552	IL1A	In	7.69987085383315	Published	CVL	MSD	Days since LMP	NA
Arnold-2016	106	106	Follicular	Follicular	6	35	Negative	Negative	Negative	Negative	Positive	Negative	None	Negative	NA	Eligible	Eligible	Eligible	IL1a	48.9958038416087	3552	IL1A	In	5.614586292357514	Published	CVL	MSD	Days since LMP	NA
Arnold-2016	109	109	Other	NA	116	32	Negative	Negative	Negative	Negative	Negative	Negative	IUD	Negative	NA	Ineligible - use of hormonal contraception or IUD	Ineligible - use of hormonal contraception or IUD	Ineligible - use of hormonal contraception or IUD	IL1a	77.2098221422388	3552	IL1A	In	6.270712484537834	Published	CVL	MSD	Days since LMP	NA
Arnold-2016	111	111	Follicular	Periovulatory	12	32	Negative	Negative	Negative	Negative	Positive	Negative	Pills	Negative	NA	Ineligible - use of hormonal contraception or IUD	Ineligible - use of hormonal contraception or IUD	Ineligible - use of hormonal contraception or IUD	IL1a	77.6444336259862	3552	IL1A	In	6.2788105955715805	Published	CVL	MSD	Days since LMP	NA
Arnold-2016	113	113	Other	Luteal	28	27	Negative	Negative	Negative	Negative	Positive	Negative	Norplant	Negative	NA	Ineligible - use of hormonal contraception or IUD	Ineligible - use of hormonal contraception or IUD	Ineligible - use of hormonal contraception or IUD	IL1a	12.7459370972397	3552	IL1A	In	3.6719655408909424	Published	CVL	MSD	Days since LMP	NA
Arnold-2016	116	116	Other	NA	NA	NA	NA	NA	NA	NA	NA	NA	None	NA	NA	Ineligible - no menstrual cycle information	Ineligible - no menstrual cycle information	Ineligible - no menstrual cycle information	IL1a	15.8875745199662	3552	IL1A	In	3.989826987030802	Published	CVL	MSD	Days since LMP	NA
Arnold-2016	117	117	Follicular	Follicular	8	24	Negative	Negative	Negative	Negative	Positive	Negative	None	Negative	NA	Eligible	Eligible	Eligible	IL1a	155.6589849841	3552	IL1A	In	7.282245044563709	Published	CVL	MSD	Days since LMP	NA
Arnold-2016	119	119	Follicular	Follicular	7	28	Negative	Negative	Negative	Negative	Negative	Negative	None	Positive	2	Eligible	Eligible	Eligible	IL1a	14779.8555705126	3552	IL1A	In	13.851344551014344	Published	CVL	MSD	Days since LMP	NA
Arnold-2016	122	122	Follicular	Irregular	12	33	Negative	Negative	Negative	Negative	Positive	Positive	DMPA	Positive	3	Ineligible - use of hormonal contraception or IUD	Ineligible - use of hormonal contraception or IUD	Ineligible - use of hormonal contraception or IUD	IL1a	297.877147981377	3552	IL1A	In	8.218573639449717	Published	CVL	MSD	Days since LMP	NA
Arnold-2016	123	123	Follicular	Follicular	9	26	Negative	Negative	Negative	Negative	Negative	Negative	Norplant	Negative	NA	Ineligible - use of hormonal contraception or IUD	Ineligible - use of hormonal contraception or IUD	Ineligible - use of hormonal contraception or IUD	IL1a	12.9394372847423	3552	IL1A	In	3.6937029731015563	Published	CVL	MSD	Days since LMP	NA
Arnold-2016	132	132	Other	NA	NA	NA	NA	NA	NA	NA	NA	NA	None	NA	NA	Ineligible - no menstrual cycle information	Ineligible - no menstrual cycle information	Ineligible - no menstrual cycle information	IL1a	232.691374549063	3552	IL1A	In	7.862273923397549	Published	CVL	MSD	Days since LMP	NA
Arnold-2016	139	139	Other	Irregular	94	29	Negative	Negative	Negative	Negative	Negative	Negative	DMPA	Negative	NA	Ineligible - use of hormonal contraception or IUD	Ineligible - use of hormonal contraception or IUD	Ineligible - use of hormonal contraception or IUD	IL1a	40.9854365693328	3552	IL1A	In	5.357039460188193	Published	CVL	MSD	Days since LMP	NA
Arnold-2016	155	155	Other	Luteal	29	28	Negative	Negative	Negative	Negative	Positive	Positive	None	Negative	NA	Eligible	Ineligible - days since LMP outside of allowed windows	Ineligible - days since LMP outside of allowed windows	IL1a	57.6875802938995	3552	IL1A	In	5.850188845698299	Published	CVL	MSD	Days since LMP	NA
Arnold-2016	156	156	Other	NA	32	28	Negative	Negative	Negative	Negative	Negative	Positive	Pills	Negative	NA	Ineligible - use of hormonal contraception or IUD	Ineligible - use of hormonal contraception or IUD	Ineligible - use of hormonal contraception or IUD	IL1a	147.432738562411	3552	IL1A	In	7.203913111203377	Published	CVL	MSD	Days since LMP	NA
Arnold-2016	178	178	Other	NA	508	32	Negative	Negative	Negative	Negative	Positive	Negative	Norplant	Negative	NA	Ineligible - use of hormonal contraception or IUD	Ineligible - use of hormonal contraception or IUD	Ineligible - use of hormonal contraception or IUD	IL1a	108.080650451249	3552	IL1A	In	6.755964452008098	Published	CVL	MSD	Days since LMP	NA
Arnold-2016	179	179	Follicular	Irregular	10	26	Negative	Negative	Negative	Negative	Negative	Negative	DMPA	Positive	3	Ineligible - use of hormonal contraception or IUD	Ineligible - use of hormonal contraception or IUD	Ineligible - use of hormonal contraception or IUD	IL1a	11.0325895003364	3552	IL1A	In	3.463699545910098	Published	CVL	MSD	Days since LMP	NA
Arnold-2016	192	192	Other	NA	34	29	Negative	Negative	Negative	Negative	NA	Negative	None	Negative	NA	Ineligible - their phase not defined	Ineligible - days since LMP outside of allowed windows	Ineligible - days since LMP outside of allowed windows	IL1a	3.02142322290947	3552	IL1A	In	1.5952282823205297	Published	CVL	MSD	Days since LMP	NA
Arnold-2016	207	207	Other	Periovulatory	15	27	Negative	Negative	Negative	Negative	Positive	Negative	None	Negative	NA	Eligible	Ineligible - days since LMP outside of allowed windows	Ineligible - days since LMP outside of allowed windows	IL1a	46.7382675749487	3552	IL1A	In	5.546532354310819	Published	CVL	MSD	Days since LMP	NA
Arnold-2016	212	212	Other	NA	47	22	Negative	Negative	Negative	Negative	Positive	Negative	Norplant	Negative	NA	Ineligible - use of hormonal contraception or IUD	Ineligible - use of hormonal contraception or IUD	Ineligible - use of hormonal contraception or IUD	IL1a	4.61794667329112	3552	IL1A	In	2.207251513384299	Published	CVL	MSD	Days since LMP	NA
Arnold-2016	220	220	Other	NA	474	27	Negative	Negative	Negative	Negative	Positive	Positive	Norplant	Positive	20	Ineligible - use of hormonal contraception or IUD	Ineligible - use of hormonal contraception or IUD	Ineligible - use of hormonal contraception or IUD	IL1a	790.584798098396	3552	IL1A	In	9.626776404078578	Published	CVL	MSD	Days since LMP	NA
Arnold-2016	257	257	Other	NA	NA	NA	NA	NA	NA	NA	NA	NA	None	NA	NA	Ineligible - no menstrual cycle information	Ineligible - no menstrual cycle information	Ineligible - no menstrual cycle information	IL1a	1615.72586501017	3552	IL1A	In	10.65796672610607	Published	CVL	MSD	Days since LMP	NA
Arnold-2016	275	275	Luteal	Luteal	24	30	Negative	Negative	Negative	Negative	Negative	Negative	None	Negative	NA	Eligible	Eligible	Eligible	IL1a	244.037755085683	3552	IL1A	In	7.93096055420719	Published	CVL	MSD	Days since LMP	NA
Arnold-2016	278	278	Other	NA	18	25	Negative	Negative	Negative	Negative	Positive	Negative	None	Negative	NA	Ineligible - their phase not defined	Ineligible - days since LMP outside of allowed windows	Ineligible - days since LMP outside of allowed windows	IL1a	301.561915395225	3552	IL1A	In	8.236310430251999	Published	CVL	MSD	Days since LMP	NA
Arnold-2016	284	284	Other	Irregular	71	28	Negative	Negative	Negative	Negative	Positive	Negative	DMPA	Negative	NA	Ineligible - use of hormonal contraception or IUD	Ineligible - use of hormonal contraception or IUD	Ineligible - use of hormonal contraception or IUD	IL1a	309.81765022153	3552	IL1A	In	8.275275526160835	Published	CVL	MSD	Days since LMP	NA
Arnold-2016	287	287	Other	NA	201	26	Negative	Negative	Negative	Negative	Negative	Positive	None	Positive	4	Ineligible - their phase not defined	Ineligible - days since LMP outside of allowed windows	Ineligible - days since LMP outside of allowed windows	IL1a	238.317316413225	3552	IL1A	In	7.8967399730101775	Published	CVL	MSD	Days since LMP	NA
Arnold-2016	291	291	Other	NA	NA	NA	NA	NA	NA	NA	NA	NA	None	NA	NA	Ineligible - no menstrual cycle information	Ineligible - no menstrual cycle information	Ineligible - no menstrual cycle information	IL1a	89.9306213579874	3552	IL1A	In	6.490740531642461	Published	CVL	MSD	Days since LMP	NA
Arnold-2016	302	302	Other	NA	NA	NA	NA	NA	NA	NA	NA	NA	None	NA	NA	Ineligible - no menstrual cycle information	Ineligible - no menstrual cycle information	Ineligible - no menstrual cycle information	IL1a	144.655527140718	3552	IL1A	In	7.176477638007072	Published	CVL	MSD	Days since LMP	NA
Arnold-2016	303	303	Other	Luteal	27	22	Positive	Negative	Negative	Negative	Positive	Positive	None	Negative	NA	Eligible	Ineligible - days since LMP outside of allowed windows	Ineligible - days since LMP outside of allowed windows	IL1a	266.692782874632	3552	IL1A	In	8.05903497359922	Published	CVL	MSD	Days since LMP	NA
Arnold-2016	304	304	Other	Periovulatory	14	22	Positive	Positive	Negative	Negative	Positive	Negative	None	Negative	NA	Eligible	Ineligible - days since LMP outside of allowed windows	Ineligible - days since LMP outside of allowed windows	IL1a	118.3860902832	3552	IL1A	In	6.887355771938287	Published	CVL	MSD	Days since LMP	NA
Arnold-2016	307	307	Follicular	Irregular	6	24	Negative	Negative	Negative	Negative	Negative	Negative	DMPA	Negative	NA	Ineligible - use of hormonal contraception or IUD	Ineligible - use of hormonal contraception or IUD	Ineligible - use of hormonal contraception or IUD	IL1a	106.156559450781	3552	IL1A	In	6.73004970840131	Published	CVL	MSD	Days since LMP	NA
Arnold-2016	308	308	Luteal	Luteal	23	29	Positive	Negative	Negative	Negative	Positive	Negative	None	Positive	2	Eligible	Eligible	Eligible	IL1a	195.553881762838	3552	IL1A	In	7.6114223637612755	Published	CVL	MSD	Days since LMP	NA
Arnold-2016	310	310	Other	NA	45	30	Negative	Negative	Negative	Negative	Positive	Positive	Norplant	Negative	NA	Ineligible - use of hormonal contraception or IUD	Ineligible - use of hormonal contraception or IUD	Ineligible - use of hormonal contraception or IUD	IL1a	810.721093753689	3552	IL1A	In	9.663061870106558	Published	CVL	MSD	Days since LMP	NA
Arnold-2016	311	311	Other	NA	NA	NA	NA	NA	NA	NA	NA	NA	None	NA	NA	Ineligible - no menstrual cycle information	Ineligible - no menstrual cycle information	Ineligible - no menstrual cycle information	IL1a	586.533781884379	3552	IL1A	In	9.196070393601426	Published	CVL	MSD	Days since LMP	NA
Arnold-2016	313	313	Follicular	NA	10	29	Negative	Negative	Negative	Negative	Positive	Negative	None	Negative	NA	Ineligible - their phase not defined	Eligible	Eligible	IL1a	1255.78128854673	3552	IL1A	In	10.294369505735023	Published	CVL	MSD	Days since LMP	NA
Arnold-2016	314	314	Follicular	NA	10	29	Negative	Negative	Negative	Negative	Positive	Negative	Pills	Negative	NA	Ineligible - use of hormonal contraception or IUD	Ineligible - use of hormonal contraception or IUD	Ineligible - use of hormonal contraception or IUD	IL1a	60.9682132497163	3552	IL1A	In	5.929985361505901	Published	CVL	MSD	Days since LMP	NA
Arnold-2016	315	315	Follicular	Follicular	9	43	Negative	Negative	Negative	Negative	Positive	Negative	Pills	Positive	2	Ineligible - use of hormonal contraception or IUD	Ineligible - use of hormonal contraception or IUD	Ineligible - use of hormonal contraception or IUD	IL1a	142.257990300133	3552	IL1A	In	7.152365877404176	Published	CVL	MSD	Days since LMP	NA
Arnold-2016	317	317	Other	Irregular	161	26	Negative	Negative	Negative	Negative	Positive	Negative	DMPA	Negative	NA	Ineligible - use of hormonal contraception or IUD	Ineligible - use of hormonal contraception or IUD	Ineligible - use of hormonal contraception or IUD	IL1a	42.4153335172889	3552	IL1A	In	5.406514000956387	Published	CVL	MSD	Days since LMP	NA
Arnold-2016	320	320	Luteal	Luteal	22	34	Negative	Negative	Negative	Negative	Positive	Negative	None	Negative	NA	Eligible	Eligible	Eligible	IL1a	22.4849706244544	3552	IL1A	In	4.490889094083011	Published	CVL	MSD	Days since LMP	NA
Arnold-2016	321	321	Other	Luteal	25	20	Negative	Negative	Negative	Negative	Negative	Negative	Norplant	Negative	NA	Ineligible - use of hormonal contraception or IUD	Ineligible - use of hormonal contraception or IUD	Ineligible - use of hormonal contraception or IUD	IL1a	160.008416072473	3552	IL1A	In	7.322003979304231	Published	CVL	MSD	Days since LMP	NA
Arnold-2016	322	322	Follicular	Follicular	9	32	Negative	Negative	Negative	Negative	Positive	Negative	None	Negative	NA	Eligible	Eligible	Eligible	IL1a	10.0461550363589	3552	IL1A	In	3.328571539439391	Published	CVL	MSD	Days since LMP	NA
Arnold-2016	323	323	Other	NA	NA	NA	NA	NA	NA	NA	NA	NA	None	NA	NA	Ineligible - no menstrual cycle information	Ineligible - no menstrual cycle information	Ineligible - no menstrual cycle information	IL1a	30.2132114873204	3552	IL1A	In	4.9171076371320135	Published	CVL	MSD	Days since LMP	NA
Arnold-2016	324	324	Follicular	Follicular	9	38	Negative	Negative	Negative	Negative	Positive	Negative	Pills	Negative	NA	Ineligible - use of hormonal contraception or IUD	Ineligible - use of hormonal contraception or IUD	Ineligible - use of hormonal contraception or IUD	IL1a	101.524610047454	3552	IL1A	In	6.665685675705422	Published	CVL	MSD	Days since LMP	NA
Arnold-2016	326	326	Luteal	Luteal	19	31	Negative	Negative	Negative	Negative	Negative	Negative	None	Negative	NA	Eligible	Eligible	Eligible	IL1a	458.627433191508	3552	IL1A	In	8.841178843310162	Published	CVL	MSD	Days since LMP	NA
Arnold-2016	327	327	Other	Luteal	29	37	Negative	Negative	Negative	Negative	Positive	Negative	Norplant	Negative	NA	Ineligible - use of hormonal contraception or IUD	Ineligible - use of hormonal contraception or IUD	Ineligible - use of hormonal contraception or IUD	IL1a	492.49379499118	3552	IL1A	In	8.943961737710548	Published	CVL	MSD	Days since LMP	NA
Arnold-2016	329	329	Other	Irregular	4	39	Negative	Negative	Negative	Negative	Positive	Negative	DMPA	Negative	NA	Ineligible - use of hormonal contraception or IUD	Ineligible - use of hormonal contraception or IUD	Ineligible - use of hormonal contraception or IUD	IL1a	106.613029485807	3552	IL1A	In	6.736239954568431	Published	CVL	MSD	Days since LMP	NA
Arnold-2016	331	331	Other	NA	NA	NA	NA	NA	NA	NA	NA	NA	None	NA	NA	Ineligible - no menstrual cycle information	Ineligible - no menstrual cycle information	Ineligible - no menstrual cycle information	IL1a	168.693423773328	3552	IL1A	In	7.398259923480038	Published	CVL	MSD	Days since LMP	NA
Arnold-2016	332	332	Other	Luteal	25	23	Positive	Negative	Negative	Negative	Negative	Negative	None	Negative	NA	Eligible	Ineligible - days since LMP outside of allowed windows	Ineligible - days since LMP outside of allowed windows	IL1a	29.6981315266212	3552	IL1A	In	4.892300260860388	Published	CVL	MSD	Days since LMP	NA
Arnold-2016	335	335	Luteal	Luteal	21	36	Negative	Negative	Negative	Negative	Negative	Negative	Pills	Positive	6	Ineligible - use of hormonal contraception or IUD	Ineligible - use of hormonal contraception or IUD	Ineligible - use of hormonal contraception or IUD	IL1a	209.064562857857	3552	IL1A	In	7.70780473079396	Published	CVL	MSD	Days since LMP	NA
Arnold-2016	339	339	Other	Irregular	50	39	Negative	Negative	Negative	Negative	Positive	Negative	DMPA	Negative	NA	Ineligible - use of hormonal contraception or IUD	Ineligible - use of hormonal contraception or IUD	Ineligible - use of hormonal contraception or IUD	IL1a	24.3290151807844	3552	IL1A	In	4.604606017195993	Published	CVL	MSD	Days since LMP	NA
Arnold-2016	340	340	Other	Irregular	15	33	Negative	Negative	Negative	Negative	Positive	Negative	DMPA	Negative	NA	Ineligible - use of hormonal contraception or IUD	Ineligible - use of hormonal contraception or IUD	Ineligible - use of hormonal contraception or IUD	IL1a	109.532112845043	3552	IL1A	In	6.775210093849646	Published	CVL	MSD	Days since LMP	NA
Arnold-2016	341	341	Other	Irregular	281	25	Negative	Negative	Negative	Negative	Negative	Negative	DMPA	Positive	3	Ineligible - use of hormonal contraception or IUD	Ineligible - use of hormonal contraception or IUD	Ineligible - use of hormonal contraception or IUD	IL1a	225.698063091466	3552	IL1A	In	7.818250227354864	Published	CVL	MSD	Days since LMP	NA
Arnold-2016	342	342	Follicular	NA	11	44	Negative	Negative	Negative	Negative	Positive	Negative	None	Negative	NA	Ineligible - their phase not defined	Eligible	Eligible	IL1a	49.0916375667912	3552	IL1A	In	5.617405386873149	Published	CVL	MSD	Days since LMP	NA
Arnold-2016	343	343	Other	NA	68	29	Negative	Negative	Negative	Negative	Negative	Negative	Norplant	Positive	20	Ineligible - use of hormonal contraception or IUD	Ineligible - use of hormonal contraception or IUD	Ineligible - use of hormonal contraception or IUD	IL1a	172.604431136011	3552	IL1A	In	7.431325691927105	Published	CVL	MSD	Days since LMP	NA
Arnold-2016	346	346	Follicular	Irregular	9	34	Negative	Negative	Negative	Negative	NA	Negative	DMPA	Negative	NA	Ineligible - use of hormonal contraception or IUD	Ineligible - use of hormonal contraception or IUD	Ineligible - use of hormonal contraception or IUD	IL1a	480.736999088061	3552	IL1A	In	8.909104032041302	Published	CVL	MSD	Days since LMP	NA
Arnold-2016	353	353	Other	NA	467	25	Negative	Negative	Negative	Negative	Negative	Negative	Norplant	Negative	NA	Ineligible - use of hormonal contraception or IUD	Ineligible - use of hormonal contraception or IUD	Ineligible - use of hormonal contraception or IUD	IL1a	457.432982131997	3552	IL1A	In	8.837416581415855	Published	CVL	MSD	Days since LMP	NA
Arnold-2016	354	354	Follicular	NA	11	35	Negative	Negative	Negative	Negative	Positive	Negative	Pills	Negative	NA	Ineligible - use of hormonal contraception or IUD	Ineligible - use of hormonal contraception or IUD	Ineligible - use of hormonal contraception or IUD	IL1a	127.012188374455	3552	IL1A	In	6.988823137667052	Published	CVL	MSD	Days since LMP	NA
Arnold-2016	355	355	Follicular	Follicular	5	25	Negative	Negative	Negative	Negative	Negative	Negative	None	Negative	NA	Eligible	Eligible	Eligible	IL1a	48.5827963962999	3552	IL1A	In	5.602373627902818	Published	CVL	MSD	Days since LMP	NA
Arnold-2016	356	356	Other	Follicular	4	34	Negative	Negative	Positive	Negative	Positive	Negative	None	Negative	NA	Eligible	Ineligible - days since LMP outside of allowed windows	Ineligible - days since LMP outside of allowed windows	IL1a	46.3035813333346	3552	IL1A	In	5.533051877401501	Published	CVL	MSD	Days since LMP	NA
Arnold-2016	360	360	Follicular	Follicular	8	35	Negative	Negative	Negative	Negative	Positive	Positive	Pills	Negative	NA	Ineligible - use of hormonal contraception or IUD	Ineligible - use of hormonal contraception or IUD	Ineligible - use of hormonal contraception or IUD	IL1a	104.471226379834	3552	IL1A	In	6.706961837581507	Published	CVL	MSD	Days since LMP	NA
Arnold-2016	363	363	Other	NA	30	34	Negative	Negative	Negative	Negative	Negative	Positive	None	Negative	NA	Ineligible - their phase not defined	Ineligible - days since LMP outside of allowed windows	Ineligible - days since LMP outside of allowed windows	IL1a	47.148927107066	3552	IL1A	In	5.559153037051229	Published	CVL	MSD	Days since LMP	NA
Arnold-2016	369	369	Other	Periovulatory	13	22	Positive	Negative	Negative	Negative	Negative	Negative	None	Negative	NA	Eligible	Ineligible - days since LMP outside of allowed windows	Ineligible - days since LMP outside of allowed windows	IL1a	7.75015626341957	3552	IL1A	In	2.954225399185293	Published	CVL	MSD	Days since LMP	NA
Arnold-2016	372	372	Follicular	Periovulatory	12	30	Negative	Negative	Negative	Negative	Negative	Negative	Pills	Negative	NA	Ineligible - use of hormonal contraception or IUD	Ineligible - use of hormonal contraception or IUD	Ineligible - use of hormonal contraception or IUD	IL1a	571.285469888324	3552	IL1A	In	9.158068026564015	Published	CVL	MSD	Days since LMP	NA
Arnold-2016	376	376	Other	Follicular	4	23	Negative	Negative	Negative	Negative	Positive	Negative	Norplant	Positive	8	Ineligible - use of hormonal contraception or IUD	Ineligible - use of hormonal contraception or IUD	Ineligible - use of hormonal contraception or IUD	IL1a	692.75251920719	3552	IL1A	In	9.436196241877825	Published	CVL	MSD	Days since LMP	NA
Arnold-2016	378	378	Luteal	Luteal	20	34	Negative	Negative	Negative	Negative	Negative	Negative	None	Negative	NA	Eligible	Eligible	Eligible	IL1a	397.434263832515	3552	IL1A	In	8.634572446183014	Published	CVL	MSD	Days since LMP	NA
Arnold-2016	379	379	Follicular	Irregular	9	25	Negative	Negative	Negative	Negative	Positive	Negative	DMPA	Negative	NA	Ineligible - use of hormonal contraception or IUD	Ineligible - use of hormonal contraception or IUD	Ineligible - use of hormonal contraception or IUD	IL1a	338.531006589539	3552	IL1A	In	8.40314416834402	Published	CVL	MSD	Days since LMP	NA
Arnold-2016	381	381	Other	NA	NA	NA	NA	NA	NA	NA	NA	NA	None	NA	NA	Ineligible - no menstrual cycle information	Ineligible - no menstrual cycle information	Ineligible - no menstrual cycle information	IL1a	139.658636093865	3552	IL1A	In	7.125760978319629	Published	CVL	MSD	Days since LMP	NA
Arnold-2016	390	390	Other	Irregular	13	31	Negative	Negative	Negative	Negative	Negative	Negative	DMPA	Negative	NA	Ineligible - use of hormonal contraception or IUD	Ineligible - use of hormonal contraception or IUD	Ineligible - use of hormonal contraception or IUD	IL1a	326.746000199545	3552	IL1A	In	8.352025765420223	Published	CVL	MSD	Days since LMP	NA
Arnold-2016	395	395	Luteal	Luteal	22	24	Negative	Negative	Negative	Negative	Negative	Negative	None	Negative	NA	Eligible	Eligible	Eligible	IL1a	94.713547718065	3552	IL1A	In	6.565498896797894	Published	CVL	MSD	Days since LMP	NA
Arnold-2016	402	402	Other	Follicular	4	19	Negative	Negative	Negative	Negative	Negative	Positive	None	Negative	NA	Eligible	Ineligible - days since LMP outside of allowed windows	Ineligible - days since LMP outside of allowed windows	IL1a	39.5758712531615	3552	IL1A	In	5.3065492061791835	Published	CVL	MSD	Days since LMP	NA
Arnold-2016	404	404	Other	Periovulatory	15	21	Negative	Negative	Negative	Negative	Negative	Negative	None	Positive	5	Eligible	Ineligible - days since LMP outside of allowed windows	Ineligible - days since LMP outside of allowed windows	IL1a	163.616703149767	3552	IL1A	In	7.35417622608171	Published	CVL	MSD	Days since LMP	NA
Arnold-2016	405	405	Follicular	Irregular	5	24	Negative	Negative	Negative	Negative	Negative	Positive	DMPA	Negative	NA	Ineligible - use of hormonal contraception or IUD	Ineligible - use of hormonal contraception or IUD	Ineligible - use of hormonal contraception or IUD	IL1a	233.738089275303	3552	IL1A	In	7.868749040416659	Published	CVL	MSD	Days since LMP	NA
Arnold-2016	408	408	Follicular	NA	10	39	Negative	Negative	Negative	Negative	Negative	Negative	None	Positive	4	Ineligible - their phase not defined	Eligible	Eligible	IL1a	407.28769303455	3552	IL1A	In	8.669904411024293	Published	CVL	MSD	Days since LMP	NA
Arnold-2016	412	412	Other	NA	NA	NA	NA	NA	NA	NA	NA	NA	None	NA	NA	Ineligible - no menstrual cycle information	Ineligible - no menstrual cycle information	Ineligible - no menstrual cycle information	IL1a	139.44310456951	3552	IL1A	In	7.123532784956067	Published	CVL	MSD	Days since LMP	NA
Arnold-2016	413	413	Other	NA	34	28	Negative	Negative	Negative	Negative	Negative	Positive	Norplant	Negative	NA	Ineligible - use of hormonal contraception or IUD	Ineligible - use of hormonal contraception or IUD	Ineligible - use of hormonal contraception or IUD	IL1a	46.0377113566693	3552	IL1A	In	5.524744210363312	Published	CVL	MSD	Days since LMP	NA
Arnold-2016	421	421	Other	Irregular	0	27	Negative	Negative	Negative	Negative	Negative	Positive	DMPA	Negative	NA	Ineligible - use of hormonal contraception or IUD	Ineligible - use of hormonal contraception or IUD	Ineligible - use of hormonal contraception or IUD	IL1a	53.7880600732454	3552	IL1A	In	5.749214052337255	Published	CVL	MSD	Days since LMP	NA
Arnold-2016	422	422	Other	Periovulatory	15	34	Negative	Negative	Negative	Negative	Negative	Negative	Pills	Negative	NA	Ineligible - use of hormonal contraception or IUD	Ineligible - use of hormonal contraception or IUD	Ineligible - use of hormonal contraception or IUD	IL1a	569.684048728117	3552	IL1A	In	9.154018200787538	Published	CVL	MSD	Days since LMP	NA
Arnold-2016	426	426	Other	Irregular	334	25	Negative	Negative	Negative	Negative	NA	Negative	DMPA	Positive	5	Ineligible - use of hormonal contraception or IUD	Ineligible - use of hormonal contraception or IUD	Ineligible - use of hormonal contraception or IUD	IL1a	56.1191235930073	3552	IL1A	In	5.810420573590452	Published	CVL	MSD	Days since LMP	NA
Arnold-2016	428	428	Follicular	NA	10	34	Negative	Negative	Negative	Negative	Positive	Negative	None	Negative	NA	Ineligible - their phase not defined	Eligible	Eligible	IL1a	2039.34822583761	3552	IL1A	In	10.993892426271968	Published	CVL	MSD	Days since LMP	NA
Arnold-2016	434	434	Other	Irregular	221	20	Negative	Negative	Negative	Negative	Negative	Negative	DMPA	Negative	NA	Ineligible - use of hormonal contraception or IUD	Ineligible - use of hormonal contraception or IUD	Ineligible - use of hormonal contraception or IUD	IL1a	41.5570234069884	3552	IL1A	In	5.377020417325666	Published	CVL	MSD	Days since LMP	NA
Arnold-2016	437	437	Follicular	Follicular	8	22	Negative	Negative	Negative	Negative	Positive	Negative	None	Negative	NA	Eligible	Eligible	Eligible	IL1a	3057.43732965189	3552	IL1A	In	11.578107211827811	Published	CVL	MSD	Days since LMP	NA
Arnold-2016	440	440	Other	NA	NA	NA	NA	NA	NA	NA	NA	NA	None	NA	NA	Ineligible - no menstrual cycle information	Ineligible - no menstrual cycle information	Ineligible - no menstrual cycle information	IL1a	4805.45194652653	3552	IL1A	In	12.230456405640457	Published	CVL	MSD	Days since LMP	NA
Arnold-2016	442	442	Follicular	Follicular	6	30	Negative	Negative	Negative	Negative	NA	Positive	None	Positive	15	Eligible	Eligible	Ineligible - missing co-variate information	IL1a	61.0074113414951	3552	IL1A	In	5.930912610614202	Published	CVL	MSD	Days since LMP	NA
Arnold-2016	443	443	Other	Periovulatory	15	42	Positive	Negative	Negative	Negative	Positive	Negative	None	Positive	7	Eligible	Ineligible - days since LMP outside of allowed windows	Ineligible - days since LMP outside of allowed windows	IL1a	71.7211229828152	3552	IL1A	In	6.164326172455819	Published	CVL	MSD	Days since LMP	NA
Arnold-2016	446	446	Other	Follicular	4	36	Negative	Negative	Negative	Negative	Positive	Positive	None	Negative	NA	Eligible	Ineligible - days since LMP outside of allowed windows	Ineligible - days since LMP outside of allowed windows	IL1a	160.549651415111	3552	IL1A	In	7.326875722466955	Published	CVL	MSD	Days since LMP	NA
Arnold-2016	451	451	Follicular	Irregular	5	19	Negative	Negative	Negative	Negative	Positive	Negative	DMPA	Positive	4	Ineligible - use of hormonal contraception or IUD	Ineligible - use of hormonal contraception or IUD	Ineligible - use of hormonal contraception or IUD	IL1a	7.88973781203106	3552	IL1A	In	2.979977358088223	Published	CVL	MSD	Days since LMP	NA
Arnold-2016	454	454	Other	NA	3	23	Negative	Negative	Negative	Negative	Negative	Negative	Norplant	Positive	5	Ineligible - use of hormonal contraception or IUD	Ineligible - use of hormonal contraception or IUD	Ineligible - use of hormonal contraception or IUD	IL1a	292.378927149648	3552	IL1A	In	8.191695524347372	Published	CVL	MSD	Days since LMP	NA
Arnold-2016	461	461	Other	Follicular	4	27	Negative	Negative	Negative	Negative	Negative	Negative	None	Negative	NA	Eligible	Ineligible - days since LMP outside of allowed windows	Ineligible - days since LMP outside of allowed windows	IL1a	258.942569183647	3552	IL1A	In	8.016488348144156	Published	CVL	MSD	Days since LMP	NA
Arnold-2016	463	463	Other	Irregular	1389	22	Negative	Negative	Negative	Negative	Negative	Negative	DMPA	Positive	3	Ineligible - use of hormonal contraception or IUD	Ineligible - use of hormonal contraception or IUD	Ineligible - use of hormonal contraception or IUD	IL1a	59.3524176786026	3552	IL1A	In	5.891234893109885	Published	CVL	MSD	Days since LMP	NA
Arnold-2016	472	472	Other	NA	3	34	Negative	Negative	Negative	Negative	Negative	Negative	None	Negative	NA	Ineligible - their phase not defined	Ineligible - days since LMP outside of allowed windows	Ineligible - days since LMP outside of allowed windows	IL1a	14.7804897637562	3552	IL1A	In	3.8856221700571907	Published	CVL	MSD	Days since LMP	NA
Arnold-2016	475	475	Other	Irregular	3609	28	Positive	Negative	Negative	Negative	Negative	Positive	DMPA	Negative	NA	Ineligible - use of hormonal contraception or IUD	Ineligible - use of hormonal contraception or IUD	Ineligible - use of hormonal contraception or IUD	IL1a	28.9834582597504	3552	IL1A	In	4.857157840110971	Published	CVL	MSD	Days since LMP	NA
Arnold-2016	476	476	Other	NA	NA	NA	NA	NA	NA	NA	NA	NA	None	NA	NA	Ineligible - no menstrual cycle information	Ineligible - no menstrual cycle information	Ineligible - no menstrual cycle information	IL1a	48.2669834629811	3552	IL1A	In	5.59296476051416	Published	CVL	MSD	Days since LMP	NA
Arnold-2016	477	477	Other	NA	17	23	Negative	Negative	Negative	Negative	Negative	Negative	None	Negative	NA	Ineligible - their phase not defined	Ineligible - days since LMP outside of allowed windows	Ineligible - days since LMP outside of allowed windows	IL1a	563.131093078143	3552	IL1A	In	9.137327000744966	Published	CVL	MSD	Days since LMP	NA
Arnold-2016	490	490	Follicular	Follicular	7	22	Negative	Negative	Negative	Negative	NA	Positive	None	Negative	NA	Eligible	Eligible	Ineligible - missing co-variate information	IL1a	77.1991418975343	3552	IL1A	In	6.270512906279007	Published	CVL	MSD	Days since LMP	NA
Arnold-2016	495	495	Other	NA	17	35	Negative	Negative	Negative	Negative	Positive	Negative	Pills	Negative	NA	Ineligible - use of hormonal contraception or IUD	Ineligible - use of hormonal contraception or IUD	Ineligible - use of hormonal contraception or IUD	IL1a	444.856510822706	3552	IL1A	In	8.797196257299156	Published	CVL	MSD	Days since LMP	NA
Arnold-2016	498	498	Follicular	Irregular	12	43	Negative	Negative	Negative	Negative	Positive	Positive	DMPA	Negative	NA	Ineligible - use of hormonal contraception or IUD	Ineligible - use of hormonal contraception or IUD	Ineligible - use of hormonal contraception or IUD	IL1a	1602.71739000273	3552	IL1A	In	10.64630433960779	Published	CVL	MSD	Days since LMP	NA
Arnold-2016	499	499	Other	Irregular	16	28	Negative	Negative	Negative	Negative	Negative	Negative	DMPA	Negative	NA	Ineligible - use of hormonal contraception or IUD	Ineligible - use of hormonal contraception or IUD	Ineligible - use of hormonal contraception or IUD	IL1a	56.5627666539913	3552	IL1A	In	5.821780783287413	Published	CVL	MSD	Days since LMP	NA
Arnold-2016	502	502	Other	Irregular	341	24	Negative	Negative	Positive	Negative	Positive	Negative	DMPA	Negative	NA	Ineligible - use of hormonal contraception or IUD	Ineligible - use of hormonal contraception or IUD	Ineligible - use of hormonal contraception or IUD	IL1a	1108.18590952767	3552	IL1A	In	10.113984213210575	Published	CVL	MSD	Days since LMP	NA
Arnold-2016	503	503	Other	Irregular	525	29	Negative	Negative	Negative	Negative	Positive	Positive	DMPA	Positive	20	Ineligible - use of hormonal contraception or IUD	Ineligible - use of hormonal contraception or IUD	Ineligible - use of hormonal contraception or IUD	IL1a	881.714452944119	3552	IL1A	In	9.784167698141031	Published	CVL	MSD	Days since LMP	NA
Arnold-2016	507	507	Other	Irregular	100	34	Negative	Negative	Negative	Negative	Negative	Negative	DMPA	Positive	7	Ineligible - use of hormonal contraception or IUD	Ineligible - use of hormonal contraception or IUD	Ineligible - use of hormonal contraception or IUD	IL1a	57.6900198947629	3552	IL1A	In	5.850249855808791	Published	CVL	MSD	Days since LMP	NA
Arnold-2016	511	511	Other	Irregular	NA	43	Negative	Negative	Negative	Negative	Positive	Negative	DMPA	Negative	NA	Ineligible - no menstrual cycle information	Ineligible - no menstrual cycle information	Ineligible - no menstrual cycle information	IL1a	114.276924628129	3552	IL1A	In	6.836390306490247	Published	CVL	MSD	Days since LMP	NA
Arnold-2016	514	514	Other	Irregular	84	24	Negative	Negative	Negative	Negative	Negative	Negative	DMPA	Negative	NA	Ineligible - use of hormonal contraception or IUD	Ineligible - use of hormonal contraception or IUD	Ineligible - use of hormonal contraception or IUD	IL1a	107.310951719594	3552	IL1A	In	6.745653508975204	Published	CVL	MSD	Days since LMP	NA
Arnold-2016	516	516	Other	NA	37	25	Negative	Negative	Negative	Negative	Negative	Negative	None	Negative	NA	Ineligible - their phase not defined	Ineligible - days since LMP outside of allowed windows	Ineligible - days since LMP outside of allowed windows	IL1a	147.015882092472	3552	IL1A	In	7.1998282072741855	Published	CVL	MSD	Days since LMP	NA
Arnold-2016	519	519	Other	NA	35	21	Negative	Negative	Negative	Negative	Positive	Negative	None	Positive	7	Ineligible - their phase not defined	Ineligible - days since LMP outside of allowed windows	Ineligible - days since LMP outside of allowed windows	IL1a	620.050876202236	3552	IL1A	In	9.276242785650583	Published	CVL	MSD	Days since LMP	NA
Arnold-2016	521	521	Other	Irregular	160	27	Negative	Negative	Negative	Negative	Positive	Positive	DMPA	Positive	20	Ineligible - use of hormonal contraception or IUD	Ineligible - use of hormonal contraception or IUD	Ineligible - use of hormonal contraception or IUD	IL1a	413.946316305948	3552	IL1A	In	8.693299870008824	Published	CVL	MSD	Days since LMP	NA
Arnold-2016	522	522	Follicular	Follicular	8	32	Negative	Negative	Negative	Negative	Positive	Positive	None	Positive	10	Eligible	Eligible	Eligible	IL1a	4452.06364955177	3552	IL1A	In	12.120258503181196	Published	CVL	MSD	Days since LMP	NA
Arnold-2016	523	523	Follicular	Follicular	7	35	Negative	Negative	Negative	Negative	Positive	Positive	None	Negative	NA	Eligible	Eligible	Eligible	IL1a	11.5952457620421	3552	IL1A	In	3.535461493217281	Published	CVL	MSD	Days since LMP	NA
Arnold-2016	525	525	Other	NA	193	28	Negative	Negative	Negative	Negative	NA	Positive	None	Negative	NA	Ineligible - their phase not defined	Ineligible - days since LMP outside of allowed windows	Ineligible - days since LMP outside of allowed windows	IL1a	1340.34936840581	3552	IL1A	In	10.388393379652317	Published	CVL	MSD	Days since LMP	NA
Arnold-2016	531	531	Other	NA	2	30	Negative	Negative	Negative	Negative	Positive	Negative	None	Positive	9	Ineligible - their phase not defined	Ineligible - days since LMP outside of allowed windows	Ineligible - days since LMP outside of allowed windows	IL1a	992.880454847144	3552	IL1A	In	9.955476214092824	Published	CVL	MSD	Days since LMP	NA
Arnold-2016	534	534	Other	Periovulatory	13	41	Negative	Negative	Negative	Negative	Positive	Negative	None	Negative	NA	Eligible	Ineligible - days since LMP outside of allowed windows	Ineligible - days since LMP outside of allowed windows	IL1a	77.6878424028989	3552	IL1A	In	6.279616939628519	Published	CVL	MSD	Days since LMP	NA
Arnold-2016	535	535	Follicular	Follicular	5	25	Negative	Negative	Negative	Negative	Positive	Negative	None	Positive	2	Eligible	Eligible	Eligible	IL1a	51.6117705960868	3552	IL1A	In	5.689628219529421	Published	CVL	MSD	Days since LMP	NA
Arnold-2016	12	12	Other	Irregular	15	32	Negative	Negative	Negative	Negative	Positive	Negative	DMPA	Negative	NA	Ineligible - use of hormonal contraception or IUD	Ineligible - use of hormonal contraception or IUD	Ineligible - use of hormonal contraception or IUD	IL8	107.134617920644	3576	CXCL8	In	6.7432809166661265	Published	CVL	MSD	Days since LMP	NA
Arnold-2016	28	28	Other	Irregular	74	27	Negative	Negative	Negative	Negative	Negative	Positive	DMPA	Negative	NA	Ineligible - use of hormonal contraception or IUD	Ineligible - use of hormonal contraception or IUD	Ineligible - use of hormonal contraception or IUD	IL8	1071.71017705172	3576	CXCL8	In	10.06569909469087	Published	CVL	MSD	Days since LMP	NA
Arnold-2016	44	44	Follicular	Periovulatory	12	37	Positive	Negative	Positive	Negative	Positive	Negative	None	Positive	5	Eligible	Eligible	Eligible	IL8	8630.22721169857	3576	CXCL8	In	13.07518282701831	Published	CVL	MSD	Days since LMP	NA
Arnold-2016	48	48	Luteal	Irregular	23	27	Negative	Negative	Negative	Negative	Positive	Negative	DMPA	Negative	NA	Ineligible - use of hormonal contraception or IUD	Ineligible - use of hormonal contraception or IUD	Ineligible - use of hormonal contraception or IUD	IL8	125.956616633223	3576	CXCL8	In	6.9767831001216605	Published	CVL	MSD	Days since LMP	NA
Arnold-2016	54	54	Other	NA	NA	27	Negative	Negative	Negative	Positive	Negative	Negative	None	Positive	20	Ineligible - no menstrual cycle information	Ineligible - no menstrual cycle information	Ineligible - no menstrual cycle information	IL8	54511.69	3576	CXCL8	In	15.734278027724201	Published	CVL	MSD	Days since LMP	NA
Arnold-2016	56	56	Other	NA	NA	NA	NA	NA	NA	NA	NA	NA	None	NA	NA	Ineligible - no menstrual cycle information	Ineligible - no menstrual cycle information	Ineligible - no menstrual cycle information	IL8	2057.5063719598	3576	CXCL8	In	11.006681183246082	Published	CVL	MSD	Days since LMP	NA
Arnold-2016	62	62	Other	Irregular	66	27	Negative	Negative	Negative	Negative	Positive	Negative	DMPA	Negative	NA	Ineligible - use of hormonal contraception or IUD	Ineligible - use of hormonal contraception or IUD	Ineligible - use of hormonal contraception or IUD	IL8	1226.29378227784	3576	CXCL8	In	10.260088930462382	Published	CVL	MSD	Days since LMP	NA
Arnold-2016	65	65	Other	NA	18	26	Negative	Negative	Negative	Negative	Positive	Negative	None	Negative	NA	Ineligible - their phase not defined	Ineligible - days since LMP outside of allowed windows	Ineligible - days since LMP outside of allowed windows	IL8	3779.08465491896	3576	CXCL8	In	11.883821121297494	Published	CVL	MSD	Days since LMP	NA
Arnold-2016	75	75	Other	NA	NA	NA	NA	NA	NA	NA	NA	NA	None	NA	NA	Ineligible - no menstrual cycle information	Ineligible - no menstrual cycle information	Ineligible - no menstrual cycle information	IL8	936.970044426185	3576	CXCL8	In	9.871859114448283	Published	CVL	MSD	Days since LMP	NA
Arnold-2016	77	77	Other	NA	NA	NA	NA	NA	NA	NA	NA	NA	None	NA	NA	Ineligible - no menstrual cycle information	Ineligible - no menstrual cycle information	Ineligible - no menstrual cycle information	IL8	560.240122707693	3576	CXCL8	In	9.129901498354224	Published	CVL	MSD	Days since LMP	NA
Arnold-2016	87	87	Luteal	Luteal	22	30	Negative	Negative	Negative	Negative	Positive	Negative	None	Positive	5	Eligible	Eligible	Eligible	IL8	315.699292518143	3576	CXCL8	In	8.302407217350837	Published	CVL	MSD	Days since LMP	NA
Arnold-2016	92	92	Other	Periovulatory	14	27	Negative	Negative	Negative	Negative	Negative	Negative	None	Negative	NA	Eligible	Ineligible - days since LMP outside of allowed windows	Ineligible - days since LMP outside of allowed windows	IL8	2812.35	3576	CXCL8	In	11.457560435204341	Published	CVL	MSD	Days since LMP	NA
Arnold-2016	106	106	Follicular	Follicular	6	35	Negative	Negative	Negative	Negative	Positive	Negative	None	Negative	NA	Eligible	Eligible	Eligible	IL8	1239.08938972151	3576	CXCL8	In	10.275064554026041	Published	CVL	MSD	Days since LMP	NA
Arnold-2016	109	109	Other	NA	116	32	Negative	Negative	Negative	Negative	Negative	Negative	IUD	Negative	NA	Ineligible - use of hormonal contraception or IUD	Ineligible - use of hormonal contraception or IUD	Ineligible - use of hormonal contraception or IUD	IL8	3782.33559377934	3576	CXCL8	In	11.885061659055436	Published	CVL	MSD	Days since LMP	NA
Arnold-2016	111	111	Follicular	Periovulatory	12	32	Negative	Negative	Negative	Negative	Positive	Negative	Pills	Negative	NA	Ineligible - use of hormonal contraception or IUD	Ineligible - use of hormonal contraception or IUD	Ineligible - use of hormonal contraception or IUD	IL8	1807.31572394629	3576	CXCL8	In	10.819632840440537	Published	CVL	MSD	Days since LMP	NA
Arnold-2016	113	113	Other	Luteal	28	27	Negative	Negative	Negative	Negative	Positive	Negative	Norplant	Negative	NA	Ineligible - use of hormonal contraception or IUD	Ineligible - use of hormonal contraception or IUD	Ineligible - use of hormonal contraception or IUD	IL8	80.2028857613927	3576	CXCL8	In	6.325582241776419	Published	CVL	MSD	Days since LMP	NA
Arnold-2016	116	116	Other	NA	NA	NA	NA	NA	NA	NA	NA	NA	None	NA	NA	Ineligible - no menstrual cycle information	Ineligible - no menstrual cycle information	Ineligible - no menstrual cycle information	IL8	238.592564773963	3576	CXCL8	In	7.898405275008754	Published	CVL	MSD	Days since LMP	NA
Arnold-2016	117	117	Follicular	Follicular	8	24	Negative	Negative	Negative	Negative	Positive	Negative	None	Negative	NA	Eligible	Eligible	Eligible	IL8	4096.36780611223	3576	CXCL8	In	12.000129543025176	Published	CVL	MSD	Days since LMP	NA
Arnold-2016	119	119	Follicular	Follicular	7	28	Negative	Negative	Negative	Negative	Negative	Negative	None	Positive	2	Eligible	Eligible	Eligible	IL8	51607.13	3576	CXCL8	In	15.655282780566726	Published	CVL	MSD	Days since LMP	NA
Arnold-2016	122	122	Follicular	Irregular	12	33	Negative	Negative	Negative	Negative	Positive	Positive	DMPA	Positive	3	Ineligible - use of hormonal contraception or IUD	Ineligible - use of hormonal contraception or IUD	Ineligible - use of hormonal contraception or IUD	IL8	452.263953819902	3576	CXCL8	In	8.821021205161243	Published	CVL	MSD	Days since LMP	NA
Arnold-2016	123	123	Follicular	Follicular	9	26	Negative	Negative	Negative	Negative	Negative	Negative	Norplant	Negative	NA	Ineligible - use of hormonal contraception or IUD	Ineligible - use of hormonal contraception or IUD	Ineligible - use of hormonal contraception or IUD	IL8	273.292925816135	3576	CXCL8	In	8.09430430597661	Published	CVL	MSD	Days since LMP	NA
Arnold-2016	132	132	Other	NA	NA	NA	NA	NA	NA	NA	NA	NA	None	NA	NA	Ineligible - no menstrual cycle information	Ineligible - no menstrual cycle information	Ineligible - no menstrual cycle information	IL8	2380.66462568945	3576	CXCL8	In	11.21714868102272	Published	CVL	MSD	Days since LMP	NA
Arnold-2016	139	139	Other	Irregular	94	29	Negative	Negative	Negative	Negative	Negative	Negative	DMPA	Negative	NA	Ineligible - use of hormonal contraception or IUD	Ineligible - use of hormonal contraception or IUD	Ineligible - use of hormonal contraception or IUD	IL8	2816.28414629446	3576	CXCL8	In	11.459577185316677	Published	CVL	MSD	Days since LMP	NA
Arnold-2016	155	155	Other	Luteal	29	28	Negative	Negative	Negative	Negative	Positive	Positive	None	Negative	NA	Eligible	Ineligible - days since LMP outside of allowed windows	Ineligible - days since LMP outside of allowed windows	IL8	6826.44	3576	CXCL8	In	12.736917691387161	Published	CVL	MSD	Days since LMP	NA
Arnold-2016	156	156	Other	NA	32	28	Negative	Negative	Negative	Negative	Negative	Positive	Pills	Negative	NA	Ineligible - use of hormonal contraception or IUD	Ineligible - use of hormonal contraception or IUD	Ineligible - use of hormonal contraception or IUD	IL8	2416.45361619276	3576	CXCL8	In	11.238675587174084	Published	CVL	MSD	Days since LMP	NA
Arnold-2016	178	178	Other	NA	508	32	Negative	Negative	Negative	Negative	Positive	Negative	Norplant	Negative	NA	Ineligible - use of hormonal contraception or IUD	Ineligible - use of hormonal contraception or IUD	Ineligible - use of hormonal contraception or IUD	IL8	643.981881518748	3576	CXCL8	In	9.330876288346348	Published	CVL	MSD	Days since LMP	NA
Arnold-2016	179	179	Follicular	Irregular	10	26	Negative	Negative	Negative	Negative	Negative	Negative	DMPA	Positive	3	Ineligible - use of hormonal contraception or IUD	Ineligible - use of hormonal contraception or IUD	Ineligible - use of hormonal contraception or IUD	IL8	1402.88293150184	3576	CXCL8	In	10.454178907883245	Published	CVL	MSD	Days since LMP	NA
Arnold-2016	192	192	Other	NA	34	29	Negative	Negative	Negative	Negative	NA	Negative	None	Negative	NA	Ineligible - their phase not defined	Ineligible - days since LMP outside of allowed windows	Ineligible - days since LMP outside of allowed windows	IL8	12.1820921123306	3576	CXCL8	In	3.6066900130983375	Published	CVL	MSD	Days since LMP	NA
Arnold-2016	207	207	Other	Periovulatory	15	27	Negative	Negative	Negative	Negative	Positive	Negative	None	Negative	NA	Eligible	Ineligible - days since LMP outside of allowed windows	Ineligible - days since LMP outside of allowed windows	IL8	311.041625807334	3576	CXCL8	In	8.280963854784144	Published	CVL	MSD	Days since LMP	NA
Arnold-2016	212	212	Other	NA	47	22	Negative	Negative	Negative	Negative	Positive	Negative	Norplant	Negative	NA	Ineligible - use of hormonal contraception or IUD	Ineligible - use of hormonal contraception or IUD	Ineligible - use of hormonal contraception or IUD	IL8	68.5795872718125	3576	CXCL8	In	6.099707316706826	Published	CVL	MSD	Days since LMP	NA
Arnold-2016	220	220	Other	NA	474	27	Negative	Negative	Negative	Negative	Positive	Positive	Norplant	Positive	20	Ineligible - use of hormonal contraception or IUD	Ineligible - use of hormonal contraception or IUD	Ineligible - use of hormonal contraception or IUD	IL8	1576.29077190743	3576	CXCL8	In	10.622317972054866	Published	CVL	MSD	Days since LMP	NA
Arnold-2016	257	257	Other	NA	NA	NA	NA	NA	NA	NA	NA	NA	None	NA	NA	Ineligible - no menstrual cycle information	Ineligible - no menstrual cycle information	Ineligible - no menstrual cycle information	IL8	14307.8597469182	3576	CXCL8	In	13.8045202610175	Published	CVL	MSD	Days since LMP	NA
Arnold-2016	275	275	Luteal	Luteal	24	30	Negative	Negative	Negative	Negative	Negative	Negative	None	Negative	NA	Eligible	Eligible	Eligible	IL8	3205.70954564329	3576	CXCL8	In	11.646428000222249	Published	CVL	MSD	Days since LMP	NA
Arnold-2016	278	278	Other	NA	18	25	Negative	Negative	Negative	Negative	Positive	Negative	None	Negative	NA	Ineligible - their phase not defined	Ineligible - days since LMP outside of allowed windows	Ineligible - days since LMP outside of allowed windows	IL8	3822.3	3576	CXCL8	In	11.900225299902353	Published	CVL	MSD	Days since LMP	NA
Arnold-2016	284	284	Other	Irregular	71	28	Negative	Negative	Negative	Negative	Positive	Negative	DMPA	Negative	NA	Ineligible - use of hormonal contraception or IUD	Ineligible - use of hormonal contraception or IUD	Ineligible - use of hormonal contraception or IUD	IL8	1041.01867831999	3576	CXCL8	In	10.02378023886894	Published	CVL	MSD	Days since LMP	NA
Arnold-2016	287	287	Other	NA	201	26	Negative	Negative	Negative	Negative	Negative	Positive	None	Positive	4	Ineligible - their phase not defined	Ineligible - days since LMP outside of allowed windows	Ineligible - days since LMP outside of allowed windows	IL8	4830.29188344998	3576	CXCL8	In	12.237894655106683	Published	CVL	MSD	Days since LMP	NA
Arnold-2016	291	291	Other	NA	NA	NA	NA	NA	NA	NA	NA	NA	None	NA	NA	Ineligible - no menstrual cycle information	Ineligible - no menstrual cycle information	Ineligible - no menstrual cycle information	IL8	2255.99758979904	3576	CXCL8	In	11.139549811092575	Published	CVL	MSD	Days since LMP	NA
Arnold-2016	302	302	Other	NA	NA	NA	NA	NA	NA	NA	NA	NA	None	NA	NA	Ineligible - no menstrual cycle information	Ineligible - no menstrual cycle information	Ineligible - no menstrual cycle information	IL8	1111.76421828639	3576	CXCL8	In	10.118635140010467	Published	CVL	MSD	Days since LMP	NA
Arnold-2016	303	303	Other	Luteal	27	22	Positive	Negative	Negative	Negative	Positive	Positive	None	Negative	NA	Eligible	Ineligible - days since LMP outside of allowed windows	Ineligible - days since LMP outside of allowed windows	IL8	29659.9736744562	3576	CXCL8	In	14.856229696838003	Published	CVL	MSD	Days since LMP	NA
Arnold-2016	304	304	Other	Periovulatory	14	22	Positive	Positive	Negative	Negative	Positive	Negative	None	Negative	NA	Eligible	Ineligible - days since LMP outside of allowed windows	Ineligible - days since LMP outside of allowed windows	IL8	4119.07292828643	3576	CXCL8	In	12.008103954045184	Published	CVL	MSD	Days since LMP	NA
Arnold-2016	307	307	Follicular	Irregular	6	24	Negative	Negative	Negative	Negative	Negative	Negative	DMPA	Negative	NA	Ineligible - use of hormonal contraception or IUD	Ineligible - use of hormonal contraception or IUD	Ineligible - use of hormonal contraception or IUD	IL8	308.748952416682	3576	CXCL8	In	8.270290431424844	Published	CVL	MSD	Days since LMP	NA
Arnold-2016	308	308	Luteal	Luteal	23	29	Positive	Negative	Negative	Negative	Positive	Negative	None	Positive	2	Eligible	Eligible	Eligible	IL8	17756.74	3576	CXCL8	In	14.11607911790745	Published	CVL	MSD	Days since LMP	NA
Arnold-2016	310	310	Other	NA	45	30	Negative	Negative	Negative	Negative	Positive	Positive	Norplant	Negative	NA	Ineligible - use of hormonal contraception or IUD	Ineligible - use of hormonal contraception or IUD	Ineligible - use of hormonal contraception or IUD	IL8	4051.05721451748	3576	CXCL8	In	11.984082745523944	Published	CVL	MSD	Days since LMP	NA
Arnold-2016	311	311	Other	NA	NA	NA	NA	NA	NA	NA	NA	NA	None	NA	NA	Ineligible - no menstrual cycle information	Ineligible - no menstrual cycle information	Ineligible - no menstrual cycle information	IL8	3668.21061449661	3576	CXCL8	In	11.840860759954545	Published	CVL	MSD	Days since LMP	NA
Arnold-2016	313	313	Follicular	NA	10	29	Negative	Negative	Negative	Negative	Positive	Negative	None	Negative	NA	Ineligible - their phase not defined	Eligible	Eligible	IL8	3990.62117570895	3576	CXCL8	In	11.962397616914973	Published	CVL	MSD	Days since LMP	NA
Arnold-2016	314	314	Follicular	NA	10	29	Negative	Negative	Negative	Negative	Positive	Negative	Pills	Negative	NA	Ineligible - use of hormonal contraception or IUD	Ineligible - use of hormonal contraception or IUD	Ineligible - use of hormonal contraception or IUD	IL8	2887.51697598321	3576	CXCL8	In	11.495613712955215	Published	CVL	MSD	Days since LMP	NA
Arnold-2016	315	315	Follicular	Follicular	9	43	Negative	Negative	Negative	Negative	Positive	Negative	Pills	Positive	2	Ineligible - use of hormonal contraception or IUD	Ineligible - use of hormonal contraception or IUD	Ineligible - use of hormonal contraception or IUD	IL8	2336.88969032287	3576	CXCL8	In	11.190373919946639	Published	CVL	MSD	Days since LMP	NA
Arnold-2016	317	317	Other	Irregular	161	26	Negative	Negative	Negative	Negative	Positive	Negative	DMPA	Negative	NA	Ineligible - use of hormonal contraception or IUD	Ineligible - use of hormonal contraception or IUD	Ineligible - use of hormonal contraception or IUD	IL8	328.09954893997	3576	CXCL8	In	8.357989800264658	Published	CVL	MSD	Days since LMP	NA
Arnold-2016	320	320	Luteal	Luteal	22	34	Negative	Negative	Negative	Negative	Positive	Negative	None	Negative	NA	Eligible	Eligible	Eligible	IL8	250.781849335813	3576	CXCL8	In	7.970289124753564	Published	CVL	MSD	Days since LMP	NA
Arnold-2016	321	321	Other	Luteal	25	20	Negative	Negative	Negative	Negative	Negative	Negative	Norplant	Negative	NA	Ineligible - use of hormonal contraception or IUD	Ineligible - use of hormonal contraception or IUD	Ineligible - use of hormonal contraception or IUD	IL8	3518.88718610863	3576	CXCL8	In	11.78090354735707	Published	CVL	MSD	Days since LMP	NA
Arnold-2016	322	322	Follicular	Follicular	9	32	Negative	Negative	Negative	Negative	Positive	Negative	None	Negative	NA	Eligible	Eligible	Eligible	IL8	411.20348103005	3576	CXCL8	In	8.683708667447403	Published	CVL	MSD	Days since LMP	NA
Arnold-2016	323	323	Other	NA	NA	NA	NA	NA	NA	NA	NA	NA	None	NA	NA	Ineligible - no menstrual cycle information	Ineligible - no menstrual cycle information	Ineligible - no menstrual cycle information	IL8	1440.26337213751	3576	CXCL8	In	10.492116937255771	Published	CVL	MSD	Days since LMP	NA
Arnold-2016	324	324	Follicular	Follicular	9	38	Negative	Negative	Negative	Negative	Positive	Negative	Pills	Negative	NA	Ineligible - use of hormonal contraception or IUD	Ineligible - use of hormonal contraception or IUD	Ineligible - use of hormonal contraception or IUD	IL8	4048.01021116979	3576	CXCL8	In	11.982997213919962	Published	CVL	MSD	Days since LMP	NA
Arnold-2016	326	326	Luteal	Luteal	19	31	Negative	Negative	Negative	Negative	Negative	Negative	None	Negative	NA	Eligible	Eligible	Eligible	IL8	16965.1612375384	3576	CXCL8	In	14.0502875210921	Published	CVL	MSD	Days since LMP	NA
Arnold-2016	327	327	Other	Luteal	29	37	Negative	Negative	Negative	Negative	Positive	Negative	Norplant	Negative	NA	Ineligible - use of hormonal contraception or IUD	Ineligible - use of hormonal contraception or IUD	Ineligible - use of hormonal contraception or IUD	IL8	992.988927834115	3576	CXCL8	In	9.955633821075333	Published	CVL	MSD	Days since LMP	NA
Arnold-2016	329	329	Other	Irregular	4	39	Negative	Negative	Negative	Negative	Positive	Negative	DMPA	Negative	NA	Ineligible - use of hormonal contraception or IUD	Ineligible - use of hormonal contraception or IUD	Ineligible - use of hormonal contraception or IUD	IL8	4136.96240868477	3576	CXCL8	In	12.014356132965023	Published	CVL	MSD	Days since LMP	NA
Arnold-2016	331	331	Other	NA	NA	NA	NA	NA	NA	NA	NA	NA	None	NA	NA	Ineligible - no menstrual cycle information	Ineligible - no menstrual cycle information	Ineligible - no menstrual cycle information	IL8	415.20972004703	3576	CXCL8	In	8.69769640731326	Published	CVL	MSD	Days since LMP	NA
Arnold-2016	332	332	Other	Luteal	25	23	Positive	Negative	Negative	Negative	Negative	Negative	None	Negative	NA	Eligible	Ineligible - days since LMP outside of allowed windows	Ineligible - days since LMP outside of allowed windows	IL8	28.430171102403	3576	CXCL8	In	4.82935087655653	Published	CVL	MSD	Days since LMP	NA
Arnold-2016	335	335	Luteal	Luteal	21	36	Negative	Negative	Negative	Negative	Negative	Negative	Pills	Positive	6	Ineligible - use of hormonal contraception or IUD	Ineligible - use of hormonal contraception or IUD	Ineligible - use of hormonal contraception or IUD	IL8	1567.26844573872	3576	CXCL8	In	10.614036594125736	Published	CVL	MSD	Days since LMP	NA
Arnold-2016	339	339	Other	Irregular	50	39	Negative	Negative	Negative	Negative	Positive	Negative	DMPA	Negative	NA	Ineligible - use of hormonal contraception or IUD	Ineligible - use of hormonal contraception or IUD	Ineligible - use of hormonal contraception or IUD	IL8	503.758980358246	3576	CXCL8	In	8.976589842130617	Published	CVL	MSD	Days since LMP	NA
Arnold-2016	340	340	Other	Irregular	15	33	Negative	Negative	Negative	Negative	Positive	Negative	DMPA	Negative	NA	Ineligible - use of hormonal contraception or IUD	Ineligible - use of hormonal contraception or IUD	Ineligible - use of hormonal contraception or IUD	IL8	225.660201616724	3576	CXCL8	In	7.8180081909671415	Published	CVL	MSD	Days since LMP	NA
Arnold-2016	341	341	Other	Irregular	281	25	Negative	Negative	Negative	Negative	Negative	Negative	DMPA	Positive	3	Ineligible - use of hormonal contraception or IUD	Ineligible - use of hormonal contraception or IUD	Ineligible - use of hormonal contraception or IUD	IL8	33764.79	3576	CXCL8	In	15.04323196425353	Published	CVL	MSD	Days since LMP	NA
Arnold-2016	342	342	Follicular	NA	11	44	Negative	Negative	Negative	Negative	Positive	Negative	None	Negative	NA	Ineligible - their phase not defined	Eligible	Eligible	IL8	253.145070486571	3576	CXCL8	In	7.98382058058448	Published	CVL	MSD	Days since LMP	NA
Arnold-2016	343	343	Other	NA	68	29	Negative	Negative	Negative	Negative	Negative	Negative	Norplant	Positive	20	Ineligible - use of hormonal contraception or IUD	Ineligible - use of hormonal contraception or IUD	Ineligible - use of hormonal contraception or IUD	IL8	2303.30895514468	3576	CXCL8	In	11.169492225171833	Published	CVL	MSD	Days since LMP	NA
Arnold-2016	346	346	Follicular	Irregular	9	34	Negative	Negative	Negative	Negative	NA	Negative	DMPA	Negative	NA	Ineligible - use of hormonal contraception or IUD	Ineligible - use of hormonal contraception or IUD	Ineligible - use of hormonal contraception or IUD	IL8	8510.2866854354	3576	CXCL8	In	13.05499201735939	Published	CVL	MSD	Days since LMP	NA
Arnold-2016	353	353	Other	NA	467	25	Negative	Negative	Negative	Negative	Negative	Negative	Norplant	Negative	NA	Ineligible - use of hormonal contraception or IUD	Ineligible - use of hormonal contraception or IUD	Ineligible - use of hormonal contraception or IUD	IL8	2383.21960400708	3576	CXCL8	In	11.21869618080404	Published	CVL	MSD	Days since LMP	NA
Arnold-2016	354	354	Follicular	NA	11	35	Negative	Negative	Negative	Negative	Positive	Negative	Pills	Negative	NA	Ineligible - use of hormonal contraception or IUD	Ineligible - use of hormonal contraception or IUD	Ineligible - use of hormonal contraception or IUD	IL8	360.057008896824	3576	CXCL8	In	8.492081540610863	Published	CVL	MSD	Days since LMP	NA
Arnold-2016	355	355	Follicular	Follicular	5	25	Negative	Negative	Negative	Negative	Negative	Negative	None	Negative	NA	Eligible	Eligible	Eligible	IL8	1977.74557181476	3576	CXCL8	In	10.949641126385723	Published	CVL	MSD	Days since LMP	NA
Arnold-2016	356	356	Other	Follicular	4	34	Negative	Negative	Positive	Negative	Positive	Negative	None	Negative	NA	Eligible	Ineligible - days since LMP outside of allowed windows	Ineligible - days since LMP outside of allowed windows	IL8	867.300935994472	3576	CXCL8	In	9.760388856273664	Published	CVL	MSD	Days since LMP	NA
Arnold-2016	360	360	Follicular	Follicular	8	35	Negative	Negative	Negative	Negative	Positive	Positive	Pills	Negative	NA	Ineligible - use of hormonal contraception or IUD	Ineligible - use of hormonal contraception or IUD	Ineligible - use of hormonal contraception or IUD	IL8	1205.50757042917	3576	CXCL8	In	10.235424995566298	Published	CVL	MSD	Days since LMP	NA
Arnold-2016	363	363	Other	NA	30	34	Negative	Negative	Negative	Negative	Negative	Positive	None	Negative	NA	Ineligible - their phase not defined	Ineligible - days since LMP outside of allowed windows	Ineligible - days since LMP outside of allowed windows	IL8	134.095097589159	3576	CXCL8	In	7.067112684190169	Published	CVL	MSD	Days since LMP	NA
Arnold-2016	369	369	Other	Periovulatory	13	22	Positive	Negative	Negative	Negative	Negative	Negative	None	Negative	NA	Eligible	Ineligible - days since LMP outside of allowed windows	Ineligible - days since LMP outside of allowed windows	IL8	260.008103316706	3576	CXCL8	In	8.022412776230961	Published	CVL	MSD	Days since LMP	NA
Arnold-2016	372	372	Follicular	Periovulatory	12	30	Negative	Negative	Negative	Negative	Negative	Negative	Pills	Negative	NA	Ineligible - use of hormonal contraception or IUD	Ineligible - use of hormonal contraception or IUD	Ineligible - use of hormonal contraception or IUD	IL8	8303.45790406863	3576	CXCL8	In	13.019496544273036	Published	CVL	MSD	Days since LMP	NA
Arnold-2016	376	376	Other	Follicular	4	23	Negative	Negative	Negative	Negative	Positive	Negative	Norplant	Positive	8	Ineligible - use of hormonal contraception or IUD	Ineligible - use of hormonal contraception or IUD	Ineligible - use of hormonal contraception or IUD	IL8	2293.40056050427	3576	CXCL8	In	11.163272639661	Published	CVL	MSD	Days since LMP	NA
Arnold-2016	378	378	Luteal	Luteal	20	34	Negative	Negative	Negative	Negative	Negative	Negative	None	Negative	NA	Eligible	Eligible	Eligible	IL8	30247.3099229774	3576	CXCL8	In	14.884519220007633	Published	CVL	MSD	Days since LMP	NA
Arnold-2016	379	379	Follicular	Irregular	9	25	Negative	Negative	Negative	Negative	Positive	Negative	DMPA	Negative	NA	Ineligible - use of hormonal contraception or IUD	Ineligible - use of hormonal contraception or IUD	Ineligible - use of hormonal contraception or IUD	IL8	11221.3319986239	3576	CXCL8	In	13.453956316971325	Published	CVL	MSD	Days since LMP	NA
Arnold-2016	381	381	Other	NA	NA	NA	NA	NA	NA	NA	NA	NA	None	NA	NA	Ineligible - no menstrual cycle information	Ineligible - no menstrual cycle information	Ineligible - no menstrual cycle information	IL8	4309.70091735919	3576	CXCL8	In	12.073372037963846	Published	CVL	MSD	Days since LMP	NA
Arnold-2016	390	390	Other	Irregular	13	31	Negative	Negative	Negative	Negative	Negative	Negative	DMPA	Negative	NA	Ineligible - use of hormonal contraception or IUD	Ineligible - use of hormonal contraception or IUD	Ineligible - use of hormonal contraception or IUD	IL8	38980.8218497485	3576	CXCL8	In	15.250476887437642	Published	CVL	MSD	Days since LMP	NA
Arnold-2016	395	395	Luteal	Luteal	22	24	Negative	Negative	Negative	Negative	Negative	Negative	None	Negative	NA	Eligible	Eligible	Eligible	IL8	5181.53061151637	3576	CXCL8	In	12.33916261413044	Published	CVL	MSD	Days since LMP	NA
Arnold-2016	402	402	Other	Follicular	4	19	Negative	Negative	Negative	Negative	Negative	Positive	None	Negative	NA	Eligible	Ineligible - days since LMP outside of allowed windows	Ineligible - days since LMP outside of allowed windows	IL8	295.418247534731	3576	CXCL8	In	8.206615131702753	Published	CVL	MSD	Days since LMP	NA
Arnold-2016	404	404	Other	Periovulatory	15	21	Negative	Negative	Negative	Negative	Negative	Negative	None	Positive	5	Eligible	Ineligible - days since LMP outside of allowed windows	Ineligible - days since LMP outside of allowed windows	IL8	2599.57187695216	3576	CXCL8	In	11.344058330279033	Published	CVL	MSD	Days since LMP	NA
Arnold-2016	405	405	Follicular	Irregular	5	24	Negative	Negative	Negative	Negative	Negative	Positive	DMPA	Negative	NA	Ineligible - use of hormonal contraception or IUD	Ineligible - use of hormonal contraception or IUD	Ineligible - use of hormonal contraception or IUD	IL8	4091.74517896251	3576	CXCL8	In	11.99850058602728	Published	CVL	MSD	Days since LMP	NA
Arnold-2016	408	408	Follicular	NA	10	39	Negative	Negative	Negative	Negative	Negative	Negative	None	Positive	4	Ineligible - their phase not defined	Eligible	Eligible	IL8	3802.91511535959	3576	CXCL8	In	11.89289002168042	Published	CVL	MSD	Days since LMP	NA
Arnold-2016	412	412	Other	NA	NA	NA	NA	NA	NA	NA	NA	NA	None	NA	NA	Ineligible - no menstrual cycle information	Ineligible - no menstrual cycle information	Ineligible - no menstrual cycle information	IL8	517.769315507534	3576	CXCL8	In	9.016165659306257	Published	CVL	MSD	Days since LMP	NA
Arnold-2016	413	413	Other	NA	34	28	Negative	Negative	Negative	Negative	Negative	Positive	Norplant	Negative	NA	Ineligible - use of hormonal contraception or IUD	Ineligible - use of hormonal contraception or IUD	Ineligible - use of hormonal contraception or IUD	IL8	991.843451926489	3576	CXCL8	In	9.953968619911032	Published	CVL	MSD	Days since LMP	NA
Arnold-2016	421	421	Other	Irregular	0	27	Negative	Negative	Negative	Negative	Negative	Positive	DMPA	Negative	NA	Ineligible - use of hormonal contraception or IUD	Ineligible - use of hormonal contraception or IUD	Ineligible - use of hormonal contraception or IUD	IL8	146.516991468411	3576	CXCL8	In	7.194924172413731	Published	CVL	MSD	Days since LMP	NA
Arnold-2016	422	422	Other	Periovulatory	15	34	Negative	Negative	Negative	Negative	Negative	Negative	Pills	Negative	NA	Ineligible - use of hormonal contraception or IUD	Ineligible - use of hormonal contraception or IUD	Ineligible - use of hormonal contraception or IUD	IL8	4313.82858118202	3576	CXCL8	In	12.074753133855832	Published	CVL	MSD	Days since LMP	NA
Arnold-2016	426	426	Other	Irregular	334	25	Negative	Negative	Negative	Negative	NA	Negative	DMPA	Positive	5	Ineligible - use of hormonal contraception or IUD	Ineligible - use of hormonal contraception or IUD	Ineligible - use of hormonal contraception or IUD	IL8	1253.26256315052	3576	CXCL8	In	10.291472980944011	Published	CVL	MSD	Days since LMP	NA
Arnold-2016	428	428	Follicular	NA	10	34	Negative	Negative	Negative	Negative	Positive	Negative	None	Negative	NA	Ineligible - their phase not defined	Eligible	Eligible	IL8	17547.1866051952	3576	CXCL8	In	14.098952116854145	Published	CVL	MSD	Days since LMP	NA
Arnold-2016	434	434	Other	Irregular	221	20	Negative	Negative	Negative	Negative	Negative	Negative	DMPA	Negative	NA	Ineligible - use of hormonal contraception or IUD	Ineligible - use of hormonal contraception or IUD	Ineligible - use of hormonal contraception or IUD	IL8	1160.34231601251	3576	CXCL8	In	10.180334766531576	Published	CVL	MSD	Days since LMP	NA
Arnold-2016	437	437	Follicular	Follicular	8	22	Negative	Negative	Negative	Negative	Positive	Negative	None	Negative	NA	Eligible	Eligible	Eligible	IL8	21564.81	3576	CXCL8	In	14.396391384596344	Published	CVL	MSD	Days since LMP	NA
Arnold-2016	440	440	Other	NA	NA	NA	NA	NA	NA	NA	NA	NA	None	NA	NA	Ineligible - no menstrual cycle information	Ineligible - no menstrual cycle information	Ineligible - no menstrual cycle information	IL8	26524.87	3576	CXCL8	In	14.695058059970737	Published	CVL	MSD	Days since LMP	NA
Arnold-2016	442	442	Follicular	Follicular	6	30	Negative	Negative	Negative	Negative	NA	Positive	None	Positive	15	Eligible	Eligible	Ineligible - missing co-variate information	IL8	3590.72329619338	3576	CXCL8	In	11.81005876679568	Published	CVL	MSD	Days since LMP	NA
Arnold-2016	443	443	Other	Periovulatory	15	42	Positive	Negative	Negative	Negative	Positive	Negative	None	Positive	7	Eligible	Ineligible - days since LMP outside of allowed windows	Ineligible - days since LMP outside of allowed windows	IL8	4133.90872188783	3576	CXCL8	In	12.01329081857939	Published	CVL	MSD	Days since LMP	NA
Arnold-2016	446	446	Other	Follicular	4	36	Negative	Negative	Negative	Negative	Positive	Positive	None	Negative	NA	Eligible	Ineligible - days since LMP outside of allowed windows	Ineligible - days since LMP outside of allowed windows	IL8	4509.61185163959	3576	CXCL8	In	12.138787548782853	Published	CVL	MSD	Days since LMP	NA
Arnold-2016	451	451	Follicular	Irregular	5	19	Negative	Negative	Negative	Negative	Positive	Negative	DMPA	Positive	4	Ineligible - use of hormonal contraception or IUD	Ineligible - use of hormonal contraception or IUD	Ineligible - use of hormonal contraception or IUD	IL8	56.7672278811733	3576	CXCL8	In	5.826986386971668	Published	CVL	MSD	Days since LMP	NA
Arnold-2016	454	454	Other	NA	3	23	Negative	Negative	Negative	Negative	Negative	Negative	Norplant	Positive	5	Ineligible - use of hormonal contraception or IUD	Ineligible - use of hormonal contraception or IUD	Ineligible - use of hormonal contraception or IUD	IL8	9893.16002092055	3576	CXCL8	In	13.272215697288166	Published	CVL	MSD	Days since LMP	NA
Arnold-2016	461	461	Other	Follicular	4	27	Negative	Negative	Negative	Negative	Negative	Negative	None	Negative	NA	Eligible	Ineligible - days since LMP outside of allowed windows	Ineligible - days since LMP outside of allowed windows	IL8	6682.20165828834	3576	CXCL8	In	12.706107806248854	Published	CVL	MSD	Days since LMP	NA
Arnold-2016	463	463	Other	Irregular	1389	22	Negative	Negative	Negative	Negative	Negative	Negative	DMPA	Positive	3	Ineligible - use of hormonal contraception or IUD	Ineligible - use of hormonal contraception or IUD	Ineligible - use of hormonal contraception or IUD	IL8	3541.52308579115	3576	CXCL8	In	11.790154231339988	Published	CVL	MSD	Days since LMP	NA
Arnold-2016	472	472	Other	NA	3	34	Negative	Negative	Negative	Negative	Negative	Negative	None	Negative	NA	Ineligible - their phase not defined	Ineligible - days since LMP outside of allowed windows	Ineligible - days since LMP outside of allowed windows	IL8	76.011549405266	3576	CXCL8	In	6.248146737177568	Published	CVL	MSD	Days since LMP	NA
Arnold-2016	475	475	Other	Irregular	3609	28	Positive	Negative	Negative	Negative	Negative	Positive	DMPA	Negative	NA	Ineligible - use of hormonal contraception or IUD	Ineligible - use of hormonal contraception or IUD	Ineligible - use of hormonal contraception or IUD	IL8	1277.47951453355	3576	CXCL8	In	10.31908444117307	Published	CVL	MSD	Days since LMP	NA
Arnold-2016	476	476	Other	NA	NA	NA	NA	NA	NA	NA	NA	NA	None	NA	NA	Ineligible - no menstrual cycle information	Ineligible - no menstrual cycle information	Ineligible - no menstrual cycle information	IL8	589.336631101111	3576	CXCL8	In	9.202948131622607	Published	CVL	MSD	Days since LMP	NA
Arnold-2016	477	477	Other	NA	17	23	Negative	Negative	Negative	Negative	Negative	Negative	None	Negative	NA	Ineligible - their phase not defined	Ineligible - days since LMP outside of allowed windows	Ineligible - days since LMP outside of allowed windows	IL8	9014.5030911301	3576	CXCL8	In	13.138032252446092	Published	CVL	MSD	Days since LMP	NA
Arnold-2016	490	490	Follicular	Follicular	7	22	Negative	Negative	Negative	Negative	NA	Positive	None	Negative	NA	Eligible	Eligible	Ineligible - missing co-variate information	IL8	2396.52579682992	3576	CXCL8	In	11.22672875424896	Published	CVL	MSD	Days since LMP	NA
Arnold-2016	495	495	Other	NA	17	35	Negative	Negative	Negative	Negative	Positive	Negative	Pills	Negative	NA	Ineligible - use of hormonal contraception or IUD	Ineligible - use of hormonal contraception or IUD	Ineligible - use of hormonal contraception or IUD	IL8	22589.3558971332	3576	CXCL8	In	14.463355514500913	Published	CVL	MSD	Days since LMP	NA
Arnold-2016	498	498	Follicular	Irregular	12	43	Negative	Negative	Negative	Negative	Positive	Positive	DMPA	Negative	NA	Ineligible - use of hormonal contraception or IUD	Ineligible - use of hormonal contraception or IUD	Ineligible - use of hormonal contraception or IUD	IL8	1673.78171303767	3576	CXCL8	In	10.708895675123543	Published	CVL	MSD	Days since LMP	NA
Arnold-2016	499	499	Other	Irregular	16	28	Negative	Negative	Negative	Negative	Negative	Negative	DMPA	Negative	NA	Ineligible - use of hormonal contraception or IUD	Ineligible - use of hormonal contraception or IUD	Ineligible - use of hormonal contraception or IUD	IL8	6735.2182589851	3576	CXCL8	In	12.717508982547649	Published	CVL	MSD	Days since LMP	NA
Arnold-2016	502	502	Other	Irregular	341	24	Negative	Negative	Positive	Negative	Positive	Negative	DMPA	Negative	NA	Ineligible - use of hormonal contraception or IUD	Ineligible - use of hormonal contraception or IUD	Ineligible - use of hormonal contraception or IUD	IL8	3957.44959549795	3576	CXCL8	In	11.950355260093845	Published	CVL	MSD	Days since LMP	NA
Arnold-2016	503	503	Other	Irregular	525	29	Negative	Negative	Negative	Negative	Positive	Positive	DMPA	Positive	20	Ineligible - use of hormonal contraception or IUD	Ineligible - use of hormonal contraception or IUD	Ineligible - use of hormonal contraception or IUD	IL8	41577.064880768	3576	CXCL8	In	15.34350029475817	Published	CVL	MSD	Days since LMP	NA
Arnold-2016	507	507	Other	Irregular	100	34	Negative	Negative	Negative	Negative	Negative	Negative	DMPA	Positive	7	Ineligible - use of hormonal contraception or IUD	Ineligible - use of hormonal contraception or IUD	Ineligible - use of hormonal contraception or IUD	IL8	373.927191475576	3576	CXCL8	In	8.546613575601974	Published	CVL	MSD	Days since LMP	NA
Arnold-2016	511	511	Other	Irregular	NA	43	Negative	Negative	Negative	Negative	Positive	Negative	DMPA	Negative	NA	Ineligible - no menstrual cycle information	Ineligible - no menstrual cycle information	Ineligible - no menstrual cycle information	IL8	503.361329425994	3576	CXCL8	In	8.975450575943242	Published	CVL	MSD	Days since LMP	NA
Arnold-2016	514	514	Other	Irregular	84	24	Negative	Negative	Negative	Negative	Negative	Negative	DMPA	Negative	NA	Ineligible - use of hormonal contraception or IUD	Ineligible - use of hormonal contraception or IUD	Ineligible - use of hormonal contraception or IUD	IL8	2584.82645447147	3576	CXCL8	In	11.335851705752303	Published	CVL	MSD	Days since LMP	NA
Arnold-2016	516	516	Other	NA	37	25	Negative	Negative	Negative	Negative	Negative	Negative	None	Negative	NA	Ineligible - their phase not defined	Ineligible - days since LMP outside of allowed windows	Ineligible - days since LMP outside of allowed windows	IL8	1239.88530905755	3576	CXCL8	In	10.27599096034965	Published	CVL	MSD	Days since LMP	NA
Arnold-2016	519	519	Other	NA	35	21	Negative	Negative	Negative	Negative	Positive	Negative	None	Positive	7	Ineligible - their phase not defined	Ineligible - days since LMP outside of allowed windows	Ineligible - days since LMP outside of allowed windows	IL8	3534.54166997626	3576	CXCL8	In	11.787307435107815	Published	CVL	MSD	Days since LMP	NA
Arnold-2016	521	521	Other	Irregular	160	27	Negative	Negative	Negative	Negative	Positive	Positive	DMPA	Positive	20	Ineligible - use of hormonal contraception or IUD	Ineligible - use of hormonal contraception or IUD	Ineligible - use of hormonal contraception or IUD	IL8	44269.58	3576	CXCL8	In	15.434028065729942	Published	CVL	MSD	Days since LMP	NA
Arnold-2016	522	522	Follicular	Follicular	8	32	Negative	Negative	Negative	Negative	Positive	Positive	None	Positive	10	Eligible	Eligible	Eligible	IL8	125965.91	3576	CXCL8	In	16.94267382619133	Published	CVL	MSD	Days since LMP	NA
Arnold-2016	523	523	Follicular	Follicular	7	35	Negative	Negative	Negative	Negative	Positive	Positive	None	Negative	NA	Eligible	Eligible	Eligible	IL8	169.323959899653	3576	CXCL8	In	7.403642323567252	Published	CVL	MSD	Days since LMP	NA
Arnold-2016	525	525	Other	NA	193	28	Negative	Negative	Negative	Negative	NA	Positive	None	Negative	NA	Ineligible - their phase not defined	Ineligible - days since LMP outside of allowed windows	Ineligible - days since LMP outside of allowed windows	IL8	3508.10870808695	3576	CXCL8	In	11.776477738883726	Published	CVL	MSD	Days since LMP	NA
Arnold-2016	531	531	Other	NA	2	30	Negative	Negative	Negative	Negative	Positive	Negative	None	Positive	9	Ineligible - their phase not defined	Ineligible - days since LMP outside of allowed windows	Ineligible - days since LMP outside of allowed windows	IL8	40929.7157346867	3576	CXCL8	In	15.320861026550777	Published	CVL	MSD	Days since LMP	NA
Arnold-2016	534	534	Other	Periovulatory	13	41	Negative	Negative	Negative	Negative	Positive	Negative	None	Negative	NA	Eligible	Ineligible - days since LMP outside of allowed windows	Ineligible - days since LMP outside of allowed windows	IL8	3710.76577796595	3576	CXCL8	In	11.857501226244233	Published	CVL	MSD	Days since LMP	NA
Arnold-2016	535	535	Follicular	Follicular	5	25	Negative	Negative	Negative	Negative	Positive	Negative	None	Positive	2	Eligible	Eligible	Eligible	IL8	164.914682734754	3576	CXCL8	In	7.365576040736979	Published	CVL	MSD	Days since LMP	NA
Arnold-2016	12	12	Other	Irregular	15	32	Negative	Negative	Negative	Negative	Positive	Negative	DMPA	Negative	NA	Ineligible - use of hormonal contraception or IUD	Ineligible - use of hormonal contraception or IUD	Ineligible - use of hormonal contraception or IUD	MIP1b	7.5	6351	CCL4	Below	2.9068905956085187	Published	CVL	MSD	Days since LMP	NA
Arnold-2016	28	28	Other	Irregular	74	27	Negative	Negative	Negative	Negative	Negative	Positive	DMPA	Negative	NA	Ineligible - use of hormonal contraception or IUD	Ineligible - use of hormonal contraception or IUD	Ineligible - use of hormonal contraception or IUD	MIP1b	7.5	6351	CCL4	Below	2.9068905956085187	Published	CVL	MSD	Days since LMP	NA
Arnold-2016	44	44	Follicular	Periovulatory	12	37	Positive	Negative	Positive	Negative	Positive	Negative	None	Positive	5	Eligible	Eligible	Eligible	MIP1b	66.2547151330622	6351	CCL4	In	6.049951225028288	Published	CVL	MSD	Days since LMP	NA
Arnold-2016	48	48	Luteal	Irregular	23	27	Negative	Negative	Negative	Negative	Positive	Negative	DMPA	Negative	NA	Ineligible - use of hormonal contraception or IUD	Ineligible - use of hormonal contraception or IUD	Ineligible - use of hormonal contraception or IUD	MIP1b	246.483609636337	6351	CCL4	In	7.945347905008505	Published	CVL	MSD	Days since LMP	NA
Arnold-2016	54	54	Other	NA	NA	27	Negative	Negative	Negative	Positive	Negative	Negative	None	Positive	20	Ineligible - no menstrual cycle information	Ineligible - no menstrual cycle information	Ineligible - no menstrual cycle information	MIP1b	7719.666128670529	6351	CCL4	In	12.914322737734814	Published	CVL	MSD	Days since LMP	NA
Arnold-2016	56	56	Other	NA	NA	NA	NA	NA	NA	NA	NA	NA	None	NA	NA	Ineligible - no menstrual cycle information	Ineligible - no menstrual cycle information	Ineligible - no menstrual cycle information	MIP1b	20.5765368949121	6351	CCL4	In	4.362928286791139	Published	CVL	MSD	Days since LMP	NA
Arnold-2016	62	62	Other	Irregular	66	27	Negative	Negative	Negative	Negative	Positive	Negative	DMPA	Negative	NA	Ineligible - use of hormonal contraception or IUD	Ineligible - use of hormonal contraception or IUD	Ineligible - use of hormonal contraception or IUD	MIP1b	45.7955624246296	6351	CCL4	In	5.517135903293651	Published	CVL	MSD	Days since LMP	NA
Arnold-2016	65	65	Other	NA	18	26	Negative	Negative	Negative	Negative	Positive	Negative	None	Negative	NA	Ineligible - their phase not defined	Ineligible - days since LMP outside of allowed windows	Ineligible - days since LMP outside of allowed windows	MIP1b	339.258876542712	6351	CCL4	In	8.406242753323397	Published	CVL	MSD	Days since LMP	NA
Arnold-2016	75	75	Other	NA	NA	NA	NA	NA	NA	NA	NA	NA	None	NA	NA	Ineligible - no menstrual cycle information	Ineligible - no menstrual cycle information	Ineligible - no menstrual cycle information	MIP1b	149.772988428134	6351	CCL4	In	7.2266336468515	Published	CVL	MSD	Days since LMP	NA
Arnold-2016	77	77	Other	NA	NA	NA	NA	NA	NA	NA	NA	NA	None	NA	NA	Ineligible - no menstrual cycle information	Ineligible - no menstrual cycle information	Ineligible - no menstrual cycle information	MIP1b	35.8688377108239	6351	CCL4	In	5.164659092036772	Published	CVL	MSD	Days since LMP	NA
Arnold-2016	87	87	Luteal	Luteal	22	30	Negative	Negative	Negative	Negative	Positive	Negative	None	Positive	5	Eligible	Eligible	Eligible	MIP1b	7.5	6351	CCL4	Below	2.9068905956085187	Published	CVL	MSD	Days since LMP	NA
Arnold-2016	92	92	Other	Periovulatory	14	27	Negative	Negative	Negative	Negative	Negative	Negative	None	Negative	NA	Eligible	Ineligible - days since LMP outside of allowed windows	Ineligible - days since LMP outside of allowed windows	MIP1b	61.9285380406703	6351	CCL4	In	5.9525324833556805	Published	CVL	MSD	Days since LMP	NA
Arnold-2016	106	106	Follicular	Follicular	6	35	Negative	Negative	Negative	Negative	Positive	Negative	None	Negative	NA	Eligible	Eligible	Eligible	MIP1b	221.174257656357	6351	CCL4	In	7.789039670678781	Published	CVL	MSD	Days since LMP	NA
Arnold-2016	109	109	Other	NA	116	32	Negative	Negative	Negative	Negative	Negative	Negative	IUD	Negative	NA	Ineligible - use of hormonal contraception or IUD	Ineligible - use of hormonal contraception or IUD	Ineligible - use of hormonal contraception or IUD	MIP1b	108.617100540593	6351	CCL4	In	6.763107446903491	Published	CVL	MSD	Days since LMP	NA
Arnold-2016	111	111	Follicular	Periovulatory	12	32	Negative	Negative	Negative	Negative	Positive	Negative	Pills	Negative	NA	Ineligible - use of hormonal contraception or IUD	Ineligible - use of hormonal contraception or IUD	Ineligible - use of hormonal contraception or IUD	MIP1b	759.6237046820548	6351	CCL4	In	9.569141116449131	Published	CVL	MSD	Days since LMP	NA
Arnold-2016	113	113	Other	Luteal	28	27	Negative	Negative	Negative	Negative	Positive	Negative	Norplant	Negative	NA	Ineligible - use of hormonal contraception or IUD	Ineligible - use of hormonal contraception or IUD	Ineligible - use of hormonal contraception or IUD	MIP1b	7.5	6351	CCL4	Below	2.9068905956085187	Published	CVL	MSD	Days since LMP	NA
Arnold-2016	116	116	Other	NA	NA	NA	NA	NA	NA	NA	NA	NA	None	NA	NA	Ineligible - no menstrual cycle information	Ineligible - no menstrual cycle information	Ineligible - no menstrual cycle information	MIP1b	7.5	6351	CCL4	Below	2.9068905956085187	Published	CVL	MSD	Days since LMP	NA
Arnold-2016	117	117	Follicular	Follicular	8	24	Negative	Negative	Negative	Negative	Positive	Negative	None	Negative	NA	Eligible	Eligible	Eligible	MIP1b	2193.97554125098	6351	CCL4	In	11.099331727124886	Published	CVL	MSD	Days since LMP	NA
Arnold-2016	119	119	Follicular	Follicular	7	28	Negative	Negative	Negative	Negative	Negative	Negative	None	Positive	2	Eligible	Eligible	Eligible	MIP1b	7.5	6351	CCL4	Below	2.9068905956085187	Published	CVL	MSD	Days since LMP	NA
Arnold-2016	122	122	Follicular	Irregular	12	33	Negative	Negative	Negative	Negative	Positive	Positive	DMPA	Positive	3	Ineligible - use of hormonal contraception or IUD	Ineligible - use of hormonal contraception or IUD	Ineligible - use of hormonal contraception or IUD	MIP1b	7.5	6351	CCL4	Below	2.9068905956085187	Published	CVL	MSD	Days since LMP	NA
Arnold-2016	123	123	Follicular	Follicular	9	26	Negative	Negative	Negative	Negative	Negative	Negative	Norplant	Negative	NA	Ineligible - use of hormonal contraception or IUD	Ineligible - use of hormonal contraception or IUD	Ineligible - use of hormonal contraception or IUD	MIP1b	7.5	6351	CCL4	Below	2.9068905956085187	Published	CVL	MSD	Days since LMP	NA
Arnold-2016	132	132	Other	NA	NA	NA	NA	NA	NA	NA	NA	NA	None	NA	NA	Ineligible - no menstrual cycle information	Ineligible - no menstrual cycle information	Ineligible - no menstrual cycle information	MIP1b	7.5	6351	CCL4	Below	2.9068905956085187	Published	CVL	MSD	Days since LMP	NA
Arnold-2016	139	139	Other	Irregular	94	29	Negative	Negative	Negative	Negative	Negative	Negative	DMPA	Negative	NA	Ineligible - use of hormonal contraception or IUD	Ineligible - use of hormonal contraception or IUD	Ineligible - use of hormonal contraception or IUD	MIP1b	7.5	6351	CCL4	Below	2.9068905956085187	Published	CVL	MSD	Days since LMP	NA
Arnold-2016	155	155	Other	Luteal	29	28	Negative	Negative	Negative	Negative	Positive	Positive	None	Negative	NA	Eligible	Ineligible - days since LMP outside of allowed windows	Ineligible - days since LMP outside of allowed windows	MIP1b	118.381737384504	6351	CCL4	In	6.887302724989935	Published	CVL	MSD	Days since LMP	NA
Arnold-2016	156	156	Other	NA	32	28	Negative	Negative	Negative	Negative	Negative	Positive	Pills	Negative	NA	Ineligible - use of hormonal contraception or IUD	Ineligible - use of hormonal contraception or IUD	Ineligible - use of hormonal contraception or IUD	MIP1b	77.3575688781998	6351	CCL4	In	6.273470550735241	Published	CVL	MSD	Days since LMP	NA
Arnold-2016	178	178	Other	NA	508	32	Negative	Negative	Negative	Negative	Positive	Negative	Norplant	Negative	NA	Ineligible - use of hormonal contraception or IUD	Ineligible - use of hormonal contraception or IUD	Ineligible - use of hormonal contraception or IUD	MIP1b	7.5	6351	CCL4	Below	2.9068905956085187	Published	CVL	MSD	Days since LMP	NA
Arnold-2016	179	179	Follicular	Irregular	10	26	Negative	Negative	Negative	Negative	Negative	Negative	DMPA	Positive	3	Ineligible - use of hormonal contraception or IUD	Ineligible - use of hormonal contraception or IUD	Ineligible - use of hormonal contraception or IUD	MIP1b	47.3843173150399	6351	CCL4	In	5.566337747354034	Published	CVL	MSD	Days since LMP	NA
Arnold-2016	192	192	Other	NA	34	29	Negative	Negative	Negative	Negative	NA	Negative	None	Negative	NA	Ineligible - their phase not defined	Ineligible - days since LMP outside of allowed windows	Ineligible - days since LMP outside of allowed windows	MIP1b	7.5	6351	CCL4	Below	2.9068905956085187	Published	CVL	MSD	Days since LMP	NA
Arnold-2016	207	207	Other	Periovulatory	15	27	Negative	Negative	Negative	Negative	Positive	Negative	None	Negative	NA	Eligible	Ineligible - days since LMP outside of allowed windows	Ineligible - days since LMP outside of allowed windows	MIP1b	38.7576789250674	6351	CCL4	In	5.276410269779639	Published	CVL	MSD	Days since LMP	NA
Arnold-2016	212	212	Other	NA	47	22	Negative	Negative	Negative	Negative	Positive	Negative	Norplant	Negative	NA	Ineligible - use of hormonal contraception or IUD	Ineligible - use of hormonal contraception or IUD	Ineligible - use of hormonal contraception or IUD	MIP1b	7.5	6351	CCL4	Below	2.9068905956085187	Published	CVL	MSD	Days since LMP	NA
Arnold-2016	220	220	Other	NA	474	27	Negative	Negative	Negative	Negative	Positive	Positive	Norplant	Positive	20	Ineligible - use of hormonal contraception or IUD	Ineligible - use of hormonal contraception or IUD	Ineligible - use of hormonal contraception or IUD	MIP1b	7.5	6351	CCL4	Below	2.9068905956085187	Published	CVL	MSD	Days since LMP	NA
Arnold-2016	257	257	Other	NA	NA	NA	NA	NA	NA	NA	NA	NA	None	NA	NA	Ineligible - no menstrual cycle information	Ineligible - no menstrual cycle information	Ineligible - no menstrual cycle information	MIP1b	35.7880301350681	6351	CCL4	In	5.161405231193205	Published	CVL	MSD	Days since LMP	NA
Arnold-2016	275	275	Luteal	Luteal	24	30	Negative	Negative	Negative	Negative	Negative	Negative	None	Negative	NA	Eligible	Eligible	Eligible	MIP1b	7.5	6351	CCL4	Below	2.9068905956085187	Published	CVL	MSD	Days since LMP	NA
Arnold-2016	278	278	Other	NA	18	25	Negative	Negative	Negative	Negative	Positive	Negative	None	Negative	NA	Ineligible - their phase not defined	Ineligible - days since LMP outside of allowed windows	Ineligible - days since LMP outside of allowed windows	MIP1b	127.386166649003	6351	CCL4	In	6.993064808103136	Published	CVL	MSD	Days since LMP	NA
Arnold-2016	284	284	Other	Irregular	71	28	Negative	Negative	Negative	Negative	Positive	Negative	DMPA	Negative	NA	Ineligible - use of hormonal contraception or IUD	Ineligible - use of hormonal contraception or IUD	Ineligible - use of hormonal contraception or IUD	MIP1b	7.5	6351	CCL4	Below	2.9068905956085187	Published	CVL	MSD	Days since LMP	NA
Arnold-2016	287	287	Other	NA	201	26	Negative	Negative	Negative	Negative	Negative	Positive	None	Positive	4	Ineligible - their phase not defined	Ineligible - days since LMP outside of allowed windows	Ineligible - days since LMP outside of allowed windows	MIP1b	7.5	6351	CCL4	Below	2.9068905956085187	Published	CVL	MSD	Days since LMP	NA
Arnold-2016	291	291	Other	NA	NA	NA	NA	NA	NA	NA	NA	NA	None	NA	NA	Ineligible - no menstrual cycle information	Ineligible - no menstrual cycle information	Ineligible - no menstrual cycle information	MIP1b	25.2150317687701	6351	CCL4	In	4.656212137855341	Published	CVL	MSD	Days since LMP	NA
Arnold-2016	302	302	Other	NA	NA	NA	NA	NA	NA	NA	NA	NA	None	NA	NA	Ineligible - no menstrual cycle information	Ineligible - no menstrual cycle information	Ineligible - no menstrual cycle information	MIP1b	66.3257692966624	6351	CCL4	In	6.0514975989115305	Published	CVL	MSD	Days since LMP	NA
Arnold-2016	303	303	Other	Luteal	27	22	Positive	Negative	Negative	Negative	Positive	Positive	None	Negative	NA	Eligible	Ineligible - days since LMP outside of allowed windows	Ineligible - days since LMP outside of allowed windows	MIP1b	37.5243747634108	6351	CCL4	In	5.229756128539018	Published	CVL	MSD	Days since LMP	NA
Arnold-2016	304	304	Other	Periovulatory	14	22	Positive	Positive	Negative	Negative	Positive	Negative	None	Negative	NA	Eligible	Ineligible - days since LMP outside of allowed windows	Ineligible - days since LMP outside of allowed windows	MIP1b	230.407307067923	6351	CCL4	In	7.848042660476362	Published	CVL	MSD	Days since LMP	NA
Arnold-2016	307	307	Follicular	Irregular	6	24	Negative	Negative	Negative	Negative	Negative	Negative	DMPA	Negative	NA	Ineligible - use of hormonal contraception or IUD	Ineligible - use of hormonal contraception or IUD	Ineligible - use of hormonal contraception or IUD	MIP1b	7.5	6351	CCL4	Below	2.9068905956085187	Published	CVL	MSD	Days since LMP	NA
Arnold-2016	308	308	Luteal	Luteal	23	29	Positive	Negative	Negative	Negative	Positive	Negative	None	Positive	2	Eligible	Eligible	Eligible	MIP1b	64.4908746676877	6351	CCL4	In	6.011023131345031	Published	CVL	MSD	Days since LMP	NA
Arnold-2016	310	310	Other	NA	45	30	Negative	Negative	Negative	Negative	Positive	Positive	Norplant	Negative	NA	Ineligible - use of hormonal contraception or IUD	Ineligible - use of hormonal contraception or IUD	Ineligible - use of hormonal contraception or IUD	MIP1b	70.1023071282607	6351	CCL4	In	6.13139002026061	Published	CVL	MSD	Days since LMP	NA
Arnold-2016	311	311	Other	NA	NA	NA	NA	NA	NA	NA	NA	NA	None	NA	NA	Ineligible - no menstrual cycle information	Ineligible - no menstrual cycle information	Ineligible - no menstrual cycle information	MIP1b	7.5	6351	CCL4	Below	2.9068905956085187	Published	CVL	MSD	Days since LMP	NA
Arnold-2016	313	313	Follicular	NA	10	29	Negative	Negative	Negative	Negative	Positive	Negative	None	Negative	NA	Ineligible - their phase not defined	Eligible	Eligible	MIP1b	7.5	6351	CCL4	Below	2.9068905956085187	Published	CVL	MSD	Days since LMP	NA
Arnold-2016	314	314	Follicular	NA	10	29	Negative	Negative	Negative	Negative	Positive	Negative	Pills	Negative	NA	Ineligible - use of hormonal contraception or IUD	Ineligible - use of hormonal contraception or IUD	Ineligible - use of hormonal contraception or IUD	MIP1b	337.949983975834	6351	CCL4	In	8.400665935662696	Published	CVL	MSD	Days since LMP	NA
Arnold-2016	315	315	Follicular	Follicular	9	43	Negative	Negative	Negative	Negative	Positive	Negative	Pills	Positive	2	Ineligible - use of hormonal contraception or IUD	Ineligible - use of hormonal contraception or IUD	Ineligible - use of hormonal contraception or IUD	MIP1b	20.8920881504439	6351	CCL4	In	4.384884790917712	Published	CVL	MSD	Days since LMP	NA
Arnold-2016	317	317	Other	Irregular	161	26	Negative	Negative	Negative	Negative	Positive	Negative	DMPA	Negative	NA	Ineligible - use of hormonal contraception or IUD	Ineligible - use of hormonal contraception or IUD	Ineligible - use of hormonal contraception or IUD	MIP1b	7.5	6351	CCL4	Below	2.9068905956085187	Published	CVL	MSD	Days since LMP	NA
Arnold-2016	320	320	Luteal	Luteal	22	34	Negative	Negative	Negative	Negative	Positive	Negative	None	Negative	NA	Eligible	Eligible	Eligible	MIP1b	7.5	6351	CCL4	Below	2.9068905956085187	Published	CVL	MSD	Days since LMP	NA
Arnold-2016	321	321	Other	Luteal	25	20	Negative	Negative	Negative	Negative	Negative	Negative	Norplant	Negative	NA	Ineligible - use of hormonal contraception or IUD	Ineligible - use of hormonal contraception or IUD	Ineligible - use of hormonal contraception or IUD	MIP1b	200.843792921594	6351	CCL4	In	7.649930065349744	Published	CVL	MSD	Days since LMP	NA
Arnold-2016	322	322	Follicular	Follicular	9	32	Negative	Negative	Negative	Negative	Positive	Negative	None	Negative	NA	Eligible	Eligible	Eligible	MIP1b	7.5	6351	CCL4	Below	2.9068905956085187	Published	CVL	MSD	Days since LMP	NA
Arnold-2016	323	323	Other	NA	NA	NA	NA	NA	NA	NA	NA	NA	None	NA	NA	Ineligible - no menstrual cycle information	Ineligible - no menstrual cycle information	Ineligible - no menstrual cycle information	MIP1b	148.67367502103	6351	CCL4	In	7.216005408255903	Published	CVL	MSD	Days since LMP	NA
Arnold-2016	324	324	Follicular	Follicular	9	38	Negative	Negative	Negative	Negative	Positive	Negative	Pills	Negative	NA	Ineligible - use of hormonal contraception or IUD	Ineligible - use of hormonal contraception or IUD	Ineligible - use of hormonal contraception or IUD	MIP1b	31.6920609891115	6351	CCL4	In	4.986049578592565	Published	CVL	MSD	Days since LMP	NA
Arnold-2016	326	326	Luteal	Luteal	19	31	Negative	Negative	Negative	Negative	Negative	Negative	None	Negative	NA	Eligible	Eligible	Eligible	MIP1b	490.200299435258	6351	CCL4	In	8.937227555239431	Published	CVL	MSD	Days since LMP	NA
Arnold-2016	327	327	Other	Luteal	29	37	Negative	Negative	Negative	Negative	Positive	Negative	Norplant	Negative	NA	Ineligible - use of hormonal contraception or IUD	Ineligible - use of hormonal contraception or IUD	Ineligible - use of hormonal contraception or IUD	MIP1b	7.5	6351	CCL4	Below	2.9068905956085187	Published	CVL	MSD	Days since LMP	NA
Arnold-2016	329	329	Other	Irregular	4	39	Negative	Negative	Negative	Negative	Positive	Negative	DMPA	Negative	NA	Ineligible - use of hormonal contraception or IUD	Ineligible - use of hormonal contraception or IUD	Ineligible - use of hormonal contraception or IUD	MIP1b	978.4431435358412	6351	CCL4	In	9.93434420933188	Published	CVL	MSD	Days since LMP	NA
Arnold-2016	331	331	Other	NA	NA	NA	NA	NA	NA	NA	NA	NA	None	NA	NA	Ineligible - no menstrual cycle information	Ineligible - no menstrual cycle information	Ineligible - no menstrual cycle information	MIP1b	30.1375003082305	6351	CCL4	In	4.91348785547029	Published	CVL	MSD	Days since LMP	NA
Arnold-2016	332	332	Other	Luteal	25	23	Positive	Negative	Negative	Negative	Negative	Negative	None	Negative	NA	Eligible	Ineligible - days since LMP outside of allowed windows	Ineligible - days since LMP outside of allowed windows	MIP1b	7.5	6351	CCL4	Below	2.9068905956085187	Published	CVL	MSD	Days since LMP	NA
Arnold-2016	335	335	Luteal	Luteal	21	36	Negative	Negative	Negative	Negative	Negative	Negative	Pills	Positive	6	Ineligible - use of hormonal contraception or IUD	Ineligible - use of hormonal contraception or IUD	Ineligible - use of hormonal contraception or IUD	MIP1b	173.384321474399	6351	CCL4	In	7.437829636467144	Published	CVL	MSD	Days since LMP	NA
Arnold-2016	339	339	Other	Irregular	50	39	Negative	Negative	Negative	Negative	Positive	Negative	DMPA	Negative	NA	Ineligible - use of hormonal contraception or IUD	Ineligible - use of hormonal contraception or IUD	Ineligible - use of hormonal contraception or IUD	MIP1b	7.5	6351	CCL4	Below	2.9068905956085187	Published	CVL	MSD	Days since LMP	NA
Arnold-2016	340	340	Other	Irregular	15	33	Negative	Negative	Negative	Negative	Positive	Negative	DMPA	Negative	NA	Ineligible - use of hormonal contraception or IUD	Ineligible - use of hormonal contraception or IUD	Ineligible - use of hormonal contraception or IUD	MIP1b	20.9567156648962	6351	CCL4	In	4.389340730405854	Published	CVL	MSD	Days since LMP	NA
Arnold-2016	341	341	Other	Irregular	281	25	Negative	Negative	Negative	Negative	Negative	Negative	DMPA	Positive	3	Ineligible - use of hormonal contraception or IUD	Ineligible - use of hormonal contraception or IUD	Ineligible - use of hormonal contraception or IUD	MIP1b	439.16765601188	6351	CCL4	In	8.778627995872093	Published	CVL	MSD	Days since LMP	NA
Arnold-2016	342	342	Follicular	NA	11	44	Negative	Negative	Negative	Negative	Positive	Negative	None	Negative	NA	Ineligible - their phase not defined	Eligible	Eligible	MIP1b	7.5	6351	CCL4	Below	2.9068905956085187	Published	CVL	MSD	Days since LMP	NA
Arnold-2016	343	343	Other	NA	68	29	Negative	Negative	Negative	Negative	Negative	Negative	Norplant	Positive	20	Ineligible - use of hormonal contraception or IUD	Ineligible - use of hormonal contraception or IUD	Ineligible - use of hormonal contraception or IUD	MIP1b	67.83	6351	CCL4	In	6.083851587697961	Published	CVL	MSD	Days since LMP	NA
Arnold-2016	346	346	Follicular	Irregular	9	34	Negative	Negative	Negative	Negative	NA	Negative	DMPA	Negative	NA	Ineligible - use of hormonal contraception or IUD	Ineligible - use of hormonal contraception or IUD	Ineligible - use of hormonal contraception or IUD	MIP1b	468.529125212709	6351	CCL4	In	8.871994922811597	Published	CVL	MSD	Days since LMP	NA
Arnold-2016	353	353	Other	NA	467	25	Negative	Negative	Negative	Negative	Negative	Negative	Norplant	Negative	NA	Ineligible - use of hormonal contraception or IUD	Ineligible - use of hormonal contraception or IUD	Ineligible - use of hormonal contraception or IUD	MIP1b	260.753284355779	6351	CCL4	In	8.026541614308657	Published	CVL	MSD	Days since LMP	NA
Arnold-2016	354	354	Follicular	NA	11	35	Negative	Negative	Negative	Negative	Positive	Negative	Pills	Negative	NA	Ineligible - use of hormonal contraception or IUD	Ineligible - use of hormonal contraception or IUD	Ineligible - use of hormonal contraception or IUD	MIP1b	7.5	6351	CCL4	Below	2.9068905956085187	Published	CVL	MSD	Days since LMP	NA
Arnold-2016	355	355	Follicular	Follicular	5	25	Negative	Negative	Negative	Negative	Negative	Negative	None	Negative	NA	Eligible	Eligible	Eligible	MIP1b	246.645580456075	6351	CCL4	In	7.946295626260877	Published	CVL	MSD	Days since LMP	NA
Arnold-2016	356	356	Other	Follicular	4	34	Negative	Negative	Positive	Negative	Positive	Negative	None	Negative	NA	Eligible	Ineligible - days since LMP outside of allowed windows	Ineligible - days since LMP outside of allowed windows	MIP1b	119.018281549651	6351	CCL4	In	6.895039382428134	Published	CVL	MSD	Days since LMP	NA
Arnold-2016	360	360	Follicular	Follicular	8	35	Negative	Negative	Negative	Negative	Positive	Positive	Pills	Negative	NA	Ineligible - use of hormonal contraception or IUD	Ineligible - use of hormonal contraception or IUD	Ineligible - use of hormonal contraception or IUD	MIP1b	7.5	6351	CCL4	Below	2.9068905956085187	Published	CVL	MSD	Days since LMP	NA
Arnold-2016	363	363	Other	NA	30	34	Negative	Negative	Negative	Negative	Negative	Positive	None	Negative	NA	Ineligible - their phase not defined	Ineligible - days since LMP outside of allowed windows	Ineligible - days since LMP outside of allowed windows	MIP1b	7.5	6351	CCL4	Below	2.9068905956085187	Published	CVL	MSD	Days since LMP	NA
Arnold-2016	369	369	Other	Periovulatory	13	22	Positive	Negative	Negative	Negative	Negative	Negative	None	Negative	NA	Eligible	Ineligible - days since LMP outside of allowed windows	Ineligible - days since LMP outside of allowed windows	MIP1b	64.2763608607556	6351	CCL4	In	6.006216345045939	Published	CVL	MSD	Days since LMP	NA
Arnold-2016	372	372	Follicular	Periovulatory	12	30	Negative	Negative	Negative	Negative	Negative	Negative	Pills	Negative	NA	Ineligible - use of hormonal contraception or IUD	Ineligible - use of hormonal contraception or IUD	Ineligible - use of hormonal contraception or IUD	MIP1b	598.830302601794	6351	CCL4	In	9.226003417696104	Published	CVL	MSD	Days since LMP	NA
Arnold-2016	376	376	Other	Follicular	4	23	Negative	Negative	Negative	Negative	Positive	Negative	Norplant	Positive	8	Ineligible - use of hormonal contraception or IUD	Ineligible - use of hormonal contraception or IUD	Ineligible - use of hormonal contraception or IUD	MIP1b	7.5	6351	CCL4	Below	2.9068905956085187	Published	CVL	MSD	Days since LMP	NA
Arnold-2016	378	378	Luteal	Luteal	20	34	Negative	Negative	Negative	Negative	Negative	Negative	None	Negative	NA	Eligible	Eligible	Eligible	MIP1b	73.5754893385958	6351	CCL4	In	6.201153327214675	Published	CVL	MSD	Days since LMP	NA
Arnold-2016	379	379	Follicular	Irregular	9	25	Negative	Negative	Negative	Negative	Positive	Negative	DMPA	Negative	NA	Ineligible - use of hormonal contraception or IUD	Ineligible - use of hormonal contraception or IUD	Ineligible - use of hormonal contraception or IUD	MIP1b	152.01505240883	6351	CCL4	In	7.248070375025065	Published	CVL	MSD	Days since LMP	NA
Arnold-2016	381	381	Other	NA	NA	NA	NA	NA	NA	NA	NA	NA	None	NA	NA	Ineligible - no menstrual cycle information	Ineligible - no menstrual cycle information	Ineligible - no menstrual cycle information	MIP1b	2590.57796079752	6351	CCL4	In	11.339058285336959	Published	CVL	MSD	Days since LMP	NA
Arnold-2016	390	390	Other	Irregular	13	31	Negative	Negative	Negative	Negative	Negative	Negative	DMPA	Negative	NA	Ineligible - use of hormonal contraception or IUD	Ineligible - use of hormonal contraception or IUD	Ineligible - use of hormonal contraception or IUD	MIP1b	101.899013042389	6351	CCL4	In	6.6709962679148935	Published	CVL	MSD	Days since LMP	NA
Arnold-2016	395	395	Luteal	Luteal	22	24	Negative	Negative	Negative	Negative	Negative	Negative	None	Negative	NA	Eligible	Eligible	Eligible	MIP1b	114.929973527621	6351	CCL4	In	6.8446112890673945	Published	CVL	MSD	Days since LMP	NA
Arnold-2016	402	402	Other	Follicular	4	19	Negative	Negative	Negative	Negative	Negative	Positive	None	Negative	NA	Eligible	Ineligible - days since LMP outside of allowed windows	Ineligible - days since LMP outside of allowed windows	MIP1b	7.5	6351	CCL4	Below	2.9068905956085187	Published	CVL	MSD	Days since LMP	NA
Arnold-2016	404	404	Other	Periovulatory	15	21	Negative	Negative	Negative	Negative	Negative	Negative	None	Positive	5	Eligible	Ineligible - days since LMP outside of allowed windows	Ineligible - days since LMP outside of allowed windows	MIP1b	105.621582611606	6351	CCL4	In	6.7227608534980945	Published	CVL	MSD	Days since LMP	NA
Arnold-2016	405	405	Follicular	Irregular	5	24	Negative	Negative	Negative	Negative	Negative	Positive	DMPA	Negative	NA	Ineligible - use of hormonal contraception or IUD	Ineligible - use of hormonal contraception or IUD	Ineligible - use of hormonal contraception or IUD	MIP1b	7.5	6351	CCL4	Below	2.9068905956085187	Published	CVL	MSD	Days since LMP	NA
Arnold-2016	408	408	Follicular	NA	10	39	Negative	Negative	Negative	Negative	Negative	Negative	None	Positive	4	Ineligible - their phase not defined	Eligible	Eligible	MIP1b	7.5	6351	CCL4	Below	2.9068905956085187	Published	CVL	MSD	Days since LMP	NA
Arnold-2016	412	412	Other	NA	NA	NA	NA	NA	NA	NA	NA	NA	None	NA	NA	Ineligible - no menstrual cycle information	Ineligible - no menstrual cycle information	Ineligible - no menstrual cycle information	MIP1b	7.5	6351	CCL4	Below	2.9068905956085187	Published	CVL	MSD	Days since LMP	NA
Arnold-2016	413	413	Other	NA	34	28	Negative	Negative	Negative	Negative	Negative	Positive	Norplant	Negative	NA	Ineligible - use of hormonal contraception or IUD	Ineligible - use of hormonal contraception or IUD	Ineligible - use of hormonal contraception or IUD	MIP1b	195.972422644521	6351	CCL4	In	7.614506841496873	Published	CVL	MSD	Days since LMP	NA
Arnold-2016	421	421	Other	Irregular	0	27	Negative	Negative	Negative	Negative	Negative	Positive	DMPA	Negative	NA	Ineligible - use of hormonal contraception or IUD	Ineligible - use of hormonal contraception or IUD	Ineligible - use of hormonal contraception or IUD	MIP1b	7.5	6351	CCL4	Below	2.9068905956085187	Published	CVL	MSD	Days since LMP	NA
Arnold-2016	422	422	Other	Periovulatory	15	34	Negative	Negative	Negative	Negative	Negative	Negative	Pills	Negative	NA	Ineligible - use of hormonal contraception or IUD	Ineligible - use of hormonal contraception or IUD	Ineligible - use of hormonal contraception or IUD	MIP1b	1144.26648388299	6351	CCL4	In	10.160207359685609	Published	CVL	MSD	Days since LMP	NA
Arnold-2016	426	426	Other	Irregular	334	25	Negative	Negative	Negative	Negative	NA	Negative	DMPA	Positive	5	Ineligible - use of hormonal contraception or IUD	Ineligible - use of hormonal contraception or IUD	Ineligible - use of hormonal contraception or IUD	MIP1b	7.5	6351	CCL4	Below	2.9068905956085187	Published	CVL	MSD	Days since LMP	NA
Arnold-2016	428	428	Follicular	NA	10	34	Negative	Negative	Negative	Negative	Positive	Negative	None	Negative	NA	Ineligible - their phase not defined	Eligible	Eligible	MIP1b	158.23679955633	6351	CCL4	In	7.305941341820429	Published	CVL	MSD	Days since LMP	NA
Arnold-2016	434	434	Other	Irregular	221	20	Negative	Negative	Negative	Negative	Negative	Negative	DMPA	Negative	NA	Ineligible - use of hormonal contraception or IUD	Ineligible - use of hormonal contraception or IUD	Ineligible - use of hormonal contraception or IUD	MIP1b	7.5	6351	CCL4	Below	2.9068905956085187	Published	CVL	MSD	Days since LMP	NA
Arnold-2016	437	437	Follicular	Follicular	8	22	Negative	Negative	Negative	Negative	Positive	Negative	None	Negative	NA	Eligible	Eligible	Eligible	MIP1b	46.8841362294106	6351	CCL4	In	5.551027948231685	Published	CVL	MSD	Days since LMP	NA
Arnold-2016	440	440	Other	NA	NA	NA	NA	NA	NA	NA	NA	NA	None	NA	NA	Ineligible - no menstrual cycle information	Ineligible - no menstrual cycle information	Ineligible - no menstrual cycle information	MIP1b	20.5210816861906	6351	CCL4	In	4.359034873696529	Published	CVL	MSD	Days since LMP	NA
Arnold-2016	442	442	Follicular	Follicular	6	30	Negative	Negative	Negative	Negative	NA	Positive	None	Positive	15	Eligible	Eligible	Ineligible - missing co-variate information	MIP1b	196.722978598713	6351	CCL4	In	7.620021673950372	Published	CVL	MSD	Days since LMP	NA
Arnold-2016	443	443	Other	Periovulatory	15	42	Positive	Negative	Negative	Negative	Positive	Negative	None	Positive	7	Eligible	Ineligible - days since LMP outside of allowed windows	Ineligible - days since LMP outside of allowed windows	MIP1b	115.597215108772	6351	CCL4	In	6.85296283158252	Published	CVL	MSD	Days since LMP	NA
Arnold-2016	446	446	Other	Follicular	4	36	Negative	Negative	Negative	Negative	Positive	Positive	None	Negative	NA	Eligible	Ineligible - days since LMP outside of allowed windows	Ineligible - days since LMP outside of allowed windows	MIP1b	132.335758031368	6351	CCL4	In	7.048059130183389	Published	CVL	MSD	Days since LMP	NA
Arnold-2016	451	451	Follicular	Irregular	5	19	Negative	Negative	Negative	Negative	Positive	Negative	DMPA	Positive	4	Ineligible - use of hormonal contraception or IUD	Ineligible - use of hormonal contraception or IUD	Ineligible - use of hormonal contraception or IUD	MIP1b	7.5	6351	CCL4	Below	2.9068905956085187	Published	CVL	MSD	Days since LMP	NA
Arnold-2016	454	454	Other	NA	3	23	Negative	Negative	Negative	Negative	Negative	Negative	Norplant	Positive	5	Ineligible - use of hormonal contraception or IUD	Ineligible - use of hormonal contraception or IUD	Ineligible - use of hormonal contraception or IUD	MIP1b	8228.37	6351	CCL4	In	13.006390952754819	Published	CVL	MSD	Days since LMP	NA
Arnold-2016	461	461	Other	Follicular	4	27	Negative	Negative	Negative	Negative	Negative	Negative	None	Negative	NA	Eligible	Ineligible - days since LMP outside of allowed windows	Ineligible - days since LMP outside of allowed windows	MIP1b	147.596626701886	6351	CCL4	In	7.205515938977416	Published	CVL	MSD	Days since LMP	NA
Arnold-2016	463	463	Other	Irregular	1389	22	Negative	Negative	Negative	Negative	Negative	Negative	DMPA	Positive	3	Ineligible - use of hormonal contraception or IUD	Ineligible - use of hormonal contraception or IUD	Ineligible - use of hormonal contraception or IUD	MIP1b	7.5	6351	CCL4	Below	2.9068905956085187	Published	CVL	MSD	Days since LMP	NA
Arnold-2016	472	472	Other	NA	3	34	Negative	Negative	Negative	Negative	Negative	Negative	None	Negative	NA	Ineligible - their phase not defined	Ineligible - days since LMP outside of allowed windows	Ineligible - days since LMP outside of allowed windows	MIP1b	7.5	6351	CCL4	Below	2.9068905956085187	Published	CVL	MSD	Days since LMP	NA
Arnold-2016	475	475	Other	Irregular	3609	28	Positive	Negative	Negative	Negative	Negative	Positive	DMPA	Negative	NA	Ineligible - use of hormonal contraception or IUD	Ineligible - use of hormonal contraception or IUD	Ineligible - use of hormonal contraception or IUD	MIP1b	7.5	6351	CCL4	Below	2.9068905956085187	Published	CVL	MSD	Days since LMP	NA
Arnold-2016	476	476	Other	NA	NA	NA	NA	NA	NA	NA	NA	NA	None	NA	NA	Ineligible - no menstrual cycle information	Ineligible - no menstrual cycle information	Ineligible - no menstrual cycle information	MIP1b	7.5	6351	CCL4	Below	2.9068905956085187	Published	CVL	MSD	Days since LMP	NA
Arnold-2016	477	477	Other	NA	17	23	Negative	Negative	Negative	Negative	Negative	Negative	None	Negative	NA	Ineligible - their phase not defined	Ineligible - days since LMP outside of allowed windows	Ineligible - days since LMP outside of allowed windows	MIP1b	67.8546377187322	6351	CCL4	In	6.084375519008417	Published	CVL	MSD	Days since LMP	NA
Arnold-2016	490	490	Follicular	Follicular	7	22	Negative	Negative	Negative	Negative	NA	Positive	None	Negative	NA	Eligible	Eligible	Ineligible - missing co-variate information	MIP1b	55.3381649152465	6351	CCL4	In	5.790202898004552	Published	CVL	MSD	Days since LMP	NA
Arnold-2016	495	495	Other	NA	17	35	Negative	Negative	Negative	Negative	Positive	Negative	Pills	Negative	NA	Ineligible - use of hormonal contraception or IUD	Ineligible - use of hormonal contraception or IUD	Ineligible - use of hormonal contraception or IUD	MIP1b	7.5	6351	CCL4	Below	2.9068905956085187	Published	CVL	MSD	Days since LMP	NA
Arnold-2016	498	498	Follicular	Irregular	12	43	Negative	Negative	Negative	Negative	Positive	Positive	DMPA	Negative	NA	Ineligible - use of hormonal contraception or IUD	Ineligible - use of hormonal contraception or IUD	Ineligible - use of hormonal contraception or IUD	MIP1b	7.5	6351	CCL4	Below	2.9068905956085187	Published	CVL	MSD	Days since LMP	NA
Arnold-2016	499	499	Other	Irregular	16	28	Negative	Negative	Negative	Negative	Negative	Negative	DMPA	Negative	NA	Ineligible - use of hormonal contraception or IUD	Ineligible - use of hormonal contraception or IUD	Ineligible - use of hormonal contraception or IUD	MIP1b	46.9269181806423	6351	CCL4	In	5.5523438126263125	Published	CVL	MSD	Days since LMP	NA
Arnold-2016	502	502	Other	Irregular	341	24	Negative	Negative	Positive	Negative	Positive	Negative	DMPA	Negative	NA	Ineligible - use of hormonal contraception or IUD	Ineligible - use of hormonal contraception or IUD	Ineligible - use of hormonal contraception or IUD	MIP1b	369.117040072532	6351	CCL4	In	8.527934530069395	Published	CVL	MSD	Days since LMP	NA
Arnold-2016	503	503	Other	Irregular	525	29	Negative	Negative	Negative	Negative	Positive	Positive	DMPA	Positive	20	Ineligible - use of hormonal contraception or IUD	Ineligible - use of hormonal contraception or IUD	Ineligible - use of hormonal contraception or IUD	MIP1b	32.4914965237212	6351	CCL4	In	5.021990289081971	Published	CVL	MSD	Days since LMP	NA
Arnold-2016	507	507	Other	Irregular	100	34	Negative	Negative	Negative	Negative	Negative	Negative	DMPA	Positive	7	Ineligible - use of hormonal contraception or IUD	Ineligible - use of hormonal contraception or IUD	Ineligible - use of hormonal contraception or IUD	MIP1b	23.7057898193352	6351	CCL4	In	4.567167555846871	Published	CVL	MSD	Days since LMP	NA
Arnold-2016	511	511	Other	Irregular	NA	43	Negative	Negative	Negative	Negative	Positive	Negative	DMPA	Negative	NA	Ineligible - no menstrual cycle information	Ineligible - no menstrual cycle information	Ineligible - no menstrual cycle information	MIP1b	7.5	6351	CCL4	Below	2.9068905956085187	Published	CVL	MSD	Days since LMP	NA
Arnold-2016	514	514	Other	Irregular	84	24	Negative	Negative	Negative	Negative	Negative	Negative	DMPA	Negative	NA	Ineligible - use of hormonal contraception or IUD	Ineligible - use of hormonal contraception or IUD	Ineligible - use of hormonal contraception or IUD	MIP1b	887.1957496760631	6351	CCL4	In	9.793108643714435	Published	CVL	MSD	Days since LMP	NA
Arnold-2016	516	516	Other	NA	37	25	Negative	Negative	Negative	Negative	Negative	Negative	None	Negative	NA	Ineligible - their phase not defined	Ineligible - days since LMP outside of allowed windows	Ineligible - days since LMP outside of allowed windows	MIP1b	41.9159952946113	6351	CCL4	In	5.389428981500472	Published	CVL	MSD	Days since LMP	NA
Arnold-2016	519	519	Other	NA	35	21	Negative	Negative	Negative	Negative	Positive	Negative	None	Positive	7	Ineligible - their phase not defined	Ineligible - days since LMP outside of allowed windows	Ineligible - days since LMP outside of allowed windows	MIP1b	7.5	6351	CCL4	Below	2.9068905956085187	Published	CVL	MSD	Days since LMP	NA
Arnold-2016	521	521	Other	Irregular	160	27	Negative	Negative	Negative	Negative	Positive	Positive	DMPA	Positive	20	Ineligible - use of hormonal contraception or IUD	Ineligible - use of hormonal contraception or IUD	Ineligible - use of hormonal contraception or IUD	MIP1b	7.5	6351	CCL4	Below	2.9068905956085187	Published	CVL	MSD	Days since LMP	NA
Arnold-2016	522	522	Follicular	Follicular	8	32	Negative	Negative	Negative	Negative	Positive	Positive	None	Positive	10	Eligible	Eligible	Eligible	MIP1b	84.5333856794227	6351	CCL4	In	6.401449327899424	Published	CVL	MSD	Days since LMP	NA
Arnold-2016	523	523	Follicular	Follicular	7	35	Negative	Negative	Negative	Negative	Positive	Positive	None	Negative	NA	Eligible	Eligible	Eligible	MIP1b	7.5	6351	CCL4	Below	2.9068905956085187	Published	CVL	MSD	Days since LMP	NA
Arnold-2016	525	525	Other	NA	193	28	Negative	Negative	Negative	Negative	NA	Positive	None	Negative	NA	Ineligible - their phase not defined	Ineligible - days since LMP outside of allowed windows	Ineligible - days since LMP outside of allowed windows	MIP1b	7.5	6351	CCL4	Below	2.9068905956085187	Published	CVL	MSD	Days since LMP	NA
Arnold-2016	531	531	Other	NA	2	30	Negative	Negative	Negative	Negative	Positive	Negative	None	Positive	9	Ineligible - their phase not defined	Ineligible - days since LMP outside of allowed windows	Ineligible - days since LMP outside of allowed windows	MIP1b	136.628151156525	6351	CCL4	In	7.094110960002851	Published	CVL	MSD	Days since LMP	NA
Arnold-2016	534	534	Other	Periovulatory	13	41	Negative	Negative	Negative	Negative	Positive	Negative	None	Negative	NA	Eligible	Ineligible - days since LMP outside of allowed windows	Ineligible - days since LMP outside of allowed windows	MIP1b	452.646418060682	6351	CCL4	In	8.822240727698485	Published	CVL	MSD	Days since LMP	NA
Arnold-2016	535	535	Follicular	Follicular	5	25	Negative	Negative	Negative	Negative	Positive	Negative	None	Positive	2	Eligible	Eligible	Eligible	MIP1b	7.5	6351	CCL4	Below	2.9068905956085187	Published	CVL	MSD	Days since LMP	NA
Arnold-2016	12	12	Other	Irregular	15	32	Negative	Negative	Negative	Negative	Positive	Negative	DMPA	Negative	NA	Ineligible - use of hormonal contraception or IUD	Ineligible - use of hormonal contraception or IUD	Ineligible - use of hormonal contraception or IUD	IL1b	5.309520858572341	3553	IL1B	In	2.408581675313662	Published	CVL	MSD	Days since LMP	NA
Arnold-2016	28	28	Other	Irregular	74	27	Negative	Negative	Negative	Negative	Negative	Positive	DMPA	Negative	NA	Ineligible - use of hormonal contraception or IUD	Ineligible - use of hormonal contraception or IUD	Ineligible - use of hormonal contraception or IUD	IL1b	35.7305077235521	3553	IL1B	In	5.159084509371599	Published	CVL	MSD	Days since LMP	NA
Arnold-2016	44	44	Follicular	Periovulatory	12	37	Positive	Negative	Positive	Negative	Positive	Negative	None	Positive	5	Eligible	Eligible	Eligible	IL1b	1464.17550845735	3553	IL1B	In	10.515872782276386	Published	CVL	MSD	Days since LMP	NA
Arnold-2016	48	48	Luteal	Irregular	23	27	Negative	Negative	Negative	Negative	Positive	Negative	DMPA	Negative	NA	Ineligible - use of hormonal contraception or IUD	Ineligible - use of hormonal contraception or IUD	Ineligible - use of hormonal contraception or IUD	IL1b	11.8242002458542	3553	IL1B	In	3.5636707021003153	Published	CVL	MSD	Days since LMP	NA
Arnold-2016	54	54	Other	NA	NA	27	Negative	Negative	Negative	Positive	Negative	Negative	None	Positive	20	Ineligible - no menstrual cycle information	Ineligible - no menstrual cycle information	Ineligible - no menstrual cycle information	IL1b	10720.92	3553	IL1B	In	13.388141093412926	Published	CVL	MSD	Days since LMP	NA
Arnold-2016	56	56	Other	NA	NA	NA	NA	NA	NA	NA	NA	NA	None	NA	NA	Ineligible - no menstrual cycle information	Ineligible - no menstrual cycle information	Ineligible - no menstrual cycle information	IL1b	112.206938630796	3553	IL1B	In	6.810018081574596	Published	CVL	MSD	Days since LMP	NA
Arnold-2016	62	62	Other	Irregular	66	27	Negative	Negative	Negative	Negative	Positive	Negative	DMPA	Negative	NA	Ineligible - use of hormonal contraception or IUD	Ineligible - use of hormonal contraception or IUD	Ineligible - use of hormonal contraception or IUD	IL1b	60.5795194468406	3553	IL1B	In	5.920758228741847	Published	CVL	MSD	Days since LMP	NA
Arnold-2016	65	65	Other	NA	18	26	Negative	Negative	Negative	Negative	Positive	Negative	None	Negative	NA	Ineligible - their phase not defined	Ineligible - days since LMP outside of allowed windows	Ineligible - days since LMP outside of allowed windows	IL1b	118.389843066003	3553	IL1B	In	6.887401503960653	Published	CVL	MSD	Days since LMP	NA
Arnold-2016	75	75	Other	NA	NA	NA	NA	NA	NA	NA	NA	NA	None	NA	NA	Ineligible - no menstrual cycle information	Ineligible - no menstrual cycle information	Ineligible - no menstrual cycle information	IL1b	84.9949718165482	3553	IL1B	In	6.409305590844777	Published	CVL	MSD	Days since LMP	NA
Arnold-2016	77	77	Other	NA	NA	NA	NA	NA	NA	NA	NA	NA	None	NA	NA	Ineligible - no menstrual cycle information	Ineligible - no menstrual cycle information	Ineligible - no menstrual cycle information	IL1b	26.8753184935958	3553	IL1B	In	4.74820994675815	Published	CVL	MSD	Days since LMP	NA
Arnold-2016	87	87	Luteal	Luteal	22	30	Negative	Negative	Negative	Negative	Positive	Negative	None	Positive	5	Eligible	Eligible	Eligible	IL1b	7.652591443803391	3553	IL1B	In	2.9359483791816627	Published	CVL	MSD	Days since LMP	NA
Arnold-2016	92	92	Other	Periovulatory	14	27	Negative	Negative	Negative	Negative	Negative	Negative	None	Negative	NA	Eligible	Ineligible - days since LMP outside of allowed windows	Ineligible - days since LMP outside of allowed windows	IL1b	472.727910083418	3553	IL1B	In	8.88486623439568	Published	CVL	MSD	Days since LMP	NA
Arnold-2016	106	106	Follicular	Follicular	6	35	Negative	Negative	Negative	Negative	Positive	Negative	None	Negative	NA	Eligible	Eligible	Eligible	IL1b	36.2722237800617	3553	IL1B	In	5.180793291756615	Published	CVL	MSD	Days since LMP	NA
Arnold-2016	109	109	Other	NA	116	32	Negative	Negative	Negative	Negative	Negative	Negative	IUD	Negative	NA	Ineligible - use of hormonal contraception or IUD	Ineligible - use of hormonal contraception or IUD	Ineligible - use of hormonal contraception or IUD	IL1b	50.5739975387209	3553	IL1B	In	5.660323913323922	Published	CVL	MSD	Days since LMP	NA
Arnold-2016	111	111	Follicular	Periovulatory	12	32	Negative	Negative	Negative	Negative	Positive	Negative	Pills	Negative	NA	Ineligible - use of hormonal contraception or IUD	Ineligible - use of hormonal contraception or IUD	Ineligible - use of hormonal contraception or IUD	IL1b	162.460520323512	3553	IL1B	In	7.343945359894114	Published	CVL	MSD	Days since LMP	NA
Arnold-2016	113	113	Other	Luteal	28	27	Negative	Negative	Negative	Negative	Positive	Negative	Norplant	Negative	NA	Ineligible - use of hormonal contraception or IUD	Ineligible - use of hormonal contraception or IUD	Ineligible - use of hormonal contraception or IUD	IL1b	2.5	3553	IL1B	Below	1.3219280948873624	Published	CVL	MSD	Days since LMP	NA
Arnold-2016	116	116	Other	NA	NA	NA	NA	NA	NA	NA	NA	NA	None	NA	NA	Ineligible - no menstrual cycle information	Ineligible - no menstrual cycle information	Ineligible - no menstrual cycle information	IL1b	2.5	3553	IL1B	Below	1.3219280948873624	Published	CVL	MSD	Days since LMP	NA
Arnold-2016	117	117	Follicular	Follicular	8	24	Negative	Negative	Negative	Negative	Positive	Negative	None	Negative	NA	Eligible	Eligible	Eligible	IL1b	1168.0396533227	3553	IL1B	In	10.189873537202741	Published	CVL	MSD	Days since LMP	NA
Arnold-2016	119	119	Follicular	Follicular	7	28	Negative	Negative	Negative	Negative	Negative	Negative	None	Positive	2	Eligible	Eligible	Eligible	IL1b	5395.43	3553	IL1B	In	12.39752222753507	Published	CVL	MSD	Days since LMP	NA
Arnold-2016	122	122	Follicular	Irregular	12	33	Negative	Negative	Negative	Negative	Positive	Positive	DMPA	Positive	3	Ineligible - use of hormonal contraception or IUD	Ineligible - use of hormonal contraception or IUD	Ineligible - use of hormonal contraception or IUD	IL1b	400.17767730018	3553	IL1B	In	8.644496882889099	Published	CVL	MSD	Days since LMP	NA
Arnold-2016	123	123	Follicular	Follicular	9	26	Negative	Negative	Negative	Negative	Negative	Negative	Norplant	Negative	NA	Ineligible - use of hormonal contraception or IUD	Ineligible - use of hormonal contraception or IUD	Ineligible - use of hormonal contraception or IUD	IL1b	8.57	3553	IL1B	In	3.0992952043377753	Published	CVL	MSD	Days since LMP	NA
Arnold-2016	132	132	Other	NA	NA	NA	NA	NA	NA	NA	NA	NA	None	NA	NA	Ineligible - no menstrual cycle information	Ineligible - no menstrual cycle information	Ineligible - no menstrual cycle information	IL1b	90.6337841509697	3553	IL1B	In	6.5019770164818995	Published	CVL	MSD	Days since LMP	NA
Arnold-2016	139	139	Other	Irregular	94	29	Negative	Negative	Negative	Negative	Negative	Negative	DMPA	Negative	NA	Ineligible - use of hormonal contraception or IUD	Ineligible - use of hormonal contraception or IUD	Ineligible - use of hormonal contraception or IUD	IL1b	66.7513463806485	3553	IL1B	In	6.060725031269505	Published	CVL	MSD	Days since LMP	NA
Arnold-2016	155	155	Other	Luteal	29	28	Negative	Negative	Negative	Negative	Positive	Positive	None	Negative	NA	Eligible	Ineligible - days since LMP outside of allowed windows	Ineligible - days since LMP outside of allowed windows	IL1b	758.769605123192	3553	IL1B	In	9.567518078043998	Published	CVL	MSD	Days since LMP	NA
Arnold-2016	156	156	Other	NA	32	28	Negative	Negative	Negative	Negative	Negative	Positive	Pills	Negative	NA	Ineligible - use of hormonal contraception or IUD	Ineligible - use of hormonal contraception or IUD	Ineligible - use of hormonal contraception or IUD	IL1b	131.533020288449	3553	IL1B	In	7.039281211545555	Published	CVL	MSD	Days since LMP	NA
Arnold-2016	178	178	Other	NA	508	32	Negative	Negative	Negative	Negative	Positive	Negative	Norplant	Negative	NA	Ineligible - use of hormonal contraception or IUD	Ineligible - use of hormonal contraception or IUD	Ineligible - use of hormonal contraception or IUD	IL1b	24.8121320929105	3553	IL1B	In	4.632973805438429	Published	CVL	MSD	Days since LMP	NA
Arnold-2016	179	179	Follicular	Irregular	10	26	Negative	Negative	Negative	Negative	Negative	Negative	DMPA	Positive	3	Ineligible - use of hormonal contraception or IUD	Ineligible - use of hormonal contraception or IUD	Ineligible - use of hormonal contraception or IUD	IL1b	46.1354426351025	3553	IL1B	In	5.527803593219751	Published	CVL	MSD	Days since LMP	NA
Arnold-2016	192	192	Other	NA	34	29	Negative	Negative	Negative	Negative	NA	Negative	None	Negative	NA	Ineligible - their phase not defined	Ineligible - days since LMP outside of allowed windows	Ineligible - days since LMP outside of allowed windows	IL1b	2.5	3553	IL1B	Below	1.3219280948873624	Published	CVL	MSD	Days since LMP	NA
Arnold-2016	207	207	Other	Periovulatory	15	27	Negative	Negative	Negative	Negative	Positive	Negative	None	Negative	NA	Eligible	Ineligible - days since LMP outside of allowed windows	Ineligible - days since LMP outside of allowed windows	IL1b	7.603453099856511	3553	IL1B	In	2.926654765745	Published	CVL	MSD	Days since LMP	NA
Arnold-2016	212	212	Other	NA	47	22	Negative	Negative	Negative	Negative	Positive	Negative	Norplant	Negative	NA	Ineligible - use of hormonal contraception or IUD	Ineligible - use of hormonal contraception or IUD	Ineligible - use of hormonal contraception or IUD	IL1b	2.5	3553	IL1B	Below	1.3219280948873624	Published	CVL	MSD	Days since LMP	NA
Arnold-2016	220	220	Other	NA	474	27	Negative	Negative	Negative	Negative	Positive	Positive	Norplant	Positive	20	Ineligible - use of hormonal contraception or IUD	Ineligible - use of hormonal contraception or IUD	Ineligible - use of hormonal contraception or IUD	IL1b	381.733086689616	3553	IL1B	In	8.576420427243306	Published	CVL	MSD	Days since LMP	NA
Arnold-2016	257	257	Other	NA	NA	NA	NA	NA	NA	NA	NA	NA	None	NA	NA	Ineligible - no menstrual cycle information	Ineligible - no menstrual cycle information	Ineligible - no menstrual cycle information	IL1b	2273.58700596323	3553	IL1B	In	11.150754499067778	Published	CVL	MSD	Days since LMP	NA
Arnold-2016	275	275	Luteal	Luteal	24	30	Negative	Negative	Negative	Negative	Negative	Negative	None	Negative	NA	Eligible	Eligible	Eligible	IL1b	1131.05833318274	3553	IL1B	In	10.143457621437447	Published	CVL	MSD	Days since LMP	NA
Arnold-2016	278	278	Other	NA	18	25	Negative	Negative	Negative	Negative	Positive	Negative	None	Negative	NA	Ineligible - their phase not defined	Ineligible - days since LMP outside of allowed windows	Ineligible - days since LMP outside of allowed windows	IL1b	407.214423697723	3553	IL1B	In	8.66964485292861	Published	CVL	MSD	Days since LMP	NA
Arnold-2016	284	284	Other	Irregular	71	28	Negative	Negative	Negative	Negative	Positive	Negative	DMPA	Negative	NA	Ineligible - use of hormonal contraception or IUD	Ineligible - use of hormonal contraception or IUD	Ineligible - use of hormonal contraception or IUD	IL1b	91.3367294021249	3553	IL1B	In	6.513123225310723	Published	CVL	MSD	Days since LMP	NA
Arnold-2016	287	287	Other	NA	201	26	Negative	Negative	Negative	Negative	Negative	Positive	None	Positive	4	Ineligible - their phase not defined	Ineligible - days since LMP outside of allowed windows	Ineligible - days since LMP outside of allowed windows	IL1b	849.493031557601	3553	IL1B	In	9.730458302718622	Published	CVL	MSD	Days since LMP	NA
Arnold-2016	291	291	Other	NA	NA	NA	NA	NA	NA	NA	NA	NA	None	NA	NA	Ineligible - no menstrual cycle information	Ineligible - no menstrual cycle information	Ineligible - no menstrual cycle information	IL1b	255.829416505359	3553	IL1B	In	7.999038351595465	Published	CVL	MSD	Days since LMP	NA
Arnold-2016	302	302	Other	NA	NA	NA	NA	NA	NA	NA	NA	NA	None	NA	NA	Ineligible - no menstrual cycle information	Ineligible - no menstrual cycle information	Ineligible - no menstrual cycle information	IL1b	61.1297276921991	3553	IL1B	In	5.9338022353912505	Published	CVL	MSD	Days since LMP	NA
Arnold-2016	303	303	Other	Luteal	27	22	Positive	Negative	Negative	Negative	Positive	Positive	None	Negative	NA	Eligible	Ineligible - days since LMP outside of allowed windows	Ineligible - days since LMP outside of allowed windows	IL1b	1114.73649295347	3553	IL1B	In	10.122487003562972	Published	CVL	MSD	Days since LMP	NA
Arnold-2016	304	304	Other	Periovulatory	14	22	Positive	Positive	Negative	Negative	Positive	Negative	None	Negative	NA	Eligible	Ineligible - days since LMP outside of allowed windows	Ineligible - days since LMP outside of allowed windows	IL1b	48.0860568073607	3553	IL1B	In	5.587546720878283	Published	CVL	MSD	Days since LMP	NA
Arnold-2016	307	307	Follicular	Irregular	6	24	Negative	Negative	Negative	Negative	Negative	Negative	DMPA	Negative	NA	Ineligible - use of hormonal contraception or IUD	Ineligible - use of hormonal contraception or IUD	Ineligible - use of hormonal contraception or IUD	IL1b	55.5931256898697	3553	IL1B	In	5.796834593910239	Published	CVL	MSD	Days since LMP	NA
Arnold-2016	308	308	Luteal	Luteal	23	29	Positive	Negative	Negative	Negative	Positive	Negative	None	Positive	2	Eligible	Eligible	Eligible	IL1b	1342.52395985829	3553	IL1B	In	10.39073212070166	Published	CVL	MSD	Days since LMP	NA
Arnold-2016	310	310	Other	NA	45	30	Negative	Negative	Negative	Negative	Positive	Positive	Norplant	Negative	NA	Ineligible - use of hormonal contraception or IUD	Ineligible - use of hormonal contraception or IUD	Ineligible - use of hormonal contraception or IUD	IL1b	1638.20418284054	3553	IL1B	In	10.677899467778467	Published	CVL	MSD	Days since LMP	NA
Arnold-2016	311	311	Other	NA	NA	NA	NA	NA	NA	NA	NA	NA	None	NA	NA	Ineligible - no menstrual cycle information	Ineligible - no menstrual cycle information	Ineligible - no menstrual cycle information	IL1b	69.3362589207495	3553	IL1B	In	6.115538092055665	Published	CVL	MSD	Days since LMP	NA
Arnold-2016	313	313	Follicular	NA	10	29	Negative	Negative	Negative	Negative	Positive	Negative	None	Negative	NA	Ineligible - their phase not defined	Eligible	Eligible	IL1b	2453.43	3553	IL1B	In	11.260584394424239	Published	CVL	MSD	Days since LMP	NA
Arnold-2016	314	314	Follicular	NA	10	29	Negative	Negative	Negative	Negative	Positive	Negative	Pills	Negative	NA	Ineligible - use of hormonal contraception or IUD	Ineligible - use of hormonal contraception or IUD	Ineligible - use of hormonal contraception or IUD	IL1b	137.930953504544	3553	IL1B	In	7.107802442539469	Published	CVL	MSD	Days since LMP	NA
Arnold-2016	315	315	Follicular	Follicular	9	43	Negative	Negative	Negative	Negative	Positive	Negative	Pills	Positive	2	Ineligible - use of hormonal contraception or IUD	Ineligible - use of hormonal contraception or IUD	Ineligible - use of hormonal contraception or IUD	IL1b	571.822992188266	3553	IL1B	In	9.159424819623252	Published	CVL	MSD	Days since LMP	NA
Arnold-2016	317	317	Other	Irregular	161	26	Negative	Negative	Negative	Negative	Positive	Negative	DMPA	Negative	NA	Ineligible - use of hormonal contraception or IUD	Ineligible - use of hormonal contraception or IUD	Ineligible - use of hormonal contraception or IUD	IL1b	10.9667306206369	3553	IL1B	In	3.455061591422164	Published	CVL	MSD	Days since LMP	NA
Arnold-2016	320	320	Luteal	Luteal	22	34	Negative	Negative	Negative	Negative	Positive	Negative	None	Negative	NA	Eligible	Eligible	Eligible	IL1b	2.5	3553	IL1B	Below	1.3219280948873624	Published	CVL	MSD	Days since LMP	NA
Arnold-2016	321	321	Other	Luteal	25	20	Negative	Negative	Negative	Negative	Negative	Negative	Norplant	Negative	NA	Ineligible - use of hormonal contraception or IUD	Ineligible - use of hormonal contraception or IUD	Ineligible - use of hormonal contraception or IUD	IL1b	39.5903757756347	3553	IL1B	In	5.307077855790907	Published	CVL	MSD	Days since LMP	NA
Arnold-2016	322	322	Follicular	Follicular	9	32	Negative	Negative	Negative	Negative	Positive	Negative	None	Negative	NA	Eligible	Eligible	Eligible	IL1b	8.07050996891062	3553	IL1B	In	3.012659839100676	Published	CVL	MSD	Days since LMP	NA
Arnold-2016	323	323	Other	NA	NA	NA	NA	NA	NA	NA	NA	NA	None	NA	NA	Ineligible - no menstrual cycle information	Ineligible - no menstrual cycle information	Ineligible - no menstrual cycle information	IL1b	100.491819966911	3553	IL1B	In	6.650934260597124	Published	CVL	MSD	Days since LMP	NA
Arnold-2016	324	324	Follicular	Follicular	9	38	Negative	Negative	Negative	Negative	Positive	Negative	Pills	Negative	NA	Ineligible - use of hormonal contraception or IUD	Ineligible - use of hormonal contraception or IUD	Ineligible - use of hormonal contraception or IUD	IL1b	264.205740880232	3553	IL1B	In	8.045518004767708	Published	CVL	MSD	Days since LMP	NA
Arnold-2016	326	326	Luteal	Luteal	19	31	Negative	Negative	Negative	Negative	Negative	Negative	None	Negative	NA	Eligible	Eligible	Eligible	IL1b	764.999456517408	3553	IL1B	In	9.579314912638944	Published	CVL	MSD	Days since LMP	NA
Arnold-2016	327	327	Other	Luteal	29	37	Negative	Negative	Negative	Negative	Positive	Negative	Norplant	Negative	NA	Ineligible - use of hormonal contraception or IUD	Ineligible - use of hormonal contraception or IUD	Ineligible - use of hormonal contraception or IUD	IL1b	184.386809135138	3553	IL1B	In	7.526591640140599	Published	CVL	MSD	Days since LMP	NA
Arnold-2016	329	329	Other	Irregular	4	39	Negative	Negative	Negative	Negative	Positive	Negative	DMPA	Negative	NA	Ineligible - use of hormonal contraception or IUD	Ineligible - use of hormonal contraception or IUD	Ineligible - use of hormonal contraception or IUD	IL1b	249.830384526367	3553	IL1B	In	7.964805138857283	Published	CVL	MSD	Days since LMP	NA
Arnold-2016	331	331	Other	NA	NA	NA	NA	NA	NA	NA	NA	NA	None	NA	NA	Ineligible - no menstrual cycle information	Ineligible - no menstrual cycle information	Ineligible - no menstrual cycle information	IL1b	43.28294924819	3553	IL1B	In	5.435726900909162	Published	CVL	MSD	Days since LMP	NA
Arnold-2016	332	332	Other	Luteal	25	23	Positive	Negative	Negative	Negative	Negative	Negative	None	Negative	NA	Eligible	Ineligible - days since LMP outside of allowed windows	Ineligible - days since LMP outside of allowed windows	IL1b	2.5	3553	IL1B	Below	1.3219280948873624	Published	CVL	MSD	Days since LMP	NA
Arnold-2016	335	335	Luteal	Luteal	21	36	Negative	Negative	Negative	Negative	Negative	Negative	Pills	Positive	6	Ineligible - use of hormonal contraception or IUD	Ineligible - use of hormonal contraception or IUD	Ineligible - use of hormonal contraception or IUD	IL1b	263.49245859885	3553	IL1B	In	8.041617860943719	Published	CVL	MSD	Days since LMP	NA
Arnold-2016	339	339	Other	Irregular	50	39	Negative	Negative	Negative	Negative	Positive	Negative	DMPA	Negative	NA	Ineligible - use of hormonal contraception or IUD	Ineligible - use of hormonal contraception or IUD	Ineligible - use of hormonal contraception or IUD	IL1b	14.8935527275616	3553	IL1B	In	3.896616032223366	Published	CVL	MSD	Days since LMP	NA
Arnold-2016	340	340	Other	Irregular	15	33	Negative	Negative	Negative	Negative	Positive	Negative	DMPA	Negative	NA	Ineligible - use of hormonal contraception or IUD	Ineligible - use of hormonal contraception or IUD	Ineligible - use of hormonal contraception or IUD	IL1b	9.99646616195299	3553	IL1B	In	3.3214181797216016	Published	CVL	MSD	Days since LMP	NA
Arnold-2016	341	341	Other	Irregular	281	25	Negative	Negative	Negative	Negative	Negative	Negative	DMPA	Positive	3	Ineligible - use of hormonal contraception or IUD	Ineligible - use of hormonal contraception or IUD	Ineligible - use of hormonal contraception or IUD	IL1b	1371.70771661808	3553	IL1B	In	10.421757389563655	Published	CVL	MSD	Days since LMP	NA
Arnold-2016	342	342	Follicular	NA	11	44	Negative	Negative	Negative	Negative	Positive	Negative	None	Negative	NA	Ineligible - their phase not defined	Eligible	Eligible	IL1b	54.7000028102793	3553	IL1B	In	5.773469002025412	Published	CVL	MSD	Days since LMP	NA
Arnold-2016	343	343	Other	NA	68	29	Negative	Negative	Negative	Negative	Negative	Negative	Norplant	Positive	20	Ineligible - use of hormonal contraception or IUD	Ineligible - use of hormonal contraception or IUD	Ineligible - use of hormonal contraception or IUD	IL1b	133.388150299228	3553	IL1B	In	7.059486698397167	Published	CVL	MSD	Days since LMP	NA
Arnold-2016	346	346	Follicular	Irregular	9	34	Negative	Negative	Negative	Negative	NA	Negative	DMPA	Negative	NA	Ineligible - use of hormonal contraception or IUD	Ineligible - use of hormonal contraception or IUD	Ineligible - use of hormonal contraception or IUD	IL1b	247.398200823219	3553	IL1B	In	7.950691198282791	Published	CVL	MSD	Days since LMP	NA
Arnold-2016	353	353	Other	NA	467	25	Negative	Negative	Negative	Negative	Negative	Negative	Norplant	Negative	NA	Ineligible - use of hormonal contraception or IUD	Ineligible - use of hormonal contraception or IUD	Ineligible - use of hormonal contraception or IUD	IL1b	59.3386741999265	3553	IL1B	In	5.890900788025747	Published	CVL	MSD	Days since LMP	NA
Arnold-2016	354	354	Follicular	NA	11	35	Negative	Negative	Negative	Negative	Positive	Negative	Pills	Negative	NA	Ineligible - use of hormonal contraception or IUD	Ineligible - use of hormonal contraception or IUD	Ineligible - use of hormonal contraception or IUD	IL1b	7.04967932959658	3553	IL1B	In	2.817557634799022	Published	CVL	MSD	Days since LMP	NA
Arnold-2016	355	355	Follicular	Follicular	5	25	Negative	Negative	Negative	Negative	Negative	Negative	None	Negative	NA	Eligible	Eligible	Eligible	IL1b	103.062966799985	3553	IL1B	In	6.6873822178073725	Published	CVL	MSD	Days since LMP	NA
Arnold-2016	356	356	Other	Follicular	4	34	Negative	Negative	Positive	Negative	Positive	Negative	None	Negative	NA	Eligible	Ineligible - days since LMP outside of allowed windows	Ineligible - days since LMP outside of allowed windows	IL1b	73.6906329996944	3553	IL1B	In	6.2034093412940825	Published	CVL	MSD	Days since LMP	NA
Arnold-2016	360	360	Follicular	Follicular	8	35	Negative	Negative	Negative	Negative	Positive	Positive	Pills	Negative	NA	Ineligible - use of hormonal contraception or IUD	Ineligible - use of hormonal contraception or IUD	Ineligible - use of hormonal contraception or IUD	IL1b	25.5051273291792	3553	IL1B	In	4.672715398002804	Published	CVL	MSD	Days since LMP	NA
Arnold-2016	363	363	Other	NA	30	34	Negative	Negative	Negative	Negative	Negative	Positive	None	Negative	NA	Ineligible - their phase not defined	Ineligible - days since LMP outside of allowed windows	Ineligible - days since LMP outside of allowed windows	IL1b	9.41587609935287	3553	IL1B	In	3.235095336516413	Published	CVL	MSD	Days since LMP	NA
Arnold-2016	369	369	Other	Periovulatory	13	22	Positive	Negative	Negative	Negative	Negative	Negative	None	Negative	NA	Eligible	Ineligible - days since LMP outside of allowed windows	Ineligible - days since LMP outside of allowed windows	IL1b	37.4819316623923	3553	IL1B	In	5.2281234002842165	Published	CVL	MSD	Days since LMP	NA
Arnold-2016	372	372	Follicular	Periovulatory	12	30	Negative	Negative	Negative	Negative	Negative	Negative	Pills	Negative	NA	Ineligible - use of hormonal contraception or IUD	Ineligible - use of hormonal contraception or IUD	Ineligible - use of hormonal contraception or IUD	IL1b	5395.43	3553	IL1B	In	12.39752222753507	Published	CVL	MSD	Days since LMP	NA
Arnold-2016	376	376	Other	Follicular	4	23	Negative	Negative	Negative	Negative	Positive	Negative	Norplant	Positive	8	Ineligible - use of hormonal contraception or IUD	Ineligible - use of hormonal contraception or IUD	Ineligible - use of hormonal contraception or IUD	IL1b	67.6283207785155	3553	IL1B	In	6.079555626755766	Published	CVL	MSD	Days since LMP	NA
Arnold-2016	378	378	Luteal	Luteal	20	34	Negative	Negative	Negative	Negative	Negative	Negative	None	Negative	NA	Eligible	Eligible	Eligible	IL1b	1149.39775416581	3553	IL1B	In	10.16666242003643	Published	CVL	MSD	Days since LMP	NA
Arnold-2016	379	379	Follicular	Irregular	9	25	Negative	Negative	Negative	Negative	Positive	Negative	DMPA	Negative	NA	Ineligible - use of hormonal contraception or IUD	Ineligible - use of hormonal contraception or IUD	Ineligible - use of hormonal contraception or IUD	IL1b	595.941128258846	3553	IL1B	In	9.219026006764015	Published	CVL	MSD	Days since LMP	NA
Arnold-2016	381	381	Other	NA	NA	NA	NA	NA	NA	NA	NA	NA	None	NA	NA	Ineligible - no menstrual cycle information	Ineligible - no menstrual cycle information	Ineligible - no menstrual cycle information	IL1b	895.6456458210101	3553	IL1B	In	9.806784245568528	Published	CVL	MSD	Days since LMP	NA
Arnold-2016	390	390	Other	Irregular	13	31	Negative	Negative	Negative	Negative	Negative	Negative	DMPA	Negative	NA	Ineligible - use of hormonal contraception or IUD	Ineligible - use of hormonal contraception or IUD	Ineligible - use of hormonal contraception or IUD	IL1b	1311.40768810266	3553	IL1B	In	10.35690054243373	Published	CVL	MSD	Days since LMP	NA
Arnold-2016	395	395	Luteal	Luteal	22	24	Negative	Negative	Negative	Negative	Negative	Negative	None	Negative	NA	Eligible	Eligible	Eligible	IL1b	357.371737995292	3553	IL1B	In	8.481281736112054	Published	CVL	MSD	Days since LMP	NA
Arnold-2016	402	402	Other	Follicular	4	19	Negative	Negative	Negative	Negative	Negative	Positive	None	Negative	NA	Eligible	Ineligible - days since LMP outside of allowed windows	Ineligible - days since LMP outside of allowed windows	IL1b	17.2969387840805	3553	IL1B	In	4.112444826864339	Published	CVL	MSD	Days since LMP	NA
Arnold-2016	404	404	Other	Periovulatory	15	21	Negative	Negative	Negative	Negative	Negative	Negative	None	Positive	5	Eligible	Ineligible - days since LMP outside of allowed windows	Ineligible - days since LMP outside of allowed windows	IL1b	525.321263477485	3553	IL1B	In	9.03705617155016	Published	CVL	MSD	Days since LMP	NA
Arnold-2016	405	405	Follicular	Irregular	5	24	Negative	Negative	Negative	Negative	Negative	Positive	DMPA	Negative	NA	Ineligible - use of hormonal contraception or IUD	Ineligible - use of hormonal contraception or IUD	Ineligible - use of hormonal contraception or IUD	IL1b	78.8346059446095	3553	IL1B	In	6.300757161943711	Published	CVL	MSD	Days since LMP	NA
Arnold-2016	408	408	Follicular	NA	10	39	Negative	Negative	Negative	Negative	Negative	Negative	None	Positive	4	Ineligible - their phase not defined	Eligible	Eligible	IL1b	604.238715431886	3553	IL1B	In	9.238974814708111	Published	CVL	MSD	Days since LMP	NA
Arnold-2016	412	412	Other	NA	NA	NA	NA	NA	NA	NA	NA	NA	None	NA	NA	Ineligible - no menstrual cycle information	Ineligible - no menstrual cycle information	Ineligible - no menstrual cycle information	IL1b	21.2238724879078	3553	IL1B	In	4.407616007944309	Published	CVL	MSD	Days since LMP	NA
Arnold-2016	413	413	Other	NA	34	28	Negative	Negative	Negative	Negative	Negative	Positive	Norplant	Negative	NA	Ineligible - use of hormonal contraception or IUD	Ineligible - use of hormonal contraception or IUD	Ineligible - use of hormonal contraception or IUD	IL1b	116.125850648193	3553	IL1B	In	6.859545354489733	Published	CVL	MSD	Days since LMP	NA
Arnold-2016	421	421	Other	Irregular	0	27	Negative	Negative	Negative	Negative	Negative	Positive	DMPA	Negative	NA	Ineligible - use of hormonal contraception or IUD	Ineligible - use of hormonal contraception or IUD	Ineligible - use of hormonal contraception or IUD	IL1b	14.0746799213805	3553	IL1B	In	3.8150302085898313	Published	CVL	MSD	Days since LMP	NA
Arnold-2016	422	422	Other	Periovulatory	15	34	Negative	Negative	Negative	Negative	Negative	Negative	Pills	Negative	NA	Ineligible - use of hormonal contraception or IUD	Ineligible - use of hormonal contraception or IUD	Ineligible - use of hormonal contraception or IUD	IL1b	1251.53132978469	3553	IL1B	In	10.289478691356937	Published	CVL	MSD	Days since LMP	NA
Arnold-2016	426	426	Other	Irregular	334	25	Negative	Negative	Negative	Negative	NA	Negative	DMPA	Positive	5	Ineligible - use of hormonal contraception or IUD	Ineligible - use of hormonal contraception or IUD	Ineligible - use of hormonal contraception or IUD	IL1b	134.246782420862	3553	IL1B	In	7.068743700398118	Published	CVL	MSD	Days since LMP	NA
Arnold-2016	428	428	Follicular	NA	10	34	Negative	Negative	Negative	Negative	Positive	Negative	None	Negative	NA	Ineligible - their phase not defined	Eligible	Eligible	IL1b	1383.87405689873	3553	IL1B	In	10.434496937351092	Published	CVL	MSD	Days since LMP	NA
Arnold-2016	434	434	Other	Irregular	221	20	Negative	Negative	Negative	Negative	Negative	Negative	DMPA	Negative	NA	Ineligible - use of hormonal contraception or IUD	Ineligible - use of hormonal contraception or IUD	Ineligible - use of hormonal contraception or IUD	IL1b	59.9260495877832	3553	IL1B	In	5.905111367378025	Published	CVL	MSD	Days since LMP	NA
Arnold-2016	437	437	Follicular	Follicular	8	22	Negative	Negative	Negative	Negative	Positive	Negative	None	Negative	NA	Eligible	Eligible	Eligible	IL1b	8157.57	3553	IL1B	In	12.993923746779357	Published	CVL	MSD	Days since LMP	NA
Arnold-2016	440	440	Other	NA	NA	NA	NA	NA	NA	NA	NA	NA	None	NA	NA	Ineligible - no menstrual cycle information	Ineligible - no menstrual cycle information	Ineligible - no menstrual cycle information	IL1b	3265.43	3553	IL1B	In	11.673057266639178	Published	CVL	MSD	Days since LMP	NA
Arnold-2016	442	442	Follicular	Follicular	6	30	Negative	Negative	Negative	Negative	NA	Positive	None	Positive	15	Eligible	Eligible	Ineligible - missing co-variate information	IL1b	632.424618587608	3553	IL1B	In	9.304749718797627	Published	CVL	MSD	Days since LMP	NA
Arnold-2016	443	443	Other	Periovulatory	15	42	Positive	Negative	Negative	Negative	Positive	Negative	None	Positive	7	Eligible	Ineligible - days since LMP outside of allowed windows	Ineligible - days since LMP outside of allowed windows	IL1b	21.2073351115358	3553	IL1B	In	4.406491439805007	Published	CVL	MSD	Days since LMP	NA
Arnold-2016	446	446	Other	Follicular	4	36	Negative	Negative	Negative	Negative	Positive	Positive	None	Negative	NA	Eligible	Ineligible - days since LMP outside of allowed windows	Ineligible - days since LMP outside of allowed windows	IL1b	99.4514960860281	3553	IL1B	In	6.63592116911037	Published	CVL	MSD	Days since LMP	NA
Arnold-2016	451	451	Follicular	Irregular	5	19	Negative	Negative	Negative	Negative	Positive	Negative	DMPA	Positive	4	Ineligible - use of hormonal contraception or IUD	Ineligible - use of hormonal contraception or IUD	Ineligible - use of hormonal contraception or IUD	IL1b	12.826258460454	3553	IL1B	In	3.6810284790498917	Published	CVL	MSD	Days since LMP	NA
Arnold-2016	454	454	Other	NA	3	23	Negative	Negative	Negative	Negative	Negative	Negative	Norplant	Positive	5	Ineligible - use of hormonal contraception or IUD	Ineligible - use of hormonal contraception or IUD	Ineligible - use of hormonal contraception or IUD	IL1b	1925.41894256627	3553	IL1B	In	10.910956673640058	Published	CVL	MSD	Days since LMP	NA
Arnold-2016	461	461	Other	Follicular	4	27	Negative	Negative	Negative	Negative	Negative	Negative	None	Negative	NA	Eligible	Ineligible - days since LMP outside of allowed windows	Ineligible - days since LMP outside of allowed windows	IL1b	546.42017685786	3553	IL1B	In	9.09386694667384	Published	CVL	MSD	Days since LMP	NA
Arnold-2016	463	463	Other	Irregular	1389	22	Negative	Negative	Negative	Negative	Negative	Negative	DMPA	Positive	3	Ineligible - use of hormonal contraception or IUD	Ineligible - use of hormonal contraception or IUD	Ineligible - use of hormonal contraception or IUD	IL1b	269.209882858086	3553	IL1B	In	8.072587562905118	Published	CVL	MSD	Days since LMP	NA
Arnold-2016	472	472	Other	NA	3	34	Negative	Negative	Negative	Negative	Negative	Negative	None	Negative	NA	Ineligible - their phase not defined	Ineligible - days since LMP outside of allowed windows	Ineligible - days since LMP outside of allowed windows	IL1b	5.65782798926408	3553	IL1B	In	2.500248316216677	Published	CVL	MSD	Days since LMP	NA
Arnold-2016	475	475	Other	Irregular	3609	28	Positive	Negative	Negative	Negative	Negative	Positive	DMPA	Negative	NA	Ineligible - use of hormonal contraception or IUD	Ineligible - use of hormonal contraception or IUD	Ineligible - use of hormonal contraception or IUD	IL1b	127.02162480673	3553	IL1B	In	6.988930319414888	Published	CVL	MSD	Days since LMP	NA
Arnold-2016	476	476	Other	NA	NA	NA	NA	NA	NA	NA	NA	NA	None	NA	NA	Ineligible - no menstrual cycle information	Ineligible - no menstrual cycle information	Ineligible - no menstrual cycle information	IL1b	12.0914144869546	3553	IL1B	In	3.5959111197844367	Published	CVL	MSD	Days since LMP	NA
Arnold-2016	477	477	Other	NA	17	23	Negative	Negative	Negative	Negative	Negative	Negative	None	Negative	NA	Ineligible - their phase not defined	Ineligible - days since LMP outside of allowed windows	Ineligible - days since LMP outside of allowed windows	IL1b	2880.37	3553	IL1B	In	11.492038430662666	Published	CVL	MSD	Days since LMP	NA
Arnold-2016	490	490	Follicular	Follicular	7	22	Negative	Negative	Negative	Negative	NA	Positive	None	Negative	NA	Eligible	Eligible	Ineligible - missing co-variate information	IL1b	64.748153033979	3553	IL1B	In	6.016767134841406	Published	CVL	MSD	Days since LMP	NA
Arnold-2016	495	495	Other	NA	17	35	Negative	Negative	Negative	Negative	Positive	Negative	Pills	Negative	NA	Ineligible - use of hormonal contraception or IUD	Ineligible - use of hormonal contraception or IUD	Ineligible - use of hormonal contraception or IUD	IL1b	628.888583921004	3553	IL1B	In	9.29666063666883	Published	CVL	MSD	Days since LMP	NA
Arnold-2016	498	498	Follicular	Irregular	12	43	Negative	Negative	Negative	Negative	Positive	Positive	DMPA	Negative	NA	Ineligible - use of hormonal contraception or IUD	Ineligible - use of hormonal contraception or IUD	Ineligible - use of hormonal contraception or IUD	IL1b	2083.49718283147	3553	IL1B	In	11.024791433986055	Published	CVL	MSD	Days since LMP	NA
Arnold-2016	499	499	Other	Irregular	16	28	Negative	Negative	Negative	Negative	Negative	Negative	DMPA	Negative	NA	Ineligible - use of hormonal contraception or IUD	Ineligible - use of hormonal contraception or IUD	Ineligible - use of hormonal contraception or IUD	IL1b	142.736474338516	3553	IL1B	In	7.157210232530896	Published	CVL	MSD	Days since LMP	NA
Arnold-2016	502	502	Other	Irregular	341	24	Negative	Negative	Positive	Negative	Positive	Negative	DMPA	Negative	NA	Ineligible - use of hormonal contraception or IUD	Ineligible - use of hormonal contraception or IUD	Ineligible - use of hormonal contraception or IUD	IL1b	572.039075017642	3553	IL1B	In	9.159969888192284	Published	CVL	MSD	Days since LMP	NA
Arnold-2016	503	503	Other	Irregular	525	29	Negative	Negative	Negative	Negative	Positive	Positive	DMPA	Positive	20	Ineligible - use of hormonal contraception or IUD	Ineligible - use of hormonal contraception or IUD	Ineligible - use of hormonal contraception or IUD	IL1b	2065.64391385178	3553	IL1B	In	11.012375861228676	Published	CVL	MSD	Days since LMP	NA
Arnold-2016	507	507	Other	Irregular	100	34	Negative	Negative	Negative	Negative	Negative	Negative	DMPA	Positive	7	Ineligible - use of hormonal contraception or IUD	Ineligible - use of hormonal contraception or IUD	Ineligible - use of hormonal contraception or IUD	IL1b	68.3744485631524	3553	IL1B	In	6.095385387568959	Published	CVL	MSD	Days since LMP	NA
Arnold-2016	511	511	Other	Irregular	NA	43	Negative	Negative	Negative	Negative	Positive	Negative	DMPA	Negative	NA	Ineligible - no menstrual cycle information	Ineligible - no menstrual cycle information	Ineligible - no menstrual cycle information	IL1b	21.5999330221395	3553	IL1B	In	4.432954933721615	Published	CVL	MSD	Days since LMP	NA
Arnold-2016	514	514	Other	Irregular	84	24	Negative	Negative	Negative	Negative	Negative	Negative	DMPA	Negative	NA	Ineligible - use of hormonal contraception or IUD	Ineligible - use of hormonal contraception or IUD	Ineligible - use of hormonal contraception or IUD	IL1b	73.8113238371643	3553	IL1B	In	6.20577026063767	Published	CVL	MSD	Days since LMP	NA
Arnold-2016	516	516	Other	NA	37	25	Negative	Negative	Negative	Negative	Negative	Negative	None	Negative	NA	Ineligible - their phase not defined	Ineligible - days since LMP outside of allowed windows	Ineligible - days since LMP outside of allowed windows	IL1b	32.835814074874	3553	IL1B	In	5.03719831827797	Published	CVL	MSD	Days since LMP	NA
Arnold-2016	519	519	Other	NA	35	21	Negative	Negative	Negative	Negative	Positive	Negative	None	Positive	7	Ineligible - their phase not defined	Ineligible - days since LMP outside of allowed windows	Ineligible - days since LMP outside of allowed windows	IL1b	121.406934824149	3553	IL1B	In	6.923707021176089	Published	CVL	MSD	Days since LMP	NA
Arnold-2016	521	521	Other	Irregular	160	27	Negative	Negative	Negative	Negative	Positive	Positive	DMPA	Positive	20	Ineligible - use of hormonal contraception or IUD	Ineligible - use of hormonal contraception or IUD	Ineligible - use of hormonal contraception or IUD	IL1b	113.148022225039	3553	IL1B	In	6.822067556959596	Published	CVL	MSD	Days since LMP	NA
Arnold-2016	522	522	Follicular	Follicular	8	32	Negative	Negative	Negative	Negative	Positive	Positive	None	Positive	10	Eligible	Eligible	Eligible	IL1b	12806.02	3553	IL1B	In	13.64453454777852	Published	CVL	MSD	Days since LMP	NA
Arnold-2016	523	523	Follicular	Follicular	7	35	Negative	Negative	Negative	Negative	Positive	Positive	None	Negative	NA	Eligible	Eligible	Eligible	IL1b	23.6421068259849	3553	IL1B	In	4.563286699436909	Published	CVL	MSD	Days since LMP	NA
Arnold-2016	525	525	Other	NA	193	28	Negative	Negative	Negative	Negative	NA	Positive	None	Negative	NA	Ineligible - their phase not defined	Ineligible - days since LMP outside of allowed windows	Ineligible - days since LMP outside of allowed windows	IL1b	95.0697244850394	3553	IL1B	In	6.570914074360502	Published	CVL	MSD	Days since LMP	NA
Arnold-2016	531	531	Other	NA	2	30	Negative	Negative	Negative	Negative	Positive	Negative	None	Positive	9	Ineligible - their phase not defined	Ineligible - days since LMP outside of allowed windows	Ineligible - days since LMP outside of allowed windows	IL1b	2201.7211397955	3553	IL1B	In	11.104416039799396	Published	CVL	MSD	Days since LMP	NA
Arnold-2016	534	534	Other	Periovulatory	13	41	Negative	Negative	Negative	Negative	Positive	Negative	None	Negative	NA	Eligible	Ineligible - days since LMP outside of allowed windows	Ineligible - days since LMP outside of allowed windows	IL1b	512.727654771387	3553	IL1B	In	9.00204890363155	Published	CVL	MSD	Days since LMP	NA
Arnold-2016	535	535	Follicular	Follicular	5	25	Negative	Negative	Negative	Negative	Positive	Negative	None	Positive	2	Eligible	Eligible	Eligible	IL1b	5.59029984432431	3553	IL1B	In	2.482925666309675	Published	CVL	MSD	Days since LMP	NA
Arnold-2016	12	12	Other	Irregular	15	32	Negative	Negative	Negative	Negative	Positive	Negative	DMPA	Negative	NA	Ineligible - use of hormonal contraception or IUD	Ineligible - use of hormonal contraception or IUD	Ineligible - use of hormonal contraception or IUD	MIP3a	56.6870339349436	6364	CCL20	In	5.824946879139156	Published	CVL	MSD	Days since LMP	NA
Arnold-2016	28	28	Other	Irregular	74	27	Negative	Negative	Negative	Negative	Negative	Positive	DMPA	Negative	NA	Ineligible - use of hormonal contraception or IUD	Ineligible - use of hormonal contraception or IUD	Ineligible - use of hormonal contraception or IUD	MIP3a	22.3092719305172	6364	CCL20	In	4.479571526471575	Published	CVL	MSD	Days since LMP	NA
Arnold-2016	44	44	Follicular	Periovulatory	12	37	Positive	Negative	Positive	Negative	Positive	Negative	None	Positive	5	Eligible	Eligible	Eligible	MIP3a	1045.18571662598	6364	CCL20	In	10.029543598881885	Published	CVL	MSD	Days since LMP	NA
Arnold-2016	48	48	Luteal	Irregular	23	27	Negative	Negative	Negative	Negative	Positive	Negative	DMPA	Negative	NA	Ineligible - use of hormonal contraception or IUD	Ineligible - use of hormonal contraception or IUD	Ineligible - use of hormonal contraception or IUD	MIP3a	69.9919024182526	6364	CCL20	In	6.129116116705147	Published	CVL	MSD	Days since LMP	NA
Arnold-2016	54	54	Other	NA	NA	27	Negative	Negative	Negative	Positive	Negative	Negative	None	Positive	20	Ineligible - no menstrual cycle information	Ineligible - no menstrual cycle information	Ineligible - no menstrual cycle information	MIP3a	967.22	6364	CCL20	In	9.917700266456983	Published	CVL	MSD	Days since LMP	NA
Arnold-2016	56	56	Other	NA	NA	NA	NA	NA	NA	NA	NA	NA	None	NA	NA	Ineligible - no menstrual cycle information	Ineligible - no menstrual cycle information	Ineligible - no menstrual cycle information	MIP3a	88.1089022945994	6364	CCL20	In	6.461215887556577	Published	CVL	MSD	Days since LMP	NA
Arnold-2016	62	62	Other	Irregular	66	27	Negative	Negative	Negative	Negative	Positive	Negative	DMPA	Negative	NA	Ineligible - use of hormonal contraception or IUD	Ineligible - use of hormonal contraception or IUD	Ineligible - use of hormonal contraception or IUD	MIP3a	157.787440707766	6364	CCL20	In	7.301838566547418	Published	CVL	MSD	Days since LMP	NA
Arnold-2016	65	65	Other	NA	18	26	Negative	Negative	Negative	Negative	Positive	Negative	None	Negative	NA	Ineligible - their phase not defined	Ineligible - days since LMP outside of allowed windows	Ineligible - days since LMP outside of allowed windows	MIP3a	322.428071493974	6364	CCL20	In	8.33283354419313	Published	CVL	MSD	Days since LMP	NA
Arnold-2016	75	75	Other	NA	NA	NA	NA	NA	NA	NA	NA	NA	None	NA	NA	Ineligible - no menstrual cycle information	Ineligible - no menstrual cycle information	Ineligible - no menstrual cycle information	MIP3a	46.9929883847783	6364	CCL20	In	5.554373609611148	Published	CVL	MSD	Days since LMP	NA
Arnold-2016	77	77	Other	NA	NA	NA	NA	NA	NA	NA	NA	NA	None	NA	NA	Ineligible - no menstrual cycle information	Ineligible - no menstrual cycle information	Ineligible - no menstrual cycle information	MIP3a	111.832541388466	6364	CCL20	In	6.805196239035109	Published	CVL	MSD	Days since LMP	NA
Arnold-2016	87	87	Luteal	Luteal	22	30	Negative	Negative	Negative	Negative	Positive	Negative	None	Positive	5	Eligible	Eligible	Eligible	MIP3a	93.22	6364	CCL20	In	6.542567607764219	Published	CVL	MSD	Days since LMP	NA
Arnold-2016	92	92	Other	Periovulatory	14	27	Negative	Negative	Negative	Negative	Negative	Negative	None	Negative	NA	Eligible	Ineligible - days since LMP outside of allowed windows	Ineligible - days since LMP outside of allowed windows	MIP3a	573.864587724291	6364	CCL20	In	9.16456654049837	Published	CVL	MSD	Days since LMP	NA
Arnold-2016	106	106	Follicular	Follicular	6	35	Negative	Negative	Negative	Negative	Positive	Negative	None	Negative	NA	Eligible	Eligible	Eligible	MIP3a	105.103313516531	6364	CCL20	In	6.715664342600148	Published	CVL	MSD	Days since LMP	NA
Arnold-2016	109	109	Other	NA	116	32	Negative	Negative	Negative	Negative	Negative	Negative	IUD	Negative	NA	Ineligible - use of hormonal contraception or IUD	Ineligible - use of hormonal contraception or IUD	Ineligible - use of hormonal contraception or IUD	MIP3a	563.330101806354	6364	CCL20	In	9.137836754493385	Published	CVL	MSD	Days since LMP	NA
Arnold-2016	111	111	Follicular	Periovulatory	12	32	Negative	Negative	Negative	Negative	Positive	Negative	Pills	Negative	NA	Ineligible - use of hormonal contraception or IUD	Ineligible - use of hormonal contraception or IUD	Ineligible - use of hormonal contraception or IUD	MIP3a	130.505503119535	6364	CCL20	In	7.0279668330133225	Published	CVL	MSD	Days since LMP	NA
Arnold-2016	113	113	Other	Luteal	28	27	Negative	Negative	Negative	Negative	Positive	Negative	Norplant	Negative	NA	Ineligible - use of hormonal contraception or IUD	Ineligible - use of hormonal contraception or IUD	Ineligible - use of hormonal contraception or IUD	MIP3a	1.22	6364	CCL20	Below	0.28688114778816154	Published	CVL	MSD	Days since LMP	NA
Arnold-2016	116	116	Other	NA	NA	NA	NA	NA	NA	NA	NA	NA	None	NA	NA	Ineligible - no menstrual cycle information	Ineligible - no menstrual cycle information	Ineligible - no menstrual cycle information	MIP3a	24.566948369826495	6364	CCL20	In	4.618646756610903	Published	CVL	MSD	Days since LMP	NA
Arnold-2016	117	117	Follicular	Follicular	8	24	Negative	Negative	Negative	Negative	Positive	Negative	None	Negative	NA	Eligible	Eligible	Eligible	MIP3a	117.869442072747	6364	CCL20	In	6.881045934519175	Published	CVL	MSD	Days since LMP	NA
Arnold-2016	119	119	Follicular	Follicular	7	28	Negative	Negative	Negative	Negative	Negative	Negative	None	Positive	2	Eligible	Eligible	Eligible	MIP3a	392.014814266069	6364	CCL20	In	8.614764364687538	Published	CVL	MSD	Days since LMP	NA
Arnold-2016	122	122	Follicular	Irregular	12	33	Negative	Negative	Negative	Negative	Positive	Positive	DMPA	Positive	3	Ineligible - use of hormonal contraception or IUD	Ineligible - use of hormonal contraception or IUD	Ineligible - use of hormonal contraception or IUD	MIP3a	20.7658369060904	6364	CCL20	In	4.376140111409792	Published	CVL	MSD	Days since LMP	NA
Arnold-2016	123	123	Follicular	Follicular	9	26	Negative	Negative	Negative	Negative	Negative	Negative	Norplant	Negative	NA	Ineligible - use of hormonal contraception or IUD	Ineligible - use of hormonal contraception or IUD	Ineligible - use of hormonal contraception or IUD	MIP3a	24.1693101487856	6364	CCL20	In	4.595104390534127	Published	CVL	MSD	Days since LMP	NA
Arnold-2016	132	132	Other	NA	NA	NA	NA	NA	NA	NA	NA	NA	None	NA	NA	Ineligible - no menstrual cycle information	Ineligible - no menstrual cycle information	Ineligible - no menstrual cycle information	MIP3a	67.4465893463302	6364	CCL20	In	6.0756735853915975	Published	CVL	MSD	Days since LMP	NA
Arnold-2016	139	139	Other	Irregular	94	29	Negative	Negative	Negative	Negative	Negative	Negative	DMPA	Negative	NA	Ineligible - use of hormonal contraception or IUD	Ineligible - use of hormonal contraception or IUD	Ineligible - use of hormonal contraception or IUD	MIP3a	133.286271369327	6364	CCL20	In	7.058384378698336	Published	CVL	MSD	Days since LMP	NA
Arnold-2016	155	155	Other	Luteal	29	28	Negative	Negative	Negative	Negative	Positive	Positive	None	Negative	NA	Eligible	Ineligible - days since LMP outside of allowed windows	Ineligible - days since LMP outside of allowed windows	MIP3a	910.4172035979369	6364	CCL20	In	9.830384009403982	Published	CVL	MSD	Days since LMP	NA
Arnold-2016	156	156	Other	NA	32	28	Negative	Negative	Negative	Negative	Negative	Positive	Pills	Negative	NA	Ineligible - use of hormonal contraception or IUD	Ineligible - use of hormonal contraception or IUD	Ineligible - use of hormonal contraception or IUD	MIP3a	36.3951845368577	6364	CCL20	In	5.185675674312124	Published	CVL	MSD	Days since LMP	NA
Arnold-2016	178	178	Other	NA	508	32	Negative	Negative	Negative	Negative	Positive	Negative	Norplant	Negative	NA	Ineligible - use of hormonal contraception or IUD	Ineligible - use of hormonal contraception or IUD	Ineligible - use of hormonal contraception or IUD	MIP3a	43.1658859582565	6364	CCL20	In	5.431819694278051	Published	CVL	MSD	Days since LMP	NA
Arnold-2016	179	179	Follicular	Irregular	10	26	Negative	Negative	Negative	Negative	Negative	Negative	DMPA	Positive	3	Ineligible - use of hormonal contraception or IUD	Ineligible - use of hormonal contraception or IUD	Ineligible - use of hormonal contraception or IUD	MIP3a	168.505605907223	6364	CCL20	In	7.396652778095912	Published	CVL	MSD	Days since LMP	NA
Arnold-2016	192	192	Other	NA	34	29	Negative	Negative	Negative	Negative	NA	Negative	None	Negative	NA	Ineligible - their phase not defined	Ineligible - days since LMP outside of allowed windows	Ineligible - days since LMP outside of allowed windows	MIP3a	1.22	6364	CCL20	Below	0.28688114778816154	Published	CVL	MSD	Days since LMP	NA
Arnold-2016	207	207	Other	Periovulatory	15	27	Negative	Negative	Negative	Negative	Positive	Negative	None	Negative	NA	Eligible	Ineligible - days since LMP outside of allowed windows	Ineligible - days since LMP outside of allowed windows	MIP3a	6.98347534940399	6364	CCL20	In	2.8039451770594583	Published	CVL	MSD	Days since LMP	NA
Arnold-2016	212	212	Other	NA	47	22	Negative	Negative	Negative	Negative	Positive	Negative	Norplant	Negative	NA	Ineligible - use of hormonal contraception or IUD	Ineligible - use of hormonal contraception or IUD	Ineligible - use of hormonal contraception or IUD	MIP3a	1.22	6364	CCL20	Below	0.28688114778816154	Published	CVL	MSD	Days since LMP	NA
Arnold-2016	220	220	Other	NA	474	27	Negative	Negative	Negative	Negative	Positive	Positive	Norplant	Positive	20	Ineligible - use of hormonal contraception or IUD	Ineligible - use of hormonal contraception or IUD	Ineligible - use of hormonal contraception or IUD	MIP3a	28.0699477048072	6364	CCL20	In	4.810954470954202	Published	CVL	MSD	Days since LMP	NA
Arnold-2016	257	257	Other	NA	NA	NA	NA	NA	NA	NA	NA	NA	None	NA	NA	Ineligible - no menstrual cycle information	Ineligible - no menstrual cycle information	Ineligible - no menstrual cycle information	MIP3a	608.242088924019	6364	CCL20	In	9.248501840706108	Published	CVL	MSD	Days since LMP	NA
Arnold-2016	275	275	Luteal	Luteal	24	30	Negative	Negative	Negative	Negative	Negative	Negative	None	Negative	NA	Eligible	Eligible	Eligible	MIP3a	25.5189948536306	6364	CCL20	In	4.673499599999514	Published	CVL	MSD	Days since LMP	NA
Arnold-2016	278	278	Other	NA	18	25	Negative	Negative	Negative	Negative	Positive	Negative	None	Negative	NA	Ineligible - their phase not defined	Ineligible - days since LMP outside of allowed windows	Ineligible - days since LMP outside of allowed windows	MIP3a	162.693876915197	6364	CCL20	In	7.346016145085658	Published	CVL	MSD	Days since LMP	NA
Arnold-2016	284	284	Other	Irregular	71	28	Negative	Negative	Negative	Negative	Positive	Negative	DMPA	Negative	NA	Ineligible - use of hormonal contraception or IUD	Ineligible - use of hormonal contraception or IUD	Ineligible - use of hormonal contraception or IUD	MIP3a	386.874805640507	6364	CCL20	In	8.595722969315721	Published	CVL	MSD	Days since LMP	NA
Arnold-2016	287	287	Other	NA	201	26	Negative	Negative	Negative	Negative	Negative	Positive	None	Positive	4	Ineligible - their phase not defined	Ineligible - days since LMP outside of allowed windows	Ineligible - days since LMP outside of allowed windows	MIP3a	88.0727828592838	6364	CCL20	In	6.460624346717425	Published	CVL	MSD	Days since LMP	NA
Arnold-2016	291	291	Other	NA	NA	NA	NA	NA	NA	NA	NA	NA	None	NA	NA	Ineligible - no menstrual cycle information	Ineligible - no menstrual cycle information	Ineligible - no menstrual cycle information	MIP3a	17.5352334341925	6364	CCL20	In	4.132184731187256	Published	CVL	MSD	Days since LMP	NA
Arnold-2016	302	302	Other	NA	NA	NA	NA	NA	NA	NA	NA	NA	None	NA	NA	Ineligible - no menstrual cycle information	Ineligible - no menstrual cycle information	Ineligible - no menstrual cycle information	MIP3a	26.4194126928294	6364	CCL20	In	4.723526490519784	Published	CVL	MSD	Days since LMP	NA
Arnold-2016	303	303	Other	Luteal	27	22	Positive	Negative	Negative	Negative	Positive	Positive	None	Negative	NA	Eligible	Ineligible - days since LMP outside of allowed windows	Ineligible - days since LMP outside of allowed windows	MIP3a	1118.35855512392	6364	CCL20	In	10.127167087125155	Published	CVL	MSD	Days since LMP	NA
Arnold-2016	304	304	Other	Periovulatory	14	22	Positive	Positive	Negative	Negative	Positive	Negative	None	Negative	NA	Eligible	Ineligible - days since LMP outside of allowed windows	Ineligible - days since LMP outside of allowed windows	MIP3a	212.503620665244	6364	CCL20	In	7.731343612066441	Published	CVL	MSD	Days since LMP	NA
Arnold-2016	307	307	Follicular	Irregular	6	24	Negative	Negative	Negative	Negative	Negative	Negative	DMPA	Negative	NA	Ineligible - use of hormonal contraception or IUD	Ineligible - use of hormonal contraception or IUD	Ineligible - use of hormonal contraception or IUD	MIP3a	12.208518034989	6364	CCL20	In	3.6098161802796835	Published	CVL	MSD	Days since LMP	NA
Arnold-2016	308	308	Luteal	Luteal	23	29	Positive	Negative	Negative	Negative	Positive	Negative	None	Positive	2	Eligible	Eligible	Eligible	MIP3a	867.9834066485	6364	CCL20	In	9.76152365251966	Published	CVL	MSD	Days since LMP	NA
Arnold-2016	310	310	Other	NA	45	30	Negative	Negative	Negative	Negative	Positive	Positive	Norplant	Negative	NA	Ineligible - use of hormonal contraception or IUD	Ineligible - use of hormonal contraception or IUD	Ineligible - use of hormonal contraception or IUD	MIP3a	243.761659509703	6364	CCL20	In	7.929327416696587	Published	CVL	MSD	Days since LMP	NA
Arnold-2016	311	311	Other	NA	NA	NA	NA	NA	NA	NA	NA	NA	None	NA	NA	Ineligible - no menstrual cycle information	Ineligible - no menstrual cycle information	Ineligible - no menstrual cycle information	MIP3a	83.0237599805147	6364	CCL20	In	6.3754523650896395	Published	CVL	MSD	Days since LMP	NA
Arnold-2016	313	313	Follicular	NA	10	29	Negative	Negative	Negative	Negative	Positive	Negative	None	Negative	NA	Ineligible - their phase not defined	Eligible	Eligible	MIP3a	35.9309050541934	6364	CCL20	In	5.167153370354123	Published	CVL	MSD	Days since LMP	NA
Arnold-2016	314	314	Follicular	NA	10	29	Negative	Negative	Negative	Negative	Positive	Negative	Pills	Negative	NA	Ineligible - use of hormonal contraception or IUD	Ineligible - use of hormonal contraception or IUD	Ineligible - use of hormonal contraception or IUD	MIP3a	157.646624294688	6364	CCL20	In	7.300550467531748	Published	CVL	MSD	Days since LMP	NA
Arnold-2016	315	315	Follicular	Follicular	9	43	Negative	Negative	Negative	Negative	Positive	Negative	Pills	Positive	2	Ineligible - use of hormonal contraception or IUD	Ineligible - use of hormonal contraception or IUD	Ineligible - use of hormonal contraception or IUD	MIP3a	396.863354170113	6364	CCL20	In	8.632498541737345	Published	CVL	MSD	Days since LMP	NA
Arnold-2016	317	317	Other	Irregular	161	26	Negative	Negative	Negative	Negative	Positive	Negative	DMPA	Negative	NA	Ineligible - use of hormonal contraception or IUD	Ineligible - use of hormonal contraception or IUD	Ineligible - use of hormonal contraception or IUD	MIP3a	16.1034893366459	6364	CCL20	In	4.009301423180156	Published	CVL	MSD	Days since LMP	NA
Arnold-2016	320	320	Luteal	Luteal	22	34	Negative	Negative	Negative	Negative	Positive	Negative	None	Negative	NA	Eligible	Eligible	Eligible	MIP3a	44.4825881598999	6364	CCL20	In	5.475168826672339	Published	CVL	MSD	Days since LMP	NA
Arnold-2016	321	321	Other	Luteal	25	20	Negative	Negative	Negative	Negative	Negative	Negative	Norplant	Negative	NA	Ineligible - use of hormonal contraception or IUD	Ineligible - use of hormonal contraception or IUD	Ineligible - use of hormonal contraception or IUD	MIP3a	253.554108991489	6364	CCL20	In	7.9861498440791365	Published	CVL	MSD	Days since LMP	NA
Arnold-2016	322	322	Follicular	Follicular	9	32	Negative	Negative	Negative	Negative	Positive	Negative	None	Negative	NA	Eligible	Eligible	Eligible	MIP3a	26.2548712949706	6364	CCL20	In	4.714513218279175	Published	CVL	MSD	Days since LMP	NA
Arnold-2016	323	323	Other	NA	NA	NA	NA	NA	NA	NA	NA	NA	None	NA	NA	Ineligible - no menstrual cycle information	Ineligible - no menstrual cycle information	Ineligible - no menstrual cycle information	MIP3a	466.85386512513094	6364	CCL20	In	8.8668272171131	Published	CVL	MSD	Days since LMP	NA
Arnold-2016	324	324	Follicular	Follicular	9	38	Negative	Negative	Negative	Negative	Positive	Negative	Pills	Negative	NA	Ineligible - use of hormonal contraception or IUD	Ineligible - use of hormonal contraception or IUD	Ineligible - use of hormonal contraception or IUD	MIP3a	108.527253418027	6364	CCL20	In	6.7619135682398435	Published	CVL	MSD	Days since LMP	NA
Arnold-2016	326	326	Luteal	Luteal	19	31	Negative	Negative	Negative	Negative	Negative	Negative	None	Negative	NA	Eligible	Eligible	Eligible	MIP3a	718.530988730138	6364	CCL20	In	9.488906568201545	Published	CVL	MSD	Days since LMP	NA
Arnold-2016	327	327	Other	Luteal	29	37	Negative	Negative	Negative	Negative	Positive	Negative	Norplant	Negative	NA	Ineligible - use of hormonal contraception or IUD	Ineligible - use of hormonal contraception or IUD	Ineligible - use of hormonal contraception or IUD	MIP3a	77.3297490274675	6364	CCL20	In	6.272951625697741	Published	CVL	MSD	Days since LMP	NA
Arnold-2016	329	329	Other	Irregular	4	39	Negative	Negative	Negative	Negative	Positive	Negative	DMPA	Negative	NA	Ineligible - use of hormonal contraception or IUD	Ineligible - use of hormonal contraception or IUD	Ineligible - use of hormonal contraception or IUD	MIP3a	1227.84801727625	6364	CCL20	In	10.261916279986172	Published	CVL	MSD	Days since LMP	NA
Arnold-2016	331	331	Other	NA	NA	NA	NA	NA	NA	NA	NA	NA	None	NA	NA	Ineligible - no menstrual cycle information	Ineligible - no menstrual cycle information	Ineligible - no menstrual cycle information	MIP3a	159.994708633183	6364	CCL20	In	7.321880382669247	Published	CVL	MSD	Days since LMP	NA
Arnold-2016	332	332	Other	Luteal	25	23	Positive	Negative	Negative	Negative	Negative	Negative	None	Negative	NA	Eligible	Ineligible - days since LMP outside of allowed windows	Ineligible - days since LMP outside of allowed windows	MIP3a	1.22	6364	CCL20	Below	0.28688114778816154	Published	CVL	MSD	Days since LMP	NA
Arnold-2016	335	335	Luteal	Luteal	21	36	Negative	Negative	Negative	Negative	Negative	Negative	Pills	Positive	6	Ineligible - use of hormonal contraception or IUD	Ineligible - use of hormonal contraception or IUD	Ineligible - use of hormonal contraception or IUD	MIP3a	822.561598712532	6364	CCL20	In	9.683979910968503	Published	CVL	MSD	Days since LMP	NA
Arnold-2016	339	339	Other	Irregular	50	39	Negative	Negative	Negative	Negative	Positive	Negative	DMPA	Negative	NA	Ineligible - use of hormonal contraception or IUD	Ineligible - use of hormonal contraception or IUD	Ineligible - use of hormonal contraception or IUD	MIP3a	15.6928579695886	6364	CCL20	In	3.9720362134824008	Published	CVL	MSD	Days since LMP	NA
Arnold-2016	340	340	Other	Irregular	15	33	Negative	Negative	Negative	Negative	Positive	Negative	DMPA	Negative	NA	Ineligible - use of hormonal contraception or IUD	Ineligible - use of hormonal contraception or IUD	Ineligible - use of hormonal contraception or IUD	MIP3a	19.8786621002117	6364	CCL20	In	4.313148756901136	Published	CVL	MSD	Days since LMP	NA
Arnold-2016	341	341	Other	Irregular	281	25	Negative	Negative	Negative	Negative	Negative	Negative	DMPA	Positive	3	Ineligible - use of hormonal contraception or IUD	Ineligible - use of hormonal contraception or IUD	Ineligible - use of hormonal contraception or IUD	MIP3a	158.689913344543	6364	CCL20	In	7.310066620214527	Published	CVL	MSD	Days since LMP	NA
Arnold-2016	342	342	Follicular	NA	11	44	Negative	Negative	Negative	Negative	Positive	Negative	None	Negative	NA	Ineligible - their phase not defined	Eligible	Eligible	MIP3a	38.4403405545097	6364	CCL20	In	5.264549212323842	Published	CVL	MSD	Days since LMP	NA
Arnold-2016	343	343	Other	NA	68	29	Negative	Negative	Negative	Negative	Negative	Negative	Norplant	Positive	20	Ineligible - use of hormonal contraception or IUD	Ineligible - use of hormonal contraception or IUD	Ineligible - use of hormonal contraception or IUD	MIP3a	483.607488235978	6364	CCL20	In	8.917692773396647	Published	CVL	MSD	Days since LMP	NA
Arnold-2016	346	346	Follicular	Irregular	9	34	Negative	Negative	Negative	Negative	NA	Negative	DMPA	Negative	NA	Ineligible - use of hormonal contraception or IUD	Ineligible - use of hormonal contraception or IUD	Ineligible - use of hormonal contraception or IUD	MIP3a	1699.85984650463	6364	CCL20	In	10.731200085679093	Published	CVL	MSD	Days since LMP	NA
Arnold-2016	353	353	Other	NA	467	25	Negative	Negative	Negative	Negative	Negative	Negative	Norplant	Negative	NA	Ineligible - use of hormonal contraception or IUD	Ineligible - use of hormonal contraception or IUD	Ineligible - use of hormonal contraception or IUD	MIP3a	1610.31597840098	6364	CCL20	In	10.653128088371181	Published	CVL	MSD	Days since LMP	NA
Arnold-2016	354	354	Follicular	NA	11	35	Negative	Negative	Negative	Negative	Positive	Negative	Pills	Negative	NA	Ineligible - use of hormonal contraception or IUD	Ineligible - use of hormonal contraception or IUD	Ineligible - use of hormonal contraception or IUD	MIP3a	89.6465550039534	6364	CCL20	In	6.486176238224093	Published	CVL	MSD	Days since LMP	NA
Arnold-2016	355	355	Follicular	Follicular	5	25	Negative	Negative	Negative	Negative	Negative	Negative	None	Negative	NA	Eligible	Eligible	Eligible	MIP3a	768.596310183752	6364	CCL20	In	9.58608224021606	Published	CVL	MSD	Days since LMP	NA
Arnold-2016	356	356	Other	Follicular	4	34	Negative	Negative	Positive	Negative	Positive	Negative	None	Negative	NA	Eligible	Ineligible - days since LMP outside of allowed windows	Ineligible - days since LMP outside of allowed windows	MIP3a	150.875297647502	6364	CCL20	In	7.2372128069134405	Published	CVL	MSD	Days since LMP	NA
Arnold-2016	360	360	Follicular	Follicular	8	35	Negative	Negative	Negative	Negative	Positive	Positive	Pills	Negative	NA	Ineligible - use of hormonal contraception or IUD	Ineligible - use of hormonal contraception or IUD	Ineligible - use of hormonal contraception or IUD	MIP3a	32.3561012356825	6364	CCL20	In	5.015965874879912	Published	CVL	MSD	Days since LMP	NA
Arnold-2016	363	363	Other	NA	30	34	Negative	Negative	Negative	Negative	Negative	Positive	None	Negative	NA	Ineligible - their phase not defined	Ineligible - days since LMP outside of allowed windows	Ineligible - days since LMP outside of allowed windows	MIP3a	14.283879313123	6364	CCL20	In	3.8363159444046206	Published	CVL	MSD	Days since LMP	NA
Arnold-2016	369	369	Other	Periovulatory	13	22	Positive	Negative	Negative	Negative	Negative	Negative	None	Negative	NA	Eligible	Ineligible - days since LMP outside of allowed windows	Ineligible - days since LMP outside of allowed windows	MIP3a	128.251551374421	6364	CCL20	In	7.002832467042897	Published	CVL	MSD	Days since LMP	NA
Arnold-2016	372	372	Follicular	Periovulatory	12	30	Negative	Negative	Negative	Negative	Negative	Negative	Pills	Negative	NA	Ineligible - use of hormonal contraception or IUD	Ineligible - use of hormonal contraception or IUD	Ineligible - use of hormonal contraception or IUD	MIP3a	1544.16613841087	6364	CCL20	In	10.592612266650796	Published	CVL	MSD	Days since LMP	NA
Arnold-2016	376	376	Other	Follicular	4	23	Negative	Negative	Negative	Negative	Positive	Negative	Norplant	Positive	8	Ineligible - use of hormonal contraception or IUD	Ineligible - use of hormonal contraception or IUD	Ineligible - use of hormonal contraception or IUD	MIP3a	41.8027120651719	6364	CCL20	In	5.385524639012859	Published	CVL	MSD	Days since LMP	NA
Arnold-2016	378	378	Luteal	Luteal	20	34	Negative	Negative	Negative	Negative	Negative	Negative	None	Negative	NA	Eligible	Eligible	Eligible	MIP3a	507.634689358323	6364	CCL20	In	8.987646849291067	Published	CVL	MSD	Days since LMP	NA
Arnold-2016	379	379	Follicular	Irregular	9	25	Negative	Negative	Negative	Negative	Positive	Negative	DMPA	Negative	NA	Ineligible - use of hormonal contraception or IUD	Ineligible - use of hormonal contraception or IUD	Ineligible - use of hormonal contraception or IUD	MIP3a	488.98515594940307	6364	CCL20	In	8.933646859935399	Published	CVL	MSD	Days since LMP	NA
Arnold-2016	381	381	Other	NA	NA	NA	NA	NA	NA	NA	NA	NA	None	NA	NA	Ineligible - no menstrual cycle information	Ineligible - no menstrual cycle information	Ineligible - no menstrual cycle information	MIP3a	756.515450759902	6364	CCL20	In	9.563225737526794	Published	CVL	MSD	Days since LMP	NA
Arnold-2016	390	390	Other	Irregular	13	31	Negative	Negative	Negative	Negative	Negative	Negative	DMPA	Negative	NA	Ineligible - use of hormonal contraception or IUD	Ineligible - use of hormonal contraception or IUD	Ineligible - use of hormonal contraception or IUD	MIP3a	242.345729867369	6364	CCL20	In	7.920922852211183	Published	CVL	MSD	Days since LMP	NA
Arnold-2016	395	395	Luteal	Luteal	22	24	Negative	Negative	Negative	Negative	Negative	Negative	None	Negative	NA	Eligible	Eligible	Eligible	MIP3a	400.563041000376	6364	CCL20	In	8.645885503024	Published	CVL	MSD	Days since LMP	NA
Arnold-2016	402	402	Other	Follicular	4	19	Negative	Negative	Negative	Negative	Negative	Positive	None	Negative	NA	Eligible	Ineligible - days since LMP outside of allowed windows	Ineligible - days since LMP outside of allowed windows	MIP3a	96.7473682697167	6364	CCL20	In	6.596150512362825	Published	CVL	MSD	Days since LMP	NA
Arnold-2016	404	404	Other	Periovulatory	15	21	Negative	Negative	Negative	Negative	Negative	Negative	None	Positive	5	Eligible	Ineligible - days since LMP outside of allowed windows	Ineligible - days since LMP outside of allowed windows	MIP3a	137.118244294132	6364	CCL20	In	7.099276731727176	Published	CVL	MSD	Days since LMP	NA
Arnold-2016	405	405	Follicular	Irregular	5	24	Negative	Negative	Negative	Negative	Negative	Positive	DMPA	Negative	NA	Ineligible - use of hormonal contraception or IUD	Ineligible - use of hormonal contraception or IUD	Ineligible - use of hormonal contraception or IUD	MIP3a	30.4405170704356	6364	CCL20	In	4.927920959925192	Published	CVL	MSD	Days since LMP	NA
Arnold-2016	408	408	Follicular	NA	10	39	Negative	Negative	Negative	Negative	Negative	Negative	None	Positive	4	Ineligible - their phase not defined	Eligible	Eligible	MIP3a	37.706710702012	6364	CCL20	In	5.236749399149194	Published	CVL	MSD	Days since LMP	NA
Arnold-2016	412	412	Other	NA	NA	NA	NA	NA	NA	NA	NA	NA	None	NA	NA	Ineligible - no menstrual cycle information	Ineligible - no menstrual cycle information	Ineligible - no menstrual cycle information	MIP3a	55.3895806753437	6364	CCL20	In	5.7915427115635	Published	CVL	MSD	Days since LMP	NA
Arnold-2016	413	413	Other	NA	34	28	Negative	Negative	Negative	Negative	Negative	Positive	Norplant	Negative	NA	Ineligible - use of hormonal contraception or IUD	Ineligible - use of hormonal contraception or IUD	Ineligible - use of hormonal contraception or IUD	MIP3a	909.835793460291	6364	CCL20	In	9.82946238196847	Published	CVL	MSD	Days since LMP	NA
Arnold-2016	421	421	Other	Irregular	0	27	Negative	Negative	Negative	Negative	Negative	Positive	DMPA	Negative	NA	Ineligible - use of hormonal contraception or IUD	Ineligible - use of hormonal contraception or IUD	Ineligible - use of hormonal contraception or IUD	MIP3a	8.3455399649454	6364	CCL20	In	3.0610053964479387	Published	CVL	MSD	Days since LMP	NA
Arnold-2016	422	422	Other	Periovulatory	15	34	Negative	Negative	Negative	Negative	Negative	Negative	Pills	Negative	NA	Ineligible - use of hormonal contraception or IUD	Ineligible - use of hormonal contraception or IUD	Ineligible - use of hormonal contraception or IUD	MIP3a	921.175400506604	6364	CCL20	In	9.847332075025118	Published	CVL	MSD	Days since LMP	NA
Arnold-2016	426	426	Other	Irregular	334	25	Negative	Negative	Negative	Negative	NA	Negative	DMPA	Positive	5	Ineligible - use of hormonal contraception or IUD	Ineligible - use of hormonal contraception or IUD	Ineligible - use of hormonal contraception or IUD	MIP3a	22.2883980614487	6364	CCL20	In	4.478221024098075	Published	CVL	MSD	Days since LMP	NA
Arnold-2016	428	428	Follicular	NA	10	34	Negative	Negative	Negative	Negative	Positive	Negative	None	Negative	NA	Ineligible - their phase not defined	Eligible	Eligible	MIP3a	418.574517856402	6364	CCL20	In	8.70934067508738	Published	CVL	MSD	Days since LMP	NA
Arnold-2016	434	434	Other	Irregular	221	20	Negative	Negative	Negative	Negative	Negative	Negative	DMPA	Negative	NA	Ineligible - use of hormonal contraception or IUD	Ineligible - use of hormonal contraception or IUD	Ineligible - use of hormonal contraception or IUD	MIP3a	66.8835777097285	6364	CCL20	In	6.063580116439396	Published	CVL	MSD	Days since LMP	NA
Arnold-2016	437	437	Follicular	Follicular	8	22	Negative	Negative	Negative	Negative	Positive	Negative	None	Negative	NA	Eligible	Eligible	Eligible	MIP3a	179.093661187983	6364	CCL20	In	7.484570465487778	Published	CVL	MSD	Days since LMP	NA
Arnold-2016	440	440	Other	NA	NA	NA	NA	NA	NA	NA	NA	NA	None	NA	NA	Ineligible - no menstrual cycle information	Ineligible - no menstrual cycle information	Ineligible - no menstrual cycle information	MIP3a	307.101123866532	6364	CCL20	In	8.262569981781464	Published	CVL	MSD	Days since LMP	NA
Arnold-2016	442	442	Follicular	Follicular	6	30	Negative	Negative	Negative	Negative	NA	Positive	None	Positive	15	Eligible	Eligible	Ineligible - missing co-variate information	MIP3a	301.100280543928	6364	CCL20	In	8.234100242039059	Published	CVL	MSD	Days since LMP	NA
Arnold-2016	443	443	Other	Periovulatory	15	42	Positive	Negative	Negative	Negative	Positive	Negative	None	Positive	7	Eligible	Ineligible - days since LMP outside of allowed windows	Ineligible - days since LMP outside of allowed windows	MIP3a	131.650444326307	6364	CCL20	In	7.040568580329061	Published	CVL	MSD	Days since LMP	NA
Arnold-2016	446	446	Other	Follicular	4	36	Negative	Negative	Negative	Negative	Positive	Positive	None	Negative	NA	Eligible	Ineligible - days since LMP outside of allowed windows	Ineligible - days since LMP outside of allowed windows	MIP3a	269.283233628071	6364	CCL20	In	8.072980595943118	Published	CVL	MSD	Days since LMP	NA
Arnold-2016	451	451	Follicular	Irregular	5	19	Negative	Negative	Negative	Negative	Positive	Negative	DMPA	Positive	4	Ineligible - use of hormonal contraception or IUD	Ineligible - use of hormonal contraception or IUD	Ineligible - use of hormonal contraception or IUD	MIP3a	24.0088256504003	6364	CCL20	In	4.5854929332837555	Published	CVL	MSD	Days since LMP	NA
Arnold-2016	454	454	Other	NA	3	23	Negative	Negative	Negative	Negative	Negative	Negative	Norplant	Positive	5	Ineligible - use of hormonal contraception or IUD	Ineligible - use of hormonal contraception or IUD	Ineligible - use of hormonal contraception or IUD	MIP3a	2069.1137971304	6364	CCL20	In	11.01479727739069	Published	CVL	MSD	Days since LMP	NA
Arnold-2016	461	461	Other	Follicular	4	27	Negative	Negative	Negative	Negative	Negative	Negative	None	Negative	NA	Eligible	Ineligible - days since LMP outside of allowed windows	Ineligible - days since LMP outside of allowed windows	MIP3a	186.056674820063	6364	CCL20	In	7.5395983381371865	Published	CVL	MSD	Days since LMP	NA
Arnold-2016	463	463	Other	Irregular	1389	22	Negative	Negative	Negative	Negative	Negative	Negative	DMPA	Positive	3	Ineligible - use of hormonal contraception or IUD	Ineligible - use of hormonal contraception or IUD	Ineligible - use of hormonal contraception or IUD	MIP3a	225.006714735473	6364	CCL20	In	7.813824245310459	Published	CVL	MSD	Days since LMP	NA
Arnold-2016	472	472	Other	NA	3	34	Negative	Negative	Negative	Negative	Negative	Negative	None	Negative	NA	Ineligible - their phase not defined	Ineligible - days since LMP outside of allowed windows	Ineligible - days since LMP outside of allowed windows	MIP3a	71.8670831234422	6364	CCL20	In	6.167259227325582	Published	CVL	MSD	Days since LMP	NA
Arnold-2016	475	475	Other	Irregular	3609	28	Positive	Negative	Negative	Negative	Negative	Positive	DMPA	Negative	NA	Ineligible - use of hormonal contraception or IUD	Ineligible - use of hormonal contraception or IUD	Ineligible - use of hormonal contraception or IUD	MIP3a	8.991295148415	6364	CCL20	In	3.168528943283105	Published	CVL	MSD	Days since LMP	NA
Arnold-2016	476	476	Other	NA	NA	NA	NA	NA	NA	NA	NA	NA	None	NA	NA	Ineligible - no menstrual cycle information	Ineligible - no menstrual cycle information	Ineligible - no menstrual cycle information	MIP3a	41.4676029696026	6364	CCL20	In	5.373912749707431	Published	CVL	MSD	Days since LMP	NA
Arnold-2016	477	477	Other	NA	17	23	Negative	Negative	Negative	Negative	Negative	Negative	None	Negative	NA	Ineligible - their phase not defined	Ineligible - days since LMP outside of allowed windows	Ineligible - days since LMP outside of allowed windows	MIP3a	623.811284703994	6364	CCL20	In	9.284965840978668	Published	CVL	MSD	Days since LMP	NA
Arnold-2016	490	490	Follicular	Follicular	7	22	Negative	Negative	Negative	Negative	NA	Positive	None	Negative	NA	Eligible	Eligible	Ineligible - missing co-variate information	MIP3a	106.318183050153	6364	CCL20	In	6.7322445444324845	Published	CVL	MSD	Days since LMP	NA
Arnold-2016	495	495	Other	NA	17	35	Negative	Negative	Negative	Negative	Positive	Negative	Pills	Negative	NA	Ineligible - use of hormonal contraception or IUD	Ineligible - use of hormonal contraception or IUD	Ineligible - use of hormonal contraception or IUD	MIP3a	278.787675933567	6364	CCL20	In	8.1230229767252915	Published	CVL	MSD	Days since LMP	NA
Arnold-2016	498	498	Follicular	Irregular	12	43	Negative	Negative	Negative	Negative	Positive	Positive	DMPA	Negative	NA	Ineligible - use of hormonal contraception or IUD	Ineligible - use of hormonal contraception or IUD	Ineligible - use of hormonal contraception or IUD	MIP3a	151.93265076896	6364	CCL20	In	7.247288132297969	Published	CVL	MSD	Days since LMP	NA
Arnold-2016	499	499	Other	Irregular	16	28	Negative	Negative	Negative	Negative	Negative	Negative	DMPA	Negative	NA	Ineligible - use of hormonal contraception or IUD	Ineligible - use of hormonal contraception or IUD	Ineligible - use of hormonal contraception or IUD	MIP3a	499.12895753497907	6364	CCL20	In	8.963268795638214	Published	CVL	MSD	Days since LMP	NA
Arnold-2016	502	502	Other	Irregular	341	24	Negative	Negative	Positive	Negative	Positive	Negative	DMPA	Negative	NA	Ineligible - use of hormonal contraception or IUD	Ineligible - use of hormonal contraception or IUD	Ineligible - use of hormonal contraception or IUD	MIP3a	81.2506653603668	6364	CCL20	In	6.344307722170232	Published	CVL	MSD	Days since LMP	NA
Arnold-2016	503	503	Other	Irregular	525	29	Negative	Negative	Negative	Negative	Positive	Positive	DMPA	Positive	20	Ineligible - use of hormonal contraception or IUD	Ineligible - use of hormonal contraception or IUD	Ineligible - use of hormonal contraception or IUD	MIP3a	135.317253015352	6364	CCL20	In	7.0802019851337	Published	CVL	MSD	Days since LMP	NA
Arnold-2016	507	507	Other	Irregular	100	34	Negative	Negative	Negative	Negative	Negative	Negative	DMPA	Positive	7	Ineligible - use of hormonal contraception or IUD	Ineligible - use of hormonal contraception or IUD	Ineligible - use of hormonal contraception or IUD	MIP3a	81.1077195456862	6364	CCL20	In	6.341767326472634	Published	CVL	MSD	Days since LMP	NA
Arnold-2016	511	511	Other	Irregular	NA	43	Negative	Negative	Negative	Negative	Positive	Negative	DMPA	Negative	NA	Ineligible - no menstrual cycle information	Ineligible - no menstrual cycle information	Ineligible - no menstrual cycle information	MIP3a	5.39105992829238	6364	CCL20	In	2.4305689469961447	Published	CVL	MSD	Days since LMP	NA
Arnold-2016	514	514	Other	Irregular	84	24	Negative	Negative	Negative	Negative	Negative	Negative	DMPA	Negative	NA	Ineligible - use of hormonal contraception or IUD	Ineligible - use of hormonal contraception or IUD	Ineligible - use of hormonal contraception or IUD	MIP3a	655.482443073592	6364	CCL20	In	9.356413328528577	Published	CVL	MSD	Days since LMP	NA
Arnold-2016	516	516	Other	NA	37	25	Negative	Negative	Negative	Negative	Negative	Negative	None	Negative	NA	Ineligible - their phase not defined	Ineligible - days since LMP outside of allowed windows	Ineligible - days since LMP outside of allowed windows	MIP3a	287.45596719725	6364	CCL20	In	8.167197169235573	Published	CVL	MSD	Days since LMP	NA
Arnold-2016	519	519	Other	NA	35	21	Negative	Negative	Negative	Negative	Positive	Negative	None	Positive	7	Ineligible - their phase not defined	Ineligible - days since LMP outside of allowed windows	Ineligible - days since LMP outside of allowed windows	MIP3a	125.929756955155	6364	CCL20	In	6.9764754191308755	Published	CVL	MSD	Days since LMP	NA
Arnold-2016	521	521	Other	Irregular	160	27	Negative	Negative	Negative	Negative	Positive	Positive	DMPA	Positive	20	Ineligible - use of hormonal contraception or IUD	Ineligible - use of hormonal contraception or IUD	Ineligible - use of hormonal contraception or IUD	MIP3a	173.323209551834	6364	CCL20	In	7.437321047177053	Published	CVL	MSD	Days since LMP	NA
Arnold-2016	522	522	Follicular	Follicular	8	32	Negative	Negative	Negative	Negative	Positive	Positive	None	Positive	10	Eligible	Eligible	Eligible	MIP3a	814.173964674896	6364	CCL20	In	9.669193278072882	Published	CVL	MSD	Days since LMP	NA
Arnold-2016	523	523	Follicular	Follicular	7	35	Negative	Negative	Negative	Negative	Positive	Positive	None	Negative	NA	Eligible	Eligible	Eligible	MIP3a	33.2866938364466	6364	CCL20	In	5.056873678413546	Published	CVL	MSD	Days since LMP	NA
Arnold-2016	525	525	Other	NA	193	28	Negative	Negative	Negative	Negative	NA	Positive	None	Negative	NA	Ineligible - their phase not defined	Ineligible - days since LMP outside of allowed windows	Ineligible - days since LMP outside of allowed windows	MIP3a	999.6685974347781	6364	CCL20	In	9.965306092583285	Published	CVL	MSD	Days since LMP	NA
Arnold-2016	531	531	Other	NA	2	30	Negative	Negative	Negative	Negative	Positive	Negative	None	Positive	9	Ineligible - their phase not defined	Ineligible - days since LMP outside of allowed windows	Ineligible - days since LMP outside of allowed windows	MIP3a	241.14760207675	6364	CCL20	In	7.91377265407656	Published	CVL	MSD	Days since LMP	NA
Arnold-2016	534	534	Other	Periovulatory	13	41	Negative	Negative	Negative	Negative	Positive	Negative	None	Negative	NA	Eligible	Ineligible - days since LMP outside of allowed windows	Ineligible - days since LMP outside of allowed windows	MIP3a	81.9626934809037	6364	CCL20	In	6.3568954902625405	Published	CVL	MSD	Days since LMP	NA
Arnold-2016	535	535	Follicular	Follicular	5	25	Negative	Negative	Negative	Negative	Positive	Negative	None	Positive	2	Eligible	Eligible	Eligible	MIP3a	29.2937743861648	6364	CCL20	In	4.872522185591342	Published	CVL	MSD	Days since LMP	NA
Arnold-2016	12	12	Other	Irregular	15	32	Negative	Negative	Negative	Negative	Positive	Negative	DMPA	Negative	NA	Ineligible - use of hormonal contraception or IUD	Ineligible - use of hormonal contraception or IUD	Ineligible - use of hormonal contraception or IUD	MCP1	69.1387997862263	6347	CCL2	In	6.111423654265971	Published	CVL	MSD	Days since LMP	NA
Arnold-2016	28	28	Other	Irregular	74	27	Negative	Negative	Negative	Negative	Negative	Positive	DMPA	Negative	NA	Ineligible - use of hormonal contraception or IUD	Ineligible - use of hormonal contraception or IUD	Ineligible - use of hormonal contraception or IUD	MCP1	17.1415560438676	6347	CCL2	In	4.09942617253361	Published	CVL	MSD	Days since LMP	NA
Arnold-2016	44	44	Follicular	Periovulatory	12	37	Positive	Negative	Positive	Negative	Positive	Negative	None	Positive	5	Eligible	Eligible	Eligible	MCP1	131.464183996191	6347	CCL2	In	7.038525996067035	Published	CVL	MSD	Days since LMP	NA
Arnold-2016	48	48	Luteal	Irregular	23	27	Negative	Negative	Negative	Negative	Positive	Negative	DMPA	Negative	NA	Ineligible - use of hormonal contraception or IUD	Ineligible - use of hormonal contraception or IUD	Ineligible - use of hormonal contraception or IUD	MCP1	119.506873470193	6347	CCL2	In	6.900949787363055	Published	CVL	MSD	Days since LMP	NA
Arnold-2016	54	54	Other	NA	NA	27	Negative	Negative	Negative	Positive	Negative	Negative	None	Positive	20	Ineligible - no menstrual cycle information	Ineligible - no menstrual cycle information	Ineligible - no menstrual cycle information	MCP1	2193.32595408448	6347	CCL2	In	11.098904514091279	Published	CVL	MSD	Days since LMP	NA
Arnold-2016	56	56	Other	NA	NA	NA	NA	NA	NA	NA	NA	NA	None	NA	NA	Ineligible - no menstrual cycle information	Ineligible - no menstrual cycle information	Ineligible - no menstrual cycle information	MCP1	27.5073381605188	6347	CCL2	In	4.781744634090044	Published	CVL	MSD	Days since LMP	NA
Arnold-2016	62	62	Other	Irregular	66	27	Negative	Negative	Negative	Negative	Positive	Negative	DMPA	Negative	NA	Ineligible - use of hormonal contraception or IUD	Ineligible - use of hormonal contraception or IUD	Ineligible - use of hormonal contraception or IUD	MCP1	84.5152668674179	6347	CCL2	In	6.401140068760917	Published	CVL	MSD	Days since LMP	NA
Arnold-2016	65	65	Other	NA	18	26	Negative	Negative	Negative	Negative	Positive	Negative	None	Negative	NA	Ineligible - their phase not defined	Ineligible - days since LMP outside of allowed windows	Ineligible - days since LMP outside of allowed windows	MCP1	146.441781956523	6347	CCL2	In	7.19418342387124	Published	CVL	MSD	Days since LMP	NA
Arnold-2016	75	75	Other	NA	NA	NA	NA	NA	NA	NA	NA	NA	None	NA	NA	Ineligible - no menstrual cycle information	Ineligible - no menstrual cycle information	Ineligible - no menstrual cycle information	MCP1	80.7840455641705	6347	CCL2	In	6.3359984911044105	Published	CVL	MSD	Days since LMP	NA
Arnold-2016	77	77	Other	NA	NA	NA	NA	NA	NA	NA	NA	NA	None	NA	NA	Ineligible - no menstrual cycle information	Ineligible - no menstrual cycle information	Ineligible - no menstrual cycle information	MCP1	13.1369018833464	6347	CCL2	In	3.715553175377505	Published	CVL	MSD	Days since LMP	NA
Arnold-2016	87	87	Luteal	Luteal	22	30	Negative	Negative	Negative	Negative	Positive	Negative	None	Positive	5	Eligible	Eligible	Eligible	MCP1	198.27848763812	6347	CCL2	In	7.631384349634146	Published	CVL	MSD	Days since LMP	NA
Arnold-2016	92	92	Other	Periovulatory	14	27	Negative	Negative	Negative	Negative	Negative	Negative	None	Negative	NA	Eligible	Ineligible - days since LMP outside of allowed windows	Ineligible - days since LMP outside of allowed windows	MCP1	17.1091775092061	6347	CCL2	In	4.096698501593068	Published	CVL	MSD	Days since LMP	NA
Arnold-2016	106	106	Follicular	Follicular	6	35	Negative	Negative	Negative	Negative	Positive	Negative	None	Negative	NA	Eligible	Eligible	Eligible	MCP1	214.899526581356	6347	CCL2	In	7.747518494320401	Published	CVL	MSD	Days since LMP	NA
Arnold-2016	109	109	Other	NA	116	32	Negative	Negative	Negative	Negative	Negative	Negative	IUD	Negative	NA	Ineligible - use of hormonal contraception or IUD	Ineligible - use of hormonal contraception or IUD	Ineligible - use of hormonal contraception or IUD	MCP1	72.519979846104	6347	CCL2	In	6.180306619032728	Published	CVL	MSD	Days since LMP	NA
Arnold-2016	111	111	Follicular	Periovulatory	12	32	Negative	Negative	Negative	Negative	Positive	Negative	Pills	Negative	NA	Ineligible - use of hormonal contraception or IUD	Ineligible - use of hormonal contraception or IUD	Ineligible - use of hormonal contraception or IUD	MCP1	16.2799356439023	6347	CCL2	In	4.0250230913952985	Published	CVL	MSD	Days since LMP	NA
Arnold-2016	113	113	Other	Luteal	28	27	Negative	Negative	Negative	Negative	Positive	Negative	Norplant	Negative	NA	Ineligible - use of hormonal contraception or IUD	Ineligible - use of hormonal contraception or IUD	Ineligible - use of hormonal contraception or IUD	MCP1	4.45082397592562	6347	CCL2	In	2.1540724452788838	Published	CVL	MSD	Days since LMP	NA
Arnold-2016	116	116	Other	NA	NA	NA	NA	NA	NA	NA	NA	NA	None	NA	NA	Ineligible - no menstrual cycle information	Ineligible - no menstrual cycle information	Ineligible - no menstrual cycle information	MCP1	897.684942070537	6347	CCL2	In	9.810065385001625	Published	CVL	MSD	Days since LMP	NA
Arnold-2016	117	117	Follicular	Follicular	8	24	Negative	Negative	Negative	Negative	Positive	Negative	None	Negative	NA	Eligible	Eligible	Eligible	MCP1	83.9213229942769	6347	CCL2	In	6.390965516632828	Published	CVL	MSD	Days since LMP	NA
Arnold-2016	119	119	Follicular	Follicular	7	28	Negative	Negative	Negative	Negative	Negative	Negative	None	Positive	2	Eligible	Eligible	Eligible	MCP1	36.6108976590348	6347	CCL2	In	5.1942012422627135	Published	CVL	MSD	Days since LMP	NA
Arnold-2016	122	122	Follicular	Irregular	12	33	Negative	Negative	Negative	Negative	Positive	Positive	DMPA	Positive	3	Ineligible - use of hormonal contraception or IUD	Ineligible - use of hormonal contraception or IUD	Ineligible - use of hormonal contraception or IUD	MCP1	6.09507736153784	6347	CCL2	In	2.6076445323136905	Published	CVL	MSD	Days since LMP	NA
Arnold-2016	123	123	Follicular	Follicular	9	26	Negative	Negative	Negative	Negative	Negative	Negative	Norplant	Negative	NA	Ineligible - use of hormonal contraception or IUD	Ineligible - use of hormonal contraception or IUD	Ineligible - use of hormonal contraception or IUD	MCP1	31.540551457717	6347	CCL2	In	4.979135979440596	Published	CVL	MSD	Days since LMP	NA
Arnold-2016	132	132	Other	NA	NA	NA	NA	NA	NA	NA	NA	NA	None	NA	NA	Ineligible - no menstrual cycle information	Ineligible - no menstrual cycle information	Ineligible - no menstrual cycle information	MCP1	38.7841670956593	6347	CCL2	In	5.277395914455452	Published	CVL	MSD	Days since LMP	NA
Arnold-2016	139	139	Other	Irregular	94	29	Negative	Negative	Negative	Negative	Negative	Negative	DMPA	Negative	NA	Ineligible - use of hormonal contraception or IUD	Ineligible - use of hormonal contraception or IUD	Ineligible - use of hormonal contraception or IUD	MCP1	12.7059308748499	6347	CCL2	In	3.667430170344232	Published	CVL	MSD	Days since LMP	NA
Arnold-2016	155	155	Other	Luteal	29	28	Negative	Negative	Negative	Negative	Positive	Positive	None	Negative	NA	Eligible	Ineligible - days since LMP outside of allowed windows	Ineligible - days since LMP outside of allowed windows	MCP1	124.499927468423	6347	CCL2	In	6.960001091578307	Published	CVL	MSD	Days since LMP	NA
Arnold-2016	156	156	Other	NA	32	28	Negative	Negative	Negative	Negative	Negative	Positive	Pills	Negative	NA	Ineligible - use of hormonal contraception or IUD	Ineligible - use of hormonal contraception or IUD	Ineligible - use of hormonal contraception or IUD	MCP1	36.9963225664531	6347	CCL2	In	5.209309968904311	Published	CVL	MSD	Days since LMP	NA
Arnold-2016	178	178	Other	NA	508	32	Negative	Negative	Negative	Negative	Positive	Negative	Norplant	Negative	NA	Ineligible - use of hormonal contraception or IUD	Ineligible - use of hormonal contraception or IUD	Ineligible - use of hormonal contraception or IUD	MCP1	9.00659366800711	6347	CCL2	In	3.1709815757989834	Published	CVL	MSD	Days since LMP	NA
Arnold-2016	179	179	Follicular	Irregular	10	26	Negative	Negative	Negative	Negative	Negative	Negative	DMPA	Positive	3	Ineligible - use of hormonal contraception or IUD	Ineligible - use of hormonal contraception or IUD	Ineligible - use of hormonal contraception or IUD	MCP1	65.9087826954309	6347	CCL2	In	6.0423988197092156	Published	CVL	MSD	Days since LMP	NA
Arnold-2016	192	192	Other	NA	34	29	Negative	Negative	Negative	Negative	NA	Negative	None	Negative	NA	Ineligible - their phase not defined	Ineligible - days since LMP outside of allowed windows	Ineligible - days since LMP outside of allowed windows	MCP1	11.6990716841527	6347	CCL2	In	3.5483221520632764	Published	CVL	MSD	Days since LMP	NA
Arnold-2016	207	207	Other	Periovulatory	15	27	Negative	Negative	Negative	Negative	Positive	Negative	None	Negative	NA	Eligible	Ineligible - days since LMP outside of allowed windows	Ineligible - days since LMP outside of allowed windows	MCP1	42.2051074253451	6347	CCL2	In	5.399345691245283	Published	CVL	MSD	Days since LMP	NA
Arnold-2016	212	212	Other	NA	47	22	Negative	Negative	Negative	Negative	Positive	Negative	Norplant	Negative	NA	Ineligible - use of hormonal contraception or IUD	Ineligible - use of hormonal contraception or IUD	Ineligible - use of hormonal contraception or IUD	MCP1	2.56563239979061	6347	CCL2	In	1.359314477913905	Published	CVL	MSD	Days since LMP	NA
Arnold-2016	220	220	Other	NA	474	27	Negative	Negative	Negative	Negative	Positive	Positive	Norplant	Positive	20	Ineligible - use of hormonal contraception or IUD	Ineligible - use of hormonal contraception or IUD	Ineligible - use of hormonal contraception or IUD	MCP1	7.73134448062593	6347	CCL2	In	2.95071932060123	Published	CVL	MSD	Days since LMP	NA
Arnold-2016	257	257	Other	NA	NA	NA	NA	NA	NA	NA	NA	NA	None	NA	NA	Ineligible - no menstrual cycle information	Ineligible - no menstrual cycle information	Ineligible - no menstrual cycle information	MCP1	95.4681181773474	6347	CCL2	In	6.5769471167605715	Published	CVL	MSD	Days since LMP	NA
Arnold-2016	275	275	Luteal	Luteal	24	30	Negative	Negative	Negative	Negative	Negative	Negative	None	Negative	NA	Eligible	Eligible	Eligible	MCP1	114.353926040077	6347	CCL2	In	6.837362087499105	Published	CVL	MSD	Days since LMP	NA
Arnold-2016	278	278	Other	NA	18	25	Negative	Negative	Negative	Negative	Positive	Negative	None	Negative	NA	Ineligible - their phase not defined	Ineligible - days since LMP outside of allowed windows	Ineligible - days since LMP outside of allowed windows	MCP1	20.766904931749	6347	CCL2	In	4.376214309994011	Published	CVL	MSD	Days since LMP	NA
Arnold-2016	284	284	Other	Irregular	71	28	Negative	Negative	Negative	Negative	Positive	Negative	DMPA	Negative	NA	Ineligible - use of hormonal contraception or IUD	Ineligible - use of hormonal contraception or IUD	Ineligible - use of hormonal contraception or IUD	MCP1	64.5374303926023	6347	CCL2	In	6.012064231843757	Published	CVL	MSD	Days since LMP	NA
Arnold-2016	287	287	Other	NA	201	26	Negative	Negative	Negative	Negative	Negative	Positive	None	Positive	4	Ineligible - their phase not defined	Ineligible - days since LMP outside of allowed windows	Ineligible - days since LMP outside of allowed windows	MCP1	22.9920910403297	6347	CCL2	In	4.5230657743549285	Published	CVL	MSD	Days since LMP	NA
Arnold-2016	291	291	Other	NA	NA	NA	NA	NA	NA	NA	NA	NA	None	NA	NA	Ineligible - no menstrual cycle information	Ineligible - no menstrual cycle information	Ineligible - no menstrual cycle information	MCP1	6.91727914936868	6347	CCL2	In	2.790204678091192	Published	CVL	MSD	Days since LMP	NA
Arnold-2016	302	302	Other	NA	NA	NA	NA	NA	NA	NA	NA	NA	None	NA	NA	Ineligible - no menstrual cycle information	Ineligible - no menstrual cycle information	Ineligible - no menstrual cycle information	MCP1	34.740478730685	6347	CCL2	In	5.1185457296963595	Published	CVL	MSD	Days since LMP	NA
Arnold-2016	303	303	Other	Luteal	27	22	Positive	Negative	Negative	Negative	Positive	Positive	None	Negative	NA	Eligible	Ineligible - days since LMP outside of allowed windows	Ineligible - days since LMP outside of allowed windows	MCP1	268.68483519932	6347	CCL2	In	8.069771086488151	Published	CVL	MSD	Days since LMP	NA
Arnold-2016	304	304	Other	Periovulatory	14	22	Positive	Positive	Negative	Negative	Positive	Negative	None	Negative	NA	Eligible	Ineligible - days since LMP outside of allowed windows	Ineligible - days since LMP outside of allowed windows	MCP1	312.619636915819	6347	CCL2	In	8.28826459252461	Published	CVL	MSD	Days since LMP	NA
Arnold-2016	307	307	Follicular	Irregular	6	24	Negative	Negative	Negative	Negative	Negative	Negative	DMPA	Negative	NA	Ineligible - use of hormonal contraception or IUD	Ineligible - use of hormonal contraception or IUD	Ineligible - use of hormonal contraception or IUD	MCP1	2.69291179933833	6347	CCL2	In	1.4291669781719203	Published	CVL	MSD	Days since LMP	NA
Arnold-2016	308	308	Luteal	Luteal	23	29	Positive	Negative	Negative	Negative	Positive	Negative	None	Positive	2	Eligible	Eligible	Eligible	MCP1	48.95317582539	6347	CCL2	In	5.613330552242743	Published	CVL	MSD	Days since LMP	NA
Arnold-2016	310	310	Other	NA	45	30	Negative	Negative	Negative	Negative	Positive	Positive	Norplant	Negative	NA	Ineligible - use of hormonal contraception or IUD	Ineligible - use of hormonal contraception or IUD	Ineligible - use of hormonal contraception or IUD	MCP1	18.1673030577782	6347	CCL2	In	4.183272361792644	Published	CVL	MSD	Days since LMP	NA
Arnold-2016	311	311	Other	NA	NA	NA	NA	NA	NA	NA	NA	NA	None	NA	NA	Ineligible - no menstrual cycle information	Ineligible - no menstrual cycle information	Ineligible - no menstrual cycle information	MCP1	55.2975580947588	6347	CCL2	In	5.789143868252124	Published	CVL	MSD	Days since LMP	NA
Arnold-2016	313	313	Follicular	NA	10	29	Negative	Negative	Negative	Negative	Positive	Negative	None	Negative	NA	Ineligible - their phase not defined	Eligible	Eligible	MCP1	304.337091720468	6347	CCL2	In	8.24952636582276	Published	CVL	MSD	Days since LMP	NA
Arnold-2016	314	314	Follicular	NA	10	29	Negative	Negative	Negative	Negative	Positive	Negative	Pills	Negative	NA	Ineligible - use of hormonal contraception or IUD	Ineligible - use of hormonal contraception or IUD	Ineligible - use of hormonal contraception or IUD	MCP1	9.39849950656166	6347	CCL2	In	3.232430445382046	Published	CVL	MSD	Days since LMP	NA
Arnold-2016	315	315	Follicular	Follicular	9	43	Negative	Negative	Negative	Negative	Positive	Negative	Pills	Positive	2	Ineligible - use of hormonal contraception or IUD	Ineligible - use of hormonal contraception or IUD	Ineligible - use of hormonal contraception or IUD	MCP1	16.5229092724222	6347	CCL2	In	4.046395826642535	Published	CVL	MSD	Days since LMP	NA
Arnold-2016	317	317	Other	Irregular	161	26	Negative	Negative	Negative	Negative	Positive	Negative	DMPA	Negative	NA	Ineligible - use of hormonal contraception or IUD	Ineligible - use of hormonal contraception or IUD	Ineligible - use of hormonal contraception or IUD	MCP1	11.0341918928882	6347	CCL2	In	3.4639090702399864	Published	CVL	MSD	Days since LMP	NA
Arnold-2016	320	320	Luteal	Luteal	22	34	Negative	Negative	Negative	Negative	Positive	Negative	None	Negative	NA	Eligible	Eligible	Eligible	MCP1	230.971440703442	6347	CCL2	In	7.851570665213818	Published	CVL	MSD	Days since LMP	NA
Arnold-2016	321	321	Other	Luteal	25	20	Negative	Negative	Negative	Negative	Negative	Negative	Norplant	Negative	NA	Ineligible - use of hormonal contraception or IUD	Ineligible - use of hormonal contraception or IUD	Ineligible - use of hormonal contraception or IUD	MCP1	697.839975410543	6347	CCL2	In	9.446752433730989	Published	CVL	MSD	Days since LMP	NA
Arnold-2016	322	322	Follicular	Follicular	9	32	Negative	Negative	Negative	Negative	Positive	Negative	None	Negative	NA	Eligible	Eligible	Eligible	MCP1	53.6589479257281	6347	CCL2	In	5.745746863290971	Published	CVL	MSD	Days since LMP	NA
Arnold-2016	323	323	Other	NA	NA	NA	NA	NA	NA	NA	NA	NA	None	NA	NA	Ineligible - no menstrual cycle information	Ineligible - no menstrual cycle information	Ineligible - no menstrual cycle information	MCP1	108.370013355107	6347	CCL2	In	6.759821799153776	Published	CVL	MSD	Days since LMP	NA
Arnold-2016	324	324	Follicular	Follicular	9	38	Negative	Negative	Negative	Negative	Positive	Negative	Pills	Negative	NA	Ineligible - use of hormonal contraception or IUD	Ineligible - use of hormonal contraception or IUD	Ineligible - use of hormonal contraception or IUD	MCP1	37.8525111376578	6347	CCL2	In	5.242317106741029	Published	CVL	MSD	Days since LMP	NA
Arnold-2016	326	326	Luteal	Luteal	19	31	Negative	Negative	Negative	Negative	Negative	Negative	None	Negative	NA	Eligible	Eligible	Eligible	MCP1	35.5755057632322	6347	CCL2	In	5.152812362023386	Published	CVL	MSD	Days since LMP	NA
Arnold-2016	327	327	Other	Luteal	29	37	Negative	Negative	Negative	Negative	Positive	Negative	Norplant	Negative	NA	Ineligible - use of hormonal contraception or IUD	Ineligible - use of hormonal contraception or IUD	Ineligible - use of hormonal contraception or IUD	MCP1	8.80994874195184	6347	CCL2	In	3.1391336252811017	Published	CVL	MSD	Days since LMP	NA
Arnold-2016	329	329	Other	Irregular	4	39	Negative	Negative	Negative	Negative	Positive	Negative	DMPA	Negative	NA	Ineligible - use of hormonal contraception or IUD	Ineligible - use of hormonal contraception or IUD	Ineligible - use of hormonal contraception or IUD	MCP1	24.4014576942436	6347	CCL2	In	4.608895428964064	Published	CVL	MSD	Days since LMP	NA
Arnold-2016	331	331	Other	NA	NA	NA	NA	NA	NA	NA	NA	NA	None	NA	NA	Ineligible - no menstrual cycle information	Ineligible - no menstrual cycle information	Ineligible - no menstrual cycle information	MCP1	11.7818730517536	6347	CCL2	In	3.5584970082210243	Published	CVL	MSD	Days since LMP	NA
Arnold-2016	332	332	Other	Luteal	25	23	Positive	Negative	Negative	Negative	Negative	Negative	None	Negative	NA	Eligible	Ineligible - days since LMP outside of allowed windows	Ineligible - days since LMP outside of allowed windows	MCP1	6.25315001018687	6347	CCL2	In	2.6445831272533273	Published	CVL	MSD	Days since LMP	NA
Arnold-2016	335	335	Luteal	Luteal	21	36	Negative	Negative	Negative	Negative	Negative	Negative	Pills	Positive	6	Ineligible - use of hormonal contraception or IUD	Ineligible - use of hormonal contraception or IUD	Ineligible - use of hormonal contraception or IUD	MCP1	27.3589076389254	6347	CCL2	In	4.773938723672351	Published	CVL	MSD	Days since LMP	NA
Arnold-2016	339	339	Other	Irregular	50	39	Negative	Negative	Negative	Negative	Positive	Negative	DMPA	Negative	NA	Ineligible - use of hormonal contraception or IUD	Ineligible - use of hormonal contraception or IUD	Ineligible - use of hormonal contraception or IUD	MCP1	4.59716850014275	6347	CCL2	In	2.2007455462646166	Published	CVL	MSD	Days since LMP	NA
Arnold-2016	340	340	Other	Irregular	15	33	Negative	Negative	Negative	Negative	Positive	Negative	DMPA	Negative	NA	Ineligible - use of hormonal contraception or IUD	Ineligible - use of hormonal contraception or IUD	Ineligible - use of hormonal contraception or IUD	MCP1	148.930358407247	6347	CCL2	In	7.218494056920605	Published	CVL	MSD	Days since LMP	NA
Arnold-2016	341	341	Other	Irregular	281	25	Negative	Negative	Negative	Negative	Negative	Negative	DMPA	Positive	3	Ineligible - use of hormonal contraception or IUD	Ineligible - use of hormonal contraception or IUD	Ineligible - use of hormonal contraception or IUD	MCP1	79.0713673457818	6347	CCL2	In	6.305083467633075	Published	CVL	MSD	Days since LMP	NA
Arnold-2016	342	342	Follicular	NA	11	44	Negative	Negative	Negative	Negative	Positive	Negative	None	Negative	NA	Ineligible - their phase not defined	Eligible	Eligible	MCP1	5.18419315982854	6347	CCL2	In	2.3741194731482937	Published	CVL	MSD	Days since LMP	NA
Arnold-2016	343	343	Other	NA	68	29	Negative	Negative	Negative	Negative	Negative	Negative	Norplant	Positive	20	Ineligible - use of hormonal contraception or IUD	Ineligible - use of hormonal contraception or IUD	Ineligible - use of hormonal contraception or IUD	MCP1	15.1423769998298	6347	CCL2	In	3.9205197874430833	Published	CVL	MSD	Days since LMP	NA
Arnold-2016	346	346	Follicular	Irregular	9	34	Negative	Negative	Negative	Negative	NA	Negative	DMPA	Negative	NA	Ineligible - use of hormonal contraception or IUD	Ineligible - use of hormonal contraception or IUD	Ineligible - use of hormonal contraception or IUD	MCP1	2337.96406517056	6347	CCL2	In	11.19103704028074	Published	CVL	MSD	Days since LMP	NA
Arnold-2016	353	353	Other	NA	467	25	Negative	Negative	Negative	Negative	Negative	Negative	Norplant	Negative	NA	Ineligible - use of hormonal contraception or IUD	Ineligible - use of hormonal contraception or IUD	Ineligible - use of hormonal contraception or IUD	MCP1	131.024722337979	6347	CCL2	In	7.033695241455799	Published	CVL	MSD	Days since LMP	NA
Arnold-2016	354	354	Follicular	NA	11	35	Negative	Negative	Negative	Negative	Positive	Negative	Pills	Negative	NA	Ineligible - use of hormonal contraception or IUD	Ineligible - use of hormonal contraception or IUD	Ineligible - use of hormonal contraception or IUD	MCP1	339.884419016625	6347	CCL2	In	8.4089004171363	Published	CVL	MSD	Days since LMP	NA
Arnold-2016	355	355	Follicular	Follicular	5	25	Negative	Negative	Negative	Negative	Negative	Negative	None	Negative	NA	Eligible	Eligible	Eligible	MCP1	38.3998849996148	6347	CCL2	In	5.263030085241766	Published	CVL	MSD	Days since LMP	NA
Arnold-2016	356	356	Other	Follicular	4	34	Negative	Negative	Positive	Negative	Positive	Negative	None	Negative	NA	Eligible	Ineligible - days since LMP outside of allowed windows	Ineligible - days since LMP outside of allowed windows	MCP1	44.0361902032725	6347	CCL2	In	5.460617754239269	Published	CVL	MSD	Days since LMP	NA
Arnold-2016	360	360	Follicular	Follicular	8	35	Negative	Negative	Negative	Negative	Positive	Positive	Pills	Negative	NA	Ineligible - use of hormonal contraception or IUD	Ineligible - use of hormonal contraception or IUD	Ineligible - use of hormonal contraception or IUD	MCP1	22.9215900017561	6347	CCL2	In	4.518635217869032	Published	CVL	MSD	Days since LMP	NA
Arnold-2016	363	363	Other	NA	30	34	Negative	Negative	Negative	Negative	Negative	Positive	None	Negative	NA	Ineligible - their phase not defined	Ineligible - days since LMP outside of allowed windows	Ineligible - days since LMP outside of allowed windows	MCP1	10.0629285760175	6347	CCL2	In	3.3309783232155596	Published	CVL	MSD	Days since LMP	NA
Arnold-2016	369	369	Other	Periovulatory	13	22	Positive	Negative	Negative	Negative	Negative	Negative	None	Negative	NA	Eligible	Ineligible - days since LMP outside of allowed windows	Ineligible - days since LMP outside of allowed windows	MCP1	30.3714388347478	6347	CCL2	In	4.924643352111353	Published	CVL	MSD	Days since LMP	NA
Arnold-2016	372	372	Follicular	Periovulatory	12	30	Negative	Negative	Negative	Negative	Negative	Negative	Pills	Negative	NA	Ineligible - use of hormonal contraception or IUD	Ineligible - use of hormonal contraception or IUD	Ineligible - use of hormonal contraception or IUD	MCP1	35.2680011201153	6347	CCL2	In	5.140287905530544	Published	CVL	MSD	Days since LMP	NA
Arnold-2016	376	376	Other	Follicular	4	23	Negative	Negative	Negative	Negative	Positive	Negative	Norplant	Positive	8	Ineligible - use of hormonal contraception or IUD	Ineligible - use of hormonal contraception or IUD	Ineligible - use of hormonal contraception or IUD	MCP1	47.7336708369748	6347	CCL2	In	5.57693538234935	Published	CVL	MSD	Days since LMP	NA
Arnold-2016	378	378	Luteal	Luteal	20	34	Negative	Negative	Negative	Negative	Negative	Negative	None	Negative	NA	Eligible	Eligible	Eligible	MCP1	140.328336098608	6347	CCL2	In	7.132662547422745	Published	CVL	MSD	Days since LMP	NA
Arnold-2016	379	379	Follicular	Irregular	9	25	Negative	Negative	Negative	Negative	Positive	Negative	DMPA	Negative	NA	Ineligible - use of hormonal contraception or IUD	Ineligible - use of hormonal contraception or IUD	Ineligible - use of hormonal contraception or IUD	MCP1	33.1673623849512	6347	CCL2	In	5.051692382097627	Published	CVL	MSD	Days since LMP	NA
Arnold-2016	381	381	Other	NA	NA	NA	NA	NA	NA	NA	NA	NA	None	NA	NA	Ineligible - no menstrual cycle information	Ineligible - no menstrual cycle information	Ineligible - no menstrual cycle information	MCP1	46.4506932586498	6347	CCL2	In	5.5376282233220415	Published	CVL	MSD	Days since LMP	NA
Arnold-2016	390	390	Other	Irregular	13	31	Negative	Negative	Negative	Negative	Negative	Negative	DMPA	Negative	NA	Ineligible - use of hormonal contraception or IUD	Ineligible - use of hormonal contraception or IUD	Ineligible - use of hormonal contraception or IUD	MCP1	107.066378821635	6347	CCL2	In	6.742361703267844	Published	CVL	MSD	Days since LMP	NA
Arnold-2016	395	395	Luteal	Luteal	22	24	Negative	Negative	Negative	Negative	Negative	Negative	None	Negative	NA	Eligible	Eligible	Eligible	MCP1	29.1714559018887	6347	CCL2	In	4.866485485580758	Published	CVL	MSD	Days since LMP	NA
Arnold-2016	402	402	Other	Follicular	4	19	Negative	Negative	Negative	Negative	Negative	Positive	None	Negative	NA	Eligible	Ineligible - days since LMP outside of allowed windows	Ineligible - days since LMP outside of allowed windows	MCP1	27.5641265542741	6347	CCL2	In	4.784719981250826	Published	CVL	MSD	Days since LMP	NA
Arnold-2016	404	404	Other	Periovulatory	15	21	Negative	Negative	Negative	Negative	Negative	Negative	None	Positive	5	Eligible	Ineligible - days since LMP outside of allowed windows	Ineligible - days since LMP outside of allowed windows	MCP1	278.880893528322	6347	CCL2	In	8.123505286721922	Published	CVL	MSD	Days since LMP	NA
Arnold-2016	405	405	Follicular	Irregular	5	24	Negative	Negative	Negative	Negative	Negative	Positive	DMPA	Negative	NA	Ineligible - use of hormonal contraception or IUD	Ineligible - use of hormonal contraception or IUD	Ineligible - use of hormonal contraception or IUD	MCP1	60.5175276927839	6347	CCL2	In	5.919281145591125	Published	CVL	MSD	Days since LMP	NA
Arnold-2016	408	408	Follicular	NA	10	39	Negative	Negative	Negative	Negative	Negative	Negative	None	Positive	4	Ineligible - their phase not defined	Eligible	Eligible	MCP1	5.72716336821813	6347	CCL2	In	2.5178207571484528	Published	CVL	MSD	Days since LMP	NA
Arnold-2016	412	412	Other	NA	NA	NA	NA	NA	NA	NA	NA	NA	None	NA	NA	Ineligible - no menstrual cycle information	Ineligible - no menstrual cycle information	Ineligible - no menstrual cycle information	MCP1	96.3992552246388	6347	CCL2	In	6.59095009520286	Published	CVL	MSD	Days since LMP	NA
Arnold-2016	413	413	Other	NA	34	28	Negative	Negative	Negative	Negative	Negative	Positive	Norplant	Negative	NA	Ineligible - use of hormonal contraception or IUD	Ineligible - use of hormonal contraception or IUD	Ineligible - use of hormonal contraception or IUD	MCP1	51.2629715936187	6347	CCL2	In	5.679845205571441	Published	CVL	MSD	Days since LMP	NA
Arnold-2016	421	421	Other	Irregular	0	27	Negative	Negative	Negative	Negative	Negative	Positive	DMPA	Negative	NA	Ineligible - use of hormonal contraception or IUD	Ineligible - use of hormonal contraception or IUD	Ineligible - use of hormonal contraception or IUD	MCP1	14.9921875380015	6347	CCL2	In	3.9061389998522564	Published	CVL	MSD	Days since LMP	NA
Arnold-2016	422	422	Other	Periovulatory	15	34	Negative	Negative	Negative	Negative	Negative	Negative	Pills	Negative	NA	Ineligible - use of hormonal contraception or IUD	Ineligible - use of hormonal contraception or IUD	Ineligible - use of hormonal contraception or IUD	MCP1	24.8930929980294	6347	CCL2	In	4.637673593012127	Published	CVL	MSD	Days since LMP	NA
Arnold-2016	426	426	Other	Irregular	334	25	Negative	Negative	Negative	Negative	NA	Negative	DMPA	Positive	5	Ineligible - use of hormonal contraception or IUD	Ineligible - use of hormonal contraception or IUD	Ineligible - use of hormonal contraception or IUD	MCP1	7.66174882731897	6347	CCL2	In	2.937673731123197	Published	CVL	MSD	Days since LMP	NA
Arnold-2016	428	428	Follicular	NA	10	34	Negative	Negative	Negative	Negative	Positive	Negative	None	Negative	NA	Ineligible - their phase not defined	Eligible	Eligible	MCP1	34.0107122816637	6347	CCL2	In	5.087917315413075	Published	CVL	MSD	Days since LMP	NA
Arnold-2016	434	434	Other	Irregular	221	20	Negative	Negative	Negative	Negative	Negative	Negative	DMPA	Negative	NA	Ineligible - use of hormonal contraception or IUD	Ineligible - use of hormonal contraception or IUD	Ineligible - use of hormonal contraception or IUD	MCP1	8.67751111311551	6347	CCL2	In	3.117281307685886	Published	CVL	MSD	Days since LMP	NA
Arnold-2016	437	437	Follicular	Follicular	8	22	Negative	Negative	Negative	Negative	Positive	Negative	None	Negative	NA	Eligible	Eligible	Eligible	MCP1	26.6134160705978	6347	CCL2	In	4.734081799978739	Published	CVL	MSD	Days since LMP	NA
Arnold-2016	440	440	Other	NA	NA	NA	NA	NA	NA	NA	NA	NA	None	NA	NA	Ineligible - no menstrual cycle information	Ineligible - no menstrual cycle information	Ineligible - no menstrual cycle information	MCP1	35.5772541834078	6347	CCL2	In	5.152883264040937	Published	CVL	MSD	Days since LMP	NA
Arnold-2016	442	442	Follicular	Follicular	6	30	Negative	Negative	Negative	Negative	NA	Positive	None	Positive	15	Eligible	Eligible	Ineligible - missing co-variate information	MCP1	194.463974597377	6347	CCL2	In	7.60335910342526	Published	CVL	MSD	Days since LMP	NA
Arnold-2016	443	443	Other	Periovulatory	15	42	Positive	Negative	Negative	Negative	Positive	Negative	None	Positive	7	Eligible	Ineligible - days since LMP outside of allowed windows	Ineligible - days since LMP outside of allowed windows	MCP1	76.1899932064652	6347	CCL2	In	6.25152962148486	Published	CVL	MSD	Days since LMP	NA
Arnold-2016	446	446	Other	Follicular	4	36	Negative	Negative	Negative	Negative	Positive	Positive	None	Negative	NA	Eligible	Ineligible - days since LMP outside of allowed windows	Ineligible - days since LMP outside of allowed windows	MCP1	168.092831070835	6347	CCL2	In	7.393114386692052	Published	CVL	MSD	Days since LMP	NA
Arnold-2016	451	451	Follicular	Irregular	5	19	Negative	Negative	Negative	Negative	Positive	Negative	DMPA	Positive	4	Ineligible - use of hormonal contraception or IUD	Ineligible - use of hormonal contraception or IUD	Ineligible - use of hormonal contraception or IUD	MCP1	5.63746566257026	6347	CCL2	In	2.4950467410348973	Published	CVL	MSD	Days since LMP	NA
Arnold-2016	454	454	Other	NA	3	23	Negative	Negative	Negative	Negative	Negative	Negative	Norplant	Positive	5	Ineligible - use of hormonal contraception or IUD	Ineligible - use of hormonal contraception or IUD	Ineligible - use of hormonal contraception or IUD	MCP1	2161.75645188764	6347	CCL2	In	11.077988279776287	Published	CVL	MSD	Days since LMP	NA
Arnold-2016	461	461	Other	Follicular	4	27	Negative	Negative	Negative	Negative	Negative	Negative	None	Negative	NA	Eligible	Ineligible - days since LMP outside of allowed windows	Ineligible - days since LMP outside of allowed windows	MCP1	18.7313757160339	6347	CCL2	In	4.227384956337725	Published	CVL	MSD	Days since LMP	NA
Arnold-2016	463	463	Other	Irregular	1389	22	Negative	Negative	Negative	Negative	Negative	Negative	DMPA	Positive	3	Ineligible - use of hormonal contraception or IUD	Ineligible - use of hormonal contraception or IUD	Ineligible - use of hormonal contraception or IUD	MCP1	21.9498260811901	6347	CCL2	In	4.456137603540998	Published	CVL	MSD	Days since LMP	NA
Arnold-2016	472	472	Other	NA	3	34	Negative	Negative	Negative	Negative	Negative	Negative	None	Negative	NA	Ineligible - their phase not defined	Ineligible - days since LMP outside of allowed windows	Ineligible - days since LMP outside of allowed windows	MCP1	11.3486003031547	6347	CCL2	In	3.5044424663928693	Published	CVL	MSD	Days since LMP	NA
Arnold-2016	475	475	Other	Irregular	3609	28	Positive	Negative	Negative	Negative	Negative	Positive	DMPA	Negative	NA	Ineligible - use of hormonal contraception or IUD	Ineligible - use of hormonal contraception or IUD	Ineligible - use of hormonal contraception or IUD	MCP1	5.3222589212632	6347	CCL2	In	2.4120386973830596	Published	CVL	MSD	Days since LMP	NA
Arnold-2016	476	476	Other	NA	NA	NA	NA	NA	NA	NA	NA	NA	None	NA	NA	Ineligible - no menstrual cycle information	Ineligible - no menstrual cycle information	Ineligible - no menstrual cycle information	MCP1	8.10370912811015	6347	CCL2	In	3.018582391443576	Published	CVL	MSD	Days since LMP	NA
Arnold-2016	477	477	Other	NA	17	23	Negative	Negative	Negative	Negative	Negative	Negative	None	Negative	NA	Ineligible - their phase not defined	Ineligible - days since LMP outside of allowed windows	Ineligible - days since LMP outside of allowed windows	MCP1	25.032219845755	6347	CCL2	In	4.645714329120051	Published	CVL	MSD	Days since LMP	NA
Arnold-2016	490	490	Follicular	Follicular	7	22	Negative	Negative	Negative	Negative	NA	Positive	None	Negative	NA	Eligible	Eligible	Ineligible - missing co-variate information	MCP1	279.918130602205	6347	CCL2	In	8.128861124641125	Published	CVL	MSD	Days since LMP	NA
Arnold-2016	495	495	Other	NA	17	35	Negative	Negative	Negative	Negative	Positive	Negative	Pills	Negative	NA	Ineligible - use of hormonal contraception or IUD	Ineligible - use of hormonal contraception or IUD	Ineligible - use of hormonal contraception or IUD	MCP1	97.5657323556736	6347	CCL2	In	6.608302619300161	Published	CVL	MSD	Days since LMP	NA
Arnold-2016	498	498	Follicular	Irregular	12	43	Negative	Negative	Negative	Negative	Positive	Positive	DMPA	Negative	NA	Ineligible - use of hormonal contraception or IUD	Ineligible - use of hormonal contraception or IUD	Ineligible - use of hormonal contraception or IUD	MCP1	10.0124549345463	6347	CCL2	In	3.323723844052895	Published	CVL	MSD	Days since LMP	NA
Arnold-2016	499	499	Other	Irregular	16	28	Negative	Negative	Negative	Negative	Negative	Negative	DMPA	Negative	NA	Ineligible - use of hormonal contraception or IUD	Ineligible - use of hormonal contraception or IUD	Ineligible - use of hormonal contraception or IUD	MCP1	467.090304437329	6347	CCL2	In	8.867557688679996	Published	CVL	MSD	Days since LMP	NA
Arnold-2016	502	502	Other	Irregular	341	24	Negative	Negative	Positive	Negative	Positive	Negative	DMPA	Negative	NA	Ineligible - use of hormonal contraception or IUD	Ineligible - use of hormonal contraception or IUD	Ineligible - use of hormonal contraception or IUD	MCP1	12.8250654295187	6347	CCL2	In	3.6808942809225274	Published	CVL	MSD	Days since LMP	NA
Arnold-2016	503	503	Other	Irregular	525	29	Negative	Negative	Negative	Negative	Positive	Positive	DMPA	Positive	20	Ineligible - use of hormonal contraception or IUD	Ineligible - use of hormonal contraception or IUD	Ineligible - use of hormonal contraception or IUD	MCP1	29.4189942662337	6347	CCL2	In	4.878676021564449	Published	CVL	MSD	Days since LMP	NA
Arnold-2016	507	507	Other	Irregular	100	34	Negative	Negative	Negative	Negative	Negative	Negative	DMPA	Positive	7	Ineligible - use of hormonal contraception or IUD	Ineligible - use of hormonal contraception or IUD	Ineligible - use of hormonal contraception or IUD	MCP1	4.01493639965035	6347	CCL2	In	2.005377134284113	Published	CVL	MSD	Days since LMP	NA
Arnold-2016	511	511	Other	Irregular	NA	43	Negative	Negative	Negative	Negative	Positive	Negative	DMPA	Negative	NA	Ineligible - no menstrual cycle information	Ineligible - no menstrual cycle information	Ineligible - no menstrual cycle information	MCP1	7.65418279817943	6347	CCL2	In	2.936248356046623	Published	CVL	MSD	Days since LMP	NA
Arnold-2016	514	514	Other	Irregular	84	24	Negative	Negative	Negative	Negative	Negative	Negative	DMPA	Negative	NA	Ineligible - use of hormonal contraception or IUD	Ineligible - use of hormonal contraception or IUD	Ineligible - use of hormonal contraception or IUD	MCP1	21.8781925402865	6347	CCL2	In	4.4514216501624455	Published	CVL	MSD	Days since LMP	NA
Arnold-2016	516	516	Other	NA	37	25	Negative	Negative	Negative	Negative	Negative	Negative	None	Negative	NA	Ineligible - their phase not defined	Ineligible - days since LMP outside of allowed windows	Ineligible - days since LMP outside of allowed windows	MCP1	28.3045764464101	6347	CCL2	In	4.8229634300206214	Published	CVL	MSD	Days since LMP	NA
Arnold-2016	519	519	Other	NA	35	21	Negative	Negative	Negative	Negative	Positive	Negative	None	Positive	7	Ineligible - their phase not defined	Ineligible - days since LMP outside of allowed windows	Ineligible - days since LMP outside of allowed windows	MCP1	159.855057451906	6347	CCL2	In	7.320620578218231	Published	CVL	MSD	Days since LMP	NA
Arnold-2016	521	521	Other	Irregular	160	27	Negative	Negative	Negative	Negative	Positive	Positive	DMPA	Positive	20	Ineligible - use of hormonal contraception or IUD	Ineligible - use of hormonal contraception or IUD	Ineligible - use of hormonal contraception or IUD	MCP1	39.4011219265422	6347	CCL2	In	5.300164805148052	Published	CVL	MSD	Days since LMP	NA
Arnold-2016	522	522	Follicular	Follicular	8	32	Negative	Negative	Negative	Negative	Positive	Positive	None	Positive	10	Eligible	Eligible	Eligible	MCP1	253.421890287858	6347	CCL2	In	7.985397337954046	Published	CVL	MSD	Days since LMP	NA
Arnold-2016	523	523	Follicular	Follicular	7	35	Negative	Negative	Negative	Negative	Positive	Positive	None	Negative	NA	Eligible	Eligible	Eligible	MCP1	58.7235435483986	6347	CCL2	In	5.875867122085083	Published	CVL	MSD	Days since LMP	NA
Arnold-2016	525	525	Other	NA	193	28	Negative	Negative	Negative	Negative	NA	Positive	None	Negative	NA	Ineligible - their phase not defined	Ineligible - days since LMP outside of allowed windows	Ineligible - days since LMP outside of allowed windows	MCP1	62.0869815471702	6347	CCL2	In	5.9562188894800245	Published	CVL	MSD	Days since LMP	NA
Arnold-2016	531	531	Other	NA	2	30	Negative	Negative	Negative	Negative	Positive	Negative	None	Positive	9	Ineligible - their phase not defined	Ineligible - days since LMP outside of allowed windows	Ineligible - days since LMP outside of allowed windows	MCP1	40.7611529288462	6347	CCL2	In	5.3491229535845415	Published	CVL	MSD	Days since LMP	NA
Arnold-2016	534	534	Other	Periovulatory	13	41	Negative	Negative	Negative	Negative	Positive	Negative	None	Negative	NA	Eligible	Ineligible - days since LMP outside of allowed windows	Ineligible - days since LMP outside of allowed windows	MCP1	54.8122071164012	6347	CCL2	In	5.776425323567297	Published	CVL	MSD	Days since LMP	NA
Arnold-2016	535	535	Follicular	Follicular	5	25	Negative	Negative	Negative	Negative	Positive	Negative	None	Positive	2	Eligible	Eligible	Eligible	MCP1	46.8831278971622	6347	CCL2	In	5.55099692000562	Published	CVL	MSD	Days since LMP	NA
Arnold-2016	12	12	Other	Irregular	15	32	Negative	Negative	Negative	Negative	Positive	Negative	DMPA	Negative	NA	Ineligible - use of hormonal contraception or IUD	Ineligible - use of hormonal contraception or IUD	Ineligible - use of hormonal contraception or IUD	MIG	12.7145815633344	4283	CXCL9	In	3.6684120786270786	Published	CVL	MSD	Days since LMP	NA
Arnold-2016	28	28	Other	Irregular	74	27	Negative	Negative	Negative	Negative	Negative	Positive	DMPA	Negative	NA	Ineligible - use of hormonal contraception or IUD	Ineligible - use of hormonal contraception or IUD	Ineligible - use of hormonal contraception or IUD	MIG	19.2816053982275	4283	CXCL9	In	4.269153271125301	Published	CVL	MSD	Days since LMP	NA
Arnold-2016	44	44	Follicular	Periovulatory	12	37	Positive	Negative	Positive	Negative	Positive	Negative	None	Positive	5	Eligible	Eligible	Eligible	MIG	44.155881963327	4283	CXCL9	In	5.464533725605938	Published	CVL	MSD	Days since LMP	NA
Arnold-2016	48	48	Luteal	Irregular	23	27	Negative	Negative	Negative	Negative	Positive	Negative	DMPA	Negative	NA	Ineligible - use of hormonal contraception or IUD	Ineligible - use of hormonal contraception or IUD	Ineligible - use of hormonal contraception or IUD	MIG	24.3099679801331	4283	CXCL9	In	4.6034760880099235	Published	CVL	MSD	Days since LMP	NA
Arnold-2016	54	54	Other	NA	NA	27	Negative	Negative	Negative	Positive	Negative	Negative	None	Positive	20	Ineligible - no menstrual cycle information	Ineligible - no menstrual cycle information	Ineligible - no menstrual cycle information	MIG	412.028542787094	4283	CXCL9	In	8.686600471627548	Published	CVL	MSD	Days since LMP	NA
Arnold-2016	56	56	Other	NA	NA	NA	NA	NA	NA	NA	NA	NA	None	NA	NA	Ineligible - no menstrual cycle information	Ineligible - no menstrual cycle information	Ineligible - no menstrual cycle information	MIG	238.032565907432	4283	CXCL9	In	7.895015155993202	Published	CVL	MSD	Days since LMP	NA
Arnold-2016	62	62	Other	Irregular	66	27	Negative	Negative	Negative	Negative	Positive	Negative	DMPA	Negative	NA	Ineligible - use of hormonal contraception or IUD	Ineligible - use of hormonal contraception or IUD	Ineligible - use of hormonal contraception or IUD	MIG	84.253720348735	4283	CXCL9	In	6.396668486940523	Published	CVL	MSD	Days since LMP	NA
Arnold-2016	65	65	Other	NA	18	26	Negative	Negative	Negative	Negative	Positive	Negative	None	Negative	NA	Ineligible - their phase not defined	Ineligible - days since LMP outside of allowed windows	Ineligible - days since LMP outside of allowed windows	MIG	24.1445145774004	4283	CXCL9	In	4.593623553476952	Published	CVL	MSD	Days since LMP	NA
Arnold-2016	75	75	Other	NA	NA	NA	NA	NA	NA	NA	NA	NA	None	NA	NA	Ineligible - no menstrual cycle information	Ineligible - no menstrual cycle information	Ineligible - no menstrual cycle information	MIG	19.8404401836313	4283	CXCL9	In	4.310372128863019	Published	CVL	MSD	Days since LMP	NA
Arnold-2016	77	77	Other	NA	NA	NA	NA	NA	NA	NA	NA	NA	None	NA	NA	Ineligible - no menstrual cycle information	Ineligible - no menstrual cycle information	Ineligible - no menstrual cycle information	MIG	121.646770631456	4283	CXCL9	In	6.926554211195132	Published	CVL	MSD	Days since LMP	NA
Arnold-2016	87	87	Luteal	Luteal	22	30	Negative	Negative	Negative	Negative	Positive	Negative	None	Positive	5	Eligible	Eligible	Eligible	MIG	61.994790207452	4283	CXCL9	In	5.954075077198531	Published	CVL	MSD	Days since LMP	NA
Arnold-2016	92	92	Other	Periovulatory	14	27	Negative	Negative	Negative	Negative	Negative	Negative	None	Negative	NA	Eligible	Ineligible - days since LMP outside of allowed windows	Ineligible - days since LMP outside of allowed windows	MIG	8.45104473124401	4283	CXCL9	In	3.0791297006158858	Published	CVL	MSD	Days since LMP	NA
Arnold-2016	106	106	Follicular	Follicular	6	35	Negative	Negative	Negative	Negative	Positive	Negative	None	Negative	NA	Eligible	Eligible	Eligible	MIG	77.7248233681365	4283	CXCL9	In	6.280303527892067	Published	CVL	MSD	Days since LMP	NA
Arnold-2016	109	109	Other	NA	116	32	Negative	Negative	Negative	Negative	Negative	Negative	IUD	Negative	NA	Ineligible - use of hormonal contraception or IUD	Ineligible - use of hormonal contraception or IUD	Ineligible - use of hormonal contraception or IUD	MIG	58.2475318750534	4283	CXCL9	In	5.864125014576003	Published	CVL	MSD	Days since LMP	NA
Arnold-2016	111	111	Follicular	Periovulatory	12	32	Negative	Negative	Negative	Negative	Positive	Negative	Pills	Negative	NA	Ineligible - use of hormonal contraception or IUD	Ineligible - use of hormonal contraception or IUD	Ineligible - use of hormonal contraception or IUD	MIG	12.9631391989578	4283	CXCL9	In	3.6963432234769207	Published	CVL	MSD	Days since LMP	NA
Arnold-2016	113	113	Other	Luteal	28	27	Negative	Negative	Negative	Negative	Positive	Negative	Norplant	Negative	NA	Ineligible - use of hormonal contraception or IUD	Ineligible - use of hormonal contraception or IUD	Ineligible - use of hormonal contraception or IUD	MIG	13.1600786766557	4283	CXCL9	In	3.7180962090427143	Published	CVL	MSD	Days since LMP	NA
Arnold-2016	116	116	Other	NA	NA	NA	NA	NA	NA	NA	NA	NA	None	NA	NA	Ineligible - no menstrual cycle information	Ineligible - no menstrual cycle information	Ineligible - no menstrual cycle information	MIG	37.7971193879115	4283	CXCL9	In	5.240204382160843	Published	CVL	MSD	Days since LMP	NA
Arnold-2016	117	117	Follicular	Follicular	8	24	Negative	Negative	Negative	Negative	Positive	Negative	None	Negative	NA	Eligible	Eligible	Eligible	MIG	202.967259627075	4283	CXCL9	In	7.665103216775781	Published	CVL	MSD	Days since LMP	NA
Arnold-2016	119	119	Follicular	Follicular	7	28	Negative	Negative	Negative	Negative	Negative	Negative	None	Positive	2	Eligible	Eligible	Eligible	MIG	15.7502144269353	4283	CXCL9	In	3.9772995648059726	Published	CVL	MSD	Days since LMP	NA
Arnold-2016	122	122	Follicular	Irregular	12	33	Negative	Negative	Negative	Negative	Positive	Positive	DMPA	Positive	3	Ineligible - use of hormonal contraception or IUD	Ineligible - use of hormonal contraception or IUD	Ineligible - use of hormonal contraception or IUD	MIG	0.702327344227482	4283	CXCL9	In	-0.5097844891148006	Published	CVL	MSD	Days since LMP	NA
Arnold-2016	123	123	Follicular	Follicular	9	26	Negative	Negative	Negative	Negative	Negative	Negative	Norplant	Negative	NA	Ineligible - use of hormonal contraception or IUD	Ineligible - use of hormonal contraception or IUD	Ineligible - use of hormonal contraception or IUD	MIG	6.29122481341289	4283	CXCL9	In	2.6533409169801456	Published	CVL	MSD	Days since LMP	NA
Arnold-2016	132	132	Other	NA	NA	NA	NA	NA	NA	NA	NA	NA	None	NA	NA	Ineligible - no menstrual cycle information	Ineligible - no menstrual cycle information	Ineligible - no menstrual cycle information	MIG	98.1092856467491	4283	CXCL9	In	6.616317783039735	Published	CVL	MSD	Days since LMP	NA
Arnold-2016	139	139	Other	Irregular	94	29	Negative	Negative	Negative	Negative	Negative	Negative	DMPA	Negative	NA	Ineligible - use of hormonal contraception or IUD	Ineligible - use of hormonal contraception or IUD	Ineligible - use of hormonal contraception or IUD	MIG	16.4429400601351	4283	CXCL9	In	4.0393963763246115	Published	CVL	MSD	Days since LMP	NA
Arnold-2016	155	155	Other	Luteal	29	28	Negative	Negative	Negative	Negative	Positive	Positive	None	Negative	NA	Eligible	Ineligible - days since LMP outside of allowed windows	Ineligible - days since LMP outside of allowed windows	MIG	60.9967095371471	4283	CXCL9	In	5.930659513587809	Published	CVL	MSD	Days since LMP	NA
Arnold-2016	156	156	Other	NA	32	28	Negative	Negative	Negative	Negative	Negative	Positive	Pills	Negative	NA	Ineligible - use of hormonal contraception or IUD	Ineligible - use of hormonal contraception or IUD	Ineligible - use of hormonal contraception or IUD	MIG	32.4050286256222	4283	CXCL9	In	5.018145803377484	Published	CVL	MSD	Days since LMP	NA
Arnold-2016	178	178	Other	NA	508	32	Negative	Negative	Negative	Negative	Positive	Negative	Norplant	Negative	NA	Ineligible - use of hormonal contraception or IUD	Ineligible - use of hormonal contraception or IUD	Ineligible - use of hormonal contraception or IUD	MIG	65.5711428994006	4283	CXCL9	In	6.034989136019361	Published	CVL	MSD	Days since LMP	NA
Arnold-2016	179	179	Follicular	Irregular	10	26	Negative	Negative	Negative	Negative	Negative	Negative	DMPA	Positive	3	Ineligible - use of hormonal contraception or IUD	Ineligible - use of hormonal contraception or IUD	Ineligible - use of hormonal contraception or IUD	MIG	26.1308994722762	4283	CXCL9	In	4.707684880542543	Published	CVL	MSD	Days since LMP	NA
Arnold-2016	192	192	Other	NA	34	29	Negative	Negative	Negative	Negative	NA	Negative	None	Negative	NA	Ineligible - their phase not defined	Ineligible - days since LMP outside of allowed windows	Ineligible - days since LMP outside of allowed windows	MIG	1.7360134697238	4283	CXCL9	In	0.7957781416927259	Published	CVL	MSD	Days since LMP	NA
Arnold-2016	207	207	Other	Periovulatory	15	27	Negative	Negative	Negative	Negative	Positive	Negative	None	Negative	NA	Eligible	Ineligible - days since LMP outside of allowed windows	Ineligible - days since LMP outside of allowed windows	MIG	16.7909690709591	4283	CXCL9	In	4.069613591006385	Published	CVL	MSD	Days since LMP	NA
Arnold-2016	212	212	Other	NA	47	22	Negative	Negative	Negative	Negative	Positive	Negative	Norplant	Negative	NA	Ineligible - use of hormonal contraception or IUD	Ineligible - use of hormonal contraception or IUD	Ineligible - use of hormonal contraception or IUD	MIG	2.94872060068969	4283	CXCL9	In	1.560089129590002	Published	CVL	MSD	Days since LMP	NA
Arnold-2016	220	220	Other	NA	474	27	Negative	Negative	Negative	Negative	Positive	Positive	Norplant	Positive	20	Ineligible - use of hormonal contraception or IUD	Ineligible - use of hormonal contraception or IUD	Ineligible - use of hormonal contraception or IUD	MIG	5.50379082334951	4283	CXCL9	In	2.460425640125233	Published	CVL	MSD	Days since LMP	NA
Arnold-2016	257	257	Other	NA	NA	NA	NA	NA	NA	NA	NA	NA	None	NA	NA	Ineligible - no menstrual cycle information	Ineligible - no menstrual cycle information	Ineligible - no menstrual cycle information	MIG	257.304996449458	4283	CXCL9	In	8.007335661937255	Published	CVL	MSD	Days since LMP	NA
Arnold-2016	275	275	Luteal	Luteal	24	30	Negative	Negative	Negative	Negative	Negative	Negative	None	Negative	NA	Eligible	Eligible	Eligible	MIG	4.73621638991691	4283	CXCL9	In	2.243734996830105	Published	CVL	MSD	Days since LMP	NA
Arnold-2016	278	278	Other	NA	18	25	Negative	Negative	Negative	Negative	Positive	Negative	None	Negative	NA	Ineligible - their phase not defined	Ineligible - days since LMP outside of allowed windows	Ineligible - days since LMP outside of allowed windows	MIG	152.75192166145	4283	CXCL9	In	7.255046719435787	Published	CVL	MSD	Days since LMP	NA
Arnold-2016	284	284	Other	Irregular	71	28	Negative	Negative	Negative	Negative	Positive	Negative	DMPA	Negative	NA	Ineligible - use of hormonal contraception or IUD	Ineligible - use of hormonal contraception or IUD	Ineligible - use of hormonal contraception or IUD	MIG	449.287253998262	4283	CXCL9	In	8.811494323849892	Published	CVL	MSD	Days since LMP	NA
Arnold-2016	287	287	Other	NA	201	26	Negative	Negative	Negative	Negative	Negative	Positive	None	Positive	4	Ineligible - their phase not defined	Ineligible - days since LMP outside of allowed windows	Ineligible - days since LMP outside of allowed windows	MIG	22.0238537503801	4283	CXCL9	In	4.460995029734513	Published	CVL	MSD	Days since LMP	NA
Arnold-2016	291	291	Other	NA	NA	NA	NA	NA	NA	NA	NA	NA	None	NA	NA	Ineligible - no menstrual cycle information	Ineligible - no menstrual cycle information	Ineligible - no menstrual cycle information	MIG	21.0335746068166	4283	CXCL9	In	4.3946221484419254	Published	CVL	MSD	Days since LMP	NA
Arnold-2016	302	302	Other	NA	NA	NA	NA	NA	NA	NA	NA	NA	None	NA	NA	Ineligible - no menstrual cycle information	Ineligible - no menstrual cycle information	Ineligible - no menstrual cycle information	MIG	77.7146796820723	4283	CXCL9	In	6.280115232827881	Published	CVL	MSD	Days since LMP	NA
Arnold-2016	303	303	Other	Luteal	27	22	Positive	Negative	Negative	Negative	Positive	Positive	None	Negative	NA	Eligible	Ineligible - days since LMP outside of allowed windows	Ineligible - days since LMP outside of allowed windows	MIG	1983.86641337488	4283	CXCL9	In	10.954099167619663	Published	CVL	MSD	Days since LMP	NA
Arnold-2016	304	304	Other	Periovulatory	14	22	Positive	Positive	Negative	Negative	Positive	Negative	None	Negative	NA	Eligible	Ineligible - days since LMP outside of allowed windows	Ineligible - days since LMP outside of allowed windows	MIG	313.563281856846	4283	CXCL9	In	8.292612820068145	Published	CVL	MSD	Days since LMP	NA
Arnold-2016	307	307	Follicular	Irregular	6	24	Negative	Negative	Negative	Negative	Negative	Negative	DMPA	Negative	NA	Ineligible - use of hormonal contraception or IUD	Ineligible - use of hormonal contraception or IUD	Ineligible - use of hormonal contraception or IUD	MIG	1.53561004810432	4283	CXCL9	In	0.6188119054530387	Published	CVL	MSD	Days since LMP	NA
Arnold-2016	308	308	Luteal	Luteal	23	29	Positive	Negative	Negative	Negative	Positive	Negative	None	Positive	2	Eligible	Eligible	Eligible	MIG	266.683528408023	4283	CXCL9	In	8.058984909984463	Published	CVL	MSD	Days since LMP	NA
Arnold-2016	310	310	Other	NA	45	30	Negative	Negative	Negative	Negative	Positive	Positive	Norplant	Negative	NA	Ineligible - use of hormonal contraception or IUD	Ineligible - use of hormonal contraception or IUD	Ineligible - use of hormonal contraception or IUD	MIG	31.6197186711778	4283	CXCL9	In	4.982752626609509	Published	CVL	MSD	Days since LMP	NA
Arnold-2016	311	311	Other	NA	NA	NA	NA	NA	NA	NA	NA	NA	None	NA	NA	Ineligible - no menstrual cycle information	Ineligible - no menstrual cycle information	Ineligible - no menstrual cycle information	MIG	124.926314524615	4283	CXCL9	In	6.964933588542266	Published	CVL	MSD	Days since LMP	NA
Arnold-2016	313	313	Follicular	NA	10	29	Negative	Negative	Negative	Negative	Positive	Negative	None	Negative	NA	Ineligible - their phase not defined	Eligible	Eligible	MIG	2.82256558694944	4283	CXCL9	In	1.497007104777673	Published	CVL	MSD	Days since LMP	NA
Arnold-2016	314	314	Follicular	NA	10	29	Negative	Negative	Negative	Negative	Positive	Negative	Pills	Negative	NA	Ineligible - use of hormonal contraception or IUD	Ineligible - use of hormonal contraception or IUD	Ineligible - use of hormonal contraception or IUD	MIG	6.2190610860854	4283	CXCL9	In	2.6366967879611605	Published	CVL	MSD	Days since LMP	NA
Arnold-2016	315	315	Follicular	Follicular	9	43	Negative	Negative	Negative	Negative	Positive	Negative	Pills	Positive	2	Ineligible - use of hormonal contraception or IUD	Ineligible - use of hormonal contraception or IUD	Ineligible - use of hormonal contraception or IUD	MIG	9.67908057077655	4283	CXCL9	In	3.2748700104151522	Published	CVL	MSD	Days since LMP	NA
Arnold-2016	317	317	Other	Irregular	161	26	Negative	Negative	Negative	Negative	Positive	Negative	DMPA	Negative	NA	Ineligible - use of hormonal contraception or IUD	Ineligible - use of hormonal contraception or IUD	Ineligible - use of hormonal contraception or IUD	MIG	2.90288990245887	4283	CXCL9	In	1.5374898560883559	Published	CVL	MSD	Days since LMP	NA
Arnold-2016	320	320	Luteal	Luteal	22	34	Negative	Negative	Negative	Negative	Positive	Negative	None	Negative	NA	Eligible	Eligible	Eligible	MIG	16.0388456511616	4283	CXCL9	In	4.0034984066756225	Published	CVL	MSD	Days since LMP	NA
Arnold-2016	321	321	Other	Luteal	25	20	Negative	Negative	Negative	Negative	Negative	Negative	Norplant	Negative	NA	Ineligible - use of hormonal contraception or IUD	Ineligible - use of hormonal contraception or IUD	Ineligible - use of hormonal contraception or IUD	MIG	20.8133980655495	4283	CXCL9	In	4.379440618447211	Published	CVL	MSD	Days since LMP	NA
Arnold-2016	322	322	Follicular	Follicular	9	32	Negative	Negative	Negative	Negative	Positive	Negative	None	Negative	NA	Eligible	Eligible	Eligible	MIG	18.7297963684504	4283	CXCL9	In	4.2272633094804	Published	CVL	MSD	Days since LMP	NA
Arnold-2016	323	323	Other	NA	NA	NA	NA	NA	NA	NA	NA	NA	None	NA	NA	Ineligible - no menstrual cycle information	Ineligible - no menstrual cycle information	Ineligible - no menstrual cycle information	MIG	451.252419729107	4283	CXCL9	In	8.817790857889378	Published	CVL	MSD	Days since LMP	NA
Arnold-2016	324	324	Follicular	Follicular	9	38	Negative	Negative	Negative	Negative	Positive	Negative	Pills	Negative	NA	Ineligible - use of hormonal contraception or IUD	Ineligible - use of hormonal contraception or IUD	Ineligible - use of hormonal contraception or IUD	MIG	43.7821828075411	4283	CXCL9	In	5.4522719783032505	Published	CVL	MSD	Days since LMP	NA
Arnold-2016	326	326	Luteal	Luteal	19	31	Negative	Negative	Negative	Negative	Negative	Negative	None	Negative	NA	Eligible	Eligible	Eligible	MIG	34.8311225042887	4283	CXCL9	In	5.122305062364845	Published	CVL	MSD	Days since LMP	NA
Arnold-2016	327	327	Other	Luteal	29	37	Negative	Negative	Negative	Negative	Positive	Negative	Norplant	Negative	NA	Ineligible - use of hormonal contraception or IUD	Ineligible - use of hormonal contraception or IUD	Ineligible - use of hormonal contraception or IUD	MIG	1.57976651499785	4283	CXCL9	In	0.6597113479301879	Published	CVL	MSD	Days since LMP	NA
Arnold-2016	329	329	Other	Irregular	4	39	Negative	Negative	Negative	Negative	Positive	Negative	DMPA	Negative	NA	Ineligible - use of hormonal contraception or IUD	Ineligible - use of hormonal contraception or IUD	Ineligible - use of hormonal contraception or IUD	MIG	30.4332262661172	4283	CXCL9	In	4.927575378835283	Published	CVL	MSD	Days since LMP	NA
Arnold-2016	331	331	Other	NA	NA	NA	NA	NA	NA	NA	NA	NA	None	NA	NA	Ineligible - no menstrual cycle information	Ineligible - no menstrual cycle information	Ineligible - no menstrual cycle information	MIG	16.3842569302732	4283	CXCL9	In	4.034238339185852	Published	CVL	MSD	Days since LMP	NA
Arnold-2016	332	332	Other	Luteal	25	23	Positive	Negative	Negative	Negative	Negative	Negative	None	Negative	NA	Eligible	Ineligible - days since LMP outside of allowed windows	Ineligible - days since LMP outside of allowed windows	MIG	16.592138641365	4283	CXCL9	In	4.0524279491399335	Published	CVL	MSD	Days since LMP	NA
Arnold-2016	335	335	Luteal	Luteal	21	36	Negative	Negative	Negative	Negative	Negative	Negative	Pills	Positive	6	Ineligible - use of hormonal contraception or IUD	Ineligible - use of hormonal contraception or IUD	Ineligible - use of hormonal contraception or IUD	MIG	642.422823710024	4283	CXCL9	In	9.327379338962984	Published	CVL	MSD	Days since LMP	NA
Arnold-2016	339	339	Other	Irregular	50	39	Negative	Negative	Negative	Negative	Positive	Negative	DMPA	Negative	NA	Ineligible - use of hormonal contraception or IUD	Ineligible - use of hormonal contraception or IUD	Ineligible - use of hormonal contraception or IUD	MIG	28.3622752249886	4283	CXCL9	In	4.825901365269621	Published	CVL	MSD	Days since LMP	NA
Arnold-2016	340	340	Other	Irregular	15	33	Negative	Negative	Negative	Negative	Positive	Negative	DMPA	Negative	NA	Ineligible - use of hormonal contraception or IUD	Ineligible - use of hormonal contraception or IUD	Ineligible - use of hormonal contraception or IUD	MIG	425.960666975787	4283	CXCL9	In	8.734576408538455	Published	CVL	MSD	Days since LMP	NA
Arnold-2016	341	341	Other	Irregular	281	25	Negative	Negative	Negative	Negative	Negative	Negative	DMPA	Positive	3	Ineligible - use of hormonal contraception or IUD	Ineligible - use of hormonal contraception or IUD	Ineligible - use of hormonal contraception or IUD	MIG	715.872893401008	4283	CXCL9	In	9.483559642712988	Published	CVL	MSD	Days since LMP	NA
Arnold-2016	342	342	Follicular	NA	11	44	Negative	Negative	Negative	Negative	Positive	Negative	None	Negative	NA	Ineligible - their phase not defined	Eligible	Eligible	MIG	1.19810418432302	4283	CXCL9	In	0.26075336695043216	Published	CVL	MSD	Days since LMP	NA
Arnold-2016	343	343	Other	NA	68	29	Negative	Negative	Negative	Negative	Negative	Negative	Norplant	Positive	20	Ineligible - use of hormonal contraception or IUD	Ineligible - use of hormonal contraception or IUD	Ineligible - use of hormonal contraception or IUD	MIG	17.7400500973598	4283	CXCL9	In	4.1489381786588355	Published	CVL	MSD	Days since LMP	NA
Arnold-2016	346	346	Follicular	Irregular	9	34	Negative	Negative	Negative	Negative	NA	Negative	DMPA	Negative	NA	Ineligible - use of hormonal contraception or IUD	Ineligible - use of hormonal contraception or IUD	Ineligible - use of hormonal contraception or IUD	MIG	255.225932501202	4283	CXCL9	In	7.995631112882756	Published	CVL	MSD	Days since LMP	NA
Arnold-2016	353	353	Other	NA	467	25	Negative	Negative	Negative	Negative	Negative	Negative	Norplant	Negative	NA	Ineligible - use of hormonal contraception or IUD	Ineligible - use of hormonal contraception or IUD	Ineligible - use of hormonal contraception or IUD	MIG	1163.7536910917	4283	CXCL9	In	10.184570028266776	Published	CVL	MSD	Days since LMP	NA
Arnold-2016	354	354	Follicular	NA	11	35	Negative	Negative	Negative	Negative	Positive	Negative	Pills	Negative	NA	Ineligible - use of hormonal contraception or IUD	Ineligible - use of hormonal contraception or IUD	Ineligible - use of hormonal contraception or IUD	MIG	41.8136877360396	4283	CXCL9	In	5.385903381605456	Published	CVL	MSD	Days since LMP	NA
Arnold-2016	355	355	Follicular	Follicular	5	25	Negative	Negative	Negative	Negative	Negative	Negative	None	Negative	NA	Eligible	Eligible	Eligible	MIG	23.0058707083871	4283	CXCL9	In	4.523930154367017	Published	CVL	MSD	Days since LMP	NA
Arnold-2016	356	356	Other	Follicular	4	34	Negative	Negative	Positive	Negative	Positive	Negative	None	Negative	NA	Eligible	Ineligible - days since LMP outside of allowed windows	Ineligible - days since LMP outside of allowed windows	MIG	15.0716506770839	4283	CXCL9	In	3.9137655272994873	Published	CVL	MSD	Days since LMP	NA
Arnold-2016	360	360	Follicular	Follicular	8	35	Negative	Negative	Negative	Negative	Positive	Positive	Pills	Negative	NA	Ineligible - use of hormonal contraception or IUD	Ineligible - use of hormonal contraception or IUD	Ineligible - use of hormonal contraception or IUD	MIG	136.3272420734	4283	CXCL9	In	7.09093007236616	Published	CVL	MSD	Days since LMP	NA
Arnold-2016	363	363	Other	NA	30	34	Negative	Negative	Negative	Negative	Negative	Positive	None	Negative	NA	Ineligible - their phase not defined	Ineligible - days since LMP outside of allowed windows	Ineligible - days since LMP outside of allowed windows	MIG	20.2574629045076	4283	CXCL9	In	4.340381593592784	Published	CVL	MSD	Days since LMP	NA
Arnold-2016	369	369	Other	Periovulatory	13	22	Positive	Negative	Negative	Negative	Negative	Negative	None	Negative	NA	Eligible	Ineligible - days since LMP outside of allowed windows	Ineligible - days since LMP outside of allowed windows	MIG	7.43860158972218	4283	CXCL9	In	2.89503142923683	Published	CVL	MSD	Days since LMP	NA
Arnold-2016	372	372	Follicular	Periovulatory	12	30	Negative	Negative	Negative	Negative	Negative	Negative	Pills	Negative	NA	Ineligible - use of hormonal contraception or IUD	Ineligible - use of hormonal contraception or IUD	Ineligible - use of hormonal contraception or IUD	MIG	160.161932131313	4283	CXCL9	In	7.323387473278614	Published	CVL	MSD	Days since LMP	NA
Arnold-2016	376	376	Other	Follicular	4	23	Negative	Negative	Negative	Negative	Positive	Negative	Norplant	Positive	8	Ineligible - use of hormonal contraception or IUD	Ineligible - use of hormonal contraception or IUD	Ineligible - use of hormonal contraception or IUD	MIG	84.1666865182465	4283	CXCL9	In	6.395177417192524	Published	CVL	MSD	Days since LMP	NA
Arnold-2016	378	378	Luteal	Luteal	20	34	Negative	Negative	Negative	Negative	Negative	Negative	None	Negative	NA	Eligible	Eligible	Eligible	MIG	1826.23522479384	4283	CXCL9	In	10.834656885574292	Published	CVL	MSD	Days since LMP	NA
Arnold-2016	379	379	Follicular	Irregular	9	25	Negative	Negative	Negative	Negative	Positive	Negative	DMPA	Negative	NA	Ineligible - use of hormonal contraception or IUD	Ineligible - use of hormonal contraception or IUD	Ineligible - use of hormonal contraception or IUD	MIG	43.4332715283304	4283	CXCL9	In	5.440728720024052	Published	CVL	MSD	Days since LMP	NA
Arnold-2016	381	381	Other	NA	NA	NA	NA	NA	NA	NA	NA	NA	None	NA	NA	Ineligible - no menstrual cycle information	Ineligible - no menstrual cycle information	Ineligible - no menstrual cycle information	MIG	77.8196206141847	4283	CXCL9	In	6.282062041795811	Published	CVL	MSD	Days since LMP	NA
Arnold-2016	390	390	Other	Irregular	13	31	Negative	Negative	Negative	Negative	Negative	Negative	DMPA	Negative	NA	Ineligible - use of hormonal contraception or IUD	Ineligible - use of hormonal contraception or IUD	Ineligible - use of hormonal contraception or IUD	MIG	932.346837355846	4283	CXCL9	In	9.864722933763495	Published	CVL	MSD	Days since LMP	NA
Arnold-2016	395	395	Luteal	Luteal	22	24	Negative	Negative	Negative	Negative	Negative	Negative	None	Negative	NA	Eligible	Eligible	Eligible	MIG	12.408604224545	4283	CXCL9	In	3.6332689386733867	Published	CVL	MSD	Days since LMP	NA
Arnold-2016	402	402	Other	Follicular	4	19	Negative	Negative	Negative	Negative	Negative	Positive	None	Negative	NA	Eligible	Ineligible - days since LMP outside of allowed windows	Ineligible - days since LMP outside of allowed windows	MIG	191.189713169681	4283	CXCL9	In	7.578861091972419	Published	CVL	MSD	Days since LMP	NA
Arnold-2016	404	404	Other	Periovulatory	15	21	Negative	Negative	Negative	Negative	Negative	Negative	None	Positive	5	Eligible	Ineligible - days since LMP outside of allowed windows	Ineligible - days since LMP outside of allowed windows	MIG	463.550751307686	4283	CXCL9	In	8.856583489038997	Published	CVL	MSD	Days since LMP	NA
Arnold-2016	405	405	Follicular	Irregular	5	24	Negative	Negative	Negative	Negative	Negative	Positive	DMPA	Negative	NA	Ineligible - use of hormonal contraception or IUD	Ineligible - use of hormonal contraception or IUD	Ineligible - use of hormonal contraception or IUD	MIG	23.269447399827	4283	CXCL9	In	4.5403650450807564	Published	CVL	MSD	Days since LMP	NA
Arnold-2016	408	408	Follicular	NA	10	39	Negative	Negative	Negative	Negative	Negative	Negative	None	Positive	4	Ineligible - their phase not defined	Eligible	Eligible	MIG	2.30158634575168	4283	CXCL9	In	1.2026285673721584	Published	CVL	MSD	Days since LMP	NA
Arnold-2016	412	412	Other	NA	NA	NA	NA	NA	NA	NA	NA	NA	None	NA	NA	Ineligible - no menstrual cycle information	Ineligible - no menstrual cycle information	Ineligible - no menstrual cycle information	MIG	154.405905214403	4283	CXCL9	In	7.270584118939143	Published	CVL	MSD	Days since LMP	NA
Arnold-2016	413	413	Other	NA	34	28	Negative	Negative	Negative	Negative	Negative	Positive	Norplant	Negative	NA	Ineligible - use of hormonal contraception or IUD	Ineligible - use of hormonal contraception or IUD	Ineligible - use of hormonal contraception or IUD	MIG	14.7732113655943	4283	CXCL9	In	3.8849115647018664	Published	CVL	MSD	Days since LMP	NA
Arnold-2016	421	421	Other	Irregular	0	27	Negative	Negative	Negative	Negative	Negative	Positive	DMPA	Negative	NA	Ineligible - use of hormonal contraception or IUD	Ineligible - use of hormonal contraception or IUD	Ineligible - use of hormonal contraception or IUD	MIG	6.09243015404909	4283	CXCL9	In	2.6070178064353433	Published	CVL	MSD	Days since LMP	NA
Arnold-2016	422	422	Other	Periovulatory	15	34	Negative	Negative	Negative	Negative	Negative	Negative	Pills	Negative	NA	Ineligible - use of hormonal contraception or IUD	Ineligible - use of hormonal contraception or IUD	Ineligible - use of hormonal contraception or IUD	MIG	576.282705527887	4283	CXCL9	In	9.170632914299706	Published	CVL	MSD	Days since LMP	NA
Arnold-2016	426	426	Other	Irregular	334	25	Negative	Negative	Negative	Negative	NA	Negative	DMPA	Positive	5	Ineligible - use of hormonal contraception or IUD	Ineligible - use of hormonal contraception or IUD	Ineligible - use of hormonal contraception or IUD	MIG	3.13213086750976	4283	CXCL9	In	1.6471444929491976	Published	CVL	MSD	Days since LMP	NA
Arnold-2016	428	428	Follicular	NA	10	34	Negative	Negative	Negative	Negative	Positive	Negative	None	Negative	NA	Ineligible - their phase not defined	Eligible	Eligible	MIG	53.602595423976	4283	CXCL9	In	5.744230952186943	Published	CVL	MSD	Days since LMP	NA
Arnold-2016	434	434	Other	Irregular	221	20	Negative	Negative	Negative	Negative	Negative	Negative	DMPA	Negative	NA	Ineligible - use of hormonal contraception or IUD	Ineligible - use of hormonal contraception or IUD	Ineligible - use of hormonal contraception or IUD	MIG	28.8067860205825	4283	CXCL9	In	4.848336802562463	Published	CVL	MSD	Days since LMP	NA
Arnold-2016	437	437	Follicular	Follicular	8	22	Negative	Negative	Negative	Negative	Positive	Negative	None	Negative	NA	Eligible	Eligible	Eligible	MIG	47.6799676230312	4283	CXCL9	In	5.575311351029128	Published	CVL	MSD	Days since LMP	NA
Arnold-2016	440	440	Other	NA	NA	NA	NA	NA	NA	NA	NA	NA	None	NA	NA	Ineligible - no menstrual cycle information	Ineligible - no menstrual cycle information	Ineligible - no menstrual cycle information	MIG	72.9312739428765	4283	CXCL9	In	6.188465689784405	Published	CVL	MSD	Days since LMP	NA
Arnold-2016	442	442	Follicular	Follicular	6	30	Negative	Negative	Negative	Negative	NA	Positive	None	Positive	15	Eligible	Eligible	Ineligible - missing co-variate information	MIG	26.6793487457696	4283	CXCL9	In	4.737651545041194	Published	CVL	MSD	Days since LMP	NA
Arnold-2016	443	443	Other	Periovulatory	15	42	Positive	Negative	Negative	Negative	Positive	Negative	None	Positive	7	Eligible	Ineligible - days since LMP outside of allowed windows	Ineligible - days since LMP outside of allowed windows	MIG	39.6307050730192	4283	CXCL9	In	5.308546729523555	Published	CVL	MSD	Days since LMP	NA
Arnold-2016	446	446	Other	Follicular	4	36	Negative	Negative	Negative	Negative	Positive	Positive	None	Negative	NA	Eligible	Ineligible - days since LMP outside of allowed windows	Ineligible - days since LMP outside of allowed windows	MIG	64.8032874316246	4283	CXCL9	In	6.017995096901604	Published	CVL	MSD	Days since LMP	NA
Arnold-2016	451	451	Follicular	Irregular	5	19	Negative	Negative	Negative	Negative	Positive	Negative	DMPA	Positive	4	Ineligible - use of hormonal contraception or IUD	Ineligible - use of hormonal contraception or IUD	Ineligible - use of hormonal contraception or IUD	MIG	2.22336510028777	4283	CXCL9	In	1.1527448737472754	Published	CVL	MSD	Days since LMP	NA
Arnold-2016	454	454	Other	NA	3	23	Negative	Negative	Negative	Negative	Negative	Negative	Norplant	Positive	5	Ineligible - use of hormonal contraception or IUD	Ineligible - use of hormonal contraception or IUD	Ineligible - use of hormonal contraception or IUD	MIG	300.865377074452	4283	CXCL9	In	8.232974283827279	Published	CVL	MSD	Days since LMP	NA
Arnold-2016	461	461	Other	Follicular	4	27	Negative	Negative	Negative	Negative	Negative	Negative	None	Negative	NA	Eligible	Ineligible - days since LMP outside of allowed windows	Ineligible - days since LMP outside of allowed windows	MIG	39.9240299255786	4283	CXCL9	In	5.31918544833327	Published	CVL	MSD	Days since LMP	NA
Arnold-2016	463	463	Other	Irregular	1389	22	Negative	Negative	Negative	Negative	Negative	Negative	DMPA	Positive	3	Ineligible - use of hormonal contraception or IUD	Ineligible - use of hormonal contraception or IUD	Ineligible - use of hormonal contraception or IUD	MIG	30.8971879322933	4283	CXCL9	In	4.9494036339636525	Published	CVL	MSD	Days since LMP	NA
Arnold-2016	472	472	Other	NA	3	34	Negative	Negative	Negative	Negative	Negative	Negative	None	Negative	NA	Ineligible - their phase not defined	Ineligible - days since LMP outside of allowed windows	Ineligible - days since LMP outside of allowed windows	MIG	28.3183639973912	4283	CXCL9	In	4.82366601563923	Published	CVL	MSD	Days since LMP	NA
Arnold-2016	475	475	Other	Irregular	3609	28	Positive	Negative	Negative	Negative	Negative	Positive	DMPA	Negative	NA	Ineligible - use of hormonal contraception or IUD	Ineligible - use of hormonal contraception or IUD	Ineligible - use of hormonal contraception or IUD	MIG	5.06414399283008	4283	CXCL9	In	2.3403184266439134	Published	CVL	MSD	Days since LMP	NA
Arnold-2016	476	476	Other	NA	NA	NA	NA	NA	NA	NA	NA	NA	None	NA	NA	Ineligible - no menstrual cycle information	Ineligible - no menstrual cycle information	Ineligible - no menstrual cycle information	MIG	19.8249956535392	4283	CXCL9	In	4.309248644518098	Published	CVL	MSD	Days since LMP	NA
Arnold-2016	477	477	Other	NA	17	23	Negative	Negative	Negative	Negative	Negative	Negative	None	Negative	NA	Ineligible - their phase not defined	Ineligible - days since LMP outside of allowed windows	Ineligible - days since LMP outside of allowed windows	MIG	27.5270803047627	4283	CXCL9	In	4.782779691627242	Published	CVL	MSD	Days since LMP	NA
Arnold-2016	490	490	Follicular	Follicular	7	22	Negative	Negative	Negative	Negative	NA	Positive	None	Negative	NA	Eligible	Eligible	Ineligible - missing co-variate information	MIG	154.767242490648	4283	CXCL9	In	7.273956337631136	Published	CVL	MSD	Days since LMP	NA
Arnold-2016	495	495	Other	NA	17	35	Negative	Negative	Negative	Negative	Positive	Negative	Pills	Negative	NA	Ineligible - use of hormonal contraception or IUD	Ineligible - use of hormonal contraception or IUD	Ineligible - use of hormonal contraception or IUD	MIG	14.1069137902146	4283	CXCL9	In	3.818330494831351	Published	CVL	MSD	Days since LMP	NA
Arnold-2016	498	498	Follicular	Irregular	12	43	Negative	Negative	Negative	Negative	Positive	Positive	DMPA	Negative	NA	Ineligible - use of hormonal contraception or IUD	Ineligible - use of hormonal contraception or IUD	Ineligible - use of hormonal contraception or IUD	MIG	5.76652835438135	4283	CXCL9	In	2.5277030288765614	Published	CVL	MSD	Days since LMP	NA
Arnold-2016	499	499	Other	Irregular	16	28	Negative	Negative	Negative	Negative	Negative	Negative	DMPA	Negative	NA	Ineligible - use of hormonal contraception or IUD	Ineligible - use of hormonal contraception or IUD	Ineligible - use of hormonal contraception or IUD	MIG	88.8429496781956	4283	CXCL9	In	6.473185387541064	Published	CVL	MSD	Days since LMP	NA
Arnold-2016	502	502	Other	Irregular	341	24	Negative	Negative	Positive	Negative	Positive	Negative	DMPA	Negative	NA	Ineligible - use of hormonal contraception or IUD	Ineligible - use of hormonal contraception or IUD	Ineligible - use of hormonal contraception or IUD	MIG	6.92282454749054	4283	CXCL9	In	2.791360784862286	Published	CVL	MSD	Days since LMP	NA
Arnold-2016	503	503	Other	Irregular	525	29	Negative	Negative	Negative	Negative	Positive	Positive	DMPA	Positive	20	Ineligible - use of hormonal contraception or IUD	Ineligible - use of hormonal contraception or IUD	Ineligible - use of hormonal contraception or IUD	MIG	17.6267264554965	4283	CXCL9	In	4.139692664557689	Published	CVL	MSD	Days since LMP	NA
Arnold-2016	507	507	Other	Irregular	100	34	Negative	Negative	Negative	Negative	Negative	Negative	DMPA	Positive	7	Ineligible - use of hormonal contraception or IUD	Ineligible - use of hormonal contraception or IUD	Ineligible - use of hormonal contraception or IUD	MIG	6.67839870196243	4283	CXCL9	In	2.7395022252030206	Published	CVL	MSD	Days since LMP	NA
Arnold-2016	511	511	Other	Irregular	NA	43	Negative	Negative	Negative	Negative	Positive	Negative	DMPA	Negative	NA	Ineligible - no menstrual cycle information	Ineligible - no menstrual cycle information	Ineligible - no menstrual cycle information	MIG	3.97484368801509	4283	CXCL9	In	1.9908981270738384	Published	CVL	MSD	Days since LMP	NA
Arnold-2016	514	514	Other	Irregular	84	24	Negative	Negative	Negative	Negative	Negative	Negative	DMPA	Negative	NA	Ineligible - use of hormonal contraception or IUD	Ineligible - use of hormonal contraception or IUD	Ineligible - use of hormonal contraception or IUD	MIG	165.780905053775	4283	CXCL9	In	7.373134033938371	Published	CVL	MSD	Days since LMP	NA
Arnold-2016	516	516	Other	NA	37	25	Negative	Negative	Negative	Negative	Negative	Negative	None	Negative	NA	Ineligible - their phase not defined	Ineligible - days since LMP outside of allowed windows	Ineligible - days since LMP outside of allowed windows	MIG	83.4098874123322	4283	CXCL9	In	6.38214650583844	Published	CVL	MSD	Days since LMP	NA
Arnold-2016	519	519	Other	NA	35	21	Negative	Negative	Negative	Negative	Positive	Negative	None	Positive	7	Ineligible - their phase not defined	Ineligible - days since LMP outside of allowed windows	Ineligible - days since LMP outside of allowed windows	MIG	144.190044626966	4283	CXCL9	In	7.171827749200094	Published	CVL	MSD	Days since LMP	NA
Arnold-2016	521	521	Other	Irregular	160	27	Negative	Negative	Negative	Negative	Positive	Positive	DMPA	Positive	20	Ineligible - use of hormonal contraception or IUD	Ineligible - use of hormonal contraception or IUD	Ineligible - use of hormonal contraception or IUD	MIG	146.488489351296	4283	CXCL9	In	7.194643496004325	Published	CVL	MSD	Days since LMP	NA
Arnold-2016	522	522	Follicular	Follicular	8	32	Negative	Negative	Negative	Negative	Positive	Positive	None	Positive	10	Eligible	Eligible	Eligible	MIG	2398.72349980144	4283	CXCL9	In	11.228051152816468	Published	CVL	MSD	Days since LMP	NA
Arnold-2016	523	523	Follicular	Follicular	7	35	Negative	Negative	Negative	Negative	Positive	Positive	None	Negative	NA	Eligible	Eligible	Eligible	MIG	134.830753329262	4283	CXCL9	In	7.0750057858149455	Published	CVL	MSD	Days since LMP	NA
Arnold-2016	525	525	Other	NA	193	28	Negative	Negative	Negative	Negative	NA	Positive	None	Negative	NA	Ineligible - their phase not defined	Ineligible - days since LMP outside of allowed windows	Ineligible - days since LMP outside of allowed windows	MIG	1276.48779902311	4283	CXCL9	In	10.317964032847403	Published	CVL	MSD	Days since LMP	NA
Arnold-2016	531	531	Other	NA	2	30	Negative	Negative	Negative	Negative	Positive	Negative	None	Positive	9	Ineligible - their phase not defined	Ineligible - days since LMP outside of allowed windows	Ineligible - days since LMP outside of allowed windows	MIG	100.093683691965	4283	CXCL9	In	6.6452071270476285	Published	CVL	MSD	Days since LMP	NA
Arnold-2016	534	534	Other	Periovulatory	13	41	Negative	Negative	Negative	Negative	Positive	Negative	None	Negative	NA	Eligible	Ineligible - days since LMP outside of allowed windows	Ineligible - days since LMP outside of allowed windows	MIG	21.0324289709955	4283	CXCL9	In	4.394543567023316	Published	CVL	MSD	Days since LMP	NA
Arnold-2016	535	535	Follicular	Follicular	5	25	Negative	Negative	Negative	Negative	Positive	Negative	None	Positive	2	Eligible	Eligible	Eligible	MIG	36.0599742323037	4283	CXCL9	In	5.172326460738566	Published	CVL	MSD	Days since LMP	NA
Arnold-2016	12	12	Other	Irregular	15	32	Negative	Negative	Negative	Negative	Positive	Negative	DMPA	Negative	NA	Ineligible - use of hormonal contraception or IUD	Ineligible - use of hormonal contraception or IUD	Ineligible - use of hormonal contraception or IUD	RANTES	58.3476898059458	6352	CCL5	In	5.866603630486045	Published	CVL	MSD	Days since LMP	NA
Arnold-2016	28	28	Other	Irregular	74	27	Negative	Negative	Negative	Negative	Negative	Positive	DMPA	Negative	NA	Ineligible - use of hormonal contraception or IUD	Ineligible - use of hormonal contraception or IUD	Ineligible - use of hormonal contraception or IUD	RANTES	1.43750845302522	6352	CCL5	In	0.5235704396060282	Published	CVL	MSD	Days since LMP	NA
Arnold-2016	44	44	Follicular	Periovulatory	12	37	Positive	Negative	Positive	Negative	Positive	Negative	None	Positive	5	Eligible	Eligible	Eligible	RANTES	6.08637994271593	6352	CCL5	In	2.605584397007759	Published	CVL	MSD	Days since LMP	NA
Arnold-2016	48	48	Luteal	Irregular	23	27	Negative	Negative	Negative	Negative	Positive	Negative	DMPA	Negative	NA	Ineligible - use of hormonal contraception or IUD	Ineligible - use of hormonal contraception or IUD	Ineligible - use of hormonal contraception or IUD	RANTES	0.828495180085222	6352	CCL5	In	-0.271434790545493	Published	CVL	MSD	Days since LMP	NA
Arnold-2016	54	54	Other	NA	NA	27	Negative	Negative	Negative	Positive	Negative	Negative	None	Positive	20	Ineligible - no menstrual cycle information	Ineligible - no menstrual cycle information	Ineligible - no menstrual cycle information	RANTES	50.9081804634838	6352	CCL5	In	5.669825597275198	Published	CVL	MSD	Days since LMP	NA
Arnold-2016	56	56	Other	NA	NA	NA	NA	NA	NA	NA	NA	NA	None	NA	NA	Ineligible - no menstrual cycle information	Ineligible - no menstrual cycle information	Ineligible - no menstrual cycle information	RANTES	2.5418787498727	6352	CCL5	In	1.345895214005582	Published	CVL	MSD	Days since LMP	NA
Arnold-2016	62	62	Other	Irregular	66	27	Negative	Negative	Negative	Negative	Positive	Negative	DMPA	Negative	NA	Ineligible - use of hormonal contraception or IUD	Ineligible - use of hormonal contraception or IUD	Ineligible - use of hormonal contraception or IUD	RANTES	7.854366097631351	6352	CCL5	In	2.9734948446210545	Published	CVL	MSD	Days since LMP	NA
Arnold-2016	65	65	Other	NA	18	26	Negative	Negative	Negative	Negative	Positive	Negative	None	Negative	NA	Ineligible - their phase not defined	Ineligible - days since LMP outside of allowed windows	Ineligible - days since LMP outside of allowed windows	RANTES	3.07639256484455	6352	CCL5	In	1.6212396109779343	Published	CVL	MSD	Days since LMP	NA
Arnold-2016	75	75	Other	NA	NA	NA	NA	NA	NA	NA	NA	NA	None	NA	NA	Ineligible - no menstrual cycle information	Ineligible - no menstrual cycle information	Ineligible - no menstrual cycle information	RANTES	4.44521536343559	6352	CCL5	In	2.1522533169704214	Published	CVL	MSD	Days since LMP	NA
Arnold-2016	77	77	Other	NA	NA	NA	NA	NA	NA	NA	NA	NA	None	NA	NA	Ineligible - no menstrual cycle information	Ineligible - no menstrual cycle information	Ineligible - no menstrual cycle information	RANTES	2.20743431362486	6352	CCL5	In	1.1423705083980373	Published	CVL	MSD	Days since LMP	NA
Arnold-2016	87	87	Luteal	Luteal	22	30	Negative	Negative	Negative	Negative	Positive	Negative	None	Positive	5	Eligible	Eligible	Eligible	RANTES	1.02841180334435	6352	CCL5	In	0.0404180735578727	Published	CVL	MSD	Days since LMP	NA
Arnold-2016	92	92	Other	Periovulatory	14	27	Negative	Negative	Negative	Negative	Negative	Negative	None	Negative	NA	Eligible	Ineligible - days since LMP outside of allowed windows	Ineligible - days since LMP outside of allowed windows	RANTES	3.70386935249704	6352	CCL5	In	1.8890332109553805	Published	CVL	MSD	Days since LMP	NA
Arnold-2016	106	106	Follicular	Follicular	6	35	Negative	Negative	Negative	Negative	Positive	Negative	None	Negative	NA	Eligible	Eligible	Eligible	RANTES	2.091304019356	6352	CCL5	In	1.0644028062291873	Published	CVL	MSD	Days since LMP	NA
Arnold-2016	109	109	Other	NA	116	32	Negative	Negative	Negative	Negative	Negative	Negative	IUD	Negative	NA	Ineligible - use of hormonal contraception or IUD	Ineligible - use of hormonal contraception or IUD	Ineligible - use of hormonal contraception or IUD	RANTES	40.130334228282	6352	CCL5	In	5.326621266641378	Published	CVL	MSD	Days since LMP	NA
Arnold-2016	111	111	Follicular	Periovulatory	12	32	Negative	Negative	Negative	Negative	Positive	Negative	Pills	Negative	NA	Ineligible - use of hormonal contraception or IUD	Ineligible - use of hormonal contraception or IUD	Ineligible - use of hormonal contraception or IUD	RANTES	2.4156709336824	6352	CCL5	In	1.272423941965097	Published	CVL	MSD	Days since LMP	NA
Arnold-2016	113	113	Other	Luteal	28	27	Negative	Negative	Negative	Negative	Positive	Negative	Norplant	Negative	NA	Ineligible - use of hormonal contraception or IUD	Ineligible - use of hormonal contraception or IUD	Ineligible - use of hormonal contraception or IUD	RANTES	0.82514257569054	6352	CCL5	In	-0.2772846719290438	Published	CVL	MSD	Days since LMP	NA
Arnold-2016	116	116	Other	NA	NA	NA	NA	NA	NA	NA	NA	NA	None	NA	NA	Ineligible - no menstrual cycle information	Ineligible - no menstrual cycle information	Ineligible - no menstrual cycle information	RANTES	3.96865090366314	6352	CCL5	In	1.9886486634452605	Published	CVL	MSD	Days since LMP	NA
Arnold-2016	117	117	Follicular	Follicular	8	24	Negative	Negative	Negative	Negative	Positive	Negative	None	Negative	NA	Eligible	Eligible	Eligible	RANTES	13.174294934649	6352	CCL5	In	3.7196538482865398	Published	CVL	MSD	Days since LMP	NA
Arnold-2016	119	119	Follicular	Follicular	7	28	Negative	Negative	Negative	Negative	Negative	Negative	None	Positive	2	Eligible	Eligible	Eligible	RANTES	13.5225990191915	6352	CCL5	In	3.75730055654764	Published	CVL	MSD	Days since LMP	NA
Arnold-2016	122	122	Follicular	Irregular	12	33	Negative	Negative	Negative	Negative	Positive	Positive	DMPA	Positive	3	Ineligible - use of hormonal contraception or IUD	Ineligible - use of hormonal contraception or IUD	Ineligible - use of hormonal contraception or IUD	RANTES	0.9245649359525732	6352	CCL5	In	-0.11315344536409493	Published	CVL	MSD	Days since LMP	NA
Arnold-2016	123	123	Follicular	Follicular	9	26	Negative	Negative	Negative	Negative	Negative	Negative	Norplant	Negative	NA	Ineligible - use of hormonal contraception or IUD	Ineligible - use of hormonal contraception or IUD	Ineligible - use of hormonal contraception or IUD	RANTES	1.05232351074338	6352	CCL5	In	0.07357829359972756	Published	CVL	MSD	Days since LMP	NA
Arnold-2016	132	132	Other	NA	NA	NA	NA	NA	NA	NA	NA	NA	None	NA	NA	Ineligible - no menstrual cycle information	Ineligible - no menstrual cycle information	Ineligible - no menstrual cycle information	RANTES	5.43039543114393	6352	CCL5	In	2.4410572561841453	Published	CVL	MSD	Days since LMP	NA
Arnold-2016	139	139	Other	Irregular	94	29	Negative	Negative	Negative	Negative	Negative	Negative	DMPA	Negative	NA	Ineligible - use of hormonal contraception or IUD	Ineligible - use of hormonal contraception or IUD	Ineligible - use of hormonal contraception or IUD	RANTES	2.50945001362983	6352	CCL5	In	1.3273712089758474	Published	CVL	MSD	Days since LMP	NA
Arnold-2016	155	155	Other	Luteal	29	28	Negative	Negative	Negative	Negative	Positive	Positive	None	Negative	NA	Eligible	Ineligible - days since LMP outside of allowed windows	Ineligible - days since LMP outside of allowed windows	RANTES	3.34370494943858	6352	CCL5	In	1.7414475487460024	Published	CVL	MSD	Days since LMP	NA
Arnold-2016	156	156	Other	NA	32	28	Negative	Negative	Negative	Negative	Negative	Positive	Pills	Negative	NA	Ineligible - use of hormonal contraception or IUD	Ineligible - use of hormonal contraception or IUD	Ineligible - use of hormonal contraception or IUD	RANTES	5.57762863387194	6352	CCL5	In	2.4796518809587322	Published	CVL	MSD	Days since LMP	NA
Arnold-2016	178	178	Other	NA	508	32	Negative	Negative	Negative	Negative	Positive	Negative	Norplant	Negative	NA	Ineligible - use of hormonal contraception or IUD	Ineligible - use of hormonal contraception or IUD	Ineligible - use of hormonal contraception or IUD	RANTES	1.964405748372	6352	CCL5	In	0.9740929493601973	Published	CVL	MSD	Days since LMP	NA
Arnold-2016	179	179	Follicular	Irregular	10	26	Negative	Negative	Negative	Negative	Negative	Negative	DMPA	Positive	3	Ineligible - use of hormonal contraception or IUD	Ineligible - use of hormonal contraception or IUD	Ineligible - use of hormonal contraception or IUD	RANTES	1.43675938482325	6352	CCL5	In	0.5228184727986868	Published	CVL	MSD	Days since LMP	NA
Arnold-2016	192	192	Other	NA	34	29	Negative	Negative	Negative	Negative	NA	Negative	None	Negative	NA	Ineligible - their phase not defined	Ineligible - days since LMP outside of allowed windows	Ineligible - days since LMP outside of allowed windows	RANTES	0.15	6352	CCL5	Below	-2.736965594166206	Published	CVL	MSD	Days since LMP	NA
Arnold-2016	207	207	Other	Periovulatory	15	27	Negative	Negative	Negative	Negative	Positive	Negative	None	Negative	NA	Eligible	Ineligible - days since LMP outside of allowed windows	Ineligible - days since LMP outside of allowed windows	RANTES	0.346486563784079	6352	CCL5	In	-1.5291286869344565	Published	CVL	MSD	Days since LMP	NA
Arnold-2016	212	212	Other	NA	47	22	Negative	Negative	Negative	Negative	Positive	Negative	Norplant	Negative	NA	Ineligible - use of hormonal contraception or IUD	Ineligible - use of hormonal contraception or IUD	Ineligible - use of hormonal contraception or IUD	RANTES	0.15	6352	CCL5	Below	-2.736965594166206	Published	CVL	MSD	Days since LMP	NA
Arnold-2016	220	220	Other	NA	474	27	Negative	Negative	Negative	Negative	Positive	Positive	Norplant	Positive	20	Ineligible - use of hormonal contraception or IUD	Ineligible - use of hormonal contraception or IUD	Ineligible - use of hormonal contraception or IUD	RANTES	0.837850930708776	6352	CCL5	In	-0.2552345104589043	Published	CVL	MSD	Days since LMP	NA
Arnold-2016	257	257	Other	NA	NA	NA	NA	NA	NA	NA	NA	NA	None	NA	NA	Ineligible - no menstrual cycle information	Ineligible - no menstrual cycle information	Ineligible - no menstrual cycle information	RANTES	13.4301846196585	6352	CCL5	In	3.7474072319710388	Published	CVL	MSD	Days since LMP	NA
Arnold-2016	275	275	Luteal	Luteal	24	30	Negative	Negative	Negative	Negative	Negative	Negative	None	Negative	NA	Eligible	Eligible	Eligible	RANTES	30.3349179002613	6352	CCL5	In	4.922907501690987	Published	CVL	MSD	Days since LMP	NA
Arnold-2016	278	278	Other	NA	18	25	Negative	Negative	Negative	Negative	Positive	Negative	None	Negative	NA	Ineligible - their phase not defined	Ineligible - days since LMP outside of allowed windows	Ineligible - days since LMP outside of allowed windows	RANTES	6.9604538771599	6352	CCL5	In	2.79918138437544	Published	CVL	MSD	Days since LMP	NA
Arnold-2016	284	284	Other	Irregular	71	28	Negative	Negative	Negative	Negative	Positive	Negative	DMPA	Negative	NA	Ineligible - use of hormonal contraception or IUD	Ineligible - use of hormonal contraception or IUD	Ineligible - use of hormonal contraception or IUD	RANTES	8.62439787254814	6352	CCL5	In	3.108423736011502	Published	CVL	MSD	Days since LMP	NA
Arnold-2016	287	287	Other	NA	201	26	Negative	Negative	Negative	Negative	Negative	Positive	None	Positive	4	Ineligible - their phase not defined	Ineligible - days since LMP outside of allowed windows	Ineligible - days since LMP outside of allowed windows	RANTES	3.27565885772683	6352	CCL5	In	1.7117851158638475	Published	CVL	MSD	Days since LMP	NA
Arnold-2016	291	291	Other	NA	NA	NA	NA	NA	NA	NA	NA	NA	None	NA	NA	Ineligible - no menstrual cycle information	Ineligible - no menstrual cycle information	Ineligible - no menstrual cycle information	RANTES	2.06907966235873	6352	CCL5	In	1.048989191972889	Published	CVL	MSD	Days since LMP	NA
Arnold-2016	302	302	Other	NA	NA	NA	NA	NA	NA	NA	NA	NA	None	NA	NA	Ineligible - no menstrual cycle information	Ineligible - no menstrual cycle information	Ineligible - no menstrual cycle information	RANTES	1.91964520127082	6352	CCL5	In	0.9408396892448279	Published	CVL	MSD	Days since LMP	NA
Arnold-2016	303	303	Other	Luteal	27	22	Positive	Negative	Negative	Negative	Positive	Positive	None	Negative	NA	Eligible	Ineligible - days since LMP outside of allowed windows	Ineligible - days since LMP outside of allowed windows	RANTES	17.6382135823063	6352	CCL5	In	4.140632545439433	Published	CVL	MSD	Days since LMP	NA
Arnold-2016	304	304	Other	Periovulatory	14	22	Positive	Positive	Negative	Negative	Positive	Negative	None	Negative	NA	Eligible	Ineligible - days since LMP outside of allowed windows	Ineligible - days since LMP outside of allowed windows	RANTES	33.6245591860384	6352	CCL5	In	5.071443449120638	Published	CVL	MSD	Days since LMP	NA
Arnold-2016	307	307	Follicular	Irregular	6	24	Negative	Negative	Negative	Negative	Negative	Negative	DMPA	Negative	NA	Ineligible - use of hormonal contraception or IUD	Ineligible - use of hormonal contraception or IUD	Ineligible - use of hormonal contraception or IUD	RANTES	0.46139951975679	6352	CCL5	In	-1.11591159248081	Published	CVL	MSD	Days since LMP	NA
Arnold-2016	308	308	Luteal	Luteal	23	29	Positive	Negative	Negative	Negative	Positive	Negative	None	Positive	2	Eligible	Eligible	Eligible	RANTES	14.7658637789434	6352	CCL5	In	3.884193849134232	Published	CVL	MSD	Days since LMP	NA
Arnold-2016	310	310	Other	NA	45	30	Negative	Negative	Negative	Negative	Positive	Positive	Norplant	Negative	NA	Ineligible - use of hormonal contraception or IUD	Ineligible - use of hormonal contraception or IUD	Ineligible - use of hormonal contraception or IUD	RANTES	3.06100030248546	6352	CCL5	In	1.614003187430815	Published	CVL	MSD	Days since LMP	NA
Arnold-2016	311	311	Other	NA	NA	NA	NA	NA	NA	NA	NA	NA	None	NA	NA	Ineligible - no menstrual cycle information	Ineligible - no menstrual cycle information	Ineligible - no menstrual cycle information	RANTES	8.19465340444264	6352	CCL5	In	3.03468293135449	Published	CVL	MSD	Days since LMP	NA
Arnold-2016	313	313	Follicular	NA	10	29	Negative	Negative	Negative	Negative	Positive	Negative	None	Negative	NA	Ineligible - their phase not defined	Eligible	Eligible	RANTES	4.21629385947002	6352	CCL5	In	2.0759754207763477	Published	CVL	MSD	Days since LMP	NA
Arnold-2016	314	314	Follicular	NA	10	29	Negative	Negative	Negative	Negative	Positive	Negative	Pills	Negative	NA	Ineligible - use of hormonal contraception or IUD	Ineligible - use of hormonal contraception or IUD	Ineligible - use of hormonal contraception or IUD	RANTES	1.10811120932618	6352	CCL5	In	0.14810267659669185	Published	CVL	MSD	Days since LMP	NA
Arnold-2016	315	315	Follicular	Follicular	9	43	Negative	Negative	Negative	Negative	Positive	Negative	Pills	Positive	2	Ineligible - use of hormonal contraception or IUD	Ineligible - use of hormonal contraception or IUD	Ineligible - use of hormonal contraception or IUD	RANTES	1.53767151184757	6352	CCL5	In	0.6207473376009787	Published	CVL	MSD	Days since LMP	NA
Arnold-2016	317	317	Other	Irregular	161	26	Negative	Negative	Negative	Negative	Positive	Negative	DMPA	Negative	NA	Ineligible - use of hormonal contraception or IUD	Ineligible - use of hormonal contraception or IUD	Ineligible - use of hormonal contraception or IUD	RANTES	0.990961178276172	6352	CCL5	In	-0.013099555140088395	Published	CVL	MSD	Days since LMP	NA
Arnold-2016	320	320	Luteal	Luteal	22	34	Negative	Negative	Negative	Negative	Positive	Negative	None	Negative	NA	Eligible	Eligible	Eligible	RANTES	0.8438635400201772	6352	CCL5	In	-0.24491837326901084	Published	CVL	MSD	Days since LMP	NA
Arnold-2016	321	321	Other	Luteal	25	20	Negative	Negative	Negative	Negative	Negative	Negative	Norplant	Negative	NA	Ineligible - use of hormonal contraception or IUD	Ineligible - use of hormonal contraception or IUD	Ineligible - use of hormonal contraception or IUD	RANTES	20.378614952876905	6352	CCL5	In	4.348984095924018	Published	CVL	MSD	Days since LMP	NA
Arnold-2016	322	322	Follicular	Follicular	9	32	Negative	Negative	Negative	Negative	Positive	Negative	None	Negative	NA	Eligible	Eligible	Eligible	RANTES	2.16516355928992	6352	CCL5	In	1.1144760121407473	Published	CVL	MSD	Days since LMP	NA
Arnold-2016	323	323	Other	NA	NA	NA	NA	NA	NA	NA	NA	NA	None	NA	NA	Ineligible - no menstrual cycle information	Ineligible - no menstrual cycle information	Ineligible - no menstrual cycle information	RANTES	2.79183365179013	6352	CCL5	In	1.4812129827771299	Published	CVL	MSD	Days since LMP	NA
Arnold-2016	324	324	Follicular	Follicular	9	38	Negative	Negative	Negative	Negative	Positive	Negative	Pills	Negative	NA	Ineligible - use of hormonal contraception or IUD	Ineligible - use of hormonal contraception or IUD	Ineligible - use of hormonal contraception or IUD	RANTES	22.9222592174044	6352	CCL5	In	4.518677337983883	Published	CVL	MSD	Days since LMP	NA
Arnold-2016	326	326	Luteal	Luteal	19	31	Negative	Negative	Negative	Negative	Negative	Negative	None	Negative	NA	Eligible	Eligible	Eligible	RANTES	9.45192527005739	6352	CCL5	In	3.2406082229486826	Published	CVL	MSD	Days since LMP	NA
Arnold-2016	327	327	Other	Luteal	29	37	Negative	Negative	Negative	Negative	Positive	Negative	Norplant	Negative	NA	Ineligible - use of hormonal contraception or IUD	Ineligible - use of hormonal contraception or IUD	Ineligible - use of hormonal contraception or IUD	RANTES	0.70800459901695	6352	CCL5	In	-0.4981693631703366	Published	CVL	MSD	Days since LMP	NA
Arnold-2016	329	329	Other	Irregular	4	39	Negative	Negative	Negative	Negative	Positive	Negative	DMPA	Negative	NA	Ineligible - use of hormonal contraception or IUD	Ineligible - use of hormonal contraception or IUD	Ineligible - use of hormonal contraception or IUD	RANTES	3.33205553400428	6352	CCL5	In	1.7364124457109393	Published	CVL	MSD	Days since LMP	NA
Arnold-2016	331	331	Other	NA	NA	NA	NA	NA	NA	NA	NA	NA	None	NA	NA	Ineligible - no menstrual cycle information	Ineligible - no menstrual cycle information	Ineligible - no menstrual cycle information	RANTES	0.76097246586948	6352	CCL5	In	-0.39408384099060373	Published	CVL	MSD	Days since LMP	NA
Arnold-2016	332	332	Other	Luteal	25	23	Positive	Negative	Negative	Negative	Negative	Negative	None	Negative	NA	Eligible	Ineligible - days since LMP outside of allowed windows	Ineligible - days since LMP outside of allowed windows	RANTES	0.449836407721824	6352	CCL5	In	-1.1525276638425739	Published	CVL	MSD	Days since LMP	NA
Arnold-2016	335	335	Luteal	Luteal	21	36	Negative	Negative	Negative	Negative	Negative	Negative	Pills	Positive	6	Ineligible - use of hormonal contraception or IUD	Ineligible - use of hormonal contraception or IUD	Ineligible - use of hormonal contraception or IUD	RANTES	7.47723711025392	6352	CCL5	In	2.9025052829908726	Published	CVL	MSD	Days since LMP	NA
Arnold-2016	339	339	Other	Irregular	50	39	Negative	Negative	Negative	Negative	Positive	Negative	DMPA	Negative	NA	Ineligible - use of hormonal contraception or IUD	Ineligible - use of hormonal contraception or IUD	Ineligible - use of hormonal contraception or IUD	RANTES	0.739277497631982	6352	CCL5	In	-0.43581209410076693	Published	CVL	MSD	Days since LMP	NA
Arnold-2016	340	340	Other	Irregular	15	33	Negative	Negative	Negative	Negative	Positive	Negative	DMPA	Negative	NA	Ineligible - use of hormonal contraception or IUD	Ineligible - use of hormonal contraception or IUD	Ineligible - use of hormonal contraception or IUD	RANTES	16.6604554867228	6352	CCL5	In	4.058355938535201	Published	CVL	MSD	Days since LMP	NA
Arnold-2016	341	341	Other	Irregular	281	25	Negative	Negative	Negative	Negative	Negative	Negative	DMPA	Positive	3	Ineligible - use of hormonal contraception or IUD	Ineligible - use of hormonal contraception or IUD	Ineligible - use of hormonal contraception or IUD	RANTES	20.8321904081042	6352	CCL5	In	4.380742634926949	Published	CVL	MSD	Days since LMP	NA
Arnold-2016	342	342	Follicular	NA	11	44	Negative	Negative	Negative	Negative	Positive	Negative	None	Negative	NA	Ineligible - their phase not defined	Eligible	Eligible	RANTES	2.31493087968882	6352	CCL5	In	1.2109691174514357	Published	CVL	MSD	Days since LMP	NA
Arnold-2016	343	343	Other	NA	68	29	Negative	Negative	Negative	Negative	Negative	Negative	Norplant	Positive	20	Ineligible - use of hormonal contraception or IUD	Ineligible - use of hormonal contraception or IUD	Ineligible - use of hormonal contraception or IUD	RANTES	12.0369232277875	6352	CCL5	In	3.589394765118393	Published	CVL	MSD	Days since LMP	NA
Arnold-2016	346	346	Follicular	Irregular	9	34	Negative	Negative	Negative	Negative	NA	Negative	DMPA	Negative	NA	Ineligible - use of hormonal contraception or IUD	Ineligible - use of hormonal contraception or IUD	Ineligible - use of hormonal contraception or IUD	RANTES	43.9696943805258	6352	CCL5	In	5.458437599754681	Published	CVL	MSD	Days since LMP	NA
Arnold-2016	353	353	Other	NA	467	25	Negative	Negative	Negative	Negative	Negative	Negative	Norplant	Negative	NA	Ineligible - use of hormonal contraception or IUD	Ineligible - use of hormonal contraception or IUD	Ineligible - use of hormonal contraception or IUD	RANTES	23.6287356860825	6352	CCL5	In	4.56247053129953	Published	CVL	MSD	Days since LMP	NA
Arnold-2016	354	354	Follicular	NA	11	35	Negative	Negative	Negative	Negative	Positive	Negative	Pills	Negative	NA	Ineligible - use of hormonal contraception or IUD	Ineligible - use of hormonal contraception or IUD	Ineligible - use of hormonal contraception or IUD	RANTES	2.66424678419195	6352	CCL5	In	1.4137277227395018	Published	CVL	MSD	Days since LMP	NA
Arnold-2016	355	355	Follicular	Follicular	5	25	Negative	Negative	Negative	Negative	Negative	Negative	None	Negative	NA	Eligible	Eligible	Eligible	RANTES	8.74011007056961	6352	CCL5	In	3.1276514487493277	Published	CVL	MSD	Days since LMP	NA
Arnold-2016	356	356	Other	Follicular	4	34	Negative	Negative	Positive	Negative	Positive	Negative	None	Negative	NA	Eligible	Ineligible - days since LMP outside of allowed windows	Ineligible - days since LMP outside of allowed windows	RANTES	3.65286155423566	6352	CCL5	In	1.8690270756811413	Published	CVL	MSD	Days since LMP	NA
Arnold-2016	360	360	Follicular	Follicular	8	35	Negative	Negative	Negative	Negative	Positive	Positive	Pills	Negative	NA	Ineligible - use of hormonal contraception or IUD	Ineligible - use of hormonal contraception or IUD	Ineligible - use of hormonal contraception or IUD	RANTES	1.20681856962799	6352	CCL5	In	0.2712088008880191	Published	CVL	MSD	Days since LMP	NA
Arnold-2016	363	363	Other	NA	30	34	Negative	Negative	Negative	Negative	Negative	Positive	None	Negative	NA	Ineligible - their phase not defined	Ineligible - days since LMP outside of allowed windows	Ineligible - days since LMP outside of allowed windows	RANTES	0.360935504542072	6352	CCL5	In	-1.4701870294926795	Published	CVL	MSD	Days since LMP	NA
Arnold-2016	369	369	Other	Periovulatory	13	22	Positive	Negative	Negative	Negative	Negative	Negative	None	Negative	NA	Eligible	Ineligible - days since LMP outside of allowed windows	Ineligible - days since LMP outside of allowed windows	RANTES	1.59735568736558	6352	CCL5	In	0.6756855971963219	Published	CVL	MSD	Days since LMP	NA
Arnold-2016	372	372	Follicular	Periovulatory	12	30	Negative	Negative	Negative	Negative	Negative	Negative	Pills	Negative	NA	Ineligible - use of hormonal contraception or IUD	Ineligible - use of hormonal contraception or IUD	Ineligible - use of hormonal contraception or IUD	RANTES	10.2880933807677	6352	CCL5	In	3.362903737471369	Published	CVL	MSD	Days since LMP	NA
Arnold-2016	376	376	Other	Follicular	4	23	Negative	Negative	Negative	Negative	Positive	Negative	Norplant	Positive	8	Ineligible - use of hormonal contraception or IUD	Ineligible - use of hormonal contraception or IUD	Ineligible - use of hormonal contraception or IUD	RANTES	2.66702142374997	6352	CCL5	In	1.4152294138703536	Published	CVL	MSD	Days since LMP	NA
Arnold-2016	378	378	Luteal	Luteal	20	34	Negative	Negative	Negative	Negative	Negative	Negative	None	Negative	NA	Eligible	Eligible	Eligible	RANTES	11.3924196379907	6352	CCL5	In	3.5100022887286375	Published	CVL	MSD	Days since LMP	NA
Arnold-2016	379	379	Follicular	Irregular	9	25	Negative	Negative	Negative	Negative	Positive	Negative	DMPA	Negative	NA	Ineligible - use of hormonal contraception or IUD	Ineligible - use of hormonal contraception or IUD	Ineligible - use of hormonal contraception or IUD	RANTES	7.73012308414841	6352	CCL5	In	2.950491385880627	Published	CVL	MSD	Days since LMP	NA
Arnold-2016	381	381	Other	NA	NA	NA	NA	NA	NA	NA	NA	NA	None	NA	NA	Ineligible - no menstrual cycle information	Ineligible - no menstrual cycle information	Ineligible - no menstrual cycle information	RANTES	7.45172849098102	6352	CCL5	In	2.8975751096188995	Published	CVL	MSD	Days since LMP	NA
Arnold-2016	390	390	Other	Irregular	13	31	Negative	Negative	Negative	Negative	Negative	Negative	DMPA	Negative	NA	Ineligible - use of hormonal contraception or IUD	Ineligible - use of hormonal contraception or IUD	Ineligible - use of hormonal contraception or IUD	RANTES	10.4356564977472	6352	CCL5	In	3.383449456885081	Published	CVL	MSD	Days since LMP	NA
Arnold-2016	395	395	Luteal	Luteal	22	24	Negative	Negative	Negative	Negative	Negative	Negative	None	Negative	NA	Eligible	Eligible	Eligible	RANTES	3.9972663795155094	6352	CCL5	In	1.9990137177672744	Published	CVL	MSD	Days since LMP	NA
Arnold-2016	402	402	Other	Follicular	4	19	Negative	Negative	Negative	Negative	Negative	Positive	None	Negative	NA	Eligible	Ineligible - days since LMP outside of allowed windows	Ineligible - days since LMP outside of allowed windows	RANTES	5.02053794973138	6352	CCL5	In	2.327841956970644	Published	CVL	MSD	Days since LMP	NA
Arnold-2016	404	404	Other	Periovulatory	15	21	Negative	Negative	Negative	Negative	Negative	Negative	None	Positive	5	Eligible	Ineligible - days since LMP outside of allowed windows	Ineligible - days since LMP outside of allowed windows	RANTES	13.1890854318138	6352	CCL5	In	3.7212726224235473	Published	CVL	MSD	Days since LMP	NA
Arnold-2016	405	405	Follicular	Irregular	5	24	Negative	Negative	Negative	Negative	Negative	Positive	DMPA	Negative	NA	Ineligible - use of hormonal contraception or IUD	Ineligible - use of hormonal contraception or IUD	Ineligible - use of hormonal contraception or IUD	RANTES	2.15803568748885	6352	CCL5	In	1.1097187229063143	Published	CVL	MSD	Days since LMP	NA
Arnold-2016	408	408	Follicular	NA	10	39	Negative	Negative	Negative	Negative	Negative	Negative	None	Positive	4	Ineligible - their phase not defined	Eligible	Eligible	RANTES	1.75168038645679	6352	CCL5	In	0.8087395632164354	Published	CVL	MSD	Days since LMP	NA
Arnold-2016	412	412	Other	NA	NA	NA	NA	NA	NA	NA	NA	NA	None	NA	NA	Ineligible - no menstrual cycle information	Ineligible - no menstrual cycle information	Ineligible - no menstrual cycle information	RANTES	3.38969734105327	6352	CCL5	In	1.7611564639060189	Published	CVL	MSD	Days since LMP	NA
Arnold-2016	413	413	Other	NA	34	28	Negative	Negative	Negative	Negative	Negative	Positive	Norplant	Negative	NA	Ineligible - use of hormonal contraception or IUD	Ineligible - use of hormonal contraception or IUD	Ineligible - use of hormonal contraception or IUD	RANTES	2.28855091343696	6352	CCL5	In	1.1944343879604058	Published	CVL	MSD	Days since LMP	NA
Arnold-2016	421	421	Other	Irregular	0	27	Negative	Negative	Negative	Negative	Negative	Positive	DMPA	Negative	NA	Ineligible - use of hormonal contraception or IUD	Ineligible - use of hormonal contraception or IUD	Ineligible - use of hormonal contraception or IUD	RANTES	0.363521620823087	6352	CCL5	In	-1.4598869224161284	Published	CVL	MSD	Days since LMP	NA
Arnold-2016	422	422	Other	Periovulatory	15	34	Negative	Negative	Negative	Negative	Negative	Negative	Pills	Negative	NA	Ineligible - use of hormonal contraception or IUD	Ineligible - use of hormonal contraception or IUD	Ineligible - use of hormonal contraception or IUD	RANTES	12.1870661398328	6352	CCL5	In	3.6072789546478212	Published	CVL	MSD	Days since LMP	NA
Arnold-2016	426	426	Other	Irregular	334	25	Negative	Negative	Negative	Negative	NA	Negative	DMPA	Positive	5	Ineligible - use of hormonal contraception or IUD	Ineligible - use of hormonal contraception or IUD	Ineligible - use of hormonal contraception or IUD	RANTES	0.8105000405873491	6352	CCL5	In	-0.3031158368988134	Published	CVL	MSD	Days since LMP	NA
Arnold-2016	428	428	Follicular	NA	10	34	Negative	Negative	Negative	Negative	Positive	Negative	None	Negative	NA	Ineligible - their phase not defined	Eligible	Eligible	RANTES	12.5191803593977	6352	CCL5	In	3.646068205868698	Published	CVL	MSD	Days since LMP	NA
Arnold-2016	434	434	Other	Irregular	221	20	Negative	Negative	Negative	Negative	Negative	Negative	DMPA	Negative	NA	Ineligible - use of hormonal contraception or IUD	Ineligible - use of hormonal contraception or IUD	Ineligible - use of hormonal contraception or IUD	RANTES	2.78190700179993	6352	CCL5	In	1.4760741918842413	Published	CVL	MSD	Days since LMP	NA
Arnold-2016	437	437	Follicular	Follicular	8	22	Negative	Negative	Negative	Negative	Positive	Negative	None	Negative	NA	Eligible	Eligible	Eligible	RANTES	10.7406370260875	6352	CCL5	In	3.425007656844105	Published	CVL	MSD	Days since LMP	NA
Arnold-2016	440	440	Other	NA	NA	NA	NA	NA	NA	NA	NA	NA	None	NA	NA	Ineligible - no menstrual cycle information	Ineligible - no menstrual cycle information	Ineligible - no menstrual cycle information	RANTES	10.306194320613	6352	CCL5	In	3.3654397943870977	Published	CVL	MSD	Days since LMP	NA
Arnold-2016	442	442	Follicular	Follicular	6	30	Negative	Negative	Negative	Negative	NA	Positive	None	Positive	15	Eligible	Eligible	Ineligible - missing co-variate information	RANTES	5.40994430054679	6352	CCL5	In	2.4356137404959735	Published	CVL	MSD	Days since LMP	NA
Arnold-2016	443	443	Other	Periovulatory	15	42	Positive	Negative	Negative	Negative	Positive	Negative	None	Positive	7	Eligible	Ineligible - days since LMP outside of allowed windows	Ineligible - days since LMP outside of allowed windows	RANTES	3.0657296079702694	6352	CCL5	In	1.6162304594093924	Published	CVL	MSD	Days since LMP	NA
Arnold-2016	446	446	Other	Follicular	4	36	Negative	Negative	Negative	Negative	Positive	Positive	None	Negative	NA	Eligible	Ineligible - days since LMP outside of allowed windows	Ineligible - days since LMP outside of allowed windows	RANTES	3.32453161138395	6352	CCL5	In	1.7331510956413407	Published	CVL	MSD	Days since LMP	NA
Arnold-2016	451	451	Follicular	Irregular	5	19	Negative	Negative	Negative	Negative	Positive	Negative	DMPA	Positive	4	Ineligible - use of hormonal contraception or IUD	Ineligible - use of hormonal contraception or IUD	Ineligible - use of hormonal contraception or IUD	RANTES	1.98138013036481	6352	CCL5	In	0.9865056897084901	Published	CVL	MSD	Days since LMP	NA
Arnold-2016	454	454	Other	NA	3	23	Negative	Negative	Negative	Negative	Negative	Negative	Norplant	Positive	5	Ineligible - use of hormonal contraception or IUD	Ineligible - use of hormonal contraception or IUD	Ineligible - use of hormonal contraception or IUD	RANTES	174.817421153878	6352	CCL5	In	7.449705151271986	Published	CVL	MSD	Days since LMP	NA
Arnold-2016	461	461	Other	Follicular	4	27	Negative	Negative	Negative	Negative	Negative	Negative	None	Negative	NA	Eligible	Ineligible - days since LMP outside of allowed windows	Ineligible - days since LMP outside of allowed windows	RANTES	3.95484089408314	6352	CCL5	In	1.983619655270894	Published	CVL	MSD	Days since LMP	NA
Arnold-2016	463	463	Other	Irregular	1389	22	Negative	Negative	Negative	Negative	Negative	Negative	DMPA	Positive	3	Ineligible - use of hormonal contraception or IUD	Ineligible - use of hormonal contraception or IUD	Ineligible - use of hormonal contraception or IUD	RANTES	3.12155976864383	6352	CCL5	In	1.6422670894050218	Published	CVL	MSD	Days since LMP	NA
Arnold-2016	472	472	Other	NA	3	34	Negative	Negative	Negative	Negative	Negative	Negative	None	Negative	NA	Ineligible - their phase not defined	Ineligible - days since LMP outside of allowed windows	Ineligible - days since LMP outside of allowed windows	RANTES	9.42711836303033	6352	CCL5	In	3.2368168420884387	Published	CVL	MSD	Days since LMP	NA
Arnold-2016	475	475	Other	Irregular	3609	28	Positive	Negative	Negative	Negative	Negative	Positive	DMPA	Negative	NA	Ineligible - use of hormonal contraception or IUD	Ineligible - use of hormonal contraception or IUD	Ineligible - use of hormonal contraception or IUD	RANTES	0.652641798714701	6352	CCL5	In	-0.615636706496331	Published	CVL	MSD	Days since LMP	NA
Arnold-2016	476	476	Other	NA	NA	NA	NA	NA	NA	NA	NA	NA	None	NA	NA	Ineligible - no menstrual cycle information	Ineligible - no menstrual cycle information	Ineligible - no menstrual cycle information	RANTES	2.13378763607266	6352	CCL5	In	1.093416599953203	Published	CVL	MSD	Days since LMP	NA
Arnold-2016	477	477	Other	NA	17	23	Negative	Negative	Negative	Negative	Negative	Negative	None	Negative	NA	Ineligible - their phase not defined	Ineligible - days since LMP outside of allowed windows	Ineligible - days since LMP outside of allowed windows	RANTES	6.42762190737193	6352	CCL5	In	2.684285067718298	Published	CVL	MSD	Days since LMP	NA
Arnold-2016	490	490	Follicular	Follicular	7	22	Negative	Negative	Negative	Negative	NA	Positive	None	Negative	NA	Eligible	Eligible	Ineligible - missing co-variate information	RANTES	10.7682431213065	6352	CCL5	In	3.428710982937053	Published	CVL	MSD	Days since LMP	NA
Arnold-2016	495	495	Other	NA	17	35	Negative	Negative	Negative	Negative	Positive	Negative	Pills	Negative	NA	Ineligible - use of hormonal contraception or IUD	Ineligible - use of hormonal contraception or IUD	Ineligible - use of hormonal contraception or IUD	RANTES	42.3732609897491	6352	CCL5	In	5.405082255751176	Published	CVL	MSD	Days since LMP	NA
Arnold-2016	498	498	Follicular	Irregular	12	43	Negative	Negative	Negative	Negative	Positive	Positive	DMPA	Negative	NA	Ineligible - use of hormonal contraception or IUD	Ineligible - use of hormonal contraception or IUD	Ineligible - use of hormonal contraception or IUD	RANTES	2.1250737188435	6352	CCL5	In	1.0875128892339667	Published	CVL	MSD	Days since LMP	NA
Arnold-2016	499	499	Other	Irregular	16	28	Negative	Negative	Negative	Negative	Negative	Negative	DMPA	Negative	NA	Ineligible - use of hormonal contraception or IUD	Ineligible - use of hormonal contraception or IUD	Ineligible - use of hormonal contraception or IUD	RANTES	6.43457860234712	6352	CCL5	In	2.6858456700915485	Published	CVL	MSD	Days since LMP	NA
Arnold-2016	502	502	Other	Irregular	341	24	Negative	Negative	Positive	Negative	Positive	Negative	DMPA	Negative	NA	Ineligible - use of hormonal contraception or IUD	Ineligible - use of hormonal contraception or IUD	Ineligible - use of hormonal contraception or IUD	RANTES	4.16754523186942	6352	CCL5	In	2.0591978573855565	Published	CVL	MSD	Days since LMP	NA
Arnold-2016	503	503	Other	Irregular	525	29	Negative	Negative	Negative	Negative	Positive	Positive	DMPA	Positive	20	Ineligible - use of hormonal contraception or IUD	Ineligible - use of hormonal contraception or IUD	Ineligible - use of hormonal contraception or IUD	RANTES	11.2137032833866	6352	CCL5	In	3.487190896338017	Published	CVL	MSD	Days since LMP	NA
Arnold-2016	507	507	Other	Irregular	100	34	Negative	Negative	Negative	Negative	Negative	Negative	DMPA	Positive	7	Ineligible - use of hormonal contraception or IUD	Ineligible - use of hormonal contraception or IUD	Ineligible - use of hormonal contraception or IUD	RANTES	0.879162307943224	6352	CCL5	In	-0.1857985594976747	Published	CVL	MSD	Days since LMP	NA
Arnold-2016	511	511	Other	Irregular	NA	43	Negative	Negative	Negative	Negative	Positive	Negative	DMPA	Negative	NA	Ineligible - no menstrual cycle information	Ineligible - no menstrual cycle information	Ineligible - no menstrual cycle information	RANTES	0.15	6352	CCL5	Below	-2.736965594166206	Published	CVL	MSD	Days since LMP	NA
Arnold-2016	514	514	Other	Irregular	84	24	Negative	Negative	Negative	Negative	Negative	Negative	DMPA	Negative	NA	Ineligible - use of hormonal contraception or IUD	Ineligible - use of hormonal contraception or IUD	Ineligible - use of hormonal contraception or IUD	RANTES	5.43479112118333	6352	CCL5	In	2.442224588293276	Published	CVL	MSD	Days since LMP	NA
Arnold-2016	516	516	Other	NA	37	25	Negative	Negative	Negative	Negative	Negative	Negative	None	Negative	NA	Ineligible - their phase not defined	Ineligible - days since LMP outside of allowed windows	Ineligible - days since LMP outside of allowed windows	RANTES	1.33688930632362	6352	CCL5	In	0.41888001604517133	Published	CVL	MSD	Days since LMP	NA
Arnold-2016	519	519	Other	NA	35	21	Negative	Negative	Negative	Negative	Positive	Negative	None	Positive	7	Ineligible - their phase not defined	Ineligible - days since LMP outside of allowed windows	Ineligible - days since LMP outside of allowed windows	RANTES	2.7089888489478	6352	CCL5	In	1.4377544549645045	Published	CVL	MSD	Days since LMP	NA
Arnold-2016	521	521	Other	Irregular	160	27	Negative	Negative	Negative	Negative	Positive	Positive	DMPA	Positive	20	Ineligible - use of hormonal contraception or IUD	Ineligible - use of hormonal contraception or IUD	Ineligible - use of hormonal contraception or IUD	RANTES	8.50271666198747	6352	CCL5	In	3.0879238634373656	Published	CVL	MSD	Days since LMP	NA
Arnold-2016	522	522	Follicular	Follicular	8	32	Negative	Negative	Negative	Negative	Positive	Positive	None	Positive	10	Eligible	Eligible	Eligible	RANTES	36.6319624861782	6352	CCL5	In	5.195031087586466	Published	CVL	MSD	Days since LMP	NA
Arnold-2016	523	523	Follicular	Follicular	7	35	Negative	Negative	Negative	Negative	Positive	Positive	None	Negative	NA	Eligible	Eligible	Eligible	RANTES	1.46874963086443	6352	CCL5	In	0.5545884890903193	Published	CVL	MSD	Days since LMP	NA
Arnold-2016	525	525	Other	NA	193	28	Negative	Negative	Negative	Negative	NA	Positive	None	Negative	NA	Ineligible - their phase not defined	Ineligible - days since LMP outside of allowed windows	Ineligible - days since LMP outside of allowed windows	RANTES	8.2393578007366	6352	CCL5	In	3.042531893986336	Published	CVL	MSD	Days since LMP	NA
Arnold-2016	531	531	Other	NA	2	30	Negative	Negative	Negative	Negative	Positive	Negative	None	Positive	9	Ineligible - their phase not defined	Ineligible - days since LMP outside of allowed windows	Ineligible - days since LMP outside of allowed windows	RANTES	14.6885004179638	6352	CCL5	In	3.8766152103187586	Published	CVL	MSD	Days since LMP	NA
Arnold-2016	534	534	Other	Periovulatory	13	41	Negative	Negative	Negative	Negative	Positive	Negative	None	Negative	NA	Eligible	Ineligible - days since LMP outside of allowed windows	Ineligible - days since LMP outside of allowed windows	RANTES	8.2240939103459	6352	CCL5	In	3.039856738658344	Published	CVL	MSD	Days since LMP	NA
Arnold-2016	535	535	Follicular	Follicular	5	25	Negative	Negative	Negative	Negative	Positive	Negative	None	Positive	2	Eligible	Eligible	Eligible	RANTES	1.2417083199554	6352	CCL5	In	0.3123263210833076	Published	CVL	MSD	Days since LMP	NA
Arnold-2016	12	12	Other	Irregular	15	32	Negative	Negative	Negative	Negative	Positive	Negative	DMPA	Negative	NA	Ineligible - use of hormonal contraception or IUD	Ineligible - use of hormonal contraception or IUD	Ineligible - use of hormonal contraception or IUD	IL10	1.22	3586	IL10	Below	0.28688114778816154	Published	CVL	MSD	Days since LMP	NA
Arnold-2016	28	28	Other	Irregular	74	27	Negative	Negative	Negative	Negative	Negative	Positive	DMPA	Negative	NA	Ineligible - use of hormonal contraception or IUD	Ineligible - use of hormonal contraception or IUD	Ineligible - use of hormonal contraception or IUD	IL10	1.22	3586	IL10	Below	0.28688114778816154	Published	CVL	MSD	Days since LMP	NA
Arnold-2016	44	44	Follicular	Periovulatory	12	37	Positive	Negative	Positive	Negative	Positive	Negative	None	Positive	5	Eligible	Eligible	Eligible	IL10	1.22	3586	IL10	Below	0.28688114778816154	Published	CVL	MSD	Days since LMP	NA
Arnold-2016	48	48	Luteal	Irregular	23	27	Negative	Negative	Negative	Negative	Positive	Negative	DMPA	Negative	NA	Ineligible - use of hormonal contraception or IUD	Ineligible - use of hormonal contraception or IUD	Ineligible - use of hormonal contraception or IUD	IL10	1.22	3586	IL10	Below	0.28688114778816154	Published	CVL	MSD	Days since LMP	NA
Arnold-2016	54	54	Other	NA	NA	27	Negative	Negative	Negative	Positive	Negative	Negative	None	Positive	20	Ineligible - no menstrual cycle information	Ineligible - no menstrual cycle information	Ineligible - no menstrual cycle information	IL10	17.1145590693489	3586	IL10	In	4.09715221886479	Published	CVL	MSD	Days since LMP	NA
Arnold-2016	56	56	Other	NA	NA	NA	NA	NA	NA	NA	NA	NA	None	NA	NA	Ineligible - no menstrual cycle information	Ineligible - no menstrual cycle information	Ineligible - no menstrual cycle information	IL10	1.22	3586	IL10	Below	0.28688114778816154	Published	CVL	MSD	Days since LMP	NA
Arnold-2016	62	62	Other	Irregular	66	27	Negative	Negative	Negative	Negative	Positive	Negative	DMPA	Negative	NA	Ineligible - use of hormonal contraception or IUD	Ineligible - use of hormonal contraception or IUD	Ineligible - use of hormonal contraception or IUD	IL10	1.22	3586	IL10	Below	0.28688114778816154	Published	CVL	MSD	Days since LMP	NA
Arnold-2016	65	65	Other	NA	18	26	Negative	Negative	Negative	Negative	Positive	Negative	None	Negative	NA	Ineligible - their phase not defined	Ineligible - days since LMP outside of allowed windows	Ineligible - days since LMP outside of allowed windows	IL10	2.74431037762391	3586	IL10	In	1.456443657507885	Published	CVL	MSD	Days since LMP	NA
Arnold-2016	75	75	Other	NA	NA	NA	NA	NA	NA	NA	NA	NA	None	NA	NA	Ineligible - no menstrual cycle information	Ineligible - no menstrual cycle information	Ineligible - no menstrual cycle information	IL10	1.22	3586	IL10	Below	0.28688114778816154	Published	CVL	MSD	Days since LMP	NA
Arnold-2016	77	77	Other	NA	NA	NA	NA	NA	NA	NA	NA	NA	None	NA	NA	Ineligible - no menstrual cycle information	Ineligible - no menstrual cycle information	Ineligible - no menstrual cycle information	IL10	1.22	3586	IL10	Below	0.28688114778816154	Published	CVL	MSD	Days since LMP	NA
Arnold-2016	87	87	Luteal	Luteal	22	30	Negative	Negative	Negative	Negative	Positive	Negative	None	Positive	5	Eligible	Eligible	Eligible	IL10	1.22	3586	IL10	Below	0.28688114778816154	Published	CVL	MSD	Days since LMP	NA
Arnold-2016	92	92	Other	Periovulatory	14	27	Negative	Negative	Negative	Negative	Negative	Negative	None	Negative	NA	Eligible	Ineligible - days since LMP outside of allowed windows	Ineligible - days since LMP outside of allowed windows	IL10	1.22	3586	IL10	Below	0.28688114778816154	Published	CVL	MSD	Days since LMP	NA
Arnold-2016	106	106	Follicular	Follicular	6	35	Negative	Negative	Negative	Negative	Positive	Negative	None	Negative	NA	Eligible	Eligible	Eligible	IL10	1.22	3586	IL10	Below	0.28688114778816154	Published	CVL	MSD	Days since LMP	NA
Arnold-2016	109	109	Other	NA	116	32	Negative	Negative	Negative	Negative	Negative	Negative	IUD	Negative	NA	Ineligible - use of hormonal contraception or IUD	Ineligible - use of hormonal contraception or IUD	Ineligible - use of hormonal contraception or IUD	IL10	1.22	3586	IL10	Below	0.28688114778816154	Published	CVL	MSD	Days since LMP	NA
Arnold-2016	111	111	Follicular	Periovulatory	12	32	Negative	Negative	Negative	Negative	Positive	Negative	Pills	Negative	NA	Ineligible - use of hormonal contraception or IUD	Ineligible - use of hormonal contraception or IUD	Ineligible - use of hormonal contraception or IUD	IL10	1.22	3586	IL10	Below	0.28688114778816154	Published	CVL	MSD	Days since LMP	NA
Arnold-2016	113	113	Other	Luteal	28	27	Negative	Negative	Negative	Negative	Positive	Negative	Norplant	Negative	NA	Ineligible - use of hormonal contraception or IUD	Ineligible - use of hormonal contraception or IUD	Ineligible - use of hormonal contraception or IUD	IL10	1.22	3586	IL10	Below	0.28688114778816154	Published	CVL	MSD	Days since LMP	NA
Arnold-2016	116	116	Other	NA	NA	NA	NA	NA	NA	NA	NA	NA	None	NA	NA	Ineligible - no menstrual cycle information	Ineligible - no menstrual cycle information	Ineligible - no menstrual cycle information	IL10	1.22	3586	IL10	Below	0.28688114778816154	Published	CVL	MSD	Days since LMP	NA
Arnold-2016	117	117	Follicular	Follicular	8	24	Negative	Negative	Negative	Negative	Positive	Negative	None	Negative	NA	Eligible	Eligible	Eligible	IL10	1.22	3586	IL10	Below	0.28688114778816154	Published	CVL	MSD	Days since LMP	NA
Arnold-2016	119	119	Follicular	Follicular	7	28	Negative	Negative	Negative	Negative	Negative	Negative	None	Positive	2	Eligible	Eligible	Eligible	IL10	3.41578145170591	3586	IL10	In	1.7722156714962933	Published	CVL	MSD	Days since LMP	NA
Arnold-2016	122	122	Follicular	Irregular	12	33	Negative	Negative	Negative	Negative	Positive	Positive	DMPA	Positive	3	Ineligible - use of hormonal contraception or IUD	Ineligible - use of hormonal contraception or IUD	Ineligible - use of hormonal contraception or IUD	IL10	1.22	3586	IL10	Below	0.28688114778816154	Published	CVL	MSD	Days since LMP	NA
Arnold-2016	123	123	Follicular	Follicular	9	26	Negative	Negative	Negative	Negative	Negative	Negative	Norplant	Negative	NA	Ineligible - use of hormonal contraception or IUD	Ineligible - use of hormonal contraception or IUD	Ineligible - use of hormonal contraception or IUD	IL10	1.22	3586	IL10	Below	0.28688114778816154	Published	CVL	MSD	Days since LMP	NA
Arnold-2016	132	132	Other	NA	NA	NA	NA	NA	NA	NA	NA	NA	None	NA	NA	Ineligible - no menstrual cycle information	Ineligible - no menstrual cycle information	Ineligible - no menstrual cycle information	IL10	1.22	3586	IL10	Below	0.28688114778816154	Published	CVL	MSD	Days since LMP	NA
Arnold-2016	139	139	Other	Irregular	94	29	Negative	Negative	Negative	Negative	Negative	Negative	DMPA	Negative	NA	Ineligible - use of hormonal contraception or IUD	Ineligible - use of hormonal contraception or IUD	Ineligible - use of hormonal contraception or IUD	IL10	1.22	3586	IL10	Below	0.28688114778816154	Published	CVL	MSD	Days since LMP	NA
Arnold-2016	155	155	Other	Luteal	29	28	Negative	Negative	Negative	Negative	Positive	Positive	None	Negative	NA	Eligible	Ineligible - days since LMP outside of allowed windows	Ineligible - days since LMP outside of allowed windows	IL10	1.22	3586	IL10	Below	0.28688114778816154	Published	CVL	MSD	Days since LMP	NA
Arnold-2016	156	156	Other	NA	32	28	Negative	Negative	Negative	Negative	Negative	Positive	Pills	Negative	NA	Ineligible - use of hormonal contraception or IUD	Ineligible - use of hormonal contraception or IUD	Ineligible - use of hormonal contraception or IUD	IL10	1.22	3586	IL10	Below	0.28688114778816154	Published	CVL	MSD	Days since LMP	NA
Arnold-2016	178	178	Other	NA	508	32	Negative	Negative	Negative	Negative	Positive	Negative	Norplant	Negative	NA	Ineligible - use of hormonal contraception or IUD	Ineligible - use of hormonal contraception or IUD	Ineligible - use of hormonal contraception or IUD	IL10	1.22	3586	IL10	Below	0.28688114778816154	Published	CVL	MSD	Days since LMP	NA
Arnold-2016	179	179	Follicular	Irregular	10	26	Negative	Negative	Negative	Negative	Negative	Negative	DMPA	Positive	3	Ineligible - use of hormonal contraception or IUD	Ineligible - use of hormonal contraception or IUD	Ineligible - use of hormonal contraception or IUD	IL10	1.22	3586	IL10	Below	0.28688114778816154	Published	CVL	MSD	Days since LMP	NA
Arnold-2016	192	192	Other	NA	34	29	Negative	Negative	Negative	Negative	NA	Negative	None	Negative	NA	Ineligible - their phase not defined	Ineligible - days since LMP outside of allowed windows	Ineligible - days since LMP outside of allowed windows	IL10	1.22	3586	IL10	Below	0.28688114778816154	Published	CVL	MSD	Days since LMP	NA
Arnold-2016	207	207	Other	Periovulatory	15	27	Negative	Negative	Negative	Negative	Positive	Negative	None	Negative	NA	Eligible	Ineligible - days since LMP outside of allowed windows	Ineligible - days since LMP outside of allowed windows	IL10	1.22	3586	IL10	Below	0.28688114778816154	Published	CVL	MSD	Days since LMP	NA
Arnold-2016	212	212	Other	NA	47	22	Negative	Negative	Negative	Negative	Positive	Negative	Norplant	Negative	NA	Ineligible - use of hormonal contraception or IUD	Ineligible - use of hormonal contraception or IUD	Ineligible - use of hormonal contraception or IUD	IL10	1.22	3586	IL10	Below	0.28688114778816154	Published	CVL	MSD	Days since LMP	NA
Arnold-2016	220	220	Other	NA	474	27	Negative	Negative	Negative	Negative	Positive	Positive	Norplant	Positive	20	Ineligible - use of hormonal contraception or IUD	Ineligible - use of hormonal contraception or IUD	Ineligible - use of hormonal contraception or IUD	IL10	1.22	3586	IL10	Below	0.28688114778816154	Published	CVL	MSD	Days since LMP	NA
Arnold-2016	257	257	Other	NA	NA	NA	NA	NA	NA	NA	NA	NA	None	NA	NA	Ineligible - no menstrual cycle information	Ineligible - no menstrual cycle information	Ineligible - no menstrual cycle information	IL10	4.96285870217412	3586	IL10	In	2.311171380169072	Published	CVL	MSD	Days since LMP	NA
Arnold-2016	275	275	Luteal	Luteal	24	30	Negative	Negative	Negative	Negative	Negative	Negative	None	Negative	NA	Eligible	Eligible	Eligible	IL10	2.5262758557830094	3586	IL10	In	1.3370121822929026	Published	CVL	MSD	Days since LMP	NA
Arnold-2016	278	278	Other	NA	18	25	Negative	Negative	Negative	Negative	Positive	Negative	None	Negative	NA	Ineligible - their phase not defined	Ineligible - days since LMP outside of allowed windows	Ineligible - days since LMP outside of allowed windows	IL10	1.22	3586	IL10	Below	0.28688114778816154	Published	CVL	MSD	Days since LMP	NA
Arnold-2016	284	284	Other	Irregular	71	28	Negative	Negative	Negative	Negative	Positive	Negative	DMPA	Negative	NA	Ineligible - use of hormonal contraception or IUD	Ineligible - use of hormonal contraception or IUD	Ineligible - use of hormonal contraception or IUD	IL10	1.22	3586	IL10	Below	0.28688114778816154	Published	CVL	MSD	Days since LMP	NA
Arnold-2016	287	287	Other	NA	201	26	Negative	Negative	Negative	Negative	Negative	Positive	None	Positive	4	Ineligible - their phase not defined	Ineligible - days since LMP outside of allowed windows	Ineligible - days since LMP outside of allowed windows	IL10	1.22	3586	IL10	Below	0.28688114778816154	Published	CVL	MSD	Days since LMP	NA
Arnold-2016	291	291	Other	NA	NA	NA	NA	NA	NA	NA	NA	NA	None	NA	NA	Ineligible - no menstrual cycle information	Ineligible - no menstrual cycle information	Ineligible - no menstrual cycle information	IL10	1.22	3586	IL10	Below	0.28688114778816154	Published	CVL	MSD	Days since LMP	NA
Arnold-2016	302	302	Other	NA	NA	NA	NA	NA	NA	NA	NA	NA	None	NA	NA	Ineligible - no menstrual cycle information	Ineligible - no menstrual cycle information	Ineligible - no menstrual cycle information	IL10	1.22	3586	IL10	Below	0.28688114778816154	Published	CVL	MSD	Days since LMP	NA
Arnold-2016	303	303	Other	Luteal	27	22	Positive	Negative	Negative	Negative	Positive	Positive	None	Negative	NA	Eligible	Ineligible - days since LMP outside of allowed windows	Ineligible - days since LMP outside of allowed windows	IL10	4.22350946162029	3586	IL10	In	2.0784422829956473	Published	CVL	MSD	Days since LMP	NA
Arnold-2016	304	304	Other	Periovulatory	14	22	Positive	Positive	Negative	Negative	Positive	Negative	None	Negative	NA	Eligible	Ineligible - days since LMP outside of allowed windows	Ineligible - days since LMP outside of allowed windows	IL10	1.22	3586	IL10	Below	0.28688114778816154	Published	CVL	MSD	Days since LMP	NA
Arnold-2016	307	307	Follicular	Irregular	6	24	Negative	Negative	Negative	Negative	Negative	Negative	DMPA	Negative	NA	Ineligible - use of hormonal contraception or IUD	Ineligible - use of hormonal contraception or IUD	Ineligible - use of hormonal contraception or IUD	IL10	1.22	3586	IL10	Below	0.28688114778816154	Published	CVL	MSD	Days since LMP	NA
Arnold-2016	308	308	Luteal	Luteal	23	29	Positive	Negative	Negative	Negative	Positive	Negative	None	Positive	2	Eligible	Eligible	Eligible	IL10	1.22	3586	IL10	Below	0.28688114778816154	Published	CVL	MSD	Days since LMP	NA
Arnold-2016	310	310	Other	NA	45	30	Negative	Negative	Negative	Negative	Positive	Positive	Norplant	Negative	NA	Ineligible - use of hormonal contraception or IUD	Ineligible - use of hormonal contraception or IUD	Ineligible - use of hormonal contraception or IUD	IL10	1.22	3586	IL10	Below	0.28688114778816154	Published	CVL	MSD	Days since LMP	NA
Arnold-2016	311	311	Other	NA	NA	NA	NA	NA	NA	NA	NA	NA	None	NA	NA	Ineligible - no menstrual cycle information	Ineligible - no menstrual cycle information	Ineligible - no menstrual cycle information	IL10	1.22	3586	IL10	Below	0.28688114778816154	Published	CVL	MSD	Days since LMP	NA
Arnold-2016	313	313	Follicular	NA	10	29	Negative	Negative	Negative	Negative	Positive	Negative	None	Negative	NA	Ineligible - their phase not defined	Eligible	Eligible	IL10	3.50322055762078	3586	IL10	In	1.8086818209601012	Published	CVL	MSD	Days since LMP	NA
Arnold-2016	314	314	Follicular	NA	10	29	Negative	Negative	Negative	Negative	Positive	Negative	Pills	Negative	NA	Ineligible - use of hormonal contraception or IUD	Ineligible - use of hormonal contraception or IUD	Ineligible - use of hormonal contraception or IUD	IL10	1.22	3586	IL10	Below	0.28688114778816154	Published	CVL	MSD	Days since LMP	NA
Arnold-2016	315	315	Follicular	Follicular	9	43	Negative	Negative	Negative	Negative	Positive	Negative	Pills	Positive	2	Ineligible - use of hormonal contraception or IUD	Ineligible - use of hormonal contraception or IUD	Ineligible - use of hormonal contraception or IUD	IL10	5.11837673052319	3586	IL10	In	2.3556863387128506	Published	CVL	MSD	Days since LMP	NA
Arnold-2016	317	317	Other	Irregular	161	26	Negative	Negative	Negative	Negative	Positive	Negative	DMPA	Negative	NA	Ineligible - use of hormonal contraception or IUD	Ineligible - use of hormonal contraception or IUD	Ineligible - use of hormonal contraception or IUD	IL10	1.22	3586	IL10	Below	0.28688114778816154	Published	CVL	MSD	Days since LMP	NA
Arnold-2016	320	320	Luteal	Luteal	22	34	Negative	Negative	Negative	Negative	Positive	Negative	None	Negative	NA	Eligible	Eligible	Eligible	IL10	1.22	3586	IL10	Below	0.28688114778816154	Published	CVL	MSD	Days since LMP	NA
Arnold-2016	321	321	Other	Luteal	25	20	Negative	Negative	Negative	Negative	Negative	Negative	Norplant	Negative	NA	Ineligible - use of hormonal contraception or IUD	Ineligible - use of hormonal contraception or IUD	Ineligible - use of hormonal contraception or IUD	IL10	1.22	3586	IL10	Below	0.28688114778816154	Published	CVL	MSD	Days since LMP	NA
Arnold-2016	322	322	Follicular	Follicular	9	32	Negative	Negative	Negative	Negative	Positive	Negative	None	Negative	NA	Eligible	Eligible	Eligible	IL10	1.22	3586	IL10	Below	0.28688114778816154	Published	CVL	MSD	Days since LMP	NA
Arnold-2016	323	323	Other	NA	NA	NA	NA	NA	NA	NA	NA	NA	None	NA	NA	Ineligible - no menstrual cycle information	Ineligible - no menstrual cycle information	Ineligible - no menstrual cycle information	IL10	1.22	3586	IL10	Below	0.28688114778816154	Published	CVL	MSD	Days since LMP	NA
Arnold-2016	324	324	Follicular	Follicular	9	38	Negative	Negative	Negative	Negative	Positive	Negative	Pills	Negative	NA	Ineligible - use of hormonal contraception or IUD	Ineligible - use of hormonal contraception or IUD	Ineligible - use of hormonal contraception or IUD	IL10	1.22	3586	IL10	Below	0.28688114778816154	Published	CVL	MSD	Days since LMP	NA
Arnold-2016	326	326	Luteal	Luteal	19	31	Negative	Negative	Negative	Negative	Negative	Negative	None	Negative	NA	Eligible	Eligible	Eligible	IL10	3.1818954044611494	3586	IL10	In	1.6698864120531964	Published	CVL	MSD	Days since LMP	NA
Arnold-2016	327	327	Other	Luteal	29	37	Negative	Negative	Negative	Negative	Positive	Negative	Norplant	Negative	NA	Ineligible - use of hormonal contraception or IUD	Ineligible - use of hormonal contraception or IUD	Ineligible - use of hormonal contraception or IUD	IL10	1.22	3586	IL10	Below	0.28688114778816154	Published	CVL	MSD	Days since LMP	NA
Arnold-2016	329	329	Other	Irregular	4	39	Negative	Negative	Negative	Negative	Positive	Negative	DMPA	Negative	NA	Ineligible - use of hormonal contraception or IUD	Ineligible - use of hormonal contraception or IUD	Ineligible - use of hormonal contraception or IUD	IL10	3.12782340731471	3586	IL10	In	1.6451590623309567	Published	CVL	MSD	Days since LMP	NA
Arnold-2016	331	331	Other	NA	NA	NA	NA	NA	NA	NA	NA	NA	None	NA	NA	Ineligible - no menstrual cycle information	Ineligible - no menstrual cycle information	Ineligible - no menstrual cycle information	IL10	2.75871176052693	3586	IL10	In	1.4639947269405889	Published	CVL	MSD	Days since LMP	NA
Arnold-2016	332	332	Other	Luteal	25	23	Positive	Negative	Negative	Negative	Negative	Negative	None	Negative	NA	Eligible	Ineligible - days since LMP outside of allowed windows	Ineligible - days since LMP outside of allowed windows	IL10	1.22	3586	IL10	Below	0.28688114778816154	Published	CVL	MSD	Days since LMP	NA
Arnold-2016	335	335	Luteal	Luteal	21	36	Negative	Negative	Negative	Negative	Negative	Negative	Pills	Positive	6	Ineligible - use of hormonal contraception or IUD	Ineligible - use of hormonal contraception or IUD	Ineligible - use of hormonal contraception or IUD	IL10	8.99841523601721	3586	IL10	In	3.1696709422804497	Published	CVL	MSD	Days since LMP	NA
Arnold-2016	339	339	Other	Irregular	50	39	Negative	Negative	Negative	Negative	Positive	Negative	DMPA	Negative	NA	Ineligible - use of hormonal contraception or IUD	Ineligible - use of hormonal contraception or IUD	Ineligible - use of hormonal contraception or IUD	IL10	1.22	3586	IL10	Below	0.28688114778816154	Published	CVL	MSD	Days since LMP	NA
Arnold-2016	340	340	Other	Irregular	15	33	Negative	Negative	Negative	Negative	Positive	Negative	DMPA	Negative	NA	Ineligible - use of hormonal contraception or IUD	Ineligible - use of hormonal contraception or IUD	Ineligible - use of hormonal contraception or IUD	IL10	1.22	3586	IL10	Below	0.28688114778816154	Published	CVL	MSD	Days since LMP	NA
Arnold-2016	341	341	Other	Irregular	281	25	Negative	Negative	Negative	Negative	Negative	Negative	DMPA	Positive	3	Ineligible - use of hormonal contraception or IUD	Ineligible - use of hormonal contraception or IUD	Ineligible - use of hormonal contraception or IUD	IL10	3.77548434716792	3586	IL10	In	1.9166617359433886	Published	CVL	MSD	Days since LMP	NA
Arnold-2016	342	342	Follicular	NA	11	44	Negative	Negative	Negative	Negative	Positive	Negative	None	Negative	NA	Ineligible - their phase not defined	Eligible	Eligible	IL10	1.22	3586	IL10	Below	0.28688114778816154	Published	CVL	MSD	Days since LMP	NA
Arnold-2016	343	343	Other	NA	68	29	Negative	Negative	Negative	Negative	Negative	Negative	Norplant	Positive	20	Ineligible - use of hormonal contraception or IUD	Ineligible - use of hormonal contraception or IUD	Ineligible - use of hormonal contraception or IUD	IL10	3.24580320990747	3586	IL10	In	1.6985755332509616	Published	CVL	MSD	Days since LMP	NA
Arnold-2016	346	346	Follicular	Irregular	9	34	Negative	Negative	Negative	Negative	NA	Negative	DMPA	Negative	NA	Ineligible - use of hormonal contraception or IUD	Ineligible - use of hormonal contraception or IUD	Ineligible - use of hormonal contraception or IUD	IL10	3.72853842496474	3586	IL10	In	1.8986102094926185	Published	CVL	MSD	Days since LMP	NA
Arnold-2016	353	353	Other	NA	467	25	Negative	Negative	Negative	Negative	Negative	Negative	Norplant	Negative	NA	Ineligible - use of hormonal contraception or IUD	Ineligible - use of hormonal contraception or IUD	Ineligible - use of hormonal contraception or IUD	IL10	9.1481940048783	3586	IL10	In	3.1934869611702252	Published	CVL	MSD	Days since LMP	NA
Arnold-2016	354	354	Follicular	NA	11	35	Negative	Negative	Negative	Negative	Positive	Negative	Pills	Negative	NA	Ineligible - use of hormonal contraception or IUD	Ineligible - use of hormonal contraception or IUD	Ineligible - use of hormonal contraception or IUD	IL10	4.40462584871529	3586	IL10	In	2.139019474508133	Published	CVL	MSD	Days since LMP	NA
Arnold-2016	355	355	Follicular	Follicular	5	25	Negative	Negative	Negative	Negative	Negative	Negative	None	Negative	NA	Eligible	Eligible	Eligible	IL10	1.22	3586	IL10	Below	0.28688114778816154	Published	CVL	MSD	Days since LMP	NA
Arnold-2016	356	356	Other	Follicular	4	34	Negative	Negative	Positive	Negative	Positive	Negative	None	Negative	NA	Eligible	Ineligible - days since LMP outside of allowed windows	Ineligible - days since LMP outside of allowed windows	IL10	1.22	3586	IL10	Below	0.28688114778816154	Published	CVL	MSD	Days since LMP	NA
Arnold-2016	360	360	Follicular	Follicular	8	35	Negative	Negative	Negative	Negative	Positive	Positive	Pills	Negative	NA	Ineligible - use of hormonal contraception or IUD	Ineligible - use of hormonal contraception or IUD	Ineligible - use of hormonal contraception or IUD	IL10	1.22	3586	IL10	Below	0.28688114778816154	Published	CVL	MSD	Days since LMP	NA
Arnold-2016	363	363	Other	NA	30	34	Negative	Negative	Negative	Negative	Negative	Positive	None	Negative	NA	Ineligible - their phase not defined	Ineligible - days since LMP outside of allowed windows	Ineligible - days since LMP outside of allowed windows	IL10	1.22	3586	IL10	Below	0.28688114778816154	Published	CVL	MSD	Days since LMP	NA
Arnold-2016	369	369	Other	Periovulatory	13	22	Positive	Negative	Negative	Negative	Negative	Negative	None	Negative	NA	Eligible	Ineligible - days since LMP outside of allowed windows	Ineligible - days since LMP outside of allowed windows	IL10	2.90146769298864	3586	IL10	In	1.5367828649848176	Published	CVL	MSD	Days since LMP	NA
Arnold-2016	372	372	Follicular	Periovulatory	12	30	Negative	Negative	Negative	Negative	Negative	Negative	Pills	Negative	NA	Ineligible - use of hormonal contraception or IUD	Ineligible - use of hormonal contraception or IUD	Ineligible - use of hormonal contraception or IUD	IL10	9.75563419098109	3586	IL10	In	3.2862356621160607	Published	CVL	MSD	Days since LMP	NA
Arnold-2016	376	376	Other	Follicular	4	23	Negative	Negative	Negative	Negative	Positive	Negative	Norplant	Positive	8	Ineligible - use of hormonal contraception or IUD	Ineligible - use of hormonal contraception or IUD	Ineligible - use of hormonal contraception or IUD	IL10	1.22	3586	IL10	Below	0.28688114778816154	Published	CVL	MSD	Days since LMP	NA
Arnold-2016	378	378	Luteal	Luteal	20	34	Negative	Negative	Negative	Negative	Negative	Negative	None	Negative	NA	Eligible	Eligible	Eligible	IL10	2.93026313265474	3586	IL10	In	1.551030222030102	Published	CVL	MSD	Days since LMP	NA
Arnold-2016	379	379	Follicular	Irregular	9	25	Negative	Negative	Negative	Negative	Positive	Negative	DMPA	Negative	NA	Ineligible - use of hormonal contraception or IUD	Ineligible - use of hormonal contraception or IUD	Ineligible - use of hormonal contraception or IUD	IL10	2.66765734237623	3586	IL10	In	1.4155733658468759	Published	CVL	MSD	Days since LMP	NA
Arnold-2016	381	381	Other	NA	NA	NA	NA	NA	NA	NA	NA	NA	None	NA	NA	Ineligible - no menstrual cycle information	Ineligible - no menstrual cycle information	Ineligible - no menstrual cycle information	IL10	52.2472932017327	3586	IL10	In	5.707284391686789	Published	CVL	MSD	Days since LMP	NA
Arnold-2016	390	390	Other	Irregular	13	31	Negative	Negative	Negative	Negative	Negative	Negative	DMPA	Negative	NA	Ineligible - use of hormonal contraception or IUD	Ineligible - use of hormonal contraception or IUD	Ineligible - use of hormonal contraception or IUD	IL10	16.9223369399277	3586	IL10	In	4.080856910321336	Published	CVL	MSD	Days since LMP	NA
Arnold-2016	395	395	Luteal	Luteal	22	24	Negative	Negative	Negative	Negative	Negative	Negative	None	Negative	NA	Eligible	Eligible	Eligible	IL10	1.22	3586	IL10	Below	0.28688114778816154	Published	CVL	MSD	Days since LMP	NA
Arnold-2016	402	402	Other	Follicular	4	19	Negative	Negative	Negative	Negative	Negative	Positive	None	Negative	NA	Eligible	Ineligible - days since LMP outside of allowed windows	Ineligible - days since LMP outside of allowed windows	IL10	1.22	3586	IL10	Below	0.28688114778816154	Published	CVL	MSD	Days since LMP	NA
Arnold-2016	404	404	Other	Periovulatory	15	21	Negative	Negative	Negative	Negative	Negative	Negative	None	Positive	5	Eligible	Ineligible - days since LMP outside of allowed windows	Ineligible - days since LMP outside of allowed windows	IL10	2.78517682260468	3586	IL10	In	1.4777689228963347	Published	CVL	MSD	Days since LMP	NA
Arnold-2016	405	405	Follicular	Irregular	5	24	Negative	Negative	Negative	Negative	Negative	Positive	DMPA	Negative	NA	Ineligible - use of hormonal contraception or IUD	Ineligible - use of hormonal contraception or IUD	Ineligible - use of hormonal contraception or IUD	IL10	1.22	3586	IL10	Below	0.28688114778816154	Published	CVL	MSD	Days since LMP	NA
Arnold-2016	408	408	Follicular	NA	10	39	Negative	Negative	Negative	Negative	Negative	Negative	None	Positive	4	Ineligible - their phase not defined	Eligible	Eligible	IL10	1.22	3586	IL10	Below	0.28688114778816154	Published	CVL	MSD	Days since LMP	NA
Arnold-2016	412	412	Other	NA	NA	NA	NA	NA	NA	NA	NA	NA	None	NA	NA	Ineligible - no menstrual cycle information	Ineligible - no menstrual cycle information	Ineligible - no menstrual cycle information	IL10	1.22	3586	IL10	Below	0.28688114778816154	Published	CVL	MSD	Days since LMP	NA
Arnold-2016	413	413	Other	NA	34	28	Negative	Negative	Negative	Negative	Negative	Positive	Norplant	Negative	NA	Ineligible - use of hormonal contraception or IUD	Ineligible - use of hormonal contraception or IUD	Ineligible - use of hormonal contraception or IUD	IL10	2.9184875185179	3586	IL10	In	1.545220898266123	Published	CVL	MSD	Days since LMP	NA
Arnold-2016	421	421	Other	Irregular	0	27	Negative	Negative	Negative	Negative	Negative	Positive	DMPA	Negative	NA	Ineligible - use of hormonal contraception or IUD	Ineligible - use of hormonal contraception or IUD	Ineligible - use of hormonal contraception or IUD	IL10	1.22	3586	IL10	Below	0.28688114778816154	Published	CVL	MSD	Days since LMP	NA
Arnold-2016	422	422	Other	Periovulatory	15	34	Negative	Negative	Negative	Negative	Negative	Negative	Pills	Negative	NA	Ineligible - use of hormonal contraception or IUD	Ineligible - use of hormonal contraception or IUD	Ineligible - use of hormonal contraception or IUD	IL10	5.63437087192307	3586	IL10	In	2.4942545295407337	Published	CVL	MSD	Days since LMP	NA
Arnold-2016	426	426	Other	Irregular	334	25	Negative	Negative	Negative	Negative	NA	Negative	DMPA	Positive	5	Ineligible - use of hormonal contraception or IUD	Ineligible - use of hormonal contraception or IUD	Ineligible - use of hormonal contraception or IUD	IL10	2.81666891604403	3586	IL10	In	1.493989992802993	Published	CVL	MSD	Days since LMP	NA
Arnold-2016	428	428	Follicular	NA	10	34	Negative	Negative	Negative	Negative	Positive	Negative	None	Negative	NA	Ineligible - their phase not defined	Eligible	Eligible	IL10	2.52519253952392	3586	IL10	In	1.3363933938946164	Published	CVL	MSD	Days since LMP	NA
Arnold-2016	434	434	Other	Irregular	221	20	Negative	Negative	Negative	Negative	Negative	Negative	DMPA	Negative	NA	Ineligible - use of hormonal contraception or IUD	Ineligible - use of hormonal contraception or IUD	Ineligible - use of hormonal contraception or IUD	IL10	1.22	3586	IL10	Below	0.28688114778816154	Published	CVL	MSD	Days since LMP	NA
Arnold-2016	437	437	Follicular	Follicular	8	22	Negative	Negative	Negative	Negative	Positive	Negative	None	Negative	NA	Eligible	Eligible	Eligible	IL10	14.41	3586	IL10	In	3.8489984304000227	Published	CVL	MSD	Days since LMP	NA
Arnold-2016	440	440	Other	NA	NA	NA	NA	NA	NA	NA	NA	NA	None	NA	NA	Ineligible - no menstrual cycle information	Ineligible - no menstrual cycle information	Ineligible - no menstrual cycle information	IL10	3.3792734871032506	3586	IL10	In	1.7567131136035852	Published	CVL	MSD	Days since LMP	NA
Arnold-2016	442	442	Follicular	Follicular	6	30	Negative	Negative	Negative	Negative	NA	Positive	None	Positive	15	Eligible	Eligible	Ineligible - missing co-variate information	IL10	1.22	3586	IL10	Below	0.28688114778816154	Published	CVL	MSD	Days since LMP	NA
Arnold-2016	443	443	Other	Periovulatory	15	42	Positive	Negative	Negative	Negative	Positive	Negative	None	Positive	7	Eligible	Ineligible - days since LMP outside of allowed windows	Ineligible - days since LMP outside of allowed windows	IL10	1.22	3586	IL10	Below	0.28688114778816154	Published	CVL	MSD	Days since LMP	NA
Arnold-2016	446	446	Other	Follicular	4	36	Negative	Negative	Negative	Negative	Positive	Positive	None	Negative	NA	Eligible	Ineligible - days since LMP outside of allowed windows	Ineligible - days since LMP outside of allowed windows	IL10	2.50004762388451	3586	IL10	In	1.3219555773224034	Published	CVL	MSD	Days since LMP	NA
Arnold-2016	451	451	Follicular	Irregular	5	19	Negative	Negative	Negative	Negative	Positive	Negative	DMPA	Positive	4	Ineligible - use of hormonal contraception or IUD	Ineligible - use of hormonal contraception or IUD	Ineligible - use of hormonal contraception or IUD	IL10	1.22	3586	IL10	Below	0.28688114778816154	Published	CVL	MSD	Days since LMP	NA
Arnold-2016	454	454	Other	NA	3	23	Negative	Negative	Negative	Negative	Negative	Negative	Norplant	Positive	5	Ineligible - use of hormonal contraception or IUD	Ineligible - use of hormonal contraception or IUD	Ineligible - use of hormonal contraception or IUD	IL10	36.0547882283692	3586	IL10	In	5.172118963080225	Published	CVL	MSD	Days since LMP	NA
Arnold-2016	461	461	Other	Follicular	4	27	Negative	Negative	Negative	Negative	Negative	Negative	None	Negative	NA	Eligible	Ineligible - days since LMP outside of allowed windows	Ineligible - days since LMP outside of allowed windows	IL10	1.22	3586	IL10	Below	0.28688114778816154	Published	CVL	MSD	Days since LMP	NA
Arnold-2016	463	463	Other	Irregular	1389	22	Negative	Negative	Negative	Negative	Negative	Negative	DMPA	Positive	3	Ineligible - use of hormonal contraception or IUD	Ineligible - use of hormonal contraception or IUD	Ineligible - use of hormonal contraception or IUD	IL10	2.66529950072223	3586	IL10	In	1.4142976582860782	Published	CVL	MSD	Days since LMP	NA
Arnold-2016	472	472	Other	NA	3	34	Negative	Negative	Negative	Negative	Negative	Negative	None	Negative	NA	Ineligible - their phase not defined	Ineligible - days since LMP outside of allowed windows	Ineligible - days since LMP outside of allowed windows	IL10	1.22	3586	IL10	Below	0.28688114778816154	Published	CVL	MSD	Days since LMP	NA
Arnold-2016	475	475	Other	Irregular	3609	28	Positive	Negative	Negative	Negative	Negative	Positive	DMPA	Negative	NA	Ineligible - use of hormonal contraception or IUD	Ineligible - use of hormonal contraception or IUD	Ineligible - use of hormonal contraception or IUD	IL10	2.51291064170719	3586	IL10	In	1.3293593703598372	Published	CVL	MSD	Days since LMP	NA
Arnold-2016	476	476	Other	NA	NA	NA	NA	NA	NA	NA	NA	NA	None	NA	NA	Ineligible - no menstrual cycle information	Ineligible - no menstrual cycle information	Ineligible - no menstrual cycle information	IL10	1.22	3586	IL10	Below	0.28688114778816154	Published	CVL	MSD	Days since LMP	NA
Arnold-2016	477	477	Other	NA	17	23	Negative	Negative	Negative	Negative	Negative	Negative	None	Negative	NA	Ineligible - their phase not defined	Ineligible - days since LMP outside of allowed windows	Ineligible - days since LMP outside of allowed windows	IL10	12.9666151503687	3586	IL10	In	3.6967300175687856	Published	CVL	MSD	Days since LMP	NA
Arnold-2016	490	490	Follicular	Follicular	7	22	Negative	Negative	Negative	Negative	NA	Positive	None	Negative	NA	Eligible	Eligible	Ineligible - missing co-variate information	IL10	1.22	3586	IL10	Below	0.28688114778816154	Published	CVL	MSD	Days since LMP	NA
Arnold-2016	495	495	Other	NA	17	35	Negative	Negative	Negative	Negative	Positive	Negative	Pills	Negative	NA	Ineligible - use of hormonal contraception or IUD	Ineligible - use of hormonal contraception or IUD	Ineligible - use of hormonal contraception or IUD	IL10	1.22	3586	IL10	Below	0.28688114778816154	Published	CVL	MSD	Days since LMP	NA
Arnold-2016	498	498	Follicular	Irregular	12	43	Negative	Negative	Negative	Negative	Positive	Positive	DMPA	Negative	NA	Ineligible - use of hormonal contraception or IUD	Ineligible - use of hormonal contraception or IUD	Ineligible - use of hormonal contraception or IUD	IL10	1.22	3586	IL10	Below	0.28688114778816154	Published	CVL	MSD	Days since LMP	NA
Arnold-2016	499	499	Other	Irregular	16	28	Negative	Negative	Negative	Negative	Negative	Negative	DMPA	Negative	NA	Ineligible - use of hormonal contraception or IUD	Ineligible - use of hormonal contraception or IUD	Ineligible - use of hormonal contraception or IUD	IL10	1.22	3586	IL10	Below	0.28688114778816154	Published	CVL	MSD	Days since LMP	NA
Arnold-2016	502	502	Other	Irregular	341	24	Negative	Negative	Positive	Negative	Positive	Negative	DMPA	Negative	NA	Ineligible - use of hormonal contraception or IUD	Ineligible - use of hormonal contraception or IUD	Ineligible - use of hormonal contraception or IUD	IL10	1.22	3586	IL10	Below	0.28688114778816154	Published	CVL	MSD	Days since LMP	NA
Arnold-2016	503	503	Other	Irregular	525	29	Negative	Negative	Negative	Negative	Positive	Positive	DMPA	Positive	20	Ineligible - use of hormonal contraception or IUD	Ineligible - use of hormonal contraception or IUD	Ineligible - use of hormonal contraception or IUD	IL10	1.22	3586	IL10	Below	0.28688114778816154	Published	CVL	MSD	Days since LMP	NA
Arnold-2016	507	507	Other	Irregular	100	34	Negative	Negative	Negative	Negative	Negative	Negative	DMPA	Positive	7	Ineligible - use of hormonal contraception or IUD	Ineligible - use of hormonal contraception or IUD	Ineligible - use of hormonal contraception or IUD	IL10	1.22	3586	IL10	Below	0.28688114778816154	Published	CVL	MSD	Days since LMP	NA
Arnold-2016	511	511	Other	Irregular	NA	43	Negative	Negative	Negative	Negative	Positive	Negative	DMPA	Negative	NA	Ineligible - no menstrual cycle information	Ineligible - no menstrual cycle information	Ineligible - no menstrual cycle information	IL10	1.22	3586	IL10	Below	0.28688114778816154	Published	CVL	MSD	Days since LMP	NA
Arnold-2016	514	514	Other	Irregular	84	24	Negative	Negative	Negative	Negative	Negative	Negative	DMPA	Negative	NA	Ineligible - use of hormonal contraception or IUD	Ineligible - use of hormonal contraception or IUD	Ineligible - use of hormonal contraception or IUD	IL10	1.22	3586	IL10	Below	0.28688114778816154	Published	CVL	MSD	Days since LMP	NA
Arnold-2016	516	516	Other	NA	37	25	Negative	Negative	Negative	Negative	Negative	Negative	None	Negative	NA	Ineligible - their phase not defined	Ineligible - days since LMP outside of allowed windows	Ineligible - days since LMP outside of allowed windows	IL10	1.22	3586	IL10	Below	0.28688114778816154	Published	CVL	MSD	Days since LMP	NA
Arnold-2016	519	519	Other	NA	35	21	Negative	Negative	Negative	Negative	Positive	Negative	None	Positive	7	Ineligible - their phase not defined	Ineligible - days since LMP outside of allowed windows	Ineligible - days since LMP outside of allowed windows	IL10	1.22	3586	IL10	Below	0.28688114778816154	Published	CVL	MSD	Days since LMP	NA
Arnold-2016	521	521	Other	Irregular	160	27	Negative	Negative	Negative	Negative	Positive	Positive	DMPA	Positive	20	Ineligible - use of hormonal contraception or IUD	Ineligible - use of hormonal contraception or IUD	Ineligible - use of hormonal contraception or IUD	IL10	1.22	3586	IL10	Below	0.28688114778816154	Published	CVL	MSD	Days since LMP	NA
Arnold-2016	522	522	Follicular	Follicular	8	32	Negative	Negative	Negative	Negative	Positive	Positive	None	Positive	10	Eligible	Eligible	Eligible	IL10	11.1606321656998	3586	IL10	In	3.4803468421700576	Published	CVL	MSD	Days since LMP	NA
Arnold-2016	523	523	Follicular	Follicular	7	35	Negative	Negative	Negative	Negative	Positive	Positive	None	Negative	NA	Eligible	Eligible	Eligible	IL10	1.22	3586	IL10	Below	0.28688114778816154	Published	CVL	MSD	Days since LMP	NA
Arnold-2016	525	525	Other	NA	193	28	Negative	Negative	Negative	Negative	NA	Positive	None	Negative	NA	Ineligible - their phase not defined	Ineligible - days since LMP outside of allowed windows	Ineligible - days since LMP outside of allowed windows	IL10	1.22	3586	IL10	Below	0.28688114778816154	Published	CVL	MSD	Days since LMP	NA
Arnold-2016	531	531	Other	NA	2	30	Negative	Negative	Negative	Negative	Positive	Negative	None	Positive	9	Ineligible - their phase not defined	Ineligible - days since LMP outside of allowed windows	Ineligible - days since LMP outside of allowed windows	IL10	3.73942556421003	3586	IL10	In	1.902816666017781	Published	CVL	MSD	Days since LMP	NA
Arnold-2016	534	534	Other	Periovulatory	13	41	Negative	Negative	Negative	Negative	Positive	Negative	None	Negative	NA	Eligible	Ineligible - days since LMP outside of allowed windows	Ineligible - days since LMP outside of allowed windows	IL10	1.22	3586	IL10	Below	0.28688114778816154	Published	CVL	MSD	Days since LMP	NA
Arnold-2016	535	535	Follicular	Follicular	5	25	Negative	Negative	Negative	Negative	Positive	Negative	None	Positive	2	Eligible	Eligible	Eligible	IL10	1.22	3586	IL10	Below	0.28688114778816154	Published	CVL	MSD	Days since LMP	NA
Arnold-2016	12	12	Other	Irregular	15	32	Negative	Negative	Negative	Negative	Positive	Negative	DMPA	Negative	NA	Ineligible - use of hormonal contraception or IUD	Ineligible - use of hormonal contraception or IUD	Ineligible - use of hormonal contraception or IUD	IL17	1.22	3605	IL17A	Below	0.28688114778816154	Published	CVL	MSD	Days since LMP	NA
Arnold-2016	28	28	Other	Irregular	74	27	Negative	Negative	Negative	Negative	Negative	Positive	DMPA	Negative	NA	Ineligible - use of hormonal contraception or IUD	Ineligible - use of hormonal contraception or IUD	Ineligible - use of hormonal contraception or IUD	IL17	1.22	3605	IL17A	Below	0.28688114778816154	Published	CVL	MSD	Days since LMP	NA
Arnold-2016	44	44	Follicular	Periovulatory	12	37	Positive	Negative	Positive	Negative	Positive	Negative	None	Positive	5	Eligible	Eligible	Eligible	IL17	5.82580374765586	3605	IL17A	In	2.5424571026021026	Published	CVL	MSD	Days since LMP	NA
Arnold-2016	48	48	Luteal	Irregular	23	27	Negative	Negative	Negative	Negative	Positive	Negative	DMPA	Negative	NA	Ineligible - use of hormonal contraception or IUD	Ineligible - use of hormonal contraception or IUD	Ineligible - use of hormonal contraception or IUD	IL17	1.22	3605	IL17A	Below	0.28688114778816154	Published	CVL	MSD	Days since LMP	NA
Arnold-2016	54	54	Other	NA	NA	27	Negative	Negative	Negative	Positive	Negative	Negative	None	Positive	20	Ineligible - no menstrual cycle information	Ineligible - no menstrual cycle information	Ineligible - no menstrual cycle information	IL17	1287.52368055722	3605	IL17A	In	10.330383251721662	Published	CVL	MSD	Days since LMP	NA
Arnold-2016	56	56	Other	NA	NA	NA	NA	NA	NA	NA	NA	NA	None	NA	NA	Ineligible - no menstrual cycle information	Ineligible - no menstrual cycle information	Ineligible - no menstrual cycle information	IL17	4.74238240494629	3605	IL17A	In	2.2456120001197823	Published	CVL	MSD	Days since LMP	NA
Arnold-2016	62	62	Other	Irregular	66	27	Negative	Negative	Negative	Negative	Positive	Negative	DMPA	Negative	NA	Ineligible - use of hormonal contraception or IUD	Ineligible - use of hormonal contraception or IUD	Ineligible - use of hormonal contraception or IUD	IL17	1.22	3605	IL17A	Below	0.28688114778816154	Published	CVL	MSD	Days since LMP	NA
Arnold-2016	65	65	Other	NA	18	26	Negative	Negative	Negative	Negative	Positive	Negative	None	Negative	NA	Ineligible - their phase not defined	Ineligible - days since LMP outside of allowed windows	Ineligible - days since LMP outside of allowed windows	IL17	4.56035028722875	3605	IL17A	In	2.1891446441792	Published	CVL	MSD	Days since LMP	NA
Arnold-2016	75	75	Other	NA	NA	NA	NA	NA	NA	NA	NA	NA	None	NA	NA	Ineligible - no menstrual cycle information	Ineligible - no menstrual cycle information	Ineligible - no menstrual cycle information	IL17	1.22	3605	IL17A	Below	0.28688114778816154	Published	CVL	MSD	Days since LMP	NA
Arnold-2016	77	77	Other	NA	NA	NA	NA	NA	NA	NA	NA	NA	None	NA	NA	Ineligible - no menstrual cycle information	Ineligible - no menstrual cycle information	Ineligible - no menstrual cycle information	IL17	1.22	3605	IL17A	Below	0.28688114778816154	Published	CVL	MSD	Days since LMP	NA
Arnold-2016	87	87	Luteal	Luteal	22	30	Negative	Negative	Negative	Negative	Positive	Negative	None	Positive	5	Eligible	Eligible	Eligible	IL17	2.50962089781416	3605	IL17A	In	1.3274694477812934	Published	CVL	MSD	Days since LMP	NA
Arnold-2016	92	92	Other	Periovulatory	14	27	Negative	Negative	Negative	Negative	Negative	Negative	None	Negative	NA	Eligible	Ineligible - days since LMP outside of allowed windows	Ineligible - days since LMP outside of allowed windows	IL17	1.22	3605	IL17A	Below	0.28688114778816154	Published	CVL	MSD	Days since LMP	NA
Arnold-2016	106	106	Follicular	Follicular	6	35	Negative	Negative	Negative	Negative	Positive	Negative	None	Negative	NA	Eligible	Eligible	Eligible	IL17	1.22	3605	IL17A	Below	0.28688114778816154	Published	CVL	MSD	Days since LMP	NA
Arnold-2016	109	109	Other	NA	116	32	Negative	Negative	Negative	Negative	Negative	Negative	IUD	Negative	NA	Ineligible - use of hormonal contraception or IUD	Ineligible - use of hormonal contraception or IUD	Ineligible - use of hormonal contraception or IUD	IL17	1.22	3605	IL17A	Below	0.28688114778816154	Published	CVL	MSD	Days since LMP	NA
Arnold-2016	111	111	Follicular	Periovulatory	12	32	Negative	Negative	Negative	Negative	Positive	Negative	Pills	Negative	NA	Ineligible - use of hormonal contraception or IUD	Ineligible - use of hormonal contraception or IUD	Ineligible - use of hormonal contraception or IUD	IL17	3.57504248844136	3605	IL17A	In	1.8379603880447024	Published	CVL	MSD	Days since LMP	NA
Arnold-2016	113	113	Other	Luteal	28	27	Negative	Negative	Negative	Negative	Positive	Negative	Norplant	Negative	NA	Ineligible - use of hormonal contraception or IUD	Ineligible - use of hormonal contraception or IUD	Ineligible - use of hormonal contraception or IUD	IL17	1.22	3605	IL17A	Below	0.28688114778816154	Published	CVL	MSD	Days since LMP	NA
Arnold-2016	116	116	Other	NA	NA	NA	NA	NA	NA	NA	NA	NA	None	NA	NA	Ineligible - no menstrual cycle information	Ineligible - no menstrual cycle information	Ineligible - no menstrual cycle information	IL17	1.22	3605	IL17A	Below	0.28688114778816154	Published	CVL	MSD	Days since LMP	NA
Arnold-2016	117	117	Follicular	Follicular	8	24	Negative	Negative	Negative	Negative	Positive	Negative	None	Negative	NA	Eligible	Eligible	Eligible	IL17	17.7696936288329	3605	IL17A	In	4.151346902648228	Published	CVL	MSD	Days since LMP	NA
Arnold-2016	119	119	Follicular	Follicular	7	28	Negative	Negative	Negative	Negative	Negative	Negative	None	Positive	2	Eligible	Eligible	Eligible	IL17	14.8556584491871	3605	IL17A	In	3.892940646228607	Published	CVL	MSD	Days since LMP	NA
Arnold-2016	122	122	Follicular	Irregular	12	33	Negative	Negative	Negative	Negative	Positive	Positive	DMPA	Positive	3	Ineligible - use of hormonal contraception or IUD	Ineligible - use of hormonal contraception or IUD	Ineligible - use of hormonal contraception or IUD	IL17	1.22	3605	IL17A	Below	0.28688114778816154	Published	CVL	MSD	Days since LMP	NA
Arnold-2016	123	123	Follicular	Follicular	9	26	Negative	Negative	Negative	Negative	Negative	Negative	Norplant	Negative	NA	Ineligible - use of hormonal contraception or IUD	Ineligible - use of hormonal contraception or IUD	Ineligible - use of hormonal contraception or IUD	IL17	1.22	3605	IL17A	Below	0.28688114778816154	Published	CVL	MSD	Days since LMP	NA
Arnold-2016	132	132	Other	NA	NA	NA	NA	NA	NA	NA	NA	NA	None	NA	NA	Ineligible - no menstrual cycle information	Ineligible - no menstrual cycle information	Ineligible - no menstrual cycle information	IL17	1.22	3605	IL17A	Below	0.28688114778816154	Published	CVL	MSD	Days since LMP	NA
Arnold-2016	139	139	Other	Irregular	94	29	Negative	Negative	Negative	Negative	Negative	Negative	DMPA	Negative	NA	Ineligible - use of hormonal contraception or IUD	Ineligible - use of hormonal contraception or IUD	Ineligible - use of hormonal contraception or IUD	IL17	7.15629370369751	3605	IL17A	In	2.839212598705173	Published	CVL	MSD	Days since LMP	NA
Arnold-2016	155	155	Other	Luteal	29	28	Negative	Negative	Negative	Negative	Positive	Positive	None	Negative	NA	Eligible	Ineligible - days since LMP outside of allowed windows	Ineligible - days since LMP outside of allowed windows	IL17	4.35788895941571	3605	IL17A	In	2.123629436531557	Published	CVL	MSD	Days since LMP	NA
Arnold-2016	156	156	Other	NA	32	28	Negative	Negative	Negative	Negative	Negative	Positive	Pills	Negative	NA	Ineligible - use of hormonal contraception or IUD	Ineligible - use of hormonal contraception or IUD	Ineligible - use of hormonal contraception or IUD	IL17	3.27361928636283	3605	IL17A	In	1.7108865497859478	Published	CVL	MSD	Days since LMP	NA
Arnold-2016	178	178	Other	NA	508	32	Negative	Negative	Negative	Negative	Positive	Negative	Norplant	Negative	NA	Ineligible - use of hormonal contraception or IUD	Ineligible - use of hormonal contraception or IUD	Ineligible - use of hormonal contraception or IUD	IL17	3.70108153357128	3605	IL17A	In	1.8879469180707973	Published	CVL	MSD	Days since LMP	NA
Arnold-2016	179	179	Follicular	Irregular	10	26	Negative	Negative	Negative	Negative	Negative	Negative	DMPA	Positive	3	Ineligible - use of hormonal contraception or IUD	Ineligible - use of hormonal contraception or IUD	Ineligible - use of hormonal contraception or IUD	IL17	3.0731905775145494	3605	IL17A	In	1.6197372354339312	Published	CVL	MSD	Days since LMP	NA
Arnold-2016	192	192	Other	NA	34	29	Negative	Negative	Negative	Negative	NA	Negative	None	Negative	NA	Ineligible - their phase not defined	Ineligible - days since LMP outside of allowed windows	Ineligible - days since LMP outside of allowed windows	IL17	1.22	3605	IL17A	Below	0.28688114778816154	Published	CVL	MSD	Days since LMP	NA
Arnold-2016	207	207	Other	Periovulatory	15	27	Negative	Negative	Negative	Negative	Positive	Negative	None	Negative	NA	Eligible	Ineligible - days since LMP outside of allowed windows	Ineligible - days since LMP outside of allowed windows	IL17	1.22	3605	IL17A	Below	0.28688114778816154	Published	CVL	MSD	Days since LMP	NA
Arnold-2016	212	212	Other	NA	47	22	Negative	Negative	Negative	Negative	Positive	Negative	Norplant	Negative	NA	Ineligible - use of hormonal contraception or IUD	Ineligible - use of hormonal contraception or IUD	Ineligible - use of hormonal contraception or IUD	IL17	1.22	3605	IL17A	Below	0.28688114778816154	Published	CVL	MSD	Days since LMP	NA
Arnold-2016	220	220	Other	NA	474	27	Negative	Negative	Negative	Negative	Positive	Positive	Norplant	Positive	20	Ineligible - use of hormonal contraception or IUD	Ineligible - use of hormonal contraception or IUD	Ineligible - use of hormonal contraception or IUD	IL17	2.64157990482124	3605	IL17A	In	1.4014010504527643	Published	CVL	MSD	Days since LMP	NA
Arnold-2016	257	257	Other	NA	NA	NA	NA	NA	NA	NA	NA	NA	None	NA	NA	Ineligible - no menstrual cycle information	Ineligible - no menstrual cycle information	Ineligible - no menstrual cycle information	IL17	43.3063999308417	3605	IL17A	In	5.436508340767874	Published	CVL	MSD	Days since LMP	NA
Arnold-2016	275	275	Luteal	Luteal	24	30	Negative	Negative	Negative	Negative	Negative	Negative	None	Negative	NA	Eligible	Eligible	Eligible	IL17	5.10645459285553	3605	IL17A	In	2.3523219767706878	Published	CVL	MSD	Days since LMP	NA
Arnold-2016	278	278	Other	NA	18	25	Negative	Negative	Negative	Negative	Positive	Negative	None	Negative	NA	Ineligible - their phase not defined	Ineligible - days since LMP outside of allowed windows	Ineligible - days since LMP outside of allowed windows	IL17	4.51880737066665	3605	IL17A	In	2.1759420586005973	Published	CVL	MSD	Days since LMP	NA
Arnold-2016	284	284	Other	Irregular	71	28	Negative	Negative	Negative	Negative	Positive	Negative	DMPA	Negative	NA	Ineligible - use of hormonal contraception or IUD	Ineligible - use of hormonal contraception or IUD	Ineligible - use of hormonal contraception or IUD	IL17	12.0802952992035	3605	IL17A	In	3.5945838162299384	Published	CVL	MSD	Days since LMP	NA
Arnold-2016	287	287	Other	NA	201	26	Negative	Negative	Negative	Negative	Negative	Positive	None	Positive	4	Ineligible - their phase not defined	Ineligible - days since LMP outside of allowed windows	Ineligible - days since LMP outside of allowed windows	IL17	5.67158653727647	3605	IL17A	In	2.50375236290836	Published	CVL	MSD	Days since LMP	NA
Arnold-2016	291	291	Other	NA	NA	NA	NA	NA	NA	NA	NA	NA	None	NA	NA	Ineligible - no menstrual cycle information	Ineligible - no menstrual cycle information	Ineligible - no menstrual cycle information	IL17	2.76837564751842	3605	IL17A	In	1.469039719001151	Published	CVL	MSD	Days since LMP	NA
Arnold-2016	302	302	Other	NA	NA	NA	NA	NA	NA	NA	NA	NA	None	NA	NA	Ineligible - no menstrual cycle information	Ineligible - no menstrual cycle information	Ineligible - no menstrual cycle information	IL17	1.22	3605	IL17A	Below	0.28688114778816154	Published	CVL	MSD	Days since LMP	NA
[truncated: 446 more rows]
