# Supplementary material for: Changes in concentrations of cervicovaginal immune mediators across the menstrual cycle: a systematic review and meta-analysis of individual patient data
Source: BMC Med. 2022 Oct 5;20:353. doi: 10.1186/s12916-022-02532-9 (PMC9533580; doi:10.1186/s12916-022-02532-9)
Supplement: Supplementary file 3 — Additional file 3. Code and data. IPD from co-authors who agreed to share it, results of all analyses presented in the paper, and R code files necessary to reproduce the analysis and figures. [file 12916_2022_2532_MOESM3_ESM.zip › MenstrualCycleMetaanalysis/data/data_complete/01_study/Barousse-2007.csv]

StudyName	Ptid	SampleId	Visit	Phase	TheirPhase	SerumProgesterone	SerumEstradiol	HormonalContraception	VaginalpH	BloodDetection	BloodDetectionMethod	DaysSinceLastIntercourse	DoucheWithin24h	DaysSinceDouche	Chlamydia	Gonorrhea	Trichomonas	Yeast	TotalProtein	EligibilityTheirPhase	EligibilityPrimary	EligibilitySecondary	Assay	Concentration	Detectable	LowerLOD	EntrezId	OfficialSymbol	Log2Concentration	Published	SampleType	AssayMethod	OurPhasingMethod	TotalProteinAssay
Barousse-2007	3008	3008-0	0	Other	Unknown	NA	NA	Unknown	NA	Negative	Visual	NA	NA	NA	Negative	Negative	Negative	Negative	619000000	Ineligible - their phase not defined	Ineligible - unknown if hormonal contraception used	Ineligible - unknown if hormonal contraception used	IFN-g	118.848	In	NA	3458	IFNG	6.892973815273334	Published	CVL	ELISA	Serum progesterone	BCA
Barousse-2007	3008	3008-1-3	1-3	Follicular	Unknown	0.53	40.88	DMPA	NA	Negative	Visual	6	NA	NA	Negative	Negative	Negative	Negative	620000000	Ineligible - their phase not defined	Ineligible - use of hormonal contraception or IUD	Ineligible - use of hormonal contraception or IUD	IFN-g	0.17267000000000002	Below	NA	3458	IFNG	-2.5339106467099044	Published	CVL	ELISA	Serum progesterone	BCA
Barousse-2007	3008	3008-3-3	3-3	Other	Unknown	NA	NA	None	4.4	NA	NA	5	NA	NA	Negative	Negative	Negative	Negative	2390000000	Ineligible - their phase not defined	Ineligible - no menstrual cycle information	Ineligible - no menstrual cycle information	IFN-g	4.07495	In	NA	3458	IFNG	2.0267823574554718	Published	CVL	ELISA	Serum progesterone	BCA
Barousse-2007	3009	3009-0	0	Follicular	Unknown	0.71	60.19	Unknown	NA	Negative	Visual	NA	NA	NA	Negative	Negative	Negative	Negative	758000000	Ineligible - their phase not defined	Ineligible - unknown if hormonal contraception used	Ineligible - unknown if hormonal contraception used	IFN-g	42.4859	In	NA	3458	IFNG	5.4089122214270695	Published	CVL	ELISA	Serum progesterone	BCA
Barousse-2007	3009	3009-1-3	1-3	Other	Unknown	NA	NA	DMPA	NA	Negative	Visual	33	NA	NA	Negative	Negative	Negative	Negative	206000000	Ineligible - their phase not defined	Ineligible - use of hormonal contraception or IUD	Ineligible - use of hormonal contraception or IUD	IFN-g	42.4875	In	NA	3458	IFNG	5.408966551654309	Published	CVL	ELISA	Serum progesterone	BCA
Barousse-2007	3009	3009-2-0	2-0	Follicular	Unknown	0.81	38.14	Unknown	7	Positive	Visual	1	NA	NA	Negative	Negative	Negative	Negative	1232000000	Ineligible - their phase not defined	Ineligible - unknown if hormonal contraception used	Ineligible - unknown if hormonal contraception used	IFN-g	163.80672	In	NA	3458	IFNG	7.355850733028435	Published	CVL	ELISA	Serum progesterone	BCA
Barousse-2007	3009	3009-2-3	2-3	Other	Unknown	NA	NA	DMPA	4.7	Negative	Visual	10	NA	NA	Negative	Negative	Negative	Negative	1524000000	Ineligible - their phase not defined	Ineligible - use of hormonal contraception or IUD	Ineligible - use of hormonal contraception or IUD	IFN-g	140.29944	In	NA	3458	IFNG	7.132365440280397	Published	CVL	ELISA	Serum progesterone	BCA
Barousse-2007	3009	3009-2-6	2-6	Follicular	Unknown	0.67	29.5	DMPA	5	NA	NA	1	NA	NA	Negative	Negative	Negative	Negative	910000000	Ineligible - their phase not defined	Ineligible - use of hormonal contraception or IUD	Ineligible - use of hormonal contraception or IUD	IFN-g	28.80969	In	NA	3458	IFNG	4.8484822316826515	Published	CVL	ELISA	Serum progesterone	BCA
Barousse-2007	3009	3009-2-9	2-9	Follicular	Unknown	0.45	24.32	DMPA	4.4	NA	NA	25	NA	NA	Negative	Negative	Negative	Negative	680000000	Ineligible - their phase not defined	Ineligible - use of hormonal contraception or IUD	Ineligible - use of hormonal contraception or IUD	IFN-g	30.3900024	In	NA	3458	IFNG	4.92552488368202	Published	CVL	ELISA	Serum progesterone	BCA
Barousse-2007	3009	3009-3-0	3-0	Follicular	Unknown	0.59	38.54	DMPA	4.4	NA	NA	20	NA	NA	Negative	Negative	Negative	Negative	4139999999.9999995	Ineligible - their phase not defined	Ineligible - use of hormonal contraception or IUD	Ineligible - use of hormonal contraception or IUD	IFN-g	7.71696	In	NA	3458	IFNG	2.9480326277167936	Published	CVL	ELISA	Serum progesterone	BCA
Barousse-2007	3009	3009-3-3	3-3	Follicular	Unknown	0.32	38.35	DMPA	4.7	NA	NA	13	NA	NA	Negative	Negative	Negative	Positive	3980000000	Ineligible - their phase not defined	Ineligible - use of hormonal contraception or IUD	Ineligible - use of hormonal contraception or IUD	IFN-g	5.13818	In	NA	3458	IFNG	2.3612574314140278	Published	CVL	ELISA	Serum progesterone	BCA
Barousse-2007	3011	3011-0	0	Other	Unknown	NA	NA	Unknown	NA	Negative	Visual	NA	NA	NA	Negative	Negative	Negative	Negative	1684000000	Ineligible - their phase not defined	Ineligible - unknown if hormonal contraception used	Ineligible - unknown if hormonal contraception used	IFN-g	27.263960000000004	In	NA	3458	IFNG	4.768923218932151	Published	CVL	ELISA	Serum progesterone	BCA
Barousse-2007	3011	3011-2-0	2-0	Follicular	Unknown	0.73	53.03	None	5.3	Negative	Visual	3	Negative	14	Negative	Negative	Negative	Negative	2312000000	Ineligible - their phase not defined	Eligible	Eligible	IFN-g	83.32448	In	NA	3458	IFNG	6.380668503877406	Published	CVL	ELISA	Serum progesterone	BCA
Barousse-2007	3011	3011-2-3	2-3	Luteal	Unknown	13.14	177.4	None	6.1	NA	NA	18	NA	NA	Negative	Negative	Negative	Negative	260000000	Ineligible - their phase not defined	Eligible	Ineligible - missing co-variate information	IFN-g	0.17267000000000002	Below	NA	3458	IFNG	-2.5339106467099044	Published	CVL	ELISA	Serum progesterone	BCA
Barousse-2007	3011	3011-3-0	3-0	Luteal	Unknown	22.14	193.61	None	6.5	NA	NA	15	Negative	10	Negative	Negative	Negative	Negative	3180000000	Ineligible - their phase not defined	Eligible	Ineligible - missing co-variate information	IFN-g	10.25868	In	NA	3458	IFNG	3.358773204003186	Published	CVL	ELISA	Serum progesterone	BCA
Barousse-2007	3011	3011-3-3	3-3	Luteal	Unknown	20.3	188.11	None	5	NA	NA	14	NA	NA	Negative	Negative	Negative	Negative	2220000000	Ineligible - their phase not defined	Eligible	Ineligible - missing co-variate information	IFN-g	7.28826	In	NA	3458	IFNG	2.865574426486275	Published	CVL	ELISA	Serum progesterone	BCA
Barousse-2007	3010	3010-0	0	Other	Unknown	NA	NA	Unknown	NA	Negative	Visual	NA	NA	NA	Negative	Negative	Negative	Negative	529000000	Ineligible - their phase not defined	Ineligible - unknown if hormonal contraception used	Ineligible - unknown if hormonal contraception used	IFN-g	21.67842	In	NA	3458	IFNG	4.438187706688461	Published	CVL	ELISA	Serum progesterone	BCA
Barousse-2007	3014	3014-0	0	Follicular	Unknown	0.39	14.8	DMPA	NA	Negative	Visual	113	NA	NA	Negative	Negative	Negative	Negative	263000000	Ineligible - their phase not defined	Ineligible - use of hormonal contraception or IUD	Ineligible - use of hormonal contraception or IUD	IFN-g	30.81571	In	NA	3458	IFNG	4.945594126353409	Published	CVL	ELISA	Serum progesterone	BCA
Barousse-2007	3015	3015-0	0	Follicular	Unknown	0.58	12.96	DMPA	NA	Negative	Visual	1	NA	NA	Negative	Positive	Negative	Negative	456000000	Ineligible - their phase not defined	Ineligible - use of hormonal contraception or IUD	Ineligible - use of hormonal contraception or IUD	IFN-g	94.10928	In	NA	3458	IFNG	6.556265087233951	Published	CVL	ELISA	Serum progesterone	BCA
Barousse-2007	3012	3012-0	0	Other	Unknown	NA	NA	Oral contraceptive	NA	Negative	Visual	63	NA	NA	Negative	Negative	Negative	Negative	366000000	Ineligible - their phase not defined	Ineligible - use of hormonal contraception or IUD	Ineligible - use of hormonal contraception or IUD	IFN-g	44.08104	In	NA	3458	IFNG	5.462086356571908	Published	CVL	ELISA	Serum progesterone	BCA
Barousse-2007	3012	3012-1-3	1-3	Follicular	Unknown	0.79	90.83	Unknown	5	Negative	Visual	1	NA	NA	Negative	Negative	Negative	Negative	297000000	Ineligible - their phase not defined	Ineligible - unknown if hormonal contraception used	Ineligible - unknown if hormonal contraception used	IFN-g	275.65461	In	NA	3458	IFNG	8.10671791878773	Published	CVL	ELISA	Serum progesterone	BCA
Barousse-2007	3012	3012-2-0	2-0	Other	Unknown	NA	NA	DMPA	4.7	Negative	Visual	3	NA	NA	Positive	Negative	Negative	Negative	870000000	Ineligible - their phase not defined	Ineligible - use of hormonal contraception or IUD	Ineligible - use of hormonal contraception or IUD	IFN-g	44.0829	In	NA	3458	IFNG	5.462147229821821	Published	CVL	ELISA	Serum progesterone	BCA
Barousse-2007	3012	3012-3-0	3-0	Other	Unknown	1.16	80.77	None	4.4	NA	NA	10	NA	NA	Negative	Negative	Negative	Negative	5510000000	Ineligible - their phase not defined	Ineligible - serum progesterone outside of allowed windows	Ineligible - serum progesterone outside of allowed windows	IFN-g	15.41147	In	NA	3458	IFNG	3.9459325726105376	Published	CVL	ELISA	Serum progesterone	BCA
Barousse-2007	3013	3013-0	0	Follicular	Unknown	0.81	12.75	DMPA	NA	Negative	Visual	110	NA	NA	Positive	Negative	Negative	Negative	288000000	Ineligible - their phase not defined	Ineligible - use of hormonal contraception or IUD	Ineligible - use of hormonal contraception or IUD	IFN-g	69.4368	In	NA	3458	IFNG	6.117628557495389	Published	CVL	ELISA	Serum progesterone	BCA
Barousse-2007	3013	3013-1-3	1-3	Luteal	Unknown	3.75	30.64	DMPA	NA	Negative	Visual	64	NA	NA	NA	NA	NA	NA	344000000	Ineligible - their phase not defined	Ineligible - use of hormonal contraception or IUD	Ineligible - use of hormonal contraception or IUD	IFN-g	19.7284	In	NA	3458	IFNG	4.302202051168473	Published	CVL	ELISA	Serum progesterone	BCA
Barousse-2007	3013	3013-2-0	2-0	Other	Unknown	NA	NA	None	4.4	Negative	Visual	11	NA	NA	Negative	Positive	Negative	Negative	1246000000	Ineligible - their phase not defined	Ineligible - no menstrual cycle information	Ineligible - no menstrual cycle information	IFN-g	32.54552	In	NA	3458	IFNG	5.024387060133621	Published	CVL	ELISA	Serum progesterone	BCA
Barousse-2007	3013	3013-2-3	2-3	Other	Unknown	NA	NA	None	4.5	NA	NA	171	NA	NA	Negative	Negative	Negative	Negative	550000000	Ineligible - their phase not defined	Ineligible - no menstrual cycle information	Ineligible - no menstrual cycle information	IFN-g	42.95005	In	NA	3458	IFNG	5.42458790575541	Published	CVL	ELISA	Serum progesterone	BCA
Barousse-2007	3013	3013-2-9	2-9	Luteal	Unknown	35.5	260.5	None	7	NA	NA	2	NA	NA	Negative	Negative	Negative	Negative	3480000000	Ineligible - their phase not defined	Eligible	Ineligible - missing co-variate information	IFN-g	20.0796	In	NA	3458	IFNG	4.327658624944761	Published	CVL	ELISA	Serum progesterone	BCA
Barousse-2007	3013	3013-3-0	3-0	Other	Unknown	NA	NA	None	4.4	NA	NA	2	NA	NA	Negative	Negative	Negative	Negative	7320000000	Ineligible - their phase not defined	Ineligible - no menstrual cycle information	Ineligible - no menstrual cycle information	IFN-g	12.75876	In	NA	3458	IFNG	3.6734162179729157	Published	CVL	ELISA	Serum progesterone	BCA
Barousse-2007	3016	3016-0	0	Follicular	Unknown	0.56	36.62	DMPA	5	Negative	Visual	14	NA	NA	Negative	Negative	Positive	Negative	30000000	Ineligible - their phase not defined	Ineligible - use of hormonal contraception or IUD	Ineligible - use of hormonal contraception or IUD	IFN-g	75.063	In	NA	3458	IFNG	6.230030045632268	Published	CVL	ELISA	Serum progesterone	BCA
Barousse-2007	3017	3017-0	0	Other	Unknown	1.41	94.75	None	4.4	Negative	Visual	19	Negative	21	Negative	Negative	Negative	Negative	727000000	Ineligible - their phase not defined	Ineligible - serum progesterone outside of allowed windows	Ineligible - serum progesterone outside of allowed windows	IFN-g	88.75943	In	NA	3458	IFNG	6.471828497676751	Published	CVL	ELISA	Serum progesterone	BCA
Barousse-2007	3017	3017-1-3	1-3	Follicular	Unknown	0.39	37.35	Unknown	4.4	Negative	Visual	124	NA	NA	Negative	Negative	Negative	Negative	1927000000	Ineligible - their phase not defined	Ineligible - unknown if hormonal contraception used	Ineligible - unknown if hormonal contraception used	IFN-g	104.65537	In	NA	3458	IFNG	6.70950252978311	Published	CVL	ELISA	Serum progesterone	BCA
Barousse-2007	3017	3017-2-0	2-0	Other	Unknown	NA	NA	DMPA	6.1	Negative	Visual	27	NA	NA	Negative	Negative	Negative	Negative	242000000	Ineligible - their phase not defined	Ineligible - use of hormonal contraception or IUD	Ineligible - use of hormonal contraception or IUD	IFN-g	69.43706	In	NA	3458	IFNG	6.117633959530165	Published	CVL	ELISA	Serum progesterone	BCA
Barousse-2007	3017	3017-2-9	2-9	Follicular	Unknown	0.28	22.35	Oral contraceptive	7	NA	NA	55	NA	NA	Negative	Negative	Negative	Negative	16350000000.000002	Ineligible - their phase not defined	Ineligible - use of hormonal contraception or IUD	Ineligible - use of hormonal contraception or IUD	IFN-g	12.213450000000002	In	NA	3458	IFNG	3.6103988787378705	Published	CVL	ELISA	Serum progesterone	BCA
Barousse-2007	3017	3017-3-0	3-0	Follicular	Unknown	0.71	46.62	None	6.1	NA	NA	1	NA	NA	Negative	Positive	Negative	Negative	4099999999.9999995	Ineligible - their phase not defined	Eligible	Ineligible - missing co-variate information	IFN-g	11.4513	In	NA	3458	IFNG	3.5174394833485843	Published	CVL	ELISA	Serum progesterone	BCA
Barousse-2007	3018	3018-0	0	Follicular	Unknown	0.71	79.46	None	4.4	Negative	Visual	NA	NA	NA	Negative	Negative	Negative	Negative	386000000	Ineligible - their phase not defined	Eligible	Ineligible - missing co-variate information	IFN-g	141.5462	In	NA	3458	IFNG	7.145129208430297	Published	CVL	ELISA	Serum progesterone	BCA
Barousse-2007	3018	3018-1-3	1-3	Luteal	Unknown	9.45	98.21	None	NA	Negative	Visual	NA	NA	NA	Negative	Negative	Negative	Negative	1121000000	Ineligible - their phase not defined	Eligible	Ineligible - missing co-variate information	IFN-g	40.87166	In	NA	3458	IFNG	5.3530289344077495	Published	CVL	ELISA	Serum progesterone	BCA
Barousse-2007	3018	3018-2-0	2-0	Other	Unknown	NA	NA	Unknown	4.4	Negative	Visual	NA	NA	NA	Negative	Negative	Negative	Negative	701000000	Ineligible - their phase not defined	Ineligible - unknown if hormonal contraception used	Ineligible - unknown if hormonal contraception used	IFN-g	44.07888	In	NA	3458	IFNG	5.462015661832418	Published	CVL	ELISA	Serum progesterone	BCA
Barousse-2007	3018	3018-2-9	2-9	Follicular	Unknown	0.28	8.95	Oral contraceptive	4.4	NA	NA	NA	NA	NA	Negative	Negative	Negative	Negative	3350000000	Ineligible - their phase not defined	Ineligible - use of hormonal contraception or IUD	Ineligible - use of hormonal contraception or IUD	IFN-g	6.968	In	NA	3458	IFNG	2.8007446239367777	Published	CVL	ELISA	Serum progesterone	BCA
Barousse-2007	3018	3018-3-0	3-0	Other	Unknown	NA	NA	Oral contraceptive	4.4	NA	NA	1	NA	NA	Negative	Negative	Negative	Negative	5210000000	Ineligible - their phase not defined	Ineligible - use of hormonal contraception or IUD	Ineligible - use of hormonal contraception or IUD	IFN-g	7.24711	In	NA	3458	IFNG	2.8574057923839358	Published	CVL	ELISA	Serum progesterone	BCA
Barousse-2007	3022	3022-1-3	1-3	Follicular	Unknown	0.71	42.87	DMPA	4.4	Negative	Visual	6	NA	NA	Negative	Negative	Negative	Negative	489000000	Ineligible - their phase not defined	Ineligible - use of hormonal contraception or IUD	Ineligible - use of hormonal contraception or IUD	IFN-g	152.71959	In	NA	3458	IFNG	7.254741324490392	Published	CVL	ELISA	Serum progesterone	BCA
Barousse-2007	3022	3022-2-0	2-0	Follicular	Unknown	0.48	33.45	DMPA	4.7	NA	NA	2	NA	NA	Negative	Negative	Negative	Negative	420000000	Ineligible - their phase not defined	Ineligible - use of hormonal contraception or IUD	Ineligible - use of hormonal contraception or IUD	IFN-g	22.6296	In	NA	3458	IFNG	4.500139178691614	Published	CVL	ELISA	Serum progesterone	BCA
Barousse-2007	3022	3022-2-3	2-3	Other	Unknown	NA	NA	DMPA	4.4	NA	NA	NA	NA	NA	Negative	Negative	Negative	Negative	950000000	Ineligible - their phase not defined	Ineligible - use of hormonal contraception or IUD	Ineligible - use of hormonal contraception or IUD	IFN-g	37.0215	In	NA	3458	IFNG	5.210291444950536	Published	CVL	ELISA	Serum progesterone	BCA
Barousse-2007	3022	3022-3-0	3-0	Other	Unknown	NA	NA	DMPA	4.4	NA	NA	3	NA	NA	Negative	Negative	Negative	Negative	4540000000	Ineligible - their phase not defined	Ineligible - use of hormonal contraception or IUD	Ineligible - use of hormonal contraception or IUD	IFN-g	14.9593	In	NA	3458	IFNG	3.9029707627495176	Published	CVL	ELISA	Serum progesterone	BCA
Barousse-2007	3019	3019-1-3	1-3	Follicular	Unknown	0.47	11.64	Unknown	4.7	Negative	Visual	NA	NA	NA	Negative	Negative	Negative	Negative	521000000	Ineligible - their phase not defined	Ineligible - unknown if hormonal contraception used	Ineligible - unknown if hormonal contraception used	IFN-g	161.34849	In	NA	3458	IFNG	7.33403626602099	Published	CVL	ELISA	Serum progesterone	BCA
Barousse-2007	3019	3019-2-0	2-0	Other	Unknown	NA	NA	DMPA	4.4	Negative	Visual	NA	NA	NA	Negative	Negative	Negative	Negative	1061000000	Ineligible - their phase not defined	Ineligible - use of hormonal contraception or IUD	Ineligible - use of hormonal contraception or IUD	IFN-g	182.14187	In	NA	3458	IFNG	7.50891879082607	Published	CVL	ELISA	Serum progesterone	BCA
Barousse-2007	3019	3019-2-3	2-3	Follicular	Unknown	0.29	5	DMPA	4.4	NA	NA	7	NA	NA	Negative	Negative	Negative	Negative	500000000	Ineligible - their phase not defined	Ineligible - use of hormonal contraception or IUD	Ineligible - use of hormonal contraception or IUD	IFN-g	0.17267000000000002	Below	NA	3458	IFNG	-2.5339106467099044	Published	CVL	ELISA	Serum progesterone	BCA
Barousse-2007	3019	3019-2-6	2-6	Other	Unknown	NA	NA	DMPA	4.7	NA	NA	2	NA	NA	Negative	Negative	Negative	Negative	520000000	Ineligible - their phase not defined	Ineligible - use of hormonal contraception or IUD	Ineligible - use of hormonal contraception or IUD	IFN-g	0.17267000000000002	Below	NA	3458	IFNG	-2.5339106467099044	Published	CVL	ELISA	Serum progesterone	BCA
Barousse-2007	3024	3024-1-3	1-3	Follicular	Unknown	0.64	15.04	Unknown	4.4	Negative	Visual	NA	NA	NA	Negative	Negative	Negative	Negative	757000000	Ineligible - their phase not defined	Ineligible - unknown if hormonal contraception used	Ineligible - unknown if hormonal contraception used	IFN-g	135.29861	In	NA	3458	IFNG	7.080003207534054	Published	CVL	ELISA	Serum progesterone	BCA
Barousse-2007	3026	3026-0	0	Follicular	Unknown	0.21	31.74	Unknown	4.7	NA	NA	NA	NA	NA	Negative	Negative	Negative	Negative	530000000	Ineligible - their phase not defined	Ineligible - unknown if hormonal contraception used	Ineligible - unknown if hormonal contraception used	IFN-g	0.17267000000000002	Below	NA	3458	IFNG	-2.5339106467099044	Published	CVL	ELISA	Serum progesterone	BCA
Barousse-2007	3026	3026-1-3	1-3	Other	Unknown	NA	NA	DMPA	5.8	Negative	Visual	14	NA	NA	Negative	Negative	Negative	Negative	1000999999.9999999	Ineligible - their phase not defined	Ineligible - use of hormonal contraception or IUD	Ineligible - use of hormonal contraception or IUD	IFN-g	141.55140999999998	In	NA	3458	IFNG	7.145182309840541	Published	CVL	ELISA	Serum progesterone	BCA
Barousse-2007	3027	3027-0	0	Follicular	Unknown	0.71	18.01	Oral contraceptive	4	NA	NA	53	NA	NA	Negative	Negative	Negative	Negative	380000000	Ineligible - their phase not defined	Ineligible - use of hormonal contraception or IUD	Ineligible - use of hormonal contraception or IUD	IFN-g	0.17267000000000002	Below	NA	3458	IFNG	-2.5339106467099044	Published	CVL	ELISA	Serum progesterone	BCA
Barousse-2007	3027	3027-1-3	1-3	Follicular	Unknown	0.4	13.83	Oral contraceptive	4.4	Negative	Visual	33	NA	NA	Negative	Negative	Negative	Negative	561000000	Ineligible - their phase not defined	Ineligible - use of hormonal contraception or IUD	Ineligible - use of hormonal contraception or IUD	IFN-g	146.52198	In	NA	3458	IFNG	7.194973291681038	Published	CVL	ELISA	Serum progesterone	BCA
Barousse-2007	3027	3027-2-0	2-0	Follicular	Unknown	0.62	5	Oral contraceptive	NA	NA	NA	NA	NA	NA	Negative	Negative	Negative	Negative	520000000	Ineligible - their phase not defined	Ineligible - use of hormonal contraception or IUD	Ineligible - use of hormonal contraception or IUD	IFN-g	48.3184	In	NA	3458	IFNG	5.594500777400451	Published	CVL	ELISA	Serum progesterone	BCA
Barousse-2007	3028	3028-1-3	1-3	Follicular	Unknown	0.37	57.79	Oral contraceptive	4.4	Negative	Visual	13	Negative	5	Negative	Negative	Negative	Negative	1718000000	Ineligible - their phase not defined	Ineligible - use of hormonal contraception or IUD	Ineligible - use of hormonal contraception or IUD	IFN-g	123.93652	In	NA	3458	IFNG	6.953457554489222	Published	CVL	ELISA	Serum progesterone	BCA
Barousse-2007	3028	3028-2-0	2-0	Follicular	Unknown	0.58	136.35	Oral contraceptive	5.3	NA	NA	10	Negative	16	Negative	Negative	Positive	Negative	960000000	Ineligible - their phase not defined	Ineligible - use of hormonal contraception or IUD	Ineligible - use of hormonal contraception or IUD	IFN-g	1643.1936	In	NA	3458	IFNG	10.682286752354493	Published	CVL	ELISA	Serum progesterone	BCA
Barousse-2007	3029	3029-1-3	1-3	Other	Unknown	1.5	135.86	Oral contraceptive	4	Negative	Visual	14	Negative	2	Negative	Negative	Negative	Negative	2421000000	Ineligible - their phase not defined	Ineligible - use of hormonal contraception or IUD	Ineligible - use of hormonal contraception or IUD	IFN-g	134.05077	In	NA	3458	IFNG	7.06663569609252	Published	CVL	ELISA	Serum progesterone	BCA
Barousse-2007	3029	3029-2-0	2-0	Follicular	Unknown	0.37	7.83	DMPA	4	NA	NA	3	Negative	3	Negative	Negative	Negative	Negative	240000000	Ineligible - their phase not defined	Ineligible - use of hormonal contraception or IUD	Ineligible - use of hormonal contraception or IUD	IFN-g	0.17267000000000002	Below	NA	3458	IFNG	-2.5339106467099044	Published	CVL	ELISA	Serum progesterone	BCA
Barousse-2007	3029	3029-2-3	2-3	Follicular	Unknown	0.58	29.28	DMPA	5.3	NA	NA	10	NA	NA	Negative	Negative	Negative	Negative	390000000	Ineligible - their phase not defined	Ineligible - use of hormonal contraception or IUD	Ineligible - use of hormonal contraception or IUD	IFN-g	0.17267000000000002	Below	NA	3458	IFNG	-2.5339106467099044	Published	CVL	ELISA	Serum progesterone	BCA
Barousse-2007	3031	3031-0	0	Luteal	Unknown	8.88	195.84	Unknown	4.4	Negative	Visual	98	NA	NA	Positive	Negative	Negative	Negative	2295000000	Ineligible - their phase not defined	Ineligible - unknown if hormonal contraception used	Ineligible - unknown if hormonal contraception used	IFN-g	248.84685000000002	In	NA	3458	IFNG	7.959114314711531	Published	CVL	ELISA	Serum progesterone	BCA
Barousse-2007	3031	3031-1-3	1-3	Follicular	Unknown	0.31	20.88	DMPA	4	Negative	Visual	4	NA	NA	NA	NA	NA	NA	755000000	Ineligible - their phase not defined	Ineligible - use of hormonal contraception or IUD	Ineligible - use of hormonal contraception or IUD	IFN-g	200.36945	In	NA	3458	IFNG	7.64651874973849	Published	CVL	ELISA	Serum progesterone	BCA
Barousse-2007	3031	3031-2-0	2-0	Follicular	Unknown	0.43	5	DMPA	7	NA	NA	1	NA	NA	NA	NA	NA	NA	1430000000	Ineligible - their phase not defined	Ineligible - use of hormonal contraception or IUD	Ineligible - use of hormonal contraception or IUD	IFN-g	23.5521	In	NA	3458	IFNG	4.557783796955295	Published	CVL	ELISA	Serum progesterone	BCA
Barousse-2007	3031	3031-2-3	2-3	Follicular	Unknown	0.57	12.55	None	5	NA	NA	0	NA	NA	Negative	Positive	Negative	Negative	100000000	Ineligible - their phase not defined	Eligible	Ineligible - missing co-variate information	IFN-g	0.17267000000000002	Below	NA	3458	IFNG	-2.5339106467099044	Published	CVL	ELISA	Serum progesterone	BCA
Barousse-2007	3031	3031-2-6	2-6	Follicular	Unknown	0.63	62.57	None	4.4	NA	NA	6	NA	NA	Negative	Negative	Negative	Negative	3250000000	Ineligible - their phase not defined	Eligible	Ineligible - missing co-variate information	IFN-g	13.26975	In	NA	3458	IFNG	3.730069285704156	Published	CVL	ELISA	Serum progesterone	BCA
Barousse-2007	3031	3031-2-9	2-9	Other	Unknown	NA	NA	DMPA	6.5	NA	NA	49	NA	NA	Negative	Negative	Negative	Negative	1670000000	Ineligible - their phase not defined	Ineligible - use of hormonal contraception or IUD	Ineligible - use of hormonal contraception or IUD	IFN-g	8.43016	In	NA	3458	IFNG	3.0755600130197895	Published	CVL	ELISA	Serum progesterone	BCA
Barousse-2007	3031	3031-3-0	3-0	Other	Unknown	NA	NA	None	NA	NA	NA	1	NA	NA	NA	NA	NA	NA	260000000	Ineligible - their phase not defined	Ineligible - no menstrual cycle information	Ineligible - no menstrual cycle information	IFN-g	0.17267000000000002	Below	NA	3458	IFNG	-2.5339106467099044	Published	CVL	ELISA	Serum progesterone	BCA
Barousse-2007	3032	3032-0	0	Follicular	Unknown	0.92	9.75	DMPA	4.4	Negative	Visual	5	Negative	14	Negative	Negative	Negative	Negative	589000000	Ineligible - their phase not defined	Ineligible - use of hormonal contraception or IUD	Ineligible - use of hormonal contraception or IUD	IFN-g	202.7927	In	NA	3458	IFNG	7.663861909850927	Published	CVL	ELISA	Serum progesterone	BCA
Barousse-2007	3032	3032-1-3	1-3	Follicular	Unknown	0.51	12.23	DMPA	4.7	Negative	Visual	5	Negative	66	Negative	Negative	Negative	Negative	1262000000	Ineligible - their phase not defined	Ineligible - use of hormonal contraception or IUD	Ineligible - use of hormonal contraception or IUD	IFN-g	197.9447	In	NA	3458	IFNG	7.628953629276703	Published	CVL	ELISA	Serum progesterone	BCA
Barousse-2007	3032	3032-2-0	2-0	Follicular	Unknown	0.34	6.19	DMPA	4.7	NA	NA	2	Negative	124	Negative	Negative	Negative	Negative	500000000	Ineligible - their phase not defined	Ineligible - use of hormonal contraception or IUD	Ineligible - use of hormonal contraception or IUD	IFN-g	0.17267000000000002	Below	NA	3458	IFNG	-2.5339106467099044	Published	CVL	ELISA	Serum progesterone	BCA
Barousse-2007	3032	3032-2-3	2-3	Follicular	Unknown	0.46	12.94	DMPA	4.4	NA	NA	1	Negative	185	Negative	Negative	Negative	Negative	100000000	Ineligible - their phase not defined	Ineligible - use of hormonal contraception or IUD	Ineligible - use of hormonal contraception or IUD	IFN-g	0.17267000000000002	Below	NA	3458	IFNG	-2.5339106467099044	Published	CVL	ELISA	Serum progesterone	BCA
Barousse-2007	3032	3032-2-6	2-6	Follicular	Unknown	0.39	6.05	DMPA	4.4	NA	NA	2	Negative	5	Negative	Negative	Negative	Positive	4179999999.9999995	Ineligible - their phase not defined	Ineligible - use of hormonal contraception or IUD	Ineligible - use of hormonal contraception or IUD	IFN-g	10.788579999999998	In	NA	3458	IFNG	3.4314330837380407	Published	CVL	ELISA	Serum progesterone	BCA
Barousse-2007	3032	3032-2-9	2-9	Follicular	Unknown	0.41	9.32	DMPA	4	NA	NA	1	Negative	3	Negative	Negative	Negative	Negative	2610000000	Ineligible - their phase not defined	Ineligible - use of hormonal contraception or IUD	Ineligible - use of hormonal contraception or IUD	IFN-g	9.5787	In	NA	3458	IFNG	3.2598298698636476	Published	CVL	ELISA	Serum progesterone	BCA
Barousse-2007	3032	3032-3-3	3-3	Other	Unknown	NA	NA	DMPA	NA	NA	NA	6	Positive	1	NA	NA	NA	NA	200000000	Ineligible - their phase not defined	Ineligible - use of hormonal contraception or IUD	Ineligible - use of hormonal contraception or IUD	IFN-g	0.17267000000000002	Below	NA	3458	IFNG	-2.5339106467099044	Published	CVL	ELISA	Serum progesterone	BCA
Barousse-2007	3033	3033-0	0	Other	Unknown	NA	NA	Oral contraceptive	7	Negative	Visual	NA	NA	NA	Negative	Negative	Negative	Negative	185000000	Ineligible - their phase not defined	Ineligible - use of hormonal contraception or IUD	Ineligible - use of hormonal contraception or IUD	IFN-g	188.2264	In	NA	3458	IFNG	7.556325179573199	Published	CVL	ELISA	Serum progesterone	BCA
Barousse-2007	3033	3033-1-3	1-3	Luteal	Unknown	8.63	46.55	None	4.4	Negative	Visual	21	Negative	122	Negative	Negative	Negative	Negative	2587000000	Ineligible - their phase not defined	Eligible	Eligible	IFN-g	187.01423000000003	In	NA	3458	IFNG	7.547004239402933	Published	CVL	ELISA	Serum progesterone	BCA
Barousse-2007	3033	3033-2-0	2-0	Other	Unknown	NA	NA	DMPA	5.5	NA	NA	3	NA	NA	Negative	Negative	Negative	Negative	520000000	Ineligible - their phase not defined	Ineligible - use of hormonal contraception or IUD	Ineligible - use of hormonal contraception or IUD	IFN-g	57.85	In	NA	3458	IFNG	5.854245054220128	Published	CVL	ELISA	Serum progesterone	BCA
Barousse-2007	3033	3033-2-3	2-3	Follicular	Unknown	0.36	27.79	DMPA	5	NA	NA	2	NA	NA	Positive	Negative	Negative	Negative	4019999999.9999995	Ineligible - their phase not defined	Ineligible - use of hormonal contraception or IUD	Ineligible - use of hormonal contraception or IUD	IFN-g	11.111279999999999	In	NA	3458	IFNG	3.4739531171303755	Published	CVL	ELISA	Serum progesterone	BCA
Barousse-2007	3033	3033-2-9	2-9	Other	Unknown	NA	NA	DMPA	4.4	NA	NA	2	NA	NA	Negative	Negative	Positive	Negative	220000000	Ineligible - their phase not defined	Ineligible - use of hormonal contraception or IUD	Ineligible - use of hormonal contraception or IUD	IFN-g	0.17267000000000002	Below	NA	3458	IFNG	-2.5339106467099044	Published	CVL	ELISA	Serum progesterone	BCA
Barousse-2007	3034	3034-0	0	Follicular	Unknown	0.77	13.2	DMPA	5	Negative	Visual	1	NA	NA	Negative	Negative	Negative	Negative	245000000	Ineligible - their phase not defined	Ineligible - use of hormonal contraception or IUD	Ineligible - use of hormonal contraception or IUD	IFN-g	179.70505	In	NA	3458	IFNG	7.489487141235751	Published	CVL	ELISA	Serum progesterone	BCA
Barousse-2007	3034	3034-1-3	1-3	Other	Unknown	NA	NA	Unknown	4.4	Negative	Visual	0	NA	NA	Negative	Negative	Negative	Negative	690000000	Ineligible - their phase not defined	Ineligible - unknown if hormonal contraception used	Ineligible - unknown if hormonal contraception used	IFN-g	165.0273	In	NA	3458	IFNG	7.366560894953176	Published	CVL	ELISA	Serum progesterone	BCA
Barousse-2007	3034	3034-2-0	2-0	Follicular	Unknown	0.46	8	DMPA	5.3	NA	NA	2	NA	NA	Negative	Negative	Negative	Negative	340000000	Ineligible - their phase not defined	Ineligible - use of hormonal contraception or IUD	Ineligible - use of hormonal contraception or IUD	IFN-g	58.9594	In	NA	3458	IFNG	5.88164993781714	Published	CVL	ELISA	Serum progesterone	BCA
Barousse-2007	3034	3034-2-3	2-3	Follicular	Unknown	0.53	31.56	DMPA	4.4	NA	NA	1	NA	NA	Negative	Positive	Negative	Negative	710000000	Ineligible - their phase not defined	Ineligible - use of hormonal contraception or IUD	Ineligible - use of hormonal contraception or IUD	IFN-g	21.6834	In	NA	3458	IFNG	4.438519086752084	Published	CVL	ELISA	Serum progesterone	BCA
Barousse-2007	3034	3034-2-6	2-6	Follicular	Unknown	0.72	39.87	DMPA	4.7	NA	NA	16	NA	NA	Negative	Negative	Negative	Negative	810000000	Ineligible - their phase not defined	Ineligible - use of hormonal contraception or IUD	Ineligible - use of hormonal contraception or IUD	IFN-g	3.13713	In	NA	3458	IFNG	1.6494453144761598	Published	CVL	ELISA	Serum progesterone	BCA
Barousse-2007	3034	3034-2-9	2-9	Follicular	Unknown	0.46	8.81	DMPA	5	NA	NA	0	NA	NA	Negative	Negative	Negative	Negative	750000000	Ineligible - their phase not defined	Ineligible - use of hormonal contraception or IUD	Ineligible - use of hormonal contraception or IUD	IFN-g	11.05875	In	NA	3458	IFNG	3.4671164180081684	Published	CVL	ELISA	Serum progesterone	BCA
Barousse-2007	3035	3035-0	0	Follicular	Unknown	0.58	63.44	Unknown	5.5	Negative	Visual	19	Negative	62	NA	NA	NA	NA	699000000	Ineligible - their phase not defined	Ineligible - unknown if hormonal contraception used	Ineligible - unknown if hormonal contraception used	IFN-g	25.43661	In	NA	3458	IFNG	4.668834506780291	Published	CVL	ELISA	Serum progesterone	BCA
Barousse-2007	3035	3035-1-3	1-3	Follicular	Unknown	0.53	41.58	Unknown	4.7	Positive	Visual	17	NA	NA	NA	NA	NA	NA	1638000000	Ineligible - their phase not defined	Ineligible - unknown if hormonal contraception used	Ineligible - unknown if hormonal contraception used	IFN-g	29.058119999999995	In	NA	3458	IFNG	4.860869461505261	Published	CVL	ELISA	Serum progesterone	BCA
Barousse-2007	3035	3035-2-6	2-6	Follicular	Unknown	0.34	104.96	None	4.4	NA	NA	12	NA	NA	Negative	Negative	Negative	Negative	1100000000	Ineligible - their phase not defined	Eligible	Ineligible - missing co-variate information	IFN-g	2.3254	In	NA	3458	IFNG	1.2174789004705309	Published	CVL	ELISA	Serum progesterone	BCA
Barousse-2007	3035	3035-2-9	2-9	Other	Unknown	NA	NA	Oral contraceptive	6.1	NA	NA	2	NA	NA	Negative	Positive	Negative	Negative	420000000	Ineligible - their phase not defined	Ineligible - use of hormonal contraception or IUD	Ineligible - use of hormonal contraception or IUD	IFN-g	0.17267000000000002	Below	NA	3458	IFNG	-2.5339106467099044	Published	CVL	ELISA	Serum progesterone	BCA
Barousse-2007	3036	3036-0	0	Other	Unknown	1.41	163.91	Oral contraceptive	5	Negative	Visual	NA	NA	NA	Positive	Negative	Negative	Negative	794000000	Ineligible - their phase not defined	Ineligible - use of hormonal contraception or IUD	Ineligible - use of hormonal contraception or IUD	IFN-g	27.265960000000003	In	NA	3458	IFNG	4.7690290467082805	Published	CVL	ELISA	Serum progesterone	BCA
Barousse-2007	3037	3037-0	0	Other	Unknown	1.05	87.83	Unknown	4.4	Negative	Visual	NA	NA	NA	Negative	Negative	Negative	Negative	455000000	Ineligible - their phase not defined	Ineligible - unknown if hormonal contraception used	Ineligible - unknown if hormonal contraception used	IFN-g	0.17267000000000002	Below	NA	3458	IFNG	-2.5339106467099044	Published	CVL	ELISA	Serum progesterone	BCA
Barousse-2007	3038	3038-0	0	Follicular	Unknown	0.51	9.02	Unknown	4	Negative	Visual	2	NA	NA	Negative	Negative	Negative	Negative	992000000	Ineligible - their phase not defined	Ineligible - unknown if hormonal contraception used	Ineligible - unknown if hormonal contraception used	IFN-g	0.17267000000000002	Below	NA	3458	IFNG	-2.5339106467099044	Published	CVL	ELISA	Serum progesterone	BCA
Barousse-2007	3038	3038-1-3	1-3	Other	Unknown	NA	NA	Unknown	4.7	Negative	Visual	57	NA	NA	Negative	Negative	Negative	Negative	1275000000	Ineligible - their phase not defined	Ineligible - unknown if hormonal contraception used	Ineligible - unknown if hormonal contraception used	IFN-g	0.17267000000000002	Below	NA	3458	IFNG	-2.5339106467099044	Published	CVL	ELISA	Serum progesterone	BCA
Barousse-2007	3038	3038-2-0	2-0	Other	Unknown	NA	NA	Oral contraceptive	NA	NA	NA	16	NA	NA	Negative	Negative	Negative	Negative	580000000	Ineligible - their phase not defined	Ineligible - use of hormonal contraception or IUD	Ineligible - use of hormonal contraception or IUD	IFN-g	14.4884	In	NA	3458	IFNG	3.85682637718608	Published	CVL	ELISA	Serum progesterone	BCA
Barousse-2007	3038	3038-2-3	2-3	Other	Unknown	NA	NA	None	NA	NA	NA	20	NA	NA	Negative	Negative	Negative	Negative	2480000000	Ineligible - their phase not defined	Ineligible - no menstrual cycle information	Ineligible - no menstrual cycle information	IFN-g	0.17267000000000002	Below	NA	3458	IFNG	-2.5339106467099044	Published	CVL	ELISA	Serum progesterone	BCA
Barousse-2007	3038	3038-2-6	2-6	Other	Unknown	NA	NA	Oral contraceptive	7	NA	NA	11	NA	NA	Negative	Negative	Negative	Negative	810000000	Ineligible - their phase not defined	Ineligible - use of hormonal contraception or IUD	Ineligible - use of hormonal contraception or IUD	IFN-g	1.59651	In	NA	3458	IFNG	0.6749215894912989	Published	CVL	ELISA	Serum progesterone	BCA
Barousse-2007	3038	3038-2-9	2-9	Other	Unknown	NA	NA	Oral contraceptive	4.4	NA	NA	4	NA	NA	Negative	Negative	Negative	Negative	820000000	Ineligible - their phase not defined	Ineligible - use of hormonal contraception or IUD	Ineligible - use of hormonal contraception or IUD	IFN-g	1.2013	In	NA	3458	IFNG	0.2645964794908822	Published	CVL	ELISA	Serum progesterone	BCA
Barousse-2007	3038	3038-3-0	3-0	Other	Unknown	NA	NA	Oral contraceptive	NA	NA	NA	95	NA	NA	NA	NA	NA	NA	950000000	Ineligible - their phase not defined	Ineligible - use of hormonal contraception or IUD	Ineligible - use of hormonal contraception or IUD	IFN-g	928.159975	In	NA	3458	IFNG	9.858229675352172	Published	CVL	ELISA	Serum progesterone	BCA
Barousse-2007	3038	3038-3-3	3-3	Other	Unknown	NA	NA	None	NA	NA	NA	6	NA	NA	NA	NA	NA	NA	2240000000	Ineligible - their phase not defined	Ineligible - no menstrual cycle information	Ineligible - no menstrual cycle information	IFN-g	0.17267000000000002	Below	NA	3458	IFNG	-2.5339106467099044	Published	CVL	ELISA	Serum progesterone	BCA
Barousse-2007	3039	3039-0	0	Other	Unknown	2.33	60.11	Oral contraceptive	4.4	Negative	Visual	3	Negative	7	Negative	Negative	Negative	Negative	1598000000	Ineligible - their phase not defined	Ineligible - use of hormonal contraception or IUD	Ineligible - use of hormonal contraception or IUD	IFN-g	0.17267000000000002	Below	NA	3458	IFNG	-2.5339106467099044	Published	CVL	ELISA	Serum progesterone	BCA
Barousse-2007	3039	3039-1-3	1-3	Follicular	Unknown	0.74	6.95	Unknown	4.4	Negative	Visual	16	Negative	15	Negative	Negative	Negative	Negative	1289000000	Ineligible - their phase not defined	Ineligible - unknown if hormonal contraception used	Ineligible - unknown if hormonal contraception used	IFN-g	0.17267000000000002	Below	NA	3458	IFNG	-2.5339106467099044	Published	CVL	ELISA	Serum progesterone	BCA
Barousse-2007	3039	3039-2-0	2-0	Follicular	Unknown	0.38	152.17	None	5.3	NA	NA	12	Negative	9	Negative	Negative	Negative	Positive	2500000000	Ineligible - their phase not defined	Eligible	Ineligible - missing co-variate information	IFN-g	0.17267000000000002	Below	NA	3458	IFNG	-2.5339106467099044	Published	CVL	ELISA	Serum progesterone	BCA
Barousse-2007	3039	3039-2-6	2-6	Follicular	Unknown	0.43	148.95	Oral contraceptive	4.4	NA	NA	24	Negative	77	Negative	Negative	Negative	Negative	1380000000	Ineligible - their phase not defined	Ineligible - use of hormonal contraception or IUD	Ineligible - use of hormonal contraception or IUD	IFN-g	3.90816	In	NA	3458	IFNG	1.9664895324243548	Published	CVL	ELISA	Serum progesterone	BCA
Barousse-2007	3039	3039-2-9	2-9	Follicular	Unknown	0.3	24.55	Oral contraceptive	4.4	NA	NA	19	NA	NA	Negative	Negative	Negative	Negative	1050000000	Ineligible - their phase not defined	Ineligible - use of hormonal contraception or IUD	Ineligible - use of hormonal contraception or IUD	IFN-g	4.06875	In	NA	3458	IFNG	2.024585638278273	Published	CVL	ELISA	Serum progesterone	BCA
Barousse-2007	3039	3039-3-0	3-0	Other	Unknown	NA	NA	None	NA	NA	NA	9	Negative	2	NA	NA	NA	NA	320000000	Ineligible - their phase not defined	Ineligible - no menstrual cycle information	Ineligible - no menstrual cycle information	IFN-g	0.17267000000000002	Below	NA	3458	IFNG	-2.5339106467099044	Published	CVL	ELISA	Serum progesterone	BCA
Barousse-2007	3039	3039-3-3	3-3	Other	Unknown	NA	NA	None	NA	NA	NA	2	Negative	7	NA	NA	NA	NA	300000000	Ineligible - their phase not defined	Ineligible - no menstrual cycle information	Ineligible - no menstrual cycle information	IFN-g	0.17267000000000002	Below	NA	3458	IFNG	-2.5339106467099044	Published	CVL	ELISA	Serum progesterone	BCA
Barousse-2007	3040	3040-0	0	Other	Unknown	NA	NA	Oral contraceptive	4.7	Negative	Visual	1	NA	NA	Negative	Negative	Negative	Negative	1008000000	Ineligible - their phase not defined	Ineligible - use of hormonal contraception or IUD	Ineligible - use of hormonal contraception or IUD	IFN-g	50.31936	In	NA	3458	IFNG	5.653041667925353	Published	CVL	ELISA	Serum progesterone	BCA
Barousse-2007	3040	3040-1-3	1-3	Other	Unknown	NA	NA	Unknown	5.8	Negative	Visual	1	NA	NA	Negative	Negative	Negative	Negative	958000000	Ineligible - their phase not defined	Ineligible - unknown if hormonal contraception used	Ineligible - unknown if hormonal contraception used	IFN-g	34.25808	In	NA	3458	IFNG	5.098372392482686	Published	CVL	ELISA	Serum progesterone	BCA
Barousse-2007	3040	3040-2-0	2-0	Follicular	Unknown	0.45	173.86	Oral contraceptive	6	NA	NA	3	Negative	5	Negative	Negative	Negative	Negative	1360000000	Ineligible - their phase not defined	Ineligible - use of hormonal contraception or IUD	Ineligible - use of hormonal contraception or IUD	IFN-g	48.6064	In	NA	3458	IFNG	5.60307438074238	Published	CVL	ELISA	Serum progesterone	BCA
Barousse-2007	3040	3040-2-6	2-6	Other	Unknown	NA	NA	Oral contraceptive	6.1	NA	NA	3	NA	NA	Positive	Negative	Negative	Negative	6360000000	Ineligible - their phase not defined	Ineligible - use of hormonal contraception or IUD	Ineligible - use of hormonal contraception or IUD	IFN-g	19.18812	In	NA	3458	IFNG	4.262141461994246	Published	CVL	ELISA	Serum progesterone	BCA
Barousse-2007	3040	3040-3-3	3-3	Other	Unknown	NA	NA	None	NA	NA	NA	3	NA	NA	NA	NA	NA	NA	1020000000	Ineligible - their phase not defined	Ineligible - no menstrual cycle information	Ineligible - no menstrual cycle information	IFN-g	0.17267000000000002	Below	NA	3458	IFNG	-2.5339106467099044	Published	CVL	ELISA	Serum progesterone	BCA
Barousse-2007	3041	3041-0	0	Follicular	Unknown	0.41	43.19	Unknown	4	Negative	Visual	NA	NA	NA	Negative	Negative	Negative	Negative	492000000	Ineligible - their phase not defined	Ineligible - unknown if hormonal contraception used	Ineligible - unknown if hormonal contraception used	IFN-g	50.31684	In	NA	3458	IFNG	5.652969415763531	Published	CVL	ELISA	Serum progesterone	BCA
Barousse-2007	3041	3041-1-3	1-3	Luteal	Unknown	8.23	151.95	Unknown	NA	Negative	Visual	NA	NA	NA	Negative	Negative	Negative	Negative	788000000	Ineligible - their phase not defined	Ineligible - unknown if hormonal contraception used	Ineligible - unknown if hormonal contraception used	IFN-g	32.55228	In	NA	3458	IFNG	5.024686689875685	Published	CVL	ELISA	Serum progesterone	BCA
Barousse-2007	3041	3041-2-3	2-3	Other	Unknown	NA	NA	None	4	NA	NA	NA	NA	NA	Negative	Negative	Negative	Negative	370000000	Ineligible - their phase not defined	Ineligible - no menstrual cycle information	Ineligible - no menstrual cycle information	IFN-g	25.6003	In	NA	3458	IFNG	4.678088811596087	Published	CVL	ELISA	Serum progesterone	BCA
Barousse-2007	3041	3041-2-6	2-6	Follicular	Unknown	0.61	21.22	None	4.4	NA	NA	NA	NA	NA	Negative	Negative	Negative	Negative	710000000	Ineligible - their phase not defined	Eligible	Ineligible - missing co-variate information	IFN-g	4.63204	In	NA	3458	IFNG	2.211647711779755	Published	CVL	ELISA	Serum progesterone	BCA
Barousse-2007	3041	3041-2-9	2-9	Follicular	Unknown	0.4	15.99	None	6.1	NA	NA	NA	NA	NA	Negative	Negative	Negative	Negative	470000000	Ineligible - their phase not defined	Eligible	Ineligible - missing co-variate information	IFN-g	1.97024	In	NA	3458	IFNG	0.978371378778276	Published	CVL	ELISA	Serum progesterone	BCA
Barousse-2007	3041	3041-3-0	3-0	Other	Unknown	NA	NA	DMPA	NA	NA	NA	NA	NA	NA	NA	NA	NA	NA	180000000	Ineligible - their phase not defined	Ineligible - use of hormonal contraception or IUD	Ineligible - use of hormonal contraception or IUD	IFN-g	0.17267000000000002	Below	NA	3458	IFNG	-2.5339106467099044	Published	CVL	ELISA	Serum progesterone	BCA
Barousse-2007	3041	3041-3-3	3-3	Other	Unknown	NA	NA	DMPA	NA	NA	NA	NA	NA	NA	NA	NA	NA	NA	310000000	Ineligible - their phase not defined	Ineligible - use of hormonal contraception or IUD	Ineligible - use of hormonal contraception or IUD	IFN-g	0.17267000000000002	Below	NA	3458	IFNG	-2.5339106467099044	Published	CVL	ELISA	Serum progesterone	BCA
Barousse-2007	3042	3042-0	0	Luteal	Unknown	9.01	134.3	Unknown	4	Negative	Visual	NA	NA	NA	Negative	Negative	Negative	Negative	958000000	Ineligible - their phase not defined	Ineligible - unknown if hormonal contraception used	Ineligible - unknown if hormonal contraception used	IFN-g	37.6015	In	NA	3458	IFNG	5.23271830996572	Published	CVL	ELISA	Serum progesterone	BCA
Barousse-2007	3042	3042-1-3	1-3	Luteal	Unknown	8.84	97.28	Unknown	4.4	Negative	Visual	NA	NA	NA	Negative	Negative	Negative	Negative	1763000000	Ineligible - their phase not defined	Ineligible - unknown if hormonal contraception used	Ineligible - unknown if hormonal contraception used	IFN-g	29.05424	In	NA	3458	IFNG	4.860676812066588	Published	CVL	ELISA	Serum progesterone	BCA
Barousse-2007	3042	3042-2-9	2-9	Follicular	Unknown	0.44	14.24	None	5	NA	NA	NA	NA	NA	Negative	Negative	Negative	Negative	620000000	Ineligible - their phase not defined	Eligible	Ineligible - missing co-variate information	IFN-g	0.34534000000000004	In	NA	3458	IFNG	-1.5339106467099046	Published	CVL	ELISA	Serum progesterone	BCA
Barousse-2007	3042	3042-3-0	3-0	Other	Unknown	NA	NA	None	NA	NA	NA	NA	NA	NA	NA	NA	NA	NA	460000000	Ineligible - their phase not defined	Ineligible - no menstrual cycle information	Ineligible - no menstrual cycle information	IFN-g	0.17267000000000002	Below	NA	3458	IFNG	-2.5339106467099044	Published	CVL	ELISA	Serum progesterone	BCA
Barousse-2007	3042	3042-3-3	3-3	Other	Unknown	NA	NA	None	NA	NA	NA	NA	NA	NA	NA	NA	NA	NA	370000000	Ineligible - their phase not defined	Ineligible - no menstrual cycle information	Ineligible - no menstrual cycle information	IFN-g	0.17267000000000002	Below	NA	3458	IFNG	-2.5339106467099044	Published	CVL	ELISA	Serum progesterone	BCA
Barousse-2007	3043	3043-0	0	Other	Unknown	1.08	46.3	Oral contraceptive	7	Negative	Visual	25	Negative	2	Negative	Negative	Negative	Negative	767000000	Ineligible - their phase not defined	Ineligible - use of hormonal contraception or IUD	Ineligible - use of hormonal contraception or IUD	IFN-g	15.646799999999999	In	NA	3458	IFNG	3.9677957299249793	Published	CVL	ELISA	Serum progesterone	BCA
Barousse-2007	3043	3043-1-3	1-3	Luteal	Unknown	23.89	529.56	Unknown	5.5	Negative	Visual	12	Negative	48	Negative	Negative	Negative	Negative	682000000	Ineligible - their phase not defined	Ineligible - unknown if hormonal contraception used	Ineligible - unknown if hormonal contraception used	IFN-g	59.32718	In	NA	3458	IFNG	5.890621303663601	Published	CVL	ELISA	Serum progesterone	BCA
Barousse-2007	3043	3043-2-6	2-6	Follicular	Unknown	0.37	26.41	DMPA	4.4	NA	NA	23	Negative	22	Positive	Negative	Negative	Negative	480000000	Ineligible - their phase not defined	Ineligible - use of hormonal contraception or IUD	Ineligible - use of hormonal contraception or IUD	IFN-g	2.364	In	NA	3458	IFNG	1.2412300355154453	Published	CVL	ELISA	Serum progesterone	BCA
Barousse-2007	3044	3044-0	0	Follicular	Unknown	0.42	106.65	Unknown	5	Negative	Visual	NA	NA	NA	Negative	Negative	Negative	Negative	125000000	Ineligible - their phase not defined	Ineligible - unknown if hormonal contraception used	Ineligible - unknown if hormonal contraception used	IFN-g	53.36	In	NA	3458	IFNG	5.737686761409861	Published	CVL	ELISA	Serum progesterone	BCA
Barousse-2007	3044	3044-1-3	1-3	Follicular	Unknown	0.36	96.19	Unknown	5.3	Negative	Visual	NA	NA	NA	Negative	Negative	Negative	Negative	548000000	Ineligible - their phase not defined	Ineligible - unknown if hormonal contraception used	Ineligible - unknown if hormonal contraception used	IFN-g	37.60376	In	NA	3458	IFNG	5.232805019081369	Published	CVL	ELISA	Serum progesterone	BCA
Barousse-2007	3050	3050-0	0	Follicular	Unknown	0.6	5	None	4.4	Negative	Visual	16	NA	NA	Negative	Negative	Negative	Negative	647000000	Ineligible - their phase not defined	Eligible	Ineligible - missing co-variate information	IFN-g	66.58277	In	NA	3458	IFNG	6.057076986124551	Published	CVL	ELISA	Serum progesterone	BCA
Barousse-2007	3050	3050-1-3	1-3	Follicular	Unknown	0.62	10.36	Oral contraceptive	7	Negative	Visual	51	NA	NA	Positive	Negative	Negative	Negative	523000000	Ineligible - their phase not defined	Ineligible - use of hormonal contraception or IUD	Ineligible - use of hormonal contraception or IUD	IFN-g	96.76546	In	NA	3458	IFNG	6.596420270702572	Published	CVL	ELISA	Serum progesterone	BCA
Barousse-2007	3050	3050-2-0	2-0	Follicular	Unknown	0.63	51.01	None	4.7	NA	NA	1	NA	NA	Negative	Negative	Negative	Negative	520000000	Ineligible - their phase not defined	Eligible	Ineligible - missing co-variate information	IFN-g	27.7784	In	NA	3458	IFNG	4.795891599226753	Published	CVL	ELISA	Serum progesterone	BCA
Barousse-2007	3050	3050-2-3	2-3	Other	Unknown	NA	NA	None	4.4	NA	NA	4	NA	NA	Negative	Negative	Negative	Negative	890000000	Ineligible - their phase not defined	Ineligible - no menstrual cycle information	Ineligible - no menstrual cycle information	IFN-g	3.55021	In	NA	3458	IFNG	1.8279043646167492	Published	CVL	ELISA	Serum progesterone	BCA
Barousse-2007	3050	3050-2-6	2-6	Other	Unknown	1	18.16	None	4.7	NA	NA	5	NA	NA	Negative	Negative	Negative	Negative	280000000	Ineligible - their phase not defined	Ineligible - serum progesterone outside of allowed windows	Ineligible - serum progesterone outside of allowed windows	IFN-g	17.7492	In	NA	3458	IFNG	4.149682095164251	Published	CVL	ELISA	Serum progesterone	BCA
Barousse-2007	3050	3050-3-0	3-0	Other	Unknown	NA	NA	None	NA	NA	NA	1	NA	NA	NA	NA	NA	NA	140000000	Ineligible - their phase not defined	Ineligible - no menstrual cycle information	Ineligible - no menstrual cycle information	IFN-g	178.64994	In	NA	3458	IFNG	7.480991619165486	Published	CVL	ELISA	Serum progesterone	BCA
Barousse-2007	3050	3050-3-3	3-3	Other	Unknown	NA	NA	Unknown	NA	NA	NA	NA	NA	NA	NA	NA	NA	NA	200000000	Ineligible - their phase not defined	Ineligible - unknown if hormonal contraception used	Ineligible - unknown if hormonal contraception used	IFN-g	0.17267000000000002	Below	NA	3458	IFNG	-2.5339106467099044	Published	CVL	ELISA	Serum progesterone	BCA
Barousse-2007	3052	3052-0	0	Follicular	Unknown	0.42	12.58	None	4.7	Negative	Visual	5	Negative	34	Negative	Negative	Negative	Negative	652000000	Ineligible - their phase not defined	Eligible	Eligible	IFN-g	51.84052	In	NA	3458	IFNG	5.6960082845153535	Published	CVL	ELISA	Serum progesterone	BCA
Barousse-2007	3052	3052-1-3	1-3	Follicular	Unknown	0.55	27.96	None	6.5	Negative	Visual	28	Negative	3	Negative	Negative	Negative	Negative	331000000	Ineligible - their phase not defined	Eligible	Eligible	IFN-g	51.84453	In	NA	3458	IFNG	5.69611987643949	Published	CVL	ELISA	Serum progesterone	BCA
Barousse-2007	3053	3053-0	0	Other	Unknown	NA	NA	DMPA	7	Negative	Visual	20	NA	NA	Negative	Negative	Negative	Negative	643000000	Ineligible - their phase not defined	Ineligible - use of hormonal contraception or IUD	Ineligible - use of hormonal contraception or IUD	IFN-g	57.84427999999999	In	NA	3458	IFNG	5.854102398668952	Published	CVL	ELISA	Serum progesterone	BCA
Barousse-2007	3045	3045-0	0	Other	Unknown	NA	NA	DMPA	5	Negative	Visual	75	NA	NA	Negative	Negative	Negative	Negative	680000000	Ineligible - their phase not defined	Ineligible - use of hormonal contraception or IUD	Ineligible - use of hormonal contraception or IUD	IFN-g	51.8432	In	NA	3458	IFNG	5.696082865610832	Published	CVL	ELISA	Serum progesterone	BCA
Barousse-2007	3046	3046-0	0	Other	Unknown	NA	NA	Unknown	6.1	Negative	Visual	NA	NA	NA	Negative	Negative	Negative	Negative	827000000	Ineligible - their phase not defined	Ineligible - unknown if hormonal contraception used	Ineligible - unknown if hormonal contraception used	IFN-g	13.4801	In	NA	3458	IFNG	3.752759293852903	Published	CVL	ELISA	Serum progesterone	BCA
Barousse-2007	3046	3046-1-3	1-3	Follicular	Unknown	0.01	5.13	Unknown	7	Negative	Visual	NA	NA	NA	Negative	Negative	Negative	Negative	817000000	Ineligible - their phase not defined	Ineligible - unknown if hormonal contraception used	Ineligible - unknown if hormonal contraception used	IFN-g	27.271460000000005	In	NA	3458	IFNG	4.7693200330714705	Published	CVL	ELISA	Serum progesterone	BCA
Barousse-2007	3046	3046-2-0	2-0	Luteal	Unknown	11.1	141.79	None	5.3	NA	NA	7	NA	NA	NA	NA	NA	NA	1440000000	Ineligible - their phase not defined	Eligible	Ineligible - missing co-variate information	IFN-g	227.40479999999997	In	NA	3458	IFNG	7.829118896349261	Published	CVL	ELISA	Serum progesterone	BCA
Barousse-2007	3046	3046-2-3	2-3	Luteal	Unknown	33.97	200.47	None	4.7	NA	NA	3	NA	NA	Negative	Negative	Negative	Negative	2760000000	Ineligible - their phase not defined	Eligible	Ineligible - missing co-variate information	IFN-g	0.17267000000000002	Below	NA	3458	IFNG	-2.5339106467099044	Published	CVL	ELISA	Serum progesterone	BCA
Barousse-2007	3046	3046-2-6	2-6	Other	Unknown	NA	NA	None	4.4	NA	NA	2	NA	NA	Positive	Negative	Negative	Negative	530000000	Ineligible - their phase not defined	Ineligible - no menstrual cycle information	Ineligible - no menstrual cycle information	IFN-g	2.86359	In	NA	3458	IFNG	1.5178249467538196	Published	CVL	ELISA	Serum progesterone	BCA
Barousse-2007	3047	3047-0	0	Other	Unknown	NA	NA	Unknown	4.4	Negative	Visual	1	Negative	21	NA	NA	NA	NA	680000000	Ineligible - their phase not defined	Ineligible - unknown if hormonal contraception used	Ineligible - unknown if hormonal contraception used	IFN-g	53.3596	In	NA	3458	IFNG	5.737675946563921	Published	CVL	ELISA	Serum progesterone	BCA
Barousse-2007	3047	3047-2-3	2-3	Other	Unknown	NA	NA	Oral contraceptive	4.7	NA	NA	4	NA	NA	Negative	Negative	Negative	Negative	560000000	Ineligible - their phase not defined	Ineligible - use of hormonal contraception or IUD	Ineligible - use of hormonal contraception or IUD	IFN-g	1.7332	In	NA	3458	IFNG	0.7934381417224194	Published	CVL	ELISA	Serum progesterone	BCA
Barousse-2007	3047	3047-2-6	2-6	Other	Unknown	NA	NA	Oral contraceptive	4.7	NA	NA	1	NA	NA	Negative	Negative	Negative	Negative	640000000	Ineligible - their phase not defined	Ineligible - use of hormonal contraception or IUD	Ineligible - use of hormonal contraception or IUD	IFN-g	3.25504	In	NA	3458	IFNG	1.7026752722532945	Published	CVL	ELISA	Serum progesterone	BCA
Barousse-2007	3047	3047-2-9	2-9	Other	Unknown	NA	NA	None	4.4	NA	NA	1	NA	NA	Positive	Negative	Negative	Negative	1510000000	Ineligible - their phase not defined	Ineligible - no menstrual cycle information	Ineligible - no menstrual cycle information	IFN-g	0.17267000000000002	Below	NA	3458	IFNG	-2.5339106467099044	Published	CVL	ELISA	Serum progesterone	BCA
Barousse-2007	3048	3048-0	0	Other	Unknown	NA	NA	Oral contraceptive	4.4	Negative	Visual	16	NA	NA	Negative	Negative	Negative	Negative	1067000000	Ineligible - their phase not defined	Ineligible - use of hormonal contraception or IUD	Ineligible - use of hormonal contraception or IUD	IFN-g	3.13698	In	NA	3458	IFNG	1.6493763312239775	Published	CVL	ELISA	Serum progesterone	BCA
Barousse-2007	3048	3048-2-0	2-0	Other	Unknown	NA	NA	Oral contraceptive	5.3	NA	NA	22	NA	NA	Negative	Negative	Negative	Negative	1040000000	Ineligible - their phase not defined	Ineligible - use of hormonal contraception or IUD	Ineligible - use of hormonal contraception or IUD	IFN-g	0.17267000000000002	Below	NA	3458	IFNG	-2.5339106467099044	Published	CVL	ELISA	Serum progesterone	BCA
Barousse-2007	3048	3048-2-6	2-6	Other	Unknown	NA	NA	None	4.4	NA	NA	16	NA	NA	Negative	Negative	Negative	Negative	1430000000	Ineligible - their phase not defined	Ineligible - no menstrual cycle information	Ineligible - no menstrual cycle information	IFN-g	0.17267000000000002	Below	NA	3458	IFNG	-2.5339106467099044	Published	CVL	ELISA	Serum progesterone	BCA
Barousse-2007	3048	3048-2-9	2-9	Other	Unknown	NA	NA	None	NA	NA	NA	15	NA	NA	NA	NA	NA	NA	540000000	Ineligible - their phase not defined	Ineligible - no menstrual cycle information	Ineligible - no menstrual cycle information	IFN-g	0.17267000000000002	Below	NA	3458	IFNG	-2.5339106467099044	Published	CVL	ELISA	Serum progesterone	BCA
Barousse-2007	3048	3048-3-0	3-0	Other	Unknown	NA	NA	None	NA	NA	NA	52	NA	NA	NA	NA	NA	NA	840000000	Ineligible - their phase not defined	Ineligible - no menstrual cycle information	Ineligible - no menstrual cycle information	IFN-g	0.17267000000000002	Below	NA	3458	IFNG	-2.5339106467099044	Published	CVL	ELISA	Serum progesterone	BCA
Barousse-2007	3048	3048-3-3	3-3	Other	Unknown	NA	NA	None	NA	NA	NA	4	NA	NA	NA	NA	NA	NA	1280000000	Ineligible - their phase not defined	Ineligible - no menstrual cycle information	Ineligible - no menstrual cycle information	IFN-g	0.17267000000000002	Below	NA	3458	IFNG	-2.5339106467099044	Published	CVL	ELISA	Serum progesterone	BCA
Barousse-2007	3049	3049-0	0	Follicular	Unknown	0.84	34.77	DMPA	6.1	Negative	Visual	106	NA	NA	Negative	Negative	Positive	Negative	1036999999.9999999	Ineligible - their phase not defined	Ineligible - use of hormonal contraception or IUD	Ineligible - use of hormonal contraception or IUD	IFN-g	50.31524	In	NA	3458	IFNG	5.652923539496924	Published	CVL	ELISA	Serum progesterone	BCA
Barousse-2007	3049	3049-1-3	1-3	Follicular	Unknown	0.95	41.86	Unknown	4.4	Positive	Visual	NA	NA	NA	Negative	Negative	Negative	Negative	1258000000	Ineligible - their phase not defined	Ineligible - unknown if hormonal contraception used	Ineligible - unknown if hormonal contraception used	IFN-g	91.44402	In	NA	3458	IFNG	6.51481692261498	Published	CVL	ELISA	Serum progesterone	BCA
Barousse-2007	3049	3049-2-0	2-0	Luteal	Unknown	15.41	152.41	None	4.7	NA	NA	31	Negative	28	Negative	Negative	Negative	Negative	1150000000	Ineligible - their phase not defined	Eligible	Ineligible - missing co-variate information	IFN-g	7.80045	In	NA	3458	IFNG	2.9635573539802484	Published	CVL	ELISA	Serum progesterone	BCA
Barousse-2007	3049	3049-2-6	2-6	Other	Unknown	1.06	73.42	None	4.7	NA	NA	85	Negative	32	Negative	Negative	Negative	Negative	1140000000	Ineligible - their phase not defined	Ineligible - serum progesterone outside of allowed windows	Ineligible - serum progesterone outside of allowed windows	IFN-g	2.03034	In	NA	3458	IFNG	1.0217213408295487	Published	CVL	ELISA	Serum progesterone	BCA
Barousse-2007	3049	3049-3-0	3-0	Other	Unknown	NA	NA	None	NA	NA	NA	4	Negative	74	NA	NA	NA	NA	460000000	Ineligible - their phase not defined	Ineligible - no menstrual cycle information	Ineligible - no menstrual cycle information	IFN-g	0.17267000000000002	Below	NA	3458	IFNG	-2.5339106467099044	Published	CVL	ELISA	Serum progesterone	BCA
Barousse-2007	3049	3049-3-3	3-3	Other	Unknown	NA	NA	None	NA	NA	NA	5	Negative	13	NA	NA	NA	NA	460000000	Ineligible - their phase not defined	Ineligible - no menstrual cycle information	Ineligible - no menstrual cycle information	IFN-g	0.17267000000000002	Below	NA	3458	IFNG	-2.5339106467099044	Published	CVL	ELISA	Serum progesterone	BCA
Barousse-2007	3051	3051-0	0	Follicular	Unknown	0.48	15	DMPA	4.7	Negative	Visual	14	Negative	33	Negative	Negative	Negative	Negative	500000000	Ineligible - their phase not defined	Ineligible - use of hormonal contraception or IUD	Ineligible - use of hormonal contraception or IUD	IFN-g	76.455	In	NA	3458	IFNG	6.256538948851808	Published	CVL	ELISA	Serum progesterone	BCA
Barousse-2007	3051	3051-1-3	1-3	Follicular	Unknown	0.32	21.6	Oral contraceptive	NA	Negative	Visual	26	Negative	6	Negative	Negative	Negative	Negative	489000000	Ineligible - their phase not defined	Ineligible - use of hormonal contraception or IUD	Ineligible - use of hormonal contraception or IUD	IFN-g	76.45515	In	NA	3458	IFNG	6.256541779327825	Published	CVL	ELISA	Serum progesterone	BCA
Barousse-2007	3051	3051-2-3	2-3	Other	Unknown	2.44	139.511	None	5.8	NA	NA	28	Negative	7	Negative	Negative	Positive	Negative	350000000	Ineligible - their phase not defined	Ineligible - serum progesterone outside of allowed windows	Ineligible - serum progesterone outside of allowed windows	IFN-g	13.44	In	NA	3458	IFNG	3.7484612330040354	Published	CVL	ELISA	Serum progesterone	BCA
Barousse-2007	3051	3051-2-6	2-6	Luteal	Unknown	4.1	229.36	None	5.8	NA	NA	6	Negative	36	Positive	Negative	Negative	Negative	400000000	Ineligible - their phase not defined	Eligible	Ineligible - missing co-variate information	IFN-g	3.89	In	NA	3458	IFNG	1.9597701552114672	Published	CVL	ELISA	Serum progesterone	BCA
Barousse-2007	3054	3054-0	0	Other	Unknown	1.04	42.6	Unknown	4.4	Negative	Visual	NA	NA	NA	Negative	Negative	Negative	Negative	655000000	Ineligible - their phase not defined	Ineligible - unknown if hormonal contraception used	Ineligible - unknown if hormonal contraception used	IFN-g	168.70835	In	NA	3458	IFNG	7.398387569478884	Published	CVL	ELISA	Serum progesterone	BCA
Barousse-2007	3054	3054-1-3	1-3	Other	Unknown	NA	NA	Unknown	7	Negative	Visual	NA	NA	NA	Negative	Negative	Negative	Negative	1052999999.9999999	Ineligible - their phase not defined	Ineligible - unknown if hormonal contraception used	Ineligible - unknown if hormonal contraception used	IFN-g	171.15461999999997	In	NA	3458	IFNG	7.419156425512075	Published	CVL	ELISA	Serum progesterone	BCA
Barousse-2007	3056	3056-0	0	Other	Unknown	NA	NA	Unknown	4.7	Negative	Visual	NA	NA	NA	Negative	Negative	Negative	Negative	869000000	Ineligible - their phase not defined	Ineligible - unknown if hormonal contraception used	Ineligible - unknown if hormonal contraception used	IFN-g	202.79853	In	NA	3458	IFNG	7.663903384673195	Published	CVL	ELISA	Serum progesterone	BCA
Barousse-2007	3056	3056-1-3	1-3	Other	Unknown	NA	NA	None	7	Negative	Visual	4	NA	NA	Negative	Negative	Negative	Negative	656000000	Ineligible - their phase not defined	Ineligible - no menstrual cycle information	Ineligible - no menstrual cycle information	IFN-g	150.24368	In	NA	3458	IFNG	7.231160495024486	Published	CVL	ELISA	Serum progesterone	BCA
Barousse-2007	3056	3056-1-9	1-9	Other	Unknown	1.09	52.18	Oral contraceptive	5	NA	NA	2	NA	NA	Negative	Negative	Negative	Negative	470000000	Ineligible - their phase not defined	Ineligible - use of hormonal contraception or IUD	Ineligible - use of hormonal contraception or IUD	IFN-g	3.2195	In	NA	3458	IFNG	1.686836649976077	Published	CVL	ELISA	Serum progesterone	BCA
Barousse-2007	3056	3056-2-0	2-0	Other	Unknown	NA	NA	Oral contraceptive	4.4	NA	NA	25	NA	NA	Negative	Negative	Negative	Negative	610000000	Ineligible - their phase not defined	Ineligible - use of hormonal contraception or IUD	Ineligible - use of hormonal contraception or IUD	IFN-g	0.17267000000000002	Below	NA	3458	IFNG	-2.5339106467099044	Published	CVL	ELISA	Serum progesterone	BCA
Barousse-2007	3056	3056-2-9	2-9	Other	Unknown	NA	NA	None	NA	NA	NA	1	NA	NA	NA	NA	NA	NA	820000000	Ineligible - their phase not defined	Ineligible - no menstrual cycle information	Ineligible - no menstrual cycle information	IFN-g	0.17267000000000002	Below	NA	3458	IFNG	-2.5339106467099044	Published	CVL	ELISA	Serum progesterone	BCA
Barousse-2007	3056	3056-3-3	3-3	Other	Unknown	NA	NA	None	NA	NA	NA	1	NA	NA	NA	NA	NA	NA	280000000	Ineligible - their phase not defined	Ineligible - no menstrual cycle information	Ineligible - no menstrual cycle information	IFN-g	0.17267000000000002	Below	NA	3458	IFNG	-2.5339106467099044	Published	CVL	ELISA	Serum progesterone	BCA
Barousse-2007	3057	3057-0	0	Other	Unknown	2.48	269.86	None	4.4	Negative	Visual	NA	NA	NA	Negative	Negative	Negative	Negative	1129000000	Ineligible - their phase not defined	Ineligible - serum progesterone outside of allowed windows	Ineligible - serum progesterone outside of allowed windows	IFN-g	149.00542	In	NA	3458	IFNG	7.2192209987501235	Published	CVL	ELISA	Serum progesterone	BCA
Barousse-2007	3057	3057-1-3	1-3	Other	Unknown	NA	NA	None	5	Negative	Visual	NA	NA	NA	Negative	Negative	Negative	Negative	927000000	Ineligible - their phase not defined	Ineligible - no menstrual cycle information	Ineligible - no menstrual cycle information	IFN-g	156.42198	In	NA	3458	IFNG	7.28929944032895	Published	CVL	ELISA	Serum progesterone	BCA
Barousse-2007	3058	3058-0	0	Follicular	Unknown	0.43	22.63	Unknown	5.3	Negative	Visual	NA	NA	NA	Negative	Negative	Negative	Negative	414000000	Ineligible - their phase not defined	Ineligible - unknown if hormonal contraception used	Ineligible - unknown if hormonal contraception used	IFN-g	297.75294	In	NA	3458	IFNG	8.217971943044567	Published	CVL	ELISA	Serum progesterone	BCA
Barousse-2007	3058	3058-1-3	1-3	Follicular	Unknown	0.41	24.73	Unknown	4.7	Negative	Visual	NA	NA	NA	Negative	Negative	Negative	Negative	344000000	Ineligible - their phase not defined	Ineligible - unknown if hormonal contraception used	Ineligible - unknown if hormonal contraception used	IFN-g	207.64184	In	NA	3458	IFNG	7.697953366989641	Published	CVL	ELISA	Serum progesterone	BCA
Barousse-2007	3058	3058-2-0	2-0	Other	Unknown	NA	NA	DMPA	7	NA	NA	63	Negative	38	Negative	Negative	Negative	Negative	550000000	Ineligible - their phase not defined	Ineligible - use of hormonal contraception or IUD	Ineligible - use of hormonal contraception or IUD	IFN-g	34.76	In	NA	3458	IFNG	5.119356177039675	Published	CVL	ELISA	Serum progesterone	BCA
Barousse-2007	3058	3058-2-3	2-3	Follicular	Unknown	0.55	42.53	DMPA	4.4	NA	NA	147	Negative	32	Negative	Negative	Negative	Negative	520000000	Ineligible - their phase not defined	Ineligible - use of hormonal contraception or IUD	Ineligible - use of hormonal contraception or IUD	IFN-g	2.29008	In	NA	3458	IFNG	1.1953979972686495	Published	CVL	ELISA	Serum progesterone	BCA
Barousse-2007	3058	3058-2-6	2-6	Follicular	Unknown	0.46	8.86	DMPA	4	NA	NA	2	Negative	28	Negative	Negative	Negative	Negative	680000000	Ineligible - their phase not defined	Ineligible - use of hormonal contraception or IUD	Ineligible - use of hormonal contraception or IUD	IFN-g	1.0166000000000002	In	NA	3458	IFNG	0.023752135898995292	Published	CVL	ELISA	Serum progesterone	BCA
Barousse-2007	3055	3055-0	0	Other	Unknown	NA	NA	Unknown	5.8	Negative	Visual	NA	NA	NA	Negative	Negative	Negative	Negative	325000000	Ineligible - their phase not defined	Ineligible - unknown if hormonal contraception used	Ineligible - unknown if hormonal contraception used	IFN-g	176.04275	In	NA	3458	IFNG	7.459782003431764	Published	CVL	ELISA	Serum progesterone	BCA
Barousse-2007	3055	3055-1-3	1-3	Other	Unknown	NA	NA	Unknown	4.7	Negative	Visual	NA	NA	NA	Negative	Negative	Negative	Negative	286000000	Ineligible - their phase not defined	Ineligible - unknown if hormonal contraception used	Ineligible - unknown if hormonal contraception used	IFN-g	162.57384000000002	In	NA	3458	IFNG	7.344951319644127	Published	CVL	ELISA	Serum progesterone	BCA
Barousse-2007	3060	3060-0	0	Follicular	Unknown	0.37	16.16	Unknown	4.4	Negative	Visual	17	NA	NA	Negative	Negative	Negative	Negative	585000000	Ineligible - their phase not defined	Ineligible - unknown if hormonal contraception used	Ineligible - unknown if hormonal contraception used	IFN-g	233.08155	In	NA	3458	IFNG	7.864690999574133	Published	CVL	ELISA	Serum progesterone	BCA
Barousse-2007	3060	3060-1-3	1-3	Other	Unknown	NA	NA	Oral contraceptive	4.4	Negative	Visual	6	NA	NA	Negative	Negative	Negative	Negative	732000000	Ineligible - their phase not defined	Ineligible - use of hormonal contraception or IUD	Ineligible - use of hormonal contraception or IUD	IFN-g	207.64644	In	NA	3458	IFNG	7.697985327425358	Published	CVL	ELISA	Serum progesterone	BCA
Barousse-2007	3060	3060-1-9	1-9	Other	Unknown	NA	NA	None	4.4	NA	NA	7	NA	NA	Negative	Negative	Negative	Negative	770000000	Ineligible - their phase not defined	Ineligible - no menstrual cycle information	Ineligible - no menstrual cycle information	IFN-g	51.9519	In	NA	3458	IFNG	5.699104607644425	Published	CVL	ELISA	Serum progesterone	BCA
Barousse-2007	3060	3060-3-0	3-0	Other	Unknown	NA	NA	None	NA	NA	NA	2	Negative	48	NA	NA	NA	NA	380000000	Ineligible - their phase not defined	Ineligible - no menstrual cycle information	Ineligible - no menstrual cycle information	IFN-g	0.17267000000000002	Below	NA	3458	IFNG	-2.5339106467099044	Published	CVL	ELISA	Serum progesterone	BCA
Barousse-2007	3061	3061-0	0	Luteal	Unknown	5.22	57.79	None	4	Negative	Visual	NA	NA	NA	Negative	Negative	Negative	Negative	1181000000	Ineligible - their phase not defined	Eligible	Ineligible - missing co-variate information	IFN-g	213.70195	In	NA	3458	IFNG	7.739456262220247	Published	CVL	ELISA	Serum progesterone	BCA
Barousse-2007	3061	3061-1-3	1-3	Other	Unknown	NA	NA	DMPA	4.4	Negative	Visual	NA	NA	NA	Negative	Negative	Negative	Negative	591000000	Ineligible - their phase not defined	Ineligible - use of hormonal contraception or IUD	Ineligible - use of hormonal contraception or IUD	IFN-g	227.02674	In	NA	3458	IFNG	7.826718422944652	Published	CVL	ELISA	Serum progesterone	BCA
Barousse-2007	3061	3061-2-3	2-3	Follicular	Unknown	0.34	9.41	DMPA	4.4	NA	NA	NA	NA	NA	Negative	Negative	Negative	Negative	810000000	Ineligible - their phase not defined	Ineligible - use of hormonal contraception or IUD	Ineligible - use of hormonal contraception or IUD	IFN-g	6.530219999999999	In	NA	3458	IFNG	2.7071315962988924	Published	CVL	ELISA	Serum progesterone	BCA
Barousse-2007	3061	3061-2-6	2-6	Follicular	Unknown	0.43	12.5	DMPA	4	NA	NA	NA	Negative	155	Negative	Negative	Negative	Negative	910000000	Ineligible - their phase not defined	Ineligible - use of hormonal contraception or IUD	Ineligible - use of hormonal contraception or IUD	IFN-g	5.28983	In	NA	3458	IFNG	2.4032213589937705	Published	CVL	ELISA	Serum progesterone	BCA
Barousse-2007	3061	3061-2-9	2-9	Other	Unknown	NA	NA	DMPA	NA	NA	NA	NA	NA	NA	NA	NA	NA	NA	690000000	Ineligible - their phase not defined	Ineligible - use of hormonal contraception or IUD	Ineligible - use of hormonal contraception or IUD	IFN-g	0.17267000000000002	Below	NA	3458	IFNG	-2.5339106467099044	Published	CVL	ELISA	Serum progesterone	BCA
Barousse-2007	3061	3061-3-0	3-0	Other	Unknown	NA	NA	DMPA	NA	NA	NA	6	Negative	21	NA	NA	NA	NA	410000000	Ineligible - their phase not defined	Ineligible - use of hormonal contraception or IUD	Ineligible - use of hormonal contraception or IUD	IFN-g	0.17267000000000002	Below	NA	3458	IFNG	-2.5339106467099044	Published	CVL	ELISA	Serum progesterone	BCA
Barousse-2007	3061	3061-3-3	3-3	Other	Unknown	NA	NA	DMPA	NA	NA	NA	26	Negative	91	NA	NA	NA	NA	340000000	Ineligible - their phase not defined	Ineligible - use of hormonal contraception or IUD	Ineligible - use of hormonal contraception or IUD	IFN-g	0.17267000000000002	Below	NA	3458	IFNG	-2.5339106467099044	Published	CVL	ELISA	Serum progesterone	BCA
Barousse-2007	3064	3064-0	0	Follicular	Unknown	0.23	5	Oral contraceptive	4.4	Negative	Visual	NA	NA	NA	Negative	Negative	Negative	Negative	500000000	Ineligible - their phase not defined	Ineligible - use of hormonal contraception or IUD	Ineligible - use of hormonal contraception or IUD	IFN-g	54.865	In	NA	3458	IFNG	5.777814199875274	Published	CVL	ELISA	Serum progesterone	BCA
Barousse-2007	3064	3064-3-0	3-0	Other	Unknown	NA	NA	None	NA	NA	NA	10	NA	NA	NA	NA	NA	NA	510000000	Ineligible - their phase not defined	Ineligible - no menstrual cycle information	Ineligible - no menstrual cycle information	IFN-g	0.17267000000000002	Below	NA	3458	IFNG	-2.5339106467099044	Published	CVL	ELISA	Serum progesterone	BCA
Barousse-2007	3064	3064-3-3	3-3	Other	Unknown	NA	NA	Oral contraceptive	NA	NA	NA	103	NA	NA	NA	NA	NA	NA	810000000	Ineligible - their phase not defined	Ineligible - use of hormonal contraception or IUD	Ineligible - use of hormonal contraception or IUD	IFN-g	0.17267000000000002	Below	NA	3458	IFNG	-2.5339106467099044	Published	CVL	ELISA	Serum progesterone	BCA
Barousse-2007	3065	3065-1-3	1-3	Other	Unknown	NA	NA	Unknown	4.7	Negative	Visual	NA	NA	NA	Negative	Negative	Negative	Negative	122000000	Ineligible - their phase not defined	Ineligible - unknown if hormonal contraception used	Ineligible - unknown if hormonal contraception used	IFN-g	66.58394	In	NA	3458	IFNG	6.057102337103004	Published	CVL	ELISA	Serum progesterone	BCA
Barousse-2007	3065	3065-1-6	1-6	Other	Unknown	NA	NA	Oral contraceptive	NA	NA	NA	NA	NA	NA	Negative	Negative	Negative	Negative	2040000000	Ineligible - their phase not defined	Ineligible - use of hormonal contraception or IUD	Ineligible - use of hormonal contraception or IUD	IFN-g	11.5872	In	NA	3458	IFNG	3.5344600819267282	Published	CVL	ELISA	Serum progesterone	BCA
Barousse-2007	3065	3065-2-9	2-9	Other	Unknown	NA	NA	Oral contraceptive	NA	NA	NA	NA	NA	NA	NA	NA	NA	NA	1020000000	Ineligible - their phase not defined	Ineligible - use of hormonal contraception or IUD	Ineligible - use of hormonal contraception or IUD	IFN-g	0.17267000000000002	Below	NA	3458	IFNG	-2.5339106467099044	Published	CVL	ELISA	Serum progesterone	BCA
Barousse-2007	3065	3065-3-0	3-0	Other	Unknown	NA	NA	None	NA	NA	NA	NA	NA	NA	NA	NA	NA	NA	670000000	Ineligible - their phase not defined	Ineligible - no menstrual cycle information	Ineligible - no menstrual cycle information	IFN-g	0.17267000000000002	Below	NA	3458	IFNG	-2.5339106467099044	Published	CVL	ELISA	Serum progesterone	BCA
Barousse-2007	3068	3068-0	0	Follicular	Unknown	0.41	569.69	DMPA	4.7	Negative	Visual	3	NA	NA	Positive	Negative	Negative	Negative	413000000	Ineligible - their phase not defined	Ineligible - use of hormonal contraception or IUD	Ineligible - use of hormonal contraception or IUD	IFN-g	34.25835	In	NA	3458	IFNG	5.0983837628258595	Published	CVL	ELISA	Serum progesterone	BCA
Barousse-2007	3068	3068-1-3	1-3	Other	Unknown	NA	NA	DMPA	4.7	Positive	Visual	10	Negative	30	Negative	Negative	Negative	Negative	671000000	Ineligible - their phase not defined	Ineligible - use of hormonal contraception or IUD	Ineligible - use of hormonal contraception or IUD	IFN-g	32.55021	In	NA	3458	IFNG	5.02459494595819	Published	CVL	ELISA	Serum progesterone	BCA
Barousse-2007	3068	3068-2-6	2-6	Other	Unknown	NA	NA	None	NA	NA	NA	1	NA	NA	NA	NA	NA	NA	100000000	Ineligible - their phase not defined	Ineligible - no menstrual cycle information	Ineligible - no menstrual cycle information	IFN-g	0.17267000000000002	Below	NA	3458	IFNG	-2.5339106467099044	Published	CVL	ELISA	Serum progesterone	BCA
Barousse-2007	3068	3068-2-9	2-9	Other	Unknown	NA	NA	None	NA	NA	NA	9	Negative	41	NA	NA	NA	NA	170000000	Ineligible - their phase not defined	Ineligible - no menstrual cycle information	Ineligible - no menstrual cycle information	IFN-g	0.17267000000000002	Below	NA	3458	IFNG	-2.5339106467099044	Published	CVL	ELISA	Serum progesterone	BCA
Barousse-2007	3070	3070-0	0	Follicular	Unknown	0.32	40.68	Unknown	4.7	Negative	Visual	NA	NA	NA	Negative	Negative	Negative	Negative	438000000	Ineligible - their phase not defined	Ineligible - unknown if hormonal contraception used	Ineligible - unknown if hormonal contraception used	IFN-g	75.06444	In	NA	3458	IFNG	6.230057721863329	Published	CVL	ELISA	Serum progesterone	BCA
Barousse-2007	3070	3070-1-3	1-3	Other	Unknown	NA	NA	DMPA	4.7	NA	NA	NA	NA	NA	Negative	Negative	Negative	Negative	870000000	Ineligible - their phase not defined	Ineligible - use of hormonal contraception or IUD	Ineligible - use of hormonal contraception or IUD	IFN-g	0.17267000000000002	Below	NA	3458	IFNG	-2.5339106467099044	Published	CVL	ELISA	Serum progesterone	BCA
Barousse-2007	3070	3070-1-6	1-6	Other	Unknown	NA	NA	DMPA	4.4	NA	NA	265	NA	NA	Negative	Negative	Negative	Negative	700000000	Ineligible - their phase not defined	Ineligible - use of hormonal contraception or IUD	Ineligible - use of hormonal contraception or IUD	IFN-g	0.17267000000000002	Below	NA	3458	IFNG	-2.5339106467099044	Published	CVL	ELISA	Serum progesterone	BCA
Barousse-2007	3070	3070-2-0	2-0	Follicular	Unknown	0.21	4.48	DMPA	4.4	NA	NA	170	NA	NA	Negative	Negative	Negative	Negative	390000000	Ineligible - their phase not defined	Ineligible - use of hormonal contraception or IUD	Ineligible - use of hormonal contraception or IUD	IFN-g	5.6394	In	NA	3458	IFNG	2.4955416762639167	Published	CVL	ELISA	Serum progesterone	BCA
Barousse-2007	3070	3070-2-3	2-3	Follicular	Unknown	0.29	1.19	Oral contraceptive	6.1	NA	NA	108	Positive	0	Negative	Negative	Negative	Negative	400000000	Ineligible - their phase not defined	Ineligible - use of hormonal contraception or IUD	Ineligible - use of hormonal contraception or IUD	IFN-g	8.092	In	NA	3458	IFNG	3.016496319896196	Published	CVL	ELISA	Serum progesterone	BCA
Barousse-2007	3070	3070-2-6	2-6	Other	Unknown	NA	NA	Oral contraceptive	NA	NA	NA	91	NA	NA	NA	NA	NA	NA	1230000000	Ineligible - their phase not defined	Ineligible - use of hormonal contraception or IUD	Ineligible - use of hormonal contraception or IUD	IFN-g	0.17267000000000002	Below	NA	3458	IFNG	-2.5339106467099044	Published	CVL	ELISA	Serum progesterone	BCA
Barousse-2007	3070	3070-2-9	2-9	Other	Unknown	NA	NA	Oral contraceptive	NA	NA	NA	122	NA	NA	NA	NA	NA	NA	690000000	Ineligible - their phase not defined	Ineligible - use of hormonal contraception or IUD	Ineligible - use of hormonal contraception or IUD	IFN-g	0.17267000000000002	Below	NA	3458	IFNG	-2.5339106467099044	Published	CVL	ELISA	Serum progesterone	BCA
Barousse-2007	3070	3070-3-0	3-0	Other	Unknown	NA	NA	None	NA	NA	NA	108	NA	NA	NA	NA	NA	NA	1010000000	Ineligible - their phase not defined	Ineligible - no menstrual cycle information	Ineligible - no menstrual cycle information	IFN-g	0.17267000000000002	Below	NA	3458	IFNG	-2.5339106467099044	Published	CVL	ELISA	Serum progesterone	BCA
Barousse-2007	3070	3070-3-3	3-3	Other	Unknown	NA	NA	DMPA	NA	NA	NA	5	NA	NA	NA	NA	NA	NA	1580000000	Ineligible - their phase not defined	Ineligible - use of hormonal contraception or IUD	Ineligible - use of hormonal contraception or IUD	IFN-g	0.17267000000000002	Below	NA	3458	IFNG	-2.5339106467099044	Published	CVL	ELISA	Serum progesterone	BCA
Barousse-2007	3073	3073-0	0	Other	Unknown	NA	NA	DMPA	4.7	Negative	Visual	NA	NA	NA	Negative	Negative	Negative	Negative	492000000	Ineligible - their phase not defined	Ineligible - use of hormonal contraception or IUD	Ineligible - use of hormonal contraception or IUD	IFN-g	72.26004	In	NA	3458	IFNG	6.175126148270861	Published	CVL	ELISA	Serum progesterone	BCA
Barousse-2007	3073	3073-2-9	2-9	Other	Unknown	NA	NA	None	NA	NA	NA	103	NA	NA	NA	NA	NA	NA	250000000	Ineligible - their phase not defined	Ineligible - no menstrual cycle information	Ineligible - no menstrual cycle information	IFN-g	0.17267000000000002	Below	NA	3458	IFNG	-2.5339106467099044	Published	CVL	ELISA	Serum progesterone	BCA
Barousse-2007	3073	3073-3-0	3-0	Other	Unknown	NA	NA	DMPA	NA	NA	NA	14	NA	NA	NA	NA	NA	NA	1240000000	Ineligible - their phase not defined	Ineligible - use of hormonal contraception or IUD	Ineligible - use of hormonal contraception or IUD	IFN-g	212.66	In	NA	3458	IFNG	7.732404886784963	Published	CVL	ELISA	Serum progesterone	BCA
Barousse-2007	3074	3074-0	0	Follicular	Unknown	0.4	48.87	Oral contraceptive	5.3	Negative	Visual	148	NA	NA	Negative	Negative	Negative	Negative	1063000000	Ineligible - their phase not defined	Ineligible - use of hormonal contraception or IUD	Ineligible - use of hormonal contraception or IUD	IFN-g	126.79464	In	NA	3458	IFNG	6.986349949377735	Published	CVL	ELISA	Serum progesterone	BCA
Barousse-2007	3074	3074-1-3	1-3	Other	Unknown	NA	NA	Oral contraceptive	5	NA	NA	35	NA	NA	Negative	Negative	Negative	Negative	480000000	Ineligible - their phase not defined	Ineligible - use of hormonal contraception or IUD	Ineligible - use of hormonal contraception or IUD	IFN-g	42.072	In	NA	3458	IFNG	5.394788496818608	Published	CVL	ELISA	Serum progesterone	BCA
Barousse-2007	3074	3074-1-9	1-9	Follicular	Unknown	0.88	54.91	DMPA	6.1	NA	NA	37	NA	NA	Negative	Negative	Negative	Negative	1090000000	Ineligible - their phase not defined	Ineligible - use of hormonal contraception or IUD	Ineligible - use of hormonal contraception or IUD	IFN-g	523.963	In	NA	3458	IFNG	9.033321128252735	Published	CVL	ELISA	Serum progesterone	BCA
Barousse-2007	3074	3074-2-0	2-0	Follicular	Unknown	0.71	8.08	DMPA	4.7	NA	NA	1	NA	NA	Negative	Negative	Negative	Negative	580000000	Ineligible - their phase not defined	Ineligible - use of hormonal contraception or IUD	Ineligible - use of hormonal contraception or IUD	IFN-g	3.23002	In	NA	3458	IFNG	1.6915430979877721	Published	CVL	ELISA	Serum progesterone	BCA
Barousse-2007	3074	3074-2-3	2-3	Follicular	Unknown	0.42	2.88	DMPA	7	NA	NA	2	NA	NA	Positive	Negative	Negative	Negative	290000000	Ineligible - their phase not defined	Ineligible - use of hormonal contraception or IUD	Ineligible - use of hormonal contraception or IUD	IFN-g	13.748899999999997	In	NA	3458	IFNG	3.7812442933045176	Published	CVL	ELISA	Serum progesterone	BCA
Barousse-2007	3076	3076-0	0	Other	Unknown	NA	NA	DMPA	4.7	Negative	Visual	5	NA	NA	Negative	Negative	Negative	Negative	1034000000	Ineligible - their phase not defined	Ineligible - use of hormonal contraception or IUD	Ineligible - use of hormonal contraception or IUD	IFN-g	63.70474	In	NA	3458	IFNG	5.993328816192804	Published	CVL	ELISA	Serum progesterone	BCA
Barousse-2007	3059	3059-0	0	Other	Unknown	2.68	50.49	None	4	Negative	Visual	8	NA	NA	Negative	Negative	Negative	Negative	1117000000	Ineligible - their phase not defined	Ineligible - serum progesterone outside of allowed windows	Ineligible - serum progesterone outside of allowed windows	IFN-g	228.23661	In	NA	3458	IFNG	7.834386413606375	Published	CVL	ELISA	Serum progesterone	BCA
Barousse-2007	3059	3059-1-3	1-3	Other	Unknown	NA	NA	None	6.1	Negative	Visual	14	NA	NA	Positive	Negative	Negative	Negative	513000000	Ineligible - their phase not defined	Ineligible - no menstrual cycle information	Ineligible - no menstrual cycle information	IFN-g	343.85364	In	NA	3458	IFNG	8.425650807672985	Published	CVL	ELISA	Serum progesterone	BCA
Barousse-2007	3059	3059-2-0	2-0	Other	Unknown	NA	NA	Oral contraceptive	4.7	NA	NA	1	Negative	12	NA	NA	NA	NA	240000000	Ineligible - their phase not defined	Ineligible - use of hormonal contraception or IUD	Ineligible - use of hormonal contraception or IUD	IFN-g	17.55	In	NA	3458	IFNG	4.133399125417198	Published	CVL	ELISA	Serum progesterone	BCA
Barousse-2007	3062	3062-1-3	1-3	Other	Unknown	NA	NA	DMPA	6	Negative	Visual	30	Negative	107	Negative	Negative	Positive	Negative	806000000	Ineligible - their phase not defined	Ineligible - use of hormonal contraception or IUD	Ineligible - use of hormonal contraception or IUD	IFN-g	92.7706	In	NA	3458	IFNG	6.535595767110748	Published	CVL	ELISA	Serum progesterone	BCA
Barousse-2007	3062	3062-3-0	3-0	Other	Unknown	NA	NA	None	NA	NA	NA	0	Negative	84	NA	NA	NA	NA	150000000	Ineligible - their phase not defined	Ineligible - no menstrual cycle information	Ineligible - no menstrual cycle information	IFN-g	0.17267000000000002	Below	NA	3458	IFNG	-2.5339106467099044	Published	CVL	ELISA	Serum progesterone	BCA
Barousse-2007	3063	3063-0	0	Follicular	Unknown	0.33	55.6	None	NA	Negative	Visual	NA	NA	NA	Negative	Negative	Negative	Negative	627000000	Ineligible - their phase not defined	Eligible	Ineligible - missing co-variate information	IFN-g	59.32674	In	NA	3458	IFNG	5.890610603876894	Published	CVL	ELISA	Serum progesterone	BCA
Barousse-2007	3063	3063-1-3	1-3	Other	Unknown	NA	NA	Oral contraceptive	NA	Positive	Visual	17	NA	NA	Negative	Negative	Negative	Negative	445000000	Ineligible - their phase not defined	Ineligible - use of hormonal contraception or IUD	Ineligible - use of hormonal contraception or IUD	IFN-g	54.86405	In	NA	3458	IFNG	5.777789219065017	Published	CVL	ELISA	Serum progesterone	BCA
Barousse-2007	3063	3063-1-9	1-9	Other	Unknown	NA	NA	None	4.4	NA	NA	7	NA	NA	Negative	Negative	Negative	Negative	430000000	Ineligible - their phase not defined	Ineligible - no menstrual cycle information	Ineligible - no menstrual cycle information	IFN-g	0.17267000000000002	Below	NA	3458	IFNG	-2.5339106467099044	Published	CVL	ELISA	Serum progesterone	BCA
Barousse-2007	3063	3063-2-0	2-0	Follicular	Unknown	0.37	74.89	DMPA	4.7	NA	NA	19	NA	NA	Negative	Negative	Negative	Negative	270000000	Ineligible - their phase not defined	Ineligible - use of hormonal contraception or IUD	Ineligible - use of hormonal contraception or IUD	IFN-g	4.7196	In	NA	3458	IFNG	2.2386645921146173	Published	CVL	ELISA	Serum progesterone	BCA
Barousse-2007	3063	3063-2-6	2-6	Follicular	Unknown	0.68	27.59	DMPA	4.4	NA	NA	158	NA	NA	Negative	Negative	Negative	Negative	430000000	Ineligible - their phase not defined	Ineligible - use of hormonal contraception or IUD	Ineligible - use of hormonal contraception or IUD	IFN-g	5.719	In	NA	3458	IFNG	2.5157629055412007	Published	CVL	ELISA	Serum progesterone	BCA
Barousse-2007	3063	3063-2-9	2-9	Other	Unknown	NA	NA	None	NA	NA	NA	183	NA	NA	NA	NA	NA	NA	160000000	Ineligible - their phase not defined	Ineligible - no menstrual cycle information	Ineligible - no menstrual cycle information	IFN-g	0.17267000000000002	Below	NA	3458	IFNG	-2.5339106467099044	Published	CVL	ELISA	Serum progesterone	BCA
Barousse-2007	3063	3063-3-0	3-0	Other	Unknown	NA	NA	DMPA	NA	NA	NA	140	NA	NA	NA	NA	NA	NA	410000000	Ineligible - their phase not defined	Ineligible - use of hormonal contraception or IUD	Ineligible - use of hormonal contraception or IUD	IFN-g	0.17267000000000002	Below	NA	3458	IFNG	-2.5339106467099044	Published	CVL	ELISA	Serum progesterone	BCA
Barousse-2007	3063	3063-3-3	3-3	Other	Unknown	NA	NA	DMPA	NA	NA	NA	80	NA	NA	NA	NA	NA	NA	530000000	Ineligible - their phase not defined	Ineligible - use of hormonal contraception or IUD	Ineligible - use of hormonal contraception or IUD	IFN-g	0.17267000000000002	Below	NA	3458	IFNG	-2.5339106467099044	Published	CVL	ELISA	Serum progesterone	BCA
Barousse-2007	3066	3066-0	0	Follicular	Unknown	0.23	5	Oral contraceptive	4.7	Negative	Visual	3	Negative	23	Negative	Negative	Negative	Negative	735000000	Ineligible - their phase not defined	Ineligible - use of hormonal contraception or IUD	Ineligible - use of hormonal contraception or IUD	IFN-g	79.22565	In	NA	3458	IFNG	6.3078956860102355	Published	CVL	ELISA	Serum progesterone	BCA
Barousse-2007	3066	3066-1-3	1-3	Other	Unknown	NA	NA	Oral contraceptive	7	Negative	Visual	7	Negative	7	Negative	Negative	Negative	Negative	636000000	Ineligible - their phase not defined	Ineligible - use of hormonal contraception or IUD	Ineligible - use of hormonal contraception or IUD	IFN-g	107.25503999999998	In	NA	3458	IFNG	6.744901632484758	Published	CVL	ELISA	Serum progesterone	BCA
Barousse-2007	3067	3067-0	0	Other	Unknown	NA	NA	Oral contraceptive	4.4	Negative	Visual	17	Positive	1	NA	NA	NA	NA	245000000	Ineligible - their phase not defined	Ineligible - use of hormonal contraception or IUD	Ineligible - use of hormonal contraception or IUD	IFN-g	88.75615	In	NA	3458	IFNG	6.471775183598802	Published	CVL	ELISA	Serum progesterone	BCA
Barousse-2007	3067	3067-1-3	1-3	Other	Unknown	NA	NA	None	4.4	Negative	Visual	72	Negative	30	Negative	Negative	Negative	Negative	557000000	Ineligible - their phase not defined	Ineligible - no menstrual cycle information	Ineligible - no menstrual cycle information	IFN-g	51.84556	In	NA	3458	IFNG	5.696148538308568	Published	CVL	ELISA	Serum progesterone	BCA
Barousse-2007	3067	3067-1-6	1-6	Other	Unknown	NA	NA	None	5.2	NA	NA	149	Negative	6	Negative	Negative	Negative	Negative	80000000	Ineligible - their phase not defined	Ineligible - no menstrual cycle information	Ineligible - no menstrual cycle information	IFN-g	35.49	In	NA	3458	IFNG	5.14934066928622	Published	CVL	ELISA	Serum progesterone	BCA
Barousse-2007	3067	3067-2-3	2-3	Other	Unknown	NA	NA	None	NA	NA	NA	22	Negative	8	Negative	Negative	Negative	Negative	190000000	Ineligible - their phase not defined	Ineligible - no menstrual cycle information	Ineligible - no menstrual cycle information	IFN-g	1.50993	In	NA	3458	IFNG	0.5944816680975521	Published	CVL	ELISA	Serum progesterone	BCA
Barousse-2007	3067	3067-2-6	2-6	Other	Unknown	NA	NA	None	4.4	NA	NA	102	Negative	4	Negative	Negative	Negative	Negative	320000000	Ineligible - their phase not defined	Ineligible - no menstrual cycle information	Ineligible - no menstrual cycle information	IFN-g	0.17267000000000002	Below	NA	3458	IFNG	-2.5339106467099044	Published	CVL	ELISA	Serum progesterone	BCA
Barousse-2007	3067	3067-2-9	2-9	Other	Unknown	NA	NA	Oral contraceptive	NA	NA	NA	2	Negative	4	NA	NA	NA	NA	210000000	Ineligible - their phase not defined	Ineligible - use of hormonal contraception or IUD	Ineligible - use of hormonal contraception or IUD	IFN-g	0.17267000000000002	Below	NA	3458	IFNG	-2.5339106467099044	Published	CVL	ELISA	Serum progesterone	BCA
Barousse-2007	3069	3069-0	0	Luteal	Unknown	6.67	79.87	None	4.4	Negative	Visual	NA	NA	NA	Negative	Negative	Negative	Negative	530000000	Ineligible - their phase not defined	Eligible	Ineligible - missing co-variate information	IFN-g	60.791	In	NA	3458	IFNG	5.925785845916937	Published	CVL	ELISA	Serum progesterone	BCA
Barousse-2007	3069	3069-1-3	1-3	Other	Unknown	NA	NA	None	4.7	Negative	Visual	16	NA	NA	Negative	Negative	Negative	Negative	442000000	Ineligible - their phase not defined	Ineligible - no menstrual cycle information	Ineligible - no menstrual cycle information	IFN-g	51.84218	In	NA	3458	IFNG	5.696054480722977	Published	CVL	ELISA	Serum progesterone	BCA
Barousse-2007	3069	3069-1-6	1-6	Other	Unknown	NA	NA	None	NA	NA	NA	97	NA	NA	Negative	Negative	Negative	Negative	130000000	Ineligible - their phase not defined	Ineligible - no menstrual cycle information	Ineligible - no menstrual cycle information	IFN-g	40.9903	In	NA	3458	IFNG	5.3572106437019285	Published	CVL	ELISA	Serum progesterone	BCA
Barousse-2007	3069	3069-1-9	1-9	Other	Unknown	NA	NA	None	4.4	NA	NA	32	NA	NA	Negative	Negative	Negative	Negative	110000000	Ineligible - their phase not defined	Ineligible - no menstrual cycle information	Ineligible - no menstrual cycle information	IFN-g	38.3504	In	NA	3458	IFNG	5.261169720203755	Published	CVL	ELISA	Serum progesterone	BCA
Barousse-2007	3069	3069-2-3	2-3	Other	Unknown	NA	NA	DMPA	4	NA	NA	11	NA	NA	Negative	Negative	Negative	Negative	330000000	Ineligible - their phase not defined	Ineligible - use of hormonal contraception or IUD	Ineligible - use of hormonal contraception or IUD	IFN-g	10.6392	In	NA	3458	IFNG	3.4113177683369713	Published	CVL	ELISA	Serum progesterone	BCA
Barousse-2007	3069	3069-2-6	2-6	Other	Unknown	NA	NA	DMPA	NA	NA	NA	5	NA	NA	NA	NA	NA	NA	330000000	Ineligible - their phase not defined	Ineligible - use of hormonal contraception or IUD	Ineligible - use of hormonal contraception or IUD	IFN-g	6.699	In	NA	3458	IFNG	2.7439457518815424	Published	CVL	ELISA	Serum progesterone	BCA
Barousse-2007	3069	3069-3-0	3-0	Other	Unknown	NA	NA	DMPA	NA	NA	NA	2	NA	NA	NA	NA	NA	NA	140000000	Ineligible - their phase not defined	Ineligible - use of hormonal contraception or IUD	Ineligible - use of hormonal contraception or IUD	IFN-g	0.17267000000000002	Below	NA	3458	IFNG	-2.5339106467099044	Published	CVL	ELISA	Serum progesterone	BCA
Barousse-2007	3069	3069-3-3	3-3	Other	Unknown	NA	NA	DMPA	NA	NA	NA	1	NA	NA	NA	NA	NA	NA	800000000	Ineligible - their phase not defined	Ineligible - use of hormonal contraception or IUD	Ineligible - use of hormonal contraception or IUD	IFN-g	0.17267000000000002	Below	NA	3458	IFNG	-2.5339106467099044	Published	CVL	ELISA	Serum progesterone	BCA
Barousse-2007	3071	3071-0	0	Other	Unknown	NA	NA	DMPA	4.4	Negative	Visual	12	NA	NA	Negative	Negative	Negative	Negative	1338000000	Ineligible - their phase not defined	Ineligible - use of hormonal contraception or IUD	Ineligible - use of hormonal contraception or IUD	IFN-g	98.08878	In	NA	3458	IFNG	6.616016216407206	Published	CVL	ELISA	Serum progesterone	BCA
Barousse-2007	3071	3071-1-6	1-6	Other	Unknown	NA	NA	DMPA	5.8	NA	NA	13	NA	NA	Negative	Negative	Negative	Negative	170000000	Ineligible - their phase not defined	Ineligible - use of hormonal contraception or IUD	Ineligible - use of hormonal contraception or IUD	IFN-g	0.17267000000000002	Below	NA	3458	IFNG	-2.5339106467099044	Published	CVL	ELISA	Serum progesterone	BCA
Barousse-2007	3071	3071-1-9	1-9	Other	Unknown	NA	NA	DMPA	4.4	NA	NA	14	NA	NA	Negative	Negative	Negative	Negative	430000000	Ineligible - their phase not defined	Ineligible - use of hormonal contraception or IUD	Ineligible - use of hormonal contraception or IUD	IFN-g	4.9493	In	NA	3458	IFNG	2.307224493284879	Published	CVL	ELISA	Serum progesterone	BCA
Barousse-2007	3071	3071-2-9	2-9	Other	Unknown	NA	NA	Oral contraceptive	NA	NA	NA	3	NA	NA	NA	NA	NA	NA	530000000	Ineligible - their phase not defined	Ineligible - use of hormonal contraception or IUD	Ineligible - use of hormonal contraception or IUD	IFN-g	0.17267000000000002	Below	NA	3458	IFNG	-2.5339106467099044	Published	CVL	ELISA	Serum progesterone	BCA
Barousse-2007	3071	3071-3-0	3-0	Other	Unknown	NA	NA	Oral contraceptive	NA	NA	NA	13	NA	NA	NA	NA	NA	NA	500000000	Ineligible - their phase not defined	Ineligible - use of hormonal contraception or IUD	Ineligible - use of hormonal contraception or IUD	IFN-g	0.17267000000000002	Below	NA	3458	IFNG	-2.5339106467099044	Published	CVL	ELISA	Serum progesterone	BCA
Barousse-2007	3072	3072-0	0	Other	Unknown	NA	NA	DMPA	5.8	Negative	Visual	5	NA	NA	Negative	Negative	Negative	Negative	560000000	Ineligible - their phase not defined	Ineligible - use of hormonal contraception or IUD	Ineligible - use of hormonal contraception or IUD	IFN-g	125.2104	In	NA	3458	IFNG	6.968210587550761	Published	CVL	ELISA	Serum progesterone	BCA
Barousse-2007	3072	3072-1-6	1-6	Other	Unknown	NA	NA	DMPA	5	NA	NA	27	NA	NA	Positive	Negative	Negative	Negative	140000000	Ineligible - their phase not defined	Ineligible - use of hormonal contraception or IUD	Ineligible - use of hormonal contraception or IUD	IFN-g	10.2704	In	NA	3458	IFNG	3.3604204661032093	Published	CVL	ELISA	Serum progesterone	BCA
Barousse-2007	3072	3072-1-9	1-9	Other	Unknown	NA	NA	DMPA	7	NA	NA	138	NA	NA	Negative	Negative	Negative	Negative	650000000	Ineligible - their phase not defined	Ineligible - use of hormonal contraception or IUD	Ineligible - use of hormonal contraception or IUD	IFN-g	1.5398500000000002	In	NA	3458	IFNG	0.6227898218318741	Published	CVL	ELISA	Serum progesterone	BCA
Barousse-2007	3072	3072-2-3	2-3	Luteal	Unknown	10.19	54.6	DMPA	7	NA	NA	276	NA	NA	Negative	Negative	Negative	Negative	660000000	Ineligible - their phase not defined	Ineligible - use of hormonal contraception or IUD	Ineligible - use of hormonal contraception or IUD	IFN-g	13.827	In	NA	3458	IFNG	3.7894162683957178	Published	CVL	ELISA	Serum progesterone	BCA
Barousse-2007	3072	3072-2-9	2-9	Other	Unknown	NA	NA	DMPA	NA	NA	NA	7	NA	NA	NA	NA	NA	NA	390000000	Ineligible - their phase not defined	Ineligible - use of hormonal contraception or IUD	Ineligible - use of hormonal contraception or IUD	IFN-g	0.17267000000000002	Below	NA	3458	IFNG	-2.5339106467099044	Published	CVL	ELISA	Serum progesterone	BCA
Barousse-2007	3072	3072-3-0	3-0	Other	Unknown	NA	NA	DMPA	NA	NA	NA	40	NA	NA	NA	NA	NA	NA	290000000	Ineligible - their phase not defined	Ineligible - use of hormonal contraception or IUD	Ineligible - use of hormonal contraception or IUD	IFN-g	0.17267000000000002	Below	NA	3458	IFNG	-2.5339106467099044	Published	CVL	ELISA	Serum progesterone	BCA
Barousse-2007	3075	3075-0	0	Other	Unknown	NA	NA	Oral contraceptive	4	Negative	Visual	47	Negative	127	Negative	Negative	Negative	Negative	534000000.00000006	Ineligible - their phase not defined	Ineligible - use of hormonal contraception or IUD	Ineligible - use of hormonal contraception or IUD	IFN-g	68.01558000000001	In	NA	3458	IFNG	6.087793350282252	Published	CVL	ELISA	Serum progesterone	BCA
Barousse-2007	3075	3075-1-9	1-9	Other	Unknown	NA	NA	Oral contraceptive	4.4	NA	NA	75	NA	NA	Negative	Positive	Negative	Negative	340000000	Ineligible - their phase not defined	Ineligible - use of hormonal contraception or IUD	Ineligible - use of hormonal contraception or IUD	IFN-g	5.7086	In	NA	3458	IFNG	2.51313697663792	Published	CVL	ELISA	Serum progesterone	BCA
Barousse-2007	3075	3075-2-3	2-3	Other	Unknown	NA	NA	None	6.1	NA	NA	94	NA	NA	Positive	Negative	Negative	Negative	720000000	Ineligible - their phase not defined	Ineligible - no menstrual cycle information	Ineligible - no menstrual cycle information	IFN-g	5.75136	In	NA	3458	IFNG	2.523903144449473	Published	CVL	ELISA	Serum progesterone	BCA
Barousse-2007	3077	3077-0	0	Other	Unknown	NA	NA	None	4.4	Negative	Visual	6	NA	NA	Negative	Negative	Negative	Negative	1128000000	Ineligible - their phase not defined	Ineligible - no menstrual cycle information	Ineligible - no menstrual cycle information	IFN-g	66.58584	In	NA	3458	IFNG	6.057143504409549	Published	CVL	ELISA	Serum progesterone	BCA
Barousse-2007	3078	3078-0	0	Other	Unknown	NA	NA	None	NA	Negative	Visual	61	NA	NA	Negative	Negative	Negative	Negative	453000000	Ineligible - their phase not defined	Ineligible - no menstrual cycle information	Ineligible - no menstrual cycle information	IFN-g	62.251259999999995	In	NA	3458	IFNG	5.9600311333107285	Published	CVL	ELISA	Serum progesterone	BCA
Barousse-2007	3078	3078-1-6	1-6	Other	Unknown	NA	NA	Oral contraceptive	4.4	NA	NA	106	NA	NA	Negative	Negative	Negative	Negative	840000000	Ineligible - their phase not defined	Ineligible - use of hormonal contraception or IUD	Ineligible - use of hormonal contraception or IUD	IFN-g	265.76003999999995	In	NA	3458	IFNG	8.053980385330176	Published	CVL	ELISA	Serum progesterone	BCA
Barousse-2007	3078	3078-2-3	2-3	Other	Unknown	NA	NA	Oral contraceptive	4	NA	NA	204	NA	NA	Negative	Negative	Negative	Negative	840000000	Ineligible - their phase not defined	Ineligible - use of hormonal contraception or IUD	Ineligible - use of hormonal contraception or IUD	IFN-g	212.94	In	NA	3458	IFNG	7.734303170007376	Published	CVL	ELISA	Serum progesterone	BCA
Barousse-2007	3078	3078-2-9	2-9	Other	Unknown	NA	NA	Oral contraceptive	NA	NA	NA	101	NA	NA	NA	NA	NA	NA	550000000	Ineligible - their phase not defined	Ineligible - use of hormonal contraception or IUD	Ineligible - use of hormonal contraception or IUD	IFN-g	0.17267000000000002	Below	NA	3458	IFNG	-2.5339106467099044	Published	CVL	ELISA	Serum progesterone	BCA
Barousse-2007	3078	3078-3-3	3-3	Other	Unknown	NA	NA	Oral contraceptive	NA	NA	NA	5	NA	NA	NA	NA	NA	NA	120000000	Ineligible - their phase not defined	Ineligible - use of hormonal contraception or IUD	Ineligible - use of hormonal contraception or IUD	IFN-g	227.16	In	NA	3458	IFNG	7.827565006650136	Published	CVL	ELISA	Serum progesterone	BCA
Barousse-2007	3080	3080-0	0	Other	Unknown	NA	NA	DMPA	4.7	Negative	Visual	0	NA	NA	Negative	Negative	Negative	Negative	1214000000	Ineligible - their phase not defined	Ineligible - use of hormonal contraception or IUD	Ineligible - use of hormonal contraception or IUD	IFN-g	84.70078	In	NA	3458	IFNG	6.404303350123119	Published	CVL	ELISA	Serum progesterone	BCA
Barousse-2007	3082	3082-3-0	3-0	Other	Unknown	NA	NA	DMPA	NA	NA	NA	2	NA	NA	NA	NA	NA	NA	320000000	Ineligible - their phase not defined	Ineligible - use of hormonal contraception or IUD	Ineligible - use of hormonal contraception or IUD	IFN-g	0.17267000000000002	Below	NA	3458	IFNG	-2.5339106467099044	Published	CVL	ELISA	Serum progesterone	BCA
Barousse-2007	3085	3085-2-3	2-3	Other	Unknown	NA	NA	DMPA	NA	NA	NA	94	Negative	4	NA	NA	NA	NA	260000000	Ineligible - their phase not defined	Ineligible - use of hormonal contraception or IUD	Ineligible - use of hormonal contraception or IUD	IFN-g	288.68996	In	NA	3458	IFNG	8.173377124469923	Published	CVL	ELISA	Serum progesterone	BCA
Barousse-2007	3085	3085-2-6	2-6	Other	Unknown	NA	NA	DMPA	NA	NA	NA	7	Negative	14	NA	NA	NA	NA	450000000	Ineligible - their phase not defined	Ineligible - use of hormonal contraception or IUD	Ineligible - use of hormonal contraception or IUD	IFN-g	0.17267000000000002	Below	NA	3458	IFNG	-2.5339106467099044	Published	CVL	ELISA	Serum progesterone	BCA
Barousse-2007	3085	3085-2-9	2-9	Other	Unknown	NA	NA	None	NA	NA	NA	32	Negative	41	NA	NA	NA	NA	970000000	Ineligible - their phase not defined	Ineligible - no menstrual cycle information	Ineligible - no menstrual cycle information	IFN-g	0.17267000000000002	Below	NA	3458	IFNG	-2.5339106467099044	Published	CVL	ELISA	Serum progesterone	BCA
Barousse-2007	3085	3085-3-0	3-0	Other	Unknown	NA	NA	Unknown	NA	NA	NA	41	Negative	41	NA	NA	NA	NA	870000000	Ineligible - their phase not defined	Ineligible - unknown if hormonal contraception used	Ineligible - unknown if hormonal contraception used	IFN-g	638.990031	In	NA	3458	IFNG	9.319649613374143	Published	CVL	ELISA	Serum progesterone	BCA
Barousse-2007	3086	3086-1-6	1-6	Other	Unknown	NA	NA	DMPA	6.1	NA	NA	43	Negative	13	Negative	Negative	Negative	Negative	1050000000	Ineligible - their phase not defined	Ineligible - use of hormonal contraception or IUD	Ineligible - use of hormonal contraception or IUD	IFN-g	0.17267000000000002	Below	NA	3458	IFNG	-2.5339106467099044	Published	CVL	ELISA	Serum progesterone	BCA
Barousse-2007	3086	3086-1-9	1-9	Follicular	Unknown	0.67	43.98	DMPA	4.4	NA	NA	18	Negative	11	Negative	Negative	Negative	Negative	920000000	Ineligible - their phase not defined	Ineligible - use of hormonal contraception or IUD	Ineligible - use of hormonal contraception or IUD	IFN-g	7.11804	In	NA	3458	IFNG	2.8314800401305713	Published	CVL	ELISA	Serum progesterone	BCA
Barousse-2007	3090	3090-1-9	1-9	Follicular	Unknown	0.62	18.87	None	6.1	NA	NA	NA	NA	NA	Negative	Negative	Negative	Negative	1200000000	Ineligible - their phase not defined	Eligible	Ineligible - missing co-variate information	IFN-g	668.88	In	NA	3458	IFNG	9.38560359805024	Published	CVL	ELISA	Serum progesterone	BCA
Barousse-2007	3090	3090-2-6	2-6	Other	Unknown	NA	NA	None	NA	NA	NA	NA	NA	NA	NA	NA	NA	NA	610000000	Ineligible - their phase not defined	Ineligible - no menstrual cycle information	Ineligible - no menstrual cycle information	IFN-g	205.059979	In	NA	3458	IFNG	7.679902142186546	Published	CVL	ELISA	Serum progesterone	BCA
Barousse-2007	3079	3079-0	0	Other	Unknown	NA	NA	None	NA	Negative	Visual	21	Negative	21	Negative	Negative	Positive	Negative	667000000	Ineligible - their phase not defined	Ineligible - no menstrual cycle information	Ineligible - no menstrual cycle information	IFN-g	160.11335	In	NA	3458	IFNG	7.32294979229373	Published	CVL	ELISA	Serum progesterone	BCA
Barousse-2007	3079	3079-2-9	2-9	Other	Unknown	NA	NA	None	NA	NA	NA	1	NA	NA	NA	NA	NA	NA	500000000	Ineligible - their phase not defined	Ineligible - no menstrual cycle information	Ineligible - no menstrual cycle information	IFN-g	0.17267000000000002	Below	NA	3458	IFNG	-2.5339106467099044	Published	CVL	ELISA	Serum progesterone	BCA
Barousse-2007	3079	3079-3-0	3-0	Other	Unknown	NA	NA	None	NA	NA	NA	5	Negative	7	NA	NA	NA	NA	2710000000	Ineligible - their phase not defined	Ineligible - no menstrual cycle information	Ineligible - no menstrual cycle information	IFN-g	0.17267000000000002	Below	NA	3458	IFNG	-2.5339106467099044	Published	CVL	ELISA	Serum progesterone	BCA
Barousse-2007	3081	3081-0	0	Other	Unknown	NA	NA	Unknown	4	Negative	Visual	NA	NA	NA	Negative	Negative	Negative	Negative	919000000	Ineligible - their phase not defined	Ineligible - unknown if hormonal contraception used	Ineligible - unknown if hormonal contraception used	IFN-g	23.58154	In	NA	3458	IFNG	4.5595860319419055	Published	CVL	ELISA	Serum progesterone	BCA
Barousse-2007	3081	3081-1-3	1-3	Other	Unknown	NA	NA	None	7	NA	NA	NA	NA	NA	Negative	Negative	Negative	Negative	870000000	Ineligible - their phase not defined	Ineligible - no menstrual cycle information	Ineligible - no menstrual cycle information	IFN-g	35.75613	In	NA	3458	IFNG	5.160118692372163	Published	CVL	ELISA	Serum progesterone	BCA
Barousse-2007	3081	3081-2-0	2-0	Luteal	Unknown	25.89	147.36	None	4	NA	NA	NA	NA	NA	Negative	Negative	Negative	Negative	2460000000	Ineligible - their phase not defined	Eligible	Ineligible - missing co-variate information	IFN-g	496.98002400000007	In	NA	3458	IFNG	8.957044053925825	Published	CVL	ELISA	Serum progesterone	BCA
Barousse-2007	3081	3081-2-3	2-3	Other	Unknown	NA	NA	None	NA	NA	NA	NA	NA	NA	NA	NA	NA	NA	640000000	Ineligible - their phase not defined	Ineligible - no menstrual cycle information	Ineligible - no menstrual cycle information	IFN-g	583.220032	In	NA	3458	IFNG	9.187896462887336	Published	CVL	ELISA	Serum progesterone	BCA
Barousse-2007	3081	3081-2-6	2-6	Other	Unknown	NA	NA	None	NA	NA	NA	NA	NA	NA	NA	NA	NA	NA	240000000	Ineligible - their phase not defined	Ineligible - no menstrual cycle information	Ineligible - no menstrual cycle information	IFN-g	538.12008	In	NA	3458	IFNG	9.071784331869248	Published	CVL	ELISA	Serum progesterone	BCA
Barousse-2007	3081	3081-2-9	2-9	Other	Unknown	NA	NA	None	NA	NA	NA	NA	NA	NA	NA	NA	NA	NA	390000000	Ineligible - their phase not defined	Ineligible - no menstrual cycle information	Ineligible - no menstrual cycle information	IFN-g	0.17267000000000002	Below	NA	3458	IFNG	-2.5339106467099044	Published	CVL	ELISA	Serum progesterone	BCA
Barousse-2007	3081	3081-3-0	3-0	Other	Unknown	NA	NA	None	NA	NA	NA	NA	NA	NA	NA	NA	NA	NA	1120000000	Ineligible - their phase not defined	Ineligible - no menstrual cycle information	Ineligible - no menstrual cycle information	IFN-g	0.17267000000000002	Below	NA	3458	IFNG	-2.5339106467099044	Published	CVL	ELISA	Serum progesterone	BCA
Barousse-2007	3081	3081-3-3	3-3	Other	Unknown	NA	NA	None	NA	NA	NA	NA	NA	NA	NA	NA	NA	NA	790000000	Ineligible - their phase not defined	Ineligible - no menstrual cycle information	Ineligible - no menstrual cycle information	IFN-g	361.049987	In	NA	3458	IFNG	8.496054780362478	Published	CVL	ELISA	Serum progesterone	BCA
Barousse-2007	3101	3101-2-0	2-0	Other	Unknown	NA	NA	DMPA	NA	NA	NA	15	NA	NA	NA	NA	NA	NA	1780000000	Ineligible - their phase not defined	Ineligible - use of hormonal contraception or IUD	Ineligible - use of hormonal contraception or IUD	IFN-g	0.17267000000000002	Below	NA	3458	IFNG	-2.5339106467099044	Published	CVL	ELISA	Serum progesterone	BCA
Barousse-2007	3101	3101-2-3	2-3	Other	Unknown	NA	NA	DMPA	NA	NA	NA	50	NA	NA	NA	NA	NA	NA	240000000	Ineligible - their phase not defined	Ineligible - use of hormonal contraception or IUD	Ineligible - use of hormonal contraception or IUD	IFN-g	193.369992	In	NA	3458	IFNG	7.595220118241161	Published	CVL	ELISA	Serum progesterone	BCA
Barousse-2007	3102	3102-2-6	2-6	Other	Unknown	NA	NA	Oral contraceptive	NA	NA	NA	NA	Negative	85	NA	NA	NA	NA	230000000	Ineligible - their phase not defined	Ineligible - use of hormonal contraception or IUD	Ineligible - use of hormonal contraception or IUD	IFN-g	0.17267000000000002	Below	NA	3458	IFNG	-2.5339106467099044	Published	CVL	ELISA	Serum progesterone	BCA
Barousse-2007	3103	3103-2-0	2-0	Other	Unknown	NA	NA	Oral contraceptive	NA	NA	NA	108	NA	NA	NA	NA	NA	NA	670000000	Ineligible - their phase not defined	Ineligible - use of hormonal contraception or IUD	Ineligible - use of hormonal contraception or IUD	IFN-g	0.17267000000000002	Below	NA	3458	IFNG	-2.5339106467099044	Published	CVL	ELISA	Serum progesterone	BCA
Barousse-2007	3088	3088-1-3	1-3	Other	Unknown	NA	NA	None	4	NA	NA	2	NA	NA	Negative	Negative	Negative	Negative	760000000	Ineligible - their phase not defined	Ineligible - no menstrual cycle information	Ineligible - no menstrual cycle information	IFN-g	55.72319999999999	In	NA	3458	IFNG	5.800206204434022	Published	CVL	ELISA	Serum progesterone	BCA
Barousse-2007	3097	3097-1-6	1-6	Other	Unknown	NA	NA	None	5	NA	NA	24	Positive	0	NA	NA	NA	NA	1330000000	Ineligible - their phase not defined	Ineligible - no menstrual cycle information	Ineligible - no menstrual cycle information	IFN-g	239.349992	In	NA	3458	IFNG	7.902977947611971	Published	CVL	ELISA	Serum progesterone	BCA
Barousse-2007	3089	3089-2-0	2-0	Other	Unknown	NA	NA	DMPA	5.8	NA	NA	11	NA	NA	Positive	Negative	Negative	Negative	280000000	Ineligible - their phase not defined	Ineligible - use of hormonal contraception or IUD	Ineligible - use of hormonal contraception or IUD	IFN-g	9.6012	In	NA	3458	IFNG	3.263214731443789	Published	CVL	ELISA	Serum progesterone	BCA
Barousse-2007	3089	3089-2-3	2-3	Other	Unknown	NA	NA	DMPA	NA	NA	NA	10	NA	NA	NA	NA	NA	NA	430000000	Ineligible - their phase not defined	Ineligible - use of hormonal contraception or IUD	Ineligible - use of hormonal contraception or IUD	IFN-g	0.17267000000000002	Below	NA	3458	IFNG	-2.5339106467099044	Published	CVL	ELISA	Serum progesterone	BCA
Barousse-2007	3111	3111-1-9	1-9	Other	Unknown	NA	NA	DMPA	4.7	NA	NA	3	Negative	28	Negative	Negative	Negative	Negative	920000000	Ineligible - their phase not defined	Ineligible - use of hormonal contraception or IUD	Ineligible - use of hormonal contraception or IUD	IFN-g	230.389988	In	NA	3458	IFNG	7.847934213080144	Published	CVL	ELISA	Serum progesterone	BCA
Barousse-2007	3111	3111-2-0	2-0	Other	Unknown	NA	NA	DMPA	NA	NA	NA	7	Negative	7	NA	NA	NA	NA	390000000	Ineligible - their phase not defined	Ineligible - use of hormonal contraception or IUD	Ineligible - use of hormonal contraception or IUD	IFN-g	449.24997	In	NA	3458	IFNG	8.811374597169703	Published	CVL	ELISA	Serum progesterone	BCA
Barousse-2007	3111	3111-2-3	2-3	Other	Unknown	NA	NA	DMPA	NA	NA	NA	53	Negative	6	NA	NA	NA	NA	320000000	Ineligible - their phase not defined	Ineligible - use of hormonal contraception or IUD	Ineligible - use of hormonal contraception or IUD	IFN-g	0.17267000000000002	Below	NA	3458	IFNG	-2.5339106467099044	Published	CVL	ELISA	Serum progesterone	BCA
Barousse-2007	3111	3111-2-9	2-9	Other	Unknown	NA	NA	DMPA	NA	NA	NA	12	Negative	12	NA	NA	NA	NA	230000000	Ineligible - their phase not defined	Ineligible - use of hormonal contraception or IUD	Ineligible - use of hormonal contraception or IUD	IFN-g	0.17267000000000002	Below	NA	3458	IFNG	-2.5339106467099044	Published	CVL	ELISA	Serum progesterone	BCA
Barousse-2007	3098	3098-1-9	1-9	Other	Unknown	NA	NA	None	NA	NA	NA	59	NA	NA	NA	NA	NA	NA	50000000	Ineligible - their phase not defined	Ineligible - no menstrual cycle information	Ineligible - no menstrual cycle information	IFN-g	204.15	In	NA	3458	IFNG	7.673485757337788	Published	CVL	ELISA	Serum progesterone	BCA
Barousse-2007	3100	3100-1-9	1-9	Other	Unknown	NA	NA	DMPA	NA	NA	NA	5	NA	NA	NA	NA	NA	NA	700000000	Ineligible - their phase not defined	Ineligible - use of hormonal contraception or IUD	Ineligible - use of hormonal contraception or IUD	IFN-g	0.17267000000000002	Below	NA	3458	IFNG	-2.5339106467099044	Published	CVL	ELISA	Serum progesterone	BCA
Barousse-2007	3100	3100-2-0	2-0	Other	Unknown	NA	NA	Unknown	NA	NA	NA	NA	NA	NA	NA	NA	NA	NA	280000000	Ineligible - their phase not defined	Ineligible - unknown if hormonal contraception used	Ineligible - unknown if hormonal contraception used	IFN-g	270.62	In	NA	3458	IFNG	8.080124654494115	Published	CVL	ELISA	Serum progesterone	BCA
Barousse-2007	3099	3099-2-0	2-0	Other	Unknown	NA	NA	None	NA	NA	NA	1	NA	NA	NA	NA	NA	NA	380000000	Ineligible - their phase not defined	Ineligible - no menstrual cycle information	Ineligible - no menstrual cycle information	IFN-g	0.17267000000000002	Below	NA	3458	IFNG	-2.5339106467099044	Published	CVL	ELISA	Serum progesterone	BCA
Barousse-2007	3125	3125-1-6	1-6	Other	Unknown	NA	NA	Oral contraceptive	4.7	NA	NA	1	Negative	72	Negative	Negative	Positive	Negative	1480000000	Ineligible - their phase not defined	Ineligible - use of hormonal contraception or IUD	Ineligible - use of hormonal contraception or IUD	IFN-g	0.17267000000000002	Below	NA	3458	IFNG	-2.5339106467099044	Published	CVL	ELISA	Serum progesterone	BCA
Barousse-2007	3104	3104-2-0	2-0	Other	Unknown	NA	NA	None	NA	NA	NA	4	NA	NA	NA	NA	NA	NA	640000000	Ineligible - their phase not defined	Ineligible - no menstrual cycle information	Ineligible - no menstrual cycle information	IFN-g	0.17267000000000002	Below	NA	3458	IFNG	-2.5339106467099044	Published	CVL	ELISA	Serum progesterone	BCA
Barousse-2007	3106	3106-0	0	Luteal	Unknown	7.87	97.43	None	4	NA	NA	NA	NA	NA	Negative	Negative	Negative	Negative	250000000	Ineligible - their phase not defined	Eligible	Ineligible - missing co-variate information	IFN-g	0.17267000000000002	Below	NA	3458	IFNG	-2.5339106467099044	Published	CVL	ELISA	Serum progesterone	BCA
Barousse-2007	3106	3106-1-3	1-3	Luteal	Unknown	11.86	50.55	Unknown	4	NA	NA	NA	NA	NA	Negative	Negative	Negative	Negative	1260000000	Ineligible - their phase not defined	Ineligible - unknown if hormonal contraception used	Ineligible - unknown if hormonal contraception used	IFN-g	0.17267000000000002	Below	NA	3458	IFNG	-2.5339106467099044	Published	CVL	ELISA	Serum progesterone	BCA
Barousse-2007	3106	3106-2-0	2-0	Other	Unknown	NA	NA	None	NA	NA	NA	NA	NA	NA	NA	NA	NA	NA	310000000	Ineligible - their phase not defined	Ineligible - no menstrual cycle information	Ineligible - no menstrual cycle information	IFN-g	289.310011	In	NA	3458	IFNG	8.176472435510847	Published	CVL	ELISA	Serum progesterone	BCA
Barousse-2007	3107	3107-1-9	1-9	Other	Unknown	NA	NA	DMPA	NA	NA	NA	21	NA	NA	NA	NA	NA	NA	360000000	Ineligible - their phase not defined	Ineligible - use of hormonal contraception or IUD	Ineligible - use of hormonal contraception or IUD	IFN-g	0.17267000000000002	Below	NA	3458	IFNG	-2.5339106467099044	Published	CVL	ELISA	Serum progesterone	BCA
Barousse-2007	3108	3108-1-9	1-9	Other	Unknown	NA	NA	Oral contraceptive	NA	NA	NA	115	NA	NA	NA	NA	NA	NA	480000000	Ineligible - their phase not defined	Ineligible - use of hormonal contraception or IUD	Ineligible - use of hormonal contraception or IUD	IFN-g	0.17267000000000002	Below	NA	3458	IFNG	-2.5339106467099044	Published	CVL	ELISA	Serum progesterone	BCA
Barousse-2007	3109	3109-1-3	1-3	Other	Unknown	NA	NA	None	5	NA	NA	105	Negative	7	Negative	Negative	Negative	Negative	350000000	Ineligible - their phase not defined	Ineligible - no menstrual cycle information	Ineligible - no menstrual cycle information	IFN-g	2.5578	In	NA	3458	IFNG	1.3549034611356432	Published	CVL	ELISA	Serum progesterone	BCA
Barousse-2007	3112	3112-1-9	1-9	Other	Unknown	NA	NA	DMPA	NA	NA	NA	50	NA	NA	NA	NA	NA	NA	520000000	Ineligible - their phase not defined	Ineligible - use of hormonal contraception or IUD	Ineligible - use of hormonal contraception or IUD	IFN-g	0.17267000000000002	Below	NA	3458	IFNG	-2.5339106467099044	Published	CVL	ELISA	Serum progesterone	BCA
Barousse-2007	3113	3113-1-6	1-6	Other	Unknown	NA	NA	Oral contraceptive	4.7	NA	NA	NA	NA	NA	Negative	Negative	Negative	Negative	550000000	Ineligible - their phase not defined	Ineligible - use of hormonal contraception or IUD	Ineligible - use of hormonal contraception or IUD	IFN-g	0.17267000000000002	Below	NA	3458	IFNG	-2.5339106467099044	Published	CVL	ELISA	Serum progesterone	BCA
Barousse-2007	3113	3113-2-0	2-0	Other	Unknown	NA	NA	Oral contraceptive	NA	NA	NA	NA	NA	NA	NA	NA	NA	NA	330000000	Ineligible - their phase not defined	Ineligible - use of hormonal contraception or IUD	Ineligible - use of hormonal contraception or IUD	IFN-g	0.17267000000000002	Below	NA	3458	IFNG	-2.5339106467099044	Published	CVL	ELISA	Serum progesterone	BCA
Barousse-2007	3114	3114-0	0	Luteal	Unknown	21.69	246.32	None	6.1	NA	NA	NA	NA	NA	Negative	Negative	Negative	Negative	900000000	Ineligible - their phase not defined	Eligible	Ineligible - missing co-variate information	IFN-g	0.86112	In	NA	3458	IFNG	-0.21571379879639435	Published	CVL	ELISA	Serum progesterone	BCA
Barousse-2007	3114	3114-1-6	1-6	Other	Unknown	NA	NA	None	NA	NA	NA	NA	NA	NA	NA	NA	NA	NA	300000000	Ineligible - their phase not defined	Ineligible - no menstrual cycle information	Ineligible - no menstrual cycle information	IFN-g	228.9	In	NA	3458	IFNG	7.838573652668324	Published	CVL	ELISA	Serum progesterone	BCA
Barousse-2007	3114	3114-1-9	1-9	Other	Unknown	NA	NA	None	NA	NA	NA	NA	NA	NA	NA	NA	NA	NA	220000000	Ineligible - their phase not defined	Ineligible - no menstrual cycle information	Ineligible - no menstrual cycle information	IFN-g	0.17267000000000002	Below	NA	3458	IFNG	-2.5339106467099044	Published	CVL	ELISA	Serum progesterone	BCA
Barousse-2007	3114	3114-2-0	2-0	Other	Unknown	NA	NA	None	NA	NA	NA	NA	NA	NA	NA	NA	NA	NA	2580000000	Ineligible - their phase not defined	Ineligible - no menstrual cycle information	Ineligible - no menstrual cycle information	IFN-g	0.17267000000000002	Below	NA	3458	IFNG	-2.5339106467099044	Published	CVL	ELISA	Serum progesterone	BCA
Barousse-2007	3115	3115-1-6	1-6	Other	Unknown	NA	NA	None	NA	NA	NA	4	NA	NA	NA	NA	NA	NA	290000000	Ineligible - their phase not defined	Ineligible - no menstrual cycle information	Ineligible - no menstrual cycle information	IFN-g	181.56001	In	NA	3458	IFNG	7.504302662624228	Published	CVL	ELISA	Serum progesterone	BCA
Barousse-2007	3115	3115-1-9	1-9	Other	Unknown	NA	NA	None	NA	NA	NA	5	NA	NA	NA	NA	NA	NA	890000000	Ineligible - their phase not defined	Ineligible - no menstrual cycle information	Ineligible - no menstrual cycle information	IFN-g	191.01002	In	NA	3458	IFNG	7.577504510889895	Published	CVL	ELISA	Serum progesterone	BCA
Barousse-2007	3115	3115-2-0	2-0	Other	Unknown	NA	NA	None	NA	NA	NA	23	NA	NA	NA	NA	NA	NA	670000000	Ineligible - their phase not defined	Ineligible - no menstrual cycle information	Ineligible - no menstrual cycle information	IFN-g	0.17267000000000002	Below	NA	3458	IFNG	-2.5339106467099044	Published	CVL	ELISA	Serum progesterone	BCA
Barousse-2007	3115	3115-2-3	2-3	Other	Unknown	NA	NA	None	NA	NA	NA	3	NA	NA	NA	NA	NA	NA	270000000	Ineligible - their phase not defined	Ineligible - no menstrual cycle information	Ineligible - no menstrual cycle information	IFN-g	0.17267000000000002	Below	NA	3458	IFNG	-2.5339106467099044	Published	CVL	ELISA	Serum progesterone	BCA
Barousse-2007	3116	3116-1-6	1-6	Other	Unknown	NA	NA	DMPA	NA	NA	NA	10	NA	NA	NA	NA	NA	NA	490000000	Ineligible - their phase not defined	Ineligible - use of hormonal contraception or IUD	Ineligible - use of hormonal contraception or IUD	IFN-g	0.17267000000000002	Below	NA	3458	IFNG	-2.5339106467099044	Published	CVL	ELISA	Serum progesterone	BCA
Barousse-2007	3116	3116-1-9	1-9	Other	Unknown	NA	NA	DMPA	NA	NA	NA	9	NA	NA	NA	NA	NA	NA	480000000	Ineligible - their phase not defined	Ineligible - use of hormonal contraception or IUD	Ineligible - use of hormonal contraception or IUD	IFN-g	0.17267000000000002	Below	NA	3458	IFNG	-2.5339106467099044	Published	CVL	ELISA	Serum progesterone	BCA
Barousse-2007	3116	3116-2-0	2-0	Other	Unknown	NA	NA	DMPA	NA	NA	NA	2	Negative	15	NA	NA	NA	NA	1080000000	Ineligible - their phase not defined	Ineligible - use of hormonal contraception or IUD	Ineligible - use of hormonal contraception or IUD	IFN-g	0.17267000000000002	Below	NA	3458	IFNG	-2.5339106467099044	Published	CVL	ELISA	Serum progesterone	BCA
Barousse-2007	3119	3119-2-0	2-0	Other	Unknown	NA	NA	DMPA	NA	NA	NA	0	NA	NA	NA	NA	NA	NA	130000000	Ineligible - their phase not defined	Ineligible - use of hormonal contraception or IUD	Ineligible - use of hormonal contraception or IUD	IFN-g	180.47003	In	NA	3458	IFNG	7.495615463672049	Published	CVL	ELISA	Serum progesterone	BCA
Barousse-2007	3119	3119-2-3	2-3	Other	Unknown	NA	NA	None	NA	NA	NA	7	NA	NA	NA	NA	NA	NA	580000000	Ineligible - their phase not defined	Ineligible - no menstrual cycle information	Ineligible - no menstrual cycle information	IFN-g	230.579986	In	NA	3458	IFNG	7.849123484413904	Published	CVL	ELISA	Serum progesterone	BCA
Barousse-2007	3118	3118-2-0	2-0	Other	Unknown	NA	NA	Oral contraceptive	NA	NA	NA	1	NA	NA	NA	NA	NA	NA	580000000	Ineligible - their phase not defined	Ineligible - use of hormonal contraception or IUD	Ineligible - use of hormonal contraception or IUD	IFN-g	0.17267000000000002	Below	NA	3458	IFNG	-2.5339106467099044	Published	CVL	ELISA	Serum progesterone	BCA
Barousse-2007	3126	3126-1-3	1-3	Other	Unknown	NA	NA	None	NA	NA	NA	31	NA	NA	NA	NA	NA	NA	1600000000	Ineligible - their phase not defined	Ineligible - no menstrual cycle information	Ineligible - no menstrual cycle information	IFN-g	0.17267000000000002	Below	NA	3458	IFNG	-2.5339106467099044	Published	CVL	ELISA	Serum progesterone	BCA
Barousse-2007	3126	3126-1-6	1-6	Other	Unknown	NA	NA	Oral contraceptive	NA	NA	NA	12	NA	NA	NA	NA	NA	NA	970000000	Ineligible - their phase not defined	Ineligible - use of hormonal contraception or IUD	Ineligible - use of hormonal contraception or IUD	IFN-g	0.17267000000000002	Below	NA	3458	IFNG	-2.5339106467099044	Published	CVL	ELISA	Serum progesterone	BCA
Barousse-2007	3126	3126-2-0	2-0	Other	Unknown	NA	NA	Oral contraceptive	NA	NA	NA	15	NA	NA	NA	NA	NA	NA	2180000000	Ineligible - their phase not defined	Ineligible - use of hormonal contraception or IUD	Ineligible - use of hormonal contraception or IUD	IFN-g	0.17267000000000002	Below	NA	3458	IFNG	-2.5339106467099044	Published	CVL	ELISA	Serum progesterone	BCA
Barousse-2007	3127	3127-1-3	1-3	Other	Unknown	NA	NA	DMPA	NA	NA	NA	NA	NA	NA	NA	NA	NA	NA	990000000	Ineligible - their phase not defined	Ineligible - use of hormonal contraception or IUD	Ineligible - use of hormonal contraception or IUD	IFN-g	0.17267000000000002	Below	NA	3458	IFNG	-2.5339106467099044	Published	CVL	ELISA	Serum progesterone	BCA
Barousse-2007	3127	3127-1-6	1-6	Other	Unknown	NA	NA	DMPA	NA	NA	NA	NA	NA	NA	NA	NA	NA	NA	920000000	Ineligible - their phase not defined	Ineligible - use of hormonal contraception or IUD	Ineligible - use of hormonal contraception or IUD	IFN-g	275.290036	In	NA	3458	IFNG	8.104808582949998	Published	CVL	ELISA	Serum progesterone	BCA
Barousse-2007	3127	3127-1-9	1-9	Other	Unknown	NA	NA	DMPA	NA	NA	NA	NA	NA	NA	NA	NA	NA	NA	650000000	Ineligible - their phase not defined	Ineligible - use of hormonal contraception or IUD	Ineligible - use of hormonal contraception or IUD	IFN-g	0.17267000000000002	Below	NA	3458	IFNG	-2.5339106467099044	Published	CVL	ELISA	Serum progesterone	BCA
Barousse-2007	3127	3127-2-0	2-0	Other	Unknown	NA	NA	DMPA	NA	NA	NA	NA	NA	NA	NA	NA	NA	NA	1090000000	Ineligible - their phase not defined	Ineligible - use of hormonal contraception or IUD	Ineligible - use of hormonal contraception or IUD	IFN-g	0.17267000000000002	Below	NA	3458	IFNG	-2.5339106467099044	Published	CVL	ELISA	Serum progesterone	BCA
Barousse-2007	3127	3127-2-3	2-3	Other	Unknown	NA	NA	DMPA	NA	NA	NA	NA	NA	NA	NA	NA	NA	NA	20000000	Ineligible - their phase not defined	Ineligible - use of hormonal contraception or IUD	Ineligible - use of hormonal contraception or IUD	IFN-g	329.41	In	NA	3458	IFNG	8.363740541837855	Published	CVL	ELISA	Serum progesterone	BCA
Barousse-2007	3128	3128-1-6	1-6	Other	Unknown	NA	NA	Oral contraceptive	NA	NA	NA	10	NA	NA	NA	NA	NA	NA	410000000	Ineligible - their phase not defined	Ineligible - use of hormonal contraception or IUD	Ineligible - use of hormonal contraception or IUD	IFN-g	0.17267000000000002	Below	NA	3458	IFNG	-2.5339106467099044	Published	CVL	ELISA	Serum progesterone	BCA
Barousse-2007	3128	3128-1-9	1-9	Other	Unknown	NA	NA	Oral contraceptive	NA	NA	NA	10	NA	NA	NA	NA	NA	NA	770000000	Ineligible - their phase not defined	Ineligible - use of hormonal contraception or IUD	Ineligible - use of hormonal contraception or IUD	IFN-g	0.17267000000000002	Below	NA	3458	IFNG	-2.5339106467099044	Published	CVL	ELISA	Serum progesterone	BCA
Barousse-2007	3129	3129-1-3	1-3	Other	Unknown	NA	NA	None	NA	NA	NA	1	NA	NA	NA	NA	NA	NA	70000000	Ineligible - their phase not defined	Ineligible - no menstrual cycle information	Ineligible - no menstrual cycle information	IFN-g	0.17267000000000002	Below	NA	3458	IFNG	-2.5339106467099044	Published	CVL	ELISA	Serum progesterone	BCA
Barousse-2007	3129	3129-1-6	1-6	Other	Unknown	NA	NA	None	NA	NA	NA	NA	NA	NA	NA	NA	NA	NA	170000000	Ineligible - their phase not defined	Ineligible - no menstrual cycle information	Ineligible - no menstrual cycle information	IFN-g	0.17267000000000002	Below	NA	3458	IFNG	-2.5339106467099044	Published	CVL	ELISA	Serum progesterone	BCA
Barousse-2007	3129	3129-1-9	1-9	Other	Unknown	NA	NA	None	NA	NA	NA	198	NA	NA	NA	NA	NA	NA	250000000	Ineligible - their phase not defined	Ineligible - no menstrual cycle information	Ineligible - no menstrual cycle information	IFN-g	0.17267000000000002	Below	NA	3458	IFNG	-2.5339106467099044	Published	CVL	ELISA	Serum progesterone	BCA
Barousse-2007	3131	3131-1-3	1-3	Other	Unknown	NA	NA	DMPA	NA	NA	NA	208	NA	NA	NA	NA	NA	NA	230000000	Ineligible - their phase not defined	Ineligible - use of hormonal contraception or IUD	Ineligible - use of hormonal contraception or IUD	IFN-g	0.17267000000000002	Below	NA	3458	IFNG	-2.5339106467099044	Published	CVL	ELISA	Serum progesterone	BCA
Barousse-2007	3131	3131-1-6	1-6	Other	Unknown	NA	NA	DMPA	NA	NA	NA	148	NA	NA	NA	NA	NA	NA	1100000000	Ineligible - their phase not defined	Ineligible - use of hormonal contraception or IUD	Ineligible - use of hormonal contraception or IUD	IFN-g	0.17267000000000002	Below	NA	3458	IFNG	-2.5339106467099044	Published	CVL	ELISA	Serum progesterone	BCA
Barousse-2007	3131	3131-1-9	1-9	Other	Unknown	NA	NA	DMPA	NA	NA	NA	209	NA	NA	NA	NA	NA	NA	480000000	Ineligible - their phase not defined	Ineligible - use of hormonal contraception or IUD	Ineligible - use of hormonal contraception or IUD	IFN-g	189.560016	In	NA	3458	IFNG	7.5665108776299785	Published	CVL	ELISA	Serum progesterone	BCA
Barousse-2007	3131	3131-2-0	2-0	Other	Unknown	NA	NA	DMPA	NA	NA	NA	265	NA	NA	NA	NA	NA	NA	670000000	Ineligible - their phase not defined	Ineligible - use of hormonal contraception or IUD	Ineligible - use of hormonal contraception or IUD	IFN-g	0.17267000000000002	Below	NA	3458	IFNG	-2.5339106467099044	Published	CVL	ELISA	Serum progesterone	BCA
Barousse-2007	3130	3130-2-0	2-0	Other	Unknown	NA	NA	None	NA	NA	NA	5	NA	NA	NA	NA	NA	NA	830000000	Ineligible - their phase not defined	Ineligible - no menstrual cycle information	Ineligible - no menstrual cycle information	IFN-g	0.17267000000000002	Below	NA	3458	IFNG	-2.5339106467099044	Published	CVL	ELISA	Serum progesterone	BCA
Barousse-2007	3132	3132-0	0	Other	Unknown	NA	NA	DMPA	4.4	NA	NA	308	NA	NA	Negative	Negative	Negative	Negative	680000000	Ineligible - their phase not defined	Ineligible - use of hormonal contraception or IUD	Ineligible - use of hormonal contraception or IUD	IFN-g	2.9396400000000007	In	NA	3458	IFNG	1.5556394877094317	Published	CVL	ELISA	Serum progesterone	BCA
Barousse-2007	3132	3132-1-3	1-3	Other	Unknown	NA	NA	None	NA	NA	NA	392	NA	NA	NA	NA	NA	NA	530000000	Ineligible - their phase not defined	Ineligible - no menstrual cycle information	Ineligible - no menstrual cycle information	IFN-g	0.17267000000000002	Below	NA	3458	IFNG	-2.5339106467099044	Published	CVL	ELISA	Serum progesterone	BCA
Barousse-2007	3132	3132-1-9	1-9	Other	Unknown	NA	NA	Oral contraceptive	NA	NA	NA	69	NA	NA	NA	NA	NA	NA	650000000	Ineligible - their phase not defined	Ineligible - use of hormonal contraception or IUD	Ineligible - use of hormonal contraception or IUD	IFN-g	0.17267000000000002	Below	NA	3458	IFNG	-2.5339106467099044	Published	CVL	ELISA	Serum progesterone	BCA
Barousse-2007	3136	3136-1-3	1-3	Other	Unknown	NA	NA	DMPA	NA	NA	NA	140	NA	NA	NA	NA	NA	NA	470000000	Ineligible - their phase not defined	Ineligible - use of hormonal contraception or IUD	Ineligible - use of hormonal contraception or IUD	IFN-g	0.17267000000000002	Below	NA	3458	IFNG	-2.5339106467099044	Published	CVL	ELISA	Serum progesterone	BCA
Barousse-2007	3141	3141-1-3	1-3	Other	Unknown	NA	NA	None	NA	NA	NA	65	NA	NA	NA	NA	NA	NA	450000000	Ineligible - their phase not defined	Ineligible - no menstrual cycle information	Ineligible - no menstrual cycle information	IFN-g	0.17267000000000002	Below	NA	3458	IFNG	-2.5339106467099044	Published	CVL	ELISA	Serum progesterone	BCA
Barousse-2007	3141	3141-1-6	1-6	Other	Unknown	NA	NA	Oral contraceptive	NA	NA	NA	20	Negative	4	NA	NA	NA	NA	320000000	Ineligible - their phase not defined	Ineligible - use of hormonal contraception or IUD	Ineligible - use of hormonal contraception or IUD	IFN-g	0.17267000000000002	Below	NA	3458	IFNG	-2.5339106467099044	Published	CVL	ELISA	Serum progesterone	BCA
Barousse-2007	3140	3140-1-6	1-6	Other	Unknown	NA	NA	Oral contraceptive	NA	NA	NA	13	NA	NA	NA	NA	NA	NA	300000000	Ineligible - their phase not defined	Ineligible - use of hormonal contraception or IUD	Ineligible - use of hormonal contraception or IUD	IFN-g	0.17267000000000002	Below	NA	3458	IFNG	-2.5339106467099044	Published	CVL	ELISA	Serum progesterone	BCA
Barousse-2007	3144	3144-1-6	1-6	Other	Unknown	NA	NA	Oral contraceptive	NA	NA	NA	NA	NA	NA	NA	NA	NA	NA	350000000	Ineligible - their phase not defined	Ineligible - use of hormonal contraception or IUD	Ineligible - use of hormonal contraception or IUD	IFN-g	0.17267000000000002	Below	NA	3458	IFNG	-2.5339106467099044	Published	CVL	ELISA	Serum progesterone	BCA
Barousse-2007	3144	3144-1-9	1-9	Other	Unknown	NA	NA	Oral contraceptive	NA	NA	NA	37	NA	NA	NA	NA	NA	NA	460000000	Ineligible - their phase not defined	Ineligible - use of hormonal contraception or IUD	Ineligible - use of hormonal contraception or IUD	IFN-g	0.17267000000000002	Below	NA	3458	IFNG	-2.5339106467099044	Published	CVL	ELISA	Serum progesterone	BCA
Barousse-2007	3145	3145-1-3	1-3	Other	Unknown	NA	NA	DMPA	NA	NA	NA	5	NA	NA	NA	NA	NA	NA	370000000	Ineligible - their phase not defined	Ineligible - use of hormonal contraception or IUD	Ineligible - use of hormonal contraception or IUD	IFN-g	0.17267000000000002	Below	NA	3458	IFNG	-2.5339106467099044	Published	CVL	ELISA	Serum progesterone	BCA
Barousse-2007	3145	3145-1-6	1-6	Other	Unknown	NA	NA	DMPA	NA	NA	NA	0	NA	NA	NA	NA	NA	NA	70000000	Ineligible - their phase not defined	Ineligible - use of hormonal contraception or IUD	Ineligible - use of hormonal contraception or IUD	IFN-g	0.17267000000000002	Below	NA	3458	IFNG	-2.5339106467099044	Published	CVL	ELISA	Serum progesterone	BCA
Barousse-2007	3158	3158-0	0	Other	Unknown	NA	NA	None	NA	NA	NA	13	NA	NA	NA	NA	NA	NA	1090000000	Ineligible - their phase not defined	Ineligible - no menstrual cycle information	Ineligible - no menstrual cycle information	IFN-g	0.17267000000000002	Below	NA	3458	IFNG	-2.5339106467099044	Published	CVL	ELISA	Serum progesterone	BCA
Barousse-2007	3159	3159-1-6	1-6	Other	Unknown	NA	NA	DMPA	NA	NA	NA	19	NA	NA	NA	NA	NA	NA	580000000	Ineligible - their phase not defined	Ineligible - use of hormonal contraception or IUD	Ineligible - use of hormonal contraception or IUD	IFN-g	0.17267000000000002	Below	NA	3458	IFNG	-2.5339106467099044	Published	CVL	ELISA	Serum progesterone	BCA
Barousse-2007	3008	3008-0	0	Other	Unknown	NA	NA	Unknown	NA	Negative	Visual	NA	NA	NA	Negative	Negative	Negative	Negative	619000000	Ineligible - their phase not defined	Ineligible - unknown if hormonal contraception used	Ineligible - unknown if hormonal contraception used	IL-4	181.31748	In	NA	3565	IL4	7.502374205279763	Published	CVL	ELISA	Serum progesterone	BCA
Barousse-2007	3008	3008-3-3	3-3	Other	Unknown	NA	NA	None	4.4	NA	NA	5	NA	NA	Negative	Negative	Negative	Negative	2390000000	Ineligible - their phase not defined	Ineligible - no menstrual cycle information	Ineligible - no menstrual cycle information	IL-4	13.18802	In	NA	3565	IL4	3.72115607489721	Published	CVL	ELISA	Serum progesterone	BCA
Barousse-2007	3009	3009-0	0	Follicular	Unknown	0.71	60.19	Unknown	NA	Negative	Visual	NA	NA	NA	Negative	Negative	Negative	Negative	758000000	Ineligible - their phase not defined	Ineligible - unknown if hormonal contraception used	Ineligible - unknown if hormonal contraception used	IL-4	98.44146	In	NA	3565	IL4	6.62119414966779	Published	CVL	ELISA	Serum progesterone	BCA
Barousse-2007	3009	3009-1-3	1-3	Other	Unknown	NA	NA	DMPA	NA	Negative	Visual	33	NA	NA	Negative	Negative	Negative	Negative	206000000	Ineligible - their phase not defined	Ineligible - use of hormonal contraception or IUD	Ineligible - use of hormonal contraception or IUD	IL-4	63.63958	In	NA	3565	IL4	5.991852409281706	Published	CVL	ELISA	Serum progesterone	BCA
Barousse-2007	3009	3009-2-0	2-0	Follicular	Unknown	0.81	38.14	Unknown	7	Positive	Visual	1	NA	NA	Negative	Negative	Negative	Negative	1232000000	Ineligible - their phase not defined	Ineligible - unknown if hormonal contraception used	Ineligible - unknown if hormonal contraception used	IL-4	12.8128	In	NA	3565	IL4	3.679513879286544	Published	CVL	ELISA	Serum progesterone	BCA
Barousse-2007	3009	3009-2-3	2-3	Other	Unknown	NA	NA	DMPA	4.7	Negative	Visual	10	NA	NA	Negative	Negative	Negative	Negative	1524000000	Ineligible - their phase not defined	Ineligible - use of hormonal contraception or IUD	Ineligible - use of hormonal contraception or IUD	IL-4	362.98632	In	NA	3565	IL4	8.503771367637473	Published	CVL	ELISA	Serum progesterone	BCA
Barousse-2007	3009	3009-2-6	2-6	Follicular	Unknown	0.67	29.5	DMPA	5	NA	NA	1	NA	NA	Negative	Negative	Negative	Negative	910000000	Ineligible - their phase not defined	Ineligible - use of hormonal contraception or IUD	Ineligible - use of hormonal contraception or IUD	IL-4	24.3334	In	NA	3565	IL4	4.6048660107426	Published	CVL	ELISA	Serum progesterone	BCA
Barousse-2007	3009	3009-2-9	2-9	Follicular	Unknown	0.45	24.32	DMPA	4.4	NA	NA	25	NA	NA	Negative	Negative	Negative	Negative	680000000	Ineligible - their phase not defined	Ineligible - use of hormonal contraception or IUD	Ineligible - use of hormonal contraception or IUD	IL-4	40.6708	In	NA	3565	IL4	5.34592146396824	Published	CVL	ELISA	Serum progesterone	BCA
Barousse-2007	3009	3009-3-0	3-0	Follicular	Unknown	0.59	38.54	DMPA	4.4	NA	NA	20	NA	NA	Negative	Negative	Negative	Negative	4139999999.9999995	Ineligible - their phase not defined	Ineligible - use of hormonal contraception or IUD	Ineligible - use of hormonal contraception or IUD	IL-4	212.84153999999998	In	NA	3565	IL4	7.733635936964544	Published	CVL	ELISA	Serum progesterone	BCA
Barousse-2007	3009	3009-3-3	3-3	Follicular	Unknown	0.32	38.35	DMPA	4.7	NA	NA	13	NA	NA	Negative	Negative	Negative	Positive	3980000000	Ineligible - their phase not defined	Ineligible - use of hormonal contraception or IUD	Ineligible - use of hormonal contraception or IUD	IL-4	49.6306	In	NA	3565	IL4	5.63315799082387	Published	CVL	ELISA	Serum progesterone	BCA
Barousse-2007	3011	3011-0	0	Other	Unknown	NA	NA	Unknown	NA	Negative	Visual	NA	NA	NA	Negative	Negative	Negative	Negative	1684000000	Ineligible - their phase not defined	Ineligible - unknown if hormonal contraception used	Ineligible - unknown if hormonal contraception used	IL-4	152.63776	In	NA	3565	IL4	7.2539680944501	Published	CVL	ELISA	Serum progesterone	BCA
Barousse-2007	3011	3011-2-0	2-0	Follicular	Unknown	0.73	53.03	None	5.3	Negative	Visual	3	Negative	14	Negative	Negative	Negative	Negative	2312000000	Ineligible - their phase not defined	Eligible	Eligible	IL-4	326.59312	In	NA	3565	IL4	8.35135058922783	Published	CVL	ELISA	Serum progesterone	BCA
Barousse-2007	3011	3011-2-3	2-3	Luteal	Unknown	13.14	177.4	None	6.1	NA	NA	18	NA	NA	Negative	Negative	Negative	Negative	260000000	Ineligible - their phase not defined	Eligible	Ineligible - missing co-variate information	IL-4	104.9412	In	NA	3565	IL4	6.7134373821441535	Published	CVL	ELISA	Serum progesterone	BCA
Barousse-2007	3011	3011-3-0	3-0	Luteal	Unknown	22.14	193.61	None	6.5	NA	NA	15	Negative	10	Negative	Negative	Negative	Negative	3180000000	Ineligible - their phase not defined	Eligible	Ineligible - missing co-variate information	IL-4	25.56084	In	NA	3565	IL4	4.675863342906289	Published	CVL	ELISA	Serum progesterone	BCA
Barousse-2007	3011	3011-3-3	3-3	Luteal	Unknown	20.3	188.11	None	5	NA	NA	14	NA	NA	Negative	Negative	Negative	Negative	2220000000	Ineligible - their phase not defined	Eligible	Ineligible - missing co-variate information	IL-4	9.43944	In	NA	3565	IL4	3.238701273444399	Published	CVL	ELISA	Serum progesterone	BCA
Barousse-2007	3010	3010-0	0	Other	Unknown	NA	NA	Unknown	NA	Negative	Visual	NA	NA	NA	Negative	Negative	Negative	Negative	529000000	Ineligible - their phase not defined	Ineligible - unknown if hormonal contraception used	Ineligible - unknown if hormonal contraception used	IL-4	23.13317	In	NA	3565	IL4	4.531891070758421	Published	CVL	ELISA	Serum progesterone	BCA
Barousse-2007	3014	3014-0	0	Follicular	Unknown	0.39	14.8	DMPA	NA	Negative	Visual	113	NA	NA	Negative	Negative	Negative	Negative	263000000	Ineligible - their phase not defined	Ineligible - use of hormonal contraception or IUD	Ineligible - use of hormonal contraception or IUD	IL-4	376.07685	In	NA	3565	IL4	8.554883691531511	Published	CVL	ELISA	Serum progesterone	BCA
Barousse-2007	3015	3015-0	0	Follicular	Unknown	0.58	12.96	DMPA	NA	Negative	Visual	1	NA	NA	Negative	Positive	Negative	Negative	456000000	Ineligible - their phase not defined	Ineligible - use of hormonal contraception or IUD	Ineligible - use of hormonal contraception or IUD	IL-4	12.8136	In	NA	3565	IL4	3.6796039548362183	Published	CVL	ELISA	Serum progesterone	BCA
Barousse-2007	3012	3012-0	0	Other	Unknown	NA	NA	Oral contraceptive	NA	Negative	Visual	63	NA	NA	Negative	Negative	Negative	Negative	366000000	Ineligible - their phase not defined	Ineligible - use of hormonal contraception or IUD	Ineligible - use of hormonal contraception or IUD	IL-4	176.26194	In	NA	3565	IL4	7.461577178890906	Published	CVL	ELISA	Serum progesterone	BCA
Barousse-2007	3012	3012-1-3	1-3	Follicular	Unknown	0.79	90.83	Unknown	5	Negative	Visual	1	NA	NA	Negative	Negative	Negative	Negative	297000000	Ineligible - their phase not defined	Ineligible - unknown if hormonal contraception used	Ineligible - unknown if hormonal contraception used	IL-4	183.82815	In	NA	3565	IL4	7.522213896313267	Published	CVL	ELISA	Serum progesterone	BCA
Barousse-2007	3012	3012-2-0	2-0	Other	Unknown	NA	NA	DMPA	4.7	Negative	Visual	3	NA	NA	Positive	Negative	Negative	Negative	870000000	Ineligible - their phase not defined	Ineligible - use of hormonal contraception or IUD	Ineligible - use of hormonal contraception or IUD	IL-4	147.1605	In	NA	3565	IL4	7.20124667298063	Published	CVL	ELISA	Serum progesterone	BCA
Barousse-2007	3012	3012-3-0	3-0	Other	Unknown	1.16	80.77	None	4.4	NA	NA	10	NA	NA	Negative	Negative	Negative	Negative	5510000000	Ineligible - their phase not defined	Ineligible - serum progesterone outside of allowed windows	Ineligible - serum progesterone outside of allowed windows	IL-4	25.841900000000003	In	NA	3565	IL4	4.691640241537085	Published	CVL	ELISA	Serum progesterone	BCA
Barousse-2007	3013	3013-0	0	Follicular	Unknown	0.81	12.75	DMPA	NA	Negative	Visual	110	NA	NA	Positive	Negative	Negative	Negative	288000000	Ineligible - their phase not defined	Ineligible - use of hormonal contraception or IUD	Ineligible - use of hormonal contraception or IUD	IL-4	0.15002	Below	NA	3565	IL4	-2.736773247650237	Published	CVL	ELISA	Serum progesterone	BCA
Barousse-2007	3013	3013-1-3	1-3	Luteal	Unknown	3.75	30.64	DMPA	NA	Negative	Visual	64	NA	NA	NA	NA	NA	NA	344000000	Ineligible - their phase not defined	Ineligible - use of hormonal contraception or IUD	Ineligible - use of hormonal contraception or IUD	IL-4	0.15002	Below	NA	3565	IL4	-2.736773247650237	Published	CVL	ELISA	Serum progesterone	BCA
Barousse-2007	3013	3013-2-0	2-0	Other	Unknown	NA	NA	None	4.4	Negative	Visual	11	NA	NA	Negative	Positive	Negative	Negative	1246000000	Ineligible - their phase not defined	Ineligible - no menstrual cycle information	Ineligible - no menstrual cycle information	IL-4	23.13822	In	NA	3565	IL4	4.532205978522611	Published	CVL	ELISA	Serum progesterone	BCA
Barousse-2007	3013	3013-2-3	2-3	Other	Unknown	NA	NA	None	4.5	NA	NA	171	NA	NA	Negative	Negative	Negative	Negative	550000000	Ineligible - their phase not defined	Ineligible - no menstrual cycle information	Ineligible - no menstrual cycle information	IL-4	28.798	In	NA	3565	IL4	4.8478967159204505	Published	CVL	ELISA	Serum progesterone	BCA
Barousse-2007	3013	3013-2-9	2-9	Luteal	Unknown	35.5	260.5	None	7	NA	NA	2	NA	NA	Negative	Negative	Negative	Negative	3480000000	Ineligible - their phase not defined	Eligible	Ineligible - missing co-variate information	IL-4	45.73068	In	NA	3565	IL4	5.515090466587103	Published	CVL	ELISA	Serum progesterone	BCA
Barousse-2007	3013	3013-3-0	3-0	Other	Unknown	NA	NA	None	4.4	NA	NA	2	NA	NA	Negative	Negative	Negative	Negative	7320000000	Ineligible - their phase not defined	Ineligible - no menstrual cycle information	Ineligible - no menstrual cycle information	IL-4	22.70664	In	NA	3565	IL4	4.5050423348833215	Published	CVL	ELISA	Serum progesterone	BCA
Barousse-2007	3016	3016-0	0	Follicular	Unknown	0.56	36.62	DMPA	5	Negative	Visual	14	NA	NA	Negative	Negative	Positive	Negative	30000000	Ineligible - their phase not defined	Ineligible - use of hormonal contraception or IUD	Ineligible - use of hormonal contraception or IUD	IL-4	369.4449	In	NA	3565	IL4	8.529215402794811	Published	CVL	ELISA	Serum progesterone	BCA
Barousse-2007	3017	3017-0	0	Other	Unknown	1.41	94.75	None	4.4	Negative	Visual	19	Negative	21	Negative	Negative	Negative	Negative	727000000	Ineligible - their phase not defined	Ineligible - serum progesterone outside of allowed windows	Ineligible - serum progesterone outside of allowed windows	IL-4	188.79463	In	NA	3565	IL4	7.560673919609284	Published	CVL	ELISA	Serum progesterone	BCA
Barousse-2007	3017	3017-1-3	1-3	Follicular	Unknown	0.39	37.35	Unknown	4.4	Negative	Visual	124	NA	NA	Negative	Negative	Negative	Negative	1927000000	Ineligible - their phase not defined	Ineligible - unknown if hormonal contraception used	Ineligible - unknown if hormonal contraception used	IL-4	183.8358	In	NA	3565	IL4	7.522273932751784	Published	CVL	ELISA	Serum progesterone	BCA
Barousse-2007	3017	3017-2-0	2-0	Other	Unknown	NA	NA	DMPA	6.1	Negative	Visual	27	NA	NA	Negative	Negative	Negative	Negative	242000000	Ineligible - their phase not defined	Ineligible - use of hormonal contraception or IUD	Ineligible - use of hormonal contraception or IUD	IL-4	163.33306	In	NA	3565	IL4	7.351673023973407	Published	CVL	ELISA	Serum progesterone	BCA
Barousse-2007	3017	3017-2-9	2-9	Follicular	Unknown	0.28	22.35	Oral contraceptive	7	NA	NA	55	NA	NA	Negative	Negative	Negative	Negative	16350000000.000002	Ineligible - their phase not defined	Ineligible - use of hormonal contraception or IUD	Ineligible - use of hormonal contraception or IUD	IL-4	95.53305000000002	In	NA	3565	IL4	6.577928019893672	Published	CVL	ELISA	Serum progesterone	BCA
Barousse-2007	3017	3017-3-0	3-0	Follicular	Unknown	0.71	46.62	None	6.1	NA	NA	1	NA	NA	Negative	Positive	Negative	Negative	4099999999.9999995	Ineligible - their phase not defined	Eligible	Ineligible - missing co-variate information	IL-4	67.90829999999998	In	NA	3565	IL4	6.0855160115817295	Published	CVL	ELISA	Serum progesterone	BCA
Barousse-2007	3018	3018-0	0	Follicular	Unknown	0.71	79.46	None	4.4	Negative	Visual	NA	NA	NA	Negative	Negative	Negative	Negative	386000000	Ineligible - their phase not defined	Eligible	Ineligible - missing co-variate information	IL-4	158.0284	In	NA	3565	IL4	7.304040044742042	Published	CVL	ELISA	Serum progesterone	BCA
Barousse-2007	3018	3018-1-3	1-3	Luteal	Unknown	9.45	98.21	None	NA	Negative	Visual	NA	NA	NA	Negative	Negative	Negative	Negative	1121000000	Ineligible - their phase not defined	Eligible	Ineligible - missing co-variate information	IL-4	127.09898	In	NA	3565	IL4	6.989808642188041	Published	CVL	ELISA	Serum progesterone	BCA
Barousse-2007	3018	3018-2-0	2-0	Other	Unknown	NA	NA	Unknown	4.4	Negative	Visual	NA	NA	NA	Negative	Negative	Negative	Negative	701000000	Ineligible - their phase not defined	Ineligible - unknown if hormonal contraception used	Ineligible - unknown if hormonal contraception used	IL-4	383.90966	In	NA	3565	IL4	8.584623051753695	Published	CVL	ELISA	Serum progesterone	BCA
Barousse-2007	3018	3018-2-9	2-9	Follicular	Unknown	0.28	8.95	Oral contraceptive	4.4	NA	NA	NA	NA	NA	Negative	Negative	Negative	Negative	3350000000	Ineligible - their phase not defined	Ineligible - use of hormonal contraception or IUD	Ineligible - use of hormonal contraception or IUD	IL-4	36.8902	In	NA	3565	IL4	5.205165705503884	Published	CVL	ELISA	Serum progesterone	BCA
Barousse-2007	3018	3018-3-0	3-0	Other	Unknown	NA	NA	Oral contraceptive	4.4	NA	NA	1	NA	NA	Negative	Negative	Negative	Negative	5210000000	Ineligible - their phase not defined	Ineligible - use of hormonal contraception or IUD	Ineligible - use of hormonal contraception or IUD	IL-4	13.94196	In	NA	3565	IL4	3.8013614884831575	Published	CVL	ELISA	Serum progesterone	BCA
Barousse-2007	3022	3022-1-3	1-3	Follicular	Unknown	0.71	42.87	DMPA	4.4	Negative	Visual	6	NA	NA	Negative	Negative	Negative	Negative	489000000	Ineligible - their phase not defined	Ineligible - use of hormonal contraception or IUD	Ineligible - use of hormonal contraception or IUD	IL-4	363.04827	In	NA	3565	IL4	8.504017567912861	Published	CVL	ELISA	Serum progesterone	BCA
Barousse-2007	3022	3022-2-0	2-0	Follicular	Unknown	0.48	33.45	DMPA	4.7	NA	NA	2	NA	NA	Negative	Negative	Negative	Negative	420000000	Ineligible - their phase not defined	Ineligible - use of hormonal contraception or IUD	Ineligible - use of hormonal contraception or IUD	IL-4	23.0412	In	NA	3565	IL4	4.526143950077588	Published	CVL	ELISA	Serum progesterone	BCA
Barousse-2007	3022	3022-2-3	2-3	Other	Unknown	NA	NA	DMPA	4.4	NA	NA	NA	NA	NA	Negative	Negative	Negative	Negative	950000000	Ineligible - their phase not defined	Ineligible - use of hormonal contraception or IUD	Ineligible - use of hormonal contraception or IUD	IL-4	37.1735	In	NA	3565	IL4	5.2162026236822925	Published	CVL	ELISA	Serum progesterone	BCA
Barousse-2007	3022	3022-3-0	3-0	Other	Unknown	NA	NA	DMPA	4.4	NA	NA	3	NA	NA	Negative	Negative	Negative	Negative	4540000000	Ineligible - their phase not defined	Ineligible - use of hormonal contraception or IUD	Ineligible - use of hormonal contraception or IUD	IL-4	25.69186	In	NA	3565	IL4	4.683239434936871	Published	CVL	ELISA	Serum progesterone	BCA
Barousse-2007	3019	3019-1-3	1-3	Follicular	Unknown	0.47	11.64	Unknown	4.7	Negative	Visual	NA	NA	NA	Negative	Negative	Negative	Negative	521000000	Ineligible - their phase not defined	Ineligible - unknown if hormonal contraception used	Ineligible - unknown if hormonal contraception used	IL-4	328.84999	In	NA	3565	IL4	8.361285816176148	Published	CVL	ELISA	Serum progesterone	BCA
Barousse-2007	3019	3019-2-0	2-0	Other	Unknown	NA	NA	DMPA	4.4	Negative	Visual	NA	NA	NA	Negative	Negative	Negative	Negative	1061000000	Ineligible - their phase not defined	Ineligible - use of hormonal contraception or IUD	Ineligible - use of hormonal contraception or IUD	IL-4	322.00289	In	NA	3565	IL4	8.330929826468523	Published	CVL	ELISA	Serum progesterone	BCA
Barousse-2007	3019	3019-2-3	2-3	Follicular	Unknown	0.29	5	DMPA	4.4	NA	NA	7	NA	NA	Negative	Negative	Negative	Negative	500000000	Ineligible - their phase not defined	Ineligible - use of hormonal contraception or IUD	Ineligible - use of hormonal contraception or IUD	IL-4	27.2	In	NA	3565	IL4	4.765534746362977	Published	CVL	ELISA	Serum progesterone	BCA
Barousse-2007	3019	3019-2-6	2-6	Other	Unknown	NA	NA	DMPA	4.7	NA	NA	2	NA	NA	Negative	Negative	Negative	Negative	520000000	Ineligible - their phase not defined	Ineligible - use of hormonal contraception or IUD	Ineligible - use of hormonal contraception or IUD	IL-4	25.09	In	NA	3565	IL4	4.649040565634448	Published	CVL	ELISA	Serum progesterone	BCA
Barousse-2007	3024	3024-1-3	1-3	Follicular	Unknown	0.64	15.04	Unknown	4.4	Negative	Visual	NA	NA	NA	Negative	Negative	Negative	Negative	757000000	Ineligible - their phase not defined	Ineligible - unknown if hormonal contraception used	Ineligible - unknown if hormonal contraception used	IL-4	304.05662	In	NA	3565	IL4	8.248196190375188	Published	CVL	ELISA	Serum progesterone	BCA
Barousse-2007	3026	3026-0	0	Follicular	Unknown	0.21	31.74	Unknown	4.7	NA	NA	NA	NA	NA	Negative	Negative	Negative	Negative	530000000	Ineligible - their phase not defined	Ineligible - unknown if hormonal contraception used	Ineligible - unknown if hormonal contraception used	IL-4	103.689995	In	NA	3565	IL4	6.696132885659377	Published	CVL	ELISA	Serum progesterone	BCA
Barousse-2007	3026	3026-1-3	1-3	Other	Unknown	NA	NA	DMPA	5.8	Negative	Visual	14	NA	NA	Negative	Negative	Negative	Negative	1000999999.9999999	Ineligible - their phase not defined	Ineligible - use of hormonal contraception or IUD	Ineligible - use of hormonal contraception or IUD	IL-4	304.0537499999999	In	NA	3565	IL4	8.24818257266705	Published	CVL	ELISA	Serum progesterone	BCA
Barousse-2007	3027	3027-0	0	Follicular	Unknown	0.71	18.01	Oral contraceptive	4	NA	NA	53	NA	NA	Negative	Negative	Negative	Negative	380000000	Ineligible - their phase not defined	Ineligible - use of hormonal contraception or IUD	Ineligible - use of hormonal contraception or IUD	IL-4	0.15002	Below	NA	3565	IL4	-2.736773247650237	Published	CVL	ELISA	Serum progesterone	BCA
Barousse-2007	3027	3027-1-3	1-3	Follicular	Unknown	0.4	13.83	Oral contraceptive	4.4	Negative	Visual	33	NA	NA	Negative	Negative	Negative	Negative	561000000	Ineligible - their phase not defined	Ineligible - use of hormonal contraception or IUD	Ineligible - use of hormonal contraception or IUD	IL-4	293.91351	In	NA	3565	IL4	8.199247865068969	Published	CVL	ELISA	Serum progesterone	BCA
Barousse-2007	3027	3027-2-0	2-0	Follicular	Unknown	0.62	5	Oral contraceptive	NA	NA	NA	NA	NA	NA	Negative	Negative	Negative	Negative	520000000	Ineligible - their phase not defined	Ineligible - use of hormonal contraception or IUD	Ineligible - use of hormonal contraception or IUD	IL-4	23.3324	In	NA	3565	IL4	4.544262807267988	Published	CVL	ELISA	Serum progesterone	BCA
Barousse-2007	3028	3028-1-3	1-3	Follicular	Unknown	0.37	57.79	Oral contraceptive	4.4	Negative	Visual	13	Negative	5	Negative	Negative	Negative	Negative	1718000000	Ineligible - their phase not defined	Ineligible - use of hormonal contraception or IUD	Ineligible - use of hormonal contraception or IUD	IL-4	114.84829999999998	In	NA	3565	IL4	6.8435856916823665	Published	CVL	ELISA	Serum progesterone	BCA
Barousse-2007	3028	3028-2-0	2-0	Follicular	Unknown	0.58	136.35	Oral contraceptive	5.3	NA	NA	10	Negative	16	Negative	Negative	Positive	Negative	960000000	Ineligible - their phase not defined	Ineligible - use of hormonal contraception or IUD	Ineligible - use of hormonal contraception or IUD	IL-4	31.353599999999997	In	NA	3565	IL4	4.970559196733402	Published	CVL	ELISA	Serum progesterone	BCA
Barousse-2007	3029	3029-1-3	1-3	Other	Unknown	1.5	135.86	Oral contraceptive	4	Negative	Visual	14	Negative	2	Negative	Negative	Negative	Negative	2421000000	Ineligible - their phase not defined	Ineligible - use of hormonal contraception or IUD	Ineligible - use of hormonal contraception or IUD	IL-4	135.89073	In	NA	3565	IL4	7.086303233524065	Published	CVL	ELISA	Serum progesterone	BCA
Barousse-2007	3029	3029-2-0	2-0	Follicular	Unknown	0.37	7.83	DMPA	4	NA	NA	3	Negative	3	Negative	Negative	Negative	Negative	240000000	Ineligible - their phase not defined	Ineligible - use of hormonal contraception or IUD	Ineligible - use of hormonal contraception or IUD	IL-4	27.9312	In	NA	3565	IL4	4.80380565192303	Published	CVL	ELISA	Serum progesterone	BCA
Barousse-2007	3029	3029-2-3	2-3	Follicular	Unknown	0.58	29.28	DMPA	5.3	NA	NA	10	NA	NA	Negative	Negative	Negative	Negative	390000000	Ineligible - their phase not defined	Ineligible - use of hormonal contraception or IUD	Ineligible - use of hormonal contraception or IUD	IL-4	26.3991	In	NA	3565	IL4	4.722416840847244	Published	CVL	ELISA	Serum progesterone	BCA
Barousse-2007	3031	3031-0	0	Luteal	Unknown	8.88	195.84	Unknown	4.4	Negative	Visual	98	NA	NA	Positive	Negative	Negative	Negative	2295000000	Ineligible - their phase not defined	Ineligible - unknown if hormonal contraception used	Ineligible - unknown if hormonal contraception used	IL-4	401.09715	In	NA	3565	IL4	8.647807904878844	Published	CVL	ELISA	Serum progesterone	BCA
Barousse-2007	3031	3031-1-3	1-3	Follicular	Unknown	0.31	20.88	DMPA	4	Negative	Visual	4	NA	NA	NA	NA	NA	NA	755000000	Ineligible - their phase not defined	Ineligible - use of hormonal contraception or IUD	Ineligible - use of hormonal contraception or IUD	IL-4	377.0621	In	NA	3565	IL4	8.5586583365685	Published	CVL	ELISA	Serum progesterone	BCA
Barousse-2007	3031	3031-2-0	2-0	Follicular	Unknown	0.43	5	DMPA	7	NA	NA	1	NA	NA	NA	NA	NA	NA	1430000000	Ineligible - their phase not defined	Ineligible - use of hormonal contraception or IUD	Ineligible - use of hormonal contraception or IUD	IL-4	22.594	In	NA	3565	IL4	4.497867800293405	Published	CVL	ELISA	Serum progesterone	BCA
Barousse-2007	3031	3031-2-3	2-3	Follicular	Unknown	0.57	12.55	None	5	NA	NA	0	NA	NA	Negative	Positive	Negative	Negative	100000000	Ineligible - their phase not defined	Eligible	Ineligible - missing co-variate information	IL-4	34.260000000000005	In	NA	3565	IL4	5.098453246309274	Published	CVL	ELISA	Serum progesterone	BCA
Barousse-2007	3031	3031-2-6	2-6	Follicular	Unknown	0.63	62.57	None	4.4	NA	NA	6	NA	NA	Negative	Negative	Negative	Negative	3250000000	Ineligible - their phase not defined	Eligible	Ineligible - missing co-variate information	IL-4	183.60875	In	NA	3565	IL4	7.520491002779225	Published	CVL	ELISA	Serum progesterone	BCA
Barousse-2007	3031	3031-2-9	2-9	Other	Unknown	NA	NA	DMPA	6.5	NA	NA	49	NA	NA	Negative	Negative	Negative	Negative	1670000000	Ineligible - their phase not defined	Ineligible - use of hormonal contraception or IUD	Ineligible - use of hormonal contraception or IUD	IL-4	153.31936	In	NA	3565	IL4	7.260396070805905	Published	CVL	ELISA	Serum progesterone	BCA
Barousse-2007	3031	3031-3-0	3-0	Other	Unknown	NA	NA	None	NA	NA	NA	1	NA	NA	NA	NA	NA	NA	260000000	Ineligible - their phase not defined	Ineligible - no menstrual cycle information	Ineligible - no menstrual cycle information	IL-4	0.15002	Below	NA	3565	IL4	-2.736773247650237	Published	CVL	ELISA	Serum progesterone	BCA
Barousse-2007	3032	3032-0	0	Follicular	Unknown	0.92	9.75	DMPA	4.4	Negative	Visual	5	Negative	14	Negative	Negative	Negative	Negative	589000000	Ineligible - their phase not defined	Ineligible - use of hormonal contraception or IUD	Ineligible - use of hormonal contraception or IUD	IL-4	381.9665	In	NA	3565	IL4	8.577302303420073	Published	CVL	ELISA	Serum progesterone	BCA
Barousse-2007	3032	3032-1-3	1-3	Follicular	Unknown	0.51	12.23	DMPA	4.7	Negative	Visual	5	Negative	66	Negative	Negative	Negative	Negative	1262000000	Ineligible - their phase not defined	Ineligible - use of hormonal contraception or IUD	Ineligible - use of hormonal contraception or IUD	IL-4	380.98518	In	NA	3565	IL4	8.573591068972727	Published	CVL	ELISA	Serum progesterone	BCA
Barousse-2007	3032	3032-2-0	2-0	Follicular	Unknown	0.34	6.19	DMPA	4.7	NA	NA	2	Negative	124	Negative	Negative	Negative	Negative	500000000	Ineligible - their phase not defined	Ineligible - use of hormonal contraception or IUD	Ineligible - use of hormonal contraception or IUD	IL-4	35.21	In	NA	3565	IL4	5.137913322088407	Published	CVL	ELISA	Serum progesterone	BCA
Barousse-2007	3032	3032-2-3	2-3	Follicular	Unknown	0.46	12.94	DMPA	4.4	NA	NA	1	Negative	185	Negative	Negative	Negative	Negative	100000000	Ineligible - their phase not defined	Ineligible - use of hormonal contraception or IUD	Ineligible - use of hormonal contraception or IUD	IL-4	34.44	In	NA	3565	IL4	5.106013237622119	Published	CVL	ELISA	Serum progesterone	BCA
Barousse-2007	3032	3032-2-6	2-6	Follicular	Unknown	0.39	6.05	DMPA	4.4	NA	NA	2	Negative	5	Negative	Negative	Negative	Positive	4179999999.9999995	Ineligible - their phase not defined	Ineligible - use of hormonal contraception or IUD	Ineligible - use of hormonal contraception or IUD	IL-4	57.19911999999999	In	NA	3565	IL4	5.837921046411971	Published	CVL	ELISA	Serum progesterone	BCA
Barousse-2007	3032	3032-2-9	2-9	Follicular	Unknown	0.41	9.32	DMPA	4	NA	NA	1	Negative	3	Negative	Negative	Negative	Negative	2610000000	Ineligible - their phase not defined	Ineligible - use of hormonal contraception or IUD	Ineligible - use of hormonal contraception or IUD	IL-4	17.23122	In	NA	3565	IL4	4.106952945355609	Published	CVL	ELISA	Serum progesterone	BCA
Barousse-2007	3032	3032-3-3	3-3	Other	Unknown	NA	NA	DMPA	NA	NA	NA	6	Positive	1	NA	NA	NA	NA	200000000	Ineligible - their phase not defined	Ineligible - use of hormonal contraception or IUD	Ineligible - use of hormonal contraception or IUD	IL-4	0.15002	Below	NA	3565	IL4	-2.736773247650237	Published	CVL	ELISA	Serum progesterone	BCA
Barousse-2007	3033	3033-0	0	Other	Unknown	NA	NA	Oral contraceptive	7	Negative	Visual	NA	NA	NA	Negative	Negative	Negative	Negative	185000000	Ineligible - their phase not defined	Ineligible - use of hormonal contraception or IUD	Ineligible - use of hormonal contraception or IUD	IL-4	363.0477	In	NA	3565	IL4	8.504015302823376	Published	CVL	ELISA	Serum progesterone	BCA
Barousse-2007	3033	3033-2-0	2-0	Other	Unknown	NA	NA	DMPA	5.5	NA	NA	3	NA	NA	Negative	Negative	Negative	Negative	520000000	Ineligible - their phase not defined	Ineligible - use of hormonal contraception or IUD	Ineligible - use of hormonal contraception or IUD	IL-4	32.3024	In	NA	3565	IL4	5.013569452978944	Published	CVL	ELISA	Serum progesterone	BCA
Barousse-2007	3033	3033-2-3	2-3	Follicular	Unknown	0.36	27.79	DMPA	5	NA	NA	2	NA	NA	Positive	Negative	Negative	Negative	4019999999.9999995	Ineligible - their phase not defined	Ineligible - use of hormonal contraception or IUD	Ineligible - use of hormonal contraception or IUD	IL-4	19.629659999999998	In	NA	3565	IL4	4.29496327937958	Published	CVL	ELISA	Serum progesterone	BCA
Barousse-2007	3033	3033-2-9	2-9	Other	Unknown	NA	NA	DMPA	4.4	NA	NA	2	NA	NA	Negative	Negative	Positive	Negative	220000000	Ineligible - their phase not defined	Ineligible - use of hormonal contraception or IUD	Ineligible - use of hormonal contraception or IUD	IL-4	0.15002	Below	NA	3565	IL4	-2.736773247650237	Published	CVL	ELISA	Serum progesterone	BCA
Barousse-2007	3034	3034-0	0	Follicular	Unknown	0.77	13.2	DMPA	5	Negative	Visual	1	NA	NA	Negative	Negative	Negative	Negative	245000000	Ineligible - their phase not defined	Ineligible - use of hormonal contraception or IUD	Ineligible - use of hormonal contraception or IUD	IL-4	339.9228	In	NA	3565	IL4	8.409063322303792	Published	CVL	ELISA	Serum progesterone	BCA
Barousse-2007	3034	3034-1-3	1-3	Other	Unknown	NA	NA	Unknown	4.4	Negative	Visual	0	NA	NA	Negative	Negative	Negative	Negative	690000000	Ineligible - their phase not defined	Ineligible - unknown if hormonal contraception used	Ineligible - unknown if hormonal contraception used	IL-4	329.9718	In	NA	3565	IL4	8.366198924128941	Published	CVL	ELISA	Serum progesterone	BCA
Barousse-2007	3034	3034-2-0	2-0	Follicular	Unknown	0.46	8	DMPA	5.3	NA	NA	2	NA	NA	Negative	Negative	Negative	Negative	340000000	Ineligible - their phase not defined	Ineligible - use of hormonal contraception or IUD	Ineligible - use of hormonal contraception or IUD	IL-4	27.7508	In	NA	3565	IL4	4.794457456958991	Published	CVL	ELISA	Serum progesterone	BCA
Barousse-2007	3034	3034-2-3	2-3	Follicular	Unknown	0.53	31.56	DMPA	4.4	NA	NA	1	NA	NA	Negative	Positive	Negative	Negative	710000000	Ineligible - their phase not defined	Ineligible - use of hormonal contraception or IUD	Ineligible - use of hormonal contraception or IUD	IL-4	37.4596	In	NA	3565	IL4	5.227263589206777	Published	CVL	ELISA	Serum progesterone	BCA
Barousse-2007	3034	3034-2-6	2-6	Follicular	Unknown	0.72	39.87	DMPA	4.7	NA	NA	16	NA	NA	Negative	Negative	Negative	Negative	810000000	Ineligible - their phase not defined	Ineligible - use of hormonal contraception or IUD	Ineligible - use of hormonal contraception or IUD	IL-4	4.12047	In	NA	3565	IL4	2.042808907310442	Published	CVL	ELISA	Serum progesterone	BCA
Barousse-2007	3034	3034-2-9	2-9	Follicular	Unknown	0.46	8.81	DMPA	5	NA	NA	0	NA	NA	Negative	Negative	Negative	Negative	750000000	Ineligible - their phase not defined	Ineligible - use of hormonal contraception or IUD	Ineligible - use of hormonal contraception or IUD	IL-4	20.4	In	NA	3565	IL4	4.350497247084133	Published	CVL	ELISA	Serum progesterone	BCA
Barousse-2007	3035	3035-0	0	Follicular	Unknown	0.58	63.44	Unknown	5.5	Negative	Visual	19	Negative	62	NA	NA	NA	NA	699000000	Ineligible - their phase not defined	Ineligible - unknown if hormonal contraception used	Ineligible - unknown if hormonal contraception used	IL-4	165.95658	In	NA	3565	IL4	7.374662021632481	Published	CVL	ELISA	Serum progesterone	BCA
Barousse-2007	3035	3035-1-3	1-3	Follicular	Unknown	0.53	41.58	Unknown	4.7	Positive	Visual	17	NA	NA	NA	NA	NA	NA	1638000000	Ineligible - their phase not defined	Ineligible - unknown if hormonal contraception used	Ineligible - unknown if hormonal contraception used	IL-4	350.08974	In	NA	3565	IL4	8.45158097142684	Published	CVL	ELISA	Serum progesterone	BCA
Barousse-2007	3035	3035-2-6	2-6	Follicular	Unknown	0.34	104.96	None	4.4	NA	NA	12	NA	NA	Negative	Negative	Negative	Negative	1100000000	Ineligible - their phase not defined	Eligible	Ineligible - missing co-variate information	IL-4	4.73	In	NA	3565	IL4	2.2418401835646704	Published	CVL	ELISA	Serum progesterone	BCA
Barousse-2007	3035	3035-2-9	2-9	Other	Unknown	NA	NA	Oral contraceptive	6.1	NA	NA	2	NA	NA	Negative	Positive	Negative	Negative	420000000	Ineligible - their phase not defined	Ineligible - use of hormonal contraception or IUD	Ineligible - use of hormonal contraception or IUD	IL-4	0.15002	Below	NA	3565	IL4	-2.736773247650237	Published	CVL	ELISA	Serum progesterone	BCA
Barousse-2007	3036	3036-0	0	Other	Unknown	1.41	163.91	Oral contraceptive	5	Negative	Visual	NA	NA	NA	Positive	Negative	Negative	Negative	794000000	Ineligible - their phase not defined	Ineligible - use of hormonal contraception or IUD	Ineligible - use of hormonal contraception or IUD	IL-4	322.1258	In	NA	3565	IL4	8.331480404799782	Published	CVL	ELISA	Serum progesterone	BCA
Barousse-2007	3038	3038-1-3	1-3	Other	Unknown	NA	NA	Unknown	4.7	Negative	Visual	57	NA	NA	Negative	Negative	Negative	Negative	1275000000	Ineligible - their phase not defined	Ineligible - unknown if hormonal contraception used	Ineligible - unknown if hormonal contraception used	IL-4	263.19825	In	NA	3565	IL4	8.040006086428749	Published	CVL	ELISA	Serum progesterone	BCA
Barousse-2007	3038	3038-2-0	2-0	Other	Unknown	NA	NA	Oral contraceptive	NA	NA	NA	16	NA	NA	Negative	Negative	Negative	Negative	580000000	Ineligible - their phase not defined	Ineligible - use of hormonal contraception or IUD	Ineligible - use of hormonal contraception or IUD	IL-4	40.2404	In	NA	3565	IL4	5.330572740864505	Published	CVL	ELISA	Serum progesterone	BCA
Barousse-2007	3038	3038-2-3	2-3	Other	Unknown	NA	NA	None	NA	NA	NA	20	NA	NA	Negative	Negative	Negative	Negative	2480000000	Ineligible - their phase not defined	Ineligible - no menstrual cycle information	Ineligible - no menstrual cycle information	IL-4	440.9936	In	NA	3565	IL4	8.784613908334707	Published	CVL	ELISA	Serum progesterone	BCA
Barousse-2007	3038	3038-2-6	2-6	Other	Unknown	NA	NA	Oral contraceptive	7	NA	NA	11	NA	NA	Negative	Negative	Negative	Negative	810000000	Ineligible - their phase not defined	Ineligible - use of hormonal contraception or IUD	Ineligible - use of hormonal contraception or IUD	IL-4	3.3663599999999994	In	NA	3565	IL4	1.7511894673520245	Published	CVL	ELISA	Serum progesterone	BCA
Barousse-2007	3038	3038-2-9	2-9	Other	Unknown	NA	NA	Oral contraceptive	4.4	NA	NA	4	NA	NA	Negative	Negative	Negative	Negative	820000000	Ineligible - their phase not defined	Ineligible - use of hormonal contraception or IUD	Ineligible - use of hormonal contraception or IUD	IL-4	3.3005000000000004	In	NA	3565	IL4	1.7226845980706138	Published	CVL	ELISA	Serum progesterone	BCA
Barousse-2007	3038	3038-3-0	3-0	Other	Unknown	NA	NA	Oral contraceptive	NA	NA	NA	95	NA	NA	NA	NA	NA	NA	950000000	Ineligible - their phase not defined	Ineligible - use of hormonal contraception or IUD	Ineligible - use of hormonal contraception or IUD	IL-4	205.410045	In	NA	3565	IL4	7.682362924095574	Published	CVL	ELISA	Serum progesterone	BCA
Barousse-2007	3038	3038-3-3	3-3	Other	Unknown	NA	NA	None	NA	NA	NA	6	NA	NA	NA	NA	NA	NA	2240000000	Ineligible - their phase not defined	Ineligible - no menstrual cycle information	Ineligible - no menstrual cycle information	IL-4	0.15002	Below	NA	3565	IL4	-2.736773247650237	Published	CVL	ELISA	Serum progesterone	BCA
Barousse-2007	3039	3039-0	0	Other	Unknown	2.33	60.11	Oral contraceptive	4.4	Negative	Visual	3	Negative	7	Negative	Negative	Negative	Negative	1598000000	Ineligible - their phase not defined	Ineligible - use of hormonal contraception or IUD	Ineligible - use of hormonal contraception or IUD	IL-4	300.5039	In	NA	3565	IL4	8.231239904418834	Published	CVL	ELISA	Serum progesterone	BCA
Barousse-2007	3039	3039-1-3	1-3	Follicular	Unknown	0.74	6.95	Unknown	4.4	Negative	Visual	16	Negative	15	Negative	Negative	Negative	Negative	1289000000	Ineligible - their phase not defined	Ineligible - unknown if hormonal contraception used	Ineligible - unknown if hormonal contraception used	IL-4	276.46472	In	NA	3565	IL4	8.1109515779074	Published	CVL	ELISA	Serum progesterone	BCA
Barousse-2007	3039	3039-2-0	2-0	Follicular	Unknown	0.38	152.17	None	5.3	NA	NA	12	Negative	9	Negative	Negative	Negative	Positive	2500000000	Ineligible - their phase not defined	Eligible	Ineligible - missing co-variate information	IL-4	55.5	In	NA	3565	IL4	5.794415866350106	Published	CVL	ELISA	Serum progesterone	BCA
Barousse-2007	3039	3039-2-6	2-6	Follicular	Unknown	0.43	148.95	Oral contraceptive	4.4	NA	NA	24	Negative	77	Negative	Negative	Negative	Negative	1380000000	Ineligible - their phase not defined	Ineligible - use of hormonal contraception or IUD	Ineligible - use of hormonal contraception or IUD	IL-4	1.14402	In	NA	3565	IL4	0.19411227383710775	Published	CVL	ELISA	Serum progesterone	BCA
Barousse-2007	3039	3039-2-9	2-9	Follicular	Unknown	0.3	24.55	Oral contraceptive	4.4	NA	NA	19	NA	NA	Negative	Negative	Negative	Negative	1050000000	Ineligible - their phase not defined	Ineligible - use of hormonal contraception or IUD	Ineligible - use of hormonal contraception or IUD	IL-4	10.87905	In	NA	3565	IL4	3.443480675360875	Published	CVL	ELISA	Serum progesterone	BCA
Barousse-2007	3039	3039-3-0	3-0	Other	Unknown	NA	NA	None	NA	NA	NA	9	Negative	2	NA	NA	NA	NA	320000000	Ineligible - their phase not defined	Ineligible - no menstrual cycle information	Ineligible - no menstrual cycle information	IL-4	89.56	In	NA	3565	IL4	6.484782623077873	Published	CVL	ELISA	Serum progesterone	BCA
Barousse-2007	3039	3039-3-3	3-3	Other	Unknown	NA	NA	None	NA	NA	NA	2	Negative	7	NA	NA	NA	NA	300000000	Ineligible - their phase not defined	Ineligible - no menstrual cycle information	Ineligible - no menstrual cycle information	IL-4	0.15002	Below	NA	3565	IL4	-2.736773247650237	Published	CVL	ELISA	Serum progesterone	BCA
Barousse-2007	3040	3040-0	0	Other	Unknown	NA	NA	Oral contraceptive	4.7	Negative	Visual	1	NA	NA	Negative	Negative	Negative	Negative	1008000000	Ineligible - their phase not defined	Ineligible - use of hormonal contraception or IUD	Ineligible - use of hormonal contraception or IUD	IL-4	219.996	In	NA	3565	IL4	7.78133348246727	Published	CVL	ELISA	Serum progesterone	BCA
Barousse-2007	3040	3040-2-0	2-0	Follicular	Unknown	0.45	173.86	Oral contraceptive	6	NA	NA	3	Negative	5	Negative	Negative	Negative	Negative	1360000000	Ineligible - their phase not defined	Ineligible - use of hormonal contraception or IUD	Ineligible - use of hormonal contraception or IUD	IL-4	38.284	In	NA	3565	IL4	5.258669668668482	Published	CVL	ELISA	Serum progesterone	BCA
Barousse-2007	3040	3040-2-6	2-6	Other	Unknown	NA	NA	Oral contraceptive	6.1	NA	NA	3	NA	NA	Positive	Negative	Negative	Negative	6360000000	Ineligible - their phase not defined	Ineligible - use of hormonal contraception or IUD	Ineligible - use of hormonal contraception or IUD	IL-4	28.32108	In	NA	3565	IL4	4.823804377290447	Published	CVL	ELISA	Serum progesterone	BCA
Barousse-2007	3040	3040-3-3	3-3	Other	Unknown	NA	NA	None	NA	NA	NA	3	NA	NA	NA	NA	NA	NA	1020000000	Ineligible - their phase not defined	Ineligible - no menstrual cycle information	Ineligible - no menstrual cycle information	IL-4	0.15002	Below	NA	3565	IL4	-2.736773247650237	Published	CVL	ELISA	Serum progesterone	BCA
Barousse-2007	3041	3041-0	0	Follicular	Unknown	0.41	43.19	Unknown	4	Negative	Visual	NA	NA	NA	Negative	Negative	Negative	Negative	492000000	Ineligible - their phase not defined	Ineligible - unknown if hormonal contraception used	Ineligible - unknown if hormonal contraception used	IL-4	252.027	In	NA	3565	IL4	7.9774344896884	Published	CVL	ELISA	Serum progesterone	BCA
Barousse-2007	3041	3041-1-3	1-3	Luteal	Unknown	8.23	151.95	Unknown	NA	Negative	Visual	NA	NA	NA	Negative	Negative	Negative	Negative	788000000	Ineligible - their phase not defined	Ineligible - unknown if hormonal contraception used	Ineligible - unknown if hormonal contraception used	IL-4	510.98648	In	NA	3565	IL4	8.997141309714547	Published	CVL	ELISA	Serum progesterone	BCA
Barousse-2007	3041	3041-2-3	2-3	Other	Unknown	NA	NA	None	4	NA	NA	NA	NA	NA	Negative	Negative	Negative	Negative	370000000	Ineligible - their phase not defined	Ineligible - no menstrual cycle information	Ineligible - no menstrual cycle information	IL-4	31.198399999999996	In	NA	3565	IL4	4.9634001377167145	Published	CVL	ELISA	Serum progesterone	BCA
Barousse-2007	3041	3041-2-6	2-6	Follicular	Unknown	0.61	21.22	None	4.4	NA	NA	NA	NA	NA	Negative	Negative	Negative	Negative	710000000	Ineligible - their phase not defined	Eligible	Ineligible - missing co-variate information	IL-4	2.30324	In	NA	3565	IL4	1.2036647492851433	Published	CVL	ELISA	Serum progesterone	BCA
Barousse-2007	3041	3041-2-9	2-9	Follicular	Unknown	0.4	15.99	None	6.1	NA	NA	NA	NA	NA	Negative	Negative	Negative	Negative	470000000	Ineligible - their phase not defined	Eligible	Ineligible - missing co-variate information	IL-4	6.76706	In	NA	3565	IL4	2.758529180230457	Published	CVL	ELISA	Serum progesterone	BCA
Barousse-2007	3041	3041-3-0	3-0	Other	Unknown	NA	NA	DMPA	NA	NA	NA	NA	NA	NA	NA	NA	NA	NA	180000000	Ineligible - their phase not defined	Ineligible - use of hormonal contraception or IUD	Ineligible - use of hormonal contraception or IUD	IL-4	0.15002	Below	NA	3565	IL4	-2.736773247650237	Published	CVL	ELISA	Serum progesterone	BCA
Barousse-2007	3041	3041-3-3	3-3	Other	Unknown	NA	NA	DMPA	NA	NA	NA	NA	NA	NA	NA	NA	NA	NA	310000000	Ineligible - their phase not defined	Ineligible - use of hormonal contraception or IUD	Ineligible - use of hormonal contraception or IUD	IL-4	100.289991	In	NA	3565	IL4	6.64803382109673	Published	CVL	ELISA	Serum progesterone	BCA
Barousse-2007	3042	3042-1-3	1-3	Luteal	Unknown	8.84	97.28	Unknown	4.4	Negative	Visual	NA	NA	NA	Negative	Negative	Negative	Negative	1763000000	Ineligible - their phase not defined	Ineligible - unknown if hormonal contraception used	Ineligible - unknown if hormonal contraception used	IL-4	414.85153	In	NA	3565	IL4	8.69645129669861	Published	CVL	ELISA	Serum progesterone	BCA
Barousse-2007	3042	3042-2-9	2-9	Follicular	Unknown	0.44	14.24	None	5	NA	NA	NA	NA	NA	Negative	Negative	Negative	Negative	620000000	Ineligible - their phase not defined	Eligible	Ineligible - missing co-variate information	IL-4	1.54318	In	NA	3565	IL4	0.6259063509310993	Published	CVL	ELISA	Serum progesterone	BCA
Barousse-2007	3042	3042-3-0	3-0	Other	Unknown	NA	NA	None	NA	NA	NA	NA	NA	NA	NA	NA	NA	NA	460000000	Ineligible - their phase not defined	Ineligible - no menstrual cycle information	Ineligible - no menstrual cycle information	IL-4	99.489996	In	NA	3565	IL4	6.636479560776913	Published	CVL	ELISA	Serum progesterone	BCA
Barousse-2007	3042	3042-3-3	3-3	Other	Unknown	NA	NA	None	NA	NA	NA	NA	NA	NA	NA	NA	NA	NA	370000000	Ineligible - their phase not defined	Ineligible - no menstrual cycle information	Ineligible - no menstrual cycle information	IL-4	0.15002	Below	NA	3565	IL4	-2.736773247650237	Published	CVL	ELISA	Serum progesterone	BCA
Barousse-2007	3043	3043-0	0	Other	Unknown	1.08	46.3	Oral contraceptive	7	Negative	Visual	25	Negative	2	Negative	Negative	Negative	Negative	767000000	Ineligible - their phase not defined	Ineligible - use of hormonal contraception or IUD	Ineligible - use of hormonal contraception or IUD	IL-4	395.32713999999993	In	NA	3565	IL4	8.626903192236458	Published	CVL	ELISA	Serum progesterone	BCA
Barousse-2007	3043	3043-1-3	1-3	Luteal	Unknown	23.89	529.56	Unknown	5.5	Negative	Visual	12	Negative	48	Negative	Negative	Negative	Negative	682000000	Ineligible - their phase not defined	Ineligible - unknown if hormonal contraception used	Ineligible - unknown if hormonal contraception used	IL-4	386.68036	In	NA	3565	IL4	8.59499767969282	Published	CVL	ELISA	Serum progesterone	BCA
Barousse-2007	3043	3043-2-6	2-6	Follicular	Unknown	0.37	26.41	DMPA	4.4	NA	NA	23	Negative	22	Positive	Negative	Negative	Negative	480000000	Ineligible - their phase not defined	Ineligible - use of hormonal contraception or IUD	Ineligible - use of hormonal contraception or IUD	IL-4	8.5056	In	NA	3565	IL4	3.088413009726725	Published	CVL	ELISA	Serum progesterone	BCA
Barousse-2007	3044	3044-0	0	Follicular	Unknown	0.42	106.65	Unknown	5	Negative	Visual	NA	NA	NA	Negative	Negative	Negative	Negative	125000000	Ineligible - their phase not defined	Ineligible - unknown if hormonal contraception used	Ineligible - unknown if hormonal contraception used	IL-4	0.15002	Below	NA	3565	IL4	-2.736773247650237	Published	CVL	ELISA	Serum progesterone	BCA
Barousse-2007	3044	3044-1-3	1-3	Follicular	Unknown	0.36	96.19	Unknown	5.3	Negative	Visual	NA	NA	NA	Negative	Negative	Negative	Negative	548000000	Ineligible - their phase not defined	Ineligible - unknown if hormonal contraception used	Ineligible - unknown if hormonal contraception used	IL-4	74.6178172	In	NA	3565	IL4	6.221448252404754	Published	CVL	ELISA	Serum progesterone	BCA
Barousse-2007	3050	3050-0	0	Follicular	Unknown	0.6	5	None	4.4	Negative	Visual	16	NA	NA	Negative	Negative	Negative	Negative	647000000	Ineligible - their phase not defined	Eligible	Ineligible - missing co-variate information	IL-4	0.15002	Below	NA	3565	IL4	-2.736773247650237	Published	CVL	ELISA	Serum progesterone	BCA
Barousse-2007	3050	3050-1-3	1-3	Follicular	Unknown	0.62	10.36	Oral contraceptive	7	Negative	Visual	51	NA	NA	Positive	Negative	Negative	Negative	523000000	Ineligible - their phase not defined	Ineligible - use of hormonal contraception or IUD	Ineligible - use of hormonal contraception or IUD	IL-4	0.15002	Below	NA	3565	IL4	-2.736773247650237	Published	CVL	ELISA	Serum progesterone	BCA
Barousse-2007	3050	3050-2-0	2-0	Follicular	Unknown	0.63	51.01	None	4.7	NA	NA	1	NA	NA	Negative	Negative	Negative	Negative	520000000	Ineligible - their phase not defined	Eligible	Ineligible - missing co-variate information	IL-4	17.1808	In	NA	3565	IL4	4.102725310011088	Published	CVL	ELISA	Serum progesterone	BCA
Barousse-2007	3050	3050-2-3	2-3	Other	Unknown	NA	NA	None	4.4	NA	NA	4	NA	NA	Negative	Negative	Negative	Negative	890000000	Ineligible - their phase not defined	Ineligible - no menstrual cycle information	Ineligible - no menstrual cycle information	IL-4	13.06965	In	NA	3565	IL4	3.7081486017417995	Published	CVL	ELISA	Serum progesterone	BCA
Barousse-2007	3050	3050-2-6	2-6	Other	Unknown	1	18.16	None	4.7	NA	NA	5	NA	NA	Negative	Negative	Negative	Negative	280000000	Ineligible - their phase not defined	Ineligible - serum progesterone outside of allowed windows	Ineligible - serum progesterone outside of allowed windows	IL-4	7.78008	In	NA	3565	IL4	2.959784990045642	Published	CVL	ELISA	Serum progesterone	BCA
Barousse-2007	3050	3050-3-3	3-3	Other	Unknown	NA	NA	Unknown	NA	NA	NA	NA	NA	NA	NA	NA	NA	NA	200000000	Ineligible - their phase not defined	Ineligible - unknown if hormonal contraception used	Ineligible - unknown if hormonal contraception used	IL-4	0.15002	Below	NA	3565	IL4	-2.736773247650237	Published	CVL	ELISA	Serum progesterone	BCA
Barousse-2007	3052	3052-0	0	Follicular	Unknown	0.42	12.58	None	4.7	Negative	Visual	5	Negative	34	Negative	Negative	Negative	Negative	652000000	Ineligible - their phase not defined	Eligible	Eligible	IL-4	72.23508	In	NA	3565	IL4	6.1746277277210355	Published	CVL	ELISA	Serum progesterone	BCA
Barousse-2007	3052	3052-1-3	1-3	Follicular	Unknown	0.55	27.96	None	6.5	Negative	Visual	28	Negative	3	Negative	Negative	Negative	Negative	331000000	Ineligible - their phase not defined	Eligible	Eligible	IL-4	23.13359	In	NA	3565	IL4	4.53191726372794	Published	CVL	ELISA	Serum progesterone	BCA
Barousse-2007	3053	3053-0	0	Other	Unknown	NA	NA	DMPA	7	Negative	Visual	20	NA	NA	Negative	Negative	Negative	Negative	643000000	Ineligible - their phase not defined	Ineligible - use of hormonal contraception or IUD	Ineligible - use of hormonal contraception or IUD	IL-4	331.41506	In	NA	3565	IL4	8.372495352061472	Published	CVL	ELISA	Serum progesterone	BCA
Barousse-2007	3045	3045-0	0	Other	Unknown	NA	NA	DMPA	5	Negative	Visual	75	NA	NA	Negative	Negative	Negative	Negative	680000000	Ineligible - their phase not defined	Ineligible - use of hormonal contraception or IUD	Ineligible - use of hormonal contraception or IUD	IL-4	356.5444	In	NA	3565	IL4	8.477937934525983	Published	CVL	ELISA	Serum progesterone	BCA
Barousse-2007	3046	3046-0	0	Other	Unknown	NA	NA	Unknown	6.1	Negative	Visual	NA	NA	NA	Negative	Negative	Negative	Negative	827000000	Ineligible - their phase not defined	Ineligible - unknown if hormonal contraception used	Ineligible - unknown if hormonal contraception used	IL-4	324.2667	In	NA	3565	IL4	8.341037066138414	Published	CVL	ELISA	Serum progesterone	BCA
Barousse-2007	3046	3046-1-3	1-3	Follicular	Unknown	0.01	5.13	Unknown	7	Negative	Visual	NA	NA	NA	Negative	Negative	Negative	Negative	817000000	Ineligible - their phase not defined	Ineligible - unknown if hormonal contraception used	Ineligible - unknown if hormonal contraception used	IL-4	12.81873	In	NA	3565	IL4	3.6801814306769693	Published	CVL	ELISA	Serum progesterone	BCA
Barousse-2007	3046	3046-2-0	2-0	Luteal	Unknown	11.1	141.79	None	5.3	NA	NA	7	NA	NA	NA	NA	NA	NA	1440000000	Ineligible - their phase not defined	Eligible	Ineligible - missing co-variate information	IL-4	1.3104	In	NA	3565	IL4	0.3900072620915592	Published	CVL	ELISA	Serum progesterone	BCA
Barousse-2007	3046	3046-2-3	2-3	Luteal	Unknown	33.97	200.47	None	4.7	NA	NA	3	NA	NA	Negative	Negative	Negative	Negative	2760000000	Ineligible - their phase not defined	Eligible	Ineligible - missing co-variate information	IL-4	87.1056	In	NA	3565	IL4	6.444693567242178	Published	CVL	ELISA	Serum progesterone	BCA
Barousse-2007	3046	3046-2-6	2-6	Other	Unknown	NA	NA	None	4.4	NA	NA	2	NA	NA	Positive	Negative	Negative	Negative	530000000	Ineligible - their phase not defined	Ineligible - no menstrual cycle information	Ineligible - no menstrual cycle information	IL-4	5.19347	In	NA	3565	IL4	2.3766987927252194	Published	CVL	ELISA	Serum progesterone	BCA
Barousse-2007	3047	3047-0	0	Other	Unknown	NA	NA	Unknown	4.4	Negative	Visual	1	Negative	21	NA	NA	NA	NA	680000000	Ineligible - their phase not defined	Ineligible - unknown if hormonal contraception used	Ineligible - unknown if hormonal contraception used	IL-4	0.15002	Below	NA	3565	IL4	-2.736773247650237	Published	CVL	ELISA	Serum progesterone	BCA
Barousse-2007	3047	3047-2-3	2-3	Other	Unknown	NA	NA	Oral contraceptive	4.7	NA	NA	4	NA	NA	Negative	Negative	Negative	Negative	560000000	Ineligible - their phase not defined	Ineligible - use of hormonal contraception or IUD	Ineligible - use of hormonal contraception or IUD	IL-4	0.94584	In	NA	3565	IL4	-0.08033193957782185	Published	CVL	ELISA	Serum progesterone	BCA
Barousse-2007	3047	3047-2-6	2-6	Other	Unknown	NA	NA	Oral contraceptive	4.7	NA	NA	1	NA	NA	Negative	Negative	Negative	Negative	640000000	Ineligible - their phase not defined	Ineligible - use of hormonal contraception or IUD	Ineligible - use of hormonal contraception or IUD	IL-4	5.72352	In	NA	3565	IL4	2.5169026862755133	Published	CVL	ELISA	Serum progesterone	BCA
Barousse-2007	3047	3047-2-9	2-9	Other	Unknown	NA	NA	None	4.4	NA	NA	1	NA	NA	Positive	Negative	Negative	Negative	1510000000	Ineligible - their phase not defined	Ineligible - no menstrual cycle information	Ineligible - no menstrual cycle information	IL-4	0.15002	Below	NA	3565	IL4	-2.736773247650237	Published	CVL	ELISA	Serum progesterone	BCA
Barousse-2007	3048	3048-0	0	Other	Unknown	NA	NA	Oral contraceptive	4.4	Negative	Visual	16	NA	NA	Negative	Negative	Negative	Negative	1067000000	Ineligible - their phase not defined	Ineligible - use of hormonal contraception or IUD	Ineligible - use of hormonal contraception or IUD	IL-4	0.15002	Below	NA	3565	IL4	-2.736773247650237	Published	CVL	ELISA	Serum progesterone	BCA
Barousse-2007	3048	3048-2-0	2-0	Other	Unknown	NA	NA	Oral contraceptive	5.3	NA	NA	22	NA	NA	Negative	Negative	Negative	Negative	1040000000	Ineligible - their phase not defined	Ineligible - use of hormonal contraception or IUD	Ineligible - use of hormonal contraception or IUD	IL-4	27.4248	In	NA	3565	IL4	4.777409194456203	Published	CVL	ELISA	Serum progesterone	BCA
Barousse-2007	3048	3048-2-6	2-6	Other	Unknown	NA	NA	None	4.4	NA	NA	16	NA	NA	Negative	Negative	Negative	Negative	1430000000	Ineligible - their phase not defined	Ineligible - no menstrual cycle information	Ineligible - no menstrual cycle information	IL-4	0.15002	Below	NA	3565	IL4	-2.736773247650237	Published	CVL	ELISA	Serum progesterone	BCA
Barousse-2007	3048	3048-2-9	2-9	Other	Unknown	NA	NA	None	NA	NA	NA	15	NA	NA	NA	NA	NA	NA	540000000	Ineligible - their phase not defined	Ineligible - no menstrual cycle information	Ineligible - no menstrual cycle information	IL-4	79.439994	In	NA	3565	IL4	6.311793608788763	Published	CVL	ELISA	Serum progesterone	BCA
Barousse-2007	3048	3048-3-0	3-0	Other	Unknown	NA	NA	None	NA	NA	NA	52	NA	NA	NA	NA	NA	NA	840000000	Ineligible - their phase not defined	Ineligible - no menstrual cycle information	Ineligible - no menstrual cycle information	IL-4	0.15002	Below	NA	3565	IL4	-2.736773247650237	Published	CVL	ELISA	Serum progesterone	BCA
Barousse-2007	3048	3048-3-3	3-3	Other	Unknown	NA	NA	None	NA	NA	NA	4	NA	NA	NA	NA	NA	NA	1280000000	Ineligible - their phase not defined	Ineligible - no menstrual cycle information	Ineligible - no menstrual cycle information	IL-4	81.8700032	In	NA	3565	IL4	6.355263046610263	Published	CVL	ELISA	Serum progesterone	BCA
Barousse-2007	3049	3049-0	0	Follicular	Unknown	0.84	34.77	DMPA	6.1	Negative	Visual	106	NA	NA	Negative	Negative	Positive	Negative	1036999999.9999999	Ineligible - their phase not defined	Ineligible - use of hormonal contraception or IUD	Ineligible - use of hormonal contraception or IUD	IL-4	0.15002	Below	NA	3565	IL4	-2.736773247650237	Published	CVL	ELISA	Serum progesterone	BCA
Barousse-2007	3049	3049-1-3	1-3	Follicular	Unknown	0.95	41.86	Unknown	4.4	Positive	Visual	NA	NA	NA	Negative	Negative	Negative	Negative	1258000000	Ineligible - their phase not defined	Ineligible - unknown if hormonal contraception used	Ineligible - unknown if hormonal contraception used	IL-4	59.05052	In	NA	3565	IL4	5.883877858965648	Published	CVL	ELISA	Serum progesterone	BCA
Barousse-2007	3049	3049-2-0	2-0	Luteal	Unknown	15.41	152.41	None	4.7	NA	NA	31	Negative	28	Negative	Negative	Negative	Negative	1150000000	Ineligible - their phase not defined	Eligible	Ineligible - missing co-variate information	IL-4	8.58015	In	NA	3565	IL4	3.101002869445626	Published	CVL	ELISA	Serum progesterone	BCA
Barousse-2007	3049	3049-2-6	2-6	Other	Unknown	1.06	73.42	None	4.7	NA	NA	85	Negative	32	Negative	Negative	Negative	Negative	1140000000	Ineligible - their phase not defined	Ineligible - serum progesterone outside of allowed windows	Ineligible - serum progesterone outside of allowed windows	IL-4	8.6697	In	NA	3565	IL4	3.115982072339789	Published	CVL	ELISA	Serum progesterone	BCA
Barousse-2007	3049	3049-3-0	3-0	Other	Unknown	NA	NA	None	NA	NA	NA	4	Negative	74	NA	NA	NA	NA	460000000	Ineligible - their phase not defined	Ineligible - no menstrual cycle information	Ineligible - no menstrual cycle information	IL-4	0.15002	Below	NA	3565	IL4	-2.736773247650237	Published	CVL	ELISA	Serum progesterone	BCA
Barousse-2007	3049	3049-3-3	3-3	Other	Unknown	NA	NA	None	NA	NA	NA	5	Negative	13	NA	NA	NA	NA	460000000	Ineligible - their phase not defined	Ineligible - no menstrual cycle information	Ineligible - no menstrual cycle information	IL-4	0.15002	Below	NA	3565	IL4	-2.736773247650237	Published	CVL	ELISA	Serum progesterone	BCA
Barousse-2007	3051	3051-0	0	Follicular	Unknown	0.48	15	DMPA	4.7	Negative	Visual	14	Negative	33	Negative	Negative	Negative	Negative	500000000	Ineligible - their phase not defined	Ineligible - use of hormonal contraception or IUD	Ineligible - use of hormonal contraception or IUD	IL-4	23.135	In	NA	3565	IL4	4.532005193790571	Published	CVL	ELISA	Serum progesterone	BCA
Barousse-2007	3051	3051-1-3	1-3	Follicular	Unknown	0.32	21.6	Oral contraceptive	NA	Negative	Visual	26	Negative	6	Negative	Negative	Negative	Negative	489000000	Ineligible - their phase not defined	Ineligible - use of hormonal contraception or IUD	Ineligible - use of hormonal contraception or IUD	IL-4	323.15076	In	NA	3565	IL4	8.336063574387456	Published	CVL	ELISA	Serum progesterone	BCA
Barousse-2007	3051	3051-2-3	2-3	Other	Unknown	2.44	139.511	None	5.8	NA	NA	28	Negative	7	Negative	Negative	Positive	Negative	350000000	Ineligible - their phase not defined	Ineligible - serum progesterone outside of allowed windows	Ineligible - serum progesterone outside of allowed windows	IL-4	19.96995	In	NA	3565	IL4	4.31975881550889	Published	CVL	ELISA	Serum progesterone	BCA
Barousse-2007	3051	3051-2-6	2-6	Luteal	Unknown	4.1	229.36	None	5.8	NA	NA	6	Negative	36	Positive	Negative	Negative	Negative	400000000	Ineligible - their phase not defined	Eligible	Ineligible - missing co-variate information	IL-4	5.14	In	NA	3565	IL4	2.361768359419153	Published	CVL	ELISA	Serum progesterone	BCA
Barousse-2007	3054	3054-0	0	Other	Unknown	1.04	42.6	Unknown	4.4	Negative	Visual	NA	NA	NA	Negative	Negative	Negative	Negative	655000000	Ineligible - their phase not defined	Ineligible - unknown if hormonal contraception used	Ineligible - unknown if hormonal contraception used	IL-4	363.04685	In	NA	3565	IL4	8.50401192505175	Published	CVL	ELISA	Serum progesterone	BCA
Barousse-2007	3054	3054-1-3	1-3	Other	Unknown	NA	NA	Unknown	7	Negative	Visual	NA	NA	NA	Negative	Negative	Negative	Negative	1052999999.9999999	Ineligible - their phase not defined	Ineligible - unknown if hormonal contraception used	Ineligible - unknown if hormonal contraception used	IL-4	350.62794	In	NA	3565	IL4	8.45379715248193	Published	CVL	ELISA	Serum progesterone	BCA
Barousse-2007	3056	3056-0	0	Other	Unknown	NA	NA	Unknown	4.7	Negative	Visual	NA	NA	NA	Negative	Negative	Negative	Negative	869000000	Ineligible - their phase not defined	Ineligible - unknown if hormonal contraception used	Ineligible - unknown if hormonal contraception used	IL-4	341.00429	In	NA	3565	IL4	8.413646078944389	Published	CVL	ELISA	Serum progesterone	BCA
Barousse-2007	3056	3056-1-3	1-3	Other	Unknown	NA	NA	None	7	Negative	Visual	4	NA	NA	Negative	Negative	Negative	Negative	656000000	Ineligible - their phase not defined	Ineligible - no menstrual cycle information	Ineligible - no menstrual cycle information	IL-4	317.33344	In	NA	3565	IL4	8.309855747526216	Published	CVL	ELISA	Serum progesterone	BCA
Barousse-2007	3056	3056-1-9	1-9	Other	Unknown	1.09	52.18	Oral contraceptive	5	NA	NA	2	NA	NA	Negative	Negative	Negative	Negative	470000000	Ineligible - their phase not defined	Ineligible - use of hormonal contraception or IUD	Ineligible - use of hormonal contraception or IUD	IL-4	36.7305	In	NA	3565	IL4	5.198906630015215	Published	CVL	ELISA	Serum progesterone	BCA
Barousse-2007	3056	3056-2-0	2-0	Other	Unknown	NA	NA	Oral contraceptive	4.4	NA	NA	25	NA	NA	Negative	Negative	Negative	Negative	610000000	Ineligible - their phase not defined	Ineligible - use of hormonal contraception or IUD	Ineligible - use of hormonal contraception or IUD	IL-4	37.6126	In	NA	3565	IL4	5.2331441321206125	Published	CVL	ELISA	Serum progesterone	BCA
Barousse-2007	3056	3056-2-9	2-9	Other	Unknown	NA	NA	None	NA	NA	NA	1	NA	NA	NA	NA	NA	NA	820000000	Ineligible - their phase not defined	Ineligible - no menstrual cycle information	Ineligible - no menstrual cycle information	IL-4	0.15002	Below	NA	3565	IL4	-2.736773247650237	Published	CVL	ELISA	Serum progesterone	BCA
Barousse-2007	3056	3056-3-3	3-3	Other	Unknown	NA	NA	None	NA	NA	NA	1	NA	NA	NA	NA	NA	NA	280000000	Ineligible - their phase not defined	Ineligible - no menstrual cycle information	Ineligible - no menstrual cycle information	IL-4	0.15002	Below	NA	3565	IL4	-2.736773247650237	Published	CVL	ELISA	Serum progesterone	BCA
Barousse-2007	3057	3057-0	0	Other	Unknown	2.48	269.86	None	4.4	Negative	Visual	NA	NA	NA	Negative	Negative	Negative	Negative	1129000000	Ineligible - their phase not defined	Ineligible - serum progesterone outside of allowed windows	Ineligible - serum progesterone outside of allowed windows	IL-4	76.30911	In	NA	3565	IL4	6.253783395292773	Published	CVL	ELISA	Serum progesterone	BCA
Barousse-2007	3057	3057-1-3	1-3	Other	Unknown	NA	NA	None	5	Negative	Visual	NA	NA	NA	Negative	Negative	Negative	Negative	927000000	Ineligible - their phase not defined	Ineligible - no menstrual cycle information	Ineligible - no menstrual cycle information	IL-4	338.83704	In	NA	3565	IL4	8.404447781397167	Published	CVL	ELISA	Serum progesterone	BCA
Barousse-2007	3058	3058-0	0	Follicular	Unknown	0.43	22.63	Unknown	5.3	Negative	Visual	NA	NA	NA	Negative	Negative	Negative	Negative	414000000	Ineligible - their phase not defined	Ineligible - unknown if hormonal contraception used	Ineligible - unknown if hormonal contraception used	IL-4	448.4862	In	NA	3565	IL4	8.808919783619672	Published	CVL	ELISA	Serum progesterone	BCA
Barousse-2007	3058	3058-1-3	1-3	Follicular	Unknown	0.41	24.73	Unknown	4.7	Negative	Visual	NA	NA	NA	Negative	Negative	Negative	Negative	344000000	Ineligible - their phase not defined	Ineligible - unknown if hormonal contraception used	Ineligible - unknown if hormonal contraception used	IL-4	476.7323999999999	In	NA	3565	IL4	8.89703586790077	Published	CVL	ELISA	Serum progesterone	BCA
Barousse-2007	3058	3058-2-0	2-0	Other	Unknown	NA	NA	DMPA	7	NA	NA	63	Negative	38	Negative	Negative	Negative	Negative	550000000	Ineligible - their phase not defined	Ineligible - use of hormonal contraception or IUD	Ineligible - use of hormonal contraception or IUD	IL-4	31.2015	In	NA	3565	IL4	4.963543482646128	Published	CVL	ELISA	Serum progesterone	BCA
Barousse-2007	3058	3058-2-3	2-3	Follicular	Unknown	0.55	42.53	DMPA	4.4	NA	NA	147	Negative	32	Negative	Negative	Negative	Negative	520000000	Ineligible - their phase not defined	Ineligible - use of hormonal contraception or IUD	Ineligible - use of hormonal contraception or IUD	IL-4	0.30004	In	NA	3565	IL4	-1.7367732476502373	Published	CVL	ELISA	Serum progesterone	BCA
Barousse-2007	3058	3058-2-6	2-6	Follicular	Unknown	0.46	8.86	DMPA	4	NA	NA	2	Negative	28	Negative	Negative	Negative	Negative	680000000	Ineligible - their phase not defined	Ineligible - use of hormonal contraception or IUD	Ineligible - use of hormonal contraception or IUD	IL-4	0.15002	Below	NA	3565	IL4	-2.736773247650237	Published	CVL	ELISA	Serum progesterone	BCA
Barousse-2007	3055	3055-0	0	Other	Unknown	NA	NA	Unknown	5.8	Negative	Visual	NA	NA	NA	Negative	Negative	Negative	Negative	325000000	Ineligible - their phase not defined	Ineligible - unknown if hormonal contraception used	Ineligible - unknown if hormonal contraception used	IL-4	395.43075	In	NA	3565	IL4	8.627281253931276	Published	CVL	ELISA	Serum progesterone	BCA
Barousse-2007	3055	3055-1-3	1-3	Other	Unknown	NA	NA	Unknown	4.7	Negative	Visual	NA	NA	NA	Negative	Negative	Negative	Negative	286000000	Ineligible - their phase not defined	Ineligible - unknown if hormonal contraception used	Ineligible - unknown if hormonal contraception used	IL-4	371.1136	In	NA	3565	IL4	8.535717061446213	Published	CVL	ELISA	Serum progesterone	BCA
Barousse-2007	3060	3060-0	0	Follicular	Unknown	0.37	16.16	Unknown	4.4	Negative	Visual	17	NA	NA	Negative	Negative	Negative	Negative	585000000	Ineligible - their phase not defined	Ineligible - unknown if hormonal contraception used	Ineligible - unknown if hormonal contraception used	IL-4	403.91325	In	NA	3565	IL4	8.65790166286636	Published	CVL	ELISA	Serum progesterone	BCA
Barousse-2007	3060	3060-1-3	1-3	Other	Unknown	NA	NA	Oral contraceptive	4.4	Negative	Visual	6	NA	NA	Negative	Negative	Negative	Negative	732000000	Ineligible - their phase not defined	Ineligible - use of hormonal contraception or IUD	Ineligible - use of hormonal contraception or IUD	IL-4	333.12588	In	NA	3565	IL4	8.379923628738348	Published	CVL	ELISA	Serum progesterone	BCA
Barousse-2007	3060	3060-1-9	1-9	Other	Unknown	NA	NA	None	4.4	NA	NA	7	NA	NA	Negative	Negative	Negative	Negative	770000000	Ineligible - their phase not defined	Ineligible - no menstrual cycle information	Ineligible - no menstrual cycle information	IL-4	75.3676	In	NA	3565	IL4	6.235872547224842	Published	CVL	ELISA	Serum progesterone	BCA
Barousse-2007	3060	3060-3-0	3-0	Other	Unknown	NA	NA	None	NA	NA	NA	2	Negative	48	NA	NA	NA	NA	380000000	Ineligible - their phase not defined	Ineligible - no menstrual cycle information	Ineligible - no menstrual cycle information	IL-4	0.15002	Below	NA	3565	IL4	-2.736773247650237	Published	CVL	ELISA	Serum progesterone	BCA
Barousse-2007	3061	3061-0	0	Luteal	Unknown	5.22	57.79	None	4	Negative	Visual	NA	NA	NA	Negative	Negative	Negative	Negative	1181000000	Ineligible - their phase not defined	Eligible	Ineligible - missing co-variate information	IL-4	80.24895	In	NA	3565	IL4	6.326410610615099	Published	CVL	ELISA	Serum progesterone	BCA
Barousse-2007	3061	3061-1-3	1-3	Other	Unknown	NA	NA	DMPA	4.4	Negative	Visual	NA	NA	NA	Negative	Negative	Negative	Negative	591000000	Ineligible - their phase not defined	Ineligible - use of hormonal contraception or IUD	Ineligible - use of hormonal contraception or IUD	IL-4	418.72941	In	NA	3565	IL4	8.709874440957947	Published	CVL	ELISA	Serum progesterone	BCA
Barousse-2007	3061	3061-2-3	2-3	Follicular	Unknown	0.34	9.41	DMPA	4.4	NA	NA	NA	NA	NA	Negative	Negative	Negative	Negative	810000000	Ineligible - their phase not defined	Ineligible - use of hormonal contraception or IUD	Ineligible - use of hormonal contraception or IUD	IL-4	15.35031	In	NA	3565	IL4	3.9401958860493758	Published	CVL	ELISA	Serum progesterone	BCA
Barousse-2007	3061	3061-2-6	2-6	Follicular	Unknown	0.43	12.5	DMPA	4	NA	NA	NA	Negative	155	Negative	Negative	Negative	Negative	910000000	Ineligible - their phase not defined	Ineligible - use of hormonal contraception or IUD	Ineligible - use of hormonal contraception or IUD	IL-4	7.899709999999999	In	NA	3565	IL4	2.9817996926262973	Published	CVL	ELISA	Serum progesterone	BCA
Barousse-2007	3061	3061-2-9	2-9	Other	Unknown	NA	NA	DMPA	NA	NA	NA	NA	NA	NA	NA	NA	NA	NA	690000000	Ineligible - their phase not defined	Ineligible - use of hormonal contraception or IUD	Ineligible - use of hormonal contraception or IUD	IL-4	0.15002	Below	NA	3565	IL4	-2.736773247650237	Published	CVL	ELISA	Serum progesterone	BCA
Barousse-2007	3061	3061-3-0	3-0	Other	Unknown	NA	NA	DMPA	NA	NA	NA	6	Negative	21	NA	NA	NA	NA	410000000	Ineligible - their phase not defined	Ineligible - use of hormonal contraception or IUD	Ineligible - use of hormonal contraception or IUD	IL-4	77.820009	In	NA	3565	IL4	6.282069242047972	Published	CVL	ELISA	Serum progesterone	BCA
Barousse-2007	3061	3061-3-3	3-3	Other	Unknown	NA	NA	DMPA	NA	NA	NA	26	Negative	91	NA	NA	NA	NA	340000000	Ineligible - their phase not defined	Ineligible - use of hormonal contraception or IUD	Ineligible - use of hormonal contraception or IUD	IL-4	0.15002	Below	NA	3565	IL4	-2.736773247650237	Published	CVL	ELISA	Serum progesterone	BCA
Barousse-2007	3064	3064-0	0	Follicular	Unknown	0.23	5	Oral contraceptive	4.4	Negative	Visual	NA	NA	NA	Negative	Negative	Negative	Negative	500000000	Ineligible - their phase not defined	Ineligible - use of hormonal contraception or IUD	Ineligible - use of hormonal contraception or IUD	IL-4	135.88	In	NA	3565	IL4	7.086189313104476	Published	CVL	ELISA	Serum progesterone	BCA
Barousse-2007	3064	3064-3-0	3-0	Other	Unknown	NA	NA	None	NA	NA	NA	10	NA	NA	NA	NA	NA	NA	510000000	Ineligible - their phase not defined	Ineligible - no menstrual cycle information	Ineligible - no menstrual cycle information	IL-4	11.3700012	In	NA	3565	IL4	3.5071605013808442	Published	CVL	ELISA	Serum progesterone	BCA
Barousse-2007	3064	3064-3-3	3-3	Other	Unknown	NA	NA	Oral contraceptive	NA	NA	NA	103	NA	NA	NA	NA	NA	NA	810000000	Ineligible - their phase not defined	Ineligible - use of hormonal contraception or IUD	Ineligible - use of hormonal contraception or IUD	IL-4	0.15002	Below	NA	3565	IL4	-2.736773247650237	Published	CVL	ELISA	Serum progesterone	BCA
Barousse-2007	3065	3065-1-3	1-3	Other	Unknown	NA	NA	Unknown	4.7	Negative	Visual	NA	NA	NA	Negative	Negative	Negative	Negative	122000000	Ineligible - their phase not defined	Ineligible - unknown if hormonal contraception used	Ineligible - unknown if hormonal contraception used	IL-4	91.42192	In	NA	3565	IL4	6.5144682129475715	Published	CVL	ELISA	Serum progesterone	BCA
Barousse-2007	3065	3065-1-6	1-6	Other	Unknown	NA	NA	Oral contraceptive	NA	NA	NA	NA	NA	NA	Negative	Negative	Negative	Negative	2040000000	Ineligible - their phase not defined	Ineligible - use of hormonal contraception or IUD	Ineligible - use of hormonal contraception or IUD	IL-4	41.0448	In	NA	3565	IL4	5.359127552227573	Published	CVL	ELISA	Serum progesterone	BCA
Barousse-2007	3065	3065-2-9	2-9	Other	Unknown	NA	NA	Oral contraceptive	NA	NA	NA	NA	NA	NA	NA	NA	NA	NA	1020000000	Ineligible - their phase not defined	Ineligible - use of hormonal contraception or IUD	Ineligible - use of hormonal contraception or IUD	IL-4	0.15002	Below	NA	3565	IL4	-2.736773247650237	Published	CVL	ELISA	Serum progesterone	BCA
Barousse-2007	3065	3065-3-0	3-0	Other	Unknown	NA	NA	None	NA	NA	NA	NA	NA	NA	NA	NA	NA	NA	670000000	Ineligible - their phase not defined	Ineligible - no menstrual cycle information	Ineligible - no menstrual cycle information	IL-4	0.15002	Below	NA	3565	IL4	-2.736773247650237	Published	CVL	ELISA	Serum progesterone	BCA
Barousse-2007	3068	3068-0	0	Follicular	Unknown	0.41	569.69	DMPA	4.7	Negative	Visual	3	NA	NA	Positive	Negative	Negative	Negative	413000000	Ineligible - their phase not defined	Ineligible - use of hormonal contraception or IUD	Ineligible - use of hormonal contraception or IUD	IL-4	0.15002	Below	NA	3565	IL4	-2.736773247650237	Published	CVL	ELISA	Serum progesterone	BCA
Barousse-2007	3068	3068-1-3	1-3	Other	Unknown	NA	NA	DMPA	4.7	Positive	Visual	10	Negative	30	Negative	Negative	Negative	Negative	671000000	Ineligible - their phase not defined	Ineligible - use of hormonal contraception or IUD	Ineligible - use of hormonal contraception or IUD	IL-4	0.15002	Below	NA	3565	IL4	-2.736773247650237	Published	CVL	ELISA	Serum progesterone	BCA
Barousse-2007	3068	3068-2-6	2-6	Other	Unknown	NA	NA	None	NA	NA	NA	1	NA	NA	NA	NA	NA	NA	100000000	Ineligible - their phase not defined	Ineligible - no menstrual cycle information	Ineligible - no menstrual cycle information	IL-4	0.15002	Below	NA	3565	IL4	-2.736773247650237	Published	CVL	ELISA	Serum progesterone	BCA
Barousse-2007	3068	3068-2-9	2-9	Other	Unknown	NA	NA	None	NA	NA	NA	9	Negative	41	NA	NA	NA	NA	170000000	Ineligible - their phase not defined	Ineligible - no menstrual cycle information	Ineligible - no menstrual cycle information	IL-4	0.15002	Below	NA	3565	IL4	-2.736773247650237	Published	CVL	ELISA	Serum progesterone	BCA
Barousse-2007	3070	3070-0	0	Follicular	Unknown	0.32	40.68	Unknown	4.7	Negative	Visual	NA	NA	NA	Negative	Negative	Negative	Negative	438000000	Ineligible - their phase not defined	Ineligible - unknown if hormonal contraception used	Ineligible - unknown if hormonal contraception used	IL-4	163.3302	In	NA	3565	IL4	7.351647761825365	Published	CVL	ELISA	Serum progesterone	BCA
Barousse-2007	3070	3070-1-3	1-3	Other	Unknown	NA	NA	DMPA	4.7	NA	NA	NA	NA	NA	Negative	Negative	Negative	Negative	870000000	Ineligible - their phase not defined	Ineligible - use of hormonal contraception or IUD	Ineligible - use of hormonal contraception or IUD	IL-4	26.221800000000002	In	NA	3565	IL4	4.712694817897103	Published	CVL	ELISA	Serum progesterone	BCA
Barousse-2007	3070	3070-1-6	1-6	Other	Unknown	NA	NA	DMPA	4.4	NA	NA	265	NA	NA	Negative	Negative	Negative	Negative	700000000	Ineligible - their phase not defined	Ineligible - use of hormonal contraception or IUD	Ineligible - use of hormonal contraception or IUD	IL-4	18.76	In	NA	3565	IL4	4.229587922740652	Published	CVL	ELISA	Serum progesterone	BCA
Barousse-2007	3070	3070-2-0	2-0	Follicular	Unknown	0.21	4.48	DMPA	4.4	NA	NA	170	NA	NA	Negative	Negative	Negative	Negative	390000000	Ineligible - their phase not defined	Ineligible - use of hormonal contraception or IUD	Ineligible - use of hormonal contraception or IUD	IL-4	20.62983	In	NA	3565	IL4	4.366660027640239	Published	CVL	ELISA	Serum progesterone	BCA
Barousse-2007	3070	3070-2-3	2-3	Follicular	Unknown	0.29	1.19	Oral contraceptive	6.1	NA	NA	108	Positive	0	Negative	Negative	Negative	Negative	400000000	Ineligible - their phase not defined	Ineligible - use of hormonal contraception or IUD	Ineligible - use of hormonal contraception or IUD	IL-4	4457.68	In	NA	3565	IL4	12.122077339352353	Published	CVL	ELISA	Serum progesterone	BCA
Barousse-2007	3070	3070-2-6	2-6	Other	Unknown	NA	NA	Oral contraceptive	NA	NA	NA	91	NA	NA	NA	NA	NA	NA	1230000000	Ineligible - their phase not defined	Ineligible - use of hormonal contraception or IUD	Ineligible - use of hormonal contraception or IUD	IL-4	0.15002	Below	NA	3565	IL4	-2.736773247650237	Published	CVL	ELISA	Serum progesterone	BCA
Barousse-2007	3070	3070-2-9	2-9	Other	Unknown	NA	NA	Oral contraceptive	NA	NA	NA	122	NA	NA	NA	NA	NA	NA	690000000	Ineligible - their phase not defined	Ineligible - use of hormonal contraception or IUD	Ineligible - use of hormonal contraception or IUD	IL-4	48.3600024	In	NA	3565	IL4	5.595742411072166	Published	CVL	ELISA	Serum progesterone	BCA
Barousse-2007	3070	3070-3-0	3-0	Other	Unknown	NA	NA	None	NA	NA	NA	108	NA	NA	NA	NA	NA	NA	1010000000	Ineligible - their phase not defined	Ineligible - no menstrual cycle information	Ineligible - no menstrual cycle information	IL-4	0.15002	Below	NA	3565	IL4	-2.736773247650237	Published	CVL	ELISA	Serum progesterone	BCA
Barousse-2007	3070	3070-3-3	3-3	Other	Unknown	NA	NA	DMPA	NA	NA	NA	5	NA	NA	NA	NA	NA	NA	1580000000	Ineligible - their phase not defined	Ineligible - use of hormonal contraception or IUD	Ineligible - use of hormonal contraception or IUD	IL-4	0.15002	Below	NA	3565	IL4	-2.736773247650237	Published	CVL	ELISA	Serum progesterone	BCA
Barousse-2007	3073	3073-0	0	Other	Unknown	NA	NA	DMPA	4.7	Negative	Visual	NA	NA	NA	Negative	Negative	Negative	Negative	492000000	Ineligible - their phase not defined	Ineligible - use of hormonal contraception or IUD	Ineligible - use of hormonal contraception or IUD	IL-4	368.10948	In	NA	3565	IL4	8.523991094000573	Published	CVL	ELISA	Serum progesterone	BCA
Barousse-2007	3073	3073-2-9	2-9	Other	Unknown	NA	NA	None	NA	NA	NA	103	NA	NA	NA	NA	NA	NA	250000000	Ineligible - their phase not defined	Ineligible - no menstrual cycle information	Ineligible - no menstrual cycle information	IL-4	0.15002	Below	NA	3565	IL4	-2.736773247650237	Published	CVL	ELISA	Serum progesterone	BCA
Barousse-2007	3073	3073-3-0	3-0	Other	Unknown	NA	NA	DMPA	NA	NA	NA	14	NA	NA	NA	NA	NA	NA	1240000000	Ineligible - their phase not defined	Ineligible - use of hormonal contraception or IUD	Ineligible - use of hormonal contraception or IUD	IL-4	0.15002	Below	NA	3565	IL4	-2.736773247650237	Published	CVL	ELISA	Serum progesterone	BCA
Barousse-2007	3074	3074-0	0	Follicular	Unknown	0.4	48.87	Oral contraceptive	5.3	Negative	Visual	148	NA	NA	Negative	Negative	Negative	Negative	1063000000	Ineligible - their phase not defined	Ineligible - use of hormonal contraception or IUD	Ineligible - use of hormonal contraception or IUD	IL-4	288.66828	In	NA	3565	IL4	8.173268777082342	Published	CVL	ELISA	Serum progesterone	BCA
Barousse-2007	3074	3074-1-3	1-3	Other	Unknown	NA	NA	Oral contraceptive	5	NA	NA	35	NA	NA	Negative	Negative	Negative	Negative	480000000	Ineligible - their phase not defined	Ineligible - use of hormonal contraception or IUD	Ineligible - use of hormonal contraception or IUD	IL-4	22.5096	In	NA	3565	IL4	4.492468514933819	Published	CVL	ELISA	Serum progesterone	BCA
Barousse-2007	3074	3074-1-9	1-9	Follicular	Unknown	0.88	54.91	DMPA	6.1	NA	NA	37	NA	NA	Negative	Negative	Negative	Negative	1090000000	Ineligible - their phase not defined	Ineligible - use of hormonal contraception or IUD	Ineligible - use of hormonal contraception or IUD	IL-4	6.78961	In	NA	3565	IL4	2.763328707426535	Published	CVL	ELISA	Serum progesterone	BCA
Barousse-2007	3074	3074-2-0	2-0	Follicular	Unknown	0.71	8.08	DMPA	4.7	NA	NA	1	NA	NA	Negative	Negative	Negative	Negative	580000000	Ineligible - their phase not defined	Ineligible - use of hormonal contraception or IUD	Ineligible - use of hormonal contraception or IUD	IL-4	81.16984	In	NA	3565	IL4	6.342871864598605	Published	CVL	ELISA	Serum progesterone	BCA
Barousse-2007	3074	3074-2-3	2-3	Follicular	Unknown	0.42	2.88	DMPA	7	NA	NA	2	NA	NA	Positive	Negative	Negative	Negative	290000000	Ineligible - their phase not defined	Ineligible - use of hormonal contraception or IUD	Ineligible - use of hormonal contraception or IUD	IL-4	5.46012	In	NA	3565	IL4	2.448932658380014	Published	CVL	ELISA	Serum progesterone	BCA
Barousse-2007	3076	3076-0	0	Other	Unknown	NA	NA	DMPA	4.7	Negative	Visual	5	NA	NA	Negative	Negative	Negative	Negative	1034000000	Ineligible - their phase not defined	Ineligible - use of hormonal contraception or IUD	Ineligible - use of hormonal contraception or IUD	IL-4	281.9201	In	NA	3565	IL4	8.139142530884758	Published	CVL	ELISA	Serum progesterone	BCA
Barousse-2007	3059	3059-0	0	Other	Unknown	2.68	50.49	None	4	Negative	Visual	8	NA	NA	Negative	Negative	Negative	Negative	1117000000	Ineligible - their phase not defined	Ineligible - serum progesterone outside of allowed windows	Ineligible - serum progesterone outside of allowed windows	IL-4	460.00294	In	NA	3565	IL4	8.845499271617996	Published	CVL	ELISA	Serum progesterone	BCA
Barousse-2007	3059	3059-1-3	1-3	Other	Unknown	NA	NA	None	6.1	Negative	Visual	14	NA	NA	Positive	Negative	Negative	Negative	513000000	Ineligible - their phase not defined	Ineligible - no menstrual cycle information	Ineligible - no menstrual cycle information	IL-4	392.57325	In	NA	3565	IL4	8.616818060471958	Published	CVL	ELISA	Serum progesterone	BCA
Barousse-2007	3059	3059-2-0	2-0	Other	Unknown	NA	NA	Oral contraceptive	4.7	NA	NA	1	Negative	12	NA	NA	NA	NA	240000000	Ineligible - their phase not defined	Ineligible - use of hormonal contraception or IUD	Ineligible - use of hormonal contraception or IUD	IL-4	23.5704	In	NA	3565	IL4	4.55890433684921	Published	CVL	ELISA	Serum progesterone	BCA
Barousse-2007	3062	3062-1-3	1-3	Other	Unknown	NA	NA	DMPA	6	Negative	Visual	30	Negative	107	Negative	Negative	Positive	Negative	806000000	Ineligible - their phase not defined	Ineligible - use of hormonal contraception or IUD	Ineligible - use of hormonal contraception or IUD	IL-4	0.15002	Below	NA	3565	IL4	-2.736773247650237	Published	CVL	ELISA	Serum progesterone	BCA
Barousse-2007	3062	3062-3-0	3-0	Other	Unknown	NA	NA	None	NA	NA	NA	0	Negative	84	NA	NA	NA	NA	150000000	Ineligible - their phase not defined	Ineligible - no menstrual cycle information	Ineligible - no menstrual cycle information	IL-4	0.15002	Below	NA	3565	IL4	-2.736773247650237	Published	CVL	ELISA	Serum progesterone	BCA
Barousse-2007	3063	3063-0	0	Follicular	Unknown	0.33	55.6	None	NA	Negative	Visual	NA	NA	NA	Negative	Negative	Negative	Negative	627000000	Ineligible - their phase not defined	Eligible	Ineligible - missing co-variate information	IL-4	132.9867	In	NA	3565	IL4	7.055138158783144	Published	CVL	ELISA	Serum progesterone	BCA
Barousse-2007	3063	3063-1-3	1-3	Other	Unknown	NA	NA	Oral contraceptive	NA	Positive	Visual	17	NA	NA	Negative	Negative	Negative	Negative	445000000	Ineligible - their phase not defined	Ineligible - use of hormonal contraception or IUD	Ineligible - use of hormonal contraception or IUD	IL-4	76.30415	In	NA	3565	IL4	6.253689618809585	Published	CVL	ELISA	Serum progesterone	BCA
Barousse-2007	3063	3063-1-9	1-9	Other	Unknown	NA	NA	None	4.4	NA	NA	7	NA	NA	Negative	Negative	Negative	Negative	430000000	Ineligible - their phase not defined	Ineligible - no menstrual cycle information	Ineligible - no menstrual cycle information	IL-4	30.7708	In	NA	3565	IL4	4.943490047204556	Published	CVL	ELISA	Serum progesterone	BCA
Barousse-2007	3063	3063-2-0	2-0	Follicular	Unknown	0.37	74.89	DMPA	4.7	NA	NA	19	NA	NA	Negative	Negative	Negative	Negative	270000000	Ineligible - their phase not defined	Ineligible - use of hormonal contraception or IUD	Ineligible - use of hormonal contraception or IUD	IL-4	5.71995	In	NA	3565	IL4	2.5160025359779095	Published	CVL	ELISA	Serum progesterone	BCA
Barousse-2007	3063	3063-2-6	2-6	Follicular	Unknown	0.68	27.59	DMPA	4.4	NA	NA	158	NA	NA	Negative	Negative	Negative	Negative	430000000	Ineligible - their phase not defined	Ineligible - use of hormonal contraception or IUD	Ineligible - use of hormonal contraception or IUD	IL-4	13.7299	In	NA	3565	IL4	3.779249212722742	Published	CVL	ELISA	Serum progesterone	BCA
Barousse-2007	3063	3063-2-9	2-9	Other	Unknown	NA	NA	None	NA	NA	NA	183	NA	NA	NA	NA	NA	NA	160000000	Ineligible - their phase not defined	Ineligible - no menstrual cycle information	Ineligible - no menstrual cycle information	IL-4	28.9	In	NA	3565	IL4	4.8529975876133165	Published	CVL	ELISA	Serum progesterone	BCA
Barousse-2007	3063	3063-3-0	3-0	Other	Unknown	NA	NA	DMPA	NA	NA	NA	140	NA	NA	NA	NA	NA	NA	410000000	Ineligible - their phase not defined	Ineligible - use of hormonal contraception or IUD	Ineligible - use of hormonal contraception or IUD	IL-4	0.15002	Below	NA	3565	IL4	-2.736773247650237	Published	CVL	ELISA	Serum progesterone	BCA
Barousse-2007	3063	3063-3-3	3-3	Other	Unknown	NA	NA	DMPA	NA	NA	NA	80	NA	NA	NA	NA	NA	NA	530000000	Ineligible - their phase not defined	Ineligible - use of hormonal contraception or IUD	Ineligible - use of hormonal contraception or IUD	IL-4	0.15002	Below	NA	3565	IL4	-2.736773247650237	Published	CVL	ELISA	Serum progesterone	BCA
Barousse-2007	3066	3066-0	0	Follicular	Unknown	0.23	5	Oral contraceptive	4.7	Negative	Visual	3	Negative	23	Negative	Negative	Negative	Negative	735000000	Ineligible - their phase not defined	Ineligible - use of hormonal contraception or IUD	Ineligible - use of hormonal contraception or IUD	IL-4	63.6363	In	NA	3565	IL4	5.99177805049927	Published	CVL	ELISA	Serum progesterone	BCA
Barousse-2007	3067	3067-0	0	Other	Unknown	NA	NA	Oral contraceptive	4.4	Negative	Visual	17	Positive	1	NA	NA	NA	NA	245000000	Ineligible - their phase not defined	Ineligible - use of hormonal contraception or IUD	Ineligible - use of hormonal contraception or IUD	IL-4	0.15002	Below	NA	3565	IL4	-2.736773247650237	Published	CVL	ELISA	Serum progesterone	BCA
Barousse-2007	3067	3067-1-3	1-3	Other	Unknown	NA	NA	None	4.4	Negative	Visual	72	Negative	30	Negative	Negative	Negative	Negative	557000000	Ineligible - their phase not defined	Ineligible - no menstrual cycle information	Ineligible - no menstrual cycle information	IL-4	0.15002	Below	NA	3565	IL4	-2.736773247650237	Published	CVL	ELISA	Serum progesterone	BCA
Barousse-2007	3067	3067-1-6	1-6	Other	Unknown	NA	NA	None	5.2	NA	NA	149	Negative	6	Negative	Negative	Negative	Negative	80000000	Ineligible - their phase not defined	Ineligible - no menstrual cycle information	Ineligible - no menstrual cycle information	IL-4	23.3104	In	NA	3565	IL4	4.54290185581339	Published	CVL	ELISA	Serum progesterone	BCA
Barousse-2007	3067	3067-2-3	2-3	Other	Unknown	NA	NA	None	NA	NA	NA	22	Negative	8	Negative	Negative	Negative	Negative	190000000	Ineligible - their phase not defined	Ineligible - no menstrual cycle information	Ineligible - no menstrual cycle information	IL-4	14.85002	In	NA	3565	IL4	3.8923929689357193	Published	CVL	ELISA	Serum progesterone	BCA
Barousse-2007	3067	3067-2-6	2-6	Other	Unknown	NA	NA	None	4.4	NA	NA	102	Negative	4	Negative	Negative	Negative	Negative	320000000	Ineligible - their phase not defined	Ineligible - no menstrual cycle information	Ineligible - no menstrual cycle information	IL-4	0.15002	Below	NA	3565	IL4	-2.736773247650237	Published	CVL	ELISA	Serum progesterone	BCA
Barousse-2007	3067	3067-2-9	2-9	Other	Unknown	NA	NA	Oral contraceptive	NA	NA	NA	2	Negative	4	NA	NA	NA	NA	210000000	Ineligible - their phase not defined	Ineligible - use of hormonal contraception or IUD	Ineligible - use of hormonal contraception or IUD	IL-4	0.15002	Below	NA	3565	IL4	-2.736773247650237	Published	CVL	ELISA	Serum progesterone	BCA
Barousse-2007	3069	3069-0	0	Luteal	Unknown	6.67	79.87	None	4.4	Negative	Visual	NA	NA	NA	Negative	Negative	Negative	Negative	530000000	Ineligible - their phase not defined	Eligible	Ineligible - missing co-variate information	IL-4	430.1533	In	NA	3565	IL4	8.748707095485186	Published	CVL	ELISA	Serum progesterone	BCA
Barousse-2007	3069	3069-1-6	1-6	Other	Unknown	NA	NA	None	NA	NA	NA	97	NA	NA	Negative	Negative	Negative	Negative	130000000	Ineligible - their phase not defined	Ineligible - no menstrual cycle information	Ineligible - no menstrual cycle information	IL-4	58.4597	In	NA	3565	IL4	5.869370520514003	Published	CVL	ELISA	Serum progesterone	BCA
Barousse-2007	3069	3069-1-9	1-9	Other	Unknown	NA	NA	None	4.4	NA	NA	32	NA	NA	Negative	Negative	Negative	Negative	110000000	Ineligible - their phase not defined	Ineligible - no menstrual cycle information	Ineligible - no menstrual cycle information	IL-4	18.0004	In	NA	3565	IL4	4.169957060975894	Published	CVL	ELISA	Serum progesterone	BCA
Barousse-2007	3069	3069-2-3	2-3	Other	Unknown	NA	NA	DMPA	4	NA	NA	11	NA	NA	Negative	Negative	Negative	Negative	330000000	Ineligible - their phase not defined	Ineligible - use of hormonal contraception or IUD	Ineligible - use of hormonal contraception or IUD	IL-4	33.43989	In	NA	3565	IL4	5.063498196590981	Published	CVL	ELISA	Serum progesterone	BCA
Barousse-2007	3069	3069-2-6	2-6	Other	Unknown	NA	NA	DMPA	NA	NA	NA	5	NA	NA	NA	NA	NA	NA	330000000	Ineligible - their phase not defined	Ineligible - use of hormonal contraception or IUD	Ineligible - use of hormonal contraception or IUD	IL-4	19.86006	In	NA	3565	IL4	4.311798076342355	Published	CVL	ELISA	Serum progesterone	BCA
Barousse-2007	3069	3069-3-0	3-0	Other	Unknown	NA	NA	DMPA	NA	NA	NA	2	NA	NA	NA	NA	NA	NA	140000000	Ineligible - their phase not defined	Ineligible - use of hormonal contraception or IUD	Ineligible - use of hormonal contraception or IUD	IL-4	0.15002	Below	NA	3565	IL4	-2.736773247650237	Published	CVL	ELISA	Serum progesterone	BCA
Barousse-2007	3069	3069-3-3	3-3	Other	Unknown	NA	NA	DMPA	NA	NA	NA	1	NA	NA	NA	NA	NA	NA	800000000	Ineligible - their phase not defined	Ineligible - use of hormonal contraception or IUD	Ineligible - use of hormonal contraception or IUD	IL-4	0.15002	Below	NA	3565	IL4	-2.736773247650237	Published	CVL	ELISA	Serum progesterone	BCA
Barousse-2007	3071	3071-0	0	Other	Unknown	NA	NA	DMPA	4.4	Negative	Visual	12	NA	NA	Negative	Negative	Negative	Negative	1338000000	Ineligible - their phase not defined	Ineligible - use of hormonal contraception or IUD	Ineligible - use of hormonal contraception or IUD	IL-4	160.6938	In	NA	3565	IL4	7.328170456797646	Published	CVL	ELISA	Serum progesterone	BCA
Barousse-2007	3071	3071-1-6	1-6	Other	Unknown	NA	NA	DMPA	5.8	NA	NA	13	NA	NA	Negative	Negative	Negative	Negative	170000000	Ineligible - their phase not defined	Ineligible - use of hormonal contraception or IUD	Ineligible - use of hormonal contraception or IUD	IL-4	27.4601	In	NA	3565	IL4	4.779264974168494	Published	CVL	ELISA	Serum progesterone	BCA
Barousse-2007	3071	3071-1-9	1-9	Other	Unknown	NA	NA	DMPA	4.4	NA	NA	14	NA	NA	Negative	Negative	Negative	Negative	430000000	Ineligible - their phase not defined	Ineligible - use of hormonal contraception or IUD	Ineligible - use of hormonal contraception or IUD	IL-4	10.82998	In	NA	3565	IL4	3.4369586735743725	Published	CVL	ELISA	Serum progesterone	BCA
Barousse-2007	3071	3071-2-9	2-9	Other	Unknown	NA	NA	Oral contraceptive	NA	NA	NA	3	NA	NA	NA	NA	NA	NA	530000000	Ineligible - their phase not defined	Ineligible - use of hormonal contraception or IUD	Ineligible - use of hormonal contraception or IUD	IL-4	0.15002	Below	NA	3565	IL4	-2.736773247650237	Published	CVL	ELISA	Serum progesterone	BCA
Barousse-2007	3071	3071-3-0	3-0	Other	Unknown	NA	NA	Oral contraceptive	NA	NA	NA	13	NA	NA	NA	NA	NA	NA	500000000	Ineligible - their phase not defined	Ineligible - use of hormonal contraception or IUD	Ineligible - use of hormonal contraception or IUD	IL-4	0.15002	Below	NA	3565	IL4	-2.736773247650237	Published	CVL	ELISA	Serum progesterone	BCA
Barousse-2007	3072	3072-0	0	Other	Unknown	NA	NA	DMPA	5.8	Negative	Visual	5	NA	NA	Negative	Negative	Negative	Negative	560000000	Ineligible - their phase not defined	Ineligible - use of hormonal contraception or IUD	Ineligible - use of hormonal contraception or IUD	IL-4	147.1624	In	NA	3565	IL4	7.2012652996017845	Published	CVL	ELISA	Serum progesterone	BCA
Barousse-2007	3072	3072-1-3	1-3	Other	Unknown	NA	NA	DMPA	NA	NA	NA	31	NA	NA	Negative	Negative	Negative	Negative	220000000	Ineligible - their phase not defined	Ineligible - use of hormonal contraception or IUD	Ineligible - use of hormonal contraception or IUD	IL-4	34.8106	In	NA	3565	IL4	5.121454775641419	Published	CVL	ELISA	Serum progesterone	BCA
Barousse-2007	3072	3072-1-6	1-6	Other	Unknown	NA	NA	DMPA	5	NA	NA	27	NA	NA	Positive	Negative	Negative	Negative	140000000	Ineligible - their phase not defined	Ineligible - use of hormonal contraception or IUD	Ineligible - use of hormonal contraception or IUD	IL-4	32.4394	In	NA	3565	IL4	5.019675230563704	Published	CVL	ELISA	Serum progesterone	BCA
Barousse-2007	3072	3072-1-9	1-9	Other	Unknown	NA	NA	DMPA	7	NA	NA	138	NA	NA	Negative	Negative	Negative	Negative	650000000	Ineligible - their phase not defined	Ineligible - use of hormonal contraception or IUD	Ineligible - use of hormonal contraception or IUD	IL-4	0.15002	Below	NA	3565	IL4	-2.736773247650237	Published	CVL	ELISA	Serum progesterone	BCA
Barousse-2007	3072	3072-2-3	2-3	Luteal	Unknown	10.19	54.6	DMPA	7	NA	NA	276	NA	NA	Negative	Negative	Negative	Negative	660000000	Ineligible - their phase not defined	Ineligible - use of hormonal contraception or IUD	Ineligible - use of hormonal contraception or IUD	IL-4	33.73986	In	NA	3565	IL4	5.076382082213945	Published	CVL	ELISA	Serum progesterone	BCA
Barousse-2007	3072	3072-2-9	2-9	Other	Unknown	NA	NA	DMPA	NA	NA	NA	7	NA	NA	NA	NA	NA	NA	390000000	Ineligible - their phase not defined	Ineligible - use of hormonal contraception or IUD	Ineligible - use of hormonal contraception or IUD	IL-4	0.15002	Below	NA	3565	IL4	-2.736773247650237	Published	CVL	ELISA	Serum progesterone	BCA
Barousse-2007	3072	3072-3-0	3-0	Other	Unknown	NA	NA	DMPA	NA	NA	NA	40	NA	NA	NA	NA	NA	NA	290000000	Ineligible - their phase not defined	Ineligible - use of hormonal contraception or IUD	Ineligible - use of hormonal contraception or IUD	IL-4	0.15002	Below	NA	3565	IL4	-2.736773247650237	Published	CVL	ELISA	Serum progesterone	BCA
Barousse-2007	3075	3075-0	0	Other	Unknown	NA	NA	Oral contraceptive	4	Negative	Visual	47	Negative	127	Negative	Negative	Negative	Negative	534000000.00000006	Ineligible - their phase not defined	Ineligible - use of hormonal contraception or IUD	Ineligible - use of hormonal contraception or IUD	IL-4	124.10160000000002	In	NA	3565	IL4	6.955377905542633	Published	CVL	ELISA	Serum progesterone	BCA
Barousse-2007	3075	3075-1-9	1-9	Other	Unknown	NA	NA	Oral contraceptive	4.4	NA	NA	75	NA	NA	Negative	Positive	Negative	Negative	340000000	Ineligible - their phase not defined	Ineligible - use of hormonal contraception or IUD	Ineligible - use of hormonal contraception or IUD	IL-4	24.280080000000005	In	NA	3565	IL4	4.601701269998797	Published	CVL	ELISA	Serum progesterone	BCA
Barousse-2007	3077	3077-0	0	Other	Unknown	NA	NA	None	4.4	Negative	Visual	6	NA	NA	Negative	Negative	Negative	Negative	1128000000	Ineligible - their phase not defined	Ineligible - no menstrual cycle information	Ineligible - no menstrual cycle information	IL-4	130.0584	In	NA	3565	IL4	7.023015770501116	Published	CVL	ELISA	Serum progesterone	BCA
Barousse-2007	3078	3078-1-6	1-6	Other	Unknown	NA	NA	Oral contraceptive	4.4	NA	NA	106	NA	NA	Negative	Negative	Negative	Negative	840000000	Ineligible - their phase not defined	Ineligible - use of hormonal contraception or IUD	Ineligible - use of hormonal contraception or IUD	IL-4	323.7024	In	NA	3565	IL4	8.338524251816288	Published	CVL	ELISA	Serum progesterone	BCA
Barousse-2007	3078	3078-2-3	2-3	Other	Unknown	NA	NA	Oral contraceptive	4	NA	NA	204	NA	NA	Negative	Negative	Negative	Negative	840000000	Ineligible - their phase not defined	Ineligible - use of hormonal contraception or IUD	Ineligible - use of hormonal contraception or IUD	IL-4	0.15002	Below	NA	3565	IL4	-2.736773247650237	Published	CVL	ELISA	Serum progesterone	BCA
Barousse-2007	3078	3078-2-9	2-9	Other	Unknown	NA	NA	Oral contraceptive	NA	NA	NA	101	NA	NA	NA	NA	NA	NA	550000000	Ineligible - their phase not defined	Ineligible - use of hormonal contraception or IUD	Ineligible - use of hormonal contraception or IUD	IL-4	0.15002	Below	NA	3565	IL4	-2.736773247650237	Published	CVL	ELISA	Serum progesterone	BCA
Barousse-2007	3078	3078-3-3	3-3	Other	Unknown	NA	NA	Oral contraceptive	NA	NA	NA	5	NA	NA	NA	NA	NA	NA	120000000	Ineligible - their phase not defined	Ineligible - use of hormonal contraception or IUD	Ineligible - use of hormonal contraception or IUD	IL-4	0.15002	Below	NA	3565	IL4	-2.736773247650237	Published	CVL	ELISA	Serum progesterone	BCA
Barousse-2007	3080	3080-0	0	Other	Unknown	NA	NA	DMPA	4.7	Negative	Visual	0	NA	NA	Negative	Negative	Negative	Negative	1214000000	Ineligible - their phase not defined	Ineligible - use of hormonal contraception or IUD	Ineligible - use of hormonal contraception or IUD	IL-4	91.42634	In	NA	3565	IL4	6.514537961624228	Published	CVL	ELISA	Serum progesterone	BCA
Barousse-2007	3082	3082-3-0	3-0	Other	Unknown	NA	NA	DMPA	NA	NA	NA	2	NA	NA	NA	NA	NA	NA	320000000	Ineligible - their phase not defined	Ineligible - use of hormonal contraception or IUD	Ineligible - use of hormonal contraception or IUD	IL-4	0.15002	Below	NA	3565	IL4	-2.736773247650237	Published	CVL	ELISA	Serum progesterone	BCA
Barousse-2007	3085	3085-2-3	2-3	Other	Unknown	NA	NA	DMPA	NA	NA	NA	94	Negative	4	NA	NA	NA	NA	260000000	Ineligible - their phase not defined	Ineligible - use of hormonal contraception or IUD	Ineligible - use of hormonal contraception or IUD	IL-4	0.15002	Below	NA	3565	IL4	-2.736773247650237	Published	CVL	ELISA	Serum progesterone	BCA
Barousse-2007	3085	3085-2-6	2-6	Other	Unknown	NA	NA	DMPA	NA	NA	NA	7	Negative	14	NA	NA	NA	NA	450000000	Ineligible - their phase not defined	Ineligible - use of hormonal contraception or IUD	Ineligible - use of hormonal contraception or IUD	IL-4	0.15002	Below	NA	3565	IL4	-2.736773247650237	Published	CVL	ELISA	Serum progesterone	BCA
Barousse-2007	3085	3085-2-9	2-9	Other	Unknown	NA	NA	None	NA	NA	NA	32	Negative	41	NA	NA	NA	NA	970000000	Ineligible - their phase not defined	Ineligible - no menstrual cycle information	Ineligible - no menstrual cycle information	IL-4	0.15002	Below	NA	3565	IL4	-2.736773247650237	Published	CVL	ELISA	Serum progesterone	BCA
Barousse-2007	3085	3085-3-0	3-0	Other	Unknown	NA	NA	Unknown	NA	NA	NA	41	Negative	41	NA	NA	NA	NA	870000000	Ineligible - their phase not defined	Ineligible - unknown if hormonal contraception used	Ineligible - unknown if hormonal contraception used	IL-4	0.15002	Below	NA	3565	IL4	-2.736773247650237	Published	CVL	ELISA	Serum progesterone	BCA
Barousse-2007	3086	3086-1-6	1-6	Other	Unknown	NA	NA	DMPA	6.1	NA	NA	43	Negative	13	Negative	Negative	Negative	Negative	1050000000	Ineligible - their phase not defined	Ineligible - use of hormonal contraception or IUD	Ineligible - use of hormonal contraception or IUD	IL-4	0.15002	Below	NA	3565	IL4	-2.736773247650237	Published	CVL	ELISA	Serum progesterone	BCA
Barousse-2007	3086	3086-1-9	1-9	Follicular	Unknown	0.67	43.98	DMPA	4.4	NA	NA	18	Negative	11	Negative	Negative	Negative	Negative	920000000	Ineligible - their phase not defined	Ineligible - use of hormonal contraception or IUD	Ineligible - use of hormonal contraception or IUD	IL-4	25.47204	In	NA	3565	IL4	4.670842601418478	Published	CVL	ELISA	Serum progesterone	BCA
Barousse-2007	3090	3090-1-9	1-9	Follicular	Unknown	0.62	18.87	None	6.1	NA	NA	NA	NA	NA	Negative	Negative	Negative	Negative	1200000000	Ineligible - their phase not defined	Eligible	Ineligible - missing co-variate information	IL-4	18.2688	In	NA	3565	IL4	4.191309967445728	Published	CVL	ELISA	Serum progesterone	BCA
Barousse-2007	3090	3090-2-6	2-6	Other	Unknown	NA	NA	None	NA	NA	NA	NA	NA	NA	NA	NA	NA	NA	610000000	Ineligible - their phase not defined	Ineligible - no menstrual cycle information	Ineligible - no menstrual cycle information	IL-4	0.15002	Below	NA	3565	IL4	-2.736773247650237	Published	CVL	ELISA	Serum progesterone	BCA
Barousse-2007	3079	3079-0	0	Other	Unknown	NA	NA	None	NA	Negative	Visual	21	Negative	21	Negative	Negative	Positive	Negative	667000000	Ineligible - their phase not defined	Ineligible - no menstrual cycle information	Ineligible - no menstrual cycle information	IL-4	91.41902	In	NA	3565	IL4	6.514422448409072	Published	CVL	ELISA	Serum progesterone	BCA
Barousse-2007	3079	3079-2-9	2-9	Other	Unknown	NA	NA	None	NA	NA	NA	1	NA	NA	NA	NA	NA	NA	500000000	Ineligible - their phase not defined	Ineligible - no menstrual cycle information	Ineligible - no menstrual cycle information	IL-4	0.15002	Below	NA	3565	IL4	-2.736773247650237	Published	CVL	ELISA	Serum progesterone	BCA
Barousse-2007	3079	3079-3-0	3-0	Other	Unknown	NA	NA	None	NA	NA	NA	5	Negative	7	NA	NA	NA	NA	2710000000	Ineligible - their phase not defined	Ineligible - no menstrual cycle information	Ineligible - no menstrual cycle information	IL-4	0.15002	Below	NA	3565	IL4	-2.736773247650237	Published	CVL	ELISA	Serum progesterone	BCA
Barousse-2007	3081	3081-0	0	Other	Unknown	NA	NA	Unknown	4	Negative	Visual	NA	NA	NA	Negative	Negative	Negative	Negative	919000000	Ineligible - their phase not defined	Ineligible - unknown if hormonal contraception used	Ineligible - unknown if hormonal contraception used	IL-4	312.58866	In	NA	3565	IL4	8.288121631392805	Published	CVL	ELISA	Serum progesterone	BCA
Barousse-2007	3081	3081-1-3	1-3	Other	Unknown	NA	NA	None	7	NA	NA	NA	NA	NA	Negative	Negative	Negative	Negative	870000000	Ineligible - their phase not defined	Ineligible - no menstrual cycle information	Ineligible - no menstrual cycle information	IL-4	120.15570000000001	In	NA	3565	IL4	6.908761279080442	Published	CVL	ELISA	Serum progesterone	BCA
Barousse-2007	3081	3081-2-0	2-0	Luteal	Unknown	25.89	147.36	None	4	NA	NA	NA	NA	NA	Negative	Negative	Negative	Negative	2460000000	Ineligible - their phase not defined	Eligible	Ineligible - missing co-variate information	IL-4	5.98764	In	NA	3565	IL4	2.5819874836161563	Published	CVL	ELISA	Serum progesterone	BCA
Barousse-2007	3081	3081-2-3	2-3	Other	Unknown	NA	NA	None	NA	NA	NA	NA	NA	NA	NA	NA	NA	NA	640000000	Ineligible - their phase not defined	Ineligible - no menstrual cycle information	Ineligible - no menstrual cycle information	IL-4	0.15002	Below	NA	3565	IL4	-2.736773247650237	Published	CVL	ELISA	Serum progesterone	BCA
Barousse-2007	3081	3081-2-6	2-6	Other	Unknown	NA	NA	None	NA	NA	NA	NA	NA	NA	NA	NA	NA	NA	240000000	Ineligible - their phase not defined	Ineligible - no menstrual cycle information	Ineligible - no menstrual cycle information	IL-4	0.15002	Below	NA	3565	IL4	-2.736773247650237	Published	CVL	ELISA	Serum progesterone	BCA
Barousse-2007	3081	3081-2-9	2-9	Other	Unknown	NA	NA	None	NA	NA	NA	NA	NA	NA	NA	NA	NA	NA	390000000	Ineligible - their phase not defined	Ineligible - no menstrual cycle information	Ineligible - no menstrual cycle information	IL-4	0.15002	Below	NA	3565	IL4	-2.736773247650237	Published	CVL	ELISA	Serum progesterone	BCA
Barousse-2007	3081	3081-3-0	3-0	Other	Unknown	NA	NA	None	NA	NA	NA	NA	NA	NA	NA	NA	NA	NA	1120000000	Ineligible - their phase not defined	Ineligible - no menstrual cycle information	Ineligible - no menstrual cycle information	IL-4	0.15002	Below	NA	3565	IL4	-2.736773247650237	Published	CVL	ELISA	Serum progesterone	BCA
Barousse-2007	3081	3081-3-3	3-3	Other	Unknown	NA	NA	None	NA	NA	NA	NA	NA	NA	NA	NA	NA	NA	790000000	Ineligible - their phase not defined	Ineligible - no menstrual cycle information	Ineligible - no menstrual cycle information	IL-4	0.15002	Below	NA	3565	IL4	-2.736773247650237	Published	CVL	ELISA	Serum progesterone	BCA
Barousse-2007	3101	3101-2-0	2-0	Other	Unknown	NA	NA	DMPA	NA	NA	NA	15	NA	NA	NA	NA	NA	NA	1780000000	Ineligible - their phase not defined	Ineligible - use of hormonal contraception or IUD	Ineligible - use of hormonal contraception or IUD	IL-4	0.15002	Below	NA	3565	IL4	-2.736773247650237	Published	CVL	ELISA	Serum progesterone	BCA
Barousse-2007	3101	3101-2-3	2-3	Other	Unknown	NA	NA	DMPA	NA	NA	NA	50	NA	NA	NA	NA	NA	NA	240000000	Ineligible - their phase not defined	Ineligible - use of hormonal contraception or IUD	Ineligible - use of hormonal contraception or IUD	IL-4	0.15002	Below	NA	3565	IL4	-2.736773247650237	Published	CVL	ELISA	Serum progesterone	BCA
Barousse-2007	3102	3102-2-6	2-6	Other	Unknown	NA	NA	Oral contraceptive	NA	NA	NA	NA	Negative	85	NA	NA	NA	NA	230000000	Ineligible - their phase not defined	Ineligible - use of hormonal contraception or IUD	Ineligible - use of hormonal contraception or IUD	IL-4	0.15002	Below	NA	3565	IL4	-2.736773247650237	Published	CVL	ELISA	Serum progesterone	BCA
Barousse-2007	3088	3088-1-3	1-3	Other	Unknown	NA	NA	None	4	NA	NA	2	NA	NA	Negative	Negative	Negative	Negative	760000000	Ineligible - their phase not defined	Ineligible - no menstrual cycle information	Ineligible - no menstrual cycle information	IL-4	24.8824	In	NA	3565	IL4	4.637053740368289	Published	CVL	ELISA	Serum progesterone	BCA
Barousse-2007	3097	3097-1-6	1-6	Other	Unknown	NA	NA	None	5	NA	NA	24	Positive	0	NA	NA	NA	NA	1330000000	Ineligible - their phase not defined	Ineligible - no menstrual cycle information	Ineligible - no menstrual cycle information	IL-4	0.15002	Below	NA	3565	IL4	-2.736773247650237	Published	CVL	ELISA	Serum progesterone	BCA
Barousse-2007	3089	3089-2-0	2-0	Other	Unknown	NA	NA	DMPA	5.8	NA	NA	11	NA	NA	Positive	Negative	Negative	Negative	280000000	Ineligible - their phase not defined	Ineligible - use of hormonal contraception or IUD	Ineligible - use of hormonal contraception or IUD	IL-4	0.15002	Below	NA	3565	IL4	-2.736773247650237	Published	CVL	ELISA	Serum progesterone	BCA
Barousse-2007	3089	3089-2-3	2-3	Other	Unknown	NA	NA	DMPA	NA	NA	NA	10	NA	NA	NA	NA	NA	NA	430000000	Ineligible - their phase not defined	Ineligible - use of hormonal contraception or IUD	Ineligible - use of hormonal contraception or IUD	IL-4	0.15002	Below	NA	3565	IL4	-2.736773247650237	Published	CVL	ELISA	Serum progesterone	BCA
Barousse-2007	3111	3111-1-9	1-9	Other	Unknown	NA	NA	DMPA	4.7	NA	NA	3	Negative	28	Negative	Negative	Negative	Negative	920000000	Ineligible - their phase not defined	Ineligible - use of hormonal contraception or IUD	Ineligible - use of hormonal contraception or IUD	IL-4	0.15002	Below	NA	3565	IL4	-2.736773247650237	Published	CVL	ELISA	Serum progesterone	BCA
Barousse-2007	3111	3111-2-0	2-0	Other	Unknown	NA	NA	DMPA	NA	NA	NA	7	Negative	7	NA	NA	NA	NA	390000000	Ineligible - their phase not defined	Ineligible - use of hormonal contraception or IUD	Ineligible - use of hormonal contraception or IUD	IL-4	0.15002	Below	NA	3565	IL4	-2.736773247650237	Published	CVL	ELISA	Serum progesterone	BCA
Barousse-2007	3111	3111-2-3	2-3	Other	Unknown	NA	NA	DMPA	NA	NA	NA	53	Negative	6	NA	NA	NA	NA	320000000	Ineligible - their phase not defined	Ineligible - use of hormonal contraception or IUD	Ineligible - use of hormonal contraception or IUD	IL-4	0.15002	Below	NA	3565	IL4	-2.736773247650237	Published	CVL	ELISA	Serum progesterone	BCA
Barousse-2007	3111	3111-2-9	2-9	Other	Unknown	NA	NA	DMPA	NA	NA	NA	12	Negative	12	NA	NA	NA	NA	230000000	Ineligible - their phase not defined	Ineligible - use of hormonal contraception or IUD	Ineligible - use of hormonal contraception or IUD	IL-4	0.15002	Below	NA	3565	IL4	-2.736773247650237	Published	CVL	ELISA	Serum progesterone	BCA
Barousse-2007	3100	3100-1-9	1-9	Other	Unknown	NA	NA	DMPA	NA	NA	NA	5	NA	NA	NA	NA	NA	NA	700000000	Ineligible - their phase not defined	Ineligible - use of hormonal contraception or IUD	Ineligible - use of hormonal contraception or IUD	IL-4	0.15002	Below	NA	3565	IL4	-2.736773247650237	Published	CVL	ELISA	Serum progesterone	BCA
Barousse-2007	3100	3100-2-0	2-0	Other	Unknown	NA	NA	Unknown	NA	NA	NA	NA	NA	NA	NA	NA	NA	NA	280000000	Ineligible - their phase not defined	Ineligible - unknown if hormonal contraception used	Ineligible - unknown if hormonal contraception used	IL-4	0.15002	Below	NA	3565	IL4	-2.736773247650237	Published	CVL	ELISA	Serum progesterone	BCA
Barousse-2007	3099	3099-2-0	2-0	Other	Unknown	NA	NA	None	NA	NA	NA	1	NA	NA	NA	NA	NA	NA	380000000	Ineligible - their phase not defined	Ineligible - no menstrual cycle information	Ineligible - no menstrual cycle information	IL-4	0.15002	Below	NA	3565	IL4	-2.736773247650237	Published	CVL	ELISA	Serum progesterone	BCA
Barousse-2007	3125	3125-1-6	1-6	Other	Unknown	NA	NA	Oral contraceptive	4.7	NA	NA	1	Negative	72	Negative	Negative	Positive	Negative	1480000000	Ineligible - their phase not defined	Ineligible - use of hormonal contraception or IUD	Ineligible - use of hormonal contraception or IUD	IL-4	0.15002	Below	NA	3565	IL4	-2.736773247650237	Published	CVL	ELISA	Serum progesterone	BCA
Barousse-2007	3104	3104-2-0	2-0	Other	Unknown	NA	NA	None	NA	NA	NA	4	NA	NA	NA	NA	NA	NA	640000000	Ineligible - their phase not defined	Ineligible - no menstrual cycle information	Ineligible - no menstrual cycle information	IL-4	0.15002	Below	NA	3565	IL4	-2.736773247650237	Published	CVL	ELISA	Serum progesterone	BCA
Barousse-2007	3106	3106-0	0	Luteal	Unknown	7.87	97.43	None	4	NA	NA	NA	NA	NA	Negative	Negative	Negative	Negative	250000000	Ineligible - their phase not defined	Eligible	Ineligible - missing co-variate information	IL-4	0.15002	Below	NA	3565	IL4	-2.736773247650237	Published	CVL	ELISA	Serum progesterone	BCA
Barousse-2007	3106	3106-1-3	1-3	Luteal	Unknown	11.86	50.55	Unknown	4	NA	NA	NA	NA	NA	Negative	Negative	Negative	Negative	1260000000	Ineligible - their phase not defined	Ineligible - unknown if hormonal contraception used	Ineligible - unknown if hormonal contraception used	IL-4	2.91438	In	NA	3565	IL4	1.5431889996992951	Published	CVL	ELISA	Serum progesterone	BCA
Barousse-2007	3106	3106-2-0	2-0	Other	Unknown	NA	NA	None	NA	NA	NA	NA	NA	NA	NA	NA	NA	NA	310000000	Ineligible - their phase not defined	Ineligible - no menstrual cycle information	Ineligible - no menstrual cycle information	IL-4	0.15002	Below	NA	3565	IL4	-2.736773247650237	Published	CVL	ELISA	Serum progesterone	BCA
Barousse-2007	3107	3107-1-9	1-9	Other	Unknown	NA	NA	DMPA	NA	NA	NA	21	NA	NA	NA	NA	NA	NA	360000000	Ineligible - their phase not defined	Ineligible - use of hormonal contraception or IUD	Ineligible - use of hormonal contraception or IUD	IL-4	0.15002	Below	NA	3565	IL4	-2.736773247650237	Published	CVL	ELISA	Serum progesterone	BCA
Barousse-2007	3108	3108-1-9	1-9	Other	Unknown	NA	NA	Oral contraceptive	NA	NA	NA	115	NA	NA	NA	NA	NA	NA	480000000	Ineligible - their phase not defined	Ineligible - use of hormonal contraception or IUD	Ineligible - use of hormonal contraception or IUD	IL-4	0.15002	Below	NA	3565	IL4	-2.736773247650237	Published	CVL	ELISA	Serum progesterone	BCA
Barousse-2007	3109	3109-1-3	1-3	Other	Unknown	NA	NA	None	5	NA	NA	105	Negative	7	Negative	Negative	Negative	Negative	350000000	Ineligible - their phase not defined	Ineligible - no menstrual cycle information	Ineligible - no menstrual cycle information	IL-4	7.7133	In	NA	3565	IL4	2.9473482239609687	Published	CVL	ELISA	Serum progesterone	BCA
Barousse-2007	3112	3112-1-9	1-9	Other	Unknown	NA	NA	DMPA	NA	NA	NA	50	NA	NA	NA	NA	NA	NA	520000000	Ineligible - their phase not defined	Ineligible - use of hormonal contraception or IUD	Ineligible - use of hormonal contraception or IUD	IL-4	0.15002	Below	NA	3565	IL4	-2.736773247650237	Published	CVL	ELISA	Serum progesterone	BCA
Barousse-2007	3113	3113-1-6	1-6	Other	Unknown	NA	NA	Oral contraceptive	4.7	NA	NA	NA	NA	NA	Negative	Negative	Negative	Negative	550000000	Ineligible - their phase not defined	Ineligible - use of hormonal contraception or IUD	Ineligible - use of hormonal contraception or IUD	IL-4	0.15002	Below	NA	3565	IL4	-2.736773247650237	Published	CVL	ELISA	Serum progesterone	BCA
Barousse-2007	3113	3113-2-0	2-0	Other	Unknown	NA	NA	Oral contraceptive	NA	NA	NA	NA	NA	NA	NA	NA	NA	NA	330000000	Ineligible - their phase not defined	Ineligible - use of hormonal contraception or IUD	Ineligible - use of hormonal contraception or IUD	IL-4	0.15002	Below	NA	3565	IL4	-2.736773247650237	Published	CVL	ELISA	Serum progesterone	BCA
Barousse-2007	3114	3114-0	0	Luteal	Unknown	21.69	246.32	None	6.1	NA	NA	NA	NA	NA	Negative	Negative	Negative	Negative	900000000	Ineligible - their phase not defined	Eligible	Ineligible - missing co-variate information	IL-4	10.3014	In	NA	3565	IL4	3.364768513441832	Published	CVL	ELISA	Serum progesterone	BCA
Barousse-2007	3114	3114-1-6	1-6	Other	Unknown	NA	NA	None	NA	NA	NA	NA	NA	NA	NA	NA	NA	NA	300000000	Ineligible - their phase not defined	Ineligible - no menstrual cycle information	Ineligible - no menstrual cycle information	IL-4	0.15002	Below	NA	3565	IL4	-2.736773247650237	Published	CVL	ELISA	Serum progesterone	BCA
Barousse-2007	3114	3114-1-9	1-9	Other	Unknown	NA	NA	None	NA	NA	NA	NA	NA	NA	NA	NA	NA	NA	220000000	Ineligible - their phase not defined	Ineligible - no menstrual cycle information	Ineligible - no menstrual cycle information	IL-4	0.15002	Below	NA	3565	IL4	-2.736773247650237	Published	CVL	ELISA	Serum progesterone	BCA
Barousse-2007	3114	3114-2-0	2-0	Other	Unknown	NA	NA	None	NA	NA	NA	NA	NA	NA	NA	NA	NA	NA	2580000000	Ineligible - their phase not defined	Ineligible - no menstrual cycle information	Ineligible - no menstrual cycle information	IL-4	0.15002	Below	NA	3565	IL4	-2.736773247650237	Published	CVL	ELISA	Serum progesterone	BCA
Barousse-2007	3115	3115-1-6	1-6	Other	Unknown	NA	NA	None	NA	NA	NA	4	NA	NA	NA	NA	NA	NA	290000000	Ineligible - their phase not defined	Ineligible - no menstrual cycle information	Ineligible - no menstrual cycle information	IL-4	0.15002	Below	NA	3565	IL4	-2.736773247650237	Published	CVL	ELISA	Serum progesterone	BCA
Barousse-2007	3115	3115-1-9	1-9	Other	Unknown	NA	NA	None	NA	NA	NA	5	NA	NA	NA	NA	NA	NA	890000000	Ineligible - their phase not defined	Ineligible - no menstrual cycle information	Ineligible - no menstrual cycle information	IL-4	0.15002	Below	NA	3565	IL4	-2.736773247650237	Published	CVL	ELISA	Serum progesterone	BCA
Barousse-2007	3115	3115-2-0	2-0	Other	Unknown	NA	NA	None	NA	NA	NA	23	NA	NA	NA	NA	NA	NA	670000000	Ineligible - their phase not defined	Ineligible - no menstrual cycle information	Ineligible - no menstrual cycle information	IL-4	0.15002	Below	NA	3565	IL4	-2.736773247650237	Published	CVL	ELISA	Serum progesterone	BCA
Barousse-2007	3115	3115-2-3	2-3	Other	Unknown	NA	NA	None	NA	NA	NA	3	NA	NA	NA	NA	NA	NA	270000000	Ineligible - their phase not defined	Ineligible - no menstrual cycle information	Ineligible - no menstrual cycle information	IL-4	0.15002	Below	NA	3565	IL4	-2.736773247650237	Published	CVL	ELISA	Serum progesterone	BCA
Barousse-2007	3116	3116-1-9	1-9	Other	Unknown	NA	NA	DMPA	NA	NA	NA	9	NA	NA	NA	NA	NA	NA	480000000	Ineligible - their phase not defined	Ineligible - use of hormonal contraception or IUD	Ineligible - use of hormonal contraception or IUD	IL-4	0.15002	Below	NA	3565	IL4	-2.736773247650237	Published	CVL	ELISA	Serum progesterone	BCA
Barousse-2007	3116	3116-2-0	2-0	Other	Unknown	NA	NA	DMPA	NA	NA	NA	2	Negative	15	NA	NA	NA	NA	1080000000	Ineligible - their phase not defined	Ineligible - use of hormonal contraception or IUD	Ineligible - use of hormonal contraception or IUD	IL-4	0.15002	Below	NA	3565	IL4	-2.736773247650237	Published	CVL	ELISA	Serum progesterone	BCA
Barousse-2007	3119	3119-2-0	2-0	Other	Unknown	NA	NA	DMPA	NA	NA	NA	0	NA	NA	NA	NA	NA	NA	130000000	Ineligible - their phase not defined	Ineligible - use of hormonal contraception or IUD	Ineligible - use of hormonal contraception or IUD	IL-4	0.15002	Below	NA	3565	IL4	-2.736773247650237	Published	CVL	ELISA	Serum progesterone	BCA
Barousse-2007	3119	3119-2-3	2-3	Other	Unknown	NA	NA	None	NA	NA	NA	7	NA	NA	NA	NA	NA	NA	580000000	Ineligible - their phase not defined	Ineligible - no menstrual cycle information	Ineligible - no menstrual cycle information	IL-4	0.15002	Below	NA	3565	IL4	-2.736773247650237	Published	CVL	ELISA	Serum progesterone	BCA
Barousse-2007	3118	3118-2-0	2-0	Other	Unknown	NA	NA	Oral contraceptive	NA	NA	NA	1	NA	NA	NA	NA	NA	NA	580000000	Ineligible - their phase not defined	Ineligible - use of hormonal contraception or IUD	Ineligible - use of hormonal contraception or IUD	IL-4	96.089992	In	NA	3565	IL4	6.586314273609128	Published	CVL	ELISA	Serum progesterone	BCA
Barousse-2007	3126	3126-1-3	1-3	Other	Unknown	NA	NA	None	NA	NA	NA	31	NA	NA	NA	NA	NA	NA	1600000000	Ineligible - their phase not defined	Ineligible - no menstrual cycle information	Ineligible - no menstrual cycle information	IL-4	0.15002	Below	NA	3565	IL4	-2.736773247650237	Published	CVL	ELISA	Serum progesterone	BCA
Barousse-2007	3126	3126-1-6	1-6	Other	Unknown	NA	NA	Oral contraceptive	NA	NA	NA	12	NA	NA	NA	NA	NA	NA	970000000	Ineligible - their phase not defined	Ineligible - use of hormonal contraception or IUD	Ineligible - use of hormonal contraception or IUD	IL-4	0.15002	Below	NA	3565	IL4	-2.736773247650237	Published	CVL	ELISA	Serum progesterone	BCA
Barousse-2007	3126	3126-2-0	2-0	Other	Unknown	NA	NA	Oral contraceptive	NA	NA	NA	15	NA	NA	NA	NA	NA	NA	2180000000	Ineligible - their phase not defined	Ineligible - use of hormonal contraception or IUD	Ineligible - use of hormonal contraception or IUD	IL-4	0.15002	Below	NA	3565	IL4	-2.736773247650237	Published	CVL	ELISA	Serum progesterone	BCA
Barousse-2007	3127	3127-1-6	1-6	Other	Unknown	NA	NA	DMPA	NA	NA	NA	NA	NA	NA	NA	NA	NA	NA	920000000	Ineligible - their phase not defined	Ineligible - use of hormonal contraception or IUD	Ineligible - use of hormonal contraception or IUD	IL-4	0.15002	Below	NA	3565	IL4	-2.736773247650237	Published	CVL	ELISA	Serum progesterone	BCA
Barousse-2007	3127	3127-1-9	1-9	Other	Unknown	NA	NA	DMPA	NA	NA	NA	NA	NA	NA	NA	NA	NA	NA	650000000	Ineligible - their phase not defined	Ineligible - use of hormonal contraception or IUD	Ineligible - use of hormonal contraception or IUD	IL-4	0.15002	Below	NA	3565	IL4	-2.736773247650237	Published	CVL	ELISA	Serum progesterone	BCA
Barousse-2007	3127	3127-2-0	2-0	Other	Unknown	NA	NA	DMPA	NA	NA	NA	NA	NA	NA	NA	NA	NA	NA	1090000000	Ineligible - their phase not defined	Ineligible - use of hormonal contraception or IUD	Ineligible - use of hormonal contraception or IUD	IL-4	0.15002	Below	NA	3565	IL4	-2.736773247650237	Published	CVL	ELISA	Serum progesterone	BCA
Barousse-2007	3127	3127-2-3	2-3	Other	Unknown	NA	NA	DMPA	NA	NA	NA	NA	NA	NA	NA	NA	NA	NA	20000000	Ineligible - their phase not defined	Ineligible - use of hormonal contraception or IUD	Ineligible - use of hormonal contraception or IUD	IL-4	112.39	In	NA	3565	IL4	6.812369865972219	Published	CVL	ELISA	Serum progesterone	BCA
Barousse-2007	3128	3128-1-6	1-6	Other	Unknown	NA	NA	Oral contraceptive	NA	NA	NA	10	NA	NA	NA	NA	NA	NA	410000000	Ineligible - their phase not defined	Ineligible - use of hormonal contraception or IUD	Ineligible - use of hormonal contraception or IUD	IL-4	0.15002	Below	NA	3565	IL4	-2.736773247650237	Published	CVL	ELISA	Serum progesterone	BCA
Barousse-2007	3128	3128-1-9	1-9	Other	Unknown	NA	NA	Oral contraceptive	NA	NA	NA	10	NA	NA	NA	NA	NA	NA	770000000	Ineligible - their phase not defined	Ineligible - use of hormonal contraception or IUD	Ineligible - use of hormonal contraception or IUD	IL-4	0.15002	Below	NA	3565	IL4	-2.736773247650237	Published	CVL	ELISA	Serum progesterone	BCA
Barousse-2007	3129	3129-1-3	1-3	Other	Unknown	NA	NA	None	NA	NA	NA	1	NA	NA	NA	NA	NA	NA	70000000	Ineligible - their phase not defined	Ineligible - no menstrual cycle information	Ineligible - no menstrual cycle information	IL-4	120.54	In	NA	3565	IL4	6.913368159679724	Published	CVL	ELISA	Serum progesterone	BCA
Barousse-2007	3129	3129-1-6	1-6	Other	Unknown	NA	NA	None	NA	NA	NA	NA	NA	NA	NA	NA	NA	NA	170000000	Ineligible - their phase not defined	Ineligible - no menstrual cycle information	Ineligible - no menstrual cycle information	IL-4	0.15002	Below	NA	3565	IL4	-2.736773247650237	Published	CVL	ELISA	Serum progesterone	BCA
Barousse-2007	3131	3131-1-3	1-3	Other	Unknown	NA	NA	DMPA	NA	NA	NA	208	NA	NA	NA	NA	NA	NA	230000000	Ineligible - their phase not defined	Ineligible - use of hormonal contraception or IUD	Ineligible - use of hormonal contraception or IUD	IL-4	0.15002	Below	NA	3565	IL4	-2.736773247650237	Published	CVL	ELISA	Serum progesterone	BCA
Barousse-2007	3131	3131-1-6	1-6	Other	Unknown	NA	NA	DMPA	NA	NA	NA	148	NA	NA	NA	NA	NA	NA	1100000000	Ineligible - their phase not defined	Ineligible - use of hormonal contraception or IUD	Ineligible - use of hormonal contraception or IUD	IL-4	189.38997	In	NA	3565	IL4	7.565216118181754	Published	CVL	ELISA	Serum progesterone	BCA
Barousse-2007	3131	3131-1-9	1-9	Other	Unknown	NA	NA	DMPA	NA	NA	NA	209	NA	NA	NA	NA	NA	NA	480000000	Ineligible - their phase not defined	Ineligible - use of hormonal contraception or IUD	Ineligible - use of hormonal contraception or IUD	IL-4	257.85	In	NA	3565	IL4	8.010388235311854	Published	CVL	ELISA	Serum progesterone	BCA
Barousse-2007	3131	3131-2-0	2-0	Other	Unknown	NA	NA	DMPA	NA	NA	NA	265	NA	NA	NA	NA	NA	NA	670000000	Ineligible - their phase not defined	Ineligible - use of hormonal contraception or IUD	Ineligible - use of hormonal contraception or IUD	IL-4	207.949977	In	NA	3565	IL4	7.700092715191849	Published	CVL	ELISA	Serum progesterone	BCA
Barousse-2007	3132	3132-0	0	Other	Unknown	NA	NA	DMPA	4.4	NA	NA	308	NA	NA	Negative	Negative	Negative	Negative	680000000	Ineligible - their phase not defined	Ineligible - use of hormonal contraception or IUD	Ineligible - use of hormonal contraception or IUD	IL-4	32.776	In	NA	3565	IL4	5.034567892818214	Published	CVL	ELISA	Serum progesterone	BCA
Barousse-2007	3132	3132-1-3	1-3	Other	Unknown	NA	NA	None	NA	NA	NA	392	NA	NA	NA	NA	NA	NA	530000000	Ineligible - their phase not defined	Ineligible - no menstrual cycle information	Ineligible - no menstrual cycle information	IL-4	321.660021	In	NA	3565	IL4	8.329392824897335	Published	CVL	ELISA	Serum progesterone	BCA
Barousse-2007	3132	3132-1-9	1-9	Other	Unknown	NA	NA	Oral contraceptive	NA	NA	NA	69	NA	NA	NA	NA	NA	NA	650000000	Ineligible - their phase not defined	Ineligible - use of hormonal contraception or IUD	Ineligible - use of hormonal contraception or IUD	IL-4	0.15002	Below	NA	3565	IL4	-2.736773247650237	Published	CVL	ELISA	Serum progesterone	BCA
Barousse-2007	3136	3136-1-3	1-3	Other	Unknown	NA	NA	DMPA	NA	NA	NA	140	NA	NA	NA	NA	NA	NA	470000000	Ineligible - their phase not defined	Ineligible - use of hormonal contraception or IUD	Ineligible - use of hormonal contraception or IUD	IL-4	0.15002	Below	NA	3565	IL4	-2.736773247650237	Published	CVL	ELISA	Serum progesterone	BCA
Barousse-2007	3141	3141-1-3	1-3	Other	Unknown	NA	NA	None	NA	NA	NA	65	NA	NA	NA	NA	NA	NA	450000000	Ineligible - their phase not defined	Ineligible - no menstrual cycle information	Ineligible - no menstrual cycle information	IL-4	0.15002	Below	NA	3565	IL4	-2.736773247650237	Published	CVL	ELISA	Serum progesterone	BCA
Barousse-2007	3141	3141-1-6	1-6	Other	Unknown	NA	NA	Oral contraceptive	NA	NA	NA	20	Negative	4	NA	NA	NA	NA	320000000	Ineligible - their phase not defined	Ineligible - use of hormonal contraception or IUD	Ineligible - use of hormonal contraception or IUD	IL-4	82.490016	In	NA	3565	IL4	6.366147611349773	Published	CVL	ELISA	Serum progesterone	BCA
Barousse-2007	3140	3140-1-6	1-6	Other	Unknown	NA	NA	Oral contraceptive	NA	NA	NA	13	NA	NA	NA	NA	NA	NA	300000000	Ineligible - their phase not defined	Ineligible - use of hormonal contraception or IUD	Ineligible - use of hormonal contraception or IUD	IL-4	0.15002	Below	NA	3565	IL4	-2.736773247650237	Published	CVL	ELISA	Serum progesterone	BCA
Barousse-2007	3144	3144-1-6	1-6	Other	Unknown	NA	NA	Oral contraceptive	NA	NA	NA	NA	NA	NA	NA	NA	NA	NA	350000000	Ineligible - their phase not defined	Ineligible - use of hormonal contraception or IUD	Ineligible - use of hormonal contraception or IUD	IL-4	107.47999499999999	In	NA	3565	IL4	6.747924349123858	Published	CVL	ELISA	Serum progesterone	BCA
Barousse-2007	3144	3144-1-9	1-9	Other	Unknown	NA	NA	Oral contraceptive	NA	NA	NA	37	NA	NA	NA	NA	NA	NA	460000000	Ineligible - their phase not defined	Ineligible - use of hormonal contraception or IUD	Ineligible - use of hormonal contraception or IUD	IL-4	104.019984	In	NA	3565	IL4	6.7007169109110505	Published	CVL	ELISA	Serum progesterone	BCA
Barousse-2007	3145	3145-1-3	1-3	Other	Unknown	NA	NA	DMPA	NA	NA	NA	5	NA	NA	NA	NA	NA	NA	370000000	Ineligible - their phase not defined	Ineligible - use of hormonal contraception or IUD	Ineligible - use of hormonal contraception or IUD	IL-4	0.15002	Below	NA	3565	IL4	-2.736773247650237	Published	CVL	ELISA	Serum progesterone	BCA
Barousse-2007	3145	3145-1-6	1-6	Other	Unknown	NA	NA	DMPA	NA	NA	NA	0	NA	NA	NA	NA	NA	NA	70000000	Ineligible - their phase not defined	Ineligible - use of hormonal contraception or IUD	Ineligible - use of hormonal contraception or IUD	IL-4	0.15002	Below	NA	3565	IL4	-2.736773247650237	Published	CVL	ELISA	Serum progesterone	BCA
Barousse-2007	3158	3158-0	0	Other	Unknown	NA	NA	None	NA	NA	NA	13	NA	NA	NA	NA	NA	NA	1090000000	Ineligible - their phase not defined	Ineligible - no menstrual cycle information	Ineligible - no menstrual cycle information	IL-4	0.15002	Below	NA	3565	IL4	-2.736773247650237	Published	CVL	ELISA	Serum progesterone	BCA
Barousse-2007	3159	3159-1-6	1-6	Other	Unknown	NA	NA	DMPA	NA	NA	NA	19	NA	NA	NA	NA	NA	NA	580000000	Ineligible - their phase not defined	Ineligible - use of hormonal contraception or IUD	Ineligible - use of hormonal contraception or IUD	IL-4	0.15002	Below	NA	3565	IL4	-2.736773247650237	Published	CVL	ELISA	Serum progesterone	BCA
Barousse-2007	3008	3008-0	0	Other	Unknown	NA	NA	Unknown	NA	Negative	Visual	NA	NA	NA	Negative	Negative	Negative	Negative	619000000	Ineligible - their phase not defined	Ineligible - unknown if hormonal contraception used	Ineligible - unknown if hormonal contraception used	IL-10	0.139999965	Below	NA	3586	IL10	-2.8365016283909257	Published	CVL	ELISA	Serum progesterone	BCA
Barousse-2007	3008	3008-1-3	1-3	Follicular	Unknown	0.53	40.88	DMPA	NA	Negative	Visual	6	NA	NA	Negative	Negative	Negative	Negative	620000000	Ineligible - their phase not defined	Ineligible - use of hormonal contraception or IUD	Ineligible - use of hormonal contraception or IUD	IL-10	54.98160000000001	In	NA	3586	IL10	5.780876985704733	Published	CVL	ELISA	Serum progesterone	BCA
Barousse-2007	3008	3008-3-3	3-3	Other	Unknown	NA	NA	None	4.4	NA	NA	5	NA	NA	Negative	Negative	Negative	Negative	2390000000	Ineligible - their phase not defined	Ineligible - no menstrual cycle information	Ineligible - no menstrual cycle information	IL-10	0.139999965	Below	NA	3586	IL10	-2.8365016283909257	Published	CVL	ELISA	Serum progesterone	BCA
Barousse-2007	3009	3009-0	0	Follicular	Unknown	0.71	60.19	Unknown	NA	Negative	Visual	NA	NA	NA	Negative	Negative	Negative	Negative	758000000	Ineligible - their phase not defined	Ineligible - unknown if hormonal contraception used	Ineligible - unknown if hormonal contraception used	IL-10	0.139999965	Below	NA	3586	IL10	-2.8365016283909257	Published	CVL	ELISA	Serum progesterone	BCA
Barousse-2007	3009	3009-1-3	1-3	Other	Unknown	NA	NA	DMPA	NA	Negative	Visual	33	NA	NA	Negative	Negative	Negative	Negative	206000000	Ineligible - their phase not defined	Ineligible - use of hormonal contraception or IUD	Ineligible - use of hormonal contraception or IUD	IL-10	0.139999965	Below	NA	3586	IL10	-2.8365016283909257	Published	CVL	ELISA	Serum progesterone	BCA
Barousse-2007	3009	3009-2-0	2-0	Follicular	Unknown	0.81	38.14	Unknown	7	Positive	Visual	1	NA	NA	Negative	Negative	Negative	Negative	1232000000	Ineligible - their phase not defined	Ineligible - unknown if hormonal contraception used	Ineligible - unknown if hormonal contraception used	IL-10	0.139999965	Below	NA	3586	IL10	-2.8365016283909257	Published	CVL	ELISA	Serum progesterone	BCA
Barousse-2007	3009	3009-2-3	2-3	Other	Unknown	NA	NA	DMPA	4.7	Negative	Visual	10	NA	NA	Negative	Negative	Negative	Negative	1524000000	Ineligible - their phase not defined	Ineligible - use of hormonal contraception or IUD	Ineligible - use of hormonal contraception or IUD	IL-10	0.139999965	Below	NA	3586	IL10	-2.8365016283909257	Published	CVL	ELISA	Serum progesterone	BCA
Barousse-2007	3009	3009-2-6	2-6	Follicular	Unknown	0.67	29.5	DMPA	5	NA	NA	1	NA	NA	Negative	Negative	Negative	Negative	910000000	Ineligible - their phase not defined	Ineligible - use of hormonal contraception or IUD	Ineligible - use of hormonal contraception or IUD	IL-10	8.1809	In	NA	3586	IL10	3.032259566163694	Published	CVL	ELISA	Serum progesterone	BCA
Barousse-2007	3009	3009-2-9	2-9	Follicular	Unknown	0.45	24.32	DMPA	4.4	NA	NA	25	NA	NA	Negative	Negative	Negative	Negative	680000000	Ineligible - their phase not defined	Ineligible - use of hormonal contraception or IUD	Ineligible - use of hormonal contraception or IUD	IL-10	0.139999965	Below	NA	3586	IL10	-2.8365016283909257	Published	CVL	ELISA	Serum progesterone	BCA
Barousse-2007	3009	3009-3-0	3-0	Follicular	Unknown	0.59	38.54	DMPA	4.4	NA	NA	20	NA	NA	Negative	Negative	Negative	Negative	4139999999.9999995	Ineligible - their phase not defined	Ineligible - use of hormonal contraception or IUD	Ineligible - use of hormonal contraception or IUD	IL-10	0.139999965	Below	NA	3586	IL10	-2.8365016283909257	Published	CVL	ELISA	Serum progesterone	BCA
Barousse-2007	3009	3009-3-3	3-3	Follicular	Unknown	0.32	38.35	DMPA	4.7	NA	NA	13	NA	NA	Negative	Negative	Negative	Positive	3980000000	Ineligible - their phase not defined	Ineligible - use of hormonal contraception or IUD	Ineligible - use of hormonal contraception or IUD	IL-10	0.139999965	Below	NA	3586	IL10	-2.8365016283909257	Published	CVL	ELISA	Serum progesterone	BCA
Barousse-2007	3011	3011-0	0	Other	Unknown	NA	NA	Unknown	NA	Negative	Visual	NA	NA	NA	Negative	Negative	Negative	Negative	1684000000	Ineligible - their phase not defined	Ineligible - unknown if hormonal contraception used	Ineligible - unknown if hormonal contraception used	IL-10	154.13652	In	NA	3586	IL10	7.268064913929397	Published	CVL	ELISA	Serum progesterone	BCA
Barousse-2007	3011	3011-2-0	2-0	Follicular	Unknown	0.73	53.03	None	5.3	Negative	Visual	3	Negative	14	Negative	Negative	Negative	Negative	2312000000	Ineligible - their phase not defined	Eligible	Eligible	IL-10	0.139999965	Below	NA	3586	IL10	-2.8365016283909257	Published	CVL	ELISA	Serum progesterone	BCA
Barousse-2007	3011	3011-2-3	2-3	Luteal	Unknown	13.14	177.4	None	6.1	NA	NA	18	NA	NA	Negative	Negative	Negative	Negative	260000000	Ineligible - their phase not defined	Eligible	Ineligible - missing co-variate information	IL-10	0.139999965	Below	NA	3586	IL10	-2.8365016283909257	Published	CVL	ELISA	Serum progesterone	BCA
Barousse-2007	3011	3011-3-0	3-0	Luteal	Unknown	22.14	193.61	None	6.5	NA	NA	15	Negative	10	Negative	Negative	Negative	Negative	3180000000	Ineligible - their phase not defined	Eligible	Ineligible - missing co-variate information	IL-10	0.139999965	Below	NA	3586	IL10	-2.8365016283909257	Published	CVL	ELISA	Serum progesterone	BCA
Barousse-2007	3011	3011-3-3	3-3	Luteal	Unknown	20.3	188.11	None	5	NA	NA	14	NA	NA	Negative	Negative	Negative	Negative	2220000000	Ineligible - their phase not defined	Eligible	Ineligible - missing co-variate information	IL-10	11.63946	In	NA	3586	IL10	3.5409522224296492	Published	CVL	ELISA	Serum progesterone	BCA
Barousse-2007	3010	3010-0	0	Other	Unknown	NA	NA	Unknown	NA	Negative	Visual	NA	NA	NA	Negative	Negative	Negative	Negative	529000000	Ineligible - their phase not defined	Ineligible - unknown if hormonal contraception used	Ineligible - unknown if hormonal contraception used	IL-10	0.139999965	Below	NA	3586	IL10	-2.8365016283909257	Published	CVL	ELISA	Serum progesterone	BCA
Barousse-2007	3014	3014-0	0	Follicular	Unknown	0.39	14.8	DMPA	NA	Negative	Visual	113	NA	NA	Negative	Negative	Negative	Negative	263000000	Ineligible - their phase not defined	Ineligible - use of hormonal contraception or IUD	Ineligible - use of hormonal contraception or IUD	IL-10	161.9028	In	NA	3586	IL10	7.338984126071063	Published	CVL	ELISA	Serum progesterone	BCA
Barousse-2007	3015	3015-0	0	Follicular	Unknown	0.58	12.96	DMPA	NA	Negative	Visual	1	NA	NA	Negative	Positive	Negative	Negative	456000000	Ineligible - their phase not defined	Ineligible - use of hormonal contraception or IUD	Ineligible - use of hormonal contraception or IUD	IL-10	194.94456	In	NA	3586	IL10	7.606920086133635	Published	CVL	ELISA	Serum progesterone	BCA
Barousse-2007	3012	3012-0	0	Other	Unknown	NA	NA	Oral contraceptive	NA	Negative	Visual	63	NA	NA	Negative	Negative	Negative	Negative	366000000	Ineligible - their phase not defined	Ineligible - use of hormonal contraception or IUD	Ineligible - use of hormonal contraception or IUD	IL-10	0.139999965	Below	NA	3586	IL10	-2.8365016283909257	Published	CVL	ELISA	Serum progesterone	BCA
Barousse-2007	3012	3012-1-3	1-3	Follicular	Unknown	0.79	90.83	Unknown	5	Negative	Visual	1	NA	NA	Negative	Negative	Negative	Negative	297000000	Ineligible - their phase not defined	Ineligible - unknown if hormonal contraception used	Ineligible - unknown if hormonal contraception used	IL-10	0.139999965	Below	NA	3586	IL10	-2.8365016283909257	Published	CVL	ELISA	Serum progesterone	BCA
Barousse-2007	3012	3012-2-0	2-0	Other	Unknown	NA	NA	DMPA	4.7	Negative	Visual	3	NA	NA	Positive	Negative	Negative	Negative	870000000	Ineligible - their phase not defined	Ineligible - use of hormonal contraception or IUD	Ineligible - use of hormonal contraception or IUD	IL-10	0.139999965	Below	NA	3586	IL10	-2.8365016283909257	Published	CVL	ELISA	Serum progesterone	BCA
Barousse-2007	3012	3012-3-0	3-0	Other	Unknown	1.16	80.77	None	4.4	NA	NA	10	NA	NA	Negative	Negative	Negative	Negative	5510000000	Ineligible - their phase not defined	Ineligible - serum progesterone outside of allowed windows	Ineligible - serum progesterone outside of allowed windows	IL-10	5.27858	In	NA	3586	IL10	2.400149879870526	Published	CVL	ELISA	Serum progesterone	BCA
Barousse-2007	3013	3013-0	0	Follicular	Unknown	0.81	12.75	DMPA	NA	Negative	Visual	110	NA	NA	Positive	Negative	Negative	Negative	288000000	Ineligible - their phase not defined	Ineligible - use of hormonal contraception or IUD	Ineligible - use of hormonal contraception or IUD	IL-10	0.139999965	Below	NA	3586	IL10	-2.8365016283909257	Published	CVL	ELISA	Serum progesterone	BCA
Barousse-2007	3013	3013-1-3	1-3	Luteal	Unknown	3.75	30.64	DMPA	NA	Negative	Visual	64	NA	NA	NA	NA	NA	NA	344000000	Ineligible - their phase not defined	Ineligible - use of hormonal contraception or IUD	Ineligible - use of hormonal contraception or IUD	IL-10	0.139999965	Below	NA	3586	IL10	-2.8365016283909257	Published	CVL	ELISA	Serum progesterone	BCA
Barousse-2007	3013	3013-2-0	2-0	Other	Unknown	NA	NA	None	4.4	Negative	Visual	11	NA	NA	Negative	Positive	Negative	Negative	1246000000	Ineligible - their phase not defined	Ineligible - no menstrual cycle information	Ineligible - no menstrual cycle information	IL-10	126.74312	In	NA	3586	IL10	6.985763625277296	Published	CVL	ELISA	Serum progesterone	BCA
Barousse-2007	3013	3013-2-3	2-3	Other	Unknown	NA	NA	None	4.5	NA	NA	171	NA	NA	Negative	Negative	Negative	Negative	550000000	Ineligible - their phase not defined	Ineligible - no menstrual cycle information	Ineligible - no menstrual cycle information	IL-10	90.288	In	NA	3586	IL10	6.496462349582264	Published	CVL	ELISA	Serum progesterone	BCA
Barousse-2007	3013	3013-2-9	2-9	Luteal	Unknown	35.5	260.5	None	7	NA	NA	2	NA	NA	Negative	Negative	Negative	Negative	3480000000	Ineligible - their phase not defined	Eligible	Ineligible - missing co-variate information	IL-10	0.139999965	Below	NA	3586	IL10	-2.8365016283909257	Published	CVL	ELISA	Serum progesterone	BCA
Barousse-2007	3013	3013-3-0	3-0	Other	Unknown	NA	NA	None	4.4	NA	NA	2	NA	NA	Negative	Negative	Negative	Negative	7320000000	Ineligible - their phase not defined	Ineligible - no menstrual cycle information	Ineligible - no menstrual cycle information	IL-10	0.139999965	Below	NA	3586	IL10	-2.8365016283909257	Published	CVL	ELISA	Serum progesterone	BCA
Barousse-2007	3016	3016-0	0	Follicular	Unknown	0.56	36.62	DMPA	5	Negative	Visual	14	NA	NA	Negative	Negative	Positive	Negative	30000000	Ineligible - their phase not defined	Ineligible - use of hormonal contraception or IUD	Ineligible - use of hormonal contraception or IUD	IL-10	121.302	In	NA	3586	IL10	6.922459527259486	Published	CVL	ELISA	Serum progesterone	BCA
Barousse-2007	3017	3017-0	0	Other	Unknown	1.41	94.75	None	4.4	Negative	Visual	19	Negative	21	Negative	Negative	Negative	Negative	727000000	Ineligible - their phase not defined	Ineligible - serum progesterone outside of allowed windows	Ineligible - serum progesterone outside of allowed windows	IL-10	268.85187	In	NA	3586	IL10	8.070667696092752	Published	CVL	ELISA	Serum progesterone	BCA
Barousse-2007	3017	3017-1-3	1-3	Follicular	Unknown	0.39	37.35	Unknown	4.4	Negative	Visual	124	NA	NA	Negative	Negative	Negative	Negative	1927000000	Ineligible - their phase not defined	Ineligible - unknown if hormonal contraception used	Ineligible - unknown if hormonal contraception used	IL-10	194.93532	In	NA	3586	IL10	7.606851703522148	Published	CVL	ELISA	Serum progesterone	BCA
Barousse-2007	3017	3017-2-0	2-0	Other	Unknown	NA	NA	DMPA	6.1	Negative	Visual	27	NA	NA	Negative	Negative	Negative	Negative	242000000	Ineligible - their phase not defined	Ineligible - use of hormonal contraception or IUD	Ineligible - use of hormonal contraception or IUD	IL-10	176.10582	In	NA	3586	IL10	7.4602987783668535	Published	CVL	ELISA	Serum progesterone	BCA
Barousse-2007	3017	3017-2-9	2-9	Follicular	Unknown	0.28	22.35	Oral contraceptive	7	NA	NA	55	NA	NA	Negative	Negative	Negative	Negative	16350000000.000002	Ineligible - their phase not defined	Ineligible - use of hormonal contraception or IUD	Ineligible - use of hormonal contraception or IUD	IL-10	30.623550000000005	In	NA	3586	IL10	4.936569630191679	Published	CVL	ELISA	Serum progesterone	BCA
Barousse-2007	3017	3017-3-0	3-0	Follicular	Unknown	0.71	46.62	None	6.1	NA	NA	1	NA	NA	Negative	Positive	Negative	Negative	4099999999.9999995	Ineligible - their phase not defined	Eligible	Ineligible - missing co-variate information	IL-10	4.9281999999999995	In	NA	3586	IL10	2.3010608057798194	Published	CVL	ELISA	Serum progesterone	BCA
Barousse-2007	3018	3018-0	0	Follicular	Unknown	0.71	79.46	None	4.4	Negative	Visual	NA	NA	NA	Negative	Negative	Negative	Negative	386000000	Ineligible - their phase not defined	Eligible	Ineligible - missing co-variate information	IL-10	158.08244	In	NA	3586	IL10	7.3045333099573	Published	CVL	ELISA	Serum progesterone	BCA
Barousse-2007	3018	3018-1-3	1-3	Luteal	Unknown	9.45	98.21	None	NA	Negative	Visual	NA	NA	NA	Negative	Negative	Negative	Negative	1121000000	Ineligible - their phase not defined	Eligible	Ineligible - missing co-variate information	IL-10	243.34668	In	NA	3586	IL10	7.926869281711012	Published	CVL	ELISA	Serum progesterone	BCA
Barousse-2007	3018	3018-2-0	2-0	Other	Unknown	NA	NA	Unknown	4.4	Negative	Visual	NA	NA	NA	Negative	Negative	Negative	Negative	701000000	Ineligible - their phase not defined	Ineligible - unknown if hormonal contraception used	Ineligible - unknown if hormonal contraception used	IL-10	256.45383999999996	In	NA	3586	IL10	8.002555363380775	Published	CVL	ELISA	Serum progesterone	BCA
Barousse-2007	3018	3018-2-9	2-9	Follicular	Unknown	0.28	8.95	Oral contraceptive	4.4	NA	NA	NA	NA	NA	Negative	Negative	Negative	Negative	3350000000	Ineligible - their phase not defined	Ineligible - use of hormonal contraception or IUD	Ineligible - use of hormonal contraception or IUD	IL-10	15.051550000000002	In	NA	3586	IL10	3.9118401574317616	Published	CVL	ELISA	Serum progesterone	BCA
Barousse-2007	3018	3018-3-0	3-0	Other	Unknown	NA	NA	Oral contraceptive	4.4	NA	NA	1	NA	NA	Negative	Negative	Negative	Negative	5210000000	Ineligible - their phase not defined	Ineligible - use of hormonal contraception or IUD	Ineligible - use of hormonal contraception or IUD	IL-10	6.49166	In	NA	3586	IL10	2.6985874408656985	Published	CVL	ELISA	Serum progesterone	BCA
Barousse-2007	3022	3022-1-3	1-3	Follicular	Unknown	0.71	42.87	DMPA	4.4	Negative	Visual	6	NA	NA	Negative	Negative	Negative	Negative	489000000	Ineligible - their phase not defined	Ineligible - use of hormonal contraception or IUD	Ineligible - use of hormonal contraception or IUD	IL-10	345.16554	In	NA	3586	IL10	8.431144628356723	Published	CVL	ELISA	Serum progesterone	BCA
Barousse-2007	3022	3022-2-0	2-0	Follicular	Unknown	0.48	33.45	DMPA	4.7	NA	NA	2	NA	NA	Negative	Negative	Negative	Negative	420000000	Ineligible - their phase not defined	Ineligible - use of hormonal contraception or IUD	Ineligible - use of hormonal contraception or IUD	IL-10	1.638	In	NA	3586	IL10	0.7119353569789215	Published	CVL	ELISA	Serum progesterone	BCA
Barousse-2007	3022	3022-2-3	2-3	Other	Unknown	NA	NA	DMPA	4.4	NA	NA	NA	NA	NA	Negative	Negative	Negative	Negative	950000000	Ineligible - their phase not defined	Ineligible - use of hormonal contraception or IUD	Ineligible - use of hormonal contraception or IUD	IL-10	1.14	In	NA	3586	IL10	0.18903382439001687	Published	CVL	ELISA	Serum progesterone	BCA
Barousse-2007	3022	3022-3-0	3-0	Other	Unknown	NA	NA	DMPA	4.4	NA	NA	3	NA	NA	Negative	Negative	Negative	Negative	4540000000	Ineligible - their phase not defined	Ineligible - use of hormonal contraception or IUD	Ineligible - use of hormonal contraception or IUD	IL-10	45.95842	In	NA	3586	IL10	5.522257295453051	Published	CVL	ELISA	Serum progesterone	BCA
Barousse-2007	3019	3019-1-3	1-3	Follicular	Unknown	0.47	11.64	Unknown	4.7	Negative	Visual	NA	NA	NA	Negative	Negative	Negative	Negative	521000000	Ineligible - their phase not defined	Ineligible - unknown if hormonal contraception used	Ineligible - unknown if hormonal contraception used	IL-10	327.15153	In	NA	3586	IL10	8.353815207588257	Published	CVL	ELISA	Serum progesterone	BCA
Barousse-2007	3019	3019-2-0	2-0	Other	Unknown	NA	NA	DMPA	4.4	Negative	Visual	NA	NA	NA	Negative	Negative	Negative	Negative	1061000000	Ineligible - their phase not defined	Ineligible - use of hormonal contraception or IUD	Ineligible - use of hormonal contraception or IUD	IL-10	424.55915	In	NA	3586	IL10	8.729821755253594	Published	CVL	ELISA	Serum progesterone	BCA
Barousse-2007	3019	3019-2-3	2-3	Follicular	Unknown	0.29	5	DMPA	4.4	NA	NA	7	NA	NA	Negative	Negative	Negative	Negative	500000000	Ineligible - their phase not defined	Ineligible - use of hormonal contraception or IUD	Ineligible - use of hormonal contraception or IUD	IL-10	0.139999965	Below	NA	3586	IL10	-2.8365016283909257	Published	CVL	ELISA	Serum progesterone	BCA
Barousse-2007	3019	3019-2-6	2-6	Other	Unknown	NA	NA	DMPA	4.7	NA	NA	2	NA	NA	Negative	Negative	Negative	Negative	520000000	Ineligible - their phase not defined	Ineligible - use of hormonal contraception or IUD	Ineligible - use of hormonal contraception or IUD	IL-10	0.139999965	Below	NA	3586	IL10	-2.8365016283909257	Published	CVL	ELISA	Serum progesterone	BCA
Barousse-2007	3024	3024-1-3	1-3	Follicular	Unknown	0.64	15.04	Unknown	4.4	Negative	Visual	NA	NA	NA	Negative	Negative	Negative	Negative	757000000	Ineligible - their phase not defined	Ineligible - unknown if hormonal contraception used	Ineligible - unknown if hormonal contraception used	IL-10	362.49702	In	NA	3586	IL10	8.50182532490535	Published	CVL	ELISA	Serum progesterone	BCA
Barousse-2007	3026	3026-0	0	Follicular	Unknown	0.21	31.74	Unknown	4.7	NA	NA	NA	NA	NA	Negative	Negative	Negative	Negative	530000000	Ineligible - their phase not defined	Ineligible - unknown if hormonal contraception used	Ineligible - unknown if hormonal contraception used	IL-10	4.7117000000000004	In	NA	3586	IL10	2.2362476838435197	Published	CVL	ELISA	Serum progesterone	BCA
Barousse-2007	3026	3026-1-3	1-3	Other	Unknown	NA	NA	DMPA	5.8	Negative	Visual	14	NA	NA	Negative	Negative	Negative	Negative	1000999999.9999999	Ineligible - their phase not defined	Ineligible - use of hormonal contraception or IUD	Ineligible - use of hormonal contraception or IUD	IL-10	501.29078999999996	In	NA	3586	IL10	8.969503918123216	Published	CVL	ELISA	Serum progesterone	BCA
Barousse-2007	3027	3027-0	0	Follicular	Unknown	0.71	18.01	Oral contraceptive	4	NA	NA	53	NA	NA	Negative	Negative	Negative	Negative	380000000	Ineligible - their phase not defined	Ineligible - use of hormonal contraception or IUD	Ineligible - use of hormonal contraception or IUD	IL-10	39.339994	In	NA	3586	IL10	5.297924832468958	Published	CVL	ELISA	Serum progesterone	BCA
Barousse-2007	3027	3027-1-3	1-3	Follicular	Unknown	0.4	13.83	Oral contraceptive	4.4	Negative	Visual	33	NA	NA	Negative	Negative	Negative	Negative	561000000	Ineligible - their phase not defined	Ineligible - use of hormonal contraception or IUD	Ineligible - use of hormonal contraception or IUD	IL-10	373.2339732	In	NA	3586	IL10	8.543936501624687	Published	CVL	ELISA	Serum progesterone	BCA
Barousse-2007	3027	3027-2-0	2-0	Follicular	Unknown	0.62	5	Oral contraceptive	NA	NA	NA	NA	NA	NA	Negative	Negative	Negative	Negative	520000000	Ineligible - their phase not defined	Ineligible - use of hormonal contraception or IUD	Ineligible - use of hormonal contraception or IUD	IL-10	29.172	In	NA	3586	IL10	4.866512394087798	Published	CVL	ELISA	Serum progesterone	BCA
Barousse-2007	3028	3028-1-3	1-3	Follicular	Unknown	0.37	57.79	Oral contraceptive	4.4	Negative	Visual	13	Negative	5	Negative	Negative	Negative	Negative	1718000000	Ineligible - their phase not defined	Ineligible - use of hormonal contraception or IUD	Ineligible - use of hormonal contraception or IUD	IL-10	386.77334	In	NA	3586	IL10	8.59534454411547	Published	CVL	ELISA	Serum progesterone	BCA
Barousse-2007	3028	3028-2-0	2-0	Follicular	Unknown	0.58	136.35	Oral contraceptive	5.3	NA	NA	10	Negative	16	Negative	Negative	Positive	Negative	960000000	Ineligible - their phase not defined	Ineligible - use of hormonal contraception or IUD	Ineligible - use of hormonal contraception or IUD	IL-10	8.736	In	NA	3586	IL10	3.1269728562577654	Published	CVL	ELISA	Serum progesterone	BCA
Barousse-2007	3029	3029-1-3	1-3	Other	Unknown	1.5	135.86	Oral contraceptive	4	Negative	Visual	14	Negative	2	Negative	Negative	Negative	Negative	2421000000	Ineligible - their phase not defined	Ineligible - use of hormonal contraception or IUD	Ineligible - use of hormonal contraception or IUD	IL-10	501.29226	In	NA	3586	IL10	8.969508148718797	Published	CVL	ELISA	Serum progesterone	BCA
Barousse-2007	3029	3029-2-0	2-0	Follicular	Unknown	0.37	7.83	DMPA	4	NA	NA	3	Negative	3	Negative	Negative	Negative	Negative	240000000	Ineligible - their phase not defined	Ineligible - use of hormonal contraception or IUD	Ineligible - use of hormonal contraception or IUD	IL-10	0.139999965	Below	NA	3586	IL10	-2.8365016283909257	Published	CVL	ELISA	Serum progesterone	BCA
Barousse-2007	3029	3029-2-3	2-3	Follicular	Unknown	0.58	29.28	DMPA	5.3	NA	NA	10	NA	NA	Negative	Negative	Negative	Negative	390000000	Ineligible - their phase not defined	Ineligible - use of hormonal contraception or IUD	Ineligible - use of hormonal contraception or IUD	IL-10	0.139999965	Below	NA	3586	IL10	-2.8365016283909257	Published	CVL	ELISA	Serum progesterone	BCA
Barousse-2007	3031	3031-0	0	Luteal	Unknown	8.88	195.84	Unknown	4.4	Negative	Visual	98	NA	NA	Positive	Negative	Negative	Negative	2295000000	Ineligible - their phase not defined	Ineligible - unknown if hormonal contraception used	Ineligible - unknown if hormonal contraception used	IL-10	196.2684	In	NA	3586	IL10	7.616684101584849	Published	CVL	ELISA	Serum progesterone	BCA
Barousse-2007	3031	3031-1-3	1-3	Follicular	Unknown	0.31	20.88	DMPA	4	Negative	Visual	4	NA	NA	NA	NA	NA	NA	755000000	Ineligible - their phase not defined	Ineligible - use of hormonal contraception or IUD	Ineligible - use of hormonal contraception or IUD	IL-10	192.62315	In	NA	3586	IL10	7.589637290584131	Published	CVL	ELISA	Serum progesterone	BCA
Barousse-2007	3031	3031-2-0	2-0	Follicular	Unknown	0.43	5	DMPA	7	NA	NA	1	NA	NA	NA	NA	NA	NA	1430000000	Ineligible - their phase not defined	Ineligible - use of hormonal contraception or IUD	Ineligible - use of hormonal contraception or IUD	IL-10	0.139999965	Below	NA	3586	IL10	-2.8365016283909257	Published	CVL	ELISA	Serum progesterone	BCA
Barousse-2007	3031	3031-2-3	2-3	Follicular	Unknown	0.57	12.55	None	5	NA	NA	0	NA	NA	Negative	Positive	Negative	Negative	100000000	Ineligible - their phase not defined	Eligible	Ineligible - missing co-variate information	IL-10	0.139999965	Below	NA	3586	IL10	-2.8365016283909257	Published	CVL	ELISA	Serum progesterone	BCA
Barousse-2007	3031	3031-2-6	2-6	Follicular	Unknown	0.63	62.57	None	4.4	NA	NA	6	NA	NA	Negative	Negative	Negative	Negative	3250000000	Ineligible - their phase not defined	Eligible	Ineligible - missing co-variate information	IL-10	0.139999965	Below	NA	3586	IL10	-2.8365016283909257	Published	CVL	ELISA	Serum progesterone	BCA
Barousse-2007	3031	3031-3-0	3-0	Other	Unknown	NA	NA	None	NA	NA	NA	1	NA	NA	NA	NA	NA	NA	260000000	Ineligible - their phase not defined	Ineligible - no menstrual cycle information	Ineligible - no menstrual cycle information	IL-10	26.33462	In	NA	3586	IL10	4.7188887369092924	Published	CVL	ELISA	Serum progesterone	BCA
Barousse-2007	3032	3032-0	0	Follicular	Unknown	0.92	9.75	DMPA	4.4	Negative	Visual	5	Negative	14	Negative	Negative	Negative	Negative	589000000	Ineligible - their phase not defined	Ineligible - use of hormonal contraception or IUD	Ineligible - use of hormonal contraception or IUD	IL-10	203.62908000000004	In	NA	3586	IL10	7.669799795274676	Published	CVL	ELISA	Serum progesterone	BCA
Barousse-2007	3032	3032-1-3	1-3	Follicular	Unknown	0.51	12.23	DMPA	4.7	Negative	Visual	5	Negative	66	Negative	Negative	Negative	Negative	1262000000	Ineligible - their phase not defined	Ineligible - use of hormonal contraception or IUD	Ineligible - use of hormonal contraception or IUD	IL-10	211.0064	In	NA	3586	IL10	7.721142947513982	Published	CVL	ELISA	Serum progesterone	BCA
Barousse-2007	3032	3032-2-0	2-0	Follicular	Unknown	0.34	6.19	DMPA	4.7	NA	NA	2	Negative	124	Negative	Negative	Negative	Negative	500000000	Ineligible - their phase not defined	Ineligible - use of hormonal contraception or IUD	Ineligible - use of hormonal contraception or IUD	IL-10	0.139999965	Below	NA	3586	IL10	-2.8365016283909257	Published	CVL	ELISA	Serum progesterone	BCA
Barousse-2007	3032	3032-2-3	2-3	Follicular	Unknown	0.46	12.94	DMPA	4.4	NA	NA	1	Negative	185	Negative	Negative	Negative	Negative	100000000	Ineligible - their phase not defined	Ineligible - use of hormonal contraception or IUD	Ineligible - use of hormonal contraception or IUD	IL-10	0.139999965	Below	NA	3586	IL10	-2.8365016283909257	Published	CVL	ELISA	Serum progesterone	BCA
Barousse-2007	3032	3032-2-6	2-6	Follicular	Unknown	0.39	6.05	DMPA	4.4	NA	NA	2	Negative	5	Negative	Negative	Negative	Positive	4179999999.9999995	Ineligible - their phase not defined	Ineligible - use of hormonal contraception or IUD	Ineligible - use of hormonal contraception or IUD	IL-10	14.609099999999998	In	NA	3586	IL10	3.8687953979068697	Published	CVL	ELISA	Serum progesterone	BCA
Barousse-2007	3032	3032-2-9	2-9	Follicular	Unknown	0.41	9.32	DMPA	4	NA	NA	1	Negative	3	Negative	Negative	Negative	Negative	2610000000	Ineligible - their phase not defined	Ineligible - use of hormonal contraception or IUD	Ineligible - use of hormonal contraception or IUD	IL-10	0.139999965	Below	NA	3586	IL10	-2.8365016283909257	Published	CVL	ELISA	Serum progesterone	BCA
Barousse-2007	3032	3032-3-3	3-3	Other	Unknown	NA	NA	DMPA	NA	NA	NA	6	Positive	1	NA	NA	NA	NA	200000000	Ineligible - their phase not defined	Ineligible - use of hormonal contraception or IUD	Ineligible - use of hormonal contraception or IUD	IL-10	107.57	In	NA	3586	IL10	6.749131973190411	Published	CVL	ELISA	Serum progesterone	BCA
Barousse-2007	3033	3033-0	0	Other	Unknown	NA	NA	Oral contraceptive	7	Negative	Visual	NA	NA	NA	Negative	Negative	Negative	Negative	185000000	Ineligible - their phase not defined	Ineligible - use of hormonal contraception or IUD	Ineligible - use of hormonal contraception or IUD	IL-10	181.59415	In	NA	3586	IL10	7.504573917172661	Published	CVL	ELISA	Serum progesterone	BCA
Barousse-2007	3033	3033-2-0	2-0	Other	Unknown	NA	NA	DMPA	5.5	NA	NA	3	NA	NA	Negative	Negative	Negative	Negative	520000000	Ineligible - their phase not defined	Ineligible - use of hormonal contraception or IUD	Ineligible - use of hormonal contraception or IUD	IL-10	15.678	In	NA	3586	IL10	3.97066962537909	Published	CVL	ELISA	Serum progesterone	BCA
Barousse-2007	3033	3033-2-3	2-3	Follicular	Unknown	0.36	27.79	DMPA	5	NA	NA	2	NA	NA	Positive	Negative	Negative	Negative	4019999999.9999995	Ineligible - their phase not defined	Ineligible - use of hormonal contraception or IUD	Ineligible - use of hormonal contraception or IUD	IL-10	9.627899999999999	In	NA	3586	IL10	3.2672211573656593	Published	CVL	ELISA	Serum progesterone	BCA
Barousse-2007	3033	3033-2-9	2-9	Other	Unknown	NA	NA	DMPA	4.4	NA	NA	2	NA	NA	Negative	Negative	Positive	Negative	220000000	Ineligible - their phase not defined	Ineligible - use of hormonal contraception or IUD	Ineligible - use of hormonal contraception or IUD	IL-10	16.949999	In	NA	3586	IL10	4.083213283134227	Published	CVL	ELISA	Serum progesterone	BCA
Barousse-2007	3034	3034-0	0	Follicular	Unknown	0.77	13.2	DMPA	5	Negative	Visual	1	NA	NA	Negative	Negative	Negative	Negative	245000000	Ineligible - their phase not defined	Ineligible - use of hormonal contraception or IUD	Ineligible - use of hormonal contraception or IUD	IL-10	163.8021	In	NA	3586	IL10	7.35581004272535	Published	CVL	ELISA	Serum progesterone	BCA
Barousse-2007	3034	3034-1-3	1-3	Other	Unknown	NA	NA	Unknown	4.4	Negative	Visual	0	NA	NA	Negative	Negative	Negative	Negative	690000000	Ineligible - their phase not defined	Ineligible - unknown if hormonal contraception used	Ineligible - unknown if hormonal contraception used	IL-10	176.3571	In	NA	3586	IL10	7.462355848490957	Published	CVL	ELISA	Serum progesterone	BCA
Barousse-2007	3034	3034-2-0	2-0	Follicular	Unknown	0.46	8	DMPA	5.3	NA	NA	2	NA	NA	Negative	Negative	Negative	Negative	340000000	Ineligible - their phase not defined	Ineligible - use of hormonal contraception or IUD	Ineligible - use of hormonal contraception or IUD	IL-10	0.139999965	Below	NA	3586	IL10	-2.8365016283909257	Published	CVL	ELISA	Serum progesterone	BCA
Barousse-2007	3034	3034-2-3	2-3	Follicular	Unknown	0.53	31.56	DMPA	4.4	NA	NA	1	NA	NA	Negative	Positive	Negative	Negative	710000000	Ineligible - their phase not defined	Ineligible - use of hormonal contraception or IUD	Ineligible - use of hormonal contraception or IUD	IL-10	0.139999965	Below	NA	3586	IL10	-2.8365016283909257	Published	CVL	ELISA	Serum progesterone	BCA
Barousse-2007	3034	3034-2-6	2-6	Follicular	Unknown	0.72	39.87	DMPA	4.7	NA	NA	16	NA	NA	Negative	Negative	Negative	Negative	810000000	Ineligible - their phase not defined	Ineligible - use of hormonal contraception or IUD	Ineligible - use of hormonal contraception or IUD	IL-10	0.139999965	Below	NA	3586	IL10	-2.8365016283909257	Published	CVL	ELISA	Serum progesterone	BCA
Barousse-2007	3034	3034-2-9	2-9	Follicular	Unknown	0.46	8.81	DMPA	5	NA	NA	0	NA	NA	Negative	Negative	Negative	Negative	750000000	Ineligible - their phase not defined	Ineligible - use of hormonal contraception or IUD	Ineligible - use of hormonal contraception or IUD	IL-10	13.16025	In	NA	3586	IL10	3.7181149905208826	Published	CVL	ELISA	Serum progesterone	BCA
Barousse-2007	3035	3035-0	0	Follicular	Unknown	0.58	63.44	Unknown	5.5	Negative	Visual	19	Negative	62	NA	NA	NA	NA	699000000	Ineligible - their phase not defined	Ineligible - unknown if hormonal contraception used	Ineligible - unknown if hormonal contraception used	IL-10	423.13965	In	NA	3586	IL10	8.724990068516048	Published	CVL	ELISA	Serum progesterone	BCA
Barousse-2007	3035	3035-1-3	1-3	Follicular	Unknown	0.53	41.58	Unknown	4.7	Positive	Visual	17	NA	NA	NA	NA	NA	NA	1638000000	Ineligible - their phase not defined	Ineligible - unknown if hormonal contraception used	Ineligible - unknown if hormonal contraception used	IL-10	373.23468	In	NA	3586	IL10	8.54393923368008	Published	CVL	ELISA	Serum progesterone	BCA
Barousse-2007	3035	3035-2-6	2-6	Follicular	Unknown	0.34	104.96	None	4.4	NA	NA	12	NA	NA	Negative	Negative	Negative	Negative	1100000000	Ineligible - their phase not defined	Eligible	Ineligible - missing co-variate information	IL-10	0.139999965	Below	NA	3586	IL10	-2.8365016283909257	Published	CVL	ELISA	Serum progesterone	BCA
Barousse-2007	3035	3035-2-9	2-9	Other	Unknown	NA	NA	Oral contraceptive	6.1	NA	NA	2	NA	NA	Negative	Positive	Negative	Negative	420000000	Ineligible - their phase not defined	Ineligible - use of hormonal contraception or IUD	Ineligible - use of hormonal contraception or IUD	IL-10	3.66996	In	NA	3586	IL10	1.8757643387861662	Published	CVL	ELISA	Serum progesterone	BCA
Barousse-2007	3036	3036-0	0	Other	Unknown	1.41	163.91	Oral contraceptive	5	Negative	Visual	NA	NA	NA	Positive	Negative	Negative	Negative	794000000	Ineligible - their phase not defined	Ineligible - use of hormonal contraception or IUD	Ineligible - use of hormonal contraception or IUD	IL-10	405.86898	In	NA	3586	IL10	8.664870270854168	Published	CVL	ELISA	Serum progesterone	BCA
Barousse-2007	3038	3038-1-3	1-3	Other	Unknown	NA	NA	Unknown	4.7	Negative	Visual	57	NA	NA	Negative	Negative	Negative	Negative	1275000000	Ineligible - their phase not defined	Ineligible - unknown if hormonal contraception used	Ineligible - unknown if hormonal contraception used	IL-10	414.54075	In	NA	3586	IL10	8.695370117631471	Published	CVL	ELISA	Serum progesterone	BCA
Barousse-2007	3038	3038-2-0	2-0	Other	Unknown	NA	NA	Oral contraceptive	NA	NA	NA	16	NA	NA	Negative	Negative	Negative	Negative	580000000	Ineligible - their phase not defined	Ineligible - use of hormonal contraception or IUD	Ineligible - use of hormonal contraception or IUD	IL-10	0.139999965	Below	NA	3586	IL10	-2.8365016283909257	Published	CVL	ELISA	Serum progesterone	BCA
Barousse-2007	3038	3038-2-3	2-3	Other	Unknown	NA	NA	None	NA	NA	NA	20	NA	NA	Negative	Negative	Negative	Negative	2480000000	Ineligible - their phase not defined	Ineligible - no menstrual cycle information	Ineligible - no menstrual cycle information	IL-10	0.139999965	Below	NA	3586	IL10	-2.8365016283909257	Published	CVL	ELISA	Serum progesterone	BCA
Barousse-2007	3038	3038-2-6	2-6	Other	Unknown	NA	NA	Oral contraceptive	7	NA	NA	11	NA	NA	Negative	Negative	Negative	Negative	810000000	Ineligible - their phase not defined	Ineligible - use of hormonal contraception or IUD	Ineligible - use of hormonal contraception or IUD	IL-10	0.33129	In	NA	3586	IL10	-1.5938334386104382	Published	CVL	ELISA	Serum progesterone	BCA
Barousse-2007	3038	3038-2-9	2-9	Other	Unknown	NA	NA	Oral contraceptive	4.4	NA	NA	4	NA	NA	Negative	Negative	Negative	Negative	820000000	Ineligible - their phase not defined	Ineligible - use of hormonal contraception or IUD	Ineligible - use of hormonal contraception or IUD	IL-10	2.89624	In	NA	3586	IL10	1.534181157829738	Published	CVL	ELISA	Serum progesterone	BCA
Barousse-2007	3038	3038-3-0	3-0	Other	Unknown	NA	NA	Oral contraceptive	NA	NA	NA	95	NA	NA	NA	NA	NA	NA	950000000	Ineligible - their phase not defined	Ineligible - use of hormonal contraception or IUD	Ineligible - use of hormonal contraception or IUD	IL-10	103.86996	In	NA	3586	IL10	6.698634665717058	Published	CVL	ELISA	Serum progesterone	BCA
Barousse-2007	3038	3038-3-3	3-3	Other	Unknown	NA	NA	None	NA	NA	NA	6	NA	NA	NA	NA	NA	NA	2240000000	Ineligible - their phase not defined	Ineligible - no menstrual cycle information	Ineligible - no menstrual cycle information	IL-10	7.58912	In	NA	3586	IL10	2.923932606952991	Published	CVL	ELISA	Serum progesterone	BCA
Barousse-2007	3039	3039-0	0	Other	Unknown	2.33	60.11	Oral contraceptive	4.4	Negative	Visual	3	Negative	7	Negative	Negative	Negative	Negative	1598000000	Ineligible - their phase not defined	Ineligible - use of hormonal contraception or IUD	Ineligible - use of hormonal contraception or IUD	IL-10	428.8233000000001	In	NA	3586	IL10	8.744239486151592	Published	CVL	ELISA	Serum progesterone	BCA
Barousse-2007	3039	3039-1-3	1-3	Follicular	Unknown	0.74	6.95	Unknown	4.4	Negative	Visual	16	Negative	15	Negative	Negative	Negative	Negative	1289000000	Ineligible - their phase not defined	Ineligible - unknown if hormonal contraception used	Ineligible - unknown if hormonal contraception used	IL-10	497.14152	In	NA	3586	IL10	8.95751278832109	Published	CVL	ELISA	Serum progesterone	BCA
Barousse-2007	3039	3039-2-0	2-0	Follicular	Unknown	0.38	152.17	None	5.3	NA	NA	12	Negative	9	Negative	Negative	Negative	Positive	2500000000	Ineligible - their phase not defined	Eligible	Ineligible - missing co-variate information	IL-10	0.139999965	Below	NA	3586	IL10	-2.8365016283909257	Published	CVL	ELISA	Serum progesterone	BCA
Barousse-2007	3039	3039-2-6	2-6	Follicular	Unknown	0.43	148.95	Oral contraceptive	4.4	NA	NA	24	Negative	77	Negative	Negative	Negative	Negative	1380000000	Ineligible - their phase not defined	Ineligible - use of hormonal contraception or IUD	Ineligible - use of hormonal contraception or IUD	IL-10	1.40208	In	NA	3586	IL10	0.48756866911352315	Published	CVL	ELISA	Serum progesterone	BCA
Barousse-2007	3039	3039-2-9	2-9	Follicular	Unknown	0.3	24.55	Oral contraceptive	4.4	NA	NA	19	NA	NA	Negative	Negative	Negative	Negative	1050000000	Ineligible - their phase not defined	Ineligible - use of hormonal contraception or IUD	Ineligible - use of hormonal contraception or IUD	IL-10	3.93225	In	NA	3586	IL10	1.9753550465754242	Published	CVL	ELISA	Serum progesterone	BCA
Barousse-2007	3039	3039-3-0	3-0	Other	Unknown	NA	NA	None	NA	NA	NA	9	Negative	2	NA	NA	NA	NA	320000000	Ineligible - their phase not defined	Ineligible - no menstrual cycle information	Ineligible - no menstrual cycle information	IL-10	33.84	In	NA	3586	IL10	5.080657663345225	Published	CVL	ELISA	Serum progesterone	BCA
Barousse-2007	3039	3039-3-3	3-3	Other	Unknown	NA	NA	None	NA	NA	NA	2	Negative	7	NA	NA	NA	NA	300000000	Ineligible - their phase not defined	Ineligible - no menstrual cycle information	Ineligible - no menstrual cycle information	IL-10	19.76001	In	NA	3586	IL10	4.304511771918595	Published	CVL	ELISA	Serum progesterone	BCA
Barousse-2007	3040	3040-0	0	Other	Unknown	NA	NA	Oral contraceptive	4.7	Negative	Visual	1	NA	NA	Negative	Negative	Negative	Negative	1008000000	Ineligible - their phase not defined	Ineligible - use of hormonal contraception or IUD	Ineligible - use of hormonal contraception or IUD	IL-10	0.139999965	Below	NA	3586	IL10	-2.8365016283909257	Published	CVL	ELISA	Serum progesterone	BCA
Barousse-2007	3040	3040-1-3	1-3	Other	Unknown	NA	NA	Unknown	5.8	Negative	Visual	1	NA	NA	Negative	Negative	Negative	Negative	958000000	Ineligible - their phase not defined	Ineligible - unknown if hormonal contraception used	Ineligible - unknown if hormonal contraception used	IL-10	0.139999965	Below	NA	3586	IL10	-2.8365016283909257	Published	CVL	ELISA	Serum progesterone	BCA
Barousse-2007	3040	3040-2-0	2-0	Follicular	Unknown	0.45	173.86	Oral contraceptive	6	NA	NA	3	Negative	5	Negative	Negative	Negative	Negative	1360000000	Ineligible - their phase not defined	Ineligible - use of hormonal contraception or IUD	Ineligible - use of hormonal contraception or IUD	IL-10	40.9224	In	NA	3586	IL10	5.354818853034227	Published	CVL	ELISA	Serum progesterone	BCA
Barousse-2007	3040	3040-2-6	2-6	Other	Unknown	NA	NA	Oral contraceptive	6.1	NA	NA	3	NA	NA	Positive	Negative	Negative	Negative	6360000000	Ineligible - their phase not defined	Ineligible - use of hormonal contraception or IUD	Ineligible - use of hormonal contraception or IUD	IL-10	0.139999965	Below	NA	3586	IL10	-2.8365016283909257	Published	CVL	ELISA	Serum progesterone	BCA
Barousse-2007	3040	3040-3-3	3-3	Other	Unknown	NA	NA	None	NA	NA	NA	3	NA	NA	NA	NA	NA	NA	1020000000	Ineligible - their phase not defined	Ineligible - no menstrual cycle information	Ineligible - no menstrual cycle information	IL-10	21.76986	In	NA	3586	IL10	4.444260224602036	Published	CVL	ELISA	Serum progesterone	BCA
Barousse-2007	3041	3041-0	0	Follicular	Unknown	0.41	43.19	Unknown	4	Negative	Visual	NA	NA	NA	Negative	Negative	Negative	Negative	492000000	Ineligible - their phase not defined	Ineligible - unknown if hormonal contraception used	Ineligible - unknown if hormonal contraception used	IL-10	0.139999965	Below	NA	3586	IL10	-2.8365016283909257	Published	CVL	ELISA	Serum progesterone	BCA
Barousse-2007	3041	3041-1-3	1-3	Luteal	Unknown	8.23	151.95	Unknown	NA	Negative	Visual	NA	NA	NA	Negative	Negative	Negative	Negative	788000000	Ineligible - their phase not defined	Ineligible - unknown if hormonal contraception used	Ineligible - unknown if hormonal contraception used	IL-10	143.89668	In	NA	3586	IL10	7.168889496218536	Published	CVL	ELISA	Serum progesterone	BCA
Barousse-2007	3041	3041-2-3	2-3	Other	Unknown	NA	NA	None	4	NA	NA	NA	NA	NA	Negative	Negative	Negative	Negative	370000000	Ineligible - their phase not defined	Ineligible - no menstrual cycle information	Ineligible - no menstrual cycle information	IL-10	0.139999965	Below	NA	3586	IL10	-2.8365016283909257	Published	CVL	ELISA	Serum progesterone	BCA
Barousse-2007	3041	3041-2-6	2-6	Follicular	Unknown	0.61	21.22	None	4.4	NA	NA	NA	NA	NA	Negative	Negative	Negative	Negative	710000000	Ineligible - their phase not defined	Eligible	Ineligible - missing co-variate information	IL-10	20.13844	In	NA	3586	IL10	4.331880025926613	Published	CVL	ELISA	Serum progesterone	BCA
Barousse-2007	3041	3041-2-9	2-9	Follicular	Unknown	0.4	15.99	None	6.1	NA	NA	NA	NA	NA	Negative	Negative	Negative	Negative	470000000	Ineligible - their phase not defined	Eligible	Ineligible - missing co-variate information	IL-10	12.43902	In	NA	3586	IL10	3.6368009230541993	Published	CVL	ELISA	Serum progesterone	BCA
Barousse-2007	3041	3041-3-0	3-0	Other	Unknown	NA	NA	DMPA	NA	NA	NA	NA	NA	NA	NA	NA	NA	NA	180000000	Ineligible - their phase not defined	Ineligible - use of hormonal contraception or IUD	Ineligible - use of hormonal contraception or IUD	IL-10	10.98	In	NA	3586	IL10	3.456806149230474	Published	CVL	ELISA	Serum progesterone	BCA
Barousse-2007	3041	3041-3-3	3-3	Other	Unknown	NA	NA	DMPA	NA	NA	NA	NA	NA	NA	NA	NA	NA	NA	310000000	Ineligible - their phase not defined	Ineligible - use of hormonal contraception or IUD	Ineligible - use of hormonal contraception or IUD	IL-10	26.5200009	In	NA	3586	IL10	4.729008919298101	Published	CVL	ELISA	Serum progesterone	BCA
Barousse-2007	3042	3042-1-3	1-3	Luteal	Unknown	8.84	97.28	Unknown	4.4	Negative	Visual	NA	NA	NA	Negative	Negative	Negative	Negative	1763000000	Ineligible - their phase not defined	Ineligible - unknown if hormonal contraception used	Ineligible - unknown if hormonal contraception used	IL-10	0.139999965	Below	NA	3586	IL10	-2.8365016283909257	Published	CVL	ELISA	Serum progesterone	BCA
Barousse-2007	3042	3042-2-9	2-9	Follicular	Unknown	0.44	14.24	None	5	NA	NA	NA	NA	NA	Negative	Negative	Negative	Negative	620000000	Ineligible - their phase not defined	Eligible	Ineligible - missing co-variate information	IL-10	12.049997599999998	In	NA	3586	IL10	3.5909609540008196	Published	CVL	ELISA	Serum progesterone	BCA
Barousse-2007	3042	3042-3-0	3-0	Other	Unknown	NA	NA	None	NA	NA	NA	NA	NA	NA	NA	NA	NA	NA	460000000	Ineligible - their phase not defined	Ineligible - no menstrual cycle information	Ineligible - no menstrual cycle information	IL-10	5.1399986	In	NA	3586	IL10	2.361767966467143	Published	CVL	ELISA	Serum progesterone	BCA
Barousse-2007	3042	3042-3-3	3-3	Other	Unknown	NA	NA	None	NA	NA	NA	NA	NA	NA	NA	NA	NA	NA	370000000	Ineligible - their phase not defined	Ineligible - no menstrual cycle information	Ineligible - no menstrual cycle information	IL-10	30.0699999	In	NA	3586	IL10	4.9102529580014895	Published	CVL	ELISA	Serum progesterone	BCA
Barousse-2007	3043	3043-0	0	Other	Unknown	1.08	46.3	Oral contraceptive	7	Negative	Visual	25	Negative	2	Negative	Negative	Negative	Negative	767000000	Ineligible - their phase not defined	Ineligible - use of hormonal contraception or IUD	Ineligible - use of hormonal contraception or IUD	IL-10	0.139999965	Below	NA	3586	IL10	-2.8365016283909257	Published	CVL	ELISA	Serum progesterone	BCA
Barousse-2007	3043	3043-1-3	1-3	Luteal	Unknown	23.89	529.56	Unknown	5.5	Negative	Visual	12	Negative	48	Negative	Negative	Negative	Negative	682000000	Ineligible - their phase not defined	Ineligible - unknown if hormonal contraception used	Ineligible - unknown if hormonal contraception used	IL-10	0.139999965	Below	NA	3586	IL10	-2.8365016283909257	Published	CVL	ELISA	Serum progesterone	BCA
Barousse-2007	3043	3043-2-6	2-6	Follicular	Unknown	0.37	26.41	DMPA	4.4	NA	NA	23	Negative	22	Positive	Negative	Negative	Negative	480000000	Ineligible - their phase not defined	Ineligible - use of hormonal contraception or IUD	Ineligible - use of hormonal contraception or IUD	IL-10	33.12	In	NA	3586	IL10	5.049630767724601	Published	CVL	ELISA	Serum progesterone	BCA
Barousse-2007	3044	3044-0	0	Follicular	Unknown	0.42	106.65	Unknown	5	Negative	Visual	NA	NA	NA	Negative	Negative	Negative	Negative	125000000	Ineligible - their phase not defined	Ineligible - unknown if hormonal contraception used	Ineligible - unknown if hormonal contraception used	IL-10	94.3967375	In	NA	3586	IL10	6.560665093522074	Published	CVL	ELISA	Serum progesterone	BCA
Barousse-2007	3044	3044-1-3	1-3	Follicular	Unknown	0.36	96.19	Unknown	5.3	Negative	Visual	NA	NA	NA	Negative	Negative	Negative	Negative	548000000	Ineligible - their phase not defined	Ineligible - unknown if hormonal contraception used	Ineligible - unknown if hormonal contraception used	IL-10	169.0306	In	NA	3586	IL10	7.401140634341601	Published	CVL	ELISA	Serum progesterone	BCA
Barousse-2007	3050	3050-0	0	Follicular	Unknown	0.6	5	None	4.4	Negative	Visual	16	NA	NA	Negative	Negative	Negative	Negative	647000000	Ineligible - their phase not defined	Eligible	Ineligible - missing co-variate information	IL-10	132.27915	In	NA	3586	IL10	7.047441869969424	Published	CVL	ELISA	Serum progesterone	BCA
Barousse-2007	3050	3050-1-3	1-3	Follicular	Unknown	0.62	10.36	Oral contraceptive	7	Negative	Visual	51	NA	NA	Positive	Negative	Negative	Negative	523000000	Ineligible - their phase not defined	Ineligible - use of hormonal contraception or IUD	Ineligible - use of hormonal contraception or IUD	IL-10	167.96668	In	NA	3586	IL10	7.3920312598835585	Published	CVL	ELISA	Serum progesterone	BCA
Barousse-2007	3050	3050-2-0	2-0	Follicular	Unknown	0.63	51.01	None	4.7	NA	NA	1	NA	NA	Negative	Negative	Negative	Negative	520000000	Ineligible - their phase not defined	Eligible	Ineligible - missing co-variate information	IL-10	0.139999965	Below	NA	3586	IL10	-2.8365016283909257	Published	CVL	ELISA	Serum progesterone	BCA
Barousse-2007	3050	3050-2-3	2-3	Other	Unknown	NA	NA	None	4.4	NA	NA	4	NA	NA	Negative	Negative	Negative	Negative	890000000	Ineligible - their phase not defined	Ineligible - no menstrual cycle information	Ineligible - no menstrual cycle information	IL-10	0.139999965	Below	NA	3586	IL10	-2.8365016283909257	Published	CVL	ELISA	Serum progesterone	BCA
Barousse-2007	3050	3050-2-6	2-6	Other	Unknown	1	18.16	None	4.7	NA	NA	5	NA	NA	Negative	Negative	Negative	Negative	280000000	Ineligible - their phase not defined	Ineligible - serum progesterone outside of allowed windows	Ineligible - serum progesterone outside of allowed windows	IL-10	0.139999965	Below	NA	3586	IL10	-2.8365016283909257	Published	CVL	ELISA	Serum progesterone	BCA
Barousse-2007	3050	3050-3-0	3-0	Other	Unknown	NA	NA	None	NA	NA	NA	1	NA	NA	NA	NA	NA	NA	140000000	Ineligible - their phase not defined	Ineligible - no menstrual cycle information	Ineligible - no menstrual cycle information	IL-10	137.680004	In	NA	3586	IL10	7.105175234179919	Published	CVL	ELISA	Serum progesterone	BCA
Barousse-2007	3050	3050-3-3	3-3	Other	Unknown	NA	NA	Unknown	NA	NA	NA	NA	NA	NA	NA	NA	NA	NA	200000000	Ineligible - their phase not defined	Ineligible - unknown if hormonal contraception used	Ineligible - unknown if hormonal contraception used	IL-10	15.75	In	NA	3586	IL10	3.9772799234999163	Published	CVL	ELISA	Serum progesterone	BCA
Barousse-2007	3052	3052-0	0	Follicular	Unknown	0.42	12.58	None	4.7	Negative	Visual	5	Negative	34	Negative	Negative	Negative	Negative	652000000	Ineligible - their phase not defined	Eligible	Eligible	IL-10	0.139999965	Below	NA	3586	IL10	-2.8365016283909257	Published	CVL	ELISA	Serum progesterone	BCA
Barousse-2007	3052	3052-1-3	1-3	Follicular	Unknown	0.55	27.96	None	6.5	Negative	Visual	28	Negative	3	Negative	Negative	Negative	Negative	331000000	Ineligible - their phase not defined	Eligible	Eligible	IL-10	135.49485	In	NA	3586	IL10	7.082094207253065	Published	CVL	ELISA	Serum progesterone	BCA
Barousse-2007	3053	3053-0	0	Other	Unknown	NA	NA	DMPA	7	Negative	Visual	20	NA	NA	Negative	Negative	Negative	Negative	643000000	Ineligible - their phase not defined	Ineligible - use of hormonal contraception or IUD	Ineligible - use of hormonal contraception or IUD	IL-10	0.139999965	Below	NA	3586	IL10	-2.8365016283909257	Published	CVL	ELISA	Serum progesterone	BCA
Barousse-2007	3045	3045-0	0	Other	Unknown	NA	NA	DMPA	5	Negative	Visual	75	NA	NA	Negative	Negative	Negative	Negative	680000000	Ineligible - their phase not defined	Ineligible - use of hormonal contraception or IUD	Ineligible - use of hormonal contraception or IUD	IL-10	0.139999965	Below	NA	3586	IL10	-2.8365016283909257	Published	CVL	ELISA	Serum progesterone	BCA
Barousse-2007	3046	3046-0	0	Other	Unknown	NA	NA	Unknown	6.1	Negative	Visual	NA	NA	NA	Negative	Negative	Negative	Negative	827000000	Ineligible - their phase not defined	Ineligible - unknown if hormonal contraception used	Ineligible - unknown if hormonal contraception used	IL-10	0.139999965	Below	NA	3586	IL10	-2.8365016283909257	Published	CVL	ELISA	Serum progesterone	BCA
Barousse-2007	3046	3046-2-0	2-0	Luteal	Unknown	11.1	141.79	None	5.3	NA	NA	7	NA	NA	NA	NA	NA	NA	1440000000	Ineligible - their phase not defined	Eligible	Ineligible - missing co-variate information	IL-10	0.139999965	Below	NA	3586	IL10	-2.8365016283909257	Published	CVL	ELISA	Serum progesterone	BCA
Barousse-2007	3046	3046-2-3	2-3	Luteal	Unknown	33.97	200.47	None	4.7	NA	NA	3	NA	NA	Negative	Negative	Negative	Negative	2760000000	Ineligible - their phase not defined	Eligible	Ineligible - missing co-variate information	IL-10	236.17319999999998	In	NA	3586	IL10	7.883701452474466	Published	CVL	ELISA	Serum progesterone	BCA
Barousse-2007	3046	3046-2-6	2-6	Other	Unknown	NA	NA	None	4.4	NA	NA	2	NA	NA	Positive	Negative	Negative	Negative	530000000	Ineligible - their phase not defined	Ineligible - no menstrual cycle information	Ineligible - no menstrual cycle information	IL-10	3.29342	In	NA	3586	IL10	1.719586506248228	Published	CVL	ELISA	Serum progesterone	BCA
Barousse-2007	3047	3047-0	0	Other	Unknown	NA	NA	Unknown	4.4	Negative	Visual	1	Negative	21	NA	NA	NA	NA	680000000	Ineligible - their phase not defined	Ineligible - unknown if hormonal contraception used	Ineligible - unknown if hormonal contraception used	IL-10	0.139999965	Below	NA	3586	IL10	-2.8365016283909257	Published	CVL	ELISA	Serum progesterone	BCA
Barousse-2007	3047	3047-2-3	2-3	Other	Unknown	NA	NA	Oral contraceptive	4.7	NA	NA	4	NA	NA	Negative	Negative	Negative	Negative	560000000	Ineligible - their phase not defined	Ineligible - use of hormonal contraception or IUD	Ineligible - use of hormonal contraception or IUD	IL-10	8.14856	In	NA	3586	IL10	3.026545131194936	Published	CVL	ELISA	Serum progesterone	BCA
Barousse-2007	3047	3047-2-6	2-6	Other	Unknown	NA	NA	Oral contraceptive	4.7	NA	NA	1	NA	NA	Negative	Negative	Negative	Negative	640000000	Ineligible - their phase not defined	Ineligible - use of hormonal contraception or IUD	Ineligible - use of hormonal contraception or IUD	IL-10	0.7616	In	NA	3586	IL10	-0.3928946162415058	Published	CVL	ELISA	Serum progesterone	BCA
Barousse-2007	3047	3047-2-9	2-9	Other	Unknown	NA	NA	None	4.4	NA	NA	1	NA	NA	Positive	Negative	Negative	Negative	1510000000	Ineligible - their phase not defined	Ineligible - no menstrual cycle information	Ineligible - no menstrual cycle information	IL-10	0.139999965	Below	NA	3586	IL10	-2.8365016283909257	Published	CVL	ELISA	Serum progesterone	BCA
Barousse-2007	3048	3048-0	0	Other	Unknown	NA	NA	Oral contraceptive	4.4	Negative	Visual	16	NA	NA	Negative	Negative	Negative	Negative	1067000000	Ineligible - their phase not defined	Ineligible - use of hormonal contraception or IUD	Ineligible - use of hormonal contraception or IUD	IL-10	0.139999965	Below	NA	3586	IL10	-2.8365016283909257	Published	CVL	ELISA	Serum progesterone	BCA
Barousse-2007	3048	3048-2-0	2-0	Other	Unknown	NA	NA	Oral contraceptive	5.3	NA	NA	22	NA	NA	Negative	Negative	Negative	Negative	1040000000	Ineligible - their phase not defined	Ineligible - use of hormonal contraception or IUD	Ineligible - use of hormonal contraception or IUD	IL-10	46.28	In	NA	3586	IL10	5.532316959332765	Published	CVL	ELISA	Serum progesterone	BCA
Barousse-2007	3048	3048-2-6	2-6	Other	Unknown	NA	NA	None	4.4	NA	NA	16	NA	NA	Negative	Negative	Negative	Negative	1430000000	Ineligible - their phase not defined	Ineligible - no menstrual cycle information	Ineligible - no menstrual cycle information	IL-10	8.89999968	In	NA	3586	IL10	3.1538052842068534	Published	CVL	ELISA	Serum progesterone	BCA
Barousse-2007	3048	3048-2-9	2-9	Other	Unknown	NA	NA	None	NA	NA	NA	15	NA	NA	NA	NA	NA	NA	540000000	Ineligible - their phase not defined	Ineligible - no menstrual cycle information	Ineligible - no menstrual cycle information	IL-10	22.5100026	In	NA	3586	IL10	4.492494318316787	Published	CVL	ELISA	Serum progesterone	BCA
Barousse-2007	3048	3048-3-0	3-0	Other	Unknown	NA	NA	None	NA	NA	NA	52	NA	NA	NA	NA	NA	NA	840000000	Ineligible - their phase not defined	Ineligible - no menstrual cycle information	Ineligible - no menstrual cycle information	IL-10	13.850004	In	NA	3586	IL10	3.7918144878245936	Published	CVL	ELISA	Serum progesterone	BCA
Barousse-2007	3048	3048-3-3	3-3	Other	Unknown	NA	NA	None	NA	NA	NA	4	NA	NA	NA	NA	NA	NA	1280000000	Ineligible - their phase not defined	Ineligible - no menstrual cycle information	Ineligible - no menstrual cycle information	IL-10	14.16	In	NA	3586	IL10	3.823749360308273	Published	CVL	ELISA	Serum progesterone	BCA
Barousse-2007	3049	3049-0	0	Follicular	Unknown	0.84	34.77	DMPA	6.1	Negative	Visual	106	NA	NA	Negative	Negative	Positive	Negative	1036999999.9999999	Ineligible - their phase not defined	Ineligible - use of hormonal contraception or IUD	Ineligible - use of hormonal contraception or IUD	IL-10	0.139999965	Below	NA	3586	IL10	-2.8365016283909257	Published	CVL	ELISA	Serum progesterone	BCA
Barousse-2007	3049	3049-1-3	1-3	Follicular	Unknown	0.95	41.86	Unknown	4.4	Positive	Visual	NA	NA	NA	Negative	Negative	Negative	Negative	1258000000	Ineligible - their phase not defined	Ineligible - unknown if hormonal contraception used	Ineligible - unknown if hormonal contraception used	IL-10	0.139999965	Below	NA	3586	IL10	-2.8365016283909257	Published	CVL	ELISA	Serum progesterone	BCA
Barousse-2007	3049	3049-2-0	2-0	Luteal	Unknown	15.41	152.41	None	4.7	NA	NA	31	Negative	28	Negative	Negative	Negative	Negative	1150000000	Ineligible - their phase not defined	Eligible	Ineligible - missing co-variate information	IL-10	0.139999965	Below	NA	3586	IL10	-2.8365016283909257	Published	CVL	ELISA	Serum progesterone	BCA
Barousse-2007	3049	3049-2-6	2-6	Other	Unknown	1.06	73.42	None	4.7	NA	NA	85	Negative	32	Negative	Negative	Negative	Negative	1140000000	Ineligible - their phase not defined	Ineligible - serum progesterone outside of allowed windows	Ineligible - serum progesterone outside of allowed windows	IL-10	0.139999965	Below	NA	3586	IL10	-2.8365016283909257	Published	CVL	ELISA	Serum progesterone	BCA
Barousse-2007	3049	3049-3-0	3-0	Other	Unknown	NA	NA	None	NA	NA	NA	4	Negative	74	NA	NA	NA	NA	460000000	Ineligible - their phase not defined	Ineligible - no menstrual cycle information	Ineligible - no menstrual cycle information	IL-10	5.06	In	NA	3586	IL10	2.339137384919585	Published	CVL	ELISA	Serum progesterone	BCA
Barousse-2007	3049	3049-3-3	3-3	Other	Unknown	NA	NA	None	NA	NA	NA	5	Negative	13	NA	NA	NA	NA	460000000	Ineligible - their phase not defined	Ineligible - no menstrual cycle information	Ineligible - no menstrual cycle information	IL-10	6.6000018	In	NA	3586	IL10	2.7224664179333216	Published	CVL	ELISA	Serum progesterone	BCA
Barousse-2007	3051	3051-0	0	Follicular	Unknown	0.48	15	DMPA	4.7	Negative	Visual	14	Negative	33	Negative	Negative	Negative	Negative	500000000	Ineligible - their phase not defined	Ineligible - use of hormonal contraception or IUD	Ineligible - use of hormonal contraception or IUD	IL-10	0.139999965	Below	NA	3586	IL10	-2.8365016283909257	Published	CVL	ELISA	Serum progesterone	BCA
Barousse-2007	3051	3051-1-3	1-3	Follicular	Unknown	0.32	21.6	Oral contraceptive	NA	Negative	Visual	26	Negative	6	Negative	Negative	Negative	Negative	489000000	Ineligible - their phase not defined	Ineligible - use of hormonal contraception or IUD	Ineligible - use of hormonal contraception or IUD	IL-10	0.139999965	Below	NA	3586	IL10	-2.8365016283909257	Published	CVL	ELISA	Serum progesterone	BCA
Barousse-2007	3051	3051-2-3	2-3	Other	Unknown	2.44	139.511	None	5.8	NA	NA	28	Negative	7	Negative	Negative	Positive	Negative	350000000	Ineligible - their phase not defined	Ineligible - serum progesterone outside of allowed windows	Ineligible - serum progesterone outside of allowed windows	IL-10	0.139999965	Below	NA	3586	IL10	-2.8365016283909257	Published	CVL	ELISA	Serum progesterone	BCA
Barousse-2007	3051	3051-2-6	2-6	Luteal	Unknown	4.1	229.36	None	5.8	NA	NA	6	Negative	36	Positive	Negative	Negative	Negative	400000000	Ineligible - their phase not defined	Eligible	Ineligible - missing co-variate information	IL-10	0.139999965	Below	NA	3586	IL10	-2.8365016283909257	Published	CVL	ELISA	Serum progesterone	BCA
Barousse-2007	3054	3054-0	0	Other	Unknown	1.04	42.6	Unknown	4.4	Negative	Visual	NA	NA	NA	Negative	Negative	Negative	Negative	655000000	Ineligible - their phase not defined	Ineligible - unknown if hormonal contraception used	Ineligible - unknown if hormonal contraception used	IL-10	217.33555	In	NA	3586	IL10	7.76378036803921	Published	CVL	ELISA	Serum progesterone	BCA
Barousse-2007	3054	3054-1-3	1-3	Other	Unknown	NA	NA	Unknown	7	Negative	Visual	NA	NA	NA	Negative	Negative	Negative	Negative	1052999999.9999999	Ineligible - their phase not defined	Ineligible - unknown if hormonal contraception used	Ineligible - unknown if hormonal contraception used	IL-10	268.6203	In	NA	3586	IL10	8.06942452507874	Published	CVL	ELISA	Serum progesterone	BCA
Barousse-2007	3056	3056-0	0	Other	Unknown	NA	NA	Unknown	4.7	Negative	Visual	NA	NA	NA	Negative	Negative	Negative	Negative	869000000	Ineligible - their phase not defined	Ineligible - unknown if hormonal contraception used	Ineligible - unknown if hormonal contraception used	IL-10	171.12348	In	NA	3586	IL10	7.418893916612458	Published	CVL	ELISA	Serum progesterone	BCA
Barousse-2007	3056	3056-1-3	1-3	Other	Unknown	NA	NA	None	7	Negative	Visual	4	NA	NA	Negative	Negative	Negative	Negative	656000000	Ineligible - their phase not defined	Ineligible - no menstrual cycle information	Ineligible - no menstrual cycle information	IL-10	170.08112	In	NA	3586	IL10	7.4100791920687366	Published	CVL	ELISA	Serum progesterone	BCA
Barousse-2007	3056	3056-1-9	1-9	Other	Unknown	1.09	52.18	Oral contraceptive	5	NA	NA	2	NA	NA	Negative	Negative	Negative	Negative	470000000	Ineligible - their phase not defined	Ineligible - use of hormonal contraception or IUD	Ineligible - use of hormonal contraception or IUD	IL-10	41.2284	In	NA	3586	IL10	5.365566568801782	Published	CVL	ELISA	Serum progesterone	BCA
Barousse-2007	3056	3056-2-0	2-0	Other	Unknown	NA	NA	Oral contraceptive	4.4	NA	NA	25	NA	NA	Negative	Negative	Negative	Negative	610000000	Ineligible - their phase not defined	Ineligible - use of hormonal contraception or IUD	Ineligible - use of hormonal contraception or IUD	IL-10	0.139999965	Below	NA	3586	IL10	-2.8365016283909257	Published	CVL	ELISA	Serum progesterone	BCA
Barousse-2007	3056	3056-2-9	2-9	Other	Unknown	NA	NA	None	NA	NA	NA	1	NA	NA	NA	NA	NA	NA	820000000	Ineligible - their phase not defined	Ineligible - no menstrual cycle information	Ineligible - no menstrual cycle information	IL-10	9.02	In	NA	3586	IL10	3.1731274334806563	Published	CVL	ELISA	Serum progesterone	BCA
Barousse-2007	3056	3056-3-3	3-3	Other	Unknown	NA	NA	None	NA	NA	NA	1	NA	NA	NA	NA	NA	NA	280000000	Ineligible - their phase not defined	Ineligible - no menstrual cycle information	Ineligible - no menstrual cycle information	IL-10	47.489988	In	NA	3586	IL10	5.5695514865364935	Published	CVL	ELISA	Serum progesterone	BCA
Barousse-2007	3057	3057-0	0	Other	Unknown	2.48	269.86	None	4.4	Negative	Visual	NA	NA	NA	Negative	Negative	Negative	Negative	1129000000	Ineligible - their phase not defined	Ineligible - serum progesterone outside of allowed windows	Ineligible - serum progesterone outside of allowed windows	IL-10	197.32662	In	NA	3586	IL10	7.624441783197693	Published	CVL	ELISA	Serum progesterone	BCA
Barousse-2007	3057	3057-1-3	1-3	Other	Unknown	NA	NA	None	5	Negative	Visual	NA	NA	NA	Negative	Negative	Negative	Negative	927000000	Ineligible - their phase not defined	Ineligible - no menstrual cycle information	Ineligible - no menstrual cycle information	IL-10	189.97938	In	NA	3586	IL10	7.569699029456735	Published	CVL	ELISA	Serum progesterone	BCA
Barousse-2007	3058	3058-0	0	Follicular	Unknown	0.43	22.63	Unknown	5.3	Negative	Visual	NA	NA	NA	Negative	Negative	Negative	Negative	414000000	Ineligible - their phase not defined	Ineligible - unknown if hormonal contraception used	Ineligible - unknown if hormonal contraception used	IL-10	222.62436	In	NA	3586	IL10	7.7984676536511826	Published	CVL	ELISA	Serum progesterone	BCA
Barousse-2007	3058	3058-1-3	1-3	Follicular	Unknown	0.41	24.73	Unknown	4.7	Negative	Visual	NA	NA	NA	Negative	Negative	Negative	Negative	344000000	Ineligible - their phase not defined	Ineligible - unknown if hormonal contraception used	Ineligible - unknown if hormonal contraception used	IL-10	207.84136000000004	In	NA	3586	IL10	7.6993389659100515	Published	CVL	ELISA	Serum progesterone	BCA
Barousse-2007	3058	3058-2-0	2-0	Other	Unknown	NA	NA	DMPA	7	NA	NA	63	Negative	38	Negative	Negative	Negative	Negative	550000000	Ineligible - their phase not defined	Ineligible - use of hormonal contraception or IUD	Ineligible - use of hormonal contraception or IUD	IL-10	0.139999965	Below	NA	3586	IL10	-2.8365016283909257	Published	CVL	ELISA	Serum progesterone	BCA
Barousse-2007	3058	3058-2-3	2-3	Follicular	Unknown	0.55	42.53	DMPA	4.4	NA	NA	147	Negative	32	Negative	Negative	Negative	Negative	520000000	Ineligible - their phase not defined	Ineligible - use of hormonal contraception or IUD	Ineligible - use of hormonal contraception or IUD	IL-10	0.139999965	Below	NA	3586	IL10	-2.8365016283909257	Published	CVL	ELISA	Serum progesterone	BCA
Barousse-2007	3058	3058-2-6	2-6	Follicular	Unknown	0.46	8.86	DMPA	4	NA	NA	2	Negative	28	Negative	Negative	Negative	Negative	680000000	Ineligible - their phase not defined	Ineligible - use of hormonal contraception or IUD	Ineligible - use of hormonal contraception or IUD	IL-10	0.139999965	Below	NA	3586	IL10	-2.8365016283909257	Published	CVL	ELISA	Serum progesterone	BCA
Barousse-2007	3055	3055-0	0	Other	Unknown	NA	NA	Unknown	5.8	Negative	Visual	NA	NA	NA	Negative	Negative	Negative	Negative	325000000	Ineligible - their phase not defined	Ineligible - unknown if hormonal contraception used	Ineligible - unknown if hormonal contraception used	IL-10	181.59375	In	NA	3586	IL10	7.50457073932441	Published	CVL	ELISA	Serum progesterone	BCA
Barousse-2007	3055	3055-1-3	1-3	Other	Unknown	NA	NA	Unknown	4.7	Negative	Visual	NA	NA	NA	Negative	Negative	Negative	Negative	286000000	Ineligible - their phase not defined	Ineligible - unknown if hormonal contraception used	Ineligible - unknown if hormonal contraception used	IL-10	225.79986	In	NA	3586	IL10	7.818900781388879	Published	CVL	ELISA	Serum progesterone	BCA
Barousse-2007	3060	3060-0	0	Follicular	Unknown	0.37	16.16	Unknown	4.4	Negative	Visual	17	NA	NA	Negative	Negative	Negative	Negative	585000000	Ineligible - their phase not defined	Ineligible - unknown if hormonal contraception used	Ineligible - unknown if hormonal contraception used	IL-10	222.62175	In	NA	3586	IL10	7.7984507397064124	Published	CVL	ELISA	Serum progesterone	BCA
Barousse-2007	3060	3060-1-3	1-3	Other	Unknown	NA	NA	Oral contraceptive	4.4	Negative	Visual	6	NA	NA	Negative	Negative	Negative	Negative	732000000	Ineligible - their phase not defined	Ineligible - use of hormonal contraception or IUD	Ineligible - use of hormonal contraception or IUD	IL-10	275.12952	In	NA	3586	IL10	8.103967131583586	Published	CVL	ELISA	Serum progesterone	BCA
Barousse-2007	3060	3060-1-9	1-9	Other	Unknown	NA	NA	None	4.4	NA	NA	7	NA	NA	Negative	Negative	Negative	Negative	770000000	Ineligible - their phase not defined	Ineligible - no menstrual cycle information	Ineligible - no menstrual cycle information	IL-10	31.5199962	In	NA	3586	IL10	4.978195455752671	Published	CVL	ELISA	Serum progesterone	BCA
Barousse-2007	3060	3060-3-0	3-0	Other	Unknown	NA	NA	None	NA	NA	NA	2	Negative	48	NA	NA	NA	NA	380000000	Ineligible - their phase not defined	Ineligible - no menstrual cycle information	Ineligible - no menstrual cycle information	IL-10	118.30000400000002	In	NA	3586	IL10	6.886306312233323	Published	CVL	ELISA	Serum progesterone	BCA
Barousse-2007	3061	3061-0	0	Luteal	Unknown	5.22	57.79	None	4	Negative	Visual	NA	NA	NA	Negative	Negative	Negative	Negative	1181000000	Ineligible - their phase not defined	Eligible	Ineligible - missing co-variate information	IL-10	235.36149	In	NA	3586	IL10	7.878734474760215	Published	CVL	ELISA	Serum progesterone	BCA
Barousse-2007	3061	3061-1-3	1-3	Other	Unknown	NA	NA	DMPA	4.4	Negative	Visual	NA	NA	NA	Negative	Negative	Negative	Negative	591000000	Ineligible - their phase not defined	Ineligible - use of hormonal contraception or IUD	Ineligible - use of hormonal contraception or IUD	IL-10	231.10464	In	NA	3586	IL10	7.8524024155594505	Published	CVL	ELISA	Serum progesterone	BCA
Barousse-2007	3061	3061-2-3	2-3	Follicular	Unknown	0.34	9.41	DMPA	4.4	NA	NA	NA	NA	NA	Negative	Negative	Negative	Negative	810000000	Ineligible - their phase not defined	Ineligible - use of hormonal contraception or IUD	Ineligible - use of hormonal contraception or IUD	IL-10	0.139999965	Below	NA	3586	IL10	-2.8365016283909257	Published	CVL	ELISA	Serum progesterone	BCA
Barousse-2007	3061	3061-2-6	2-6	Follicular	Unknown	0.43	12.5	DMPA	4	NA	NA	NA	Negative	155	Negative	Negative	Negative	Negative	910000000	Ineligible - their phase not defined	Ineligible - use of hormonal contraception or IUD	Ineligible - use of hormonal contraception or IUD	IL-10	0.139999965	Below	NA	3586	IL10	-2.8365016283909257	Published	CVL	ELISA	Serum progesterone	BCA
Barousse-2007	3061	3061-2-9	2-9	Other	Unknown	NA	NA	DMPA	NA	NA	NA	NA	NA	NA	NA	NA	NA	NA	690000000	Ineligible - their phase not defined	Ineligible - use of hormonal contraception or IUD	Ineligible - use of hormonal contraception or IUD	IL-10	0.27999993	In	NA	3586	IL10	-1.836501628390926	Published	CVL	ELISA	Serum progesterone	BCA
Barousse-2007	3061	3061-3-0	3-0	Other	Unknown	NA	NA	DMPA	NA	NA	NA	6	Negative	21	NA	NA	NA	NA	410000000	Ineligible - their phase not defined	Ineligible - use of hormonal contraception or IUD	Ineligible - use of hormonal contraception or IUD	IL-10	9.1799984	In	NA	3586	IL10	3.1984939021889454	Published	CVL	ELISA	Serum progesterone	BCA
Barousse-2007	3061	3061-3-3	3-3	Other	Unknown	NA	NA	DMPA	NA	NA	NA	26	Negative	91	NA	NA	NA	NA	340000000	Ineligible - their phase not defined	Ineligible - use of hormonal contraception or IUD	Ineligible - use of hormonal contraception or IUD	IL-10	20.0799988	In	NA	3586	IL10	4.3276872779592095	Published	CVL	ELISA	Serum progesterone	BCA
Barousse-2007	3064	3064-0	0	Follicular	Unknown	0.23	5	Oral contraceptive	4.4	Negative	Visual	NA	NA	NA	Negative	Negative	Negative	Negative	500000000	Ineligible - their phase not defined	Ineligible - use of hormonal contraception or IUD	Ineligible - use of hormonal contraception or IUD	IL-10	176.105	In	NA	3586	IL10	7.460292060742826	Published	CVL	ELISA	Serum progesterone	BCA
Barousse-2007	3064	3064-3-0	3-0	Other	Unknown	NA	NA	None	NA	NA	NA	10	NA	NA	NA	NA	NA	NA	510000000	Ineligible - their phase not defined	Ineligible - no menstrual cycle information	Ineligible - no menstrual cycle information	IL-10	0.139999965	Below	NA	3586	IL10	-2.8365016283909257	Published	CVL	ELISA	Serum progesterone	BCA
Barousse-2007	3064	3064-3-3	3-3	Other	Unknown	NA	NA	Oral contraceptive	NA	NA	NA	103	NA	NA	NA	NA	NA	NA	810000000	Ineligible - their phase not defined	Ineligible - use of hormonal contraception or IUD	Ineligible - use of hormonal contraception or IUD	IL-10	21.4600023	In	NA	3586	IL10	4.423578325604277	Published	CVL	ELISA	Serum progesterone	BCA
Barousse-2007	3065	3065-1-3	1-3	Other	Unknown	NA	NA	Unknown	4.7	Negative	Visual	NA	NA	NA	Negative	Negative	Negative	Negative	122000000	Ineligible - their phase not defined	Ineligible - unknown if hormonal contraception used	Ineligible - unknown if hormonal contraception used	IL-10	335.43534	In	NA	3586	IL10	8.389890882722543	Published	CVL	ELISA	Serum progesterone	BCA
Barousse-2007	3065	3065-1-6	1-6	Other	Unknown	NA	NA	Oral contraceptive	NA	NA	NA	NA	NA	NA	Negative	Negative	Negative	Negative	2040000000	Ineligible - their phase not defined	Ineligible - use of hormonal contraception or IUD	Ineligible - use of hormonal contraception or IUD	IL-10	28.254	In	NA	3586	IL10	4.820383223358597	Published	CVL	ELISA	Serum progesterone	BCA
Barousse-2007	3065	3065-2-9	2-9	Other	Unknown	NA	NA	Oral contraceptive	NA	NA	NA	NA	NA	NA	NA	NA	NA	NA	1020000000	Ineligible - their phase not defined	Ineligible - use of hormonal contraception or IUD	Ineligible - use of hormonal contraception or IUD	IL-10	28.1299986	In	NA	3586	IL10	4.814037575738585	Published	CVL	ELISA	Serum progesterone	BCA
Barousse-2007	3065	3065-3-0	3-0	Other	Unknown	NA	NA	None	NA	NA	NA	NA	NA	NA	NA	NA	NA	NA	670000000	Ineligible - their phase not defined	Ineligible - no menstrual cycle information	Ineligible - no menstrual cycle information	IL-10	0.139999965	Below	NA	3586	IL10	-2.8365016283909257	Published	CVL	ELISA	Serum progesterone	BCA
Barousse-2007	3068	3068-0	0	Follicular	Unknown	0.41	569.69	DMPA	4.7	Negative	Visual	3	NA	NA	Positive	Negative	Negative	Negative	413000000	Ineligible - their phase not defined	Ineligible - use of hormonal contraception or IUD	Ineligible - use of hormonal contraception or IUD	IL-10	0.139999965	Below	NA	3586	IL10	-2.8365016283909257	Published	CVL	ELISA	Serum progesterone	BCA
Barousse-2007	3068	3068-1-3	1-3	Other	Unknown	NA	NA	DMPA	4.7	Positive	Visual	10	Negative	30	Negative	Negative	Negative	Negative	671000000	Ineligible - their phase not defined	Ineligible - use of hormonal contraception or IUD	Ineligible - use of hormonal contraception or IUD	IL-10	0.139999965	Below	NA	3586	IL10	-2.8365016283909257	Published	CVL	ELISA	Serum progesterone	BCA
Barousse-2007	3068	3068-2-6	2-6	Other	Unknown	NA	NA	None	NA	NA	NA	1	NA	NA	NA	NA	NA	NA	100000000	Ineligible - their phase not defined	Ineligible - no menstrual cycle information	Ineligible - no menstrual cycle information	IL-10	76.93	In	NA	3586	IL10	6.265474403232111	Published	CVL	ELISA	Serum progesterone	BCA
Barousse-2007	3068	3068-2-9	2-9	Other	Unknown	NA	NA	None	NA	NA	NA	9	Negative	41	NA	NA	NA	NA	170000000	Ineligible - their phase not defined	Ineligible - no menstrual cycle information	Ineligible - no menstrual cycle information	IL-10	0.139999965	Below	NA	3586	IL10	-2.8365016283909257	Published	CVL	ELISA	Serum progesterone	BCA
Barousse-2007	3070	3070-0	0	Follicular	Unknown	0.32	40.68	Unknown	4.7	Negative	Visual	NA	NA	NA	Negative	Negative	Negative	Negative	438000000	Ineligible - their phase not defined	Ineligible - unknown if hormonal contraception used	Ineligible - unknown if hormonal contraception used	IL-10	0.139999965	Below	NA	3586	IL10	-2.8365016283909257	Published	CVL	ELISA	Serum progesterone	BCA
Barousse-2007	3070	3070-1-3	1-3	Other	Unknown	NA	NA	DMPA	4.7	NA	NA	NA	NA	NA	Negative	Negative	Negative	Negative	870000000	Ineligible - their phase not defined	Ineligible - use of hormonal contraception or IUD	Ineligible - use of hormonal contraception or IUD	IL-10	1.4442	In	NA	3586	IL10	0.5302705476462036	Published	CVL	ELISA	Serum progesterone	BCA
Barousse-2007	3070	3070-1-6	1-6	Other	Unknown	NA	NA	DMPA	4.4	NA	NA	265	NA	NA	Negative	Negative	Negative	Negative	700000000	Ineligible - their phase not defined	Ineligible - use of hormonal contraception or IUD	Ineligible - use of hormonal contraception or IUD	IL-10	0.139999965	Below	NA	3586	IL10	-2.8365016283909257	Published	CVL	ELISA	Serum progesterone	BCA
Barousse-2007	3070	3070-2-0	2-0	Follicular	Unknown	0.21	4.48	DMPA	4.4	NA	NA	170	NA	NA	Negative	Negative	Negative	Negative	390000000	Ineligible - their phase not defined	Ineligible - use of hormonal contraception or IUD	Ineligible - use of hormonal contraception or IUD	IL-10	0.139999965	Below	NA	3586	IL10	-2.8365016283909257	Published	CVL	ELISA	Serum progesterone	BCA
Barousse-2007	3070	3070-2-3	2-3	Follicular	Unknown	0.29	1.19	Oral contraceptive	6.1	NA	NA	108	Positive	0	Negative	Negative	Negative	Negative	400000000	Ineligible - their phase not defined	Ineligible - use of hormonal contraception or IUD	Ineligible - use of hormonal contraception or IUD	IL-10	0.139999965	Below	NA	3586	IL10	-2.8365016283909257	Published	CVL	ELISA	Serum progesterone	BCA
Barousse-2007	3070	3070-2-6	2-6	Other	Unknown	NA	NA	Oral contraceptive	NA	NA	NA	91	NA	NA	NA	NA	NA	NA	1230000000	Ineligible - their phase not defined	Ineligible - use of hormonal contraception or IUD	Ineligible - use of hormonal contraception or IUD	IL-10	82.4499996	In	NA	3586	IL10	6.365447581550978	Published	CVL	ELISA	Serum progesterone	BCA
Barousse-2007	3070	3070-2-9	2-9	Other	Unknown	NA	NA	Oral contraceptive	NA	NA	NA	122	NA	NA	NA	NA	NA	NA	690000000	Ineligible - their phase not defined	Ineligible - use of hormonal contraception or IUD	Ineligible - use of hormonal contraception or IUD	IL-10	41.0099982	In	NA	3586	IL10	5.3579037752301035	Published	CVL	ELISA	Serum progesterone	BCA
Barousse-2007	3070	3070-3-0	3-0	Other	Unknown	NA	NA	None	NA	NA	NA	108	NA	NA	NA	NA	NA	NA	1010000000	Ineligible - their phase not defined	Ineligible - no menstrual cycle information	Ineligible - no menstrual cycle information	IL-10	36.4300031	In	NA	3586	IL10	5.187055212733757	Published	CVL	ELISA	Serum progesterone	BCA
Barousse-2007	3070	3070-3-3	3-3	Other	Unknown	NA	NA	DMPA	NA	NA	NA	5	NA	NA	NA	NA	NA	NA	1580000000	Ineligible - their phase not defined	Ineligible - use of hormonal contraception or IUD	Ineligible - use of hormonal contraception or IUD	IL-10	9.89000052	In	NA	3586	IL10	3.305970596838926	Published	CVL	ELISA	Serum progesterone	BCA
Barousse-2007	3073	3073-0	0	Other	Unknown	NA	NA	DMPA	4.7	Negative	Visual	NA	NA	NA	Negative	Negative	Negative	Negative	492000000	Ineligible - their phase not defined	Ineligible - use of hormonal contraception or IUD	Ineligible - use of hormonal contraception or IUD	IL-10	109.2486	In	NA	3586	IL10	6.771470981756903	Published	CVL	ELISA	Serum progesterone	BCA
Barousse-2007	3073	3073-2-9	2-9	Other	Unknown	NA	NA	None	NA	NA	NA	103	NA	NA	NA	NA	NA	NA	250000000	Ineligible - their phase not defined	Ineligible - no menstrual cycle information	Ineligible - no menstrual cycle information	IL-10	22.67	In	NA	3586	IL10	4.502712485966061	Published	CVL	ELISA	Serum progesterone	BCA
Barousse-2007	3073	3073-3-0	3-0	Other	Unknown	NA	NA	DMPA	NA	NA	NA	14	NA	NA	NA	NA	NA	NA	1240000000	Ineligible - their phase not defined	Ineligible - use of hormonal contraception or IUD	Ineligible - use of hormonal contraception or IUD	IL-10	46.210001199999994	In	NA	3586	IL10	5.530133221856298	Published	CVL	ELISA	Serum progesterone	BCA
Barousse-2007	3074	3074-0	0	Follicular	Unknown	0.4	48.87	Oral contraceptive	5.3	Negative	Visual	148	NA	NA	Negative	Negative	Negative	Negative	1063000000	Ineligible - their phase not defined	Ineligible - use of hormonal contraception or IUD	Ineligible - use of hormonal contraception or IUD	IL-10	0.139999965	Below	NA	3586	IL10	-2.8365016283909257	Published	CVL	ELISA	Serum progesterone	BCA
Barousse-2007	3074	3074-1-3	1-3	Other	Unknown	NA	NA	Oral contraceptive	5	NA	NA	35	NA	NA	Negative	Negative	Negative	Negative	480000000	Ineligible - their phase not defined	Ineligible - use of hormonal contraception or IUD	Ineligible - use of hormonal contraception or IUD	IL-10	0.139999965	Below	NA	3586	IL10	-2.8365016283909257	Published	CVL	ELISA	Serum progesterone	BCA
Barousse-2007	3074	3074-1-9	1-9	Follicular	Unknown	0.88	54.91	DMPA	6.1	NA	NA	37	NA	NA	Negative	Negative	Negative	Negative	1090000000	Ineligible - their phase not defined	Ineligible - use of hormonal contraception or IUD	Ineligible - use of hormonal contraception or IUD	IL-10	0.139999965	Below	NA	3586	IL10	-2.8365016283909257	Published	CVL	ELISA	Serum progesterone	BCA
Barousse-2007	3074	3074-2-0	2-0	Follicular	Unknown	0.71	8.08	DMPA	4.7	NA	NA	1	NA	NA	Negative	Negative	Negative	Negative	580000000	Ineligible - their phase not defined	Ineligible - use of hormonal contraception or IUD	Ineligible - use of hormonal contraception or IUD	IL-10	0.139999965	Below	NA	3586	IL10	-2.8365016283909257	Published	CVL	ELISA	Serum progesterone	BCA
Barousse-2007	3074	3074-2-3	2-3	Follicular	Unknown	0.42	2.88	DMPA	7	NA	NA	2	NA	NA	Positive	Negative	Negative	Negative	290000000	Ineligible - their phase not defined	Ineligible - use of hormonal contraception or IUD	Ineligible - use of hormonal contraception or IUD	IL-10	11.70005	In	NA	3586	IL10	3.5484427900462907	Published	CVL	ELISA	Serum progesterone	BCA
Barousse-2007	3076	3076-0	0	Other	Unknown	NA	NA	DMPA	4.7	Negative	Visual	5	NA	NA	Negative	Negative	Negative	Negative	1034000000	Ineligible - their phase not defined	Ineligible - use of hormonal contraception or IUD	Ineligible - use of hormonal contraception or IUD	IL-10	0.139999965	Below	NA	3586	IL10	-2.8365016283909257	Published	CVL	ELISA	Serum progesterone	BCA
Barousse-2007	3059	3059-0	0	Other	Unknown	2.68	50.49	None	4	Negative	Visual	8	NA	NA	Negative	Negative	Negative	Negative	1117000000	Ineligible - their phase not defined	Ineligible - serum progesterone outside of allowed windows	Ineligible - serum progesterone outside of allowed windows	IL-10	201.52914	In	NA	3586	IL10	7.654844649341662	Published	CVL	ELISA	Serum progesterone	BCA
Barousse-2007	3059	3059-1-3	1-3	Other	Unknown	NA	NA	None	6.1	Negative	Visual	14	NA	NA	Positive	Negative	Negative	Negative	513000000	Ineligible - their phase not defined	Ineligible - no menstrual cycle information	Ineligible - no menstrual cycle information	IL-10	237.48822	In	NA	3586	IL10	7.891712143769593	Published	CVL	ELISA	Serum progesterone	BCA
Barousse-2007	3059	3059-2-0	2-0	Other	Unknown	NA	NA	Oral contraceptive	4.7	NA	NA	1	Negative	12	NA	NA	NA	NA	240000000	Ineligible - their phase not defined	Ineligible - use of hormonal contraception or IUD	Ineligible - use of hormonal contraception or IUD	IL-10	0.139999965	Below	NA	3586	IL10	-2.8365016283909257	Published	CVL	ELISA	Serum progesterone	BCA
Barousse-2007	3062	3062-1-3	1-3	Other	Unknown	NA	NA	DMPA	6	Negative	Visual	30	Negative	107	Negative	Negative	Positive	Negative	806000000	Ineligible - their phase not defined	Ineligible - use of hormonal contraception or IUD	Ineligible - use of hormonal contraception or IUD	IL-10	256.45308	In	NA	3586	IL10	8.002551087953059	Published	CVL	ELISA	Serum progesterone	BCA
Barousse-2007	3062	3062-3-0	3-0	Other	Unknown	NA	NA	None	NA	NA	NA	0	Negative	84	NA	NA	NA	NA	150000000	Ineligible - their phase not defined	Ineligible - no menstrual cycle information	Ineligible - no menstrual cycle information	IL-10	23.080005	In	NA	3586	IL10	4.528571631412977	Published	CVL	ELISA	Serum progesterone	BCA
Barousse-2007	3063	3063-0	0	Follicular	Unknown	0.33	55.6	None	NA	Negative	Visual	NA	NA	NA	Negative	Negative	Negative	Negative	627000000	Ineligible - their phase not defined	Eligible	Ineligible - missing co-variate information	IL-10	236.48559	In	NA	3586	IL10	7.885608466916937	Published	CVL	ELISA	Serum progesterone	BCA
Barousse-2007	3063	3063-1-3	1-3	Other	Unknown	NA	NA	Oral contraceptive	NA	Positive	Visual	17	NA	NA	Negative	Negative	Negative	Negative	445000000	Ineligible - their phase not defined	Ineligible - use of hormonal contraception or IUD	Ineligible - use of hormonal contraception or IUD	IL-10	245.5866	In	NA	3586	IL10	7.9400880345180385	Published	CVL	ELISA	Serum progesterone	BCA
Barousse-2007	3063	3063-1-9	1-9	Other	Unknown	NA	NA	None	4.4	NA	NA	7	NA	NA	Negative	Negative	Negative	Negative	430000000	Ineligible - their phase not defined	Ineligible - no menstrual cycle information	Ineligible - no menstrual cycle information	IL-10	0.139999965	Below	NA	3586	IL10	-2.8365016283909257	Published	CVL	ELISA	Serum progesterone	BCA
Barousse-2007	3063	3063-2-0	2-0	Follicular	Unknown	0.37	74.89	DMPA	4.7	NA	NA	19	NA	NA	Negative	Negative	Negative	Negative	270000000	Ineligible - their phase not defined	Ineligible - use of hormonal contraception or IUD	Ineligible - use of hormonal contraception or IUD	IL-10	0.139999965	Below	NA	3586	IL10	-2.8365016283909257	Published	CVL	ELISA	Serum progesterone	BCA
Barousse-2007	3063	3063-2-6	2-6	Follicular	Unknown	0.68	27.59	DMPA	4.4	NA	NA	158	NA	NA	Negative	Negative	Negative	Negative	430000000	Ineligible - their phase not defined	Ineligible - use of hormonal contraception or IUD	Ineligible - use of hormonal contraception or IUD	IL-10	0.139999965	Below	NA	3586	IL10	-2.8365016283909257	Published	CVL	ELISA	Serum progesterone	BCA
Barousse-2007	3063	3063-2-9	2-9	Other	Unknown	NA	NA	None	NA	NA	NA	183	NA	NA	NA	NA	NA	NA	160000000	Ineligible - their phase not defined	Ineligible - no menstrual cycle information	Ineligible - no menstrual cycle information	IL-10	13.44	In	NA	3586	IL10	3.7484612330040354	Published	CVL	ELISA	Serum progesterone	BCA
Barousse-2007	3063	3063-3-0	3-0	Other	Unknown	NA	NA	DMPA	NA	NA	NA	140	NA	NA	NA	NA	NA	NA	410000000	Ineligible - their phase not defined	Ineligible - use of hormonal contraception or IUD	Ineligible - use of hormonal contraception or IUD	IL-10	54.699986	In	NA	3586	IL10	5.773468558659616	Published	CVL	ELISA	Serum progesterone	BCA
Barousse-2007	3063	3063-3-3	3-3	Other	Unknown	NA	NA	DMPA	NA	NA	NA	80	NA	NA	NA	NA	NA	NA	530000000	Ineligible - their phase not defined	Ineligible - use of hormonal contraception or IUD	Ineligible - use of hormonal contraception or IUD	IL-10	1.089998	In	NA	3586	IL10	0.1243254878529091	Published	CVL	ELISA	Serum progesterone	BCA
Barousse-2007	3066	3066-0	0	Follicular	Unknown	0.23	5	Oral contraceptive	4.7	Negative	Visual	3	Negative	23	Negative	Negative	Negative	Negative	735000000	Ineligible - their phase not defined	Ineligible - use of hormonal contraception or IUD	Ineligible - use of hormonal contraception or IUD	IL-10	368.65395	In	NA	3586	IL10	8.526123404807333	Published	CVL	ELISA	Serum progesterone	BCA
Barousse-2007	3066	3066-1-3	1-3	Other	Unknown	NA	NA	Oral contraceptive	7	Negative	Visual	7	Negative	7	Negative	Negative	Negative	Negative	636000000	Ineligible - their phase not defined	Ineligible - use of hormonal contraception or IUD	Ineligible - use of hormonal contraception or IUD	IL-10	370.1838	In	NA	3586	IL10	8.532097951079779	Published	CVL	ELISA	Serum progesterone	BCA
Barousse-2007	3067	3067-0	0	Other	Unknown	NA	NA	Oral contraceptive	4.4	Negative	Visual	17	Positive	1	NA	NA	NA	NA	245000000	Ineligible - their phase not defined	Ineligible - use of hormonal contraception or IUD	Ineligible - use of hormonal contraception or IUD	IL-10	382.2882	In	NA	3586	IL10	8.578516859305868	Published	CVL	ELISA	Serum progesterone	BCA
Barousse-2007	3067	3067-1-3	1-3	Other	Unknown	NA	NA	None	4.4	Negative	Visual	72	Negative	30	Negative	Negative	Negative	Negative	557000000	Ineligible - their phase not defined	Ineligible - no menstrual cycle information	Ineligible - no menstrual cycle information	IL-10	0.139999965	Below	NA	3586	IL10	-2.8365016283909257	Published	CVL	ELISA	Serum progesterone	BCA
Barousse-2007	3067	3067-1-6	1-6	Other	Unknown	NA	NA	None	5.2	NA	NA	149	Negative	6	Negative	Negative	Negative	Negative	80000000	Ineligible - their phase not defined	Ineligible - no menstrual cycle information	Ineligible - no menstrual cycle information	IL-10	4.24	In	NA	3586	IL10	2.0840642647884744	Published	CVL	ELISA	Serum progesterone	BCA
Barousse-2007	3067	3067-2-3	2-3	Other	Unknown	NA	NA	None	NA	NA	NA	22	Negative	8	Negative	Negative	Negative	Negative	190000000	Ineligible - their phase not defined	Ineligible - no menstrual cycle information	Ineligible - no menstrual cycle information	IL-10	0.139999965	Below	NA	3586	IL10	-2.8365016283909257	Published	CVL	ELISA	Serum progesterone	BCA
Barousse-2007	3067	3067-2-9	2-9	Other	Unknown	NA	NA	Oral contraceptive	NA	NA	NA	2	Negative	4	NA	NA	NA	NA	210000000	Ineligible - their phase not defined	Ineligible - use of hormonal contraception or IUD	Ineligible - use of hormonal contraception or IUD	IL-10	32.63001	In	NA	3586	IL10	5.028127524454687	Published	CVL	ELISA	Serum progesterone	BCA
Barousse-2007	3069	3069-0	0	Luteal	Unknown	6.67	79.87	None	4.4	Negative	Visual	NA	NA	NA	Negative	Negative	Negative	Negative	530000000	Ineligible - their phase not defined	Eligible	Ineligible - missing co-variate information	IL-10	0.139999965	Below	NA	3586	IL10	-2.8365016283909257	Published	CVL	ELISA	Serum progesterone	BCA
Barousse-2007	3069	3069-1-3	1-3	Other	Unknown	NA	NA	None	4.7	Negative	Visual	16	NA	NA	Negative	Negative	Negative	Negative	442000000	Ineligible - their phase not defined	Ineligible - no menstrual cycle information	Ineligible - no menstrual cycle information	IL-10	0.139999965	Below	NA	3586	IL10	-2.8365016283909257	Published	CVL	ELISA	Serum progesterone	BCA
Barousse-2007	3069	3069-1-6	1-6	Other	Unknown	NA	NA	None	NA	NA	NA	97	NA	NA	Negative	Negative	Negative	Negative	130000000	Ineligible - their phase not defined	Ineligible - no menstrual cycle information	Ineligible - no menstrual cycle information	IL-10	1.1505	In	NA	3586	IL10	0.20226098356200264	Published	CVL	ELISA	Serum progesterone	BCA
Barousse-2007	3069	3069-1-9	1-9	Other	Unknown	NA	NA	None	4.4	NA	NA	32	NA	NA	Negative	Negative	Negative	Negative	110000000	Ineligible - their phase not defined	Ineligible - no menstrual cycle information	Ineligible - no menstrual cycle information	IL-10	2.8798	In	NA	3586	IL10	1.5259686210330885	Published	CVL	ELISA	Serum progesterone	BCA
Barousse-2007	3069	3069-2-3	2-3	Other	Unknown	NA	NA	DMPA	4	NA	NA	11	NA	NA	Negative	Negative	Negative	Negative	330000000	Ineligible - their phase not defined	Ineligible - use of hormonal contraception or IUD	Ineligible - use of hormonal contraception or IUD	IL-10	0.139999965	Below	NA	3586	IL10	-2.8365016283909257	Published	CVL	ELISA	Serum progesterone	BCA
Barousse-2007	3069	3069-2-6	2-6	Other	Unknown	NA	NA	DMPA	NA	NA	NA	5	NA	NA	NA	NA	NA	NA	330000000	Ineligible - their phase not defined	Ineligible - use of hormonal contraception or IUD	Ineligible - use of hormonal contraception or IUD	IL-10	0.139999965	Below	NA	3586	IL10	-2.8365016283909257	Published	CVL	ELISA	Serum progesterone	BCA
Barousse-2007	3069	3069-3-0	3-0	Other	Unknown	NA	NA	DMPA	NA	NA	NA	2	NA	NA	NA	NA	NA	NA	140000000	Ineligible - their phase not defined	Ineligible - use of hormonal contraception or IUD	Ineligible - use of hormonal contraception or IUD	IL-10	0.139999965	Below	NA	3586	IL10	-2.8365016283909257	Published	CVL	ELISA	Serum progesterone	BCA
Barousse-2007	3069	3069-3-3	3-3	Other	Unknown	NA	NA	DMPA	NA	NA	NA	1	NA	NA	NA	NA	NA	NA	800000000	Ineligible - their phase not defined	Ineligible - use of hormonal contraception or IUD	Ineligible - use of hormonal contraception or IUD	IL-10	4.3	In	NA	3586	IL10	2.1043366598147357	Published	CVL	ELISA	Serum progesterone	BCA
Barousse-2007	3071	3071-0	0	Other	Unknown	NA	NA	DMPA	4.4	Negative	Visual	12	NA	NA	Negative	Negative	Negative	Negative	1338000000	Ineligible - their phase not defined	Ineligible - use of hormonal contraception or IUD	Ineligible - use of hormonal contraception or IUD	IL-10	0.139999965	Below	NA	3586	IL10	-2.8365016283909257	Published	CVL	ELISA	Serum progesterone	BCA
Barousse-2007	3071	3071-1-6	1-6	Other	Unknown	NA	NA	DMPA	5.8	NA	NA	13	NA	NA	Negative	Negative	Negative	Negative	170000000	Ineligible - their phase not defined	Ineligible - use of hormonal contraception or IUD	Ineligible - use of hormonal contraception or IUD	IL-10	0.139999965	Below	NA	3586	IL10	-2.8365016283909257	Published	CVL	ELISA	Serum progesterone	BCA
Barousse-2007	3071	3071-1-9	1-9	Other	Unknown	NA	NA	DMPA	4.4	NA	NA	14	NA	NA	Negative	Negative	Negative	Negative	430000000	Ineligible - their phase not defined	Ineligible - use of hormonal contraception or IUD	Ineligible - use of hormonal contraception or IUD	IL-10	0.139999965	Below	NA	3586	IL10	-2.8365016283909257	Published	CVL	ELISA	Serum progesterone	BCA
Barousse-2007	3071	3071-2-9	2-9	Other	Unknown	NA	NA	Oral contraceptive	NA	NA	NA	3	NA	NA	NA	NA	NA	NA	530000000	Ineligible - their phase not defined	Ineligible - use of hormonal contraception or IUD	Ineligible - use of hormonal contraception or IUD	IL-10	33.360002	In	NA	3586	IL10	5.060047470162445	Published	CVL	ELISA	Serum progesterone	BCA
Barousse-2007	3071	3071-3-0	3-0	Other	Unknown	NA	NA	Oral contraceptive	NA	NA	NA	13	NA	NA	NA	NA	NA	NA	500000000	Ineligible - their phase not defined	Ineligible - use of hormonal contraception or IUD	Ineligible - use of hormonal contraception or IUD	IL-10	14.89	In	NA	3586	IL10	3.896271848807375	Published	CVL	ELISA	Serum progesterone	BCA
Barousse-2007	3072	3072-0	0	Other	Unknown	NA	NA	DMPA	5.8	Negative	Visual	5	NA	NA	Negative	Negative	Negative	Negative	560000000	Ineligible - their phase not defined	Ineligible - use of hormonal contraception or IUD	Ineligible - use of hormonal contraception or IUD	IL-10	0.139999965	Below	NA	3586	IL10	-2.8365016283909257	Published	CVL	ELISA	Serum progesterone	BCA
Barousse-2007	3072	3072-1-3	1-3	Other	Unknown	NA	NA	DMPA	NA	NA	NA	31	NA	NA	Negative	Negative	Negative	Negative	220000000	Ineligible - their phase not defined	Ineligible - use of hormonal contraception or IUD	Ineligible - use of hormonal contraception or IUD	IL-10	0.139999965	Below	NA	3586	IL10	-2.8365016283909257	Published	CVL	ELISA	Serum progesterone	BCA
Barousse-2007	3072	3072-1-6	1-6	Other	Unknown	NA	NA	DMPA	5	NA	NA	27	NA	NA	Positive	Negative	Negative	Negative	140000000	Ineligible - their phase not defined	Ineligible - use of hormonal contraception or IUD	Ineligible - use of hormonal contraception or IUD	IL-10	0.139999965	Below	NA	3586	IL10	-2.8365016283909257	Published	CVL	ELISA	Serum progesterone	BCA
Barousse-2007	3072	3072-1-9	1-9	Other	Unknown	NA	NA	DMPA	7	NA	NA	138	NA	NA	Negative	Negative	Negative	Negative	650000000	Ineligible - their phase not defined	Ineligible - use of hormonal contraception or IUD	Ineligible - use of hormonal contraception or IUD	IL-10	0.139999965	Below	NA	3586	IL10	-2.8365016283909257	Published	CVL	ELISA	Serum progesterone	BCA
Barousse-2007	3072	3072-2-3	2-3	Luteal	Unknown	10.19	54.6	DMPA	7	NA	NA	276	NA	NA	Negative	Negative	Negative	Negative	660000000	Ineligible - their phase not defined	Ineligible - use of hormonal contraception or IUD	Ineligible - use of hormonal contraception or IUD	IL-10	1.9701	In	NA	3586	IL10	0.9782688610738091	Published	CVL	ELISA	Serum progesterone	BCA
Barousse-2007	3072	3072-2-9	2-9	Other	Unknown	NA	NA	DMPA	NA	NA	NA	7	NA	NA	NA	NA	NA	NA	390000000	Ineligible - their phase not defined	Ineligible - use of hormonal contraception or IUD	Ineligible - use of hormonal contraception or IUD	IL-10	0.139999965	Below	NA	3586	IL10	-2.8365016283909257	Published	CVL	ELISA	Serum progesterone	BCA
Barousse-2007	3072	3072-3-0	3-0	Other	Unknown	NA	NA	DMPA	NA	NA	NA	40	NA	NA	NA	NA	NA	NA	290000000	Ineligible - their phase not defined	Ineligible - use of hormonal contraception or IUD	Ineligible - use of hormonal contraception or IUD	IL-10	4.4800012	In	NA	3586	IL10	2.1634991187189994	Published	CVL	ELISA	Serum progesterone	BCA
Barousse-2007	3075	3075-0	0	Other	Unknown	NA	NA	Oral contraceptive	4	Negative	Visual	47	Negative	127	Negative	Negative	Negative	Negative	534000000.00000006	Ineligible - their phase not defined	Ineligible - use of hormonal contraception or IUD	Ineligible - use of hormonal contraception or IUD	IL-10	0.139999965	Below	NA	3586	IL10	-2.8365016283909257	Published	CVL	ELISA	Serum progesterone	BCA
Barousse-2007	3075	3075-1-9	1-9	Other	Unknown	NA	NA	Oral contraceptive	4.4	NA	NA	75	NA	NA	Negative	Positive	Negative	Negative	340000000	Ineligible - their phase not defined	Ineligible - use of hormonal contraception or IUD	Ineligible - use of hormonal contraception or IUD	IL-10	0.139999965	Below	NA	3586	IL10	-2.8365016283909257	Published	CVL	ELISA	Serum progesterone	BCA
Barousse-2007	3077	3077-0	0	Other	Unknown	NA	NA	None	4.4	Negative	Visual	6	NA	NA	Negative	Negative	Negative	Negative	1128000000	Ineligible - their phase not defined	Ineligible - no menstrual cycle information	Ineligible - no menstrual cycle information	IL-10	0.139999965	Below	NA	3586	IL10	-2.8365016283909257	Published	CVL	ELISA	Serum progesterone	BCA
Barousse-2007	3078	3078-1-6	1-6	Other	Unknown	NA	NA	Oral contraceptive	4.4	NA	NA	106	NA	NA	Negative	Negative	Negative	Negative	840000000	Ineligible - their phase not defined	Ineligible - use of hormonal contraception or IUD	Ineligible - use of hormonal contraception or IUD	IL-10	89.400024	In	NA	3586	IL10	6.482203313596585	Published	CVL	ELISA	Serum progesterone	BCA
Barousse-2007	3078	3078-2-3	2-3	Other	Unknown	NA	NA	Oral contraceptive	4	NA	NA	204	NA	NA	Negative	Negative	Negative	Negative	840000000	Ineligible - their phase not defined	Ineligible - use of hormonal contraception or IUD	Ineligible - use of hormonal contraception or IUD	IL-10	29.829995999999998	In	NA	3586	IL10	4.898691879104888	Published	CVL	ELISA	Serum progesterone	BCA
Barousse-2007	3078	3078-2-9	2-9	Other	Unknown	NA	NA	Oral contraceptive	NA	NA	NA	101	NA	NA	NA	NA	NA	NA	550000000	Ineligible - their phase not defined	Ineligible - use of hormonal contraception or IUD	Ineligible - use of hormonal contraception or IUD	IL-10	35.64	In	NA	3586	IL10	5.155425431747197	Published	CVL	ELISA	Serum progesterone	BCA
Barousse-2007	3078	3078-3-3	3-3	Other	Unknown	NA	NA	Oral contraceptive	NA	NA	NA	5	NA	NA	NA	NA	NA	NA	120000000	Ineligible - their phase not defined	Ineligible - use of hormonal contraception or IUD	Ineligible - use of hormonal contraception or IUD	IL-10	57.72	In	NA	3586	IL10	5.850999394716474	Published	CVL	ELISA	Serum progesterone	BCA
Barousse-2007	3080	3080-0	0	Other	Unknown	NA	NA	DMPA	4.7	Negative	Visual	0	NA	NA	Negative	Negative	Negative	Negative	1214000000	Ineligible - their phase not defined	Ineligible - use of hormonal contraception or IUD	Ineligible - use of hormonal contraception or IUD	IL-10	262.73388	In	NA	3586	IL10	8.037458440327597	Published	CVL	ELISA	Serum progesterone	BCA
Barousse-2007	3082	3082-3-0	3-0	Other	Unknown	NA	NA	DMPA	NA	NA	NA	2	NA	NA	NA	NA	NA	NA	320000000	Ineligible - their phase not defined	Ineligible - use of hormonal contraception or IUD	Ineligible - use of hormonal contraception or IUD	IL-10	0.139999965	Below	NA	3586	IL10	-2.8365016283909257	Published	CVL	ELISA	Serum progesterone	BCA
Barousse-2007	3085	3085-2-3	2-3	Other	Unknown	NA	NA	DMPA	NA	NA	NA	94	Negative	4	NA	NA	NA	NA	260000000	Ineligible - their phase not defined	Ineligible - use of hormonal contraception or IUD	Ineligible - use of hormonal contraception or IUD	IL-10	13.1800006	In	NA	3586	IL10	3.7202785309098827	Published	CVL	ELISA	Serum progesterone	BCA
Barousse-2007	3085	3085-2-6	2-6	Other	Unknown	NA	NA	DMPA	NA	NA	NA	7	Negative	14	NA	NA	NA	NA	450000000	Ineligible - their phase not defined	Ineligible - use of hormonal contraception or IUD	Ineligible - use of hormonal contraception or IUD	IL-10	58.580009999999994	In	NA	3586	IL10	5.8723365343823675	Published	CVL	ELISA	Serum progesterone	BCA
Barousse-2007	3085	3085-2-9	2-9	Other	Unknown	NA	NA	None	NA	NA	NA	32	Negative	41	NA	NA	NA	NA	970000000	Ineligible - their phase not defined	Ineligible - no menstrual cycle information	Ineligible - no menstrual cycle information	IL-10	5.34000035	In	NA	3586	IL10	2.41683983647149	Published	CVL	ELISA	Serum progesterone	BCA
Barousse-2007	3085	3085-3-0	3-0	Other	Unknown	NA	NA	Unknown	NA	NA	NA	41	Negative	41	NA	NA	NA	NA	870000000	Ineligible - their phase not defined	Ineligible - unknown if hormonal contraception used	Ineligible - unknown if hormonal contraception used	IL-10	35.6600037	In	NA	3586	IL10	5.156234947540998	Published	CVL	ELISA	Serum progesterone	BCA
Barousse-2007	3086	3086-1-6	1-6	Other	Unknown	NA	NA	DMPA	6.1	NA	NA	43	Negative	13	Negative	Negative	Negative	Negative	1050000000	Ineligible - their phase not defined	Ineligible - use of hormonal contraception or IUD	Ineligible - use of hormonal contraception or IUD	IL-10	108.220035	In	NA	3586	IL10	6.75782380279725	Published	CVL	ELISA	Serum progesterone	BCA
Barousse-2007	3086	3086-1-9	1-9	Follicular	Unknown	0.67	43.98	DMPA	4.4	NA	NA	18	Negative	11	Negative	Negative	Negative	Negative	920000000	Ineligible - their phase not defined	Ineligible - use of hormonal contraception or IUD	Ineligible - use of hormonal contraception or IUD	IL-10	55.4400004	In	NA	3586	IL10	5.792855362771544	Published	CVL	ELISA	Serum progesterone	BCA
Barousse-2007	3090	3090-1-9	1-9	Follicular	Unknown	0.62	18.87	None	6.1	NA	NA	NA	NA	NA	Negative	Negative	Negative	Negative	1200000000	Ineligible - their phase not defined	Eligible	Ineligible - missing co-variate information	IL-10	57.36	In	NA	3586	IL10	5.84197311892718	Published	CVL	ELISA	Serum progesterone	BCA
Barousse-2007	3090	3090-2-6	2-6	Other	Unknown	NA	NA	None	NA	NA	NA	NA	NA	NA	NA	NA	NA	NA	610000000	Ineligible - their phase not defined	Ineligible - no menstrual cycle information	Ineligible - no menstrual cycle information	IL-10	35.7999972	In	NA	3586	IL10	5.161887569540406	Published	CVL	ELISA	Serum progesterone	BCA
Barousse-2007	3079	3079-0	0	Other	Unknown	NA	NA	None	NA	Negative	Visual	21	Negative	21	Negative	Negative	Positive	Negative	667000000	Ineligible - their phase not defined	Ineligible - no menstrual cycle information	Ineligible - no menstrual cycle information	IL-10	252.16602	In	NA	3586	IL10	7.978230071783792	Published	CVL	ELISA	Serum progesterone	BCA
Barousse-2007	3079	3079-2-9	2-9	Other	Unknown	NA	NA	None	NA	NA	NA	1	NA	NA	NA	NA	NA	NA	500000000	Ineligible - their phase not defined	Ineligible - no menstrual cycle information	Ineligible - no menstrual cycle information	IL-10	0.139999965	Below	NA	3586	IL10	-2.8365016283909257	Published	CVL	ELISA	Serum progesterone	BCA
Barousse-2007	3079	3079-3-0	3-0	Other	Unknown	NA	NA	None	NA	NA	NA	5	Negative	7	NA	NA	NA	NA	2710000000	Ineligible - their phase not defined	Ineligible - no menstrual cycle information	Ineligible - no menstrual cycle information	IL-10	0.139999965	Below	NA	3586	IL10	-2.8365016283909257	Published	CVL	ELISA	Serum progesterone	BCA
Barousse-2007	3081	3081-0	0	Other	Unknown	NA	NA	Unknown	4	Negative	Visual	NA	NA	NA	Negative	Negative	Negative	Negative	919000000	Ineligible - their phase not defined	Ineligible - unknown if hormonal contraception used	Ineligible - unknown if hormonal contraception used	IL-10	304.7404	In	NA	3586	IL10	8.251436963235335	Published	CVL	ELISA	Serum progesterone	BCA
Barousse-2007	3081	3081-1-3	1-3	Other	Unknown	NA	NA	None	7	NA	NA	NA	NA	NA	Negative	Negative	Negative	Negative	870000000	Ineligible - their phase not defined	Ineligible - no menstrual cycle information	Ineligible - no menstrual cycle information	IL-10	30.140001600000005	In	NA	3586	IL10	4.91360758840943	Published	CVL	ELISA	Serum progesterone	BCA
Barousse-2007	3081	3081-2-0	2-0	Luteal	Unknown	25.89	147.36	None	4	NA	NA	NA	NA	NA	Negative	Negative	Negative	Negative	2460000000	Ineligible - their phase not defined	Eligible	Ineligible - missing co-variate information	IL-10	96.8999904	In	NA	3586	IL10	6.598424617598172	Published	CVL	ELISA	Serum progesterone	BCA
Barousse-2007	3081	3081-2-3	2-3	Other	Unknown	NA	NA	None	NA	NA	NA	NA	NA	NA	NA	NA	NA	NA	640000000	Ineligible - their phase not defined	Ineligible - no menstrual cycle information	Ineligible - no menstrual cycle information	IL-10	7.04	In	NA	3586	IL10	2.8155754288625725	Published	CVL	ELISA	Serum progesterone	BCA
Barousse-2007	3081	3081-2-6	2-6	Other	Unknown	NA	NA	None	NA	NA	NA	NA	NA	NA	NA	NA	NA	NA	240000000	Ineligible - their phase not defined	Ineligible - no menstrual cycle information	Ineligible - no menstrual cycle information	IL-10	47.470008	In	NA	3586	IL10	5.568944387788463	Published	CVL	ELISA	Serum progesterone	BCA
Barousse-2007	3081	3081-2-9	2-9	Other	Unknown	NA	NA	None	NA	NA	NA	NA	NA	NA	NA	NA	NA	NA	390000000	Ineligible - their phase not defined	Ineligible - no menstrual cycle information	Ineligible - no menstrual cycle information	IL-10	149.739993	In	NA	3586	IL10	7.226315781892816	Published	CVL	ELISA	Serum progesterone	BCA
Barousse-2007	3081	3081-3-0	3-0	Other	Unknown	NA	NA	None	NA	NA	NA	NA	NA	NA	NA	NA	NA	NA	1120000000	Ineligible - their phase not defined	Ineligible - no menstrual cycle information	Ineligible - no menstrual cycle information	IL-10	41.93	In	NA	3586	IL10	5.389910925071665	Published	CVL	ELISA	Serum progesterone	BCA
Barousse-2007	3081	3081-3-3	3-3	Other	Unknown	NA	NA	None	NA	NA	NA	NA	NA	NA	NA	NA	NA	NA	790000000	Ineligible - their phase not defined	Ineligible - no menstrual cycle information	Ineligible - no menstrual cycle information	IL-10	44.0900027	In	NA	3586	IL10	5.462379660189321	Published	CVL	ELISA	Serum progesterone	BCA
Barousse-2007	3101	3101-2-0	2-0	Other	Unknown	NA	NA	DMPA	NA	NA	NA	15	NA	NA	NA	NA	NA	NA	1780000000	Ineligible - their phase not defined	Ineligible - use of hormonal contraception or IUD	Ineligible - use of hormonal contraception or IUD	IL-10	62.0100024	In	NA	3586	IL10	5.954429040209131	Published	CVL	ELISA	Serum progesterone	BCA
Barousse-2007	3101	3101-2-3	2-3	Other	Unknown	NA	NA	DMPA	NA	NA	NA	50	NA	NA	NA	NA	NA	NA	240000000	Ineligible - their phase not defined	Ineligible - use of hormonal contraception or IUD	Ineligible - use of hormonal contraception or IUD	IL-10	4.08	In	NA	3586	IL10	2.028569152196771	Published	CVL	ELISA	Serum progesterone	BCA
Barousse-2007	3102	3102-2-6	2-6	Other	Unknown	NA	NA	Oral contraceptive	NA	NA	NA	NA	Negative	85	NA	NA	NA	NA	230000000	Ineligible - their phase not defined	Ineligible - use of hormonal contraception or IUD	Ineligible - use of hormonal contraception or IUD	IL-10	30.169997	In	NA	3586	IL10	4.915042647915387	Published	CVL	ELISA	Serum progesterone	BCA
Barousse-2007	3103	3103-2-0	2-0	Other	Unknown	NA	NA	Oral contraceptive	NA	NA	NA	108	NA	NA	NA	NA	NA	NA	670000000	Ineligible - their phase not defined	Ineligible - use of hormonal contraception or IUD	Ineligible - use of hormonal contraception or IUD	IL-10	9.459998	In	NA	3586	IL10	3.241839878555116	Published	CVL	ELISA	Serum progesterone	BCA
Barousse-2007	3088	3088-1-3	1-3	Other	Unknown	NA	NA	None	4	NA	NA	2	NA	NA	Negative	Negative	Negative	Negative	760000000	Ineligible - their phase not defined	Ineligible - no menstrual cycle information	Ineligible - no menstrual cycle information	IL-10	47.8400012	In	NA	3586	IL10	5.580145520611382	Published	CVL	ELISA	Serum progesterone	BCA
Barousse-2007	3097	3097-1-6	1-6	Other	Unknown	NA	NA	None	5	NA	NA	24	Positive	0	NA	NA	NA	NA	1330000000	Ineligible - their phase not defined	Ineligible - no menstrual cycle information	Ineligible - no menstrual cycle information	IL-10	18.2799988	In	NA	3586	IL10	4.1921940705768845	Published	CVL	ELISA	Serum progesterone	BCA
Barousse-2007	3089	3089-2-0	2-0	Other	Unknown	NA	NA	DMPA	5.8	NA	NA	11	NA	NA	Positive	Negative	Negative	Negative	280000000	Ineligible - their phase not defined	Ineligible - use of hormonal contraception or IUD	Ineligible - use of hormonal contraception or IUD	IL-10	0.139999965	Below	NA	3586	IL10	-2.8365016283909257	Published	CVL	ELISA	Serum progesterone	BCA
Barousse-2007	3089	3089-2-3	2-3	Other	Unknown	NA	NA	DMPA	NA	NA	NA	10	NA	NA	NA	NA	NA	NA	430000000	Ineligible - their phase not defined	Ineligible - use of hormonal contraception or IUD	Ineligible - use of hormonal contraception or IUD	IL-10	13.1000016	In	NA	3586	IL10	3.711495082857105	Published	CVL	ELISA	Serum progesterone	BCA
Barousse-2007	3111	3111-1-9	1-9	Other	Unknown	NA	NA	DMPA	4.7	NA	NA	3	Negative	28	Negative	Negative	Negative	Negative	920000000	Ineligible - their phase not defined	Ineligible - use of hormonal contraception or IUD	Ineligible - use of hormonal contraception or IUD	IL-10	5.43000008	In	NA	3586	IL10	2.4409522192848123	Published	CVL	ELISA	Serum progesterone	BCA
Barousse-2007	3111	3111-2-0	2-0	Other	Unknown	NA	NA	DMPA	NA	NA	NA	7	Negative	7	NA	NA	NA	NA	390000000	Ineligible - their phase not defined	Ineligible - use of hormonal contraception or IUD	Ineligible - use of hormonal contraception or IUD	IL-10	19.7399982	In	NA	3586	IL10	4.3030499531289275	Published	CVL	ELISA	Serum progesterone	BCA
Barousse-2007	3111	3111-2-3	2-3	Other	Unknown	NA	NA	DMPA	NA	NA	NA	53	Negative	6	NA	NA	NA	NA	320000000	Ineligible - their phase not defined	Ineligible - use of hormonal contraception or IUD	Ineligible - use of hormonal contraception or IUD	IL-10	108.14	In	NA	3586	IL10	6.756756451307274	Published	CVL	ELISA	Serum progesterone	BCA
Barousse-2007	3111	3111-2-9	2-9	Other	Unknown	NA	NA	DMPA	NA	NA	NA	12	Negative	12	NA	NA	NA	NA	230000000	Ineligible - their phase not defined	Ineligible - use of hormonal contraception or IUD	Ineligible - use of hormonal contraception or IUD	IL-10	51.459993	In	NA	3586	IL10	5.685379355712166	Published	CVL	ELISA	Serum progesterone	BCA
Barousse-2007	3098	3098-1-9	1-9	Other	Unknown	NA	NA	None	NA	NA	NA	59	NA	NA	NA	NA	NA	NA	50000000	Ineligible - their phase not defined	Ineligible - no menstrual cycle information	Ineligible - no menstrual cycle information	IL-10	28.610000000000003	In	NA	3586	IL10	4.838447592548459	Published	CVL	ELISA	Serum progesterone	BCA
Barousse-2007	3100	3100-1-9	1-9	Other	Unknown	NA	NA	DMPA	NA	NA	NA	5	NA	NA	NA	NA	NA	NA	700000000	Ineligible - their phase not defined	Ineligible - use of hormonal contraception or IUD	Ineligible - use of hormonal contraception or IUD	IL-10	33.149998	In	NA	3586	IL10	5.050936878184798	Published	CVL	ELISA	Serum progesterone	BCA
Barousse-2007	3100	3100-2-0	2-0	Other	Unknown	NA	NA	Unknown	NA	NA	NA	NA	NA	NA	NA	NA	NA	NA	280000000	Ineligible - their phase not defined	Ineligible - unknown if hormonal contraception used	Ineligible - unknown if hormonal contraception used	IL-10	6.1699988	In	NA	3586	IL10	2.625270208785679	Published	CVL	ELISA	Serum progesterone	BCA
Barousse-2007	3099	3099-2-0	2-0	Other	Unknown	NA	NA	None	NA	NA	NA	1	NA	NA	NA	NA	NA	NA	380000000	Ineligible - their phase not defined	Ineligible - no menstrual cycle information	Ineligible - no menstrual cycle information	IL-10	1.6999999200000002	In	NA	3586	IL10	0.7655346784714443	Published	CVL	ELISA	Serum progesterone	BCA
Barousse-2007	3125	3125-1-6	1-6	Other	Unknown	NA	NA	Oral contraceptive	4.7	NA	NA	1	Negative	72	Negative	Negative	Positive	Negative	1480000000	Ineligible - their phase not defined	Ineligible - use of hormonal contraception or IUD	Ineligible - use of hormonal contraception or IUD	IL-10	0.139999965	Below	NA	3586	IL10	-2.8365016283909257	Published	CVL	ELISA	Serum progesterone	BCA
Barousse-2007	3104	3104-2-0	2-0	Other	Unknown	NA	NA	None	NA	NA	NA	4	NA	NA	NA	NA	NA	NA	640000000	Ineligible - their phase not defined	Ineligible - no menstrual cycle information	Ineligible - no menstrual cycle information	IL-10	8.44	In	NA	3586	IL10	3.0772429989324603	Published	CVL	ELISA	Serum progesterone	BCA
Barousse-2007	3106	3106-0	0	Luteal	Unknown	7.87	97.43	None	4	NA	NA	NA	NA	NA	Negative	Negative	Negative	Negative	250000000	Ineligible - their phase not defined	Eligible	Ineligible - missing co-variate information	IL-10	222.9625	In	NA	3586	IL10	7.8006572738512485	Published	CVL	ELISA	Serum progesterone	BCA
Barousse-2007	3106	3106-1-3	1-3	Luteal	Unknown	11.86	50.55	Unknown	4	NA	NA	NA	NA	NA	Negative	Negative	Negative	Negative	1260000000	Ineligible - their phase not defined	Ineligible - unknown if hormonal contraception used	Ineligible - unknown if hormonal contraception used	IL-10	220.24169999999998	In	NA	3586	IL10	7.782943840727593	Published	CVL	ELISA	Serum progesterone	BCA
Barousse-2007	3106	3106-2-0	2-0	Other	Unknown	NA	NA	None	NA	NA	NA	NA	NA	NA	NA	NA	NA	NA	310000000	Ineligible - their phase not defined	Ineligible - no menstrual cycle information	Ineligible - no menstrual cycle information	IL-10	4.9899987	In	NA	3586	IL10	2.3190394397100715	Published	CVL	ELISA	Serum progesterone	BCA
Barousse-2007	3107	3107-1-9	1-9	Other	Unknown	NA	NA	DMPA	NA	NA	NA	21	NA	NA	NA	NA	NA	NA	360000000	Ineligible - their phase not defined	Ineligible - use of hormonal contraception or IUD	Ineligible - use of hormonal contraception or IUD	IL-10	0.139999965	Below	NA	3586	IL10	-2.8365016283909257	Published	CVL	ELISA	Serum progesterone	BCA
Barousse-2007	3108	3108-1-9	1-9	Other	Unknown	NA	NA	Oral contraceptive	NA	NA	NA	115	NA	NA	NA	NA	NA	NA	480000000	Ineligible - their phase not defined	Ineligible - use of hormonal contraception or IUD	Ineligible - use of hormonal contraception or IUD	IL-10	15.68016	In	NA	3586	IL10	3.9708683756433434	Published	CVL	ELISA	Serum progesterone	BCA
Barousse-2007	3109	3109-1-3	1-3	Other	Unknown	NA	NA	None	5	NA	NA	105	Negative	7	Negative	Negative	Negative	Negative	350000000	Ineligible - their phase not defined	Ineligible - no menstrual cycle information	Ineligible - no menstrual cycle information	IL-10	68.38475	In	NA	3586	IL10	6.095602730636751	Published	CVL	ELISA	Serum progesterone	BCA
Barousse-2007	3112	3112-1-9	1-9	Other	Unknown	NA	NA	DMPA	NA	NA	NA	50	NA	NA	NA	NA	NA	NA	520000000	Ineligible - their phase not defined	Ineligible - use of hormonal contraception or IUD	Ineligible - use of hormonal contraception or IUD	IL-10	53.699984	In	NA	3586	IL10	5.746849753244716	Published	CVL	ELISA	Serum progesterone	BCA
Barousse-2007	3113	3113-1-6	1-6	Other	Unknown	NA	NA	Oral contraceptive	4.7	NA	NA	NA	NA	NA	Negative	Negative	Negative	Negative	550000000	Ineligible - their phase not defined	Ineligible - use of hormonal contraception or IUD	Ineligible - use of hormonal contraception or IUD	IL-10	0.139999965	Below	NA	3586	IL10	-2.8365016283909257	Published	CVL	ELISA	Serum progesterone	BCA
Barousse-2007	3113	3113-2-0	2-0	Other	Unknown	NA	NA	Oral contraceptive	NA	NA	NA	NA	NA	NA	NA	NA	NA	NA	330000000	Ineligible - their phase not defined	Ineligible - use of hormonal contraception or IUD	Ineligible - use of hormonal contraception or IUD	IL-10	26.62011	In	NA	3586	IL10	4.7344446276746055	Published	CVL	ELISA	Serum progesterone	BCA
Barousse-2007	3114	3114-0	0	Luteal	Unknown	21.69	246.32	None	6.1	NA	NA	NA	NA	NA	Negative	Negative	Negative	Negative	900000000	Ineligible - their phase not defined	Eligible	Ineligible - missing co-variate information	IL-10	0.139999965	Below	NA	3586	IL10	-2.8365016283909257	Published	CVL	ELISA	Serum progesterone	BCA
Barousse-2007	3114	3114-1-6	1-6	Other	Unknown	NA	NA	None	NA	NA	NA	NA	NA	NA	NA	NA	NA	NA	300000000	Ineligible - their phase not defined	Ineligible - no menstrual cycle information	Ineligible - no menstrual cycle information	IL-10	5.1099	In	NA	3586	IL10	2.3532950581069776	Published	CVL	ELISA	Serum progesterone	BCA
Barousse-2007	3114	3114-1-9	1-9	Other	Unknown	NA	NA	None	NA	NA	NA	NA	NA	NA	NA	NA	NA	NA	220000000	Ineligible - their phase not defined	Ineligible - no menstrual cycle information	Ineligible - no menstrual cycle information	IL-10	0.139999965	Below	NA	3586	IL10	-2.8365016283909257	Published	CVL	ELISA	Serum progesterone	BCA
Barousse-2007	3114	3114-2-0	2-0	Other	Unknown	NA	NA	None	NA	NA	NA	NA	NA	NA	NA	NA	NA	NA	2580000000	Ineligible - their phase not defined	Ineligible - no menstrual cycle information	Ineligible - no menstrual cycle information	IL-10	3.82999968	In	NA	3586	IL10	1.9373442716117382	Published	CVL	ELISA	Serum progesterone	BCA
Barousse-2007	3115	3115-1-6	1-6	Other	Unknown	NA	NA	None	NA	NA	NA	4	NA	NA	NA	NA	NA	NA	290000000	Ineligible - their phase not defined	Ineligible - no menstrual cycle information	Ineligible - no menstrual cycle information	IL-10	0.139999965	Below	NA	3586	IL10	-2.8365016283909257	Published	CVL	ELISA	Serum progesterone	BCA
Barousse-2007	3115	3115-1-9	1-9	Other	Unknown	NA	NA	None	NA	NA	NA	5	NA	NA	NA	NA	NA	NA	890000000	Ineligible - their phase not defined	Ineligible - no menstrual cycle information	Ineligible - no menstrual cycle information	IL-10	93.020041	In	NA	3586	IL10	6.539469670639842	Published	CVL	ELISA	Serum progesterone	BCA
Barousse-2007	3115	3115-2-0	2-0	Other	Unknown	NA	NA	None	NA	NA	NA	23	NA	NA	NA	NA	NA	NA	670000000	Ineligible - their phase not defined	Ineligible - no menstrual cycle information	Ineligible - no menstrual cycle information	IL-10	12.3399997	In	NA	3586	IL10	3.625270454301069	Published	CVL	ELISA	Serum progesterone	BCA
Barousse-2007	3115	3115-2-3	2-3	Other	Unknown	NA	NA	None	NA	NA	NA	3	NA	NA	NA	NA	NA	NA	270000000	Ineligible - their phase not defined	Ineligible - no menstrual cycle information	Ineligible - no menstrual cycle information	IL-10	22.6900008	In	NA	3586	IL10	4.503984754763898	Published	CVL	ELISA	Serum progesterone	BCA
Barousse-2007	3116	3116-1-6	1-6	Other	Unknown	NA	NA	DMPA	NA	NA	NA	10	NA	NA	NA	NA	NA	NA	490000000	Ineligible - their phase not defined	Ineligible - use of hormonal contraception or IUD	Ineligible - use of hormonal contraception or IUD	IL-10	143.089996	In	NA	3586	IL10	7.160779000723287	Published	CVL	ELISA	Serum progesterone	BCA
Barousse-2007	3116	3116-1-9	1-9	Other	Unknown	NA	NA	DMPA	NA	NA	NA	9	NA	NA	NA	NA	NA	NA	480000000	Ineligible - their phase not defined	Ineligible - use of hormonal contraception or IUD	Ineligible - use of hormonal contraception or IUD	IL-10	35.88	In	NA	3586	IL10	5.1651079851445365	Published	CVL	ELISA	Serum progesterone	BCA
Barousse-2007	3116	3116-2-0	2-0	Other	Unknown	NA	NA	DMPA	NA	NA	NA	2	Negative	15	NA	NA	NA	NA	1080000000	Ineligible - their phase not defined	Ineligible - use of hormonal contraception or IUD	Ineligible - use of hormonal contraception or IUD	IL-10	63.2200032	In	NA	3586	IL10	5.982309203154513	Published	CVL	ELISA	Serum progesterone	BCA
Barousse-2007	3119	3119-2-0	2-0	Other	Unknown	NA	NA	DMPA	NA	NA	NA	0	NA	NA	NA	NA	NA	NA	130000000	Ineligible - their phase not defined	Ineligible - use of hormonal contraception or IUD	Ineligible - use of hormonal contraception or IUD	IL-10	4.1399995	In	NA	3586	IL10	2.0496305934860586	Published	CVL	ELISA	Serum progesterone	BCA
Barousse-2007	3119	3119-2-3	2-3	Other	Unknown	NA	NA	None	NA	NA	NA	7	NA	NA	NA	NA	NA	NA	580000000	Ineligible - their phase not defined	Ineligible - no menstrual cycle information	Ineligible - no menstrual cycle information	IL-10	12.5400002	In	NA	3586	IL10	3.648465466036804	Published	CVL	ELISA	Serum progesterone	BCA
Barousse-2007	3118	3118-2-0	2-0	Other	Unknown	NA	NA	Oral contraceptive	NA	NA	NA	1	NA	NA	NA	NA	NA	NA	580000000	Ineligible - their phase not defined	Ineligible - use of hormonal contraception or IUD	Ineligible - use of hormonal contraception or IUD	IL-10	387.41999	In	NA	3586	IL10	8.597754585455252	Published	CVL	ELISA	Serum progesterone	BCA
Barousse-2007	3126	3126-1-3	1-3	Other	Unknown	NA	NA	None	NA	NA	NA	31	NA	NA	NA	NA	NA	NA	1600000000	Ineligible - their phase not defined	Ineligible - no menstrual cycle information	Ineligible - no menstrual cycle information	IL-10	11.27	In	NA	3586	IL10	3.494415610397496	Published	CVL	ELISA	Serum progesterone	BCA
Barousse-2007	3126	3126-1-6	1-6	Other	Unknown	NA	NA	Oral contraceptive	NA	NA	NA	12	NA	NA	NA	NA	NA	NA	970000000	Ineligible - their phase not defined	Ineligible - use of hormonal contraception or IUD	Ineligible - use of hormonal contraception or IUD	IL-10	0.76999958	In	NA	3586	IL10	-0.37707043600460566	Published	CVL	ELISA	Serum progesterone	BCA
Barousse-2007	3126	3126-2-0	2-0	Other	Unknown	NA	NA	Oral contraceptive	NA	NA	NA	15	NA	NA	NA	NA	NA	NA	2180000000	Ineligible - their phase not defined	Ineligible - use of hormonal contraception or IUD	Ineligible - use of hormonal contraception or IUD	IL-10	31.5999938	In	NA	3586	IL10	4.981852370229293	Published	CVL	ELISA	Serum progesterone	BCA
Barousse-2007	3127	3127-1-3	1-3	Other	Unknown	NA	NA	DMPA	NA	NA	NA	NA	NA	NA	NA	NA	NA	NA	990000000	Ineligible - their phase not defined	Ineligible - use of hormonal contraception or IUD	Ineligible - use of hormonal contraception or IUD	IL-10	131.949972	In	NA	3586	IL10	7.04384723429669	Published	CVL	ELISA	Serum progesterone	BCA
Barousse-2007	3127	3127-1-6	1-6	Other	Unknown	NA	NA	DMPA	NA	NA	NA	NA	NA	NA	NA	NA	NA	NA	920000000	Ineligible - their phase not defined	Ineligible - use of hormonal contraception or IUD	Ineligible - use of hormonal contraception or IUD	IL-10	18.040004	In	NA	3586	IL10	4.173127753368656	Published	CVL	ELISA	Serum progesterone	BCA
Barousse-2007	3127	3127-1-9	1-9	Other	Unknown	NA	NA	DMPA	NA	NA	NA	NA	NA	NA	NA	NA	NA	NA	650000000	Ineligible - their phase not defined	Ineligible - use of hormonal contraception or IUD	Ineligible - use of hormonal contraception or IUD	IL-10	30.3900025	In	NA	3586	IL10	4.9255248884292895	Published	CVL	ELISA	Serum progesterone	BCA
Barousse-2007	3127	3127-2-0	2-0	Other	Unknown	NA	NA	DMPA	NA	NA	NA	NA	NA	NA	NA	NA	NA	NA	1090000000	Ineligible - their phase not defined	Ineligible - use of hormonal contraception or IUD	Ineligible - use of hormonal contraception or IUD	IL-10	88.6199975	In	NA	3586	IL10	6.4695603810123075	Published	CVL	ELISA	Serum progesterone	BCA
Barousse-2007	3127	3127-2-3	2-3	Other	Unknown	NA	NA	DMPA	NA	NA	NA	NA	NA	NA	NA	NA	NA	NA	20000000	Ineligible - their phase not defined	Ineligible - use of hormonal contraception or IUD	Ineligible - use of hormonal contraception or IUD	IL-10	98.7	In	NA	3586	IL10	6.624978179569036	Published	CVL	ELISA	Serum progesterone	BCA
Barousse-2007	3128	3128-1-6	1-6	Other	Unknown	NA	NA	Oral contraceptive	NA	NA	NA	10	NA	NA	NA	NA	NA	NA	410000000	Ineligible - their phase not defined	Ineligible - use of hormonal contraception or IUD	Ineligible - use of hormonal contraception or IUD	IL-10	117.769999	In	NA	3586	IL10	6.879828260298199	Published	CVL	ELISA	Serum progesterone	BCA
Barousse-2007	3128	3128-1-9	1-9	Other	Unknown	NA	NA	Oral contraceptive	NA	NA	NA	10	NA	NA	NA	NA	NA	NA	770000000	Ineligible - their phase not defined	Ineligible - use of hormonal contraception or IUD	Ineligible - use of hormonal contraception or IUD	IL-10	69.9500032	In	NA	3586	IL10	6.128252218276304	Published	CVL	ELISA	Serum progesterone	BCA
Barousse-2007	3129	3129-1-3	1-3	Other	Unknown	NA	NA	None	NA	NA	NA	1	NA	NA	NA	NA	NA	NA	70000000	Ineligible - their phase not defined	Ineligible - no menstrual cycle information	Ineligible - no menstrual cycle information	IL-10	51.24	In	NA	3586	IL10	5.679198570566922	Published	CVL	ELISA	Serum progesterone	BCA
Barousse-2007	3129	3129-1-6	1-6	Other	Unknown	NA	NA	None	NA	NA	NA	NA	NA	NA	NA	NA	NA	NA	170000000	Ineligible - their phase not defined	Ineligible - no menstrual cycle information	Ineligible - no menstrual cycle information	IL-10	79.989998	In	NA	3586	IL10	6.321747710663371	Published	CVL	ELISA	Serum progesterone	BCA
Barousse-2007	3129	3129-1-9	1-9	Other	Unknown	NA	NA	None	NA	NA	NA	198	NA	NA	NA	NA	NA	NA	250000000	Ineligible - their phase not defined	Ineligible - no menstrual cycle information	Ineligible - no menstrual cycle information	IL-10	97.56	In	NA	3586	IL10	6.6082178530214595	Published	CVL	ELISA	Serum progesterone	BCA
Barousse-2007	3131	3131-1-3	1-3	Other	Unknown	NA	NA	DMPA	NA	NA	NA	208	NA	NA	NA	NA	NA	NA	230000000	Ineligible - their phase not defined	Ineligible - use of hormonal contraception or IUD	Ineligible - use of hormonal contraception or IUD	IL-10	71.569997	In	NA	3586	IL10	6.161283014068555	Published	CVL	ELISA	Serum progesterone	BCA
Barousse-2007	3131	3131-1-6	1-6	Other	Unknown	NA	NA	DMPA	NA	NA	NA	148	NA	NA	NA	NA	NA	NA	1100000000	Ineligible - their phase not defined	Ineligible - use of hormonal contraception or IUD	Ineligible - use of hormonal contraception or IUD	IL-10	122.47004	In	NA	3586	IL10	6.936285053860857	Published	CVL	ELISA	Serum progesterone	BCA
Barousse-2007	3131	3131-1-9	1-9	Other	Unknown	NA	NA	DMPA	NA	NA	NA	209	NA	NA	NA	NA	NA	NA	480000000	Ineligible - their phase not defined	Ineligible - use of hormonal contraception or IUD	Ineligible - use of hormonal contraception or IUD	IL-10	122.900016	In	NA	3586	IL10	6.941341293305634	Published	CVL	ELISA	Serum progesterone	BCA
Barousse-2007	3131	3131-2-0	2-0	Other	Unknown	NA	NA	DMPA	NA	NA	NA	265	NA	NA	NA	NA	NA	NA	670000000	Ineligible - their phase not defined	Ineligible - use of hormonal contraception or IUD	Ineligible - use of hormonal contraception or IUD	IL-10	185.230009	In	NA	3586	IL10	7.533174037445708	Published	CVL	ELISA	Serum progesterone	BCA
Barousse-2007	3130	3130-2-0	2-0	Other	Unknown	NA	NA	None	NA	NA	NA	5	NA	NA	NA	NA	NA	NA	830000000	Ineligible - their phase not defined	Ineligible - no menstrual cycle information	Ineligible - no menstrual cycle information	IL-10	129.859974	In	NA	3586	IL10	7.020813015402346	Published	CVL	ELISA	Serum progesterone	BCA
Barousse-2007	3132	3132-0	0	Other	Unknown	NA	NA	DMPA	4.4	NA	NA	308	NA	NA	Negative	Negative	Negative	Negative	680000000	Ineligible - their phase not defined	Ineligible - use of hormonal contraception or IUD	Ineligible - use of hormonal contraception or IUD	IL-10	116.829984	In	NA	3586	IL10	6.868266774066755	Published	CVL	ELISA	Serum progesterone	BCA
Barousse-2007	3132	3132-1-3	1-3	Other	Unknown	NA	NA	None	NA	NA	NA	392	NA	NA	NA	NA	NA	NA	530000000	Ineligible - their phase not defined	Ineligible - no menstrual cycle information	Ineligible - no menstrual cycle information	IL-10	56.620006	In	NA	3586	IL10	5.8232399970128625	Published	CVL	ELISA	Serum progesterone	BCA
Barousse-2007	3132	3132-1-9	1-9	Other	Unknown	NA	NA	Oral contraceptive	NA	NA	NA	69	NA	NA	NA	NA	NA	NA	650000000	Ineligible - their phase not defined	Ineligible - use of hormonal contraception or IUD	Ineligible - use of hormonal contraception or IUD	IL-10	94.450005	In	NA	3586	IL10	6.561478967874486	Published	CVL	ELISA	Serum progesterone	BCA
Barousse-2007	3136	3136-1-3	1-3	Other	Unknown	NA	NA	DMPA	NA	NA	NA	140	NA	NA	NA	NA	NA	NA	470000000	Ineligible - their phase not defined	Ineligible - use of hormonal contraception or IUD	Ineligible - use of hormonal contraception or IUD	IL-10	65.879994	In	NA	3586	IL10	6.041768518558633	Published	CVL	ELISA	Serum progesterone	BCA
Barousse-2007	3141	3141-1-3	1-3	Other	Unknown	NA	NA	None	NA	NA	NA	65	NA	NA	NA	NA	NA	NA	450000000	Ineligible - their phase not defined	Ineligible - no menstrual cycle information	Ineligible - no menstrual cycle information	IL-10	0.139999965	Below	NA	3586	IL10	-2.8365016283909257	Published	CVL	ELISA	Serum progesterone	BCA
Barousse-2007	3141	3141-1-6	1-6	Other	Unknown	NA	NA	Oral contraceptive	NA	NA	NA	20	Negative	4	NA	NA	NA	NA	320000000	Ineligible - their phase not defined	Ineligible - use of hormonal contraception or IUD	Ineligible - use of hormonal contraception or IUD	IL-10	21.44	In	NA	3586	IL10	4.422233000683048	Published	CVL	ELISA	Serum progesterone	BCA
Barousse-2007	3140	3140-1-6	1-6	Other	Unknown	NA	NA	Oral contraceptive	NA	NA	NA	13	NA	NA	NA	NA	NA	NA	300000000	Ineligible - their phase not defined	Ineligible - use of hormonal contraception or IUD	Ineligible - use of hormonal contraception or IUD	IL-10	65.13999	In	NA	3586	IL10	6.025471593145104	Published	CVL	ELISA	Serum progesterone	BCA
Barousse-2007	3144	3144-1-6	1-6	Other	Unknown	NA	NA	Oral contraceptive	NA	NA	NA	NA	NA	NA	NA	NA	NA	NA	350000000	Ineligible - their phase not defined	Ineligible - use of hormonal contraception or IUD	Ineligible - use of hormonal contraception or IUD	IL-10	0.139999965	Below	NA	3586	IL10	-2.8365016283909257	Published	CVL	ELISA	Serum progesterone	BCA
Barousse-2007	3144	3144-1-9	1-9	Other	Unknown	NA	NA	Oral contraceptive	NA	NA	NA	37	NA	NA	NA	NA	NA	NA	460000000	Ineligible - their phase not defined	Ineligible - use of hormonal contraception or IUD	Ineligible - use of hormonal contraception or IUD	IL-10	37.860001	In	NA	3586	IL10	5.242602544035029	Published	CVL	ELISA	Serum progesterone	BCA
Barousse-2007	3145	3145-1-3	1-3	Other	Unknown	NA	NA	DMPA	NA	NA	NA	5	NA	NA	NA	NA	NA	NA	370000000	Ineligible - their phase not defined	Ineligible - use of hormonal contraception or IUD	Ineligible - use of hormonal contraception or IUD	IL-10	0.139999965	Below	NA	3586	IL10	-2.8365016283909257	Published	CVL	ELISA	Serum progesterone	BCA
Barousse-2007	3145	3145-1-6	1-6	Other	Unknown	NA	NA	DMPA	NA	NA	NA	0	NA	NA	NA	NA	NA	NA	70000000	Ineligible - their phase not defined	Ineligible - use of hormonal contraception or IUD	Ineligible - use of hormonal contraception or IUD	IL-10	28.590002	In	NA	3586	IL10	4.837438815779422	Published	CVL	ELISA	Serum progesterone	BCA
Barousse-2007	3158	3158-0	0	Other	Unknown	NA	NA	None	NA	NA	NA	13	NA	NA	NA	NA	NA	NA	1090000000	Ineligible - their phase not defined	Ineligible - no menstrual cycle information	Ineligible - no menstrual cycle information	IL-10	121.930016	In	NA	3586	IL10	6.9299095134667175	Published	CVL	ELISA	Serum progesterone	BCA
Barousse-2007	3159	3159-1-6	1-6	Other	Unknown	NA	NA	DMPA	NA	NA	NA	19	NA	NA	NA	NA	NA	NA	580000000	Ineligible - their phase not defined	Ineligible - use of hormonal contraception or IUD	Ineligible - use of hormonal contraception or IUD	IL-10	0.139999965	Below	NA	3586	IL10	-2.8365016283909257	Published	CVL	ELISA	Serum progesterone	BCA
Barousse-2007	3008	3008-0	0	Other	Unknown	NA	NA	Unknown	NA	Negative	Visual	NA	NA	NA	Negative	Negative	Negative	Negative	619000000	Ineligible - their phase not defined	Ineligible - unknown if hormonal contraception used	Ineligible - unknown if hormonal contraception used	IL-12	33.06698	In	NA	NA	IL12p70	5.047319385412563	Published	CVL	ELISA	Serum progesterone	BCA
Barousse-2007	3008	3008-1-3	1-3	Follicular	Unknown	0.53	40.88	DMPA	NA	Negative	Visual	6	NA	NA	Negative	Negative	Negative	Negative	620000000	Ineligible - their phase not defined	Ineligible - use of hormonal contraception or IUD	Ineligible - use of hormonal contraception or IUD	IL-12	487.32	In	NA	NA	IL12p70	8.928725622870758	Published	CVL	ELISA	Serum progesterone	BCA
Barousse-2007	3008	3008-3-3	3-3	Other	Unknown	NA	NA	None	4.4	NA	NA	5	NA	NA	Negative	Negative	Negative	Negative	2390000000	Ineligible - their phase not defined	Ineligible - no menstrual cycle information	Ineligible - no menstrual cycle information	IL-12	105.3899897	In	NA	NA	IL12p70	6.719594031170988	Published	CVL	ELISA	Serum progesterone	BCA
Barousse-2007	3009	3009-0	0	Follicular	Unknown	0.71	60.19	Unknown	NA	Negative	Visual	NA	NA	NA	Negative	Negative	Negative	Negative	758000000	Ineligible - their phase not defined	Ineligible - unknown if hormonal contraception used	Ineligible - unknown if hormonal contraception used	IL-12	29.562	In	NA	NA	IL12p70	4.885671972371253	Published	CVL	ELISA	Serum progesterone	BCA
Barousse-2007	3009	3009-1-3	1-3	Other	Unknown	NA	NA	DMPA	NA	Negative	Visual	33	NA	NA	Negative	Negative	Negative	Negative	206000000	Ineligible - their phase not defined	Ineligible - use of hormonal contraception or IUD	Ineligible - use of hormonal contraception or IUD	IL-12	99.49388	In	NA	NA	IL12p70	6.636535881194951	Published	CVL	ELISA	Serum progesterone	BCA
Barousse-2007	3009	3009-2-0	2-0	Follicular	Unknown	0.81	38.14	Unknown	7	Positive	Visual	1	NA	NA	Negative	Negative	Negative	Negative	1232000000	Ineligible - their phase not defined	Ineligible - unknown if hormonal contraception used	Ineligible - unknown if hormonal contraception used	IL-12	33.79376	In	NA	NA	IL12p70	5.078684973106367	Published	CVL	ELISA	Serum progesterone	BCA
Barousse-2007	3009	3009-2-3	2-3	Other	Unknown	NA	NA	DMPA	4.7	Negative	Visual	10	NA	NA	Negative	Negative	Negative	Negative	1524000000	Ineligible - their phase not defined	Ineligible - use of hormonal contraception or IUD	Ineligible - use of hormonal contraception or IUD	IL-12	68.44283999999999	In	NA	NA	IL12p70	6.096827719836083	Published	CVL	ELISA	Serum progesterone	BCA
Barousse-2007	3009	3009-2-6	2-6	Follicular	Unknown	0.67	29.5	DMPA	5	NA	NA	1	NA	NA	Negative	Negative	Negative	Negative	910000000	Ineligible - their phase not defined	Ineligible - use of hormonal contraception or IUD	Ineligible - use of hormonal contraception or IUD	IL-12	41.1229	In	NA	NA	IL12p70	5.361870102320251	Published	CVL	ELISA	Serum progesterone	BCA
Barousse-2007	3009	3009-2-9	2-9	Follicular	Unknown	0.45	24.32	DMPA	4.4	NA	NA	25	NA	NA	Negative	Negative	Negative	Negative	680000000	Ineligible - their phase not defined	Ineligible - use of hormonal contraception or IUD	Ineligible - use of hormonal contraception or IUD	IL-12	25.4728	In	NA	NA	IL12p70	4.670885645943935	Published	CVL	ELISA	Serum progesterone	BCA
Barousse-2007	3009	3009-3-0	3-0	Follicular	Unknown	0.59	38.54	DMPA	4.4	NA	NA	20	NA	NA	Negative	Negative	Negative	Negative	4139999999.9999995	Ineligible - their phase not defined	Ineligible - use of hormonal contraception or IUD	Ineligible - use of hormonal contraception or IUD	IL-12	0.04984	Below	NA	NA	IL12p70	-4.32655212141281	Published	CVL	ELISA	Serum progesterone	BCA
Barousse-2007	3009	3009-3-3	3-3	Follicular	Unknown	0.32	38.35	DMPA	4.7	NA	NA	13	NA	NA	Negative	Negative	Negative	Positive	3980000000	Ineligible - their phase not defined	Ineligible - use of hormonal contraception or IUD	Ineligible - use of hormonal contraception or IUD	IL-12	0.04984	Below	NA	NA	IL12p70	-4.32655212141281	Published	CVL	ELISA	Serum progesterone	BCA
Barousse-2007	3011	3011-0	0	Other	Unknown	NA	NA	Unknown	NA	Negative	Visual	NA	NA	NA	Negative	Negative	Negative	Negative	1684000000	Ineligible - their phase not defined	Ineligible - unknown if hormonal contraception used	Ineligible - unknown if hormonal contraception used	IL-12	66.06331999999999	In	NA	NA	IL12p70	6.045777568706679	Published	CVL	ELISA	Serum progesterone	BCA
Barousse-2007	3011	3011-2-0	2-0	Follicular	Unknown	0.73	53.03	None	5.3	Negative	Visual	3	Negative	14	Negative	Negative	Negative	Negative	2312000000	Ineligible - their phase not defined	Eligible	Eligible	IL-12	0.04984	Below	NA	NA	IL12p70	-4.32655212141281	Published	CVL	ELISA	Serum progesterone	BCA
Barousse-2007	3011	3011-2-3	2-3	Luteal	Unknown	13.14	177.4	None	6.1	NA	NA	18	NA	NA	Negative	Negative	Negative	Negative	260000000	Ineligible - their phase not defined	Eligible	Ineligible - missing co-variate information	IL-12	27.5002	In	NA	NA	IL12p70	4.781370205814076	Published	CVL	ELISA	Serum progesterone	BCA
Barousse-2007	3011	3011-3-0	3-0	Luteal	Unknown	22.14	193.61	None	6.5	NA	NA	15	Negative	10	Negative	Negative	Negative	Negative	3180000000	Ineligible - their phase not defined	Eligible	Ineligible - missing co-variate information	IL-12	0.04984	Below	NA	NA	IL12p70	-4.32655212141281	Published	CVL	ELISA	Serum progesterone	BCA
Barousse-2007	3011	3011-3-3	3-3	Luteal	Unknown	20.3	188.11	None	5	NA	NA	14	NA	NA	Negative	Negative	Negative	Negative	2220000000	Ineligible - their phase not defined	Eligible	Ineligible - missing co-variate information	IL-12	0.04984	Below	NA	NA	IL12p70	-4.32655212141281	Published	CVL	ELISA	Serum progesterone	BCA
Barousse-2007	3010	3010-0	0	Other	Unknown	NA	NA	Unknown	NA	Negative	Visual	NA	NA	NA	Negative	Negative	Negative	Negative	529000000	Ineligible - their phase not defined	Ineligible - unknown if hormonal contraception used	Ineligible - unknown if hormonal contraception used	IL-12	20.75267	In	NA	NA	IL12p70	4.375225057754309	Published	CVL	ELISA	Serum progesterone	BCA
Barousse-2007	3014	3014-0	0	Follicular	Unknown	0.39	14.8	DMPA	NA	Negative	Visual	113	NA	NA	Negative	Negative	Negative	Negative	263000000	Ineligible - their phase not defined	Ineligible - use of hormonal contraception or IUD	Ineligible - use of hormonal contraception or IUD	IL-12	26.12905	In	NA	NA	IL12p70	4.707582766992523	Published	CVL	ELISA	Serum progesterone	BCA
Barousse-2007	3015	3015-0	0	Follicular	Unknown	0.58	12.96	DMPA	NA	Negative	Visual	1	NA	NA	Negative	Positive	Negative	Negative	456000000	Ineligible - their phase not defined	Ineligible - use of hormonal contraception or IUD	Ineligible - use of hormonal contraception or IUD	IL-12	31.660080000000004	In	NA	NA	IL12p70	4.98459299582858	Published	CVL	ELISA	Serum progesterone	BCA
Barousse-2007	3012	3012-0	0	Other	Unknown	NA	NA	Oral contraceptive	NA	Negative	Visual	63	NA	NA	Negative	Negative	Negative	Negative	366000000	Ineligible - their phase not defined	Ineligible - use of hormonal contraception or IUD	Ineligible - use of hormonal contraception or IUD	IL-12	37.3503	In	NA	NA	IL12p70	5.223047925767312	Published	CVL	ELISA	Serum progesterone	BCA
Barousse-2007	3012	3012-1-3	1-3	Follicular	Unknown	0.79	90.83	Unknown	5	Negative	Visual	1	NA	NA	Negative	Negative	Negative	Negative	297000000	Ineligible - their phase not defined	Ineligible - unknown if hormonal contraception used	Ineligible - unknown if hormonal contraception used	IL-12	45.39348	In	NA	NA	IL12p70	5.504413188721465	Published	CVL	ELISA	Serum progesterone	BCA
Barousse-2007	3012	3012-2-0	2-0	Other	Unknown	NA	NA	DMPA	4.7	Negative	Visual	3	NA	NA	Positive	Negative	Negative	Negative	870000000	Ineligible - their phase not defined	Ineligible - use of hormonal contraception or IUD	Ineligible - use of hormonal contraception or IUD	IL-12	21.4368	In	NA	NA	IL12p70	4.42201765699418	Published	CVL	ELISA	Serum progesterone	BCA
Barousse-2007	3012	3012-3-0	3-0	Other	Unknown	1.16	80.77	None	4.4	NA	NA	10	NA	NA	Negative	Negative	Negative	Negative	5510000000	Ineligible - their phase not defined	Ineligible - serum progesterone outside of allowed windows	Ineligible - serum progesterone outside of allowed windows	IL-12	0.04984	Below	NA	NA	IL12p70	-4.32655212141281	Published	CVL	ELISA	Serum progesterone	BCA
Barousse-2007	3013	3013-0	0	Follicular	Unknown	0.81	12.75	DMPA	NA	Negative	Visual	110	NA	NA	Positive	Negative	Negative	Negative	288000000	Ineligible - their phase not defined	Ineligible - use of hormonal contraception or IUD	Ineligible - use of hormonal contraception or IUD	IL-12	22.76064	In	NA	NA	IL12p70	4.508469219836106	Published	CVL	ELISA	Serum progesterone	BCA
Barousse-2007	3013	3013-1-3	1-3	Luteal	Unknown	3.75	30.64	DMPA	NA	Negative	Visual	64	NA	NA	NA	NA	NA	NA	344000000	Ineligible - their phase not defined	Ineligible - use of hormonal contraception or IUD	Ineligible - use of hormonal contraception or IUD	IL-12	26.81136	In	NA	NA	IL12p70	4.744772496434323	Published	CVL	ELISA	Serum progesterone	BCA
Barousse-2007	3013	3013-2-0	2-0	Other	Unknown	NA	NA	None	4.4	Negative	Visual	11	NA	NA	Negative	Positive	Negative	Negative	1246000000	Ineligible - their phase not defined	Ineligible - no menstrual cycle information	Ineligible - no menstrual cycle information	IL-12	30.70144	In	NA	NA	IL12p70	4.940234419282092	Published	CVL	ELISA	Serum progesterone	BCA
Barousse-2007	3013	3013-2-3	2-3	Other	Unknown	NA	NA	None	4.5	NA	NA	171	NA	NA	Negative	Negative	Negative	Negative	550000000	Ineligible - their phase not defined	Ineligible - no menstrual cycle information	Ineligible - no menstrual cycle information	IL-12	0.04984	Below	NA	NA	IL12p70	-4.32655212141281	Published	CVL	ELISA	Serum progesterone	BCA
Barousse-2007	3013	3013-2-9	2-9	Luteal	Unknown	35.5	260.5	None	7	NA	NA	2	NA	NA	Negative	Negative	Negative	Negative	3480000000	Ineligible - their phase not defined	Eligible	Ineligible - missing co-variate information	IL-12	30.098519999999997	In	NA	NA	IL12p70	4.9116206436279795	Published	CVL	ELISA	Serum progesterone	BCA
Barousse-2007	3013	3013-3-0	3-0	Other	Unknown	NA	NA	None	4.4	NA	NA	2	NA	NA	Negative	Negative	Negative	Negative	7320000000	Ineligible - their phase not defined	Ineligible - no menstrual cycle information	Ineligible - no menstrual cycle information	IL-12	4.8312	In	NA	NA	IL12p70	2.2723815780930465	Published	CVL	ELISA	Serum progesterone	BCA
Barousse-2007	3016	3016-0	0	Follicular	Unknown	0.56	36.62	DMPA	5	Negative	Visual	14	NA	NA	Negative	Negative	Positive	Negative	30000000	Ineligible - their phase not defined	Ineligible - use of hormonal contraception or IUD	Ineligible - use of hormonal contraception or IUD	IL-12	33.0699	In	NA	NA	IL12p70	5.047446777860532	Published	CVL	ELISA	Serum progesterone	BCA
Barousse-2007	3017	3017-0	0	Other	Unknown	1.41	94.75	None	4.4	Negative	Visual	19	Negative	21	Negative	Negative	Negative	Negative	727000000	Ineligible - their phase not defined	Ineligible - serum progesterone outside of allowed windows	Ineligible - serum progesterone outside of allowed windows	IL-12	42.44226	In	NA	NA	IL12p70	5.40742957498505	Published	CVL	ELISA	Serum progesterone	BCA
Barousse-2007	3017	3017-1-3	1-3	Follicular	Unknown	0.39	37.35	Unknown	4.4	Negative	Visual	124	NA	NA	Negative	Negative	Negative	Negative	1927000000	Ineligible - their phase not defined	Ineligible - unknown if hormonal contraception used	Ineligible - unknown if hormonal contraception used	IL-12	35.20629	In	NA	NA	IL12p70	5.137761300486398	Published	CVL	ELISA	Serum progesterone	BCA
Barousse-2007	3017	3017-2-0	2-0	Other	Unknown	NA	NA	DMPA	6.1	Negative	Visual	27	NA	NA	Negative	Negative	Negative	Negative	242000000	Ineligible - their phase not defined	Ineligible - use of hormonal contraception or IUD	Ineligible - use of hormonal contraception or IUD	IL-12	34.48742	In	NA	NA	IL12p70	5.107998299869691	Published	CVL	ELISA	Serum progesterone	BCA
Barousse-2007	3017	3017-2-9	2-9	Follicular	Unknown	0.28	22.35	Oral contraceptive	7	NA	NA	55	NA	NA	Negative	Negative	Negative	Negative	16350000000.000002	Ineligible - their phase not defined	Ineligible - use of hormonal contraception or IUD	Ineligible - use of hormonal contraception or IUD	IL-12	2.5996500000000005	In	NA	NA	IL12p70	1.3783174012329888	Published	CVL	ELISA	Serum progesterone	BCA
Barousse-2007	3017	3017-3-0	3-0	Follicular	Unknown	0.71	46.62	None	6.1	NA	NA	1	NA	NA	Negative	Positive	Negative	Negative	4099999999.9999995	Ineligible - their phase not defined	Eligible	Ineligible - missing co-variate information	IL-12	18.5607	In	NA	NA	IL12p70	4.214179216316474	Published	CVL	ELISA	Serum progesterone	BCA
Barousse-2007	3018	3018-0	0	Follicular	Unknown	0.71	79.46	None	4.4	Negative	Visual	NA	NA	NA	Negative	Negative	Negative	Negative	386000000	Ineligible - their phase not defined	Eligible	Ineligible - missing co-variate information	IL-12	31.66358	In	NA	NA	IL12p70	4.9847524759549096	Published	CVL	ELISA	Serum progesterone	BCA
Barousse-2007	3018	3018-1-3	1-3	Luteal	Unknown	9.45	98.21	None	NA	Negative	Visual	NA	NA	NA	Negative	Negative	Negative	Negative	1121000000	Ineligible - their phase not defined	Eligible	Ineligible - missing co-variate information	IL-12	14.99898	In	NA	NA	IL12p70	3.906792489010076	Published	CVL	ELISA	Serum progesterone	BCA
Barousse-2007	3018	3018-2-0	2-0	Other	Unknown	NA	NA	Unknown	4.4	Negative	Visual	NA	NA	NA	Negative	Negative	Negative	Negative	701000000	Ineligible - their phase not defined	Ineligible - unknown if hormonal contraception used	Ineligible - unknown if hormonal contraception used	IL-12	26.81325	In	NA	NA	IL12p70	4.744874192041188	Published	CVL	ELISA	Serum progesterone	BCA
Barousse-2007	3018	3018-2-9	2-9	Follicular	Unknown	0.28	8.95	Oral contraceptive	4.4	NA	NA	NA	NA	NA	Negative	Negative	Negative	Negative	3350000000	Ineligible - their phase not defined	Ineligible - use of hormonal contraception or IUD	Ineligible - use of hormonal contraception or IUD	IL-12	25.16855	In	NA	NA	IL12p70	4.6535501978357106	Published	CVL	ELISA	Serum progesterone	BCA
Barousse-2007	3018	3018-3-0	3-0	Other	Unknown	NA	NA	Oral contraceptive	4.4	NA	NA	1	NA	NA	Negative	Negative	Negative	Negative	5210000000	Ineligible - their phase not defined	Ineligible - use of hormonal contraception or IUD	Ineligible - use of hormonal contraception or IUD	IL-12	0.04984	Below	NA	NA	IL12p70	-4.32655212141281	Published	CVL	ELISA	Serum progesterone	BCA
Barousse-2007	3022	3022-1-3	1-3	Follicular	Unknown	0.71	42.87	DMPA	4.4	Negative	Visual	6	NA	NA	Negative	Negative	Negative	Negative	489000000	Ineligible - their phase not defined	Ineligible - use of hormonal contraception or IUD	Ineligible - use of hormonal contraception or IUD	IL-12	201.32619	In	NA	NA	IL12p70	7.6533910506847045	Published	CVL	ELISA	Serum progesterone	BCA
Barousse-2007	3022	3022-2-0	2-0	Follicular	Unknown	0.48	33.45	DMPA	4.7	NA	NA	2	NA	NA	Negative	Negative	Negative	Negative	420000000	Ineligible - their phase not defined	Ineligible - use of hormonal contraception or IUD	Ineligible - use of hormonal contraception or IUD	IL-12	12.2388	In	NA	NA	IL12p70	3.6133902052938236	Published	CVL	ELISA	Serum progesterone	BCA
Barousse-2007	3022	3022-2-3	2-3	Other	Unknown	NA	NA	DMPA	4.4	NA	NA	NA	NA	NA	Negative	Negative	Negative	Negative	950000000	Ineligible - their phase not defined	Ineligible - use of hormonal contraception or IUD	Ineligible - use of hormonal contraception or IUD	IL-12	26.9135	In	NA	NA	IL12p70	4.750258115159597	Published	CVL	ELISA	Serum progesterone	BCA
Barousse-2007	3022	3022-3-0	3-0	Other	Unknown	NA	NA	DMPA	4.4	NA	NA	3	NA	NA	Negative	Negative	Negative	Negative	4540000000	Ineligible - their phase not defined	Ineligible - use of hormonal contraception or IUD	Ineligible - use of hormonal contraception or IUD	IL-12	0.04984	Below	NA	NA	IL12p70	-4.32655212141281	Published	CVL	ELISA	Serum progesterone	BCA
Barousse-2007	3019	3019-1-3	1-3	Follicular	Unknown	0.47	11.64	Unknown	4.7	Negative	Visual	NA	NA	NA	Negative	Negative	Negative	Negative	521000000	Ineligible - their phase not defined	Ineligible - unknown if hormonal contraception used	Ineligible - unknown if hormonal contraception used	IL-12	216.90272	In	NA	NA	IL12p70	7.760904334559492	Published	CVL	ELISA	Serum progesterone	BCA
Barousse-2007	3019	3019-2-0	2-0	Other	Unknown	NA	NA	DMPA	4.4	Negative	Visual	NA	NA	NA	Negative	Negative	Negative	Negative	1061000000	Ineligible - their phase not defined	Ineligible - use of hormonal contraception or IUD	Ineligible - use of hormonal contraception or IUD	IL-12	201.32475	In	NA	NA	IL12p70	7.653380731668144	Published	CVL	ELISA	Serum progesterone	BCA
Barousse-2007	3019	3019-2-3	2-3	Follicular	Unknown	0.29	5	DMPA	4.4	NA	NA	7	NA	NA	Negative	Negative	Negative	Negative	500000000	Ineligible - their phase not defined	Ineligible - use of hormonal contraception or IUD	Ineligible - use of hormonal contraception or IUD	IL-12	16.29	In	NA	NA	IL12p70	4.0259146987507926	Published	CVL	ELISA	Serum progesterone	BCA
Barousse-2007	3019	3019-2-6	2-6	Other	Unknown	NA	NA	DMPA	4.7	NA	NA	2	NA	NA	Negative	Negative	Negative	Negative	520000000	Ineligible - their phase not defined	Ineligible - use of hormonal contraception or IUD	Ineligible - use of hormonal contraception or IUD	IL-12	33.3112	In	NA	NA	IL12p70	5.057935421366326	Published	CVL	ELISA	Serum progesterone	BCA
Barousse-2007	3024	3024-1-3	1-3	Follicular	Unknown	0.64	15.04	Unknown	4.4	Negative	Visual	NA	NA	NA	Negative	Negative	Negative	Negative	757000000	Ineligible - their phase not defined	Ineligible - unknown if hormonal contraception used	Ineligible - unknown if hormonal contraception used	IL-12	211.75561	In	NA	NA	IL12p70	7.726256380876324	Published	CVL	ELISA	Serum progesterone	BCA
Barousse-2007	3026	3026-0	0	Follicular	Unknown	0.21	31.74	Unknown	4.7	NA	NA	NA	NA	NA	Negative	Negative	Negative	Negative	530000000	Ineligible - their phase not defined	Ineligible - unknown if hormonal contraception used	Ineligible - unknown if hormonal contraception used	IL-12	211.670022	In	NA	NA	IL12p70	7.725673150313459	Published	CVL	ELISA	Serum progesterone	BCA
Barousse-2007	3026	3026-1-3	1-3	Other	Unknown	NA	NA	DMPA	5.8	Negative	Visual	14	NA	NA	Negative	Negative	Negative	Negative	1000999999.9999999	Ineligible - their phase not defined	Ineligible - use of hormonal contraception or IUD	Ineligible - use of hormonal contraception or IUD	IL-12	202.64243999999997	In	NA	NA	IL12p70	7.662792543407903	Published	CVL	ELISA	Serum progesterone	BCA
Barousse-2007	3027	3027-0	0	Follicular	Unknown	0.71	18.01	Oral contraceptive	4	NA	NA	53	NA	NA	Negative	Negative	Negative	Negative	380000000	Ineligible - their phase not defined	Ineligible - use of hormonal contraception or IUD	Ineligible - use of hormonal contraception or IUD	IL-12	124.120008	In	NA	NA	IL12p70	6.955591884741104	Published	CVL	ELISA	Serum progesterone	BCA
Barousse-2007	3027	3027-1-3	1-3	Follicular	Unknown	0.4	13.83	Oral contraceptive	4.4	Negative	Visual	33	NA	NA	Negative	Negative	Negative	Negative	561000000	Ineligible - their phase not defined	Ineligible - use of hormonal contraception or IUD	Ineligible - use of hormonal contraception or IUD	IL-12	87.84138	In	NA	NA	IL12p70	6.456828814343378	Published	CVL	ELISA	Serum progesterone	BCA
Barousse-2007	3027	3027-2-0	2-0	Follicular	Unknown	0.62	5	Oral contraceptive	NA	NA	NA	NA	NA	NA	Negative	Negative	Negative	Negative	520000000	Ineligible - their phase not defined	Ineligible - use of hormonal contraception or IUD	Ineligible - use of hormonal contraception or IUD	IL-12	0.04984	Below	NA	NA	IL12p70	-4.32655212141281	Published	CVL	ELISA	Serum progesterone	BCA
Barousse-2007	3028	3028-1-3	1-3	Follicular	Unknown	0.37	57.79	Oral contraceptive	4.4	Negative	Visual	13	Negative	5	Negative	Negative	Negative	Negative	1718000000	Ineligible - their phase not defined	Ineligible - use of hormonal contraception or IUD	Ineligible - use of hormonal contraception or IUD	IL-12	78.04874	In	NA	NA	IL12p70	6.286303436758394	Published	CVL	ELISA	Serum progesterone	BCA
Barousse-2007	3028	3028-2-0	2-0	Follicular	Unknown	0.58	136.35	Oral contraceptive	5.3	NA	NA	10	Negative	16	Negative	Negative	Positive	Negative	960000000	Ineligible - their phase not defined	Ineligible - use of hormonal contraception or IUD	Ineligible - use of hormonal contraception or IUD	IL-12	0.04984	Below	NA	NA	IL12p70	-4.32655212141281	Published	CVL	ELISA	Serum progesterone	BCA
Barousse-2007	3029	3029-1-3	1-3	Other	Unknown	1.5	135.86	Oral contraceptive	4	Negative	Visual	14	Negative	2	Negative	Negative	Negative	Negative	2421000000	Ineligible - their phase not defined	Ineligible - use of hormonal contraception or IUD	Ineligible - use of hormonal contraception or IUD	IL-12	92.79693	In	NA	NA	IL12p70	6.536005172362643	Published	CVL	ELISA	Serum progesterone	BCA
Barousse-2007	3029	3029-2-0	2-0	Follicular	Unknown	0.37	7.83	DMPA	4	NA	NA	3	Negative	3	Negative	Negative	Negative	Negative	240000000	Ineligible - their phase not defined	Ineligible - use of hormonal contraception or IUD	Ineligible - use of hormonal contraception or IUD	IL-12	0.04984	Below	NA	NA	IL12p70	-4.32655212141281	Published	CVL	ELISA	Serum progesterone	BCA
Barousse-2007	3029	3029-2-3	2-3	Follicular	Unknown	0.58	29.28	DMPA	5.3	NA	NA	10	NA	NA	Negative	Negative	Negative	Negative	390000000	Ineligible - their phase not defined	Ineligible - use of hormonal contraception or IUD	Ineligible - use of hormonal contraception or IUD	IL-12	34.4916	In	NA	NA	IL12p70	5.1081731491290245	Published	CVL	ELISA	Serum progesterone	BCA
Barousse-2007	3031	3031-0	0	Luteal	Unknown	8.88	195.84	Unknown	4.4	Negative	Visual	98	NA	NA	Positive	Negative	Negative	Negative	2295000000	Ineligible - their phase not defined	Ineligible - unknown if hormonal contraception used	Ineligible - unknown if hormonal contraception used	IL-12	287.40285	In	NA	NA	IL12p70	8.16693055797387	Published	CVL	ELISA	Serum progesterone	BCA
Barousse-2007	3031	3031-1-3	1-3	Follicular	Unknown	0.31	20.88	DMPA	4	Negative	Visual	4	NA	NA	NA	NA	NA	NA	755000000	Ineligible - their phase not defined	Ineligible - use of hormonal contraception or IUD	Ineligible - use of hormonal contraception or IUD	IL-12	317.2963	In	NA	NA	IL12p70	8.309686887825817	Published	CVL	ELISA	Serum progesterone	BCA
Barousse-2007	3031	3031-2-0	2-0	Follicular	Unknown	0.43	5	DMPA	7	NA	NA	1	NA	NA	NA	NA	NA	NA	1430000000	Ineligible - their phase not defined	Ineligible - use of hormonal contraception or IUD	Ineligible - use of hormonal contraception or IUD	IL-12	30.4161	In	NA	NA	IL12p70	4.926763275189613	Published	CVL	ELISA	Serum progesterone	BCA
Barousse-2007	3031	3031-2-3	2-3	Follicular	Unknown	0.57	12.55	None	5	NA	NA	0	NA	NA	Negative	Positive	Negative	Negative	100000000	Ineligible - their phase not defined	Eligible	Ineligible - missing co-variate information	IL-12	0.94	In	NA	NA	IL12p70	-0.08926733809708741	Published	CVL	ELISA	Serum progesterone	BCA
Barousse-2007	3031	3031-2-6	2-6	Follicular	Unknown	0.63	62.57	None	4.4	NA	NA	6	NA	NA	Negative	Negative	Negative	Negative	3250000000	Ineligible - their phase not defined	Eligible	Ineligible - missing co-variate information	IL-12	36.855	In	NA	NA	IL12p70	5.203788453308596	Published	CVL	ELISA	Serum progesterone	BCA
Barousse-2007	3031	3031-2-9	2-9	Other	Unknown	NA	NA	DMPA	6.5	NA	NA	49	NA	NA	Negative	Negative	Negative	Negative	1670000000	Ineligible - their phase not defined	Ineligible - use of hormonal contraception or IUD	Ineligible - use of hormonal contraception or IUD	IL-12	11.45954	In	NA	NA	IL12p70	3.5184772285948953	Published	CVL	ELISA	Serum progesterone	BCA
Barousse-2007	3031	3031-3-0	3-0	Other	Unknown	NA	NA	None	NA	NA	NA	1	NA	NA	NA	NA	NA	NA	260000000	Ineligible - their phase not defined	Ineligible - no menstrual cycle information	Ineligible - no menstrual cycle information	IL-12	6.7899988	In	NA	NA	IL12p70	2.763411319501789	Published	CVL	ELISA	Serum progesterone	BCA
Barousse-2007	3032	3032-0	0	Follicular	Unknown	0.92	9.75	DMPA	4.4	Negative	Visual	5	Negative	14	Negative	Negative	Negative	Negative	589000000	Ineligible - their phase not defined	Ineligible - use of hormonal contraception or IUD	Ineligible - use of hormonal contraception or IUD	IL-12	296.99736	In	NA	NA	IL12p70	8.214306296787852	Published	CVL	ELISA	Serum progesterone	BCA
Barousse-2007	3032	3032-1-3	1-3	Follicular	Unknown	0.51	12.23	DMPA	4.7	Negative	Visual	5	Negative	66	Negative	Negative	Negative	Negative	1262000000	Ineligible - their phase not defined	Ineligible - use of hormonal contraception or IUD	Ineligible - use of hormonal contraception or IUD	IL-12	291.00458	In	NA	NA	IL12p70	8.184898049063921	Published	CVL	ELISA	Serum progesterone	BCA
Barousse-2007	3032	3032-2-0	2-0	Follicular	Unknown	0.34	6.19	DMPA	4.7	NA	NA	2	Negative	124	Negative	Negative	Negative	Negative	500000000	Ineligible - their phase not defined	Ineligible - use of hormonal contraception or IUD	Ineligible - use of hormonal contraception or IUD	IL-12	0.04984	Below	NA	NA	IL12p70	-4.32655212141281	Published	CVL	ELISA	Serum progesterone	BCA
Barousse-2007	3032	3032-2-3	2-3	Follicular	Unknown	0.46	12.94	DMPA	4.4	NA	NA	1	Negative	185	Negative	Negative	Negative	Negative	100000000	Ineligible - their phase not defined	Ineligible - use of hormonal contraception or IUD	Ineligible - use of hormonal contraception or IUD	IL-12	0.04984	Below	NA	NA	IL12p70	-4.32655212141281	Published	CVL	ELISA	Serum progesterone	BCA
[truncated: 2,668 more rows]
