# Supplementary material for: Changes in concentrations of cervicovaginal immune mediators across the menstrual cycle: a systematic review and meta-analysis of individual patient data
Source: BMC Med. 2022 Oct 5;20:353. doi: 10.1186/s12916-022-02532-9 (PMC9533580; doi:10.1186/s12916-022-02532-9)
Supplement: Supplementary file 3 — Additional file 3. Code and data. IPD from co-authors who agreed to share it, results of all analyses presented in the paper, and R code files necessary to reproduce the analysis and figures. [file 12916_2022_2532_MOESM3_ESM.zip › MenstrualCycleMetaanalysis/data/data_complete/01_study/Boily-Larouche-2019.csv]

StudyName	Ptid	Visit	SampleId	Phase	TheirPhase	DaysSinceLmp	SerumProgesterone	SerumEstradiol	Bv	NugentScore	EligibilityTheirPhase	EligibilityPrimary	EligibilitySecondary	Assay	Concentration	EntrezId	OfficialSymbol	Detectable	LowerLOD	Log2Concentration	SampleType	AssayMethod	Published	OurPhasingMethod
Boily-Larouche-2019	1	1	Ptid-1_Visit-1	Follicular	Follicular	9	0.25	50	Intermediate	4	Eligible	Eligible	Eligible	IFNy	20.23	3458	IFNG	In	NA	4.3384244147835584	CVL	Luminex (or other bead-based)	Published	Serum progesterone
Boily-Larouche-2019	2	1	Ptid-2_Visit-1	Follicular	Follicular	7	0.37	110	Negative	0	Eligible	Eligible	Eligible	IFNy	0.4	3458	IFNG	Below	NA	-1.3219280948873622	CVL	Luminex (or other bead-based)	Published	Serum progesterone
Boily-Larouche-2019	3	1	Ptid-3_Visit-1	Other	Follicular	NA	1.9177358490566039	566.6666666666667	Negative	1	Eligible	Ineligible - serum progesterone outside of allowed windows	Ineligible - serum progesterone outside of allowed windows	IFNy	2.24	3458	IFNG	In	NA	1.1634987322828796	CVL	Luminex (or other bead-based)	Published	Serum progesterone
Boily-Larouche-2019	4	1	Ptid-4_Visit-1	Other	Follicular	9	1.73	100	Positive	10	Eligible	Ineligible - serum progesterone outside of allowed windows	Ineligible - serum progesterone outside of allowed windows	IFNy	9.59	3458	IFNG	In	NA	3.261530815243406	CVL	Luminex (or other bead-based)	Published	Serum progesterone
Boily-Larouche-2019	5	1	Ptid-5_Visit-1	Follicular	Follicular	9	0.045	190	Negative	1	Eligible	Eligible	Eligible	IFNy	0.4	3458	IFNG	Below	NA	-1.3219280948873622	CVL	Luminex (or other bead-based)	Published	Serum progesterone
Boily-Larouche-2019	6	1	Ptid-6_Visit-1	Follicular	Follicular	10	0.045	10	Negative	0	Eligible	Eligible	Eligible	IFNy	0.4	3458	IFNG	Below	NA	-1.3219280948873622	CVL	Luminex (or other bead-based)	Published	Serum progesterone
Boily-Larouche-2019	7	1	Ptid-7_Visit-1	Luteal	Follicular	8	3.83	240	Positive	8	Eligible	Eligible	Eligible	IFNy	10.54	3458	IFNG	In	NA	3.3978029618624896	CVL	Luminex (or other bead-based)	Published	Serum progesterone
Boily-Larouche-2019	8	1	Ptid-8_Visit-1	Follicular	Follicular	9	0.53	130	Negative	0	Eligible	Eligible	Eligible	IFNy	0.4	3458	IFNG	Below	NA	-1.3219280948873622	CVL	Luminex (or other bead-based)	Published	Serum progesterone
Boily-Larouche-2019	9	1	Ptid-9_Visit-1	Luteal	Luteal	8	3.44	290	Intermediate	6	Eligible	Eligible	Eligible	IFNy	0.4	3458	IFNG	Below	NA	-1.3219280948873622	CVL	Luminex (or other bead-based)	Published	Serum progesterone
Boily-Larouche-2019	10	1	Ptid-10_Visit-1	Other	Luteal	5	1.19	370	Negative	0	Eligible	Ineligible - serum progesterone outside of allowed windows	Ineligible - serum progesterone outside of allowed windows	IFNy	0.4	3458	IFNG	Below	NA	-1.3219280948873622	CVL	Luminex (or other bead-based)	Published	Serum progesterone
Boily-Larouche-2019	11	1	Ptid-11_Visit-1	Follicular	Follicular	8	0.23	180	Negative	0	Eligible	Eligible	Eligible	IFNy	6.2	3458	IFNG	In	NA	2.6322682154995127	CVL	Luminex (or other bead-based)	Published	Serum progesterone
Boily-Larouche-2019	12	1	Ptid-12_Visit-1	Other	Follicular	9	2.24	360	Negative	0	Eligible	Ineligible - serum progesterone outside of allowed windows	Ineligible - serum progesterone outside of allowed windows	IFNy	0.4	3458	IFNG	Below	NA	-1.3219280948873622	CVL	Luminex (or other bead-based)	Published	Serum progesterone
Boily-Larouche-2019	13	1	Ptid-13_Visit-1	Other	Follicular	8	2.11	110	Positive	8	Eligible	Ineligible - serum progesterone outside of allowed windows	Ineligible - serum progesterone outside of allowed windows	IFNy	6.16	3458	IFNG	In	NA	2.6229303509201767	CVL	Luminex (or other bead-based)	Published	Serum progesterone
Boily-Larouche-2019	14	1	Ptid-14_Visit-1	Follicular	Follicular	6	0.8	60	Positive	8	Eligible	Eligible	Eligible	IFNy	0.4	3458	IFNG	Below	NA	-1.3219280948873622	CVL	Luminex (or other bead-based)	Published	Serum progesterone
Boily-Larouche-2019	15	1	Ptid-15_Visit-1	Other	Follicular	4	1.09	10	Negative	0	Eligible	Ineligible - serum progesterone outside of allowed windows	Ineligible - serum progesterone outside of allowed windows	IFNy	0.4	3458	IFNG	Below	NA	-1.3219280948873622	CVL	Luminex (or other bead-based)	Published	Serum progesterone
Boily-Larouche-2019	16	1	Ptid-16_Visit-1	Follicular	Follicular	12	0.98	180	Intermediate	6	Eligible	Eligible	Eligible	IFNy	0.4	3458	IFNG	Below	NA	-1.3219280948873622	CVL	Luminex (or other bead-based)	Published	Serum progesterone
Boily-Larouche-2019	17	1	Ptid-17_Visit-1	Follicular	Follicular	8	0.65	270	Positive	10	Eligible	Eligible	Eligible	IFNy	0.4	3458	IFNG	Below	NA	-1.3219280948873622	CVL	Luminex (or other bead-based)	Published	Serum progesterone
Boily-Larouche-2019	18	1	Ptid-18_Visit-1	Other	Follicular	5	2.05	10	Negative	0	Eligible	Ineligible - serum progesterone outside of allowed windows	Ineligible - serum progesterone outside of allowed windows	IFNy	0.4	3458	IFNG	Below	NA	-1.3219280948873622	CVL	Luminex (or other bead-based)	Published	Serum progesterone
Boily-Larouche-2019	19	1	Ptid-19_Visit-1	Other	Follicular	9	1.03	510	Intermediate	5	Eligible	Ineligible - serum progesterone outside of allowed windows	Ineligible - serum progesterone outside of allowed windows	IFNy	7.84	3458	IFNG	In	NA	2.9708536543404835	CVL	Luminex (or other bead-based)	Published	Serum progesterone
Boily-Larouche-2019	20	1	Ptid-20_Visit-1	Other	Follicular	5	1.6	10	Negative	0	Eligible	Ineligible - serum progesterone outside of allowed windows	Ineligible - serum progesterone outside of allowed windows	IFNy	0.4	3458	IFNG	Below	NA	-1.3219280948873622	CVL	Luminex (or other bead-based)	Published	Serum progesterone
Boily-Larouche-2019	21	1	Ptid-21_Visit-1	Other	Follicular	8	1.09	250	Negative	0	Eligible	Ineligible - serum progesterone outside of allowed windows	Ineligible - serum progesterone outside of allowed windows	IFNy	0.4	3458	IFNG	Below	NA	-1.3219280948873622	CVL	Luminex (or other bead-based)	Published	Serum progesterone
Boily-Larouche-2019	22	1	Ptid-22_Visit-1	Other	Follicular	7	1.61	10	Negative	0	Eligible	Ineligible - serum progesterone outside of allowed windows	Ineligible - serum progesterone outside of allowed windows	IFNy	0.4	3458	IFNG	Below	NA	-1.3219280948873622	CVL	Luminex (or other bead-based)	Published	Serum progesterone
Boily-Larouche-2019	23	1	Ptid-23_Visit-1	Other	Follicular	7	1.21	180	Negative	2	Eligible	Ineligible - serum progesterone outside of allowed windows	Ineligible - serum progesterone outside of allowed windows	IFNy	3.84	3458	IFNG	In	NA	1.9411063109464315	CVL	Luminex (or other bead-based)	Published	Serum progesterone
Boily-Larouche-2019	24	1	Ptid-24_Visit-1	Other	Follicular	9	NA	190	Positive	8	Eligible	Ineligible - no menstrual cycle information	Ineligible - no menstrual cycle information	IFNy	3.68	3458	IFNG	In	NA	1.8797057662822882	CVL	Luminex (or other bead-based)	Published	Serum progesterone
Boily-Larouche-2019	25	1	Ptid-25_Visit-1	Follicular	Follicular	6	0.045	90	Intermediate	6	Eligible	Eligible	Eligible	IFNy	0.4	3458	IFNG	Below	NA	-1.3219280948873622	CVL	Luminex (or other bead-based)	Published	Serum progesterone
Boily-Larouche-2019	26	1	Ptid-26_Visit-1	Luteal	Follicular	9	3.06	10	Intermediate	6	Eligible	Eligible	Eligible	IFNy	0.4	3458	IFNG	Below	NA	-1.3219280948873622	CVL	Luminex (or other bead-based)	Published	Serum progesterone
Boily-Larouche-2019	27	1	Ptid-27_Visit-1	Luteal	Follicular	8	3.65	200	Positive	8	Eligible	Eligible	Eligible	IFNy	5.22	3458	IFNG	In	NA	2.3840498067951597	CVL	Luminex (or other bead-based)	Published	Serum progesterone
Boily-Larouche-2019	28	1	Ptid-28_Visit-1	Other	Follicular	10	2.62	330	Negative	1	Eligible	Ineligible - serum progesterone outside of allowed windows	Ineligible - serum progesterone outside of allowed windows	IFNy	0.4	3458	IFNG	Below	NA	-1.3219280948873622	CVL	Luminex (or other bead-based)	Published	Serum progesterone
Boily-Larouche-2019	29	1	Ptid-29_Visit-1	Luteal	Follicular	7	4.89	360	Positive	10	Eligible	Eligible	Eligible	IFNy	9.63	3458	IFNG	In	NA	3.2675357980687347	CVL	Luminex (or other bead-based)	Published	Serum progesterone
Boily-Larouche-2019	30	1	Ptid-30_Visit-1	Follicular	Follicular	6	0.18	200	Positive	8	Eligible	Eligible	Eligible	IFNy	0.4	3458	IFNG	Below	NA	-1.3219280948873622	CVL	Luminex (or other bead-based)	Published	Serum progesterone
Boily-Larouche-2019	1	2	Ptid-1_Visit-2	Other	Luteal	20	1.56	70	Intermediate	5	Eligible	Ineligible - serum progesterone outside of allowed windows	Ineligible - serum progesterone outside of allowed windows	IFNy	10.04	3458	IFNG	In	NA	3.327687364176047	CVL	Luminex (or other bead-based)	Published	Serum progesterone
Boily-Larouche-2019	2	2	Ptid-2_Visit-2	Luteal	Luteal	20	13.25	250	Negative	0	Eligible	Eligible	Eligible	IFNy	0.4	3458	IFNG	Below	NA	-1.3219280948873622	CVL	Luminex (or other bead-based)	Published	Serum progesterone
Boily-Larouche-2019	3	2	Ptid-3_Visit-2	Other	Luteal	14	2.70807547169811	216.666666666667	Negative	0	Eligible	Ineligible - serum progesterone outside of allowed windows	Ineligible - serum progesterone outside of allowed windows	IFNy	17.22	3458	IFNG	In	NA	4.106013237622119	CVL	Luminex (or other bead-based)	Published	Serum progesterone
Boily-Larouche-2019	4	2	Ptid-4_Visit-2	Luteal	Luteal	22	4.03	580	Intermediate	6	Eligible	Eligible	Eligible	IFNy	8.01	3458	IFNG	In	NA	3.0018022426339854	CVL	Luminex (or other bead-based)	Published	Serum progesterone
Boily-Larouche-2019	5	2	Ptid-5_Visit-2	Luteal	Luteal	18	16.4	260	Negative	0	Eligible	Eligible	Eligible	IFNy	0.4	3458	IFNG	Below	NA	-1.3219280948873622	CVL	Luminex (or other bead-based)	Published	Serum progesterone
Boily-Larouche-2019	6	2	Ptid-6_Visit-2	Follicular	Follicular	19	0.89	10	Intermediate	6	Eligible	Eligible	Eligible	IFNy	0.4	3458	IFNG	Below	NA	-1.3219280948873622	CVL	Luminex (or other bead-based)	Published	Serum progesterone
Boily-Larouche-2019	7	2	Ptid-7_Visit-2	Luteal	Luteal	19	6.28	460	Negative	0	Eligible	Eligible	Eligible	IFNy	0.4	3458	IFNG	Below	NA	-1.3219280948873622	CVL	Luminex (or other bead-based)	Published	Serum progesterone
Boily-Larouche-2019	8	2	Ptid-8_Visit-2	Luteal	Luteal	24	3.18	100	Negative	0	Eligible	Eligible	Eligible	IFNy	0.4	3458	IFNG	Below	NA	-1.3219280948873622	CVL	Luminex (or other bead-based)	Published	Serum progesterone
Boily-Larouche-2019	9	2	Ptid-9_Visit-2	Other	Follicular	12	1.9	530	Positive	9	Eligible	Ineligible - serum progesterone outside of allowed windows	Ineligible - serum progesterone outside of allowed windows	IFNy	50.57	3458	IFNG	In	NA	5.660209873352559	CVL	Luminex (or other bead-based)	Published	Serum progesterone
Boily-Larouche-2019	10	2	Ptid-10_Visit-2	Other	Follicular	9	1.71	200	Negative	0	Eligible	Ineligible - serum progesterone outside of allowed windows	Ineligible - serum progesterone outside of allowed windows	IFNy	0.4	3458	IFNG	Below	NA	-1.3219280948873622	CVL	Luminex (or other bead-based)	Published	Serum progesterone
Boily-Larouche-2019	11	2	Ptid-11_Visit-2	Luteal	Luteal	26	5.89	150	Negative	0	Eligible	Eligible	Eligible	IFNy	0.4	3458	IFNG	Below	NA	-1.3219280948873622	CVL	Luminex (or other bead-based)	Published	Serum progesterone
Boily-Larouche-2019	12	2	Ptid-12_Visit-2	Other	Luteal	16	1.7	70	Intermediate	5	Eligible	Ineligible - serum progesterone outside of allowed windows	Ineligible - serum progesterone outside of allowed windows	IFNy	0.4	3458	IFNG	Below	NA	-1.3219280948873622	CVL	Luminex (or other bead-based)	Published	Serum progesterone
Boily-Larouche-2019	13	2	Ptid-13_Visit-2	Other	Follicular	16	2.38	220	Positive	8	Eligible	Ineligible - serum progesterone outside of allowed windows	Ineligible - serum progesterone outside of allowed windows	IFNy	10.24	3458	IFNG	In	NA	3.356143810225275	CVL	Luminex (or other bead-based)	Published	Serum progesterone
Boily-Larouche-2019	14	2	Ptid-14_Visit-2	Luteal	Luteal	16	3.93	300	Positive	8	Eligible	Eligible	Eligible	IFNy	0.4	3458	IFNG	Below	NA	-1.3219280948873622	CVL	Luminex (or other bead-based)	Published	Serum progesterone
Boily-Larouche-2019	15	2	Ptid-15_Visit-2	Luteal	Luteal	18	6.72	410	Negative	0	Eligible	Eligible	Eligible	IFNy	0.4	3458	IFNG	Below	NA	-1.3219280948873622	CVL	Luminex (or other bead-based)	Published	Serum progesterone
Boily-Larouche-2019	16	2	Ptid-16_Visit-2	Other	Luteal	19	1.19	270	Positive	8	Eligible	Ineligible - serum progesterone outside of allowed windows	Ineligible - serum progesterone outside of allowed windows	IFNy	0.4	3458	IFNG	Below	NA	-1.3219280948873622	CVL	Luminex (or other bead-based)	Published	Serum progesterone
Boily-Larouche-2019	17	2	Ptid-17_Visit-2	Other	Luteal	23	2.57	260	Negative	0	Eligible	Ineligible - serum progesterone outside of allowed windows	Ineligible - serum progesterone outside of allowed windows	IFNy	4.67	3458	IFNG	In	NA	2.2234225499349374	CVL	Luminex (or other bead-based)	Published	Serum progesterone
Boily-Larouche-2019	18	2	Ptid-18_Visit-2	Luteal	Luteal	25	12.15	350	Negative	1	Eligible	Eligible	Eligible	IFNy	0.4	3458	IFNG	Below	NA	-1.3219280948873622	CVL	Luminex (or other bead-based)	Published	Serum progesterone
Boily-Larouche-2019	19	2	Ptid-19_Visit-2	Luteal	Luteal	24	15.11	220	Intermediate	6	Eligible	Eligible	Eligible	IFNy	0.4	3458	IFNG	Below	NA	-1.3219280948873622	CVL	Luminex (or other bead-based)	Published	Serum progesterone
Boily-Larouche-2019	20	2	Ptid-20_Visit-2	Luteal	Luteal	20	8.28	220	Negative	0	Eligible	Eligible	Eligible	IFNy	0.4	3458	IFNG	Below	NA	-1.3219280948873622	CVL	Luminex (or other bead-based)	Published	Serum progesterone
Boily-Larouche-2019	21	2	Ptid-21_Visit-2	Luteal	Luteal	21	9.68	320	Negative	0	Eligible	Eligible	Eligible	IFNy	0.4	3458	IFNG	Below	NA	-1.3219280948873622	CVL	Luminex (or other bead-based)	Published	Serum progesterone
Boily-Larouche-2019	22	2	Ptid-22_Visit-2	Luteal	Follicular	20	14.21	270	Positive	8	Eligible	Eligible	Eligible	IFNy	0.4	3458	IFNG	Below	NA	-1.3219280948873622	CVL	Luminex (or other bead-based)	Published	Serum progesterone
Boily-Larouche-2019	23	2	Ptid-23_Visit-2	Luteal	Luteal	21	6.99	360	Positive	7	Eligible	Eligible	Eligible	IFNy	4.36	3458	IFNG	In	NA	2.1243281350022016	CVL	Luminex (or other bead-based)	Published	Serum progesterone
Boily-Larouche-2019	24	2	Ptid-24_Visit-2	Follicular	Luteal	24	0.05	NA	Positive	8	Eligible	Eligible	Eligible	IFNy	6.29	3458	IFNG	In	NA	2.6530600171045644	CVL	Luminex (or other bead-based)	Published	Serum progesterone
Boily-Larouche-2019	25	2	Ptid-25_Visit-2	Luteal	Luteal	21	4.21	60	Negative	0	Eligible	Eligible	Eligible	IFNy	0.4	3458	IFNG	Below	NA	-1.3219280948873622	CVL	Luminex (or other bead-based)	Published	Serum progesterone
Boily-Larouche-2019	26	2	Ptid-26_Visit-2	Follicular	Luteal	22	0.42	590	Positive	8	Eligible	Eligible	Eligible	IFNy	0.4	3458	IFNG	Below	NA	-1.3219280948873622	CVL	Luminex (or other bead-based)	Published	Serum progesterone
Boily-Larouche-2019	27	2	Ptid-27_Visit-2	Luteal	Luteal	24	10.55	370	Intermediate	5	Eligible	Eligible	Eligible	IFNy	0.4	3458	IFNG	Below	NA	-1.3219280948873622	CVL	Luminex (or other bead-based)	Published	Serum progesterone
Boily-Larouche-2019	28	2	Ptid-28_Visit-2	Luteal	Luteal	23	3.73	90	Negative	0	Eligible	Eligible	Eligible	IFNy	0.4	3458	IFNG	Below	NA	-1.3219280948873622	CVL	Luminex (or other bead-based)	Published	Serum progesterone
Boily-Larouche-2019	29	2	Ptid-29_Visit-2	Other	Luteal	21	1.25	640	NA	NA	Eligible	Ineligible - serum progesterone outside of allowed windows	Ineligible - serum progesterone outside of allowed windows	IFNy	0.4	3458	IFNG	Below	NA	-1.3219280948873622	CVL	Luminex (or other bead-based)	Published	Serum progesterone
Boily-Larouche-2019	30	2	Ptid-30_Visit-2	Luteal	Luteal	19	14.26	350	Negative	3	Eligible	Eligible	Eligible	IFNy	0.4	3458	IFNG	Below	NA	-1.3219280948873622	CVL	Luminex (or other bead-based)	Published	Serum progesterone
Boily-Larouche-2019	2	1	Ptid-2_Visit-1	Follicular	Follicular	7	0.37	110	Negative	0	Eligible	Eligible	Eligible	IL10	0.55	3586	IL10	Below	NA	-0.862496476250065	CVL	Luminex (or other bead-based)	Published	Serum progesterone
Boily-Larouche-2019	4	1	Ptid-4_Visit-1	Other	Follicular	9	1.73	100	Positive	10	Eligible	Ineligible - serum progesterone outside of allowed windows	Ineligible - serum progesterone outside of allowed windows	IL10	5.4	3586	IL10	In	NA	2.4329594072761065	CVL	Luminex (or other bead-based)	Published	Serum progesterone
Boily-Larouche-2019	5	1	Ptid-5_Visit-1	Follicular	Follicular	9	0.045	190	Negative	1	Eligible	Eligible	Eligible	IL10	0.55	3586	IL10	Below	NA	-0.862496476250065	CVL	Luminex (or other bead-based)	Published	Serum progesterone
Boily-Larouche-2019	6	1	Ptid-6_Visit-1	Follicular	Follicular	10	0.045	10	Negative	0	Eligible	Eligible	Eligible	IL10	0.55	3586	IL10	Below	NA	-0.862496476250065	CVL	Luminex (or other bead-based)	Published	Serum progesterone
Boily-Larouche-2019	7	1	Ptid-7_Visit-1	Luteal	Follicular	8	3.83	240	Positive	8	Eligible	Eligible	Eligible	IL10	8.13	3586	IL10	In	NA	3.0232553523003034	CVL	Luminex (or other bead-based)	Published	Serum progesterone
Boily-Larouche-2019	8	1	Ptid-8_Visit-1	Follicular	Follicular	9	0.53	130	Negative	0	Eligible	Eligible	Eligible	IL10	0.55	3586	IL10	Below	NA	-0.862496476250065	CVL	Luminex (or other bead-based)	Published	Serum progesterone
Boily-Larouche-2019	9	1	Ptid-9_Visit-1	Luteal	Luteal	8	3.44	290	Intermediate	6	Eligible	Eligible	Eligible	IL10	0.55	3586	IL10	Below	NA	-0.862496476250065	CVL	Luminex (or other bead-based)	Published	Serum progesterone
Boily-Larouche-2019	10	1	Ptid-10_Visit-1	Other	Luteal	5	1.19	370	Negative	0	Eligible	Ineligible - serum progesterone outside of allowed windows	Ineligible - serum progesterone outside of allowed windows	IL10	0.55	3586	IL10	Below	NA	-0.862496476250065	CVL	Luminex (or other bead-based)	Published	Serum progesterone
Boily-Larouche-2019	11	1	Ptid-11_Visit-1	Follicular	Follicular	8	0.23	180	Negative	0	Eligible	Eligible	Eligible	IL10	0.55	3586	IL10	Below	NA	-0.862496476250065	CVL	Luminex (or other bead-based)	Published	Serum progesterone
Boily-Larouche-2019	12	1	Ptid-12_Visit-1	Other	Follicular	9	2.24	360	Negative	0	Eligible	Ineligible - serum progesterone outside of allowed windows	Ineligible - serum progesterone outside of allowed windows	IL10	0.55	3586	IL10	Below	NA	-0.862496476250065	CVL	Luminex (or other bead-based)	Published	Serum progesterone
Boily-Larouche-2019	13	1	Ptid-13_Visit-1	Other	Follicular	8	2.11	110	Positive	8	Eligible	Ineligible - serum progesterone outside of allowed windows	Ineligible - serum progesterone outside of allowed windows	IL10	0.55	3586	IL10	Below	NA	-0.862496476250065	CVL	Luminex (or other bead-based)	Published	Serum progesterone
Boily-Larouche-2019	14	1	Ptid-14_Visit-1	Follicular	Follicular	6	0.8	60	Positive	8	Eligible	Eligible	Eligible	IL10	0.55	3586	IL10	Below	NA	-0.862496476250065	CVL	Luminex (or other bead-based)	Published	Serum progesterone
Boily-Larouche-2019	15	1	Ptid-15_Visit-1	Other	Follicular	4	1.09	10	Negative	0	Eligible	Ineligible - serum progesterone outside of allowed windows	Ineligible - serum progesterone outside of allowed windows	IL10	0.55	3586	IL10	Below	NA	-0.862496476250065	CVL	Luminex (or other bead-based)	Published	Serum progesterone
Boily-Larouche-2019	16	1	Ptid-16_Visit-1	Follicular	Follicular	12	0.98	180	Intermediate	6	Eligible	Eligible	Eligible	IL10	0.55	3586	IL10	Below	NA	-0.862496476250065	CVL	Luminex (or other bead-based)	Published	Serum progesterone
Boily-Larouche-2019	17	1	Ptid-17_Visit-1	Follicular	Follicular	8	0.65	270	Positive	10	Eligible	Eligible	Eligible	IL10	0.55	3586	IL10	Below	NA	-0.862496476250065	CVL	Luminex (or other bead-based)	Published	Serum progesterone
Boily-Larouche-2019	18	1	Ptid-18_Visit-1	Other	Follicular	5	2.05	10	Negative	0	Eligible	Ineligible - serum progesterone outside of allowed windows	Ineligible - serum progesterone outside of allowed windows	IL10	0.55	3586	IL10	Below	NA	-0.862496476250065	CVL	Luminex (or other bead-based)	Published	Serum progesterone
Boily-Larouche-2019	19	1	Ptid-19_Visit-1	Other	Follicular	9	1.03	510	Intermediate	5	Eligible	Ineligible - serum progesterone outside of allowed windows	Ineligible - serum progesterone outside of allowed windows	IL10	0.55	3586	IL10	Below	NA	-0.862496476250065	CVL	Luminex (or other bead-based)	Published	Serum progesterone
Boily-Larouche-2019	20	1	Ptid-20_Visit-1	Other	Follicular	5	1.6	10	Negative	0	Eligible	Ineligible - serum progesterone outside of allowed windows	Ineligible - serum progesterone outside of allowed windows	IL10	0.55	3586	IL10	Below	NA	-0.862496476250065	CVL	Luminex (or other bead-based)	Published	Serum progesterone
Boily-Larouche-2019	21	1	Ptid-21_Visit-1	Other	Follicular	8	1.09	250	Negative	0	Eligible	Ineligible - serum progesterone outside of allowed windows	Ineligible - serum progesterone outside of allowed windows	IL10	0.55	3586	IL10	Below	NA	-0.862496476250065	CVL	Luminex (or other bead-based)	Published	Serum progesterone
Boily-Larouche-2019	22	1	Ptid-22_Visit-1	Other	Follicular	7	1.61	10	Negative	0	Eligible	Ineligible - serum progesterone outside of allowed windows	Ineligible - serum progesterone outside of allowed windows	IL10	0.55	3586	IL10	Below	NA	-0.862496476250065	CVL	Luminex (or other bead-based)	Published	Serum progesterone
Boily-Larouche-2019	23	1	Ptid-23_Visit-1	Other	Follicular	7	1.21	180	Negative	2	Eligible	Ineligible - serum progesterone outside of allowed windows	Ineligible - serum progesterone outside of allowed windows	IL10	0.55	3586	IL10	Below	NA	-0.862496476250065	CVL	Luminex (or other bead-based)	Published	Serum progesterone
Boily-Larouche-2019	24	1	Ptid-24_Visit-1	Other	Follicular	9	NA	190	Positive	8	Eligible	Ineligible - no menstrual cycle information	Ineligible - no menstrual cycle information	IL10	0.55	3586	IL10	Below	NA	-0.862496476250065	CVL	Luminex (or other bead-based)	Published	Serum progesterone
Boily-Larouche-2019	25	1	Ptid-25_Visit-1	Follicular	Follicular	6	0.045	90	Intermediate	6	Eligible	Eligible	Eligible	IL10	0.55	3586	IL10	Below	NA	-0.862496476250065	CVL	Luminex (or other bead-based)	Published	Serum progesterone
Boily-Larouche-2019	26	1	Ptid-26_Visit-1	Luteal	Follicular	9	3.06	10	Intermediate	6	Eligible	Eligible	Eligible	IL10	0.55	3586	IL10	Below	NA	-0.862496476250065	CVL	Luminex (or other bead-based)	Published	Serum progesterone
Boily-Larouche-2019	27	1	Ptid-27_Visit-1	Luteal	Follicular	8	3.65	200	Positive	8	Eligible	Eligible	Eligible	IL10	0.55	3586	IL10	Below	NA	-0.862496476250065	CVL	Luminex (or other bead-based)	Published	Serum progesterone
Boily-Larouche-2019	28	1	Ptid-28_Visit-1	Other	Follicular	10	2.62	330	Negative	1	Eligible	Ineligible - serum progesterone outside of allowed windows	Ineligible - serum progesterone outside of allowed windows	IL10	0.55	3586	IL10	Below	NA	-0.862496476250065	CVL	Luminex (or other bead-based)	Published	Serum progesterone
Boily-Larouche-2019	29	1	Ptid-29_Visit-1	Luteal	Follicular	7	4.89	360	Positive	10	Eligible	Eligible	Eligible	IL10	4.85	3586	IL10	In	NA	2.277984747299765	CVL	Luminex (or other bead-based)	Published	Serum progesterone
Boily-Larouche-2019	30	1	Ptid-30_Visit-1	Follicular	Follicular	6	0.18	200	Positive	8	Eligible	Eligible	Eligible	IL10	0.55	3586	IL10	Below	NA	-0.862496476250065	CVL	Luminex (or other bead-based)	Published	Serum progesterone
Boily-Larouche-2019	2	2	Ptid-2_Visit-2	Luteal	Luteal	20	13.25	250	Negative	0	Eligible	Eligible	Eligible	IL10	0.55	3586	IL10	Below	NA	-0.862496476250065	CVL	Luminex (or other bead-based)	Published	Serum progesterone
Boily-Larouche-2019	4	2	Ptid-4_Visit-2	Luteal	Luteal	22	4.03	580	Intermediate	6	Eligible	Eligible	Eligible	IL10	6.04	3586	IL10	In	NA	2.594548549550354	CVL	Luminex (or other bead-based)	Published	Serum progesterone
Boily-Larouche-2019	5	2	Ptid-5_Visit-2	Luteal	Luteal	18	16.4	260	Negative	0	Eligible	Eligible	Eligible	IL10	0.55	3586	IL10	Below	NA	-0.862496476250065	CVL	Luminex (or other bead-based)	Published	Serum progesterone
Boily-Larouche-2019	6	2	Ptid-6_Visit-2	Follicular	Follicular	19	0.89	10	Intermediate	6	Eligible	Eligible	Eligible	IL10	0.55	3586	IL10	Below	NA	-0.862496476250065	CVL	Luminex (or other bead-based)	Published	Serum progesterone
Boily-Larouche-2019	7	2	Ptid-7_Visit-2	Luteal	Luteal	19	6.28	460	Negative	0	Eligible	Eligible	Eligible	IL10	0.55	3586	IL10	Below	NA	-0.862496476250065	CVL	Luminex (or other bead-based)	Published	Serum progesterone
Boily-Larouche-2019	8	2	Ptid-8_Visit-2	Luteal	Luteal	24	3.18	100	Negative	0	Eligible	Eligible	Eligible	IL10	0.55	3586	IL10	Below	NA	-0.862496476250065	CVL	Luminex (or other bead-based)	Published	Serum progesterone
Boily-Larouche-2019	9	2	Ptid-9_Visit-2	Other	Follicular	12	1.9	530	Positive	9	Eligible	Ineligible - serum progesterone outside of allowed windows	Ineligible - serum progesterone outside of allowed windows	IL10	11.99	3586	IL10	In	NA	3.583759753639499	CVL	Luminex (or other bead-based)	Published	Serum progesterone
Boily-Larouche-2019	10	2	Ptid-10_Visit-2	Other	Follicular	9	1.71	200	Negative	0	Eligible	Ineligible - serum progesterone outside of allowed windows	Ineligible - serum progesterone outside of allowed windows	IL10	0.55	3586	IL10	Below	NA	-0.862496476250065	CVL	Luminex (or other bead-based)	Published	Serum progesterone
Boily-Larouche-2019	11	2	Ptid-11_Visit-2	Luteal	Luteal	26	5.89	150	Negative	0	Eligible	Eligible	Eligible	IL10	0.55	3586	IL10	Below	NA	-0.862496476250065	CVL	Luminex (or other bead-based)	Published	Serum progesterone
Boily-Larouche-2019	12	2	Ptid-12_Visit-2	Other	Luteal	16	1.7	70	Intermediate	5	Eligible	Ineligible - serum progesterone outside of allowed windows	Ineligible - serum progesterone outside of allowed windows	IL10	0.55	3586	IL10	Below	NA	-0.862496476250065	CVL	Luminex (or other bead-based)	Published	Serum progesterone
Boily-Larouche-2019	13	2	Ptid-13_Visit-2	Other	Follicular	16	2.38	220	Positive	8	Eligible	Ineligible - serum progesterone outside of allowed windows	Ineligible - serum progesterone outside of allowed windows	IL10	3.99	3586	IL10	In	NA	1.996388746447621	CVL	Luminex (or other bead-based)	Published	Serum progesterone
Boily-Larouche-2019	14	2	Ptid-14_Visit-2	Luteal	Luteal	16	3.93	300	Positive	8	Eligible	Eligible	Eligible	IL10	0.55	3586	IL10	Below	NA	-0.862496476250065	CVL	Luminex (or other bead-based)	Published	Serum progesterone
Boily-Larouche-2019	15	2	Ptid-15_Visit-2	Luteal	Luteal	18	6.72	410	Negative	0	Eligible	Eligible	Eligible	IL10	0.55	3586	IL10	Below	NA	-0.862496476250065	CVL	Luminex (or other bead-based)	Published	Serum progesterone
Boily-Larouche-2019	16	2	Ptid-16_Visit-2	Other	Luteal	19	1.19	270	Positive	8	Eligible	Ineligible - serum progesterone outside of allowed windows	Ineligible - serum progesterone outside of allowed windows	IL10	0.55	3586	IL10	Below	NA	-0.862496476250065	CVL	Luminex (or other bead-based)	Published	Serum progesterone
Boily-Larouche-2019	17	2	Ptid-17_Visit-2	Other	Luteal	23	2.57	260	Negative	0	Eligible	Ineligible - serum progesterone outside of allowed windows	Ineligible - serum progesterone outside of allowed windows	IL10	0.55	3586	IL10	Below	NA	-0.862496476250065	CVL	Luminex (or other bead-based)	Published	Serum progesterone
Boily-Larouche-2019	18	2	Ptid-18_Visit-2	Luteal	Luteal	25	12.15	350	Negative	1	Eligible	Eligible	Eligible	IL10	0.55	3586	IL10	Below	NA	-0.862496476250065	CVL	Luminex (or other bead-based)	Published	Serum progesterone
Boily-Larouche-2019	19	2	Ptid-19_Visit-2	Luteal	Luteal	24	15.11	220	Intermediate	6	Eligible	Eligible	Eligible	IL10	0.55	3586	IL10	Below	NA	-0.862496476250065	CVL	Luminex (or other bead-based)	Published	Serum progesterone
Boily-Larouche-2019	20	2	Ptid-20_Visit-2	Luteal	Luteal	20	8.28	220	Negative	0	Eligible	Eligible	Eligible	IL10	0.55	3586	IL10	Below	NA	-0.862496476250065	CVL	Luminex (or other bead-based)	Published	Serum progesterone
Boily-Larouche-2019	21	2	Ptid-21_Visit-2	Luteal	Luteal	21	9.68	320	Negative	0	Eligible	Eligible	Eligible	IL10	0.55	3586	IL10	Below	NA	-0.862496476250065	CVL	Luminex (or other bead-based)	Published	Serum progesterone
Boily-Larouche-2019	22	2	Ptid-22_Visit-2	Luteal	Follicular	20	14.21	270	Positive	8	Eligible	Eligible	Eligible	IL10	3.28	3586	IL10	In	NA	1.713695814843359	CVL	Luminex (or other bead-based)	Published	Serum progesterone
Boily-Larouche-2019	23	2	Ptid-23_Visit-2	Luteal	Luteal	21	6.99	360	Positive	7	Eligible	Eligible	Eligible	IL10	0.55	3586	IL10	Below	NA	-0.862496476250065	CVL	Luminex (or other bead-based)	Published	Serum progesterone
Boily-Larouche-2019	24	2	Ptid-24_Visit-2	Follicular	Luteal	24	0.05	NA	Positive	8	Eligible	Eligible	Eligible	IL10	0.55	3586	IL10	Below	NA	-0.862496476250065	CVL	Luminex (or other bead-based)	Published	Serum progesterone
Boily-Larouche-2019	25	2	Ptid-25_Visit-2	Luteal	Luteal	21	4.21	60	Negative	0	Eligible	Eligible	Eligible	IL10	0.55	3586	IL10	Below	NA	-0.862496476250065	CVL	Luminex (or other bead-based)	Published	Serum progesterone
Boily-Larouche-2019	26	2	Ptid-26_Visit-2	Follicular	Luteal	22	0.42	590	Positive	8	Eligible	Eligible	Eligible	IL10	0.55	3586	IL10	Below	NA	-0.862496476250065	CVL	Luminex (or other bead-based)	Published	Serum progesterone
Boily-Larouche-2019	27	2	Ptid-27_Visit-2	Luteal	Luteal	24	10.55	370	Intermediate	5	Eligible	Eligible	Eligible	IL10	0.55	3586	IL10	Below	NA	-0.862496476250065	CVL	Luminex (or other bead-based)	Published	Serum progesterone
Boily-Larouche-2019	28	2	Ptid-28_Visit-2	Luteal	Luteal	23	3.73	90	Negative	0	Eligible	Eligible	Eligible	IL10	0.55	3586	IL10	Below	NA	-0.862496476250065	CVL	Luminex (or other bead-based)	Published	Serum progesterone
Boily-Larouche-2019	29	2	Ptid-29_Visit-2	Other	Luteal	21	1.25	640	NA	NA	Eligible	Ineligible - serum progesterone outside of allowed windows	Ineligible - serum progesterone outside of allowed windows	IL10	0.55	3586	IL10	Below	NA	-0.862496476250065	CVL	Luminex (or other bead-based)	Published	Serum progesterone
Boily-Larouche-2019	30	2	Ptid-30_Visit-2	Luteal	Luteal	19	14.26	350	Negative	3	Eligible	Eligible	Eligible	IL10	0.55	3586	IL10	Below	NA	-0.862496476250065	CVL	Luminex (or other bead-based)	Published	Serum progesterone
Boily-Larouche-2019	1	1	Ptid-1_Visit-1	Follicular	Follicular	9	0.25	50	Intermediate	4	Eligible	Eligible	Eligible	IL12_p70	28.25	NA	IL12p70	In	NA	4.820178962415188	CVL	Luminex (or other bead-based)	Published	Serum progesterone
Boily-Larouche-2019	2	1	Ptid-2_Visit-1	Follicular	Follicular	7	0.37	110	Negative	0	Eligible	Eligible	Eligible	IL12_p70	6.74	NA	IL12p70	In	NA	2.752748591407134	CVL	Luminex (or other bead-based)	Published	Serum progesterone
Boily-Larouche-2019	3	1	Ptid-3_Visit-1	Other	Follicular	NA	1.9177358490566039	566.6666666666667	Negative	1	Eligible	Ineligible - serum progesterone outside of allowed windows	Ineligible - serum progesterone outside of allowed windows	IL12_p70	0.3	NA	IL12p70	Below	NA	-1.7369655941662063	CVL	Luminex (or other bead-based)	Published	Serum progesterone
Boily-Larouche-2019	4	1	Ptid-4_Visit-1	Other	Follicular	9	1.73	100	Positive	10	Eligible	Ineligible - serum progesterone outside of allowed windows	Ineligible - serum progesterone outside of allowed windows	IL12_p70	17.75	NA	IL12p70	In	NA	4.149747119504682	CVL	Luminex (or other bead-based)	Published	Serum progesterone
Boily-Larouche-2019	5	1	Ptid-5_Visit-1	Follicular	Follicular	9	0.045	190	Negative	1	Eligible	Eligible	Eligible	IL12_p70	0.3	NA	IL12p70	Below	NA	-1.7369655941662063	CVL	Luminex (or other bead-based)	Published	Serum progesterone
Boily-Larouche-2019	6	1	Ptid-6_Visit-1	Follicular	Follicular	10	0.045	10	Negative	0	Eligible	Eligible	Eligible	IL12_p70	0.3	NA	IL12p70	Below	NA	-1.7369655941662063	CVL	Luminex (or other bead-based)	Published	Serum progesterone
Boily-Larouche-2019	7	1	Ptid-7_Visit-1	Luteal	Follicular	8	3.83	240	Positive	8	Eligible	Eligible	Eligible	IL12_p70	34.58	NA	IL12p70	In	NA	5.111865963867557	CVL	Luminex (or other bead-based)	Published	Serum progesterone
Boily-Larouche-2019	8	1	Ptid-8_Visit-1	Follicular	Follicular	9	0.53	130	Negative	0	Eligible	Eligible	Eligible	IL12_p70	10.65	NA	IL12p70	In	NA	3.412781525338476	CVL	Luminex (or other bead-based)	Published	Serum progesterone
Boily-Larouche-2019	9	1	Ptid-9_Visit-1	Luteal	Luteal	8	3.44	290	Intermediate	6	Eligible	Eligible	Eligible	IL12_p70	0.3	NA	IL12p70	Below	NA	-1.7369655941662063	CVL	Luminex (or other bead-based)	Published	Serum progesterone
Boily-Larouche-2019	10	1	Ptid-10_Visit-1	Other	Luteal	5	1.19	370	Negative	0	Eligible	Ineligible - serum progesterone outside of allowed windows	Ineligible - serum progesterone outside of allowed windows	IL12_p70	0.3	NA	IL12p70	Below	NA	-1.7369655941662063	CVL	Luminex (or other bead-based)	Published	Serum progesterone
Boily-Larouche-2019	11	1	Ptid-11_Visit-1	Follicular	Follicular	8	0.23	180	Negative	0	Eligible	Eligible	Eligible	IL12_p70	13.59	NA	IL12p70	In	NA	3.7644735509926663	CVL	Luminex (or other bead-based)	Published	Serum progesterone
Boily-Larouche-2019	12	1	Ptid-12_Visit-1	Other	Follicular	9	2.24	360	Negative	0	Eligible	Ineligible - serum progesterone outside of allowed windows	Ineligible - serum progesterone outside of allowed windows	IL12_p70	3.16	NA	IL12p70	In	NA	1.6599245584023783	CVL	Luminex (or other bead-based)	Published	Serum progesterone
Boily-Larouche-2019	13	1	Ptid-13_Visit-1	Other	Follicular	8	2.11	110	Positive	8	Eligible	Ineligible - serum progesterone outside of allowed windows	Ineligible - serum progesterone outside of allowed windows	IL12_p70	16.21	NA	IL12p70	In	NA	4.018812185742817	CVL	Luminex (or other bead-based)	Published	Serum progesterone
Boily-Larouche-2019	14	1	Ptid-14_Visit-1	Follicular	Follicular	6	0.8	60	Positive	8	Eligible	Eligible	Eligible	IL12_p70	0.3	NA	IL12p70	Below	NA	-1.7369655941662063	CVL	Luminex (or other bead-based)	Published	Serum progesterone
Boily-Larouche-2019	15	1	Ptid-15_Visit-1	Other	Follicular	4	1.09	10	Negative	0	Eligible	Ineligible - serum progesterone outside of allowed windows	Ineligible - serum progesterone outside of allowed windows	IL12_p70	4.29	NA	IL12p70	In	NA	2.1009776477248208	CVL	Luminex (or other bead-based)	Published	Serum progesterone
Boily-Larouche-2019	16	1	Ptid-16_Visit-1	Follicular	Follicular	12	0.98	180	Intermediate	6	Eligible	Eligible	Eligible	IL12_p70	0.3	NA	IL12p70	Below	NA	-1.7369655941662063	CVL	Luminex (or other bead-based)	Published	Serum progesterone
Boily-Larouche-2019	17	1	Ptid-17_Visit-1	Follicular	Follicular	8	0.65	270	Positive	10	Eligible	Eligible	Eligible	IL12_p70	0.3	NA	IL12p70	Below	NA	-1.7369655941662063	CVL	Luminex (or other bead-based)	Published	Serum progesterone
Boily-Larouche-2019	18	1	Ptid-18_Visit-1	Other	Follicular	5	2.05	10	Negative	0	Eligible	Ineligible - serum progesterone outside of allowed windows	Ineligible - serum progesterone outside of allowed windows	IL12_p70	0.3	NA	IL12p70	Below	NA	-1.7369655941662063	CVL	Luminex (or other bead-based)	Published	Serum progesterone
Boily-Larouche-2019	19	1	Ptid-19_Visit-1	Other	Follicular	9	1.03	510	Intermediate	5	Eligible	Ineligible - serum progesterone outside of allowed windows	Ineligible - serum progesterone outside of allowed windows	IL12_p70	19.33	NA	IL12p70	In	NA	4.272769732436511	CVL	Luminex (or other bead-based)	Published	Serum progesterone
Boily-Larouche-2019	20	1	Ptid-20_Visit-1	Other	Follicular	5	1.6	10	Negative	0	Eligible	Ineligible - serum progesterone outside of allowed windows	Ineligible - serum progesterone outside of allowed windows	IL12_p70	0.3	NA	IL12p70	Below	NA	-1.7369655941662063	CVL	Luminex (or other bead-based)	Published	Serum progesterone
Boily-Larouche-2019	21	1	Ptid-21_Visit-1	Other	Follicular	8	1.09	250	Negative	0	Eligible	Ineligible - serum progesterone outside of allowed windows	Ineligible - serum progesterone outside of allowed windows	IL12_p70	0.3	NA	IL12p70	Below	NA	-1.7369655941662063	CVL	Luminex (or other bead-based)	Published	Serum progesterone
Boily-Larouche-2019	22	1	Ptid-22_Visit-1	Other	Follicular	7	1.61	10	Negative	0	Eligible	Ineligible - serum progesterone outside of allowed windows	Ineligible - serum progesterone outside of allowed windows	IL12_p70	0.3	NA	IL12p70	Below	NA	-1.7369655941662063	CVL	Luminex (or other bead-based)	Published	Serum progesterone
Boily-Larouche-2019	23	1	Ptid-23_Visit-1	Other	Follicular	7	1.21	180	Negative	2	Eligible	Ineligible - serum progesterone outside of allowed windows	Ineligible - serum progesterone outside of allowed windows	IL12_p70	5.03	NA	IL12p70	In	NA	2.3305584000308026	CVL	Luminex (or other bead-based)	Published	Serum progesterone
Boily-Larouche-2019	24	1	Ptid-24_Visit-1	Other	Follicular	9	NA	190	Positive	8	Eligible	Ineligible - no menstrual cycle information	Ineligible - no menstrual cycle information	IL12_p70	6.37	NA	IL12p70	In	NA	2.6712933724815757	CVL	Luminex (or other bead-based)	Published	Serum progesterone
Boily-Larouche-2019	25	1	Ptid-25_Visit-1	Follicular	Follicular	6	0.045	90	Intermediate	6	Eligible	Eligible	Eligible	IL12_p70	3.8	NA	IL12p70	In	NA	1.925999418556223	CVL	Luminex (or other bead-based)	Published	Serum progesterone
Boily-Larouche-2019	26	1	Ptid-26_Visit-1	Luteal	Follicular	9	3.06	10	Intermediate	6	Eligible	Eligible	Eligible	IL12_p70	0.3	NA	IL12p70	Below	NA	-1.7369655941662063	CVL	Luminex (or other bead-based)	Published	Serum progesterone
Boily-Larouche-2019	27	1	Ptid-27_Visit-1	Luteal	Follicular	8	3.65	200	Positive	8	Eligible	Eligible	Eligible	IL12_p70	8.21	NA	IL12p70	In	NA	3.0373822220030804	CVL	Luminex (or other bead-based)	Published	Serum progesterone
Boily-Larouche-2019	28	1	Ptid-28_Visit-1	Other	Follicular	10	2.62	330	Negative	1	Eligible	Ineligible - serum progesterone outside of allowed windows	Ineligible - serum progesterone outside of allowed windows	IL12_p70	6.82	NA	IL12p70	In	NA	2.769771739249448	CVL	Luminex (or other bead-based)	Published	Serum progesterone
Boily-Larouche-2019	29	1	Ptid-29_Visit-1	Luteal	Follicular	7	4.89	360	Positive	10	Eligible	Eligible	Eligible	IL12_p70	24.31	NA	IL12p70	In	NA	4.603477988254004	CVL	Luminex (or other bead-based)	Published	Serum progesterone
Boily-Larouche-2019	30	1	Ptid-30_Visit-1	Follicular	Follicular	6	0.18	200	Positive	8	Eligible	Eligible	Eligible	IL12_p70	11.7	NA	IL12p70	In	NA	3.548436624696042	CVL	Luminex (or other bead-based)	Published	Serum progesterone
Boily-Larouche-2019	1	2	Ptid-1_Visit-2	Other	Luteal	20	1.56	70	Intermediate	5	Eligible	Ineligible - serum progesterone outside of allowed windows	Ineligible - serum progesterone outside of allowed windows	IL12_p70	17.76	NA	IL12p70	In	NA	4.150559676575382	CVL	Luminex (or other bead-based)	Published	Serum progesterone
Boily-Larouche-2019	2	2	Ptid-2_Visit-2	Luteal	Luteal	20	13.25	250	Negative	0	Eligible	Eligible	Eligible	IL12_p70	0.3	NA	IL12p70	Below	NA	-1.7369655941662063	CVL	Luminex (or other bead-based)	Published	Serum progesterone
Boily-Larouche-2019	3	2	Ptid-3_Visit-2	Other	Luteal	14	2.70807547169811	216.666666666667	Negative	0	Eligible	Ineligible - serum progesterone outside of allowed windows	Ineligible - serum progesterone outside of allowed windows	IL12_p70	0.3	NA	IL12p70	Below	NA	-1.7369655941662063	CVL	Luminex (or other bead-based)	Published	Serum progesterone
Boily-Larouche-2019	4	2	Ptid-4_Visit-2	Luteal	Luteal	22	4.03	580	Intermediate	6	Eligible	Eligible	Eligible	IL12_p70	19.57	NA	IL12p70	In	NA	4.290571850852079	CVL	Luminex (or other bead-based)	Published	Serum progesterone
Boily-Larouche-2019	5	2	Ptid-5_Visit-2	Luteal	Luteal	18	16.4	260	Negative	0	Eligible	Eligible	Eligible	IL12_p70	0.3	NA	IL12p70	Below	NA	-1.7369655941662063	CVL	Luminex (or other bead-based)	Published	Serum progesterone
Boily-Larouche-2019	6	2	Ptid-6_Visit-2	Follicular	Follicular	19	0.89	10	Intermediate	6	Eligible	Eligible	Eligible	IL12_p70	0.3	NA	IL12p70	Below	NA	-1.7369655941662063	CVL	Luminex (or other bead-based)	Published	Serum progesterone
Boily-Larouche-2019	7	2	Ptid-7_Visit-2	Luteal	Luteal	19	6.28	460	Negative	0	Eligible	Eligible	Eligible	IL12_p70	0.3	NA	IL12p70	Below	NA	-1.7369655941662063	CVL	Luminex (or other bead-based)	Published	Serum progesterone
Boily-Larouche-2019	8	2	Ptid-8_Visit-2	Luteal	Luteal	24	3.18	100	Negative	0	Eligible	Eligible	Eligible	IL12_p70	4.36	NA	IL12p70	In	NA	2.1243281350022016	CVL	Luminex (or other bead-based)	Published	Serum progesterone
Boily-Larouche-2019	9	2	Ptid-9_Visit-2	Other	Follicular	12	1.9	530	Positive	9	Eligible	Ineligible - serum progesterone outside of allowed windows	Ineligible - serum progesterone outside of allowed windows	IL12_p70	58.92	NA	IL12p70	In	NA	5.880685525261125	CVL	Luminex (or other bead-based)	Published	Serum progesterone
Boily-Larouche-2019	10	2	Ptid-10_Visit-2	Other	Follicular	9	1.71	200	Negative	0	Eligible	Ineligible - serum progesterone outside of allowed windows	Ineligible - serum progesterone outside of allowed windows	IL12_p70	0.3	NA	IL12p70	Below	NA	-1.7369655941662063	CVL	Luminex (or other bead-based)	Published	Serum progesterone
Boily-Larouche-2019	11	2	Ptid-11_Visit-2	Luteal	Luteal	26	5.89	150	Negative	0	Eligible	Eligible	Eligible	IL12_p70	0.3	NA	IL12p70	Below	NA	-1.7369655941662063	CVL	Luminex (or other bead-based)	Published	Serum progesterone
Boily-Larouche-2019	12	2	Ptid-12_Visit-2	Other	Luteal	16	1.7	70	Intermediate	5	Eligible	Ineligible - serum progesterone outside of allowed windows	Ineligible - serum progesterone outside of allowed windows	IL12_p70	0.3	NA	IL12p70	Below	NA	-1.7369655941662063	CVL	Luminex (or other bead-based)	Published	Serum progesterone
Boily-Larouche-2019	13	2	Ptid-13_Visit-2	Other	Follicular	16	2.38	220	Positive	8	Eligible	Ineligible - serum progesterone outside of allowed windows	Ineligible - serum progesterone outside of allowed windows	IL12_p70	19.03	NA	IL12p70	In	NA	4.2502036564992975	CVL	Luminex (or other bead-based)	Published	Serum progesterone
Boily-Larouche-2019	14	2	Ptid-14_Visit-2	Luteal	Luteal	16	3.93	300	Positive	8	Eligible	Eligible	Eligible	IL12_p70	0.3	NA	IL12p70	Below	NA	-1.7369655941662063	CVL	Luminex (or other bead-based)	Published	Serum progesterone
Boily-Larouche-2019	15	2	Ptid-15_Visit-2	Luteal	Luteal	18	6.72	410	Negative	0	Eligible	Eligible	Eligible	IL12_p70	0.3	NA	IL12p70	Below	NA	-1.7369655941662063	CVL	Luminex (or other bead-based)	Published	Serum progesterone
Boily-Larouche-2019	16	2	Ptid-16_Visit-2	Other	Luteal	19	1.19	270	Positive	8	Eligible	Ineligible - serum progesterone outside of allowed windows	Ineligible - serum progesterone outside of allowed windows	IL12_p70	0.3	NA	IL12p70	Below	NA	-1.7369655941662063	CVL	Luminex (or other bead-based)	Published	Serum progesterone
Boily-Larouche-2019	17	2	Ptid-17_Visit-2	Other	Luteal	23	2.57	260	Negative	0	Eligible	Ineligible - serum progesterone outside of allowed windows	Ineligible - serum progesterone outside of allowed windows	IL12_p70	17.18	NA	IL12p70	In	NA	4.1026581313637385	CVL	Luminex (or other bead-based)	Published	Serum progesterone
Boily-Larouche-2019	18	2	Ptid-18_Visit-2	Luteal	Luteal	25	12.15	350	Negative	1	Eligible	Eligible	Eligible	IL12_p70	0.3	NA	IL12p70	Below	NA	-1.7369655941662063	CVL	Luminex (or other bead-based)	Published	Serum progesterone
Boily-Larouche-2019	19	2	Ptid-19_Visit-2	Luteal	Luteal	24	15.11	220	Intermediate	6	Eligible	Eligible	Eligible	IL12_p70	0.3	NA	IL12p70	Below	NA	-1.7369655941662063	CVL	Luminex (or other bead-based)	Published	Serum progesterone
Boily-Larouche-2019	20	2	Ptid-20_Visit-2	Luteal	Luteal	20	8.28	220	Negative	0	Eligible	Eligible	Eligible	IL12_p70	0.3	NA	IL12p70	Below	NA	-1.7369655941662063	CVL	Luminex (or other bead-based)	Published	Serum progesterone
Boily-Larouche-2019	21	2	Ptid-21_Visit-2	Luteal	Luteal	21	9.68	320	Negative	0	Eligible	Eligible	Eligible	IL12_p70	0.3	NA	IL12p70	Below	NA	-1.7369655941662063	CVL	Luminex (or other bead-based)	Published	Serum progesterone
Boily-Larouche-2019	22	2	Ptid-22_Visit-2	Luteal	Follicular	20	14.21	270	Positive	8	Eligible	Eligible	Eligible	IL12_p70	5.84	NA	IL12p70	In	NA	2.5459683691052923	CVL	Luminex (or other bead-based)	Published	Serum progesterone
Boily-Larouche-2019	23	2	Ptid-23_Visit-2	Luteal	Luteal	21	6.99	360	Positive	7	Eligible	Eligible	Eligible	IL12_p70	8.34	NA	IL12p70	In	NA	3.060047383669939	CVL	Luminex (or other bead-based)	Published	Serum progesterone
Boily-Larouche-2019	24	2	Ptid-24_Visit-2	Follicular	Luteal	24	0.05	NA	Positive	8	Eligible	Eligible	Eligible	IL12_p70	11.2	NA	IL12p70	In	NA	3.4854268271702415	CVL	Luminex (or other bead-based)	Published	Serum progesterone
Boily-Larouche-2019	25	2	Ptid-25_Visit-2	Luteal	Luteal	21	4.21	60	Negative	0	Eligible	Eligible	Eligible	IL12_p70	0.3	NA	IL12p70	Below	NA	-1.7369655941662063	CVL	Luminex (or other bead-based)	Published	Serum progesterone
Boily-Larouche-2019	26	2	Ptid-26_Visit-2	Follicular	Luteal	22	0.42	590	Positive	8	Eligible	Eligible	Eligible	IL12_p70	6.88	NA	IL12p70	In	NA	2.782408564927373	CVL	Luminex (or other bead-based)	Published	Serum progesterone
Boily-Larouche-2019	27	2	Ptid-27_Visit-2	Luteal	Luteal	24	10.55	370	Intermediate	5	Eligible	Eligible	Eligible	IL12_p70	0.3	NA	IL12p70	Below	NA	-1.7369655941662063	CVL	Luminex (or other bead-based)	Published	Serum progesterone
Boily-Larouche-2019	28	2	Ptid-28_Visit-2	Luteal	Luteal	23	3.73	90	Negative	0	Eligible	Eligible	Eligible	IL12_p70	0.3	NA	IL12p70	Below	NA	-1.7369655941662063	CVL	Luminex (or other bead-based)	Published	Serum progesterone
Boily-Larouche-2019	29	2	Ptid-29_Visit-2	Other	Luteal	21	1.25	640	NA	NA	Eligible	Ineligible - serum progesterone outside of allowed windows	Ineligible - serum progesterone outside of allowed windows	IL12_p70	0.3	NA	IL12p70	Below	NA	-1.7369655941662063	CVL	Luminex (or other bead-based)	Published	Serum progesterone
Boily-Larouche-2019	30	2	Ptid-30_Visit-2	Luteal	Luteal	19	14.26	350	Negative	3	Eligible	Eligible	Eligible	IL12_p70	0.3	NA	IL12p70	Below	NA	-1.7369655941662063	CVL	Luminex (or other bead-based)	Published	Serum progesterone
Boily-Larouche-2019	2	1	Ptid-2_Visit-1	Follicular	Follicular	7	0.37	110	Negative	0	Eligible	Eligible	Eligible	IL15	0.6	3600	IL15	Below	NA	-0.7369655941662062	CVL	Luminex (or other bead-based)	Published	Serum progesterone
Boily-Larouche-2019	4	1	Ptid-4_Visit-1	Other	Follicular	9	1.73	100	Positive	10	Eligible	Ineligible - serum progesterone outside of allowed windows	Ineligible - serum progesterone outside of allowed windows	IL15	5.41	3600	IL15	In	NA	2.4356285940520905	CVL	Luminex (or other bead-based)	Published	Serum progesterone
Boily-Larouche-2019	5	1	Ptid-5_Visit-1	Follicular	Follicular	9	0.045	190	Negative	1	Eligible	Eligible	Eligible	IL15	0.6	3600	IL15	Below	NA	-0.7369655941662062	CVL	Luminex (or other bead-based)	Published	Serum progesterone
Boily-Larouche-2019	6	1	Ptid-6_Visit-1	Follicular	Follicular	10	0.045	10	Negative	0	Eligible	Eligible	Eligible	IL15	0.6	3600	IL15	Below	NA	-0.7369655941662062	CVL	Luminex (or other bead-based)	Published	Serum progesterone
Boily-Larouche-2019	7	1	Ptid-7_Visit-1	Luteal	Follicular	8	3.83	240	Positive	8	Eligible	Eligible	Eligible	IL15	5.9	3600	IL15	In	NA	2.560714954474479	CVL	Luminex (or other bead-based)	Published	Serum progesterone
Boily-Larouche-2019	8	1	Ptid-8_Visit-1	Follicular	Follicular	9	0.53	130	Negative	0	Eligible	Eligible	Eligible	IL15	3.57	3600	IL15	In	NA	1.835924074254375	CVL	Luminex (or other bead-based)	Published	Serum progesterone
Boily-Larouche-2019	9	1	Ptid-9_Visit-1	Luteal	Luteal	8	3.44	290	Intermediate	6	Eligible	Eligible	Eligible	IL15	0.6	3600	IL15	Below	NA	-0.7369655941662062	CVL	Luminex (or other bead-based)	Published	Serum progesterone
Boily-Larouche-2019	10	1	Ptid-10_Visit-1	Other	Luteal	5	1.19	370	Negative	0	Eligible	Ineligible - serum progesterone outside of allowed windows	Ineligible - serum progesterone outside of allowed windows	IL15	0.6	3600	IL15	Below	NA	-0.7369655941662062	CVL	Luminex (or other bead-based)	Published	Serum progesterone
Boily-Larouche-2019	11	1	Ptid-11_Visit-1	Follicular	Follicular	8	0.23	180	Negative	0	Eligible	Eligible	Eligible	IL15	0.6	3600	IL15	Below	NA	-0.7369655941662062	CVL	Luminex (or other bead-based)	Published	Serum progesterone
Boily-Larouche-2019	12	1	Ptid-12_Visit-1	Other	Follicular	9	2.24	360	Negative	0	Eligible	Ineligible - serum progesterone outside of allowed windows	Ineligible - serum progesterone outside of allowed windows	IL15	0.6	3600	IL15	Below	NA	-0.7369655941662062	CVL	Luminex (or other bead-based)	Published	Serum progesterone
Boily-Larouche-2019	13	1	Ptid-13_Visit-1	Other	Follicular	8	2.11	110	Positive	8	Eligible	Ineligible - serum progesterone outside of allowed windows	Ineligible - serum progesterone outside of allowed windows	IL15	4.25	3600	IL15	In	NA	2.0874628412503395	CVL	Luminex (or other bead-based)	Published	Serum progesterone
Boily-Larouche-2019	14	1	Ptid-14_Visit-1	Follicular	Follicular	6	0.8	60	Positive	8	Eligible	Eligible	Eligible	IL15	0.6	3600	IL15	Below	NA	-0.7369655941662062	CVL	Luminex (or other bead-based)	Published	Serum progesterone
Boily-Larouche-2019	15	1	Ptid-15_Visit-1	Other	Follicular	4	1.09	10	Negative	0	Eligible	Ineligible - serum progesterone outside of allowed windows	Ineligible - serum progesterone outside of allowed windows	IL15	0.6	3600	IL15	Below	NA	-0.7369655941662062	CVL	Luminex (or other bead-based)	Published	Serum progesterone
Boily-Larouche-2019	16	1	Ptid-16_Visit-1	Follicular	Follicular	12	0.98	180	Intermediate	6	Eligible	Eligible	Eligible	IL15	0.6	3600	IL15	Below	NA	-0.7369655941662062	CVL	Luminex (or other bead-based)	Published	Serum progesterone
Boily-Larouche-2019	17	1	Ptid-17_Visit-1	Follicular	Follicular	8	0.65	270	Positive	10	Eligible	Eligible	Eligible	IL15	0.6	3600	IL15	Below	NA	-0.7369655941662062	CVL	Luminex (or other bead-based)	Published	Serum progesterone
Boily-Larouche-2019	18	1	Ptid-18_Visit-1	Other	Follicular	5	2.05	10	Negative	0	Eligible	Ineligible - serum progesterone outside of allowed windows	Ineligible - serum progesterone outside of allowed windows	IL15	0.6	3600	IL15	Below	NA	-0.7369655941662062	CVL	Luminex (or other bead-based)	Published	Serum progesterone
Boily-Larouche-2019	19	1	Ptid-19_Visit-1	Other	Follicular	9	1.03	510	Intermediate	5	Eligible	Ineligible - serum progesterone outside of allowed windows	Ineligible - serum progesterone outside of allowed windows	IL15	0.6	3600	IL15	Below	NA	-0.7369655941662062	CVL	Luminex (or other bead-based)	Published	Serum progesterone
Boily-Larouche-2019	20	1	Ptid-20_Visit-1	Other	Follicular	5	1.6	10	Negative	0	Eligible	Ineligible - serum progesterone outside of allowed windows	Ineligible - serum progesterone outside of allowed windows	IL15	0.6	3600	IL15	Below	NA	-0.7369655941662062	CVL	Luminex (or other bead-based)	Published	Serum progesterone
Boily-Larouche-2019	21	1	Ptid-21_Visit-1	Other	Follicular	8	1.09	250	Negative	0	Eligible	Ineligible - serum progesterone outside of allowed windows	Ineligible - serum progesterone outside of allowed windows	IL15	0.6	3600	IL15	Below	NA	-0.7369655941662062	CVL	Luminex (or other bead-based)	Published	Serum progesterone
Boily-Larouche-2019	22	1	Ptid-22_Visit-1	Other	Follicular	7	1.61	10	Negative	0	Eligible	Ineligible - serum progesterone outside of allowed windows	Ineligible - serum progesterone outside of allowed windows	IL15	0.6	3600	IL15	Below	NA	-0.7369655941662062	CVL	Luminex (or other bead-based)	Published	Serum progesterone
Boily-Larouche-2019	23	1	Ptid-23_Visit-1	Other	Follicular	7	1.21	180	Negative	2	Eligible	Ineligible - serum progesterone outside of allowed windows	Ineligible - serum progesterone outside of allowed windows	IL15	0.6	3600	IL15	Below	NA	-0.7369655941662062	CVL	Luminex (or other bead-based)	Published	Serum progesterone
Boily-Larouche-2019	24	1	Ptid-24_Visit-1	Other	Follicular	9	NA	190	Positive	8	Eligible	Ineligible - no menstrual cycle information	Ineligible - no menstrual cycle information	IL15	0.6	3600	IL15	Below	NA	-0.7369655941662062	CVL	Luminex (or other bead-based)	Published	Serum progesterone
Boily-Larouche-2019	25	1	Ptid-25_Visit-1	Follicular	Follicular	6	0.045	90	Intermediate	6	Eligible	Eligible	Eligible	IL15	0.6	3600	IL15	Below	NA	-0.7369655941662062	CVL	Luminex (or other bead-based)	Published	Serum progesterone
Boily-Larouche-2019	26	1	Ptid-26_Visit-1	Luteal	Follicular	9	3.06	10	Intermediate	6	Eligible	Eligible	Eligible	IL15	0.6	3600	IL15	Below	NA	-0.7369655941662062	CVL	Luminex (or other bead-based)	Published	Serum progesterone
Boily-Larouche-2019	27	1	Ptid-27_Visit-1	Luteal	Follicular	8	3.65	200	Positive	8	Eligible	Eligible	Eligible	IL15	0.6	3600	IL15	Below	NA	-0.7369655941662062	CVL	Luminex (or other bead-based)	Published	Serum progesterone
Boily-Larouche-2019	28	1	Ptid-28_Visit-1	Other	Follicular	10	2.62	330	Negative	1	Eligible	Ineligible - serum progesterone outside of allowed windows	Ineligible - serum progesterone outside of allowed windows	IL15	4.11	3600	IL15	In	NA	2.0391383939069585	CVL	Luminex (or other bead-based)	Published	Serum progesterone
Boily-Larouche-2019	29	1	Ptid-29_Visit-1	Luteal	Follicular	7	4.89	360	Positive	10	Eligible	Eligible	Eligible	IL15	8.11	3600	IL15	In	NA	3.0197019144425483	CVL	Luminex (or other bead-based)	Published	Serum progesterone
Boily-Larouche-2019	30	1	Ptid-30_Visit-1	Follicular	Follicular	6	0.18	200	Positive	8	Eligible	Eligible	Eligible	IL15	5.82	3600	IL15	In	NA	2.541019153133559	CVL	Luminex (or other bead-based)	Published	Serum progesterone
Boily-Larouche-2019	2	2	Ptid-2_Visit-2	Luteal	Luteal	20	13.25	250	Negative	0	Eligible	Eligible	Eligible	IL15	0.6	3600	IL15	Below	NA	-0.7369655941662062	CVL	Luminex (or other bead-based)	Published	Serum progesterone
Boily-Larouche-2019	4	2	Ptid-4_Visit-2	Luteal	Luteal	22	4.03	580	Intermediate	6	Eligible	Eligible	Eligible	IL15	5.19	3600	IL15	In	NA	2.3757345385831563	CVL	Luminex (or other bead-based)	Published	Serum progesterone
Boily-Larouche-2019	5	2	Ptid-5_Visit-2	Luteal	Luteal	18	16.4	260	Negative	0	Eligible	Eligible	Eligible	IL15	0.6	3600	IL15	Below	NA	-0.7369655941662062	CVL	Luminex (or other bead-based)	Published	Serum progesterone
Boily-Larouche-2019	6	2	Ptid-6_Visit-2	Follicular	Follicular	19	0.89	10	Intermediate	6	Eligible	Eligible	Eligible	IL15	0.6	3600	IL15	Below	NA	-0.7369655941662062	CVL	Luminex (or other bead-based)	Published	Serum progesterone
Boily-Larouche-2019	7	2	Ptid-7_Visit-2	Luteal	Luteal	19	6.28	460	Negative	0	Eligible	Eligible	Eligible	IL15	0.6	3600	IL15	Below	NA	-0.7369655941662062	CVL	Luminex (or other bead-based)	Published	Serum progesterone
Boily-Larouche-2019	8	2	Ptid-8_Visit-2	Luteal	Luteal	24	3.18	100	Negative	0	Eligible	Eligible	Eligible	IL15	0.6	3600	IL15	Below	NA	-0.7369655941662062	CVL	Luminex (or other bead-based)	Published	Serum progesterone
Boily-Larouche-2019	9	2	Ptid-9_Visit-2	Other	Follicular	12	1.9	530	Positive	9	Eligible	Ineligible - serum progesterone outside of allowed windows	Ineligible - serum progesterone outside of allowed windows	IL15	20.12	3600	IL15	In	NA	4.330558400030802	CVL	Luminex (or other bead-based)	Published	Serum progesterone
Boily-Larouche-2019	10	2	Ptid-10_Visit-2	Other	Follicular	9	1.71	200	Negative	0	Eligible	Ineligible - serum progesterone outside of allowed windows	Ineligible - serum progesterone outside of allowed windows	IL15	0.6	3600	IL15	Below	NA	-0.7369655941662062	CVL	Luminex (or other bead-based)	Published	Serum progesterone
Boily-Larouche-2019	11	2	Ptid-11_Visit-2	Luteal	Luteal	26	5.89	150	Negative	0	Eligible	Eligible	Eligible	IL15	0.6	3600	IL15	Below	NA	-0.7369655941662062	CVL	Luminex (or other bead-based)	Published	Serum progesterone
Boily-Larouche-2019	12	2	Ptid-12_Visit-2	Other	Luteal	16	1.7	70	Intermediate	5	Eligible	Ineligible - serum progesterone outside of allowed windows	Ineligible - serum progesterone outside of allowed windows	IL15	0.6	3600	IL15	Below	NA	-0.7369655941662062	CVL	Luminex (or other bead-based)	Published	Serum progesterone
Boily-Larouche-2019	13	2	Ptid-13_Visit-2	Other	Follicular	16	2.38	220	Positive	8	Eligible	Ineligible - serum progesterone outside of allowed windows	Ineligible - serum progesterone outside of allowed windows	IL15	4.17	3600	IL15	In	NA	2.060047383669939	CVL	Luminex (or other bead-based)	Published	Serum progesterone
Boily-Larouche-2019	14	2	Ptid-14_Visit-2	Luteal	Luteal	16	3.93	300	Positive	8	Eligible	Eligible	Eligible	IL15	0.6	3600	IL15	Below	NA	-0.7369655941662062	CVL	Luminex (or other bead-based)	Published	Serum progesterone
Boily-Larouche-2019	15	2	Ptid-15_Visit-2	Luteal	Luteal	18	6.72	410	Negative	0	Eligible	Eligible	Eligible	IL15	0.6	3600	IL15	Below	NA	-0.7369655941662062	CVL	Luminex (or other bead-based)	Published	Serum progesterone
Boily-Larouche-2019	16	2	Ptid-16_Visit-2	Other	Luteal	19	1.19	270	Positive	8	Eligible	Ineligible - serum progesterone outside of allowed windows	Ineligible - serum progesterone outside of allowed windows	IL15	0.6	3600	IL15	Below	NA	-0.7369655941662062	CVL	Luminex (or other bead-based)	Published	Serum progesterone
Boily-Larouche-2019	17	2	Ptid-17_Visit-2	Other	Luteal	23	2.57	260	Negative	0	Eligible	Ineligible - serum progesterone outside of allowed windows	Ineligible - serum progesterone outside of allowed windows	IL15	0.6	3600	IL15	Below	NA	-0.7369655941662062	CVL	Luminex (or other bead-based)	Published	Serum progesterone
Boily-Larouche-2019	18	2	Ptid-18_Visit-2	Luteal	Luteal	25	12.15	350	Negative	1	Eligible	Eligible	Eligible	IL15	0.6	3600	IL15	Below	NA	-0.7369655941662062	CVL	Luminex (or other bead-based)	Published	Serum progesterone
Boily-Larouche-2019	19	2	Ptid-19_Visit-2	Luteal	Luteal	24	15.11	220	Intermediate	6	Eligible	Eligible	Eligible	IL15	0.6	3600	IL15	Below	NA	-0.7369655941662062	CVL	Luminex (or other bead-based)	Published	Serum progesterone
Boily-Larouche-2019	20	2	Ptid-20_Visit-2	Luteal	Luteal	20	8.28	220	Negative	0	Eligible	Eligible	Eligible	IL15	0.6	3600	IL15	Below	NA	-0.7369655941662062	CVL	Luminex (or other bead-based)	Published	Serum progesterone
Boily-Larouche-2019	21	2	Ptid-21_Visit-2	Luteal	Luteal	21	9.68	320	Negative	0	Eligible	Eligible	Eligible	IL15	0.6	3600	IL15	Below	NA	-0.7369655941662062	CVL	Luminex (or other bead-based)	Published	Serum progesterone
Boily-Larouche-2019	22	2	Ptid-22_Visit-2	Luteal	Follicular	20	14.21	270	Positive	8	Eligible	Eligible	Eligible	IL15	3.99	3600	IL15	In	NA	1.996388746447621	CVL	Luminex (or other bead-based)	Published	Serum progesterone
Boily-Larouche-2019	23	2	Ptid-23_Visit-2	Luteal	Luteal	21	6.99	360	Positive	7	Eligible	Eligible	Eligible	IL15	0.6	3600	IL15	Below	NA	-0.7369655941662062	CVL	Luminex (or other bead-based)	Published	Serum progesterone
Boily-Larouche-2019	24	2	Ptid-24_Visit-2	Follicular	Luteal	24	0.05	NA	Positive	8	Eligible	Eligible	Eligible	IL15	0.6	3600	IL15	Below	NA	-0.7369655941662062	CVL	Luminex (or other bead-based)	Published	Serum progesterone
Boily-Larouche-2019	25	2	Ptid-25_Visit-2	Luteal	Luteal	21	4.21	60	Negative	0	Eligible	Eligible	Eligible	IL15	0.6	3600	IL15	Below	NA	-0.7369655941662062	CVL	Luminex (or other bead-based)	Published	Serum progesterone
Boily-Larouche-2019	26	2	Ptid-26_Visit-2	Follicular	Luteal	22	0.42	590	Positive	8	Eligible	Eligible	Eligible	IL15	3.53	3600	IL15	In	NA	1.8196681834964554	CVL	Luminex (or other bead-based)	Published	Serum progesterone
Boily-Larouche-2019	27	2	Ptid-27_Visit-2	Luteal	Luteal	24	10.55	370	Intermediate	5	Eligible	Eligible	Eligible	IL15	0.6	3600	IL15	Below	NA	-0.7369655941662062	CVL	Luminex (or other bead-based)	Published	Serum progesterone
Boily-Larouche-2019	28	2	Ptid-28_Visit-2	Luteal	Luteal	23	3.73	90	Negative	0	Eligible	Eligible	Eligible	IL15	0.6	3600	IL15	Below	NA	-0.7369655941662062	CVL	Luminex (or other bead-based)	Published	Serum progesterone
Boily-Larouche-2019	29	2	Ptid-29_Visit-2	Other	Luteal	21	1.25	640	NA	NA	Eligible	Ineligible - serum progesterone outside of allowed windows	Ineligible - serum progesterone outside of allowed windows	IL15	0.6	3600	IL15	Below	NA	-0.7369655941662062	CVL	Luminex (or other bead-based)	Published	Serum progesterone
Boily-Larouche-2019	30	2	Ptid-30_Visit-2	Luteal	Luteal	19	14.26	350	Negative	3	Eligible	Eligible	Eligible	IL15	0.6	3600	IL15	Below	NA	-0.7369655941662062	CVL	Luminex (or other bead-based)	Published	Serum progesterone
Boily-Larouche-2019	1	1	Ptid-1_Visit-1	Follicular	Follicular	9	0.25	50	Intermediate	4	Eligible	Eligible	Eligible	sCD40L	121.98	959	CD40LG	In	NA	6.930500810791164	CVL	Luminex (or other bead-based)	Published	Serum progesterone
Boily-Larouche-2019	2	1	Ptid-2_Visit-1	Follicular	Follicular	7	0.37	110	Negative	0	Eligible	Eligible	Eligible	sCD40L	3.75	959	CD40LG	In	NA	1.9068905956085185	CVL	Luminex (or other bead-based)	Published	Serum progesterone
Boily-Larouche-2019	3	1	Ptid-3_Visit-1	Other	Follicular	NA	1.9177358490566039	566.6666666666667	Negative	1	Eligible	Ineligible - serum progesterone outside of allowed windows	Ineligible - serum progesterone outside of allowed windows	sCD40L	2.55	959	CD40LG	Below	NA	1.3504972470841332	CVL	Luminex (or other bead-based)	Published	Serum progesterone
Boily-Larouche-2019	4	1	Ptid-4_Visit-1	Other	Follicular	9	1.73	100	Positive	10	Eligible	Ineligible - serum progesterone outside of allowed windows	Ineligible - serum progesterone outside of allowed windows	sCD40L	8.63	959	CD40LG	In	NA	3.1093605594042306	CVL	Luminex (or other bead-based)	Published	Serum progesterone
Boily-Larouche-2019	5	1	Ptid-5_Visit-1	Follicular	Follicular	9	0.045	190	Negative	1	Eligible	Eligible	Eligible	sCD40L	2.55	959	CD40LG	Below	NA	1.3504972470841332	CVL	Luminex (or other bead-based)	Published	Serum progesterone
Boily-Larouche-2019	6	1	Ptid-6_Visit-1	Follicular	Follicular	10	0.045	10	Negative	0	Eligible	Eligible	Eligible	sCD40L	2.55	959	CD40LG	Below	NA	1.3504972470841332	CVL	Luminex (or other bead-based)	Published	Serum progesterone
Boily-Larouche-2019	7	1	Ptid-7_Visit-1	Luteal	Follicular	8	3.83	240	Positive	8	Eligible	Eligible	Eligible	sCD40L	21.47	959	CD40LG	In	NA	4.424250286084049	CVL	Luminex (or other bead-based)	Published	Serum progesterone
Boily-Larouche-2019	8	1	Ptid-8_Visit-1	Follicular	Follicular	9	0.53	130	Negative	0	Eligible	Eligible	Eligible	sCD40L	2.55	959	CD40LG	Below	NA	1.3504972470841332	CVL	Luminex (or other bead-based)	Published	Serum progesterone
Boily-Larouche-2019	9	1	Ptid-9_Visit-1	Luteal	Luteal	8	3.44	290	Intermediate	6	Eligible	Eligible	Eligible	sCD40L	2.55	959	CD40LG	Below	NA	1.3504972470841332	CVL	Luminex (or other bead-based)	Published	Serum progesterone
Boily-Larouche-2019	10	1	Ptid-10_Visit-1	Other	Luteal	5	1.19	370	Negative	0	Eligible	Ineligible - serum progesterone outside of allowed windows	Ineligible - serum progesterone outside of allowed windows	sCD40L	2.55	959	CD40LG	Below	NA	1.3504972470841332	CVL	Luminex (or other bead-based)	Published	Serum progesterone
Boily-Larouche-2019	11	1	Ptid-11_Visit-1	Follicular	Follicular	8	0.23	180	Negative	0	Eligible	Eligible	Eligible	sCD40L	3.81	959	CD40LG	In	NA	1.9297909977185974	CVL	Luminex (or other bead-based)	Published	Serum progesterone
Boily-Larouche-2019	12	1	Ptid-12_Visit-1	Other	Follicular	9	2.24	360	Negative	0	Eligible	Ineligible - serum progesterone outside of allowed windows	Ineligible - serum progesterone outside of allowed windows	sCD40L	2.55	959	CD40LG	Below	NA	1.3504972470841332	CVL	Luminex (or other bead-based)	Published	Serum progesterone
Boily-Larouche-2019	13	1	Ptid-13_Visit-1	Other	Follicular	8	2.11	110	Positive	8	Eligible	Ineligible - serum progesterone outside of allowed windows	Ineligible - serum progesterone outside of allowed windows	sCD40L	7.12	959	CD40LG	In	NA	2.8318772411916733	CVL	Luminex (or other bead-based)	Published	Serum progesterone
Boily-Larouche-2019	14	1	Ptid-14_Visit-1	Follicular	Follicular	6	0.8	60	Positive	8	Eligible	Eligible	Eligible	sCD40L	2.55	959	CD40LG	Below	NA	1.3504972470841332	CVL	Luminex (or other bead-based)	Published	Serum progesterone
Boily-Larouche-2019	15	1	Ptid-15_Visit-1	Other	Follicular	4	1.09	10	Negative	0	Eligible	Ineligible - serum progesterone outside of allowed windows	Ineligible - serum progesterone outside of allowed windows	sCD40L	2.55	959	CD40LG	Below	NA	1.3504972470841332	CVL	Luminex (or other bead-based)	Published	Serum progesterone
Boily-Larouche-2019	16	1	Ptid-16_Visit-1	Follicular	Follicular	12	0.98	180	Intermediate	6	Eligible	Eligible	Eligible	sCD40L	2.55	959	CD40LG	Below	NA	1.3504972470841332	CVL	Luminex (or other bead-based)	Published	Serum progesterone
Boily-Larouche-2019	17	1	Ptid-17_Visit-1	Follicular	Follicular	8	0.65	270	Positive	10	Eligible	Eligible	Eligible	sCD40L	2.55	959	CD40LG	Below	NA	1.3504972470841332	CVL	Luminex (or other bead-based)	Published	Serum progesterone
Boily-Larouche-2019	18	1	Ptid-18_Visit-1	Other	Follicular	5	2.05	10	Negative	0	Eligible	Ineligible - serum progesterone outside of allowed windows	Ineligible - serum progesterone outside of allowed windows	sCD40L	2.55	959	CD40LG	Below	NA	1.3504972470841332	CVL	Luminex (or other bead-based)	Published	Serum progesterone
Boily-Larouche-2019	19	1	Ptid-19_Visit-1	Other	Follicular	9	1.03	510	Intermediate	5	Eligible	Ineligible - serum progesterone outside of allowed windows	Ineligible - serum progesterone outside of allowed windows	sCD40L	11.5	959	CD40LG	In	NA	3.523561956057013	CVL	Luminex (or other bead-based)	Published	Serum progesterone
Boily-Larouche-2019	20	1	Ptid-20_Visit-1	Other	Follicular	5	1.6	10	Negative	0	Eligible	Ineligible - serum progesterone outside of allowed windows	Ineligible - serum progesterone outside of allowed windows	sCD40L	2.55	959	CD40LG	Below	NA	1.3504972470841332	CVL	Luminex (or other bead-based)	Published	Serum progesterone
Boily-Larouche-2019	21	1	Ptid-21_Visit-1	Other	Follicular	8	1.09	250	Negative	0	Eligible	Ineligible - serum progesterone outside of allowed windows	Ineligible - serum progesterone outside of allowed windows	sCD40L	2.55	959	CD40LG	Below	NA	1.3504972470841332	CVL	Luminex (or other bead-based)	Published	Serum progesterone
Boily-Larouche-2019	22	1	Ptid-22_Visit-1	Other	Follicular	7	1.61	10	Negative	0	Eligible	Ineligible - serum progesterone outside of allowed windows	Ineligible - serum progesterone outside of allowed windows	sCD40L	2.55	959	CD40LG	Below	NA	1.3504972470841332	CVL	Luminex (or other bead-based)	Published	Serum progesterone
Boily-Larouche-2019	23	1	Ptid-23_Visit-1	Other	Follicular	7	1.21	180	Negative	2	Eligible	Ineligible - serum progesterone outside of allowed windows	Ineligible - serum progesterone outside of allowed windows	sCD40L	2.55	959	CD40LG	Below	NA	1.3504972470841332	CVL	Luminex (or other bead-based)	Published	Serum progesterone
Boily-Larouche-2019	24	1	Ptid-24_Visit-1	Other	Follicular	9	NA	190	Positive	8	Eligible	Ineligible - no menstrual cycle information	Ineligible - no menstrual cycle information	sCD40L	2.55	959	CD40LG	Below	NA	1.3504972470841332	CVL	Luminex (or other bead-based)	Published	Serum progesterone
Boily-Larouche-2019	25	1	Ptid-25_Visit-1	Follicular	Follicular	6	0.045	90	Intermediate	6	Eligible	Eligible	Eligible	sCD40L	2.55	959	CD40LG	Below	NA	1.3504972470841332	CVL	Luminex (or other bead-based)	Published	Serum progesterone
Boily-Larouche-2019	26	1	Ptid-26_Visit-1	Luteal	Follicular	9	3.06	10	Intermediate	6	Eligible	Eligible	Eligible	sCD40L	2.55	959	CD40LG	Below	NA	1.3504972470841332	CVL	Luminex (or other bead-based)	Published	Serum progesterone
Boily-Larouche-2019	27	1	Ptid-27_Visit-1	Luteal	Follicular	8	3.65	200	Positive	8	Eligible	Eligible	Eligible	sCD40L	2.55	959	CD40LG	Below	NA	1.3504972470841332	CVL	Luminex (or other bead-based)	Published	Serum progesterone
Boily-Larouche-2019	28	1	Ptid-28_Visit-1	Other	Follicular	10	2.62	330	Negative	1	Eligible	Ineligible - serum progesterone outside of allowed windows	Ineligible - serum progesterone outside of allowed windows	sCD40L	4.51	959	CD40LG	In	NA	2.1731274334806563	CVL	Luminex (or other bead-based)	Published	Serum progesterone
Boily-Larouche-2019	29	1	Ptid-29_Visit-1	Luteal	Follicular	7	4.89	360	Positive	10	Eligible	Eligible	Eligible	sCD40L	5.64	959	CD40LG	In	NA	2.495695162624069	CVL	Luminex (or other bead-based)	Published	Serum progesterone
Boily-Larouche-2019	30	1	Ptid-30_Visit-1	Follicular	Follicular	6	0.18	200	Positive	8	Eligible	Eligible	Eligible	sCD40L	6.27	959	CD40LG	In	NA	2.6484654430273142	CVL	Luminex (or other bead-based)	Published	Serum progesterone
Boily-Larouche-2019	1	2	Ptid-1_Visit-2	Other	Luteal	20	1.56	70	Intermediate	5	Eligible	Ineligible - serum progesterone outside of allowed windows	Ineligible - serum progesterone outside of allowed windows	sCD40L	69.66	959	CD40LG	In	NA	6.122258567811998	CVL	Luminex (or other bead-based)	Published	Serum progesterone
Boily-Larouche-2019	2	2	Ptid-2_Visit-2	Luteal	Luteal	20	13.25	250	Negative	0	Eligible	Eligible	Eligible	sCD40L	2.55	959	CD40LG	Below	NA	1.3504972470841332	CVL	Luminex (or other bead-based)	Published	Serum progesterone
Boily-Larouche-2019	3	2	Ptid-3_Visit-2	Other	Luteal	14	2.70807547169811	216.666666666667	Negative	0	Eligible	Ineligible - serum progesterone outside of allowed windows	Ineligible - serum progesterone outside of allowed windows	sCD40L	2.55	959	CD40LG	Below	NA	1.3504972470841332	CVL	Luminex (or other bead-based)	Published	Serum progesterone
Boily-Larouche-2019	4	2	Ptid-4_Visit-2	Luteal	Luteal	22	4.03	580	Intermediate	6	Eligible	Eligible	Eligible	sCD40L	6.71	959	CD40LG	In	NA	2.7463127664254587	CVL	Luminex (or other bead-based)	Published	Serum progesterone
Boily-Larouche-2019	5	2	Ptid-5_Visit-2	Luteal	Luteal	18	16.4	260	Negative	0	Eligible	Eligible	Eligible	sCD40L	2.55	959	CD40LG	Below	NA	1.3504972470841332	CVL	Luminex (or other bead-based)	Published	Serum progesterone
Boily-Larouche-2019	6	2	Ptid-6_Visit-2	Follicular	Follicular	19	0.89	10	Intermediate	6	Eligible	Eligible	Eligible	sCD40L	2.55	959	CD40LG	Below	NA	1.3504972470841332	CVL	Luminex (or other bead-based)	Published	Serum progesterone
Boily-Larouche-2019	7	2	Ptid-7_Visit-2	Luteal	Luteal	19	6.28	460	Negative	0	Eligible	Eligible	Eligible	sCD40L	2.55	959	CD40LG	Below	NA	1.3504972470841332	CVL	Luminex (or other bead-based)	Published	Serum progesterone
Boily-Larouche-2019	8	2	Ptid-8_Visit-2	Luteal	Luteal	24	3.18	100	Negative	0	Eligible	Eligible	Eligible	sCD40L	2.55	959	CD40LG	Below	NA	1.3504972470841332	CVL	Luminex (or other bead-based)	Published	Serum progesterone
Boily-Larouche-2019	9	2	Ptid-9_Visit-2	Other	Follicular	12	1.9	530	Positive	9	Eligible	Ineligible - serum progesterone outside of allowed windows	Ineligible - serum progesterone outside of allowed windows	sCD40L	13.73	959	CD40LG	In	NA	3.779259720372376	CVL	Luminex (or other bead-based)	Published	Serum progesterone
Boily-Larouche-2019	10	2	Ptid-10_Visit-2	Other	Follicular	9	1.71	200	Negative	0	Eligible	Ineligible - serum progesterone outside of allowed windows	Ineligible - serum progesterone outside of allowed windows	sCD40L	2.55	959	CD40LG	Below	NA	1.3504972470841332	CVL	Luminex (or other bead-based)	Published	Serum progesterone
Boily-Larouche-2019	11	2	Ptid-11_Visit-2	Luteal	Luteal	26	5.89	150	Negative	0	Eligible	Eligible	Eligible	sCD40L	2.55	959	CD40LG	Below	NA	1.3504972470841332	CVL	Luminex (or other bead-based)	Published	Serum progesterone
Boily-Larouche-2019	12	2	Ptid-12_Visit-2	Other	Luteal	16	1.7	70	Intermediate	5	Eligible	Ineligible - serum progesterone outside of allowed windows	Ineligible - serum progesterone outside of allowed windows	sCD40L	2.55	959	CD40LG	Below	NA	1.3504972470841332	CVL	Luminex (or other bead-based)	Published	Serum progesterone
Boily-Larouche-2019	13	2	Ptid-13_Visit-2	Other	Follicular	16	2.38	220	Positive	8	Eligible	Ineligible - serum progesterone outside of allowed windows	Ineligible - serum progesterone outside of allowed windows	sCD40L	8.62	959	CD40LG	In	NA	3.1076878693143732	CVL	Luminex (or other bead-based)	Published	Serum progesterone
Boily-Larouche-2019	14	2	Ptid-14_Visit-2	Luteal	Luteal	16	3.93	300	Positive	8	Eligible	Eligible	Eligible	sCD40L	2.55	959	CD40LG	Below	NA	1.3504972470841332	CVL	Luminex (or other bead-based)	Published	Serum progesterone
Boily-Larouche-2019	15	2	Ptid-15_Visit-2	Luteal	Luteal	18	6.72	410	Negative	0	Eligible	Eligible	Eligible	sCD40L	2.55	959	CD40LG	Below	NA	1.3504972470841332	CVL	Luminex (or other bead-based)	Published	Serum progesterone
Boily-Larouche-2019	16	2	Ptid-16_Visit-2	Other	Luteal	19	1.19	270	Positive	8	Eligible	Ineligible - serum progesterone outside of allowed windows	Ineligible - serum progesterone outside of allowed windows	sCD40L	2.55	959	CD40LG	Below	NA	1.3504972470841332	CVL	Luminex (or other bead-based)	Published	Serum progesterone
Boily-Larouche-2019	17	2	Ptid-17_Visit-2	Other	Luteal	23	2.57	260	Negative	0	Eligible	Ineligible - serum progesterone outside of allowed windows	Ineligible - serum progesterone outside of allowed windows	sCD40L	4.76	959	CD40LG	In	NA	2.250961573533219	CVL	Luminex (or other bead-based)	Published	Serum progesterone
Boily-Larouche-2019	18	2	Ptid-18_Visit-2	Luteal	Luteal	25	12.15	350	Negative	1	Eligible	Eligible	Eligible	sCD40L	2.55	959	CD40LG	Below	NA	1.3504972470841332	CVL	Luminex (or other bead-based)	Published	Serum progesterone
Boily-Larouche-2019	19	2	Ptid-19_Visit-2	Luteal	Luteal	24	15.11	220	Intermediate	6	Eligible	Eligible	Eligible	sCD40L	2.55	959	CD40LG	Below	NA	1.3504972470841332	CVL	Luminex (or other bead-based)	Published	Serum progesterone
Boily-Larouche-2019	20	2	Ptid-20_Visit-2	Luteal	Luteal	20	8.28	220	Negative	0	Eligible	Eligible	Eligible	sCD40L	2.55	959	CD40LG	Below	NA	1.3504972470841332	CVL	Luminex (or other bead-based)	Published	Serum progesterone
Boily-Larouche-2019	21	2	Ptid-21_Visit-2	Luteal	Luteal	21	9.68	320	Negative	0	Eligible	Eligible	Eligible	sCD40L	2.55	959	CD40LG	Below	NA	1.3504972470841332	CVL	Luminex (or other bead-based)	Published	Serum progesterone
Boily-Larouche-2019	22	2	Ptid-22_Visit-2	Luteal	Follicular	20	14.21	270	Positive	8	Eligible	Eligible	Eligible	sCD40L	4.44	959	CD40LG	In	NA	2.1505596765753814	CVL	Luminex (or other bead-based)	Published	Serum progesterone
Boily-Larouche-2019	23	2	Ptid-23_Visit-2	Luteal	Luteal	21	6.99	360	Positive	7	Eligible	Eligible	Eligible	sCD40L	3.19	959	CD40LG	In	NA	1.6735564239901446	CVL	Luminex (or other bead-based)	Published	Serum progesterone
Boily-Larouche-2019	24	2	Ptid-24_Visit-2	Follicular	Luteal	24	0.05	NA	Positive	8	Eligible	Eligible	Eligible	sCD40L	3.59	959	CD40LG	In	NA	1.8439838440483265	CVL	Luminex (or other bead-based)	Published	Serum progesterone
Boily-Larouche-2019	25	2	Ptid-25_Visit-2	Luteal	Luteal	21	4.21	60	Negative	0	Eligible	Eligible	Eligible	sCD40L	2.55	959	CD40LG	Below	NA	1.3504972470841332	CVL	Luminex (or other bead-based)	Published	Serum progesterone
Boily-Larouche-2019	26	2	Ptid-26_Visit-2	Follicular	Luteal	22	0.42	590	Positive	8	Eligible	Eligible	Eligible	sCD40L	2.55	959	CD40LG	Below	NA	1.3504972470841332	CVL	Luminex (or other bead-based)	Published	Serum progesterone
Boily-Larouche-2019	27	2	Ptid-27_Visit-2	Luteal	Luteal	24	10.55	370	Intermediate	5	Eligible	Eligible	Eligible	sCD40L	2.55	959	CD40LG	Below	NA	1.3504972470841332	CVL	Luminex (or other bead-based)	Published	Serum progesterone
Boily-Larouche-2019	28	2	Ptid-28_Visit-2	Luteal	Luteal	23	3.73	90	Negative	0	Eligible	Eligible	Eligible	sCD40L	2.55	959	CD40LG	Below	NA	1.3504972470841332	CVL	Luminex (or other bead-based)	Published	Serum progesterone
Boily-Larouche-2019	29	2	Ptid-29_Visit-2	Other	Luteal	21	1.25	640	NA	NA	Eligible	Ineligible - serum progesterone outside of allowed windows	Ineligible - serum progesterone outside of allowed windows	sCD40L	2.55	959	CD40LG	Below	NA	1.3504972470841332	CVL	Luminex (or other bead-based)	Published	Serum progesterone
Boily-Larouche-2019	30	2	Ptid-30_Visit-2	Luteal	Luteal	19	14.26	350	Negative	3	Eligible	Eligible	Eligible	sCD40L	2.55	959	CD40LG	Below	NA	1.3504972470841332	CVL	Luminex (or other bead-based)	Published	Serum progesterone
Boily-Larouche-2019	2	1	Ptid-2_Visit-1	Follicular	Follicular	7	0.37	110	Negative	0	Eligible	Eligible	Eligible	IL17A	3.45	3605	IL17A	In	NA	1.7865963618908067	CVL	Luminex (or other bead-based)	Published	Serum progesterone
Boily-Larouche-2019	4	1	Ptid-4_Visit-1	Other	Follicular	9	1.73	100	Positive	10	Eligible	Ineligible - serum progesterone outside of allowed windows	Ineligible - serum progesterone outside of allowed windows	IL17A	6.82	3605	IL17A	In	NA	2.769771739249448	CVL	Luminex (or other bead-based)	Published	Serum progesterone
Boily-Larouche-2019	5	1	Ptid-5_Visit-1	Follicular	Follicular	9	0.045	190	Negative	1	Eligible	Eligible	Eligible	IL17A	0.35	3605	IL17A	Below	NA	-1.5145731728297582	CVL	Luminex (or other bead-based)	Published	Serum progesterone
Boily-Larouche-2019	6	1	Ptid-6_Visit-1	Follicular	Follicular	10	0.045	10	Negative	0	Eligible	Eligible	Eligible	IL17A	0.35	3605	IL17A	Below	NA	-1.5145731728297582	CVL	Luminex (or other bead-based)	Published	Serum progesterone
Boily-Larouche-2019	7	1	Ptid-7_Visit-1	Luteal	Follicular	8	3.83	240	Positive	8	Eligible	Eligible	Eligible	IL17A	15.34	3605	IL17A	In	NA	3.9392265777282085	CVL	Luminex (or other bead-based)	Published	Serum progesterone
Boily-Larouche-2019	8	1	Ptid-8_Visit-1	Follicular	Follicular	9	0.53	130	Negative	0	Eligible	Eligible	Eligible	IL17A	4.78	3605	IL17A	In	NA	2.257010618206024	CVL	Luminex (or other bead-based)	Published	Serum progesterone
Boily-Larouche-2019	9	1	Ptid-9_Visit-1	Luteal	Luteal	8	3.44	290	Intermediate	6	Eligible	Eligible	Eligible	IL17A	0.35	3605	IL17A	Below	NA	-1.5145731728297582	CVL	Luminex (or other bead-based)	Published	Serum progesterone
Boily-Larouche-2019	10	1	Ptid-10_Visit-1	Other	Luteal	5	1.19	370	Negative	0	Eligible	Ineligible - serum progesterone outside of allowed windows	Ineligible - serum progesterone outside of allowed windows	IL17A	0.35	3605	IL17A	Below	NA	-1.5145731728297582	CVL	Luminex (or other bead-based)	Published	Serum progesterone
Boily-Larouche-2019	11	1	Ptid-11_Visit-1	Follicular	Follicular	8	0.23	180	Negative	0	Eligible	Eligible	Eligible	IL17A	9.95	3605	IL17A	In	NA	3.3146965256562866	CVL	Luminex (or other bead-based)	Published	Serum progesterone
Boily-Larouche-2019	12	1	Ptid-12_Visit-1	Other	Follicular	9	2.24	360	Negative	0	Eligible	Ineligible - serum progesterone outside of allowed windows	Ineligible - serum progesterone outside of allowed windows	IL17A	0.35	3605	IL17A	Below	NA	-1.5145731728297582	CVL	Luminex (or other bead-based)	Published	Serum progesterone
Boily-Larouche-2019	13	1	Ptid-13_Visit-1	Other	Follicular	8	2.11	110	Positive	8	Eligible	Ineligible - serum progesterone outside of allowed windows	Ineligible - serum progesterone outside of allowed windows	IL17A	7.95	3605	IL17A	In	NA	2.990954860396993	CVL	Luminex (or other bead-based)	Published	Serum progesterone
Boily-Larouche-2019	14	1	Ptid-14_Visit-1	Follicular	Follicular	6	0.8	60	Positive	8	Eligible	Eligible	Eligible	IL17A	0.35	3605	IL17A	Below	NA	-1.5145731728297582	CVL	Luminex (or other bead-based)	Published	Serum progesterone
Boily-Larouche-2019	15	1	Ptid-15_Visit-1	Other	Follicular	4	1.09	10	Negative	0	Eligible	Ineligible - serum progesterone outside of allowed windows	Ineligible - serum progesterone outside of allowed windows	IL17A	0.35	3605	IL17A	Below	NA	-1.5145731728297582	CVL	Luminex (or other bead-based)	Published	Serum progesterone
Boily-Larouche-2019	16	1	Ptid-16_Visit-1	Follicular	Follicular	12	0.98	180	Intermediate	6	Eligible	Eligible	Eligible	IL17A	0.35	3605	IL17A	Below	NA	-1.5145731728297582	CVL	Luminex (or other bead-based)	Published	Serum progesterone
Boily-Larouche-2019	17	1	Ptid-17_Visit-1	Follicular	Follicular	8	0.65	270	Positive	10	Eligible	Eligible	Eligible	IL17A	0.35	3605	IL17A	Below	NA	-1.5145731728297582	CVL	Luminex (or other bead-based)	Published	Serum progesterone
Boily-Larouche-2019	18	1	Ptid-18_Visit-1	Other	Follicular	5	2.05	10	Negative	0	Eligible	Ineligible - serum progesterone outside of allowed windows	Ineligible - serum progesterone outside of allowed windows	IL17A	0.35	3605	IL17A	Below	NA	-1.5145731728297582	CVL	Luminex (or other bead-based)	Published	Serum progesterone
Boily-Larouche-2019	19	1	Ptid-19_Visit-1	Other	Follicular	9	1.03	510	Intermediate	5	Eligible	Ineligible - serum progesterone outside of allowed windows	Ineligible - serum progesterone outside of allowed windows	IL17A	4.73	3605	IL17A	In	NA	2.2418401835646704	CVL	Luminex (or other bead-based)	Published	Serum progesterone
Boily-Larouche-2019	20	1	Ptid-20_Visit-1	Other	Follicular	5	1.6	10	Negative	0	Eligible	Ineligible - serum progesterone outside of allowed windows	Ineligible - serum progesterone outside of allowed windows	IL17A	0.35	3605	IL17A	Below	NA	-1.5145731728297582	CVL	Luminex (or other bead-based)	Published	Serum progesterone
Boily-Larouche-2019	21	1	Ptid-21_Visit-1	Other	Follicular	8	1.09	250	Negative	0	Eligible	Ineligible - serum progesterone outside of allowed windows	Ineligible - serum progesterone outside of allowed windows	IL17A	0.35	3605	IL17A	Below	NA	-1.5145731728297582	CVL	Luminex (or other bead-based)	Published	Serum progesterone
Boily-Larouche-2019	22	1	Ptid-22_Visit-1	Other	Follicular	7	1.61	10	Negative	0	Eligible	Ineligible - serum progesterone outside of allowed windows	Ineligible - serum progesterone outside of allowed windows	IL17A	0.35	3605	IL17A	Below	NA	-1.5145731728297582	CVL	Luminex (or other bead-based)	Published	Serum progesterone
Boily-Larouche-2019	23	1	Ptid-23_Visit-1	Other	Follicular	7	1.21	180	Negative	2	Eligible	Ineligible - serum progesterone outside of allowed windows	Ineligible - serum progesterone outside of allowed windows	IL17A	0.35	3605	IL17A	Below	NA	-1.5145731728297582	CVL	Luminex (or other bead-based)	Published	Serum progesterone
Boily-Larouche-2019	24	1	Ptid-24_Visit-1	Other	Follicular	9	NA	190	Positive	8	Eligible	Ineligible - no menstrual cycle information	Ineligible - no menstrual cycle information	IL17A	3.65	3605	IL17A	In	NA	1.8678964639926547	CVL	Luminex (or other bead-based)	Published	Serum progesterone
Boily-Larouche-2019	25	1	Ptid-25_Visit-1	Follicular	Follicular	6	0.045	90	Intermediate	6	Eligible	Eligible	Eligible	IL17A	0.35	3605	IL17A	Below	NA	-1.5145731728297582	CVL	Luminex (or other bead-based)	Published	Serum progesterone
Boily-Larouche-2019	26	1	Ptid-26_Visit-1	Luteal	Follicular	9	3.06	10	Intermediate	6	Eligible	Eligible	Eligible	IL17A	0.35	3605	IL17A	Below	NA	-1.5145731728297582	CVL	Luminex (or other bead-based)	Published	Serum progesterone
Boily-Larouche-2019	27	1	Ptid-27_Visit-1	Luteal	Follicular	8	3.65	200	Positive	8	Eligible	Eligible	Eligible	IL17A	0.35	3605	IL17A	Below	NA	-1.5145731728297582	CVL	Luminex (or other bead-based)	Published	Serum progesterone
Boily-Larouche-2019	28	1	Ptid-28_Visit-1	Other	Follicular	10	2.62	330	Negative	1	Eligible	Ineligible - serum progesterone outside of allowed windows	Ineligible - serum progesterone outside of allowed windows	IL17A	3.93	3605	IL17A	In	NA	1.9745293124838819	CVL	Luminex (or other bead-based)	Published	Serum progesterone
Boily-Larouche-2019	29	1	Ptid-29_Visit-1	Luteal	Follicular	7	4.89	360	Positive	10	Eligible	Eligible	Eligible	IL17A	11.37	3605	IL17A	In	NA	3.507160349117523	CVL	Luminex (or other bead-based)	Published	Serum progesterone
Boily-Larouche-2019	30	1	Ptid-30_Visit-1	Follicular	Follicular	6	0.18	200	Positive	8	Eligible	Eligible	Eligible	IL17A	0.35	3605	IL17A	Below	NA	-1.5145731728297582	CVL	Luminex (or other bead-based)	Published	Serum progesterone
Boily-Larouche-2019	2	2	Ptid-2_Visit-2	Luteal	Luteal	20	13.25	250	Negative	0	Eligible	Eligible	Eligible	IL17A	0.35	3605	IL17A	Below	NA	-1.5145731728297582	CVL	Luminex (or other bead-based)	Published	Serum progesterone
Boily-Larouche-2019	4	2	Ptid-4_Visit-2	Luteal	Luteal	22	4.03	580	Intermediate	6	Eligible	Eligible	Eligible	IL17A	6.35	3605	IL17A	In	NA	2.6667565918848033	CVL	Luminex (or other bead-based)	Published	Serum progesterone
Boily-Larouche-2019	5	2	Ptid-5_Visit-2	Luteal	Luteal	18	16.4	260	Negative	0	Eligible	Eligible	Eligible	IL17A	7.09	3605	IL17A	In	NA	2.8257856274647914	CVL	Luminex (or other bead-based)	Published	Serum progesterone
Boily-Larouche-2019	6	2	Ptid-6_Visit-2	Follicular	Follicular	19	0.89	10	Intermediate	6	Eligible	Eligible	Eligible	IL17A	0.35	3605	IL17A	Below	NA	-1.5145731728297582	CVL	Luminex (or other bead-based)	Published	Serum progesterone
Boily-Larouche-2019	7	2	Ptid-7_Visit-2	Luteal	Luteal	19	6.28	460	Negative	0	Eligible	Eligible	Eligible	IL17A	0.35	3605	IL17A	Below	NA	-1.5145731728297582	CVL	Luminex (or other bead-based)	Published	Serum progesterone
Boily-Larouche-2019	8	2	Ptid-8_Visit-2	Luteal	Luteal	24	3.18	100	Negative	0	Eligible	Eligible	Eligible	IL17A	0.35	3605	IL17A	Below	NA	-1.5145731728297582	CVL	Luminex (or other bead-based)	Published	Serum progesterone
Boily-Larouche-2019	9	2	Ptid-9_Visit-2	Other	Follicular	12	1.9	530	Positive	9	Eligible	Ineligible - serum progesterone outside of allowed windows	Ineligible - serum progesterone outside of allowed windows	IL17A	31.52	3605	IL17A	In	NA	4.978195629681651	CVL	Luminex (or other bead-based)	Published	Serum progesterone
Boily-Larouche-2019	10	2	Ptid-10_Visit-2	Other	Follicular	9	1.71	200	Negative	0	Eligible	Ineligible - serum progesterone outside of allowed windows	Ineligible - serum progesterone outside of allowed windows	IL17A	0.35	3605	IL17A	Below	NA	-1.5145731728297582	CVL	Luminex (or other bead-based)	Published	Serum progesterone
Boily-Larouche-2019	11	2	Ptid-11_Visit-2	Luteal	Luteal	26	5.89	150	Negative	0	Eligible	Eligible	Eligible	IL17A	0.35	3605	IL17A	Below	NA	-1.5145731728297582	CVL	Luminex (or other bead-based)	Published	Serum progesterone
Boily-Larouche-2019	12	2	Ptid-12_Visit-2	Other	Luteal	16	1.7	70	Intermediate	5	Eligible	Ineligible - serum progesterone outside of allowed windows	Ineligible - serum progesterone outside of allowed windows	IL17A	0.35	3605	IL17A	Below	NA	-1.5145731728297582	CVL	Luminex (or other bead-based)	Published	Serum progesterone
Boily-Larouche-2019	13	2	Ptid-13_Visit-2	Other	Follicular	16	2.38	220	Positive	8	Eligible	Ineligible - serum progesterone outside of allowed windows	Ineligible - serum progesterone outside of allowed windows	IL17A	9.7	3605	IL17A	In	NA	3.277984747299765	CVL	Luminex (or other bead-based)	Published	Serum progesterone
Boily-Larouche-2019	14	2	Ptid-14_Visit-2	Luteal	Luteal	16	3.93	300	Positive	8	Eligible	Eligible	Eligible	IL17A	0.35	3605	IL17A	Below	NA	-1.5145731728297582	CVL	Luminex (or other bead-based)	Published	Serum progesterone
Boily-Larouche-2019	15	2	Ptid-15_Visit-2	Luteal	Luteal	18	6.72	410	Negative	0	Eligible	Eligible	Eligible	IL17A	0.35	3605	IL17A	Below	NA	-1.5145731728297582	CVL	Luminex (or other bead-based)	Published	Serum progesterone
Boily-Larouche-2019	16	2	Ptid-16_Visit-2	Other	Luteal	19	1.19	270	Positive	8	Eligible	Ineligible - serum progesterone outside of allowed windows	Ineligible - serum progesterone outside of allowed windows	IL17A	0.35	3605	IL17A	Below	NA	-1.5145731728297582	CVL	Luminex (or other bead-based)	Published	Serum progesterone
Boily-Larouche-2019	17	2	Ptid-17_Visit-2	Other	Luteal	23	2.57	260	Negative	0	Eligible	Ineligible - serum progesterone outside of allowed windows	Ineligible - serum progesterone outside of allowed windows	IL17A	4.01	3605	IL17A	In	NA	2.0036022366801953	CVL	Luminex (or other bead-based)	Published	Serum progesterone
Boily-Larouche-2019	18	2	Ptid-18_Visit-2	Luteal	Luteal	25	12.15	350	Negative	1	Eligible	Eligible	Eligible	IL17A	0.35	3605	IL17A	Below	NA	-1.5145731728297582	CVL	Luminex (or other bead-based)	Published	Serum progesterone
Boily-Larouche-2019	19	2	Ptid-19_Visit-2	Luteal	Luteal	24	15.11	220	Intermediate	6	Eligible	Eligible	Eligible	IL17A	0.35	3605	IL17A	Below	NA	-1.5145731728297582	CVL	Luminex (or other bead-based)	Published	Serum progesterone
Boily-Larouche-2019	20	2	Ptid-20_Visit-2	Luteal	Luteal	20	8.28	220	Negative	0	Eligible	Eligible	Eligible	IL17A	0.35	3605	IL17A	Below	NA	-1.5145731728297582	CVL	Luminex (or other bead-based)	Published	Serum progesterone
Boily-Larouche-2019	21	2	Ptid-21_Visit-2	Luteal	Luteal	21	9.68	320	Negative	0	Eligible	Eligible	Eligible	IL17A	0.35	3605	IL17A	Below	NA	-1.5145731728297582	CVL	Luminex (or other bead-based)	Published	Serum progesterone
Boily-Larouche-2019	22	2	Ptid-22_Visit-2	Luteal	Follicular	20	14.21	270	Positive	8	Eligible	Eligible	Eligible	IL17A	0.35	3605	IL17A	Below	NA	-1.5145731728297582	CVL	Luminex (or other bead-based)	Published	Serum progesterone
Boily-Larouche-2019	23	2	Ptid-23_Visit-2	Luteal	Luteal	21	6.99	360	Positive	7	Eligible	Eligible	Eligible	IL17A	3.85	3605	IL17A	In	NA	1.944858445807539	CVL	Luminex (or other bead-based)	Published	Serum progesterone
Boily-Larouche-2019	24	2	Ptid-24_Visit-2	Follicular	Luteal	24	0.05	NA	Positive	8	Eligible	Eligible	Eligible	IL17A	3.99	3605	IL17A	In	NA	1.996388746447621	CVL	Luminex (or other bead-based)	Published	Serum progesterone
Boily-Larouche-2019	25	2	Ptid-25_Visit-2	Luteal	Luteal	21	4.21	60	Negative	0	Eligible	Eligible	Eligible	IL17A	0.35	3605	IL17A	Below	NA	-1.5145731728297582	CVL	Luminex (or other bead-based)	Published	Serum progesterone
Boily-Larouche-2019	26	2	Ptid-26_Visit-2	Follicular	Luteal	22	0.42	590	Positive	8	Eligible	Eligible	Eligible	IL17A	0.35	3605	IL17A	Below	NA	-1.5145731728297582	CVL	Luminex (or other bead-based)	Published	Serum progesterone
Boily-Larouche-2019	27	2	Ptid-27_Visit-2	Luteal	Luteal	24	10.55	370	Intermediate	5	Eligible	Eligible	Eligible	IL17A	0.35	3605	IL17A	Below	NA	-1.5145731728297582	CVL	Luminex (or other bead-based)	Published	Serum progesterone
Boily-Larouche-2019	28	2	Ptid-28_Visit-2	Luteal	Luteal	23	3.73	90	Negative	0	Eligible	Eligible	Eligible	IL17A	0.35	3605	IL17A	Below	NA	-1.5145731728297582	CVL	Luminex (or other bead-based)	Published	Serum progesterone
Boily-Larouche-2019	29	2	Ptid-29_Visit-2	Other	Luteal	21	1.25	640	NA	NA	Eligible	Ineligible - serum progesterone outside of allowed windows	Ineligible - serum progesterone outside of allowed windows	IL17A	0.35	3605	IL17A	Below	NA	-1.5145731728297582	CVL	Luminex (or other bead-based)	Published	Serum progesterone
Boily-Larouche-2019	30	2	Ptid-30_Visit-2	Luteal	Luteal	19	14.26	350	Negative	3	Eligible	Eligible	Eligible	IL17A	0.35	3605	IL17A	Below	NA	-1.5145731728297582	CVL	Luminex (or other bead-based)	Published	Serum progesterone
Boily-Larouche-2019	1	1	Ptid-1_Visit-1	Follicular	Follicular	9	0.25	50	Intermediate	4	Eligible	Eligible	Eligible	IL1a	11000	3552	IL1A	Above	NA	13.425215903299383	CVL	Luminex (or other bead-based)	Published	Serum progesterone
Boily-Larouche-2019	2	1	Ptid-2_Visit-1	Follicular	Follicular	7	0.37	110	Negative	0	Eligible	Eligible	Eligible	IL1a	236.37	3552	IL1A	In	NA	7.884903130545221	CVL	Luminex (or other bead-based)	Published	Serum progesterone
Boily-Larouche-2019	3	1	Ptid-3_Visit-1	Other	Follicular	NA	1.9177358490566039	566.6666666666667	Negative	1	Eligible	Ineligible - serum progesterone outside of allowed windows	Ineligible - serum progesterone outside of allowed windows	IL1a	4.7	3552	IL1A	Below	NA	2.232660756790275	CVL	Luminex (or other bead-based)	Published	Serum progesterone
Boily-Larouche-2019	4	1	Ptid-4_Visit-1	Other	Follicular	9	1.73	100	Positive	10	Eligible	Ineligible - serum progesterone outside of allowed windows	Ineligible - serum progesterone outside of allowed windows	IL1a	780.63	3552	IL1A	In	NA	9.6084950971065	CVL	Luminex (or other bead-based)	Published	Serum progesterone
Boily-Larouche-2019	5	1	Ptid-5_Visit-1	Follicular	Follicular	9	0.045	190	Negative	1	Eligible	Eligible	Eligible	IL1a	7.99	3552	IL1A	In	NA	2.9981955031532523	CVL	Luminex (or other bead-based)	Published	Serum progesterone
Boily-Larouche-2019	6	1	Ptid-6_Visit-1	Follicular	Follicular	10	0.045	10	Negative	0	Eligible	Eligible	Eligible	IL1a	12.1	3552	IL1A	In	NA	3.596935142387232	CVL	Luminex (or other bead-based)	Published	Serum progesterone
Boily-Larouche-2019	7	1	Ptid-7_Visit-1	Luteal	Follicular	8	3.83	240	Positive	8	Eligible	Eligible	Eligible	IL1a	1606.44	3552	IL1A	In	NA	10.649651382297456	CVL	Luminex (or other bead-based)	Published	Serum progesterone
Boily-Larouche-2019	8	1	Ptid-8_Visit-1	Follicular	Follicular	9	0.53	130	Negative	0	Eligible	Eligible	Eligible	IL1a	314.94	3552	IL1A	In	NA	8.29893319315721	CVL	Luminex (or other bead-based)	Published	Serum progesterone
Boily-Larouche-2019	9	1	Ptid-9_Visit-1	Luteal	Luteal	8	3.44	290	Intermediate	6	Eligible	Eligible	Eligible	IL1a	91.6	3552	IL1A	In	NA	6.517275693209582	CVL	Luminex (or other bead-based)	Published	Serum progesterone
Boily-Larouche-2019	10	1	Ptid-10_Visit-1	Other	Luteal	5	1.19	370	Negative	0	Eligible	Ineligible - serum progesterone outside of allowed windows	Ineligible - serum progesterone outside of allowed windows	IL1a	38.82	3552	IL1A	In	NA	5.2787282129389395	CVL	Luminex (or other bead-based)	Published	Serum progesterone
Boily-Larouche-2019	11	1	Ptid-11_Visit-1	Follicular	Follicular	8	0.23	180	Negative	0	Eligible	Eligible	Eligible	IL1a	57.9	3552	IL1A	In	NA	5.855491443101874	CVL	Luminex (or other bead-based)	Published	Serum progesterone
Boily-Larouche-2019	12	1	Ptid-12_Visit-1	Other	Follicular	9	2.24	360	Negative	0	Eligible	Ineligible - serum progesterone outside of allowed windows	Ineligible - serum progesterone outside of allowed windows	IL1a	128.6	3552	IL1A	In	NA	7.006746832440585	CVL	Luminex (or other bead-based)	Published	Serum progesterone
Boily-Larouche-2019	13	1	Ptid-13_Visit-1	Other	Follicular	8	2.11	110	Positive	8	Eligible	Ineligible - serum progesterone outside of allowed windows	Ineligible - serum progesterone outside of allowed windows	IL1a	152.3	3552	IL1A	In	NA	7.25077213159993	CVL	Luminex (or other bead-based)	Published	Serum progesterone
Boily-Larouche-2019	14	1	Ptid-14_Visit-1	Follicular	Follicular	6	0.8	60	Positive	8	Eligible	Eligible	Eligible	IL1a	15.6	3552	IL1A	In	NA	3.963474123974886	CVL	Luminex (or other bead-based)	Published	Serum progesterone
Boily-Larouche-2019	15	1	Ptid-15_Visit-1	Other	Follicular	4	1.09	10	Negative	0	Eligible	Ineligible - serum progesterone outside of allowed windows	Ineligible - serum progesterone outside of allowed windows	IL1a	18.78	3552	IL1A	In	NA	4.23112515787905	CVL	Luminex (or other bead-based)	Published	Serum progesterone
Boily-Larouche-2019	16	1	Ptid-16_Visit-1	Follicular	Follicular	12	0.98	180	Intermediate	6	Eligible	Eligible	Eligible	IL1a	502.53	3552	IL1A	In	NA	8.973065914542534	CVL	Luminex (or other bead-based)	Published	Serum progesterone
Boily-Larouche-2019	17	1	Ptid-17_Visit-1	Follicular	Follicular	8	0.65	270	Positive	10	Eligible	Eligible	Eligible	IL1a	84.42	3552	IL1A	In	NA	6.3995129241829645	CVL	Luminex (or other bead-based)	Published	Serum progesterone
Boily-Larouche-2019	18	1	Ptid-18_Visit-1	Other	Follicular	5	2.05	10	Negative	0	Eligible	Ineligible - serum progesterone outside of allowed windows	Ineligible - serum progesterone outside of allowed windows	IL1a	12.74	3552	IL1A	In	NA	3.6712933724815757	CVL	Luminex (or other bead-based)	Published	Serum progesterone
Boily-Larouche-2019	19	1	Ptid-19_Visit-1	Other	Follicular	9	1.03	510	Intermediate	5	Eligible	Ineligible - serum progesterone outside of allowed windows	Ineligible - serum progesterone outside of allowed windows	IL1a	352.73	3552	IL1A	In	NA	8.462420473252632	CVL	Luminex (or other bead-based)	Published	Serum progesterone
Boily-Larouche-2019	20	1	Ptid-20_Visit-1	Other	Follicular	5	1.6	10	Negative	0	Eligible	Ineligible - serum progesterone outside of allowed windows	Ineligible - serum progesterone outside of allowed windows	IL1a	45.23	3552	IL1A	In	NA	5.499208090856686	CVL	Luminex (or other bead-based)	Published	Serum progesterone
Boily-Larouche-2019	21	1	Ptid-21_Visit-1	Other	Follicular	8	1.09	250	Negative	0	Eligible	Ineligible - serum progesterone outside of allowed windows	Ineligible - serum progesterone outside of allowed windows	IL1a	4.7	3552	IL1A	Below	NA	2.232660756790275	CVL	Luminex (or other bead-based)	Published	Serum progesterone
Boily-Larouche-2019	22	1	Ptid-22_Visit-1	Other	Follicular	7	1.61	10	Negative	0	Eligible	Ineligible - serum progesterone outside of allowed windows	Ineligible - serum progesterone outside of allowed windows	IL1a	160.32	3552	IL1A	In	NA	7.324810603420484	CVL	Luminex (or other bead-based)	Published	Serum progesterone
Boily-Larouche-2019	23	1	Ptid-23_Visit-1	Other	Follicular	7	1.21	180	Negative	2	Eligible	Ineligible - serum progesterone outside of allowed windows	Ineligible - serum progesterone outside of allowed windows	IL1a	25.71	3552	IL1A	In	NA	4.684257705058932	CVL	Luminex (or other bead-based)	Published	Serum progesterone
Boily-Larouche-2019	24	1	Ptid-24_Visit-1	Other	Follicular	9	NA	190	Positive	8	Eligible	Ineligible - no menstrual cycle information	Ineligible - no menstrual cycle information	IL1a	411.21	3552	IL1A	In	NA	8.683731538876035	CVL	Luminex (or other bead-based)	Published	Serum progesterone
Boily-Larouche-2019	25	1	Ptid-25_Visit-1	Follicular	Follicular	6	0.045	90	Intermediate	6	Eligible	Eligible	Eligible	IL1a	25.21	3552	IL1A	In	NA	4.655924213083815	CVL	Luminex (or other bead-based)	Published	Serum progesterone
Boily-Larouche-2019	26	1	Ptid-26_Visit-1	Luteal	Follicular	9	3.06	10	Intermediate	6	Eligible	Eligible	Eligible	IL1a	96.92	3552	IL1A	In	NA	6.598722499676621	CVL	Luminex (or other bead-based)	Published	Serum progesterone
Boily-Larouche-2019	27	1	Ptid-27_Visit-1	Luteal	Follicular	8	3.65	200	Positive	8	Eligible	Eligible	Eligible	IL1a	2216.27	3552	IL1A	In	NA	11.113917934971894	CVL	Luminex (or other bead-based)	Published	Serum progesterone
Boily-Larouche-2019	28	1	Ptid-28_Visit-1	Other	Follicular	10	2.62	330	Negative	1	Eligible	Ineligible - serum progesterone outside of allowed windows	Ineligible - serum progesterone outside of allowed windows	IL1a	1058.17	3552	IL1A	In	NA	10.047355706494892	CVL	Luminex (or other bead-based)	Published	Serum progesterone
Boily-Larouche-2019	29	1	Ptid-29_Visit-1	Luteal	Follicular	7	4.89	360	Positive	10	Eligible	Eligible	Eligible	IL1a	1408.23	3552	IL1A	In	NA	10.459667266904763	CVL	Luminex (or other bead-based)	Published	Serum progesterone
Boily-Larouche-2019	30	1	Ptid-30_Visit-1	Follicular	Follicular	6	0.18	200	Positive	8	Eligible	Eligible	Eligible	IL1a	353.73	3552	IL1A	In	NA	8.466504769616046	CVL	Luminex (or other bead-based)	Published	Serum progesterone
Boily-Larouche-2019	1	2	Ptid-1_Visit-2	Other	Luteal	20	1.56	70	Intermediate	5	Eligible	Ineligible - serum progesterone outside of allowed windows	Ineligible - serum progesterone outside of allowed windows	IL1a	11000	3552	IL1A	Above	NA	13.425215903299383	CVL	Luminex (or other bead-based)	Published	Serum progesterone
Boily-Larouche-2019	2	2	Ptid-2_Visit-2	Luteal	Luteal	20	13.25	250	Negative	0	Eligible	Eligible	Eligible	IL1a	143.31	3552	IL1A	In	NA	7.162995472417697	CVL	Luminex (or other bead-based)	Published	Serum progesterone
Boily-Larouche-2019	3	2	Ptid-3_Visit-2	Other	Luteal	14	2.70807547169811	216.666666666667	Negative	0	Eligible	Ineligible - serum progesterone outside of allowed windows	Ineligible - serum progesterone outside of allowed windows	IL1a	4.7	3552	IL1A	Below	NA	2.232660756790275	CVL	Luminex (or other bead-based)	Published	Serum progesterone
Boily-Larouche-2019	4	2	Ptid-4_Visit-2	Luteal	Luteal	22	4.03	580	Intermediate	6	Eligible	Eligible	Eligible	IL1a	270.56	3552	IL1A	In	NA	8.079804754635258	CVL	Luminex (or other bead-based)	Published	Serum progesterone
Boily-Larouche-2019	5	2	Ptid-5_Visit-2	Luteal	Luteal	18	16.4	260	Negative	0	Eligible	Eligible	Eligible	IL1a	212.22	3552	IL1A	In	NA	7.72941681464735	CVL	Luminex (or other bead-based)	Published	Serum progesterone
Boily-Larouche-2019	6	2	Ptid-6_Visit-2	Follicular	Follicular	19	0.89	10	Intermediate	6	Eligible	Eligible	Eligible	IL1a	157.41	3552	IL1A	In	NA	7.29838338558924	CVL	Luminex (or other bead-based)	Published	Serum progesterone
Boily-Larouche-2019	7	2	Ptid-7_Visit-2	Luteal	Luteal	19	6.28	460	Negative	0	Eligible	Eligible	Eligible	IL1a	238.16	3552	IL1A	In	NA	7.895787316463311	CVL	Luminex (or other bead-based)	Published	Serum progesterone
Boily-Larouche-2019	8	2	Ptid-8_Visit-2	Luteal	Luteal	24	3.18	100	Negative	0	Eligible	Eligible	Eligible	IL1a	70.77	3552	IL1A	In	NA	6.145066014185894	CVL	Luminex (or other bead-based)	Published	Serum progesterone
Boily-Larouche-2019	9	2	Ptid-9_Visit-2	Other	Follicular	12	1.9	530	Positive	9	Eligible	Ineligible - serum progesterone outside of allowed windows	Ineligible - serum progesterone outside of allowed windows	IL1a	945.31	3552	IL1A	In	NA	9.884643706539793	CVL	Luminex (or other bead-based)	Published	Serum progesterone
Boily-Larouche-2019	10	2	Ptid-10_Visit-2	Other	Follicular	9	1.71	200	Negative	0	Eligible	Ineligible - serum progesterone outside of allowed windows	Ineligible - serum progesterone outside of allowed windows	IL1a	88.1	3552	IL1A	In	NA	6.461070114033051	CVL	Luminex (or other bead-based)	Published	Serum progesterone
Boily-Larouche-2019	11	2	Ptid-11_Visit-2	Luteal	Luteal	26	5.89	150	Negative	0	Eligible	Eligible	Eligible	IL1a	158.66	3552	IL1A	In	NA	7.309794643874583	CVL	Luminex (or other bead-based)	Published	Serum progesterone
Boily-Larouche-2019	12	2	Ptid-12_Visit-2	Other	Luteal	16	1.7	70	Intermediate	5	Eligible	Ineligible - serum progesterone outside of allowed windows	Ineligible - serum progesterone outside of allowed windows	IL1a	82.29	3552	IL1A	In	NA	6.362645217794709	CVL	Luminex (or other bead-based)	Published	Serum progesterone
Boily-Larouche-2019	13	2	Ptid-13_Visit-2	Other	Follicular	16	2.38	220	Positive	8	Eligible	Ineligible - serum progesterone outside of allowed windows	Ineligible - serum progesterone outside of allowed windows	IL1a	375.79	3552	IL1A	In	NA	8.553782866052751	CVL	Luminex (or other bead-based)	Published	Serum progesterone
Boily-Larouche-2019	14	2	Ptid-14_Visit-2	Luteal	Luteal	16	3.93	300	Positive	8	Eligible	Eligible	Eligible	IL1a	127.29	3552	IL1A	In	NA	6.991975274237168	CVL	Luminex (or other bead-based)	Published	Serum progesterone
Boily-Larouche-2019	15	2	Ptid-15_Visit-2	Luteal	Luteal	18	6.72	410	Negative	0	Eligible	Eligible	Eligible	IL1a	57.03	3552	IL1A	In	NA	5.833649127594984	CVL	Luminex (or other bead-based)	Published	Serum progesterone
Boily-Larouche-2019	16	2	Ptid-16_Visit-2	Other	Luteal	19	1.19	270	Positive	8	Eligible	Ineligible - serum progesterone outside of allowed windows	Ineligible - serum progesterone outside of allowed windows	IL1a	1073.6	3552	IL1A	In	NA	10.068240861312821	CVL	Luminex (or other bead-based)	Published	Serum progesterone
Boily-Larouche-2019	17	2	Ptid-17_Visit-2	Other	Luteal	23	2.57	260	Negative	0	Eligible	Ineligible - serum progesterone outside of allowed windows	Ineligible - serum progesterone outside of allowed windows	IL1a	16.43	3552	IL1A	In	NA	4.038260575175349	CVL	Luminex (or other bead-based)	Published	Serum progesterone
Boily-Larouche-2019	18	2	Ptid-18_Visit-2	Luteal	Luteal	25	12.15	350	Negative	1	Eligible	Eligible	Eligible	IL1a	7.8	3552	IL1A	In	NA	2.963474123974886	CVL	Luminex (or other bead-based)	Published	Serum progesterone
Boily-Larouche-2019	19	2	Ptid-19_Visit-2	Luteal	Luteal	24	15.11	220	Intermediate	6	Eligible	Eligible	Eligible	IL1a	655.72	3552	IL1A	In	NA	9.356936088694587	CVL	Luminex (or other bead-based)	Published	Serum progesterone
Boily-Larouche-2019	20	2	Ptid-20_Visit-2	Luteal	Luteal	20	8.28	220	Negative	0	Eligible	Eligible	Eligible	IL1a	67.44	3552	IL1A	In	NA	6.075532631167357	CVL	Luminex (or other bead-based)	Published	Serum progesterone
Boily-Larouche-2019	21	2	Ptid-21_Visit-2	Luteal	Luteal	21	9.68	320	Negative	0	Eligible	Eligible	Eligible	IL1a	4.7	3552	IL1A	Below	NA	2.232660756790275	CVL	Luminex (or other bead-based)	Published	Serum progesterone
Boily-Larouche-2019	22	2	Ptid-22_Visit-2	Luteal	Follicular	20	14.21	270	Positive	8	Eligible	Eligible	Eligible	IL1a	26.42	3552	IL1A	In	NA	4.723558561472103	CVL	Luminex (or other bead-based)	Published	Serum progesterone
Boily-Larouche-2019	23	2	Ptid-23_Visit-2	Luteal	Luteal	21	6.99	360	Positive	7	Eligible	Eligible	Eligible	IL1a	894.71	3552	IL1A	In	NA	9.805276330968388	CVL	Luminex (or other bead-based)	Published	Serum progesterone
Boily-Larouche-2019	24	2	Ptid-24_Visit-2	Follicular	Luteal	24	0.05	NA	Positive	8	Eligible	Eligible	Eligible	IL1a	1023.37	3552	IL1A	In	NA	9.999112131266505	CVL	Luminex (or other bead-based)	Published	Serum progesterone
Boily-Larouche-2019	25	2	Ptid-25_Visit-2	Luteal	Luteal	21	4.21	60	Negative	0	Eligible	Eligible	Eligible	IL1a	93.81	3552	IL1A	In	NA	6.551669814871472	CVL	Luminex (or other bead-based)	Published	Serum progesterone
Boily-Larouche-2019	26	2	Ptid-26_Visit-2	Follicular	Luteal	22	0.42	590	Positive	8	Eligible	Eligible	Eligible	IL1a	136.23	3552	IL1A	In	NA	7.089900632370766	CVL	Luminex (or other bead-based)	Published	Serum progesterone
Boily-Larouche-2019	27	2	Ptid-27_Visit-2	Luteal	Luteal	24	10.55	370	Intermediate	5	Eligible	Eligible	Eligible	IL1a	5499.17	3552	IL1A	In	NA	12.424998171073005	CVL	Luminex (or other bead-based)	Published	Serum progesterone
Boily-Larouche-2019	28	2	Ptid-28_Visit-2	Luteal	Luteal	23	3.73	90	Negative	0	Eligible	Eligible	Eligible	IL1a	222.04	3552	IL1A	In	NA	7.794675787986858	CVL	Luminex (or other bead-based)	Published	Serum progesterone
Boily-Larouche-2019	29	2	Ptid-29_Visit-2	Other	Luteal	21	1.25	640	NA	NA	Eligible	Ineligible - serum progesterone outside of allowed windows	Ineligible - serum progesterone outside of allowed windows	IL1a	47.17	3552	IL1A	In	NA	5.559797695754872	CVL	Luminex (or other bead-based)	Published	Serum progesterone
Boily-Larouche-2019	30	2	Ptid-30_Visit-2	Luteal	Luteal	19	14.26	350	Negative	3	Eligible	Eligible	Eligible	IL1a	1091.91	3552	IL1A	In	NA	10.09263823258228	CVL	Luminex (or other bead-based)	Published	Serum progesterone
Boily-Larouche-2019	1	1	Ptid-1_Visit-1	Follicular	Follicular	9	0.25	50	Intermediate	4	Eligible	Eligible	Eligible	IL1b	2485.15	3553	IL1B	In	NA	11.279117218029159	CVL	Luminex (or other bead-based)	Published	Serum progesterone
Boily-Larouche-2019	2	1	Ptid-2_Visit-1	Follicular	Follicular	7	0.37	110	Negative	0	Eligible	Eligible	Eligible	IL1b	20.99	3553	IL1B	In	NA	4.391630261517429	CVL	Luminex (or other bead-based)	Published	Serum progesterone
Boily-Larouche-2019	3	1	Ptid-3_Visit-1	Other	Follicular	NA	1.9177358490566039	566.6666666666667	Negative	1	Eligible	Ineligible - serum progesterone outside of allowed windows	Ineligible - serum progesterone outside of allowed windows	IL1b	0.4	3553	IL1B	Below	NA	-1.3219280948873622	CVL	Luminex (or other bead-based)	Published	Serum progesterone
Boily-Larouche-2019	4	1	Ptid-4_Visit-1	Other	Follicular	9	1.73	100	Positive	10	Eligible	Ineligible - serum progesterone outside of allowed windows	Ineligible - serum progesterone outside of allowed windows	IL1b	386.35	3553	IL1B	In	NA	8.593764587728042	CVL	Luminex (or other bead-based)	Published	Serum progesterone
Boily-Larouche-2019	5	1	Ptid-5_Visit-1	Follicular	Follicular	9	0.045	190	Negative	1	Eligible	Eligible	Eligible	IL1b	0.4	3553	IL1B	Below	NA	-1.3219280948873622	CVL	Luminex (or other bead-based)	Published	Serum progesterone
Boily-Larouche-2019	6	1	Ptid-6_Visit-1	Follicular	Follicular	10	0.045	10	Negative	0	Eligible	Eligible	Eligible	IL1b	4.71	3553	IL1B	In	NA	2.2357270598380583	CVL	Luminex (or other bead-based)	Published	Serum progesterone
Boily-Larouche-2019	7	1	Ptid-7_Visit-1	Luteal	Follicular	8	3.83	240	Positive	8	Eligible	Eligible	Eligible	IL1b	82.76	3553	IL1B	In	NA	6.370861740085285	CVL	Luminex (or other bead-based)	Published	Serum progesterone
Boily-Larouche-2019	8	1	Ptid-8_Visit-1	Follicular	Follicular	9	0.53	130	Negative	0	Eligible	Eligible	Eligible	IL1b	165.92	3553	IL1B	In	NA	7.3743439890385005	CVL	Luminex (or other bead-based)	Published	Serum progesterone
Boily-Larouche-2019	9	1	Ptid-9_Visit-1	Luteal	Luteal	8	3.44	290	Intermediate	6	Eligible	Eligible	Eligible	IL1b	0.4	3553	IL1B	Below	NA	-1.3219280948873622	CVL	Luminex (or other bead-based)	Published	Serum progesterone
Boily-Larouche-2019	10	1	Ptid-10_Visit-1	Other	Luteal	5	1.19	370	Negative	0	Eligible	Ineligible - serum progesterone outside of allowed windows	Ineligible - serum progesterone outside of allowed windows	IL1b	0.4	3553	IL1B	Below	NA	-1.3219280948873622	CVL	Luminex (or other bead-based)	Published	Serum progesterone
Boily-Larouche-2019	11	1	Ptid-11_Visit-1	Follicular	Follicular	8	0.23	180	Negative	0	Eligible	Eligible	Eligible	IL1b	17.22	3553	IL1B	In	NA	4.106013237622119	CVL	Luminex (or other bead-based)	Published	Serum progesterone
Boily-Larouche-2019	12	1	Ptid-12_Visit-1	Other	Follicular	9	2.24	360	Negative	0	Eligible	Ineligible - serum progesterone outside of allowed windows	Ineligible - serum progesterone outside of allowed windows	IL1b	24.62	3553	IL1B	In	NA	4.621758856709732	CVL	Luminex (or other bead-based)	Published	Serum progesterone
Boily-Larouche-2019	13	1	Ptid-13_Visit-1	Other	Follicular	8	2.11	110	Positive	8	Eligible	Ineligible - serum progesterone outside of allowed windows	Ineligible - serum progesterone outside of allowed windows	IL1b	230.39	3553	IL1B	In	NA	7.847934288223774	CVL	Luminex (or other bead-based)	Published	Serum progesterone
Boily-Larouche-2019	14	1	Ptid-14_Visit-1	Follicular	Follicular	6	0.8	60	Positive	8	Eligible	Eligible	Eligible	IL1b	7.7	3553	IL1B	In	NA	2.944858445807539	CVL	Luminex (or other bead-based)	Published	Serum progesterone
Boily-Larouche-2019	15	1	Ptid-15_Visit-1	Other	Follicular	4	1.09	10	Negative	0	Eligible	Ineligible - serum progesterone outside of allowed windows	Ineligible - serum progesterone outside of allowed windows	IL1b	0.4	3553	IL1B	Below	NA	-1.3219280948873622	CVL	Luminex (or other bead-based)	Published	Serum progesterone
Boily-Larouche-2019	16	1	Ptid-16_Visit-1	Follicular	Follicular	12	0.98	180	Intermediate	6	Eligible	Eligible	Eligible	IL1b	178.92	3553	IL1B	In	NA	7.483170853229874	CVL	Luminex (or other bead-based)	Published	Serum progesterone
Boily-Larouche-2019	17	1	Ptid-17_Visit-1	Follicular	Follicular	8	0.65	270	Positive	10	Eligible	Eligible	Eligible	IL1b	0.4	3553	IL1B	Below	NA	-1.3219280948873622	CVL	Luminex (or other bead-based)	Published	Serum progesterone
Boily-Larouche-2019	18	1	Ptid-18_Visit-1	Other	Follicular	5	2.05	10	Negative	0	Eligible	Ineligible - serum progesterone outside of allowed windows	Ineligible - serum progesterone outside of allowed windows	IL1b	0.4	3553	IL1B	Below	NA	-1.3219280948873622	CVL	Luminex (or other bead-based)	Published	Serum progesterone
Boily-Larouche-2019	19	1	Ptid-19_Visit-1	Other	Follicular	9	1.03	510	Intermediate	5	Eligible	Ineligible - serum progesterone outside of allowed windows	Ineligible - serum progesterone outside of allowed windows	IL1b	4.41	3553	IL1B	In	NA	2.140778655782796	CVL	Luminex (or other bead-based)	Published	Serum progesterone
Boily-Larouche-2019	20	1	Ptid-20_Visit-1	Other	Follicular	5	1.6	10	Negative	0	Eligible	Ineligible - serum progesterone outside of allowed windows	Ineligible - serum progesterone outside of allowed windows	IL1b	4.79	3553	IL1B	In	NA	2.2600256559614555	CVL	Luminex (or other bead-based)	Published	Serum progesterone
Boily-Larouche-2019	21	1	Ptid-21_Visit-1	Other	Follicular	8	1.09	250	Negative	0	Eligible	Ineligible - serum progesterone outside of allowed windows	Ineligible - serum progesterone outside of allowed windows	IL1b	0.4	3553	IL1B	Below	NA	-1.3219280948873622	CVL	Luminex (or other bead-based)	Published	Serum progesterone
Boily-Larouche-2019	22	1	Ptid-22_Visit-1	Other	Follicular	7	1.61	10	Negative	0	Eligible	Ineligible - serum progesterone outside of allowed windows	Ineligible - serum progesterone outside of allowed windows	IL1b	0.4	3553	IL1B	Below	NA	-1.3219280948873622	CVL	Luminex (or other bead-based)	Published	Serum progesterone
Boily-Larouche-2019	23	1	Ptid-23_Visit-1	Other	Follicular	7	1.21	180	Negative	2	Eligible	Ineligible - serum progesterone outside of allowed windows	Ineligible - serum progesterone outside of allowed windows	IL1b	0.4	3553	IL1B	Below	NA	-1.3219280948873622	CVL	Luminex (or other bead-based)	Published	Serum progesterone
Boily-Larouche-2019	24	1	Ptid-24_Visit-1	Other	Follicular	9	NA	190	Positive	8	Eligible	Ineligible - no menstrual cycle information	Ineligible - no menstrual cycle information	IL1b	99.96	3553	IL1B	In	NA	6.643278996311979	CVL	Luminex (or other bead-based)	Published	Serum progesterone
Boily-Larouche-2019	25	1	Ptid-25_Visit-1	Follicular	Follicular	6	0.045	90	Intermediate	6	Eligible	Eligible	Eligible	IL1b	3.88	3553	IL1B	In	NA	1.956056652412403	CVL	Luminex (or other bead-based)	Published	Serum progesterone
Boily-Larouche-2019	26	1	Ptid-26_Visit-1	Luteal	Follicular	9	3.06	10	Intermediate	6	Eligible	Eligible	Eligible	IL1b	7.1	3553	IL1B	In	NA	2.8278190246173196	CVL	Luminex (or other bead-based)	Published	Serum progesterone
Boily-Larouche-2019	27	1	Ptid-27_Visit-1	Luteal	Follicular	8	3.65	200	Positive	8	Eligible	Eligible	Eligible	IL1b	231.37	3553	IL1B	In	NA	7.85405800297961	CVL	Luminex (or other bead-based)	Published	Serum progesterone
Boily-Larouche-2019	28	1	Ptid-28_Visit-1	Other	Follicular	10	2.62	330	Negative	1	Eligible	Ineligible - serum progesterone outside of allowed windows	Ineligible - serum progesterone outside of allowed windows	IL1b	416.27	3553	IL1B	In	NA	8.701375778974008	CVL	Luminex (or other bead-based)	Published	Serum progesterone
Boily-Larouche-2019	29	1	Ptid-29_Visit-1	Luteal	Follicular	7	4.89	360	Positive	10	Eligible	Eligible	Eligible	IL1b	89.96	3553	IL1B	In	NA	6.491211756003092	CVL	Luminex (or other bead-based)	Published	Serum progesterone
Boily-Larouche-2019	30	1	Ptid-30_Visit-1	Follicular	Follicular	6	0.18	200	Positive	8	Eligible	Eligible	Eligible	IL1b	15.68	3553	IL1B	In	NA	3.9708536543404835	CVL	Luminex (or other bead-based)	Published	Serum progesterone
Boily-Larouche-2019	1	2	Ptid-1_Visit-2	Other	Luteal	20	1.56	70	Intermediate	5	Eligible	Ineligible - serum progesterone outside of allowed windows	Ineligible - serum progesterone outside of allowed windows	IL1b	2522.16	3553	IL1B	In	NA	11.30044408446965	CVL	Luminex (or other bead-based)	Published	Serum progesterone
Boily-Larouche-2019	2	2	Ptid-2_Visit-2	Luteal	Luteal	20	13.25	250	Negative	0	Eligible	Eligible	Eligible	IL1b	3.53	3553	IL1B	In	NA	1.8196681834964554	CVL	Luminex (or other bead-based)	Published	Serum progesterone
Boily-Larouche-2019	3	2	Ptid-3_Visit-2	Other	Luteal	14	2.70807547169811	216.666666666667	Negative	0	Eligible	Ineligible - serum progesterone outside of allowed windows	Ineligible - serum progesterone outside of allowed windows	IL1b	0.4	3553	IL1B	Below	NA	-1.3219280948873622	CVL	Luminex (or other bead-based)	Published	Serum progesterone
Boily-Larouche-2019	4	2	Ptid-4_Visit-2	Luteal	Luteal	22	4.03	580	Intermediate	6	Eligible	Eligible	Eligible	IL1b	703.92	3553	IL1B	In	NA	9.459267666703386	CVL	Luminex (or other bead-based)	Published	Serum progesterone
Boily-Larouche-2019	5	2	Ptid-5_Visit-2	Luteal	Luteal	18	16.4	260	Negative	0	Eligible	Eligible	Eligible	IL1b	453.33	3553	IL1B	In	NA	8.824417827325775	CVL	Luminex (or other bead-based)	Published	Serum progesterone
Boily-Larouche-2019	6	2	Ptid-6_Visit-2	Follicular	Follicular	19	0.89	10	Intermediate	6	Eligible	Eligible	Eligible	IL1b	327.73	3553	IL1B	In	NA	8.356363931224907	CVL	Luminex (or other bead-based)	Published	Serum progesterone
Boily-Larouche-2019	7	2	Ptid-7_Visit-2	Luteal	Luteal	19	6.28	460	Negative	0	Eligible	Eligible	Eligible	IL1b	5.92	3553	IL1B	In	NA	2.565597175854225	CVL	Luminex (or other bead-based)	Published	Serum progesterone
Boily-Larouche-2019	8	2	Ptid-8_Visit-2	Luteal	Luteal	24	3.18	100	Negative	0	Eligible	Eligible	Eligible	IL1b	23.62	3553	IL1B	In	NA	4.561937059622433	CVL	Luminex (or other bead-based)	Published	Serum progesterone
Boily-Larouche-2019	9	2	Ptid-9_Visit-2	Other	Follicular	12	1.9	530	Positive	9	Eligible	Ineligible - serum progesterone outside of allowed windows	Ineligible - serum progesterone outside of allowed windows	IL1b	35.94	3553	IL1B	In	NA	5.167518503735217	CVL	Luminex (or other bead-based)	Published	Serum progesterone
Boily-Larouche-2019	10	2	Ptid-10_Visit-2	Other	Follicular	9	1.71	200	Negative	0	Eligible	Ineligible - serum progesterone outside of allowed windows	Ineligible - serum progesterone outside of allowed windows	IL1b	0.4	3553	IL1B	Below	NA	-1.3219280948873622	CVL	Luminex (or other bead-based)	Published	Serum progesterone
Boily-Larouche-2019	11	2	Ptid-11_Visit-2	Luteal	Luteal	26	5.89	150	Negative	0	Eligible	Eligible	Eligible	IL1b	23.05	3553	IL1B	In	NA	4.526694845541976	CVL	Luminex (or other bead-based)	Published	Serum progesterone
Boily-Larouche-2019	12	2	Ptid-12_Visit-2	Other	Luteal	16	1.7	70	Intermediate	5	Eligible	Ineligible - serum progesterone outside of allowed windows	Ineligible - serum progesterone outside of allowed windows	IL1b	22.95	3553	IL1B	In	NA	4.520422248526446	CVL	Luminex (or other bead-based)	Published	Serum progesterone
Boily-Larouche-2019	13	2	Ptid-13_Visit-2	Other	Follicular	16	2.38	220	Positive	8	Eligible	Ineligible - serum progesterone outside of allowed windows	Ineligible - serum progesterone outside of allowed windows	IL1b	75.1	3553	IL1B	In	NA	6.230741002626909	CVL	Luminex (or other bead-based)	Published	Serum progesterone
Boily-Larouche-2019	14	2	Ptid-14_Visit-2	Luteal	Luteal	16	3.93	300	Positive	8	Eligible	Eligible	Eligible	IL1b	17.12	3553	IL1B	In	NA	4.097610796626422	CVL	Luminex (or other bead-based)	Published	Serum progesterone
Boily-Larouche-2019	15	2	Ptid-15_Visit-2	Luteal	Luteal	18	6.72	410	Negative	0	Eligible	Eligible	Eligible	IL1b	4.18	3553	IL1B	In	NA	2.063502942306158	CVL	Luminex (or other bead-based)	Published	Serum progesterone
Boily-Larouche-2019	16	2	Ptid-16_Visit-2	Other	Luteal	19	1.19	270	Positive	8	Eligible	Ineligible - serum progesterone outside of allowed windows	Ineligible - serum progesterone outside of allowed windows	IL1b	396.16	3553	IL1B	In	NA	8.62993940943954	CVL	Luminex (or other bead-based)	Published	Serum progesterone
Boily-Larouche-2019	17	2	Ptid-17_Visit-2	Other	Luteal	23	2.57	260	Negative	0	Eligible	Ineligible - serum progesterone outside of allowed windows	Ineligible - serum progesterone outside of allowed windows	IL1b	0.4	3553	IL1B	Below	NA	-1.3219280948873622	CVL	Luminex (or other bead-based)	Published	Serum progesterone
Boily-Larouche-2019	18	2	Ptid-18_Visit-2	Luteal	Luteal	25	12.15	350	Negative	1	Eligible	Eligible	Eligible	IL1b	0.4	3553	IL1B	Below	NA	-1.3219280948873622	CVL	Luminex (or other bead-based)	Published	Serum progesterone
Boily-Larouche-2019	19	2	Ptid-19_Visit-2	Luteal	Luteal	24	15.11	220	Intermediate	6	Eligible	Eligible	Eligible	IL1b	0.4	3553	IL1B	Below	NA	-1.3219280948873622	CVL	Luminex (or other bead-based)	Published	Serum progesterone
Boily-Larouche-2019	20	2	Ptid-20_Visit-2	Luteal	Luteal	20	8.28	220	Negative	0	Eligible	Eligible	Eligible	IL1b	26.99	3553	IL1B	In	NA	4.754353071692127	CVL	Luminex (or other bead-based)	Published	Serum progesterone
Boily-Larouche-2019	21	2	Ptid-21_Visit-2	Luteal	Luteal	21	9.68	320	Negative	0	Eligible	Eligible	Eligible	IL1b	0.4	3553	IL1B	Below	NA	-1.3219280948873622	CVL	Luminex (or other bead-based)	Published	Serum progesterone
Boily-Larouche-2019	22	2	Ptid-22_Visit-2	Luteal	Follicular	20	14.21	270	Positive	8	Eligible	Eligible	Eligible	IL1b	386.8	3553	IL1B	In	NA	8.59544398458948	CVL	Luminex (or other bead-based)	Published	Serum progesterone
Boily-Larouche-2019	23	2	Ptid-23_Visit-2	Luteal	Luteal	21	6.99	360	Positive	7	Eligible	Eligible	Eligible	IL1b	12.08	3553	IL1B	In	NA	3.594548549550354	CVL	Luminex (or other bead-based)	Published	Serum progesterone
Boily-Larouche-2019	24	2	Ptid-24_Visit-2	Follicular	Luteal	24	0.05	NA	Positive	8	Eligible	Eligible	Eligible	IL1b	3.64	3553	IL1B	In	NA	1.8639384504239715	CVL	Luminex (or other bead-based)	Published	Serum progesterone
Boily-Larouche-2019	25	2	Ptid-25_Visit-2	Luteal	Luteal	21	4.21	60	Negative	0	Eligible	Eligible	Eligible	IL1b	0.4	3553	IL1B	Below	NA	-1.3219280948873622	CVL	Luminex (or other bead-based)	Published	Serum progesterone
Boily-Larouche-2019	26	2	Ptid-26_Visit-2	Follicular	Luteal	22	0.42	590	Positive	8	Eligible	Eligible	Eligible	IL1b	21.43	3553	IL1B	In	NA	4.421559944901823	CVL	Luminex (or other bead-based)	Published	Serum progesterone
Boily-Larouche-2019	27	2	Ptid-27_Visit-2	Luteal	Luteal	24	10.55	370	Intermediate	5	Eligible	Eligible	Eligible	IL1b	159.49	3553	IL1B	In	NA	7.317322159829551	CVL	Luminex (or other bead-based)	Published	Serum progesterone
Boily-Larouche-2019	28	2	Ptid-28_Visit-2	Luteal	Luteal	23	3.73	90	Negative	0	Eligible	Eligible	Eligible	IL1b	93.92	3553	IL1B	In	NA	6.553360503335328	CVL	Luminex (or other bead-based)	Published	Serum progesterone
Boily-Larouche-2019	29	2	Ptid-29_Visit-2	Other	Luteal	21	1.25	640	NA	NA	Eligible	Ineligible - serum progesterone outside of allowed windows	Ineligible - serum progesterone outside of allowed windows	IL1b	0.4	3553	IL1B	Below	NA	-1.3219280948873622	CVL	Luminex (or other bead-based)	Published	Serum progesterone
Boily-Larouche-2019	30	2	Ptid-30_Visit-2	Luteal	Luteal	19	14.26	350	Negative	3	Eligible	Eligible	Eligible	IL1b	0.4	3553	IL1B	Below	NA	-1.3219280948873622	CVL	Luminex (or other bead-based)	Published	Serum progesterone
Boily-Larouche-2019	1	1	Ptid-1_Visit-1	Follicular	Follicular	9	0.25	50	Intermediate	4	Eligible	Eligible	Eligible	IL2	14.74	3558	IL2	In	NA	3.881664619320345	CVL	Luminex (or other bead-based)	Published	Serum progesterone
Boily-Larouche-2019	2	1	Ptid-2_Visit-1	Follicular	Follicular	7	0.37	110	Negative	0	Eligible	Eligible	Eligible	IL2	0.5	3558	IL2	Below	NA	-1	CVL	Luminex (or other bead-based)	Published	Serum progesterone
Boily-Larouche-2019	3	1	Ptid-3_Visit-1	Other	Follicular	NA	1.9177358490566039	566.6666666666667	Negative	1	Eligible	Ineligible - serum progesterone outside of allowed windows	Ineligible - serum progesterone outside of allowed windows	IL2	0.5	3558	IL2	Below	NA	-1	CVL	Luminex (or other bead-based)	Published	Serum progesterone
Boily-Larouche-2019	4	1	Ptid-4_Visit-1	Other	Follicular	9	1.73	100	Positive	10	Eligible	Ineligible - serum progesterone outside of allowed windows	Ineligible - serum progesterone outside of allowed windows	IL2	5.6	3558	IL2	In	NA	2.4854268271702415	CVL	Luminex (or other bead-based)	Published	Serum progesterone
Boily-Larouche-2019	5	1	Ptid-5_Visit-1	Follicular	Follicular	9	0.045	190	Negative	1	Eligible	Eligible	Eligible	IL2	0.5	3558	IL2	Below	NA	-1	CVL	Luminex (or other bead-based)	Published	Serum progesterone
Boily-Larouche-2019	6	1	Ptid-6_Visit-1	Follicular	Follicular	10	0.045	10	Negative	0	Eligible	Eligible	Eligible	IL2	0.5	3558	IL2	Below	NA	-1	CVL	Luminex (or other bead-based)	Published	Serum progesterone
Boily-Larouche-2019	7	1	Ptid-7_Visit-1	Luteal	Follicular	8	3.83	240	Positive	8	Eligible	Eligible	Eligible	IL2	8.06	3558	IL2	In	NA	3.0107798387532427	CVL	Luminex (or other bead-based)	Published	Serum progesterone
Boily-Larouche-2019	8	1	Ptid-8_Visit-1	Follicular	Follicular	9	0.53	130	Negative	0	Eligible	Eligible	Eligible	IL2	3.81	3558	IL2	In	NA	1.9297909977185974	CVL	Luminex (or other bead-based)	Published	Serum progesterone
Boily-Larouche-2019	9	1	Ptid-9_Visit-1	Luteal	Luteal	8	3.44	290	Intermediate	6	Eligible	Eligible	Eligible	IL2	0.5	3558	IL2	Below	NA	-1	CVL	Luminex (or other bead-based)	Published	Serum progesterone
Boily-Larouche-2019	10	1	Ptid-10_Visit-1	Other	Luteal	5	1.19	370	Negative	0	Eligible	Ineligible - serum progesterone outside of allowed windows	Ineligible - serum progesterone outside of allowed windows	IL2	0.5	3558	IL2	Below	NA	-1	CVL	Luminex (or other bead-based)	Published	Serum progesterone
Boily-Larouche-2019	11	1	Ptid-11_Visit-1	Follicular	Follicular	8	0.23	180	Negative	0	Eligible	Eligible	Eligible	IL2	4.03	3558	IL2	In	NA	2.0107798387532427	CVL	Luminex (or other bead-based)	Published	Serum progesterone
Boily-Larouche-2019	12	1	Ptid-12_Visit-1	Other	Follicular	9	2.24	360	Negative	0	Eligible	Ineligible - serum progesterone outside of allowed windows	Ineligible - serum progesterone outside of allowed windows	IL2	3.48	3558	IL2	In	NA	1.7990873060740036	CVL	Luminex (or other bead-based)	Published	Serum progesterone
Boily-Larouche-2019	13	1	Ptid-13_Visit-1	Other	Follicular	8	2.11	110	Positive	8	Eligible	Ineligible - serum progesterone outside of allowed windows	Ineligible - serum progesterone outside of allowed windows	IL2	6.6	3558	IL2	In	NA	2.722466024471091	CVL	Luminex (or other bead-based)	Published	Serum progesterone
Boily-Larouche-2019	14	1	Ptid-14_Visit-1	Follicular	Follicular	6	0.8	60	Positive	8	Eligible	Eligible	Eligible	IL2	0.5	3558	IL2	Below	NA	-1	CVL	Luminex (or other bead-based)	Published	Serum progesterone
Boily-Larouche-2019	15	1	Ptid-15_Visit-1	Other	Follicular	4	1.09	10	Negative	0	Eligible	Ineligible - serum progesterone outside of allowed windows	Ineligible - serum progesterone outside of allowed windows	IL2	0.5	3558	IL2	Below	NA	-1	CVL	Luminex (or other bead-based)	Published	Serum progesterone
Boily-Larouche-2019	16	1	Ptid-16_Visit-1	Follicular	Follicular	12	0.98	180	Intermediate	6	Eligible	Eligible	Eligible	IL2	0.5	3558	IL2	Below	NA	-1	CVL	Luminex (or other bead-based)	Published	Serum progesterone
Boily-Larouche-2019	17	1	Ptid-17_Visit-1	Follicular	Follicular	8	0.65	270	Positive	10	Eligible	Eligible	Eligible	IL2	0.5	3558	IL2	Below	NA	-1	CVL	Luminex (or other bead-based)	Published	Serum progesterone
Boily-Larouche-2019	18	1	Ptid-18_Visit-1	Other	Follicular	5	2.05	10	Negative	0	Eligible	Ineligible - serum progesterone outside of allowed windows	Ineligible - serum progesterone outside of allowed windows	IL2	0.5	3558	IL2	Below	NA	-1	CVL	Luminex (or other bead-based)	Published	Serum progesterone
Boily-Larouche-2019	19	1	Ptid-19_Visit-1	Other	Follicular	9	1.03	510	Intermediate	5	Eligible	Ineligible - serum progesterone outside of allowed windows	Ineligible - serum progesterone outside of allowed windows	IL2	5	3558	IL2	In	NA	2.321928094887362	CVL	Luminex (or other bead-based)	Published	Serum progesterone
Boily-Larouche-2019	20	1	Ptid-20_Visit-1	Other	Follicular	5	1.6	10	Negative	0	Eligible	Ineligible - serum progesterone outside of allowed windows	Ineligible - serum progesterone outside of allowed windows	IL2	0.5	3558	IL2	Below	NA	-1	CVL	Luminex (or other bead-based)	Published	Serum progesterone
Boily-Larouche-2019	21	1	Ptid-21_Visit-1	Other	Follicular	8	1.09	250	Negative	0	Eligible	Ineligible - serum progesterone outside of allowed windows	Ineligible - serum progesterone outside of allowed windows	IL2	0.5	3558	IL2	Below	NA	-1	CVL	Luminex (or other bead-based)	Published	Serum progesterone
Boily-Larouche-2019	22	1	Ptid-22_Visit-1	Other	Follicular	7	1.61	10	Negative	0	Eligible	Ineligible - serum progesterone outside of allowed windows	Ineligible - serum progesterone outside of allowed windows	IL2	0.5	3558	IL2	Below	NA	-1	CVL	Luminex (or other bead-based)	Published	Serum progesterone
Boily-Larouche-2019	23	1	Ptid-23_Visit-1	Other	Follicular	7	1.21	180	Negative	2	Eligible	Ineligible - serum progesterone outside of allowed windows	Ineligible - serum progesterone outside of allowed windows	IL2	0.5	3558	IL2	Below	NA	-1	CVL	Luminex (or other bead-based)	Published	Serum progesterone
Boily-Larouche-2019	24	1	Ptid-24_Visit-1	Other	Follicular	9	NA	190	Positive	8	Eligible	Ineligible - no menstrual cycle information	Ineligible - no menstrual cycle information	IL2	0.5	3558	IL2	Below	NA	-1	CVL	Luminex (or other bead-based)	Published	Serum progesterone
Boily-Larouche-2019	25	1	Ptid-25_Visit-1	Follicular	Follicular	6	0.045	90	Intermediate	6	Eligible	Eligible	Eligible	IL2	0.5	3558	IL2	Below	NA	-1	CVL	Luminex (or other bead-based)	Published	Serum progesterone
Boily-Larouche-2019	26	1	Ptid-26_Visit-1	Luteal	Follicular	9	3.06	10	Intermediate	6	Eligible	Eligible	Eligible	IL2	0.5	3558	IL2	Below	NA	-1	CVL	Luminex (or other bead-based)	Published	Serum progesterone
Boily-Larouche-2019	27	1	Ptid-27_Visit-1	Luteal	Follicular	8	3.65	200	Positive	8	Eligible	Eligible	Eligible	IL2	0.5	3558	IL2	Below	NA	-1	CVL	Luminex (or other bead-based)	Published	Serum progesterone
Boily-Larouche-2019	28	1	Ptid-28_Visit-1	Other	Follicular	10	2.62	330	Negative	1	Eligible	Ineligible - serum progesterone outside of allowed windows	Ineligible - serum progesterone outside of allowed windows	IL2	3.46	3558	IL2	In	NA	1.790772037862	CVL	Luminex (or other bead-based)	Published	Serum progesterone
Boily-Larouche-2019	29	1	Ptid-29_Visit-1	Luteal	Follicular	7	4.89	360	Positive	10	Eligible	Eligible	Eligible	IL2	7.69	3558	IL2	In	NA	2.942983598187102	CVL	Luminex (or other bead-based)	Published	Serum progesterone
Boily-Larouche-2019	30	1	Ptid-30_Visit-1	Follicular	Follicular	6	0.18	200	Positive	8	Eligible	Eligible	Eligible	IL2	0.5	3558	IL2	Below	NA	-1	CVL	Luminex (or other bead-based)	Published	Serum progesterone
Boily-Larouche-2019	1	2	Ptid-1_Visit-2	Other	Luteal	20	1.56	70	Intermediate	5	Eligible	Ineligible - serum progesterone outside of allowed windows	Ineligible - serum progesterone outside of allowed windows	IL2	6.86	3558	IL2	In	NA	2.7782085763980877	CVL	Luminex (or other bead-based)	Published	Serum progesterone
Boily-Larouche-2019	2	2	Ptid-2_Visit-2	Luteal	Luteal	20	13.25	250	Negative	0	Eligible	Eligible	Eligible	IL2	0.5	3558	IL2	Below	NA	-1	CVL	Luminex (or other bead-based)	Published	Serum progesterone
Boily-Larouche-2019	3	2	Ptid-3_Visit-2	Other	Luteal	14	2.70807547169811	216.666666666667	Negative	0	Eligible	Ineligible - serum progesterone outside of allowed windows	Ineligible - serum progesterone outside of allowed windows	IL2	0.5	3558	IL2	Below	NA	-1	CVL	Luminex (or other bead-based)	Published	Serum progesterone
Boily-Larouche-2019	4	2	Ptid-4_Visit-2	Luteal	Luteal	22	4.03	580	Intermediate	6	Eligible	Eligible	Eligible	IL2	6.21	3558	IL2	In	NA	2.634593268445757	CVL	Luminex (or other bead-based)	Published	Serum progesterone
Boily-Larouche-2019	5	2	Ptid-5_Visit-2	Luteal	Luteal	18	16.4	260	Negative	0	Eligible	Eligible	Eligible	IL2	0.5	3558	IL2	Below	NA	-1	CVL	Luminex (or other bead-based)	Published	Serum progesterone
Boily-Larouche-2019	6	2	Ptid-6_Visit-2	Follicular	Follicular	19	0.89	10	Intermediate	6	Eligible	Eligible	Eligible	IL2	0.5	3558	IL2	Below	NA	-1	CVL	Luminex (or other bead-based)	Published	Serum progesterone
Boily-Larouche-2019	7	2	Ptid-7_Visit-2	Luteal	Luteal	19	6.28	460	Negative	0	Eligible	Eligible	Eligible	IL2	0.5	3558	IL2	Below	NA	-1	CVL	Luminex (or other bead-based)	Published	Serum progesterone
Boily-Larouche-2019	8	2	Ptid-8_Visit-2	Luteal	Luteal	24	3.18	100	Negative	0	Eligible	Eligible	Eligible	IL2	0.5	3558	IL2	Below	NA	-1	CVL	Luminex (or other bead-based)	Published	Serum progesterone
Boily-Larouche-2019	9	2	Ptid-9_Visit-2	Other	Follicular	12	1.9	530	Positive	9	Eligible	Ineligible - serum progesterone outside of allowed windows	Ineligible - serum progesterone outside of allowed windows	IL2	67.84	3558	IL2	In	NA	6.084064264788474	CVL	Luminex (or other bead-based)	Published	Serum progesterone
Boily-Larouche-2019	10	2	Ptid-10_Visit-2	Other	Follicular	9	1.71	200	Negative	0	Eligible	Ineligible - serum progesterone outside of allowed windows	Ineligible - serum progesterone outside of allowed windows	IL2	0.5	3558	IL2	Below	NA	-1	CVL	Luminex (or other bead-based)	Published	Serum progesterone
Boily-Larouche-2019	11	2	Ptid-11_Visit-2	Luteal	Luteal	26	5.89	150	Negative	0	Eligible	Eligible	Eligible	IL2	0.5	3558	IL2	Below	NA	-1	CVL	Luminex (or other bead-based)	Published	Serum progesterone
Boily-Larouche-2019	12	2	Ptid-12_Visit-2	Other	Luteal	16	1.7	70	Intermediate	5	Eligible	Ineligible - serum progesterone outside of allowed windows	Ineligible - serum progesterone outside of allowed windows	IL2	0.5	3558	IL2	Below	NA	-1	CVL	Luminex (or other bead-based)	Published	Serum progesterone
Boily-Larouche-2019	13	2	Ptid-13_Visit-2	Other	Follicular	16	2.38	220	Positive	8	Eligible	Ineligible - serum progesterone outside of allowed windows	Ineligible - serum progesterone outside of allowed windows	IL2	5.83	3558	IL2	In	NA	2.5434958834257717	CVL	Luminex (or other bead-based)	Published	Serum progesterone
Boily-Larouche-2019	14	2	Ptid-14_Visit-2	Luteal	Luteal	16	3.93	300	Positive	8	Eligible	Eligible	Eligible	IL2	0.5	3558	IL2	Below	NA	-1	CVL	Luminex (or other bead-based)	Published	Serum progesterone
Boily-Larouche-2019	15	2	Ptid-15_Visit-2	Luteal	Luteal	18	6.72	410	Negative	0	Eligible	Eligible	Eligible	IL2	0.5	3558	IL2	Below	NA	-1	CVL	Luminex (or other bead-based)	Published	Serum progesterone
Boily-Larouche-2019	16	2	Ptid-16_Visit-2	Other	Luteal	19	1.19	270	Positive	8	Eligible	Ineligible - serum progesterone outside of allowed windows	Ineligible - serum progesterone outside of allowed windows	IL2	0.5	3558	IL2	Below	NA	-1	CVL	Luminex (or other bead-based)	Published	Serum progesterone
Boily-Larouche-2019	17	2	Ptid-17_Visit-2	Other	Luteal	23	2.57	260	Negative	0	Eligible	Ineligible - serum progesterone outside of allowed windows	Ineligible - serum progesterone outside of allowed windows	IL2	0.5	3558	IL2	Below	NA	-1	CVL	Luminex (or other bead-based)	Published	Serum progesterone
Boily-Larouche-2019	18	2	Ptid-18_Visit-2	Luteal	Luteal	25	12.15	350	Negative	1	Eligible	Eligible	Eligible	IL2	0.5	3558	IL2	Below	NA	-1	CVL	Luminex (or other bead-based)	Published	Serum progesterone
Boily-Larouche-2019	19	2	Ptid-19_Visit-2	Luteal	Luteal	24	15.11	220	Intermediate	6	Eligible	Eligible	Eligible	IL2	0.5	3558	IL2	Below	NA	-1	CVL	Luminex (or other bead-based)	Published	Serum progesterone
Boily-Larouche-2019	20	2	Ptid-20_Visit-2	Luteal	Luteal	20	8.28	220	Negative	0	Eligible	Eligible	Eligible	IL2	0.5	3558	IL2	Below	NA	-1	CVL	Luminex (or other bead-based)	Published	Serum progesterone
Boily-Larouche-2019	21	2	Ptid-21_Visit-2	Luteal	Luteal	21	9.68	320	Negative	0	Eligible	Eligible	Eligible	IL2	0.5	3558	IL2	Below	NA	-1	CVL	Luminex (or other bead-based)	Published	Serum progesterone
Boily-Larouche-2019	22	2	Ptid-22_Visit-2	Luteal	Follicular	20	14.21	270	Positive	8	Eligible	Eligible	Eligible	IL2	0.5	3558	IL2	Below	NA	-1	CVL	Luminex (or other bead-based)	Published	Serum progesterone
Boily-Larouche-2019	23	2	Ptid-23_Visit-2	Luteal	Luteal	21	6.99	360	Positive	7	Eligible	Eligible	Eligible	IL2	0.5	3558	IL2	Below	NA	-1	CVL	Luminex (or other bead-based)	Published	Serum progesterone
Boily-Larouche-2019	24	2	Ptid-24_Visit-2	Follicular	Luteal	24	0.05	NA	Positive	8	Eligible	Eligible	Eligible	IL2	3.4	3558	IL2	In	NA	1.765534746362977	CVL	Luminex (or other bead-based)	Published	Serum progesterone
Boily-Larouche-2019	25	2	Ptid-25_Visit-2	Luteal	Luteal	21	4.21	60	Negative	0	Eligible	Eligible	Eligible	IL2	0.5	3558	IL2	Below	NA	-1	CVL	Luminex (or other bead-based)	Published	Serum progesterone
Boily-Larouche-2019	26	2	Ptid-26_Visit-2	Follicular	Luteal	22	0.42	590	Positive	8	Eligible	Eligible	Eligible	IL2	11.77	3558	IL2	In	NA	3.5570424152637194	CVL	Luminex (or other bead-based)	Published	Serum progesterone
Boily-Larouche-2019	27	2	Ptid-27_Visit-2	Luteal	Luteal	24	10.55	370	Intermediate	5	Eligible	Eligible	Eligible	IL2	0.5	3558	IL2	Below	NA	-1	CVL	Luminex (or other bead-based)	Published	Serum progesterone
Boily-Larouche-2019	28	2	Ptid-28_Visit-2	Luteal	Luteal	23	3.73	90	Negative	0	Eligible	Eligible	Eligible	IL2	0.5	3558	IL2	Below	NA	-1	CVL	Luminex (or other bead-based)	Published	Serum progesterone
Boily-Larouche-2019	29	2	Ptid-29_Visit-2	Other	Luteal	21	1.25	640	NA	NA	Eligible	Ineligible - serum progesterone outside of allowed windows	Ineligible - serum progesterone outside of allowed windows	IL2	4.14	3558	IL2	In	NA	2.0496307677246004	CVL	Luminex (or other bead-based)	Published	Serum progesterone
Boily-Larouche-2019	30	2	Ptid-30_Visit-2	Luteal	Luteal	19	14.26	350	Negative	3	Eligible	Eligible	Eligible	IL2	0.5	3558	IL2	Below	NA	-1	CVL	Luminex (or other bead-based)	Published	Serum progesterone
Boily-Larouche-2019	1	1	Ptid-1_Visit-1	Follicular	Follicular	9	0.25	50	Intermediate	4	Eligible	Eligible	Eligible	IL8	8147.53	3576	CXCL8	In	NA	12.992147043779537	CVL	Luminex (or other bead-based)	Published	Serum progesterone
Boily-Larouche-2019	2	1	Ptid-2_Visit-1	Follicular	Follicular	7	0.37	110	Negative	0	Eligible	Eligible	Eligible	IL8	4856.01	3576	CXCL8	In	NA	12.245555677206166	CVL	Luminex (or other bead-based)	Published	Serum progesterone
Boily-Larouche-2019	3	1	Ptid-3_Visit-1	Other	Follicular	NA	1.9177358490566039	566.6666666666667	Negative	1	Eligible	Ineligible - serum progesterone outside of allowed windows	Ineligible - serum progesterone outside of allowed windows	IL8	0.2	3576	CXCL8	In	NA	-2.321928094887362	CVL	Luminex (or other bead-based)	Published	Serum progesterone
Boily-Larouche-2019	4	1	Ptid-4_Visit-1	Other	Follicular	9	1.73	100	Positive	10	Eligible	Ineligible - serum progesterone outside of allowed windows	Ineligible - serum progesterone outside of allowed windows	IL8	853.35	3576	CXCL8	In	NA	9.736993771528555	CVL	Luminex (or other bead-based)	Published	Serum progesterone
Boily-Larouche-2019	5	1	Ptid-5_Visit-1	Follicular	Follicular	9	0.045	190	Negative	1	Eligible	Eligible	Eligible	IL8	360.75	3576	CXCL8	In	NA	8.494855584491198	CVL	Luminex (or other bead-based)	Published	Serum progesterone
Boily-Larouche-2019	6	1	Ptid-6_Visit-1	Follicular	Follicular	10	0.045	10	Negative	0	Eligible	Eligible	Eligible	IL8	990.42	3576	CXCL8	In	NA	9.951896637615963	CVL	Luminex (or other bead-based)	Published	Serum progesterone
Boily-Larouche-2019	7	1	Ptid-7_Visit-1	Luteal	Follicular	8	3.83	240	Positive	8	Eligible	Eligible	Eligible	IL8	3710.44	3576	CXCL8	In	NA	11.857374562661448	CVL	Luminex (or other bead-based)	Published	Serum progesterone
Boily-Larouche-2019	8	1	Ptid-8_Visit-1	Follicular	Follicular	9	0.53	130	Negative	0	Eligible	Eligible	Eligible	IL8	4416.08	3576	CXCL8	In	NA	12.10855059232116	CVL	Luminex (or other bead-based)	Published	Serum progesterone
Boily-Larouche-2019	9	1	Ptid-9_Visit-1	Luteal	Luteal	8	3.44	290	Intermediate	6	Eligible	Eligible	Eligible	IL8	55.24	3576	CXCL8	In	NA	5.787641414483327	CVL	Luminex (or other bead-based)	Published	Serum progesterone
Boily-Larouche-2019	10	1	Ptid-10_Visit-1	Other	Luteal	5	1.19	370	Negative	0	Eligible	Ineligible - serum progesterone outside of allowed windows	Ineligible - serum progesterone outside of allowed windows	IL8	1114.88	3576	CXCL8	In	NA	10.12267271882414	CVL	Luminex (or other bead-based)	Published	Serum progesterone
Boily-Larouche-2019	11	1	Ptid-11_Visit-1	Follicular	Follicular	8	0.23	180	Negative	0	Eligible	Eligible	Eligible	IL8	1972.79	3576	CXCL8	In	NA	10.946021676565875	CVL	Luminex (or other bead-based)	Published	Serum progesterone
Boily-Larouche-2019	12	1	Ptid-12_Visit-1	Other	Follicular	9	2.24	360	Negative	0	Eligible	Ineligible - serum progesterone outside of allowed windows	Ineligible - serum progesterone outside of allowed windows	IL8	1170.95	3576	CXCL8	In	NA	10.19346375820223	CVL	Luminex (or other bead-based)	Published	Serum progesterone
Boily-Larouche-2019	13	1	Ptid-13_Visit-1	Other	Follicular	8	2.11	110	Positive	8	Eligible	Ineligible - serum progesterone outside of allowed windows	Ineligible - serum progesterone outside of allowed windows	IL8	1939.25	3576	CXCL8	In	NA	10.921283086307383	CVL	Luminex (or other bead-based)	Published	Serum progesterone
Boily-Larouche-2019	14	1	Ptid-14_Visit-1	Follicular	Follicular	6	0.8	60	Positive	8	Eligible	Eligible	Eligible	IL8	114.52	3576	CXCL8	In	NA	6.839455765224629	CVL	Luminex (or other bead-based)	Published	Serum progesterone
Boily-Larouche-2019	15	1	Ptid-15_Visit-1	Other	Follicular	4	1.09	10	Negative	0	Eligible	Ineligible - serum progesterone outside of allowed windows	Ineligible - serum progesterone outside of allowed windows	IL8	392.71	3576	CXCL8	In	NA	8.617320525152914	CVL	Luminex (or other bead-based)	Published	Serum progesterone
Boily-Larouche-2019	16	1	Ptid-16_Visit-1	Follicular	Follicular	12	0.98	180	Intermediate	6	Eligible	Eligible	Eligible	IL8	1281.26	3576	CXCL8	In	NA	10.323347549295084	CVL	Luminex (or other bead-based)	Published	Serum progesterone
Boily-Larouche-2019	17	1	Ptid-17_Visit-1	Follicular	Follicular	8	0.65	270	Positive	10	Eligible	Eligible	Eligible	IL8	22.68	3576	CXCL8	In	NA	4.503348735167505	CVL	Luminex (or other bead-based)	Published	Serum progesterone
Boily-Larouche-2019	18	1	Ptid-18_Visit-1	Other	Follicular	5	2.05	10	Negative	0	Eligible	Ineligible - serum progesterone outside of allowed windows	Ineligible - serum progesterone outside of allowed windows	IL8	243.62	3576	CXCL8	In	NA	7.928488766025555	CVL	Luminex (or other bead-based)	Published	Serum progesterone
Boily-Larouche-2019	19	1	Ptid-19_Visit-1	Other	Follicular	9	1.03	510	Intermediate	5	Eligible	Ineligible - serum progesterone outside of allowed windows	Ineligible - serum progesterone outside of allowed windows	IL8	196.06	3576	CXCL8	In	NA	7.6151514178698845	CVL	Luminex (or other bead-based)	Published	Serum progesterone
Boily-Larouche-2019	20	1	Ptid-20_Visit-1	Other	Follicular	5	1.6	10	Negative	0	Eligible	Ineligible - serum progesterone outside of allowed windows	Ineligible - serum progesterone outside of allowed windows	IL8	1700.1	3576	CXCL8	In	NA	10.73140389294332	CVL	Luminex (or other bead-based)	Published	Serum progesterone
Boily-Larouche-2019	21	1	Ptid-21_Visit-1	Other	Follicular	8	1.09	250	Negative	0	Eligible	Ineligible - serum progesterone outside of allowed windows	Ineligible - serum progesterone outside of allowed windows	IL8	424.48	3576	CXCL8	In	NA	8.72955277045397	CVL	Luminex (or other bead-based)	Published	Serum progesterone
Boily-Larouche-2019	22	1	Ptid-22_Visit-1	Other	Follicular	7	1.61	10	Negative	0	Eligible	Ineligible - serum progesterone outside of allowed windows	Ineligible - serum progesterone outside of allowed windows	IL8	283.72	3576	CXCL8	In	NA	8.148324042480084	CVL	Luminex (or other bead-based)	Published	Serum progesterone
Boily-Larouche-2019	23	1	Ptid-23_Visit-1	Other	Follicular	7	1.21	180	Negative	2	Eligible	Ineligible - serum progesterone outside of allowed windows	Ineligible - serum progesterone outside of allowed windows	IL8	79.44	3576	CXCL8	In	NA	6.311793717753649	CVL	Luminex (or other bead-based)	Published	Serum progesterone
Boily-Larouche-2019	24	1	Ptid-24_Visit-1	Other	Follicular	9	NA	190	Positive	8	Eligible	Ineligible - no menstrual cycle information	Ineligible - no menstrual cycle information	IL8	11000	3576	CXCL8	Above	NA	13.425215903299383	CVL	Luminex (or other bead-based)	Published	Serum progesterone
Boily-Larouche-2019	25	1	Ptid-25_Visit-1	Follicular	Follicular	6	0.045	90	Intermediate	6	Eligible	Eligible	Eligible	IL8	504.61	3576	CXCL8	In	NA	8.9790249866705	CVL	Luminex (or other bead-based)	Published	Serum progesterone
Boily-Larouche-2019	26	1	Ptid-26_Visit-1	Luteal	Follicular	9	3.06	10	Intermediate	6	Eligible	Eligible	Eligible	IL8	1827.69	3576	CXCL8	In	NA	10.835805675961238	CVL	Luminex (or other bead-based)	Published	Serum progesterone
Boily-Larouche-2019	27	1	Ptid-27_Visit-1	Luteal	Follicular	8	3.65	200	Positive	8	Eligible	Eligible	Eligible	IL8	602.87	3576	CXCL8	In	NA	9.235703129586499	CVL	Luminex (or other bead-based)	Published	Serum progesterone
Boily-Larouche-2019	28	1	Ptid-28_Visit-1	Other	Follicular	10	2.62	330	Negative	1	Eligible	Ineligible - serum progesterone outside of allowed windows	Ineligible - serum progesterone outside of allowed windows	IL8	11000	3576	CXCL8	Above	NA	13.425215903299383	CVL	Luminex (or other bead-based)	Published	Serum progesterone
Boily-Larouche-2019	29	1	Ptid-29_Visit-1	Luteal	Follicular	7	4.89	360	Positive	10	Eligible	Eligible	Eligible	IL8	2501.31	3576	CXCL8	In	NA	11.288468153755321	CVL	Luminex (or other bead-based)	Published	Serum progesterone
Boily-Larouche-2019	30	1	Ptid-30_Visit-1	Follicular	Follicular	6	0.18	200	Positive	8	Eligible	Eligible	Eligible	IL8	1132.2	3576	CXCL8	In	NA	10.144913113434239	CVL	Luminex (or other bead-based)	Published	Serum progesterone
Boily-Larouche-2019	1	2	Ptid-1_Visit-2	Other	Luteal	20	1.56	70	Intermediate	5	Eligible	Ineligible - serum progesterone outside of allowed windows	Ineligible - serum progesterone outside of allowed windows	IL8	11000	3576	CXCL8	Above	NA	13.425215903299383	CVL	Luminex (or other bead-based)	Published	Serum progesterone
Boily-Larouche-2019	2	2	Ptid-2_Visit-2	Luteal	Luteal	20	13.25	250	Negative	0	Eligible	Eligible	Eligible	IL8	1777.65	3576	CXCL8	In	NA	10.79575558578704	CVL	Luminex (or other bead-based)	Published	Serum progesterone
Boily-Larouche-2019	3	2	Ptid-3_Visit-2	Other	Luteal	14	2.70807547169811	216.666666666667	Negative	0	Eligible	Ineligible - serum progesterone outside of allowed windows	Ineligible - serum progesterone outside of allowed windows	IL8	60.02	3576	CXCL8	In	NA	5.907371413823563	CVL	Luminex (or other bead-based)	Published	Serum progesterone
Boily-Larouche-2019	4	2	Ptid-4_Visit-2	Luteal	Luteal	22	4.03	580	Intermediate	6	Eligible	Eligible	Eligible	IL8	1349.88	3576	CXCL8	In	NA	10.398615446679129	CVL	Luminex (or other bead-based)	Published	Serum progesterone
Boily-Larouche-2019	5	2	Ptid-5_Visit-2	Luteal	Luteal	18	16.4	260	Negative	0	Eligible	Eligible	Eligible	IL8	4064.03	3576	CXCL8	In	NA	11.988695336548613	CVL	Luminex (or other bead-based)	Published	Serum progesterone
Boily-Larouche-2019	6	2	Ptid-6_Visit-2	Follicular	Follicular	19	0.89	10	Intermediate	6	Eligible	Eligible	Eligible	IL8	5992.85	3576	CXCL8	In	NA	12.54902654861475	CVL	Luminex (or other bead-based)	Published	Serum progesterone
Boily-Larouche-2019	7	2	Ptid-7_Visit-2	Luteal	Luteal	19	6.28	460	Negative	0	Eligible	Eligible	Eligible	IL8	2477.68	3576	CXCL8	In	NA	11.27477415566588	CVL	Luminex (or other bead-based)	Published	Serum progesterone
Boily-Larouche-2019	8	2	Ptid-8_Visit-2	Luteal	Luteal	24	3.18	100	Negative	0	Eligible	Eligible	Eligible	IL8	438.1	3576	CXCL8	In	NA	8.775116404435588	CVL	Luminex (or other bead-based)	Published	Serum progesterone
Boily-Larouche-2019	9	2	Ptid-9_Visit-2	Other	Follicular	12	1.9	530	Positive	9	Eligible	Ineligible - serum progesterone outside of allowed windows	Ineligible - serum progesterone outside of allowed windows	IL8	577.78	3576	CXCL8	In	NA	9.174376455289915	CVL	Luminex (or other bead-based)	Published	Serum progesterone
Boily-Larouche-2019	10	2	Ptid-10_Visit-2	Other	Follicular	9	1.71	200	Negative	0	Eligible	Ineligible - serum progesterone outside of allowed windows	Ineligible - serum progesterone outside of allowed windows	IL8	877.93	3576	CXCL8	In	NA	9.777962103705267	CVL	Luminex (or other bead-based)	Published	Serum progesterone
Boily-Larouche-2019	11	2	Ptid-11_Visit-2	Luteal	Luteal	26	5.89	150	Negative	0	Eligible	Eligible	Eligible	IL8	2866.3	3576	CXCL8	In	NA	11.48497390119223	CVL	Luminex (or other bead-based)	Published	Serum progesterone
Boily-Larouche-2019	12	2	Ptid-12_Visit-2	Other	Luteal	16	1.7	70	Intermediate	5	Eligible	Ineligible - serum progesterone outside of allowed windows	Ineligible - serum progesterone outside of allowed windows	IL8	1748.16	3576	CXCL8	In	NA	10.77162151792327	CVL	Luminex (or other bead-based)	Published	Serum progesterone
Boily-Larouche-2019	13	2	Ptid-13_Visit-2	Other	Follicular	16	2.38	220	Positive	8	Eligible	Ineligible - serum progesterone outside of allowed windows	Ineligible - serum progesterone outside of allowed windows	IL8	2348.35	3576	CXCL8	In	NA	11.197431729581034	CVL	Luminex (or other bead-based)	Published	Serum progesterone
Boily-Larouche-2019	14	2	Ptid-14_Visit-2	Luteal	Luteal	16	3.93	300	Positive	8	Eligible	Eligible	Eligible	IL8	114.34	3576	CXCL8	In	NA	6.837186385159029	CVL	Luminex (or other bead-based)	Published	Serum progesterone
Boily-Larouche-2019	15	2	Ptid-15_Visit-2	Luteal	Luteal	18	6.72	410	Negative	0	Eligible	Eligible	Eligible	IL8	2051.13	3576	CXCL8	In	NA	11.002203216953644	CVL	Luminex (or other bead-based)	Published	Serum progesterone
Boily-Larouche-2019	16	2	Ptid-16_Visit-2	Other	Luteal	19	1.19	270	Positive	8	Eligible	Ineligible - serum progesterone outside of allowed windows	Ineligible - serum progesterone outside of allowed windows	IL8	1653.35	3576	CXCL8	In	NA	10.691176447776561	CVL	Luminex (or other bead-based)	Published	Serum progesterone
Boily-Larouche-2019	17	2	Ptid-17_Visit-2	Other	Luteal	23	2.57	260	Negative	0	Eligible	Ineligible - serum progesterone outside of allowed windows	Ineligible - serum progesterone outside of allowed windows	IL8	49.41	3576	CXCL8	In	NA	5.626731150672787	CVL	Luminex (or other bead-based)	Published	Serum progesterone
Boily-Larouche-2019	18	2	Ptid-18_Visit-2	Luteal	Luteal	25	12.15	350	Negative	1	Eligible	Eligible	Eligible	IL8	10.78	3576	CXCL8	In	NA	3.430285272977781	CVL	Luminex (or other bead-based)	Published	Serum progesterone
Boily-Larouche-2019	19	2	Ptid-19_Visit-2	Luteal	Luteal	24	15.11	220	Intermediate	6	Eligible	Eligible	Eligible	IL8	306.15	3576	CXCL8	In	NA	8.258094872866513	CVL	Luminex (or other bead-based)	Published	Serum progesterone
Boily-Larouche-2019	20	2	Ptid-20_Visit-2	Luteal	Luteal	20	8.28	220	Negative	0	Eligible	Eligible	Eligible	IL8	11000	3576	CXCL8	Above	NA	13.425215903299383	CVL	Luminex (or other bead-based)	Published	Serum progesterone
Boily-Larouche-2019	21	2	Ptid-21_Visit-2	Luteal	Luteal	21	9.68	320	Negative	0	Eligible	Eligible	Eligible	IL8	1825.37	3576	CXCL8	In	NA	10.833973210606246	CVL	Luminex (or other bead-based)	Published	Serum progesterone
Boily-Larouche-2019	22	2	Ptid-22_Visit-2	Luteal	Follicular	20	14.21	270	Positive	8	Eligible	Eligible	Eligible	IL8	2041.6	3576	CXCL8	In	NA	10.995484518877507	CVL	Luminex (or other bead-based)	Published	Serum progesterone
Boily-Larouche-2019	23	2	Ptid-23_Visit-2	Luteal	Luteal	21	6.99	360	Positive	7	Eligible	Eligible	Eligible	IL8	689.9	3576	CXCL8	In	NA	9.43024345027508	CVL	Luminex (or other bead-based)	Published	Serum progesterone
Boily-Larouche-2019	24	2	Ptid-24_Visit-2	Follicular	Luteal	24	0.05	NA	Positive	8	Eligible	Eligible	Eligible	IL8	522.22	3576	CXCL8	In	NA	9.028513900869154	CVL	Luminex (or other bead-based)	Published	Serum progesterone
Boily-Larouche-2019	25	2	Ptid-25_Visit-2	Luteal	Luteal	21	4.21	60	Negative	0	Eligible	Eligible	Eligible	IL8	219.3	3576	CXCL8	In	NA	7.776762001786231	CVL	Luminex (or other bead-based)	Published	Serum progesterone
Boily-Larouche-2019	26	2	Ptid-26_Visit-2	Follicular	Luteal	22	0.42	590	Positive	8	Eligible	Eligible	Eligible	IL8	1308.43	3576	CXCL8	In	NA	10.35362102803602	CVL	Luminex (or other bead-based)	Published	Serum progesterone
Boily-Larouche-2019	27	2	Ptid-27_Visit-2	Luteal	Luteal	24	10.55	370	Intermediate	5	Eligible	Eligible	Eligible	IL8	550.18	3576	CXCL8	In	NA	9.103759885907845	CVL	Luminex (or other bead-based)	Published	Serum progesterone
Boily-Larouche-2019	28	2	Ptid-28_Visit-2	Luteal	Luteal	23	3.73	90	Negative	0	Eligible	Eligible	Eligible	IL8	11000	3576	CXCL8	Above	NA	13.425215903299383	CVL	Luminex (or other bead-based)	Published	Serum progesterone
Boily-Larouche-2019	29	2	Ptid-29_Visit-2	Other	Luteal	21	1.25	640	NA	NA	Eligible	Ineligible - serum progesterone outside of allowed windows	Ineligible - serum progesterone outside of allowed windows	IL8	569.83	3576	CXCL8	In	NA	9.154387767406824	CVL	Luminex (or other bead-based)	Published	Serum progesterone
Boily-Larouche-2019	30	2	Ptid-30_Visit-2	Luteal	Luteal	19	14.26	350	Negative	3	Eligible	Eligible	Eligible	IL8	957.47	3576	CXCL8	In	NA	9.903083474170785	CVL	Luminex (or other bead-based)	Published	Serum progesterone
Boily-Larouche-2019	1	1	Ptid-1_Visit-1	Follicular	Follicular	9	0.25	50	Intermediate	4	Eligible	Eligible	Eligible	IP10	65.44	3627	CXCL10	In	NA	6.032100843167024	CVL	Luminex (or other bead-based)	Published	Serum progesterone
Boily-Larouche-2019	2	1	Ptid-2_Visit-1	Follicular	Follicular	7	0.37	110	Negative	0	Eligible	Eligible	Eligible	IP10	754.92	3627	CXCL10	In	NA	9.56017995776418	CVL	Luminex (or other bead-based)	Published	Serum progesterone
Boily-Larouche-2019	3	1	Ptid-3_Visit-1	Other	Follicular	NA	1.9177358490566039	566.6666666666667	Negative	1	Eligible	Ineligible - serum progesterone outside of allowed windows	Ineligible - serum progesterone outside of allowed windows	IP10	4.3	3627	CXCL10	Below	NA	2.1043366598147357	CVL	Luminex (or other bead-based)	Published	Serum progesterone
Boily-Larouche-2019	4	1	Ptid-4_Visit-1	Other	Follicular	9	1.73	100	Positive	10	Eligible	Ineligible - serum progesterone outside of allowed windows	Ineligible - serum progesterone outside of allowed windows	IP10	38.19	3627	CXCL10	In	NA	5.255123014847789	CVL	Luminex (or other bead-based)	Published	Serum progesterone
Boily-Larouche-2019	5	1	Ptid-5_Visit-1	Follicular	Follicular	9	0.045	190	Negative	1	Eligible	Eligible	Eligible	IP10	4.3	3627	CXCL10	Below	NA	2.1043366598147357	CVL	Luminex (or other bead-based)	Published	Serum progesterone
Boily-Larouche-2019	6	1	Ptid-6_Visit-1	Follicular	Follicular	10	0.045	10	Negative	0	Eligible	Eligible	Eligible	IP10	31.56	3627	CXCL10	In	NA	4.980025300238734	CVL	Luminex (or other bead-based)	Published	Serum progesterone
Boily-Larouche-2019	7	1	Ptid-7_Visit-1	Luteal	Follicular	8	3.83	240	Positive	8	Eligible	Eligible	Eligible	IP10	49.52	3627	CXCL10	In	NA	5.62993940943954	CVL	Luminex (or other bead-based)	Published	Serum progesterone
Boily-Larouche-2019	8	1	Ptid-8_Visit-1	Follicular	Follicular	9	0.53	130	Negative	0	Eligible	Eligible	Eligible	IP10	83.45	3627	CXCL10	In	NA	6.382840144475236	CVL	Luminex (or other bead-based)	Published	Serum progesterone
Boily-Larouche-2019	9	1	Ptid-9_Visit-1	Luteal	Luteal	8	3.44	290	Intermediate	6	Eligible	Eligible	Eligible	IP10	4.3	3627	CXCL10	Below	NA	2.1043366598147357	CVL	Luminex (or other bead-based)	Published	Serum progesterone
Boily-Larouche-2019	10	1	Ptid-10_Visit-1	Other	Luteal	5	1.19	370	Negative	0	Eligible	Ineligible - serum progesterone outside of allowed windows	Ineligible - serum progesterone outside of allowed windows	IP10	3929.18	3627	CXCL10	In	NA	11.940012545398123	CVL	Luminex (or other bead-based)	Published	Serum progesterone
Boily-Larouche-2019	11	1	Ptid-11_Visit-1	Follicular	Follicular	8	0.23	180	Negative	0	Eligible	Eligible	Eligible	IP10	383.84	3627	CXCL10	In	NA	8.58436125251871	CVL	Luminex (or other bead-based)	Published	Serum progesterone
Boily-Larouche-2019	12	1	Ptid-12_Visit-1	Other	Follicular	9	2.24	360	Negative	0	Eligible	Ineligible - serum progesterone outside of allowed windows	Ineligible - serum progesterone outside of allowed windows	IP10	35.65	3627	CXCL10	In	NA	5.155830171556525	CVL	Luminex (or other bead-based)	Published	Serum progesterone
Boily-Larouche-2019	13	1	Ptid-13_Visit-1	Other	Follicular	8	2.11	110	Positive	8	Eligible	Ineligible - serum progesterone outside of allowed windows	Ineligible - serum progesterone outside of allowed windows	IP10	28.01	3627	CXCL10	In	NA	4.807870078299782	CVL	Luminex (or other bead-based)	Published	Serum progesterone
Boily-Larouche-2019	14	1	Ptid-14_Visit-1	Follicular	Follicular	6	0.8	60	Positive	8	Eligible	Eligible	Eligible	IP10	4.3	3627	CXCL10	Below	NA	2.1043366598147357	CVL	Luminex (or other bead-based)	Published	Serum progesterone
Boily-Larouche-2019	15	1	Ptid-15_Visit-1	Other	Follicular	4	1.09	10	Negative	0	Eligible	Ineligible - serum progesterone outside of allowed windows	Ineligible - serum progesterone outside of allowed windows	IP10	111.82	3627	CXCL10	In	NA	6.805034439854537	CVL	Luminex (or other bead-based)	Published	Serum progesterone
Boily-Larouche-2019	16	1	Ptid-16_Visit-1	Follicular	Follicular	12	0.98	180	Intermediate	6	Eligible	Eligible	Eligible	IP10	21.95	3627	CXCL10	In	NA	4.4561490346479955	CVL	Luminex (or other bead-based)	Published	Serum progesterone
Boily-Larouche-2019	17	1	Ptid-17_Visit-1	Follicular	Follicular	8	0.65	270	Positive	10	Eligible	Eligible	Eligible	IP10	4.3	3627	CXCL10	Below	NA	2.1043366598147357	CVL	Luminex (or other bead-based)	Published	Serum progesterone
Boily-Larouche-2019	18	1	Ptid-18_Visit-1	Other	Follicular	5	2.05	10	Negative	0	Eligible	Ineligible - serum progesterone outside of allowed windows	Ineligible - serum progesterone outside of allowed windows	IP10	140.65	3627	CXCL10	In	NA	7.135965742427338	CVL	Luminex (or other bead-based)	Published	Serum progesterone
Boily-Larouche-2019	19	1	Ptid-19_Visit-1	Other	Follicular	9	1.03	510	Intermediate	5	Eligible	Ineligible - serum progesterone outside of allowed windows	Ineligible - serum progesterone outside of allowed windows	IP10	4.3	3627	CXCL10	Below	NA	2.1043366598147357	CVL	Luminex (or other bead-based)	Published	Serum progesterone
Boily-Larouche-2019	20	1	Ptid-20_Visit-1	Other	Follicular	5	1.6	10	Negative	0	Eligible	Ineligible - serum progesterone outside of allowed windows	Ineligible - serum progesterone outside of allowed windows	IP10	48.76	3627	CXCL10	In	NA	5.6076262208454875	CVL	Luminex (or other bead-based)	Published	Serum progesterone
Boily-Larouche-2019	21	1	Ptid-21_Visit-1	Other	Follicular	8	1.09	250	Negative	0	Eligible	Ineligible - serum progesterone outside of allowed windows	Ineligible - serum progesterone outside of allowed windows	IP10	108.53	3627	CXCL10	In	NA	6.761950079161545	CVL	Luminex (or other bead-based)	Published	Serum progesterone
Boily-Larouche-2019	22	1	Ptid-22_Visit-1	Other	Follicular	7	1.61	10	Negative	0	Eligible	Ineligible - serum progesterone outside of allowed windows	Ineligible - serum progesterone outside of allowed windows	IP10	444.7	3627	CXCL10	In	NA	8.796688594464145	CVL	Luminex (or other bead-based)	Published	Serum progesterone
Boily-Larouche-2019	23	1	Ptid-23_Visit-1	Other	Follicular	7	1.21	180	Negative	2	Eligible	Ineligible - serum progesterone outside of allowed windows	Ineligible - serum progesterone outside of allowed windows	IP10	72.03	3627	CXCL10	In	NA	6.1705259991768475	CVL	Luminex (or other bead-based)	Published	Serum progesterone
Boily-Larouche-2019	24	1	Ptid-24_Visit-1	Other	Follicular	9	NA	190	Positive	8	Eligible	Ineligible - no menstrual cycle information	Ineligible - no menstrual cycle information	IP10	20.2	3627	CXCL10	In	NA	4.336283387864432	CVL	Luminex (or other bead-based)	Published	Serum progesterone
Boily-Larouche-2019	25	1	Ptid-25_Visit-1	Follicular	Follicular	6	0.045	90	Intermediate	6	Eligible	Eligible	Eligible	IP10	8.34	3627	CXCL10	In	NA	3.060047383669939	CVL	Luminex (or other bead-based)	Published	Serum progesterone
Boily-Larouche-2019	26	1	Ptid-26_Visit-1	Luteal	Follicular	9	3.06	10	Intermediate	6	Eligible	Eligible	Eligible	IP10	245.36	3627	CXCL10	In	NA	7.938756261492295	CVL	Luminex (or other bead-based)	Published	Serum progesterone
Boily-Larouche-2019	27	1	Ptid-27_Visit-1	Luteal	Follicular	8	3.65	200	Positive	8	Eligible	Eligible	Eligible	IP10	24.11	3627	CXCL10	In	NA	4.5915597458278015	CVL	Luminex (or other bead-based)	Published	Serum progesterone
Boily-Larouche-2019	28	1	Ptid-28_Visit-1	Other	Follicular	10	2.62	330	Negative	1	Eligible	Ineligible - serum progesterone outside of allowed windows	Ineligible - serum progesterone outside of allowed windows	IP10	122.38	3627	CXCL10	In	NA	6.935223994060032	CVL	Luminex (or other bead-based)	Published	Serum progesterone
Boily-Larouche-2019	29	1	Ptid-29_Visit-1	Luteal	Follicular	7	4.89	360	Positive	10	Eligible	Eligible	Eligible	IP10	47.98	3627	CXCL10	In	NA	5.584361252518709	CVL	Luminex (or other bead-based)	Published	Serum progesterone
Boily-Larouche-2019	30	1	Ptid-30_Visit-1	Follicular	Follicular	6	0.18	200	Positive	8	Eligible	Eligible	Eligible	IP10	31.34	3627	CXCL10	In	NA	4.969933274697856	CVL	Luminex (or other bead-based)	Published	Serum progesterone
Boily-Larouche-2019	1	2	Ptid-1_Visit-2	Other	Luteal	20	1.56	70	Intermediate	5	Eligible	Ineligible - serum progesterone outside of allowed windows	Ineligible - serum progesterone outside of allowed windows	IP10	1405.11	3627	CXCL10	In	NA	10.456467361900106	CVL	Luminex (or other bead-based)	Published	Serum progesterone
Boily-Larouche-2019	2	2	Ptid-2_Visit-2	Luteal	Luteal	20	13.25	250	Negative	0	Eligible	Eligible	Eligible	IP10	143.15	3627	CXCL10	In	NA	7.16138386011199	CVL	Luminex (or other bead-based)	Published	Serum progesterone
Boily-Larouche-2019	3	2	Ptid-3_Visit-2	Other	Luteal	14	2.70807547169811	216.666666666667	Negative	0	Eligible	Ineligible - serum progesterone outside of allowed windows	Ineligible - serum progesterone outside of allowed windows	IP10	129.75	3627	CXCL10	In	NA	7.019590728357881	CVL	Luminex (or other bead-based)	Published	Serum progesterone
Boily-Larouche-2019	4	2	Ptid-4_Visit-2	Luteal	Luteal	22	4.03	580	Intermediate	6	Eligible	Eligible	Eligible	IP10	37.67	3627	CXCL10	In	NA	5.235344128172668	CVL	Luminex (or other bead-based)	Published	Serum progesterone
Boily-Larouche-2019	5	2	Ptid-5_Visit-2	Luteal	Luteal	18	16.4	260	Negative	0	Eligible	Eligible	Eligible	IP10	183.8	3627	CXCL10	In	NA	7.5219929564016725	CVL	Luminex (or other bead-based)	Published	Serum progesterone
Boily-Larouche-2019	6	2	Ptid-6_Visit-2	Follicular	Follicular	19	0.89	10	Intermediate	6	Eligible	Eligible	Eligible	IP10	129.99	3627	CXCL10	In	NA	7.0222568322183	CVL	Luminex (or other bead-based)	Published	Serum progesterone
Boily-Larouche-2019	7	2	Ptid-7_Visit-2	Luteal	Luteal	19	6.28	460	Negative	0	Eligible	Eligible	Eligible	IP10	365.35	3627	CXCL10	In	NA	8.513135397117733	CVL	Luminex (or other bead-based)	Published	Serum progesterone
Boily-Larouche-2019	8	2	Ptid-8_Visit-2	Luteal	Luteal	24	3.18	100	Negative	0	Eligible	Eligible	Eligible	IP10	102.38	3627	CXCL10	In	NA	6.677790101216656	CVL	Luminex (or other bead-based)	Published	Serum progesterone
Boily-Larouche-2019	9	2	Ptid-9_Visit-2	Other	Follicular	12	1.9	530	Positive	9	Eligible	Ineligible - serum progesterone outside of allowed windows	Ineligible - serum progesterone outside of allowed windows	IP10	37.55	3627	CXCL10	In	NA	5.230741002626909	CVL	Luminex (or other bead-based)	Published	Serum progesterone
Boily-Larouche-2019	10	2	Ptid-10_Visit-2	Other	Follicular	9	1.71	200	Negative	0	Eligible	Ineligible - serum progesterone outside of allowed windows	Ineligible - serum progesterone outside of allowed windows	IP10	1793.06	3627	CXCL10	In	NA	10.808208049641468	CVL	Luminex (or other bead-based)	Published	Serum progesterone
Boily-Larouche-2019	11	2	Ptid-11_Visit-2	Luteal	Luteal	26	5.89	150	Negative	0	Eligible	Eligible	Eligible	IP10	365.07	3627	CXCL10	In	NA	8.512029308480411	CVL	Luminex (or other bead-based)	Published	Serum progesterone
Boily-Larouche-2019	12	2	Ptid-12_Visit-2	Other	Luteal	16	1.7	70	Intermediate	5	Eligible	Ineligible - serum progesterone outside of allowed windows	Ineligible - serum progesterone outside of allowed windows	IP10	30.97	3627	CXCL10	In	NA	4.952799477899938	CVL	Luminex (or other bead-based)	Published	Serum progesterone
Boily-Larouche-2019	13	2	Ptid-13_Visit-2	Other	Follicular	16	2.38	220	Positive	8	Eligible	Ineligible - serum progesterone outside of allowed windows	Ineligible - serum progesterone outside of allowed windows	IP10	23.07	3627	CXCL10	In	NA	4.527946098908258	CVL	Luminex (or other bead-based)	Published	Serum progesterone
Boily-Larouche-2019	14	2	Ptid-14_Visit-2	Luteal	Luteal	16	3.93	300	Positive	8	Eligible	Eligible	Eligible	IP10	4.3	3627	CXCL10	Below	NA	2.1043366598147357	CVL	Luminex (or other bead-based)	Published	Serum progesterone
Boily-Larouche-2019	15	2	Ptid-15_Visit-2	Luteal	Luteal	18	6.72	410	Negative	0	Eligible	Eligible	Eligible	IP10	75.79	3627	CXCL10	In	NA	6.243935601566864	CVL	Luminex (or other bead-based)	Published	Serum progesterone
Boily-Larouche-2019	16	2	Ptid-16_Visit-2	Other	Luteal	19	1.19	270	Positive	8	Eligible	Ineligible - serum progesterone outside of allowed windows	Ineligible - serum progesterone outside of allowed windows	IP10	30.54	3627	CXCL10	In	NA	4.932628157022127	CVL	Luminex (or other bead-based)	Published	Serum progesterone
Boily-Larouche-2019	17	2	Ptid-17_Visit-2	Other	Luteal	23	2.57	260	Negative	0	Eligible	Ineligible - serum progesterone outside of allowed windows	Ineligible - serum progesterone outside of allowed windows	IP10	154.46	3627	CXCL10	In	NA	7.271089466265599	CVL	Luminex (or other bead-based)	Published	Serum progesterone
Boily-Larouche-2019	18	2	Ptid-18_Visit-2	Luteal	Luteal	25	12.15	350	Negative	1	Eligible	Eligible	Eligible	IP10	54.54	3627	CXCL10	In	NA	5.7692427951405385	CVL	Luminex (or other bead-based)	Published	Serum progesterone
Boily-Larouche-2019	19	2	Ptid-19_Visit-2	Luteal	Luteal	24	15.11	220	Intermediate	6	Eligible	Eligible	Eligible	IP10	4.3	3627	CXCL10	Below	NA	2.1043366598147357	CVL	Luminex (or other bead-based)	Published	Serum progesterone
Boily-Larouche-2019	20	2	Ptid-20_Visit-2	Luteal	Luteal	20	8.28	220	Negative	0	Eligible	Eligible	Eligible	IP10	1071.89	3627	CXCL10	In	NA	10.06594114512463	CVL	Luminex (or other bead-based)	Published	Serum progesterone
Boily-Larouche-2019	21	2	Ptid-21_Visit-2	Luteal	Luteal	21	9.68	320	Negative	0	Eligible	Eligible	Eligible	IP10	21.61	3627	CXCL10	In	NA	4.433627167084783	CVL	Luminex (or other bead-based)	Published	Serum progesterone
Boily-Larouche-2019	22	2	Ptid-22_Visit-2	Luteal	Follicular	20	14.21	270	Positive	8	Eligible	Eligible	Eligible	IP10	22.9	3627	CXCL10	In	NA	4.517275693209582	CVL	Luminex (or other bead-based)	Published	Serum progesterone
Boily-Larouche-2019	23	2	Ptid-23_Visit-2	Luteal	Luteal	21	6.99	360	Positive	7	Eligible	Eligible	Eligible	IP10	17.53	3627	CXCL10	In	NA	4.131754090984813	CVL	Luminex (or other bead-based)	Published	Serum progesterone
Boily-Larouche-2019	24	2	Ptid-24_Visit-2	Follicular	Luteal	24	0.05	NA	Positive	8	Eligible	Eligible	Eligible	IP10	87.01	3627	CXCL10	In	NA	6.4431093133353645	CVL	Luminex (or other bead-based)	Published	Serum progesterone
Boily-Larouche-2019	25	2	Ptid-25_Visit-2	Luteal	Luteal	21	4.21	60	Negative	0	Eligible	Eligible	Eligible	IP10	119.48	3627	CXCL10	In	NA	6.900625332536066	CVL	Luminex (or other bead-based)	Published	Serum progesterone
Boily-Larouche-2019	26	2	Ptid-26_Visit-2	Follicular	Luteal	22	0.42	590	Positive	8	Eligible	Eligible	Eligible	IP10	4.3	3627	CXCL10	Below	NA	2.1043366598147357	CVL	Luminex (or other bead-based)	Published	Serum progesterone
Boily-Larouche-2019	27	2	Ptid-27_Visit-2	Luteal	Luteal	24	10.55	370	Intermediate	5	Eligible	Eligible	Eligible	IP10	21.18	3627	CXCL10	In	NA	4.4046306842176115	CVL	Luminex (or other bead-based)	Published	Serum progesterone
Boily-Larouche-2019	28	2	Ptid-28_Visit-2	Luteal	Luteal	23	3.73	90	Negative	0	Eligible	Eligible	Eligible	IP10	11000	3627	CXCL10	In	NA	13.425215903299383	CVL	Luminex (or other bead-based)	Published	Serum progesterone
Boily-Larouche-2019	29	2	Ptid-29_Visit-2	Other	Luteal	21	1.25	640	NA	NA	Eligible	Ineligible - serum progesterone outside of allowed windows	Ineligible - serum progesterone outside of allowed windows	IP10	860.32	3627	CXCL10	In	NA	9.748729566500744	CVL	Luminex (or other bead-based)	Published	Serum progesterone
Boily-Larouche-2019	30	2	Ptid-30_Visit-2	Luteal	Luteal	19	14.26	350	Negative	3	Eligible	Eligible	Eligible	IP10	328.6	3627	CXCL10	In	NA	8.360188670062712	CVL	Luminex (or other bead-based)	Published	Serum progesterone
Boily-Larouche-2019	1	1	Ptid-1_Visit-1	Follicular	Follicular	9	0.25	50	Intermediate	4	Eligible	Eligible	Eligible	MCP1	51.66	6347	CCL2	In	NA	5.690975738343275	CVL	Luminex (or other bead-based)	Published	Serum progesterone
Boily-Larouche-2019	2	1	Ptid-2_Visit-1	Follicular	Follicular	7	0.37	110	Negative	0	Eligible	Eligible	Eligible	MCP1	298.63	6347	CCL2	In	NA	8.222215293884766	CVL	Luminex (or other bead-based)	Published	Serum progesterone
Boily-Larouche-2019	3	1	Ptid-3_Visit-1	Other	Follicular	NA	1.9177358490566039	566.6666666666667	Negative	1	Eligible	Ineligible - serum progesterone outside of allowed windows	Ineligible - serum progesterone outside of allowed windows	MCP1	4.29	6347	CCL2	In	NA	2.1009776477248208	CVL	Luminex (or other bead-based)	Published	Serum progesterone
Boily-Larouche-2019	4	1	Ptid-4_Visit-1	Other	Follicular	9	1.73	100	Positive	10	Eligible	Ineligible - serum progesterone outside of allowed windows	Ineligible - serum progesterone outside of allowed windows	MCP1	18.35	6347	CCL2	In	NA	4.197708157955851	CVL	Luminex (or other bead-based)	Published	Serum progesterone
Boily-Larouche-2019	5	1	Ptid-5_Visit-1	Follicular	Follicular	9	0.045	190	Negative	1	Eligible	Eligible	Eligible	MCP1	16.02	6347	CCL2	In	NA	4.001802242633985	CVL	Luminex (or other bead-based)	Published	Serum progesterone
Boily-Larouche-2019	6	1	Ptid-6_Visit-1	Follicular	Follicular	10	0.045	10	Negative	0	Eligible	Eligible	Eligible	MCP1	148.28	6347	CCL2	In	NA	7.212180210044431	CVL	Luminex (or other bead-based)	Published	Serum progesterone
Boily-Larouche-2019	7	1	Ptid-7_Visit-1	Luteal	Follicular	8	3.83	240	Positive	8	Eligible	Eligible	Eligible	MCP1	18.28	6347	CCL2	In	NA	4.192194165283345	CVL	Luminex (or other bead-based)	Published	Serum progesterone
Boily-Larouche-2019	8	1	Ptid-8_Visit-1	Follicular	Follicular	9	0.53	130	Negative	0	Eligible	Eligible	Eligible	MCP1	11.82	6347	CCL2	In	NA	3.5631581304028077	CVL	Luminex (or other bead-based)	Published	Serum progesterone
Boily-Larouche-2019	9	1	Ptid-9_Visit-1	Luteal	Luteal	8	3.44	290	Intermediate	6	Eligible	Eligible	Eligible	MCP1	0.95	6347	CCL2	Below	NA	-0.07400058144377693	CVL	Luminex (or other bead-based)	Published	Serum progesterone
Boily-Larouche-2019	10	1	Ptid-10_Visit-1	Other	Luteal	5	1.19	370	Negative	0	Eligible	Ineligible - serum progesterone outside of allowed windows	Ineligible - serum progesterone outside of allowed windows	MCP1	769.9	6347	CCL2	In	NA	9.58852726042246	CVL	Luminex (or other bead-based)	Published	Serum progesterone
Boily-Larouche-2019	11	1	Ptid-11_Visit-1	Follicular	Follicular	8	0.23	180	Negative	0	Eligible	Eligible	Eligible	MCP1	188.33	6347	CCL2	In	NA	7.55711902192992	CVL	Luminex (or other bead-based)	Published	Serum progesterone
Boily-Larouche-2019	12	1	Ptid-12_Visit-1	Other	Follicular	9	2.24	360	Negative	0	Eligible	Ineligible - serum progesterone outside of allowed windows	Ineligible - serum progesterone outside of allowed windows	MCP1	7.55	6347	CCL2	In	NA	2.9164766444377164	CVL	Luminex (or other bead-based)	Published	Serum progesterone
Boily-Larouche-2019	13	1	Ptid-13_Visit-1	Other	Follicular	8	2.11	110	Positive	8	Eligible	Ineligible - serum progesterone outside of allowed windows	Ineligible - serum progesterone outside of allowed windows	MCP1	36.33	6347	CCL2	In	NA	5.18308946064076	CVL	Luminex (or other bead-based)	Published	Serum progesterone
Boily-Larouche-2019	14	1	Ptid-14_Visit-1	Follicular	Follicular	6	0.8	60	Positive	8	Eligible	Eligible	Eligible	MCP1	6.41	6347	CCL2	In	NA	2.6803243568440163	CVL	Luminex (or other bead-based)	Published	Serum progesterone
Boily-Larouche-2019	15	1	Ptid-15_Visit-1	Other	Follicular	4	1.09	10	Negative	0	Eligible	Ineligible - serum progesterone outside of allowed windows	Ineligible - serum progesterone outside of allowed windows	MCP1	29.36	6347	CCL2	In	NA	4.875780063068488	CVL	Luminex (or other bead-based)	Published	Serum progesterone
Boily-Larouche-2019	16	1	Ptid-16_Visit-1	Follicular	Follicular	12	0.98	180	Intermediate	6	Eligible	Eligible	Eligible	MCP1	0.95	6347	CCL2	Below	NA	-0.07400058144377693	CVL	Luminex (or other bead-based)	Published	Serum progesterone
Boily-Larouche-2019	17	1	Ptid-17_Visit-1	Follicular	Follicular	8	0.65	270	Positive	10	Eligible	Eligible	Eligible	MCP1	5.9	6347	CCL2	In	NA	2.560714954474479	CVL	Luminex (or other bead-based)	Published	Serum progesterone
Boily-Larouche-2019	18	1	Ptid-18_Visit-1	Other	Follicular	5	2.05	10	Negative	0	Eligible	Ineligible - serum progesterone outside of allowed windows	Ineligible - serum progesterone outside of allowed windows	MCP1	170.87	6347	CCL2	In	NA	7.4167553120640335	CVL	Luminex (or other bead-based)	Published	Serum progesterone
Boily-Larouche-2019	19	1	Ptid-19_Visit-1	Other	Follicular	9	1.03	510	Intermediate	5	Eligible	Ineligible - serum progesterone outside of allowed windows	Ineligible - serum progesterone outside of allowed windows	MCP1	19.9	6347	CCL2	In	NA	4.314696525656286	CVL	Luminex (or other bead-based)	Published	Serum progesterone
Boily-Larouche-2019	20	1	Ptid-20_Visit-1	Other	Follicular	5	1.6	10	Negative	0	Eligible	Ineligible - serum progesterone outside of allowed windows	Ineligible - serum progesterone outside of allowed windows	MCP1	13.36	6347	CCL2	In	NA	3.7398481026993275	CVL	Luminex (or other bead-based)	Published	Serum progesterone
Boily-Larouche-2019	21	1	Ptid-21_Visit-1	Other	Follicular	8	1.09	250	Negative	0	Eligible	Ineligible - serum progesterone outside of allowed windows	Ineligible - serum progesterone outside of allowed windows	MCP1	49.75	6347	CCL2	In	NA	5.636624620543649	CVL	Luminex (or other bead-based)	Published	Serum progesterone
Boily-Larouche-2019	22	1	Ptid-22_Visit-1	Other	Follicular	7	1.61	10	Negative	0	Eligible	Ineligible - serum progesterone outside of allowed windows	Ineligible - serum progesterone outside of allowed windows	MCP1	56.86	6347	CCL2	In	NA	5.829342193902803	CVL	Luminex (or other bead-based)	Published	Serum progesterone
Boily-Larouche-2019	23	1	Ptid-23_Visit-1	Other	Follicular	7	1.21	180	Negative	2	Eligible	Ineligible - serum progesterone outside of allowed windows	Ineligible - serum progesterone outside of allowed windows	MCP1	23.93	6347	CCL2	In	NA	4.580748491763774	CVL	Luminex (or other bead-based)	Published	Serum progesterone
Boily-Larouche-2019	24	1	Ptid-24_Visit-1	Other	Follicular	9	NA	190	Positive	8	Eligible	Ineligible - no menstrual cycle information	Ineligible - no menstrual cycle information	MCP1	50.08	6347	CCL2	In	NA	5.646162657157894	CVL	Luminex (or other bead-based)	Published	Serum progesterone
Boily-Larouche-2019	25	1	Ptid-25_Visit-1	Follicular	Follicular	6	0.045	90	Intermediate	6	Eligible	Eligible	Eligible	MCP1	277.77	6347	CCL2	In	NA	8.117746982080446	CVL	Luminex (or other bead-based)	Published	Serum progesterone
Boily-Larouche-2019	26	1	Ptid-26_Visit-1	Luteal	Follicular	9	3.06	10	Intermediate	6	Eligible	Eligible	Eligible	MCP1	1461.97	6347	CCL2	In	NA	10.513697991783292	CVL	Luminex (or other bead-based)	Published	Serum progesterone
Boily-Larouche-2019	27	1	Ptid-27_Visit-1	Luteal	Follicular	8	3.65	200	Positive	8	Eligible	Eligible	Eligible	MCP1	6.64	6347	CCL2	In	NA	2.7311832415722	CVL	Luminex (or other bead-based)	Published	Serum progesterone
Boily-Larouche-2019	28	1	Ptid-28_Visit-1	Other	Follicular	10	2.62	330	Negative	1	Eligible	Ineligible - serum progesterone outside of allowed windows	Ineligible - serum progesterone outside of allowed windows	MCP1	153.41	6347	CCL2	In	NA	7.261248717466873	CVL	Luminex (or other bead-based)	Published	Serum progesterone
Boily-Larouche-2019	29	1	Ptid-29_Visit-1	Luteal	Follicular	7	4.89	360	Positive	10	Eligible	Eligible	Eligible	MCP1	238.81	6347	CCL2	In	NA	7.899719439477717	CVL	Luminex (or other bead-based)	Published	Serum progesterone
Boily-Larouche-2019	30	1	Ptid-30_Visit-1	Follicular	Follicular	6	0.18	200	Positive	8	Eligible	Eligible	Eligible	MCP1	36.79	6347	CCL2	In	NA	5.20124177119825	CVL	Luminex (or other bead-based)	Published	Serum progesterone
Boily-Larouche-2019	1	2	Ptid-1_Visit-2	Other	Luteal	20	1.56	70	Intermediate	5	Eligible	Ineligible - serum progesterone outside of allowed windows	Ineligible - serum progesterone outside of allowed windows	MCP1	183.6	6347	CCL2	In	NA	7.520422248526446	CVL	Luminex (or other bead-based)	Published	Serum progesterone
Boily-Larouche-2019	2	2	Ptid-2_Visit-2	Luteal	Luteal	20	13.25	250	Negative	0	Eligible	Eligible	Eligible	MCP1	22.91	6347	CCL2	In	NA	4.517905553529951	CVL	Luminex (or other bead-based)	Published	Serum progesterone
Boily-Larouche-2019	3	2	Ptid-3_Visit-2	Other	Luteal	14	2.70807547169811	216.666666666667	Negative	0	Eligible	Ineligible - serum progesterone outside of allowed windows	Ineligible - serum progesterone outside of allowed windows	MCP1	88.36	6347	CCL2	In	NA	6.46532151358055	CVL	Luminex (or other bead-based)	Published	Serum progesterone
Boily-Larouche-2019	4	2	Ptid-4_Visit-2	Luteal	Luteal	22	4.03	580	Intermediate	6	Eligible	Eligible	Eligible	MCP1	23.47	6347	CCL2	In	NA	4.552745936748446	CVL	Luminex (or other bead-based)	Published	Serum progesterone
Boily-Larouche-2019	5	2	Ptid-5_Visit-2	Luteal	Luteal	18	16.4	260	Negative	0	Eligible	Eligible	Eligible	MCP1	561.77	6347	CCL2	In	NA	9.133835772574988	CVL	Luminex (or other bead-based)	Published	Serum progesterone
Boily-Larouche-2019	6	2	Ptid-6_Visit-2	Follicular	Follicular	19	0.89	10	Intermediate	6	Eligible	Eligible	Eligible	MCP1	66.92	6347	CCL2	In	NA	6.064365540263628	CVL	Luminex (or other bead-based)	Published	Serum progesterone
Boily-Larouche-2019	7	2	Ptid-7_Visit-2	Luteal	Luteal	19	6.28	460	Negative	0	Eligible	Eligible	Eligible	MCP1	11.27	6347	CCL2	In	NA	3.494415610397496	CVL	Luminex (or other bead-based)	Published	Serum progesterone
Boily-Larouche-2019	8	2	Ptid-8_Visit-2	Luteal	Luteal	24	3.18	100	Negative	0	Eligible	Eligible	Eligible	MCP1	56.86	6347	CCL2	In	NA	5.829342193902803	CVL	Luminex (or other bead-based)	Published	Serum progesterone
Boily-Larouche-2019	9	2	Ptid-9_Visit-2	Other	Follicular	12	1.9	530	Positive	9	Eligible	Ineligible - serum progesterone outside of allowed windows	Ineligible - serum progesterone outside of allowed windows	MCP1	79.58	6347	CCL2	In	NA	6.314333993919012	CVL	Luminex (or other bead-based)	Published	Serum progesterone
Boily-Larouche-2019	10	2	Ptid-10_Visit-2	Other	Follicular	9	1.71	200	Negative	0	Eligible	Ineligible - serum progesterone outside of allowed windows	Ineligible - serum progesterone outside of allowed windows	MCP1	289.61	6347	CCL2	In	NA	8.177967608153477	CVL	Luminex (or other bead-based)	Published	Serum progesterone
Boily-Larouche-2019	11	2	Ptid-11_Visit-2	Luteal	Luteal	26	5.89	150	Negative	0	Eligible	Eligible	Eligible	MCP1	30.86	6347	CCL2	In	NA	4.94766615679601	CVL	Luminex (or other bead-based)	Published	Serum progesterone
Boily-Larouche-2019	12	2	Ptid-12_Visit-2	Other	Luteal	16	1.7	70	Intermediate	5	Eligible	Ineligible - serum progesterone outside of allowed windows	Ineligible - serum progesterone outside of allowed windows	MCP1	5.75	6347	CCL2	In	NA	2.523561956057013	CVL	Luminex (or other bead-based)	Published	Serum progesterone
Boily-Larouche-2019	13	2	Ptid-13_Visit-2	Other	Follicular	16	2.38	220	Positive	8	Eligible	Ineligible - serum progesterone outside of allowed windows	Ineligible - serum progesterone outside of allowed windows	MCP1	51.24	6347	CCL2	In	NA	5.679198570566922	CVL	Luminex (or other bead-based)	Published	Serum progesterone
Boily-Larouche-2019	14	2	Ptid-14_Visit-2	Luteal	Luteal	16	3.93	300	Positive	8	Eligible	Eligible	Eligible	MCP1	0.95	6347	CCL2	Below	NA	-0.07400058144377693	CVL	Luminex (or other bead-based)	Published	Serum progesterone
Boily-Larouche-2019	15	2	Ptid-15_Visit-2	Luteal	Luteal	18	6.72	410	Negative	0	Eligible	Eligible	Eligible	MCP1	0.95	6347	CCL2	Below	NA	-0.07400058144377693	CVL	Luminex (or other bead-based)	Published	Serum progesterone
Boily-Larouche-2019	16	2	Ptid-16_Visit-2	Other	Luteal	19	1.19	270	Positive	8	Eligible	Ineligible - serum progesterone outside of allowed windows	Ineligible - serum progesterone outside of allowed windows	MCP1	6.02	6347	CCL2	In	NA	2.5897634869849773	CVL	Luminex (or other bead-based)	Published	Serum progesterone
Boily-Larouche-2019	17	2	Ptid-17_Visit-2	Other	Luteal	23	2.57	260	Negative	0	Eligible	Ineligible - serum progesterone outside of allowed windows	Ineligible - serum progesterone outside of allowed windows	MCP1	47.22	6347	CCL2	In	NA	5.561326136453918	CVL	Luminex (or other bead-based)	Published	Serum progesterone
Boily-Larouche-2019	18	2	Ptid-18_Visit-2	Luteal	Luteal	25	12.15	350	Negative	1	Eligible	Eligible	Eligible	MCP1	0.95	6347	CCL2	Below	NA	-0.07400058144377693	CVL	Luminex (or other bead-based)	Published	Serum progesterone
Boily-Larouche-2019	19	2	Ptid-19_Visit-2	Luteal	Luteal	24	15.11	220	Intermediate	6	Eligible	Eligible	Eligible	MCP1	4.66	6347	CCL2	In	NA	2.2203299548795554	CVL	Luminex (or other bead-based)	Published	Serum progesterone
Boily-Larouche-2019	20	2	Ptid-20_Visit-2	Luteal	Luteal	20	8.28	220	Negative	0	Eligible	Eligible	Eligible	MCP1	29.66	6347	CCL2	In	NA	4.890446692679906	CVL	Luminex (or other bead-based)	Published	Serum progesterone
Boily-Larouche-2019	21	2	Ptid-21_Visit-2	Luteal	Luteal	21	9.68	320	Negative	0	Eligible	Eligible	Eligible	MCP1	0.95	6347	CCL2	Below	NA	-0.07400058144377693	CVL	Luminex (or other bead-based)	Published	Serum progesterone
Boily-Larouche-2019	22	2	Ptid-22_Visit-2	Luteal	Follicular	20	14.21	270	Positive	8	Eligible	Eligible	Eligible	MCP1	110.19	6347	CCL2	In	NA	6.783849491678089	CVL	Luminex (or other bead-based)	Published	Serum progesterone
Boily-Larouche-2019	23	2	Ptid-23_Visit-2	Luteal	Luteal	21	6.99	360	Positive	7	Eligible	Eligible	Eligible	MCP1	7.13	6347	CCL2	In	NA	2.833902076669163	CVL	Luminex (or other bead-based)	Published	Serum progesterone
Boily-Larouche-2019	24	2	Ptid-24_Visit-2	Follicular	Luteal	24	0.05	NA	Positive	8	Eligible	Eligible	Eligible	MCP1	20.12	6347	CCL2	In	NA	4.330558400030802	CVL	Luminex (or other bead-based)	Published	Serum progesterone
Boily-Larouche-2019	25	2	Ptid-25_Visit-2	Luteal	Luteal	21	4.21	60	Negative	0	Eligible	Eligible	Eligible	MCP1	14.23	6347	CCL2	In	NA	3.8308637567517576	CVL	Luminex (or other bead-based)	Published	Serum progesterone
Boily-Larouche-2019	26	2	Ptid-26_Visit-2	Follicular	Luteal	22	0.42	590	Positive	8	Eligible	Eligible	Eligible	MCP1	785.56	6347	CCL2	In	NA	9.617577660579538	CVL	Luminex (or other bead-based)	Published	Serum progesterone
Boily-Larouche-2019	27	2	Ptid-27_Visit-2	Luteal	Luteal	24	10.55	370	Intermediate	5	Eligible	Eligible	Eligible	MCP1	0.95	6347	CCL2	Below	NA	-0.07400058144377693	CVL	Luminex (or other bead-based)	Published	Serum progesterone
Boily-Larouche-2019	28	2	Ptid-28_Visit-2	Luteal	Luteal	23	3.73	90	Negative	0	Eligible	Eligible	Eligible	MCP1	264.89	6347	CCL2	In	NA	8.049249570580315	CVL	Luminex (or other bead-based)	Published	Serum progesterone
Boily-Larouche-2019	29	2	Ptid-29_Visit-2	Other	Luteal	21	1.25	640	NA	NA	Eligible	Ineligible - serum progesterone outside of allowed windows	Ineligible - serum progesterone outside of allowed windows	MCP1	73.11	6347	CCL2	In	NA	6.191996846669772	CVL	Luminex (or other bead-based)	Published	Serum progesterone
Boily-Larouche-2019	30	2	Ptid-30_Visit-2	Luteal	Luteal	19	14.26	350	Negative	3	Eligible	Eligible	Eligible	MCP1	0.95	6347	CCL2	Below	NA	-0.07400058144377693	CVL	Luminex (or other bead-based)	Published	Serum progesterone
Boily-Larouche-2019	1	1	Ptid-1_Visit-1	Follicular	Follicular	9	0.25	50	Intermediate	4	Eligible	Eligible	Eligible	MIP1a	37.71	6348	CCL3	In	NA	5.23687524536694	CVL	Luminex (or other bead-based)	Published	Serum progesterone
Boily-Larouche-2019	2	1	Ptid-2_Visit-1	Follicular	Follicular	7	0.37	110	Negative	0	Eligible	Eligible	Eligible	MIP1a	22.06	6348	CCL3	In	NA	4.463360885816658	CVL	Luminex (or other bead-based)	Published	Serum progesterone
Boily-Larouche-2019	3	1	Ptid-3_Visit-1	Other	Follicular	NA	1.9177358490566039	566.6666666666667	Negative	1	Eligible	Ineligible - serum progesterone outside of allowed windows	Ineligible - serum progesterone outside of allowed windows	MIP1a	1.45	6348	CCL3	Below	NA	0.5360529002402097	CVL	Luminex (or other bead-based)	Published	Serum progesterone
Boily-Larouche-2019	4	1	Ptid-4_Visit-1	Other	Follicular	9	1.73	100	Positive	10	Eligible	Ineligible - serum progesterone outside of allowed windows	Ineligible - serum progesterone outside of allowed windows	MIP1a	13.88	6348	CCL3	In	NA	3.7949356628035362	CVL	Luminex (or other bead-based)	Published	Serum progesterone
Boily-Larouche-2019	5	1	Ptid-5_Visit-1	Follicular	Follicular	9	0.045	190	Negative	1	Eligible	Eligible	Eligible	MIP1a	1.45	6348	CCL3	Below	NA	0.5360529002402097	CVL	Luminex (or other bead-based)	Published	Serum progesterone
Boily-Larouche-2019	6	1	Ptid-6_Visit-1	Follicular	Follicular	10	0.045	10	Negative	0	Eligible	Eligible	Eligible	MIP1a	8.75	6348	CCL3	In	NA	3.1292830169449664	CVL	Luminex (or other bead-based)	Published	Serum progesterone
Boily-Larouche-2019	7	1	Ptid-7_Visit-1	Luteal	Follicular	8	3.83	240	Positive	8	Eligible	Eligible	Eligible	MIP1a	24.39	6348	CCL3	In	NA	4.6082178530214595	CVL	Luminex (or other bead-based)	Published	Serum progesterone
Boily-Larouche-2019	8	1	Ptid-8_Visit-1	Follicular	Follicular	9	0.53	130	Negative	0	Eligible	Eligible	Eligible	MIP1a	48.12	6348	CCL3	In	NA	5.588564737401351	CVL	Luminex (or other bead-based)	Published	Serum progesterone
Boily-Larouche-2019	9	1	Ptid-9_Visit-1	Luteal	Luteal	8	3.44	290	Intermediate	6	Eligible	Eligible	Eligible	MIP1a	1.45	6348	CCL3	Below	NA	0.5360529002402097	CVL	Luminex (or other bead-based)	Published	Serum progesterone
Boily-Larouche-2019	10	1	Ptid-10_Visit-1	Other	Luteal	5	1.19	370	Negative	0	Eligible	Ineligible - serum progesterone outside of allowed windows	Ineligible - serum progesterone outside of allowed windows	MIP1a	7.14	6348	CCL3	In	NA	2.835924074254375	CVL	Luminex (or other bead-based)	Published	Serum progesterone
Boily-Larouche-2019	11	1	Ptid-11_Visit-1	Follicular	Follicular	8	0.23	180	Negative	0	Eligible	Eligible	Eligible	MIP1a	23.39	6348	CCL3	In	NA	4.547819956577703	CVL	Luminex (or other bead-based)	Published	Serum progesterone
Boily-Larouche-2019	12	1	Ptid-12_Visit-1	Other	Follicular	9	2.24	360	Negative	0	Eligible	Ineligible - serum progesterone outside of allowed windows	Ineligible - serum progesterone outside of allowed windows	MIP1a	19.8	6348	CCL3	In	NA	4.307428525192248	CVL	Luminex (or other bead-based)	Published	Serum progesterone
Boily-Larouche-2019	13	1	Ptid-13_Visit-1	Other	Follicular	8	2.11	110	Positive	8	Eligible	Ineligible - serum progesterone outside of allowed windows	Ineligible - serum progesterone outside of allowed windows	MIP1a	28.25	6348	CCL3	In	NA	4.820178962415188	CVL	Luminex (or other bead-based)	Published	Serum progesterone
Boily-Larouche-2019	14	1	Ptid-14_Visit-1	Follicular	Follicular	6	0.8	60	Positive	8	Eligible	Eligible	Eligible	MIP1a	15.31	6348	CCL3	In	NA	3.9364023777250634	CVL	Luminex (or other bead-based)	Published	Serum progesterone
Boily-Larouche-2019	15	1	Ptid-15_Visit-1	Other	Follicular	4	1.09	10	Negative	0	Eligible	Ineligible - serum progesterone outside of allowed windows	Ineligible - serum progesterone outside of allowed windows	MIP1a	9.11	6348	CCL3	In	NA	3.187451054027326	CVL	Luminex (or other bead-based)	Published	Serum progesterone
Boily-Larouche-2019	16	1	Ptid-16_Visit-1	Follicular	Follicular	12	0.98	180	Intermediate	6	Eligible	Eligible	Eligible	MIP1a	3.5	6348	CCL3	In	NA	1.8073549220576042	CVL	Luminex (or other bead-based)	Published	Serum progesterone
Boily-Larouche-2019	17	1	Ptid-17_Visit-1	Follicular	Follicular	8	0.65	270	Positive	10	Eligible	Eligible	Eligible	MIP1a	1.45	6348	CCL3	Below	NA	0.5360529002402097	CVL	Luminex (or other bead-based)	Published	Serum progesterone
Boily-Larouche-2019	18	1	Ptid-18_Visit-1	Other	Follicular	5	2.05	10	Negative	0	Eligible	Ineligible - serum progesterone outside of allowed windows	Ineligible - serum progesterone outside of allowed windows	MIP1a	1.45	6348	CCL3	Below	NA	0.5360529002402097	CVL	Luminex (or other bead-based)	Published	Serum progesterone
Boily-Larouche-2019	19	1	Ptid-19_Visit-1	Other	Follicular	9	1.03	510	Intermediate	5	Eligible	Ineligible - serum progesterone outside of allowed windows	Ineligible - serum progesterone outside of allowed windows	MIP1a	1.45	6348	CCL3	Below	NA	0.5360529002402097	CVL	Luminex (or other bead-based)	Published	Serum progesterone
Boily-Larouche-2019	20	1	Ptid-20_Visit-1	Other	Follicular	5	1.6	10	Negative	0	Eligible	Ineligible - serum progesterone outside of allowed windows	Ineligible - serum progesterone outside of allowed windows	MIP1a	6.4	6348	CCL3	In	NA	2.678071905112638	CVL	Luminex (or other bead-based)	Published	Serum progesterone
Boily-Larouche-2019	21	1	Ptid-21_Visit-1	Other	Follicular	8	1.09	250	Negative	0	Eligible	Ineligible - serum progesterone outside of allowed windows	Ineligible - serum progesterone outside of allowed windows	MIP1a	1.45	6348	CCL3	Below	NA	0.5360529002402097	CVL	Luminex (or other bead-based)	Published	Serum progesterone
Boily-Larouche-2019	22	1	Ptid-22_Visit-1	Other	Follicular	7	1.61	10	Negative	0	Eligible	Ineligible - serum progesterone outside of allowed windows	Ineligible - serum progesterone outside of allowed windows	MIP1a	1.45	6348	CCL3	Below	NA	0.5360529002402097	CVL	Luminex (or other bead-based)	Published	Serum progesterone
Boily-Larouche-2019	23	1	Ptid-23_Visit-1	Other	Follicular	7	1.21	180	Negative	2	Eligible	Ineligible - serum progesterone outside of allowed windows	Ineligible - serum progesterone outside of allowed windows	MIP1a	1.45	6348	CCL3	Below	NA	0.5360529002402097	CVL	Luminex (or other bead-based)	Published	Serum progesterone
Boily-Larouche-2019	24	1	Ptid-24_Visit-1	Other	Follicular	9	NA	190	Positive	8	Eligible	Ineligible - no menstrual cycle information	Ineligible - no menstrual cycle information	MIP1a	10.23	6348	CCL3	In	NA	3.354734239970604	CVL	Luminex (or other bead-based)	Published	Serum progesterone
Boily-Larouche-2019	25	1	Ptid-25_Visit-1	Follicular	Follicular	6	0.045	90	Intermediate	6	Eligible	Eligible	Eligible	MIP1a	1.45	6348	CCL3	Below	NA	0.5360529002402097	CVL	Luminex (or other bead-based)	Published	Serum progesterone
Boily-Larouche-2019	26	1	Ptid-26_Visit-1	Luteal	Follicular	9	3.06	10	Intermediate	6	Eligible	Eligible	Eligible	MIP1a	21.39	6348	CCL3	In	NA	4.41886457739032	CVL	Luminex (or other bead-based)	Published	Serum progesterone
Boily-Larouche-2019	27	1	Ptid-27_Visit-1	Luteal	Follicular	8	3.65	200	Positive	8	Eligible	Eligible	Eligible	MIP1a	3.77	6348	CCL3	In	NA	1.9145645234939397	CVL	Luminex (or other bead-based)	Published	Serum progesterone
Boily-Larouche-2019	28	1	Ptid-28_Visit-1	Other	Follicular	10	2.62	330	Negative	1	Eligible	Ineligible - serum progesterone outside of allowed windows	Ineligible - serum progesterone outside of allowed windows	MIP1a	18.14	6348	CCL3	In	NA	4.181102550753798	CVL	Luminex (or other bead-based)	Published	Serum progesterone
Boily-Larouche-2019	29	1	Ptid-29_Visit-1	Luteal	Follicular	7	4.89	360	Positive	10	Eligible	Eligible	Eligible	MIP1a	1.45	6348	CCL3	Below	NA	0.5360529002402097	CVL	Luminex (or other bead-based)	Published	Serum progesterone
Boily-Larouche-2019	30	1	Ptid-30_Visit-1	Follicular	Follicular	6	0.18	200	Positive	8	Eligible	Eligible	Eligible	MIP1a	4.03	6348	CCL3	In	NA	2.0107798387532427	CVL	Luminex (or other bead-based)	Published	Serum progesterone
Boily-Larouche-2019	1	2	Ptid-1_Visit-2	Other	Luteal	20	1.56	70	Intermediate	5	Eligible	Ineligible - serum progesterone outside of allowed windows	Ineligible - serum progesterone outside of allowed windows	MIP1a	17.43	6348	CCL3	In	NA	4.12350066435096	CVL	Luminex (or other bead-based)	Published	Serum progesterone
Boily-Larouche-2019	2	2	Ptid-2_Visit-2	Luteal	Luteal	20	13.25	250	Negative	0	Eligible	Eligible	Eligible	MIP1a	8.24	6348	CCL3	In	NA	3.0426443374084937	CVL	Luminex (or other bead-based)	Published	Serum progesterone
Boily-Larouche-2019	3	2	Ptid-3_Visit-2	Other	Luteal	14	2.70807547169811	216.666666666667	Negative	0	Eligible	Ineligible - serum progesterone outside of allowed windows	Ineligible - serum progesterone outside of allowed windows	MIP1a	1.45	6348	CCL3	Below	NA	0.5360529002402097	CVL	Luminex (or other bead-based)	Published	Serum progesterone
Boily-Larouche-2019	4	2	Ptid-4_Visit-2	Luteal	Luteal	22	4.03	580	Intermediate	6	Eligible	Eligible	Eligible	MIP1a	17.97	6348	CCL3	In	NA	4.167518503735217	CVL	Luminex (or other bead-based)	Published	Serum progesterone
Boily-Larouche-2019	5	2	Ptid-5_Visit-2	Luteal	Luteal	18	16.4	260	Negative	0	Eligible	Eligible	Eligible	MIP1a	265.37	6348	CCL3	In	NA	8.051861473453524	CVL	Luminex (or other bead-based)	Published	Serum progesterone
Boily-Larouche-2019	6	2	Ptid-6_Visit-2	Follicular	Follicular	19	0.89	10	Intermediate	6	Eligible	Eligible	Eligible	MIP1a	7.74	6348	CCL3	In	NA	2.9523335663696857	CVL	Luminex (or other bead-based)	Published	Serum progesterone
Boily-Larouche-2019	7	2	Ptid-7_Visit-2	Luteal	Luteal	19	6.28	460	Negative	0	Eligible	Eligible	Eligible	MIP1a	9.02	6348	CCL3	In	NA	3.1731274334806563	CVL	Luminex (or other bead-based)	Published	Serum progesterone
Boily-Larouche-2019	8	2	Ptid-8_Visit-2	Luteal	Luteal	24	3.18	100	Negative	0	Eligible	Eligible	Eligible	MIP1a	27.56	6348	CCL3	In	NA	4.784503982929566	CVL	Luminex (or other bead-based)	Published	Serum progesterone
Boily-Larouche-2019	9	2	Ptid-9_Visit-2	Other	Follicular	12	1.9	530	Positive	9	Eligible	Ineligible - serum progesterone outside of allowed windows	Ineligible - serum progesterone outside of allowed windows	MIP1a	45.04	6348	CCL3	In	NA	5.493134922305505	CVL	Luminex (or other bead-based)	Published	Serum progesterone
Boily-Larouche-2019	10	2	Ptid-10_Visit-2	Other	Follicular	9	1.71	200	Negative	0	Eligible	Ineligible - serum progesterone outside of allowed windows	Ineligible - serum progesterone outside of allowed windows	MIP1a	1.45	6348	CCL3	Below	NA	0.5360529002402097	CVL	Luminex (or other bead-based)	Published	Serum progesterone
Boily-Larouche-2019	11	2	Ptid-11_Visit-2	Luteal	Luteal	26	5.89	150	Negative	0	Eligible	Eligible	Eligible	MIP1a	7.62	6348	CCL3	In	NA	2.929790997718597	CVL	Luminex (or other bead-based)	Published	Serum progesterone
Boily-Larouche-2019	12	2	Ptid-12_Visit-2	Other	Luteal	16	1.7	70	Intermediate	5	Eligible	Ineligible - serum progesterone outside of allowed windows	Ineligible - serum progesterone outside of allowed windows	MIP1a	13.11	6348	CCL3	In	NA	3.71259578044703	CVL	Luminex (or other bead-based)	Published	Serum progesterone
Boily-Larouche-2019	13	2	Ptid-13_Visit-2	Other	Follicular	16	2.38	220	Positive	8	Eligible	Ineligible - serum progesterone outside of allowed windows	Ineligible - serum progesterone outside of allowed windows	MIP1a	13.33	6348	CCL3	In	NA	3.7366048753142485	CVL	Luminex (or other bead-based)	Published	Serum progesterone
Boily-Larouche-2019	14	2	Ptid-14_Visit-2	Luteal	Luteal	16	3.93	300	Positive	8	Eligible	Eligible	Eligible	MIP1a	1.45	6348	CCL3	Below	NA	0.5360529002402097	CVL	Luminex (or other bead-based)	Published	Serum progesterone
Boily-Larouche-2019	15	2	Ptid-15_Visit-2	Luteal	Luteal	18	6.72	410	Negative	0	Eligible	Eligible	Eligible	MIP1a	6.41	6348	CCL3	In	NA	2.6803243568440163	CVL	Luminex (or other bead-based)	Published	Serum progesterone
Boily-Larouche-2019	16	2	Ptid-16_Visit-2	Other	Luteal	19	1.19	270	Positive	8	Eligible	Ineligible - serum progesterone outside of allowed windows	Ineligible - serum progesterone outside of allowed windows	MIP1a	16.91	6348	CCL3	In	NA	4.0798047546352585	CVL	Luminex (or other bead-based)	Published	Serum progesterone
Boily-Larouche-2019	17	2	Ptid-17_Visit-2	Other	Luteal	23	2.57	260	Negative	0	Eligible	Ineligible - serum progesterone outside of allowed windows	Ineligible - serum progesterone outside of allowed windows	MIP1a	1.45	6348	CCL3	Below	NA	0.5360529002402097	CVL	Luminex (or other bead-based)	Published	Serum progesterone
Boily-Larouche-2019	18	2	Ptid-18_Visit-2	Luteal	Luteal	25	12.15	350	Negative	1	Eligible	Eligible	Eligible	MIP1a	1.45	6348	CCL3	Below	NA	0.5360529002402097	CVL	Luminex (or other bead-based)	Published	Serum progesterone
Boily-Larouche-2019	19	2	Ptid-19_Visit-2	Luteal	Luteal	24	15.11	220	Intermediate	6	Eligible	Eligible	Eligible	MIP1a	1.45	6348	CCL3	Below	NA	0.5360529002402097	CVL	Luminex (or other bead-based)	Published	Serum progesterone
Boily-Larouche-2019	20	2	Ptid-20_Visit-2	Luteal	Luteal	20	8.28	220	Negative	0	Eligible	Eligible	Eligible	MIP1a	19.67	6348	CCL3	In	NA	4.297925052503806	CVL	Luminex (or other bead-based)	Published	Serum progesterone
Boily-Larouche-2019	21	2	Ptid-21_Visit-2	Luteal	Luteal	21	9.68	320	Negative	0	Eligible	Eligible	Eligible	MIP1a	1.45	6348	CCL3	Below	NA	0.5360529002402097	CVL	Luminex (or other bead-based)	Published	Serum progesterone
Boily-Larouche-2019	22	2	Ptid-22_Visit-2	Luteal	Follicular	20	14.21	270	Positive	8	Eligible	Eligible	Eligible	MIP1a	79.75	6348	CCL3	In	NA	6.317412613764869	CVL	Luminex (or other bead-based)	Published	Serum progesterone
Boily-Larouche-2019	23	2	Ptid-23_Visit-2	Luteal	Luteal	21	6.99	360	Positive	7	Eligible	Eligible	Eligible	MIP1a	1.45	6348	CCL3	Below	NA	0.5360529002402097	CVL	Luminex (or other bead-based)	Published	Serum progesterone
Boily-Larouche-2019	24	2	Ptid-24_Visit-2	Follicular	Luteal	24	0.05	NA	Positive	8	Eligible	Eligible	Eligible	MIP1a	1.45	6348	CCL3	Below	NA	0.5360529002402097	CVL	Luminex (or other bead-based)	Published	Serum progesterone
Boily-Larouche-2019	25	2	Ptid-25_Visit-2	Luteal	Luteal	21	4.21	60	Negative	0	Eligible	Eligible	Eligible	MIP1a	1.45	6348	CCL3	Below	NA	0.5360529002402097	CVL	Luminex (or other bead-based)	Published	Serum progesterone
Boily-Larouche-2019	26	2	Ptid-26_Visit-2	Follicular	Luteal	22	0.42	590	Positive	8	Eligible	Eligible	Eligible	MIP1a	15.33	6348	CCL3	In	NA	3.938285791884053	CVL	Luminex (or other bead-based)	Published	Serum progesterone
Boily-Larouche-2019	27	2	Ptid-27_Visit-2	Luteal	Luteal	24	10.55	370	Intermediate	5	Eligible	Eligible	Eligible	MIP1a	5.12	6348	CCL3	In	NA	2.356143810225275	CVL	Luminex (or other bead-based)	Published	Serum progesterone
Boily-Larouche-2019	28	2	Ptid-28_Visit-2	Luteal	Luteal	23	3.73	90	Negative	0	Eligible	Eligible	Eligible	MIP1a	1.45	6348	CCL3	Below	NA	0.5360529002402097	CVL	Luminex (or other bead-based)	Published	Serum progesterone
Boily-Larouche-2019	29	2	Ptid-29_Visit-2	Other	Luteal	21	1.25	640	NA	NA	Eligible	Ineligible - serum progesterone outside of allowed windows	Ineligible - serum progesterone outside of allowed windows	MIP1a	1.45	6348	CCL3	Below	NA	0.5360529002402097	CVL	Luminex (or other bead-based)	Published	Serum progesterone
Boily-Larouche-2019	30	2	Ptid-30_Visit-2	Luteal	Luteal	19	14.26	350	Negative	3	Eligible	Eligible	Eligible	MIP1a	1.45	6348	CCL3	Below	NA	0.5360529002402097	CVL	Luminex (or other bead-based)	Published	Serum progesterone
Boily-Larouche-2019	1	1	Ptid-1_Visit-1	Follicular	Follicular	9	0.25	50	Intermediate	4	Eligible	Eligible	Eligible	MIP1b	30.63	6351	CCL4	In	NA	4.936873461824233	CVL	Luminex (or other bead-based)	Published	Serum progesterone
Boily-Larouche-2019	2	1	Ptid-2_Visit-1	Follicular	Follicular	7	0.37	110	Negative	0	Eligible	Eligible	Eligible	MIP1b	48.81	6351	CCL4	In	NA	5.609104846618959	CVL	Luminex (or other bead-based)	Published	Serum progesterone
Boily-Larouche-2019	3	1	Ptid-3_Visit-1	Other	Follicular	NA	1.9177358490566039	566.6666666666667	Negative	1	Eligible	Ineligible - serum progesterone outside of allowed windows	Ineligible - serum progesterone outside of allowed windows	MIP1b	1.5	6351	CCL4	Below	NA	0.5849625007211562	CVL	Luminex (or other bead-based)	Published	Serum progesterone
Boily-Larouche-2019	4	1	Ptid-4_Visit-1	Other	Follicular	9	1.73	100	Positive	10	Eligible	Ineligible - serum progesterone outside of allowed windows	Ineligible - serum progesterone outside of allowed windows	MIP1b	14.73	6351	CCL4	In	NA	3.8806855252611245	CVL	Luminex (or other bead-based)	Published	Serum progesterone
Boily-Larouche-2019	5	1	Ptid-5_Visit-1	Follicular	Follicular	9	0.045	190	Negative	1	Eligible	Eligible	Eligible	MIP1b	4.72	6351	CCL4	In	NA	2.2387868595871163	CVL	Luminex (or other bead-based)	Published	Serum progesterone
Boily-Larouche-2019	6	1	Ptid-6_Visit-1	Follicular	Follicular	10	0.045	10	Negative	0	Eligible	Eligible	Eligible	MIP1b	21.59	6351	CCL4	In	NA	4.43229133824778	CVL	Luminex (or other bead-based)	Published	Serum progesterone
Boily-Larouche-2019	7	1	Ptid-7_Visit-1	Luteal	Follicular	8	3.83	240	Positive	8	Eligible	Eligible	Eligible	MIP1b	35.51	6351	CCL4	In	NA	5.1501534552462465	CVL	Luminex (or other bead-based)	Published	Serum progesterone
Boily-Larouche-2019	8	1	Ptid-8_Visit-1	Follicular	Follicular	9	0.53	130	Negative	0	Eligible	Eligible	Eligible	MIP1b	35.88	6351	CCL4	In	NA	5.1651079851445365	CVL	Luminex (or other bead-based)	Published	Serum progesterone
Boily-Larouche-2019	9	1	Ptid-9_Visit-1	Luteal	Luteal	8	3.44	290	Intermediate	6	Eligible	Eligible	Eligible	MIP1b	1.5	6351	CCL4	Below	NA	0.5849625007211562	CVL	Luminex (or other bead-based)	Published	Serum progesterone
Boily-Larouche-2019	10	1	Ptid-10_Visit-1	Other	Luteal	5	1.19	370	Negative	0	Eligible	Ineligible - serum progesterone outside of allowed windows	Ineligible - serum progesterone outside of allowed windows	MIP1b	1.5	6351	CCL4	Below	NA	0.5849625007211562	CVL	Luminex (or other bead-based)	Published	Serum progesterone
Boily-Larouche-2019	11	1	Ptid-11_Visit-1	Follicular	Follicular	8	0.23	180	Negative	0	Eligible	Eligible	Eligible	MIP1b	27.51	6351	CCL4	In	NA	4.781884234541486	CVL	Luminex (or other bead-based)	Published	Serum progesterone
Boily-Larouche-2019	12	1	Ptid-12_Visit-1	Other	Follicular	9	2.24	360	Negative	0	Eligible	Ineligible - serum progesterone outside of allowed windows	Ineligible - serum progesterone outside of allowed windows	MIP1b	14.55	6351	CCL4	In	NA	3.8629472480209217	CVL	Luminex (or other bead-based)	Published	Serum progesterone
Boily-Larouche-2019	13	1	Ptid-13_Visit-1	Other	Follicular	8	2.11	110	Positive	8	Eligible	Ineligible - serum progesterone outside of allowed windows	Ineligible - serum progesterone outside of allowed windows	MIP1b	22.4	6351	CCL4	In	NA	4.485426827170242	CVL	Luminex (or other bead-based)	Published	Serum progesterone
Boily-Larouche-2019	14	1	Ptid-14_Visit-1	Follicular	Follicular	6	0.8	60	Positive	8	Eligible	Eligible	Eligible	MIP1b	7.78	6351	CCL4	In	NA	2.9597701552114675	CVL	Luminex (or other bead-based)	Published	Serum progesterone
Boily-Larouche-2019	15	1	Ptid-15_Visit-1	Other	Follicular	4	1.09	10	Negative	0	Eligible	Ineligible - serum progesterone outside of allowed windows	Ineligible - serum progesterone outside of allowed windows	MIP1b	13.6	6351	CCL4	In	NA	3.765534746362977	CVL	Luminex (or other bead-based)	Published	Serum progesterone
Boily-Larouche-2019	16	1	Ptid-16_Visit-1	Follicular	Follicular	12	0.98	180	Intermediate	6	Eligible	Eligible	Eligible	MIP1b	8.42	6351	CCL4	In	NA	3.0738202332916713	CVL	Luminex (or other bead-based)	Published	Serum progesterone
Boily-Larouche-2019	17	1	Ptid-17_Visit-1	Follicular	Follicular	8	0.65	270	Positive	10	Eligible	Eligible	Eligible	MIP1b	1.5	6351	CCL4	Below	NA	0.5849625007211562	CVL	Luminex (or other bead-based)	Published	Serum progesterone
Boily-Larouche-2019	18	1	Ptid-18_Visit-1	Other	Follicular	5	2.05	10	Negative	0	Eligible	Ineligible - serum progesterone outside of allowed windows	Ineligible - serum progesterone outside of allowed windows	MIP1b	1.5	6351	CCL4	Below	NA	0.5849625007211562	CVL	Luminex (or other bead-based)	Published	Serum progesterone
Boily-Larouche-2019	19	1	Ptid-19_Visit-1	Other	Follicular	9	1.03	510	Intermediate	5	Eligible	Ineligible - serum progesterone outside of allowed windows	Ineligible - serum progesterone outside of allowed windows	MIP1b	22	6351	CCL4	In	NA	4.459431618637297	CVL	Luminex (or other bead-based)	Published	Serum progesterone
Boily-Larouche-2019	20	1	Ptid-20_Visit-1	Other	Follicular	5	1.6	10	Negative	0	Eligible	Ineligible - serum progesterone outside of allowed windows	Ineligible - serum progesterone outside of allowed windows	MIP1b	14.42	6351	CCL4	In	NA	3.849999259466098	CVL	Luminex (or other bead-based)	Published	Serum progesterone
Boily-Larouche-2019	21	1	Ptid-21_Visit-1	Other	Follicular	8	1.09	250	Negative	0	Eligible	Ineligible - serum progesterone outside of allowed windows	Ineligible - serum progesterone outside of allowed windows	MIP1b	1.5	6351	CCL4	Below	NA	0.5849625007211562	CVL	Luminex (or other bead-based)	Published	Serum progesterone
Boily-Larouche-2019	22	1	Ptid-22_Visit-1	Other	Follicular	7	1.61	10	Negative	0	Eligible	Ineligible - serum progesterone outside of allowed windows	Ineligible - serum progesterone outside of allowed windows	MIP1b	1.5	6351	CCL4	Below	NA	0.5849625007211562	CVL	Luminex (or other bead-based)	Published	Serum progesterone
Boily-Larouche-2019	23	1	Ptid-23_Visit-1	Other	Follicular	7	1.21	180	Negative	2	Eligible	Ineligible - serum progesterone outside of allowed windows	Ineligible - serum progesterone outside of allowed windows	MIP1b	19.56	6351	CCL4	In	NA	4.289834465177509	CVL	Luminex (or other bead-based)	Published	Serum progesterone
Boily-Larouche-2019	24	1	Ptid-24_Visit-1	Other	Follicular	9	NA	190	Positive	8	Eligible	Ineligible - no menstrual cycle information	Ineligible - no menstrual cycle information	MIP1b	15.12	6351	CCL4	In	NA	3.918386234446348	CVL	Luminex (or other bead-based)	Published	Serum progesterone
Boily-Larouche-2019	25	1	Ptid-25_Visit-1	Follicular	Follicular	6	0.045	90	Intermediate	6	Eligible	Eligible	Eligible	MIP1b	8.8	6351	CCL4	In	NA	3.137503523749935	CVL	Luminex (or other bead-based)	Published	Serum progesterone
Boily-Larouche-2019	26	1	Ptid-26_Visit-1	Luteal	Follicular	9	3.06	10	Intermediate	6	Eligible	Eligible	Eligible	MIP1b	37.63	6351	CCL4	In	NA	5.233811384293157	CVL	Luminex (or other bead-based)	Published	Serum progesterone
Boily-Larouche-2019	27	1	Ptid-27_Visit-1	Luteal	Follicular	8	3.65	200	Positive	8	Eligible	Eligible	Eligible	MIP1b	12.15	6351	CCL4	In	NA	3.6028844087184186	CVL	Luminex (or other bead-based)	Published	Serum progesterone
Boily-Larouche-2019	28	1	Ptid-28_Visit-1	Other	Follicular	10	2.62	330	Negative	1	Eligible	Ineligible - serum progesterone outside of allowed windows	Ineligible - serum progesterone outside of allowed windows	MIP1b	21.08	6351	CCL4	In	NA	4.39780296186249	CVL	Luminex (or other bead-based)	Published	Serum progesterone
Boily-Larouche-2019	29	1	Ptid-29_Visit-1	Luteal	Follicular	7	4.89	360	Positive	10	Eligible	Eligible	Eligible	MIP1b	25.96	6351	CCL4	In	NA	4.698218478224414	CVL	Luminex (or other bead-based)	Published	Serum progesterone
Boily-Larouche-2019	30	1	Ptid-30_Visit-1	Follicular	Follicular	6	0.18	200	Positive	8	Eligible	Eligible	Eligible	MIP1b	25.47	6351	CCL4	In	NA	4.67072705449947	CVL	Luminex (or other bead-based)	Published	Serum progesterone
Boily-Larouche-2019	1	2	Ptid-1_Visit-2	Other	Luteal	20	1.56	70	Intermediate	5	Eligible	Ineligible - serum progesterone outside of allowed windows	Ineligible - serum progesterone outside of allowed windows	MIP1b	22.6	6351	CCL4	In	NA	4.498250867527825	CVL	Luminex (or other bead-based)	Published	Serum progesterone
Boily-Larouche-2019	2	2	Ptid-2_Visit-2	Luteal	Luteal	20	13.25	250	Negative	0	Eligible	Eligible	Eligible	MIP1b	6.52	6351	CCL4	In	NA	2.704871964456353	CVL	Luminex (or other bead-based)	Published	Serum progesterone
Boily-Larouche-2019	3	2	Ptid-3_Visit-2	Other	Luteal	14	2.70807547169811	216.666666666667	Negative	0	Eligible	Ineligible - serum progesterone outside of allowed windows	Ineligible - serum progesterone outside of allowed windows	MIP1b	1.5	6351	CCL4	Below	NA	0.5849625007211562	CVL	Luminex (or other bead-based)	Published	Serum progesterone
Boily-Larouche-2019	4	2	Ptid-4_Visit-2	Luteal	Luteal	22	4.03	580	Intermediate	6	Eligible	Eligible	Eligible	MIP1b	22.16	6351	CCL4	In	NA	4.469885976274464	CVL	Luminex (or other bead-based)	Published	Serum progesterone
Boily-Larouche-2019	5	2	Ptid-5_Visit-2	Luteal	Luteal	18	16.4	260	Negative	0	Eligible	Eligible	Eligible	MIP1b	214.17	6351	CCL4	In	NA	7.742612597582867	CVL	Luminex (or other bead-based)	Published	Serum progesterone
Boily-Larouche-2019	6	2	Ptid-6_Visit-2	Follicular	Follicular	19	0.89	10	Intermediate	6	Eligible	Eligible	Eligible	MIP1b	8.19	6351	CCL4	In	NA	3.0338634518662837	CVL	Luminex (or other bead-based)	Published	Serum progesterone
Boily-Larouche-2019	7	2	Ptid-7_Visit-2	Luteal	Luteal	19	6.28	460	Negative	0	Eligible	Eligible	Eligible	MIP1b	2.79	6351	CCL4	In	NA	1.480265122054463	CVL	Luminex (or other bead-based)	Published	Serum progesterone
Boily-Larouche-2019	8	2	Ptid-8_Visit-2	Luteal	Luteal	24	3.18	100	Negative	0	Eligible	Eligible	Eligible	MIP1b	32.2	6351	CCL4	In	NA	5.008988783227255	CVL	Luminex (or other bead-based)	Published	Serum progesterone
Boily-Larouche-2019	9	2	Ptid-9_Visit-2	Other	Follicular	12	1.9	530	Positive	9	Eligible	Ineligible - serum progesterone outside of allowed windows	Ineligible - serum progesterone outside of allowed windows	MIP1b	37.6	6351	CCL4	In	NA	5.232660756790275	CVL	Luminex (or other bead-based)	Published	Serum progesterone
Boily-Larouche-2019	10	2	Ptid-10_Visit-2	Other	Follicular	9	1.71	200	Negative	0	Eligible	Ineligible - serum progesterone outside of allowed windows	Ineligible - serum progesterone outside of allowed windows	MIP1b	1.5	6351	CCL4	Below	NA	0.5849625007211562	CVL	Luminex (or other bead-based)	Published	Serum progesterone
Boily-Larouche-2019	11	2	Ptid-11_Visit-2	Luteal	Luteal	26	5.89	150	Negative	0	Eligible	Eligible	Eligible	MIP1b	7.83	6351	CCL4	In	NA	2.969012307516316	CVL	Luminex (or other bead-based)	Published	Serum progesterone
Boily-Larouche-2019	12	2	Ptid-12_Visit-2	Other	Luteal	16	1.7	70	Intermediate	5	Eligible	Ineligible - serum progesterone outside of allowed windows	Ineligible - serum progesterone outside of allowed windows	MIP1b	13.85	6351	CCL4	In	NA	3.791814071161826	CVL	Luminex (or other bead-based)	Published	Serum progesterone
Boily-Larouche-2019	13	2	Ptid-13_Visit-2	Other	Follicular	16	2.38	220	Positive	8	Eligible	Ineligible - serum progesterone outside of allowed windows	Ineligible - serum progesterone outside of allowed windows	MIP1b	16.73	6351	CCL4	In	NA	4.064365540263628	CVL	Luminex (or other bead-based)	Published	Serum progesterone
Boily-Larouche-2019	14	2	Ptid-14_Visit-2	Luteal	Luteal	16	3.93	300	Positive	8	Eligible	Eligible	Eligible	MIP1b	1.5	6351	CCL4	Below	NA	0.5849625007211562	CVL	Luminex (or other bead-based)	Published	Serum progesterone
Boily-Larouche-2019	15	2	Ptid-15_Visit-2	Luteal	Luteal	18	6.72	410	Negative	0	Eligible	Eligible	Eligible	MIP1b	3.52	6351	CCL4	In	NA	1.8155754288625725	CVL	Luminex (or other bead-based)	Published	Serum progesterone
Boily-Larouche-2019	16	2	Ptid-16_Visit-2	Other	Luteal	19	1.19	270	Positive	8	Eligible	Ineligible - serum progesterone outside of allowed windows	Ineligible - serum progesterone outside of allowed windows	MIP1b	20.32	6351	CCL4	In	NA	4.344828496997441	CVL	Luminex (or other bead-based)	Published	Serum progesterone
Boily-Larouche-2019	17	2	Ptid-17_Visit-2	Other	Luteal	23	2.57	260	Negative	0	Eligible	Ineligible - serum progesterone outside of allowed windows	Ineligible - serum progesterone outside of allowed windows	MIP1b	9.49	6351	CCL4	In	NA	3.2464080872463845	CVL	Luminex (or other bead-based)	Published	Serum progesterone
Boily-Larouche-2019	18	2	Ptid-18_Visit-2	Luteal	Luteal	25	12.15	350	Negative	1	Eligible	Eligible	Eligible	MIP1b	1.5	6351	CCL4	Below	NA	0.5849625007211562	CVL	Luminex (or other bead-based)	Published	Serum progesterone
Boily-Larouche-2019	19	2	Ptid-19_Visit-2	Luteal	Luteal	24	15.11	220	Intermediate	6	Eligible	Eligible	Eligible	MIP1b	1.5	6351	CCL4	Below	NA	0.5849625007211562	CVL	Luminex (or other bead-based)	Published	Serum progesterone
Boily-Larouche-2019	20	2	Ptid-20_Visit-2	Luteal	Luteal	20	8.28	220	Negative	0	Eligible	Eligible	Eligible	MIP1b	30.1	6351	CCL4	In	NA	4.91169158187234	CVL	Luminex (or other bead-based)	Published	Serum progesterone
Boily-Larouche-2019	21	2	Ptid-21_Visit-2	Luteal	Luteal	21	9.68	320	Negative	0	Eligible	Eligible	Eligible	MIP1b	3.67	6351	CCL4	In	NA	1.875780063068488	CVL	Luminex (or other bead-based)	Published	Serum progesterone
Boily-Larouche-2019	22	2	Ptid-22_Visit-2	Luteal	Follicular	20	14.21	270	Positive	8	Eligible	Eligible	Eligible	MIP1b	22.77	6351	CCL4	In	NA	4.509062386361898	CVL	Luminex (or other bead-based)	Published	Serum progesterone
Boily-Larouche-2019	23	2	Ptid-23_Visit-2	Luteal	Luteal	21	6.99	360	Positive	7	Eligible	Eligible	Eligible	MIP1b	15.23	6351	CCL4	In	NA	3.9288440367125674	CVL	Luminex (or other bead-based)	Published	Serum progesterone
Boily-Larouche-2019	24	2	Ptid-24_Visit-2	Follicular	Luteal	24	0.05	NA	Positive	8	Eligible	Eligible	Eligible	MIP1b	19.04	6351	CCL4	In	NA	4.2509615735332185	CVL	Luminex (or other bead-based)	Published	Serum progesterone
Boily-Larouche-2019	25	2	Ptid-25_Visit-2	Luteal	Luteal	21	4.21	60	Negative	0	Eligible	Eligible	Eligible	MIP1b	1.5	6351	CCL4	Below	NA	0.5849625007211562	CVL	Luminex (or other bead-based)	Published	Serum progesterone
Boily-Larouche-2019	26	2	Ptid-26_Visit-2	Follicular	Luteal	22	0.42	590	Positive	8	Eligible	Eligible	Eligible	MIP1b	31.99	6351	CCL4	In	NA	4.999549087340949	CVL	Luminex (or other bead-based)	Published	Serum progesterone
Boily-Larouche-2019	27	2	Ptid-27_Visit-2	Luteal	Luteal	24	10.55	370	Intermediate	5	Eligible	Eligible	Eligible	MIP1b	1.5	6351	CCL4	Below	NA	0.5849625007211562	CVL	Luminex (or other bead-based)	Published	Serum progesterone
Boily-Larouche-2019	28	2	Ptid-28_Visit-2	Luteal	Luteal	23	3.73	90	Negative	0	Eligible	Eligible	Eligible	MIP1b	15.23	6351	CCL4	In	NA	3.9288440367125674	CVL	Luminex (or other bead-based)	Published	Serum progesterone
Boily-Larouche-2019	29	2	Ptid-29_Visit-2	Other	Luteal	21	1.25	640	NA	NA	Eligible	Ineligible - serum progesterone outside of allowed windows	Ineligible - serum progesterone outside of allowed windows	MIP1b	7.13	6351	CCL4	In	NA	2.833902076669163	CVL	Luminex (or other bead-based)	Published	Serum progesterone
Boily-Larouche-2019	30	2	Ptid-30_Visit-2	Luteal	Luteal	19	14.26	350	Negative	3	Eligible	Eligible	Eligible	MIP1b	1.5	6351	CCL4	Below	NA	0.5849625007211562	CVL	Luminex (or other bead-based)	Published	Serum progesterone
Boily-Larouche-2019	1	1	Ptid-1_Visit-1	Follicular	Follicular	9	0.25	50	Intermediate	4	Eligible	Eligible	Eligible	TNFa	18.85	7124	TNF	In	NA	4.236492618381302	CVL	Luminex (or other bead-based)	Published	Serum progesterone
Boily-Larouche-2019	2	1	Ptid-2_Visit-1	Follicular	Follicular	7	0.37	110	Negative	0	Eligible	Eligible	Eligible	TNFa	0.35	7124	TNF	Below	NA	-1.5145731728297582	CVL	Luminex (or other bead-based)	Published	Serum progesterone
Boily-Larouche-2019	3	1	Ptid-3_Visit-1	Other	Follicular	NA	1.9177358490566039	566.6666666666667	Negative	1	Eligible	Ineligible - serum progesterone outside of allowed windows	Ineligible - serum progesterone outside of allowed windows	TNFa	0.35	7124	TNF	Below	NA	-1.5145731728297582	CVL	Luminex (or other bead-based)	Published	Serum progesterone
Boily-Larouche-2019	4	1	Ptid-4_Visit-1	Other	Follicular	9	1.73	100	Positive	10	Eligible	Ineligible - serum progesterone outside of allowed windows	Ineligible - serum progesterone outside of allowed windows	TNFa	7.62	7124	TNF	In	NA	2.929790997718597	CVL	Luminex (or other bead-based)	Published	Serum progesterone
Boily-Larouche-2019	5	1	Ptid-5_Visit-1	Follicular	Follicular	9	0.045	190	Negative	1	Eligible	Eligible	Eligible	TNFa	0.35	7124	TNF	Below	NA	-1.5145731728297582	CVL	Luminex (or other bead-based)	Published	Serum progesterone
Boily-Larouche-2019	6	1	Ptid-6_Visit-1	Follicular	Follicular	10	0.045	10	Negative	0	Eligible	Eligible	Eligible	TNFa	0.35	7124	TNF	Below	NA	-1.5145731728297582	CVL	Luminex (or other bead-based)	Published	Serum progesterone
Boily-Larouche-2019	7	1	Ptid-7_Visit-1	Luteal	Follicular	8	3.83	240	Positive	8	Eligible	Eligible	Eligible	TNFa	14.88	7124	TNF	In	NA	3.8953026213333066	CVL	Luminex (or other bead-based)	Published	Serum progesterone
Boily-Larouche-2019	8	1	Ptid-8_Visit-1	Follicular	Follicular	9	0.53	130	Negative	0	Eligible	Eligible	Eligible	TNFa	0.35	7124	TNF	Below	NA	-1.5145731728297582	CVL	Luminex (or other bead-based)	Published	Serum progesterone
Boily-Larouche-2019	9	1	Ptid-9_Visit-1	Luteal	Luteal	8	3.44	290	Intermediate	6	Eligible	Eligible	Eligible	TNFa	0.35	7124	TNF	Below	NA	-1.5145731728297582	CVL	Luminex (or other bead-based)	Published	Serum progesterone
Boily-Larouche-2019	10	1	Ptid-10_Visit-1	Other	Luteal	5	1.19	370	Negative	0	Eligible	Ineligible - serum progesterone outside of allowed windows	Ineligible - serum progesterone outside of allowed windows	TNFa	0.35	7124	TNF	Below	NA	-1.5145731728297582	CVL	Luminex (or other bead-based)	Published	Serum progesterone
Boily-Larouche-2019	11	1	Ptid-11_Visit-1	Follicular	Follicular	8	0.23	180	Negative	0	Eligible	Eligible	Eligible	TNFa	6.8	7124	TNF	In	NA	2.765534746362977	CVL	Luminex (or other bead-based)	Published	Serum progesterone
Boily-Larouche-2019	12	1	Ptid-12_Visit-1	Other	Follicular	9	2.24	360	Negative	0	Eligible	Ineligible - serum progesterone outside of allowed windows	Ineligible - serum progesterone outside of allowed windows	TNFa	3.74	7124	TNF	In	NA	1.903038270112912	CVL	Luminex (or other bead-based)	Published	Serum progesterone
Boily-Larouche-2019	13	1	Ptid-13_Visit-1	Other	Follicular	8	2.11	110	Positive	8	Eligible	Ineligible - serum progesterone outside of allowed windows	Ineligible - serum progesterone outside of allowed windows	TNFa	16.17	7124	TNF	In	NA	4.015247773698937	CVL	Luminex (or other bead-based)	Published	Serum progesterone
Boily-Larouche-2019	14	1	Ptid-14_Visit-1	Follicular	Follicular	6	0.8	60	Positive	8	Eligible	Eligible	Eligible	TNFa	0.35	7124	TNF	Below	NA	-1.5145731728297582	CVL	Luminex (or other bead-based)	Published	Serum progesterone
Boily-Larouche-2019	15	1	Ptid-15_Visit-1	Other	Follicular	4	1.09	10	Negative	0	Eligible	Ineligible - serum progesterone outside of allowed windows	Ineligible - serum progesterone outside of allowed windows	TNFa	0.35	7124	TNF	Below	NA	-1.5145731728297582	CVL	Luminex (or other bead-based)	Published	Serum progesterone
Boily-Larouche-2019	16	1	Ptid-16_Visit-1	Follicular	Follicular	12	0.98	180	Intermediate	6	Eligible	Eligible	Eligible	TNFa	0.35	7124	TNF	Below	NA	-1.5145731728297582	CVL	Luminex (or other bead-based)	Published	Serum progesterone
Boily-Larouche-2019	17	1	Ptid-17_Visit-1	Follicular	Follicular	8	0.65	270	Positive	10	Eligible	Eligible	Eligible	TNFa	0.35	7124	TNF	Below	NA	-1.5145731728297582	CVL	Luminex (or other bead-based)	Published	Serum progesterone
Boily-Larouche-2019	18	1	Ptid-18_Visit-1	Other	Follicular	5	2.05	10	Negative	0	Eligible	Ineligible - serum progesterone outside of allowed windows	Ineligible - serum progesterone outside of allowed windows	TNFa	0.35	7124	TNF	Below	NA	-1.5145731728297582	CVL	Luminex (or other bead-based)	Published	Serum progesterone
Boily-Larouche-2019	19	1	Ptid-19_Visit-1	Other	Follicular	9	1.03	510	Intermediate	5	Eligible	Ineligible - serum progesterone outside of allowed windows	Ineligible - serum progesterone outside of allowed windows	TNFa	0.35	7124	TNF	Below	NA	-1.5145731728297582	CVL	Luminex (or other bead-based)	Published	Serum progesterone
Boily-Larouche-2019	20	1	Ptid-20_Visit-1	Other	Follicular	5	1.6	10	Negative	0	Eligible	Ineligible - serum progesterone outside of allowed windows	Ineligible - serum progesterone outside of allowed windows	TNFa	0.35	7124	TNF	Below	NA	-1.5145731728297582	CVL	Luminex (or other bead-based)	Published	Serum progesterone
Boily-Larouche-2019	21	1	Ptid-21_Visit-1	Other	Follicular	8	1.09	250	Negative	0	Eligible	Ineligible - serum progesterone outside of allowed windows	Ineligible - serum progesterone outside of allowed windows	TNFa	0.35	7124	TNF	Below	NA	-1.5145731728297582	CVL	Luminex (or other bead-based)	Published	Serum progesterone
Boily-Larouche-2019	22	1	Ptid-22_Visit-1	Other	Follicular	7	1.61	10	Negative	0	Eligible	Ineligible - serum progesterone outside of allowed windows	Ineligible - serum progesterone outside of allowed windows	TNFa	0.35	7124	TNF	Below	NA	-1.5145731728297582	CVL	Luminex (or other bead-based)	Published	Serum progesterone
Boily-Larouche-2019	23	1	Ptid-23_Visit-1	Other	Follicular	7	1.21	180	Negative	2	Eligible	Ineligible - serum progesterone outside of allowed windows	Ineligible - serum progesterone outside of allowed windows	TNFa	0.35	7124	TNF	Below	NA	-1.5145731728297582	CVL	Luminex (or other bead-based)	Published	Serum progesterone
Boily-Larouche-2019	24	1	Ptid-24_Visit-1	Other	Follicular	9	NA	190	Positive	8	Eligible	Ineligible - no menstrual cycle information	Ineligible - no menstrual cycle information	TNFa	0.35	7124	TNF	Below	NA	-1.5145731728297582	CVL	Luminex (or other bead-based)	Published	Serum progesterone
Boily-Larouche-2019	25	1	Ptid-25_Visit-1	Follicular	Follicular	6	0.045	90	Intermediate	6	Eligible	Eligible	Eligible	TNFa	0.35	7124	TNF	Below	NA	-1.5145731728297582	CVL	Luminex (or other bead-based)	Published	Serum progesterone
Boily-Larouche-2019	26	1	Ptid-26_Visit-1	Luteal	Follicular	9	3.06	10	Intermediate	6	Eligible	Eligible	Eligible	TNFa	0.35	7124	TNF	Below	NA	-1.5145731728297582	CVL	Luminex (or other bead-based)	Published	Serum progesterone
Boily-Larouche-2019	27	1	Ptid-27_Visit-1	Luteal	Follicular	8	3.65	200	Positive	8	Eligible	Eligible	Eligible	TNFa	0.35	7124	TNF	Below	NA	-1.5145731728297582	CVL	Luminex (or other bead-based)	Published	Serum progesterone
Boily-Larouche-2019	28	1	Ptid-28_Visit-1	Other	Follicular	10	2.62	330	Negative	1	Eligible	Ineligible - serum progesterone outside of allowed windows	Ineligible - serum progesterone outside of allowed windows	TNFa	0.35	7124	TNF	Below	NA	-1.5145731728297582	CVL	Luminex (or other bead-based)	Published	Serum progesterone
Boily-Larouche-2019	29	1	Ptid-29_Visit-1	Luteal	Follicular	7	4.89	360	Positive	10	Eligible	Eligible	Eligible	TNFa	5.97	7124	TNF	In	NA	2.5777309314900805	CVL	Luminex (or other bead-based)	Published	Serum progesterone
Boily-Larouche-2019	30	1	Ptid-30_Visit-1	Follicular	Follicular	6	0.18	200	Positive	8	Eligible	Eligible	Eligible	TNFa	0.35	7124	TNF	Below	NA	-1.5145731728297582	CVL	Luminex (or other bead-based)	Published	Serum progesterone
Boily-Larouche-2019	1	2	Ptid-1_Visit-2	Other	Luteal	20	1.56	70	Intermediate	5	Eligible	Ineligible - serum progesterone outside of allowed windows	Ineligible - serum progesterone outside of allowed windows	TNFa	5.83	7124	TNF	In	NA	2.5434958834257717	CVL	Luminex (or other bead-based)	Published	Serum progesterone
Boily-Larouche-2019	2	2	Ptid-2_Visit-2	Luteal	Luteal	20	13.25	250	Negative	0	Eligible	Eligible	Eligible	TNFa	0.35	7124	TNF	Below	NA	-1.5145731728297582	CVL	Luminex (or other bead-based)	Published	Serum progesterone
Boily-Larouche-2019	3	2	Ptid-3_Visit-2	Other	Luteal	14	2.70807547169811	216.666666666667	Negative	0	Eligible	Ineligible - serum progesterone outside of allowed windows	Ineligible - serum progesterone outside of allowed windows	TNFa	0.35	7124	TNF	Below	NA	-1.5145731728297582	CVL	Luminex (or other bead-based)	Published	Serum progesterone
Boily-Larouche-2019	4	2	Ptid-4_Visit-2	Luteal	Luteal	22	4.03	580	Intermediate	6	Eligible	Eligible	Eligible	TNFa	8.07	7124	TNF	In	NA	3.0125686735030555	CVL	Luminex (or other bead-based)	Published	Serum progesterone
Boily-Larouche-2019	5	2	Ptid-5_Visit-2	Luteal	Luteal	18	16.4	260	Negative	0	Eligible	Eligible	Eligible	TNFa	19.62	7124	TNF	In	NA	4.294253136444514	CVL	Luminex (or other bead-based)	Published	Serum progesterone
Boily-Larouche-2019	6	2	Ptid-6_Visit-2	Follicular	Follicular	19	0.89	10	Intermediate	6	Eligible	Eligible	Eligible	TNFa	10.37	7124	TNF	In	NA	3.374343989038501	CVL	Luminex (or other bead-based)	Published	Serum progesterone
Boily-Larouche-2019	7	2	Ptid-7_Visit-2	Luteal	Luteal	19	6.28	460	Negative	0	Eligible	Eligible	Eligible	TNFa	0.35	7124	TNF	Below	NA	-1.5145731728297582	CVL	Luminex (or other bead-based)	Published	Serum progesterone
Boily-Larouche-2019	8	2	Ptid-8_Visit-2	Luteal	Luteal	24	3.18	100	Negative	0	Eligible	Eligible	Eligible	TNFa	3.26	7124	TNF	In	NA	1.7048719644563528	CVL	Luminex (or other bead-based)	Published	Serum progesterone
Boily-Larouche-2019	9	2	Ptid-9_Visit-2	Other	Follicular	12	1.9	530	Positive	9	Eligible	Ineligible - serum progesterone outside of allowed windows	Ineligible - serum progesterone outside of allowed windows	TNFa	7.15	7124	TNF	In	NA	2.8379432418910273	CVL	Luminex (or other bead-based)	Published	Serum progesterone
Boily-Larouche-2019	10	2	Ptid-10_Visit-2	Other	Follicular	9	1.71	200	Negative	0	Eligible	Ineligible - serum progesterone outside of allowed windows	Ineligible - serum progesterone outside of allowed windows	TNFa	0.35	7124	TNF	Below	NA	-1.5145731728297582	CVL	Luminex (or other bead-based)	Published	Serum progesterone
Boily-Larouche-2019	11	2	Ptid-11_Visit-2	Luteal	Luteal	26	5.89	150	Negative	0	Eligible	Eligible	Eligible	TNFa	0.35	7124	TNF	Below	NA	-1.5145731728297582	CVL	Luminex (or other bead-based)	Published	Serum progesterone
Boily-Larouche-2019	12	2	Ptid-12_Visit-2	Other	Luteal	16	1.7	70	Intermediate	5	Eligible	Ineligible - serum progesterone outside of allowed windows	Ineligible - serum progesterone outside of allowed windows	TNFa	0.35	7124	TNF	Below	NA	-1.5145731728297582	CVL	Luminex (or other bead-based)	Published	Serum progesterone
Boily-Larouche-2019	13	2	Ptid-13_Visit-2	Other	Follicular	16	2.38	220	Positive	8	Eligible	Ineligible - serum progesterone outside of allowed windows	Ineligible - serum progesterone outside of allowed windows	TNFa	0.35	7124	TNF	Below	NA	-1.5145731728297582	CVL	Luminex (or other bead-based)	Published	Serum progesterone
Boily-Larouche-2019	14	2	Ptid-14_Visit-2	Luteal	Luteal	16	3.93	300	Positive	8	Eligible	Eligible	Eligible	TNFa	0.35	7124	TNF	Below	NA	-1.5145731728297582	CVL	Luminex (or other bead-based)	Published	Serum progesterone
Boily-Larouche-2019	15	2	Ptid-15_Visit-2	Luteal	Luteal	18	6.72	410	Negative	0	Eligible	Eligible	Eligible	TNFa	0.35	7124	TNF	Below	NA	-1.5145731728297582	CVL	Luminex (or other bead-based)	Published	Serum progesterone
Boily-Larouche-2019	16	2	Ptid-16_Visit-2	Other	Luteal	19	1.19	270	Positive	8	Eligible	Ineligible - serum progesterone outside of allowed windows	Ineligible - serum progesterone outside of allowed windows	TNFa	0.35	7124	TNF	Below	NA	-1.5145731728297582	CVL	Luminex (or other bead-based)	Published	Serum progesterone
Boily-Larouche-2019	17	2	Ptid-17_Visit-2	Other	Luteal	23	2.57	260	Negative	0	Eligible	Ineligible - serum progesterone outside of allowed windows	Ineligible - serum progesterone outside of allowed windows	TNFa	0.35	7124	TNF	Below	NA	-1.5145731728297582	CVL	Luminex (or other bead-based)	Published	Serum progesterone
Boily-Larouche-2019	18	2	Ptid-18_Visit-2	Luteal	Luteal	25	12.15	350	Negative	1	Eligible	Eligible	Eligible	TNFa	0.35	7124	TNF	Below	NA	-1.5145731728297582	CVL	Luminex (or other bead-based)	Published	Serum progesterone
Boily-Larouche-2019	19	2	Ptid-19_Visit-2	Luteal	Luteal	24	15.11	220	Intermediate	6	Eligible	Eligible	Eligible	TNFa	0.35	7124	TNF	Below	NA	-1.5145731728297582	CVL	Luminex (or other bead-based)	Published	Serum progesterone
Boily-Larouche-2019	20	2	Ptid-20_Visit-2	Luteal	Luteal	20	8.28	220	Negative	0	Eligible	Eligible	Eligible	TNFa	0.35	7124	TNF	Below	NA	-1.5145731728297582	CVL	Luminex (or other bead-based)	Published	Serum progesterone
Boily-Larouche-2019	21	2	Ptid-21_Visit-2	Luteal	Luteal	21	9.68	320	Negative	0	Eligible	Eligible	Eligible	TNFa	0.35	7124	TNF	Below	NA	-1.5145731728297582	CVL	Luminex (or other bead-based)	Published	Serum progesterone
Boily-Larouche-2019	22	2	Ptid-22_Visit-2	Luteal	Follicular	20	14.21	270	Positive	8	Eligible	Eligible	Eligible	TNFa	19.83	7124	TNF	In	NA	4.309612772454123	CVL	Luminex (or other bead-based)	Published	Serum progesterone
Boily-Larouche-2019	23	2	Ptid-23_Visit-2	Luteal	Luteal	21	6.99	360	Positive	7	Eligible	Eligible	Eligible	TNFa	0.35	7124	TNF	Below	NA	-1.5145731728297582	CVL	Luminex (or other bead-based)	Published	Serum progesterone
Boily-Larouche-2019	24	2	Ptid-24_Visit-2	Follicular	Luteal	24	0.05	NA	Positive	8	Eligible	Eligible	Eligible	TNFa	0.35	7124	TNF	Below	NA	-1.5145731728297582	CVL	Luminex (or other bead-based)	Published	Serum progesterone
Boily-Larouche-2019	25	2	Ptid-25_Visit-2	Luteal	Luteal	21	4.21	60	Negative	0	Eligible	Eligible	Eligible	TNFa	0.35	7124	TNF	Below	NA	-1.5145731728297582	CVL	Luminex (or other bead-based)	Published	Serum progesterone
Boily-Larouche-2019	26	2	Ptid-26_Visit-2	Follicular	Luteal	22	0.42	590	Positive	8	Eligible	Eligible	Eligible	TNFa	4.19	7124	TNF	In	NA	2.066950243924627	CVL	Luminex (or other bead-based)	Published	Serum progesterone
Boily-Larouche-2019	27	2	Ptid-27_Visit-2	Luteal	Luteal	24	10.55	370	Intermediate	5	Eligible	Eligible	Eligible	TNFa	0.35	7124	TNF	Below	NA	-1.5145731728297582	CVL	Luminex (or other bead-based)	Published	Serum progesterone
Boily-Larouche-2019	28	2	Ptid-28_Visit-2	Luteal	Luteal	23	3.73	90	Negative	0	Eligible	Eligible	Eligible	TNFa	0.35	7124	TNF	Below	NA	-1.5145731728297582	CVL	Luminex (or other bead-based)	Published	Serum progesterone
Boily-Larouche-2019	29	2	Ptid-29_Visit-2	Other	Luteal	21	1.25	640	NA	NA	Eligible	Ineligible - serum progesterone outside of allowed windows	Ineligible - serum progesterone outside of allowed windows	TNFa	0.35	7124	TNF	Below	NA	-1.5145731728297582	CVL	Luminex (or other bead-based)	Published	Serum progesterone
Boily-Larouche-2019	30	2	Ptid-30_Visit-2	Luteal	Luteal	19	14.26	350	Negative	3	Eligible	Eligible	Eligible	TNFa	0.35	7124	TNF	Below	NA	-1.5145731728297582	CVL	Luminex (or other bead-based)	Published	Serum progesterone
Boily-Larouche-2019	2	1	Ptid-2_Visit-1	Follicular	Follicular	7	0.37	110	Negative	0	Eligible	Eligible	Eligible	IL1RA	73152.15	3557	IL1RN	In	NA	16.158612646493598	CVL	Luminex (or other bead-based)	Published	Serum progesterone
Boily-Larouche-2019	4	1	Ptid-4_Visit-1	Other	Follicular	9	1.73	100	Positive	10	Eligible	Ineligible - serum progesterone outside of allowed windows	Ineligible - serum progesterone outside of allowed windows	IL1RA	158878	3557	IL1RN	In	NA	17.277559841487722	CVL	Luminex (or other bead-based)	Published	Serum progesterone
Boily-Larouche-2019	5	1	Ptid-5_Visit-1	Follicular	Follicular	9	0.045	190	Negative	1	Eligible	Eligible	Eligible	IL1RA	21697.61649	3557	IL1RN	In	NA	14.40524894908918	CVL	Luminex (or other bead-based)	Published	Serum progesterone
Boily-Larouche-2019	6	1	Ptid-6_Visit-1	Follicular	Follicular	10	0.045	10	Negative	0	Eligible	Eligible	Eligible	IL1RA	64791.02	3557	IL1RN	In	NA	15.983506249769974	CVL	Luminex (or other bead-based)	Published	Serum progesterone
Boily-Larouche-2019	7	1	Ptid-7_Visit-1	Luteal	Follicular	8	3.83	240	Positive	8	Eligible	Eligible	Eligible	IL1RA	560000	3557	IL1RN	Above	NA	19.095067301607052	CVL	Luminex (or other bead-based)	Published	Serum progesterone
Boily-Larouche-2019	8	1	Ptid-8_Visit-1	Follicular	Follicular	9	0.53	130	Negative	0	Eligible	Eligible	Eligible	IL1RA	159458.16	3557	IL1RN	In	NA	17.28281840137984	CVL	Luminex (or other bead-based)	Published	Serum progesterone
Boily-Larouche-2019	9	1	Ptid-9_Visit-1	Luteal	Luteal	8	3.44	290	Intermediate	6	Eligible	Eligible	Eligible	IL1RA	4515.36	3557	IL1RN	In	NA	12.140625299945192	CVL	Luminex (or other bead-based)	Published	Serum progesterone
Boily-Larouche-2019	10	1	Ptid-10_Visit-1	Other	Luteal	5	1.19	370	Negative	0	Eligible	Ineligible - serum progesterone outside of allowed windows	Ineligible - serum progesterone outside of allowed windows	IL1RA	8720.12	3557	IL1RN	In	NA	13.090132273129162	CVL	Luminex (or other bead-based)	Published	Serum progesterone
Boily-Larouche-2019	11	1	Ptid-11_Visit-1	Follicular	Follicular	8	0.23	180	Negative	0	Eligible	Eligible	Eligible	IL1RA	79838.86	3557	IL1RN	In	NA	16.284803500474016	CVL	Luminex (or other bead-based)	Published	Serum progesterone
Boily-Larouche-2019	12	1	Ptid-12_Visit-1	Other	Follicular	9	2.24	360	Negative	0	Eligible	Ineligible - serum progesterone outside of allowed windows	Ineligible - serum progesterone outside of allowed windows	IL1RA	49323.73	3557	IL1RN	In	NA	15.589994284096054	CVL	Luminex (or other bead-based)	Published	Serum progesterone
Boily-Larouche-2019	13	1	Ptid-13_Visit-1	Other	Follicular	8	2.11	110	Positive	8	Eligible	Ineligible - serum progesterone outside of allowed windows	Ineligible - serum progesterone outside of allowed windows	IL1RA	120703.33	3557	IL1RN	In	NA	16.881105952586218	CVL	Luminex (or other bead-based)	Published	Serum progesterone
Boily-Larouche-2019	14	1	Ptid-14_Visit-1	Follicular	Follicular	6	0.8	60	Positive	8	Eligible	Eligible	Eligible	IL1RA	56946.16	3557	IL1RN	In	NA	15.797310940785065	CVL	Luminex (or other bead-based)	Published	Serum progesterone
Boily-Larouche-2019	15	1	Ptid-15_Visit-1	Other	Follicular	4	1.09	10	Negative	0	Eligible	Ineligible - serum progesterone outside of allowed windows	Ineligible - serum progesterone outside of allowed windows	IL1RA	27813.34	3557	IL1RN	In	NA	14.76348938249011	CVL	Luminex (or other bead-based)	Published	Serum progesterone
Boily-Larouche-2019	16	1	Ptid-16_Visit-1	Follicular	Follicular	12	0.98	180	Intermediate	6	Eligible	Eligible	Eligible	IL1RA	560000	3557	IL1RN	Above	NA	19.095067301607052	CVL	Luminex (or other bead-based)	Published	Serum progesterone
Boily-Larouche-2019	17	1	Ptid-17_Visit-1	Follicular	Follicular	8	0.65	270	Positive	10	Eligible	Eligible	Eligible	IL1RA	66073.38	3557	IL1RN	In	NA	16.011781527571912	CVL	Luminex (or other bead-based)	Published	Serum progesterone
Boily-Larouche-2019	18	1	Ptid-18_Visit-1	Other	Follicular	5	2.05	10	Negative	0	Eligible	Ineligible - serum progesterone outside of allowed windows	Ineligible - serum progesterone outside of allowed windows	IL1RA	87548.81	3557	IL1RN	In	NA	16.417799948627856	CVL	Luminex (or other bead-based)	Published	Serum progesterone
Boily-Larouche-2019	19	1	Ptid-19_Visit-1	Other	Follicular	9	1.03	510	Intermediate	5	Eligible	Ineligible - serum progesterone outside of allowed windows	Ineligible - serum progesterone outside of allowed windows	IL1RA	418670.3027	3557	IL1RN	In	NA	18.675455062285934	CVL	Luminex (or other bead-based)	Published	Serum progesterone
Boily-Larouche-2019	20	1	Ptid-20_Visit-1	Other	Follicular	5	1.6	10	Negative	0	Eligible	Ineligible - serum progesterone outside of allowed windows	Ineligible - serum progesterone outside of allowed windows	IL1RA	40305.44	3557	IL1RN	In	NA	15.29868695109081	CVL	Luminex (or other bead-based)	Published	Serum progesterone
Boily-Larouche-2019	21	1	Ptid-21_Visit-1	Other	Follicular	8	1.09	250	Negative	0	Eligible	Ineligible - serum progesterone outside of allowed windows	Ineligible - serum progesterone outside of allowed windows	IL1RA	10172.44	3557	IL1RN	In	NA	13.312378150552595	CVL	Luminex (or other bead-based)	Published	Serum progesterone
Boily-Larouche-2019	22	1	Ptid-22_Visit-1	Other	Follicular	7	1.61	10	Negative	0	Eligible	Ineligible - serum progesterone outside of allowed windows	Ineligible - serum progesterone outside of allowed windows	IL1RA	32743.70509	3557	IL1RN	In	NA	14.9989299577004	CVL	Luminex (or other bead-based)	Published	Serum progesterone
Boily-Larouche-2019	23	1	Ptid-23_Visit-1	Other	Follicular	7	1.21	180	Negative	2	Eligible	Ineligible - serum progesterone outside of allowed windows	Ineligible - serum progesterone outside of allowed windows	IL1RA	56851.13	3557	IL1RN	In	NA	15.794901404642246	CVL	Luminex (or other bead-based)	Published	Serum progesterone
Boily-Larouche-2019	24	1	Ptid-24_Visit-1	Other	Follicular	9	NA	190	Positive	8	Eligible	Ineligible - no menstrual cycle information	Ineligible - no menstrual cycle information	IL1RA	16567.7	3557	IL1RN	In	NA	14.016085714824158	CVL	Luminex (or other bead-based)	Published	Serum progesterone
Boily-Larouche-2019	25	1	Ptid-25_Visit-1	Follicular	Follicular	6	0.045	90	Intermediate	6	Eligible	Eligible	Eligible	IL1RA	38782.91	3557	IL1RN	In	NA	15.243133436863715	CVL	Luminex (or other bead-based)	Published	Serum progesterone
Boily-Larouche-2019	26	1	Ptid-26_Visit-1	Luteal	Follicular	9	3.06	10	Intermediate	6	Eligible	Eligible	Eligible	IL1RA	85361.09	3557	IL1RN	In	NA	16.381290978012096	CVL	Luminex (or other bead-based)	Published	Serum progesterone
Boily-Larouche-2019	27	1	Ptid-27_Visit-1	Luteal	Follicular	8	3.65	200	Positive	8	Eligible	Eligible	Eligible	IL1RA	52172.37	3557	IL1RN	In	NA	15.67099835076416	CVL	Luminex (or other bead-based)	Published	Serum progesterone
Boily-Larouche-2019	28	1	Ptid-28_Visit-1	Other	Follicular	10	2.62	330	Negative	1	Eligible	Ineligible - serum progesterone outside of allowed windows	Ineligible - serum progesterone outside of allowed windows	IL1RA	291391.83	3557	IL1RN	In	NA	18.152600902341224	CVL	Luminex (or other bead-based)	Published	Serum progesterone
Boily-Larouche-2019	29	1	Ptid-29_Visit-1	Luteal	Follicular	7	4.89	360	Positive	10	Eligible	Eligible	Eligible	IL1RA	560000	3557	IL1RN	Above	NA	19.095067301607052	CVL	Luminex (or other bead-based)	Published	Serum progesterone
Boily-Larouche-2019	30	1	Ptid-30_Visit-1	Follicular	Follicular	6	0.18	200	Positive	8	Eligible	Eligible	Eligible	IL1RA	560000	3557	IL1RN	Above	NA	19.095067301607052	CVL	Luminex (or other bead-based)	Published	Serum progesterone
Boily-Larouche-2019	2	2	Ptid-2_Visit-2	Luteal	Luteal	20	13.25	250	Negative	0	Eligible	Eligible	Eligible	IL1RA	81362.96	3557	IL1RN	In	NA	16.312084545220298	CVL	Luminex (or other bead-based)	Published	Serum progesterone
Boily-Larouche-2019	4	2	Ptid-4_Visit-2	Luteal	Luteal	22	4.03	580	Intermediate	6	Eligible	Eligible	Eligible	IL1RA	71931.61	3557	IL1RN	In	NA	16.13433827495165	CVL	Luminex (or other bead-based)	Published	Serum progesterone
Boily-Larouche-2019	6	2	Ptid-6_Visit-2	Follicular	Follicular	19	0.89	10	Intermediate	6	Eligible	Eligible	Eligible	IL1RA	560000	3557	IL1RN	Above	NA	19.095067301607052	CVL	Luminex (or other bead-based)	Published	Serum progesterone
Boily-Larouche-2019	7	2	Ptid-7_Visit-2	Luteal	Luteal	19	6.28	460	Negative	0	Eligible	Eligible	Eligible	IL1RA	215597.75	3557	IL1RN	In	NA	17.71798259649393	CVL	Luminex (or other bead-based)	Published	Serum progesterone
Boily-Larouche-2019	8	2	Ptid-8_Visit-2	Luteal	Luteal	24	3.18	100	Negative	0	Eligible	Eligible	Eligible	IL1RA	25500.8	3557	IL1RN	In	NA	14.63825488694451	CVL	Luminex (or other bead-based)	Published	Serum progesterone
Boily-Larouche-2019	9	2	Ptid-9_Visit-2	Other	Follicular	12	1.9	530	Positive	9	Eligible	Ineligible - serum progesterone outside of allowed windows	Ineligible - serum progesterone outside of allowed windows	IL1RA	274602.15	3557	IL1RN	In	NA	18.066983395559827	CVL	Luminex (or other bead-based)	Published	Serum progesterone
Boily-Larouche-2019	10	2	Ptid-10_Visit-2	Other	Follicular	9	1.71	200	Negative	0	Eligible	Ineligible - serum progesterone outside of allowed windows	Ineligible - serum progesterone outside of allowed windows	IL1RA	65609.69	3557	IL1RN	In	NA	16.00162128406586	CVL	Luminex (or other bead-based)	Published	Serum progesterone
Boily-Larouche-2019	11	2	Ptid-11_Visit-2	Luteal	Luteal	26	5.89	150	Negative	0	Eligible	Eligible	Eligible	IL1RA	81907.05	3557	IL1RN	In	NA	16.321700014105605	CVL	Luminex (or other bead-based)	Published	Serum progesterone
Boily-Larouche-2019	12	2	Ptid-12_Visit-2	Other	Luteal	16	1.7	70	Intermediate	5	Eligible	Ineligible - serum progesterone outside of allowed windows	Ineligible - serum progesterone outside of allowed windows	IL1RA	54813.75	3557	IL1RN	In	NA	15.742250217416759	CVL	Luminex (or other bead-based)	Published	Serum progesterone
Boily-Larouche-2019	13	2	Ptid-13_Visit-2	Other	Follicular	16	2.38	220	Positive	8	Eligible	Ineligible - serum progesterone outside of allowed windows	Ineligible - serum progesterone outside of allowed windows	IL1RA	38297.67	3557	IL1RN	In	NA	15.224969001942553	CVL	Luminex (or other bead-based)	Published	Serum progesterone
Boily-Larouche-2019	14	2	Ptid-14_Visit-2	Luteal	Luteal	16	3.93	300	Positive	8	Eligible	Eligible	Eligible	IL1RA	378373.8	3557	IL1RN	In	NA	18.52945266903722	CVL	Luminex (or other bead-based)	Published	Serum progesterone
Boily-Larouche-2019	15	2	Ptid-15_Visit-2	Luteal	Luteal	18	6.72	410	Negative	0	Eligible	Eligible	Eligible	IL1RA	85274.82	3557	IL1RN	In	NA	16.37983218411834	CVL	Luminex (or other bead-based)	Published	Serum progesterone
Boily-Larouche-2019	16	2	Ptid-16_Visit-2	Other	Luteal	19	1.19	270	Positive	8	Eligible	Ineligible - serum progesterone outside of allowed windows	Ineligible - serum progesterone outside of allowed windows	IL1RA	560000	3557	IL1RN	Above	NA	19.095067301607052	CVL	Luminex (or other bead-based)	Published	Serum progesterone
Boily-Larouche-2019	17	2	Ptid-17_Visit-2	Other	Luteal	23	2.57	260	Negative	0	Eligible	Ineligible - serum progesterone outside of allowed windows	Ineligible - serum progesterone outside of allowed windows	IL1RA	39453.45	3557	IL1RN	In	NA	15.267863841518608	CVL	Luminex (or other bead-based)	Published	Serum progesterone
Boily-Larouche-2019	18	2	Ptid-18_Visit-2	Luteal	Luteal	25	12.15	350	Negative	1	Eligible	Eligible	Eligible	IL1RA	10249.52	3557	IL1RN	In	NA	13.323268727345086	CVL	Luminex (or other bead-based)	Published	Serum progesterone
Boily-Larouche-2019	19	2	Ptid-19_Visit-2	Luteal	Luteal	24	15.11	220	Intermediate	6	Eligible	Eligible	Eligible	IL1RA	409932.5521	3557	IL1RN	In	NA	18.645027031105215	CVL	Luminex (or other bead-based)	Published	Serum progesterone
Boily-Larouche-2019	20	2	Ptid-20_Visit-2	Luteal	Luteal	20	8.28	220	Negative	0	Eligible	Eligible	Eligible	IL1RA	39986.46223	3557	IL1RN	In	NA	15.287224025063312	CVL	Luminex (or other bead-based)	Published	Serum progesterone
Boily-Larouche-2019	21	2	Ptid-21_Visit-2	Luteal	Luteal	21	9.68	320	Negative	0	Eligible	Eligible	Eligible	IL1RA	14455.52156	3557	IL1RN	In	NA	13.819333042217819	CVL	Luminex (or other bead-based)	Published	Serum progesterone
Boily-Larouche-2019	22	2	Ptid-22_Visit-2	Luteal	Follicular	20	14.21	270	Positive	8	Eligible	Eligible	Eligible	IL1RA	14751.87	3557	IL1RN	In	NA	13.848610226818865	CVL	Luminex (or other bead-based)	Published	Serum progesterone
Boily-Larouche-2019	23	2	Ptid-23_Visit-2	Luteal	Luteal	21	6.99	360	Positive	7	Eligible	Eligible	Eligible	IL1RA	42607.13	3557	IL1RN	In	NA	15.378807254951603	CVL	Luminex (or other bead-based)	Published	Serum progesterone
Boily-Larouche-2019	24	2	Ptid-24_Visit-2	Follicular	Luteal	24	0.05	NA	Positive	8	Eligible	Eligible	Eligible	IL1RA	185870.39	3557	IL1RN	In	NA	17.50393743510528	CVL	Luminex (or other bead-based)	Published	Serum progesterone
Boily-Larouche-2019	25	2	Ptid-25_Visit-2	Luteal	Luteal	21	4.21	60	Negative	0	Eligible	Eligible	Eligible	IL1RA	443245.21	3557	IL1RN	In	NA	18.75774551493114	CVL	Luminex (or other bead-based)	Published	Serum progesterone
Boily-Larouche-2019	26	2	Ptid-26_Visit-2	Follicular	Luteal	22	0.42	590	Positive	8	Eligible	Eligible	Eligible	IL1RA	219611.1	3557	IL1RN	In	NA	17.744591450046972	CVL	Luminex (or other bead-based)	Published	Serum progesterone
Boily-Larouche-2019	27	2	Ptid-27_Visit-2	Luteal	Luteal	24	10.55	370	Intermediate	5	Eligible	Eligible	Eligible	IL1RA	107937.76	3557	IL1RN	In	NA	16.719840127352644	CVL	Luminex (or other bead-based)	Published	Serum progesterone
Boily-Larouche-2019	28	2	Ptid-28_Visit-2	Luteal	Luteal	23	3.73	90	Negative	0	Eligible	Eligible	Eligible	IL1RA	404053.3	3557	IL1RN	In	NA	18.624186090616053	CVL	Luminex (or other bead-based)	Published	Serum progesterone
Boily-Larouche-2019	29	2	Ptid-29_Visit-2	Other	Luteal	21	1.25	640	NA	NA	Eligible	Ineligible - serum progesterone outside of allowed windows	Ineligible - serum progesterone outside of allowed windows	IL1RA	28618.56713	3557	IL1RN	In	NA	14.804663820789699	CVL	Luminex (or other bead-based)	Published	Serum progesterone
Boily-Larouche-2019	30	2	Ptid-30_Visit-2	Luteal	Luteal	19	14.26	350	Negative	3	Eligible	Eligible	Eligible	IL1RA	179628.86	3557	IL1RN	In	NA	17.45465963316827	CVL	Luminex (or other bead-based)	Published	Serum progesterone
Boily-Larouche-2019	1	1	Ptid-1_Visit-1	Follicular	Follicular	9	0.25	50	Intermediate	4	Eligible	Eligible	Eligible	MIG	1541.14	4283	CXCL9	In	NA	10.589782209546227	CVL	Luminex (or other bead-based)	Published	Serum progesterone
Boily-Larouche-2019	2	1	Ptid-2_Visit-1	Follicular	Follicular	7	0.37	110	Negative	0	Eligible	Eligible	Eligible	MIG	3405.6	4283	CXCL9	In	NA	11.733693279894345	CVL	Luminex (or other bead-based)	Published	Serum progesterone
Boily-Larouche-2019	3	1	Ptid-3_Visit-1	Other	Follicular	NA	1.9177358490566039	566.6666666666667	Negative	1	Eligible	Ineligible - serum progesterone outside of allowed windows	Ineligible - serum progesterone outside of allowed windows	MIG	5.15	4283	CXCL9	Below	NA	2.3645724322958563	CVL	Luminex (or other bead-based)	Published	Serum progesterone
Boily-Larouche-2019	4	1	Ptid-4_Visit-1	Other	Follicular	9	1.73	100	Positive	10	Eligible	Ineligible - serum progesterone outside of allowed windows	Ineligible - serum progesterone outside of allowed windows	MIG	55.05	4283	CXCL9	In	NA	5.782670658677007	CVL	Luminex (or other bead-based)	Published	Serum progesterone
Boily-Larouche-2019	5	1	Ptid-5_Visit-1	Follicular	Follicular	9	0.045	190	Negative	1	Eligible	Eligible	Eligible	MIG	265.34	4283	CXCL9	In	NA	8.051698367986234	CVL	Luminex (or other bead-based)	Published	Serum progesterone
Boily-Larouche-2019	6	1	Ptid-6_Visit-1	Follicular	Follicular	10	0.045	10	Negative	0	Eligible	Eligible	Eligible	MIG	267.93	4283	CXCL9	In	NA	8.065712317905623	CVL	Luminex (or other bead-based)	Published	Serum progesterone
Boily-Larouche-2019	7	1	Ptid-7_Visit-1	Luteal	Follicular	8	3.83	240	Positive	8	Eligible	Eligible	Eligible	MIG	197.36	4283	CXCL9	In	NA	7.624685810525398	CVL	Luminex (or other bead-based)	Published	Serum progesterone
Boily-Larouche-2019	8	1	Ptid-8_Visit-1	Follicular	Follicular	9	0.53	130	Negative	0	Eligible	Eligible	Eligible	MIG	104.91	4283	CXCL9	In	NA	6.713008391644148	CVL	Luminex (or other bead-based)	Published	Serum progesterone
Boily-Larouche-2019	9	1	Ptid-9_Visit-1	Luteal	Luteal	8	3.44	290	Intermediate	6	Eligible	Eligible	Eligible	MIG	5.15	4283	CXCL9	Below	NA	2.3645724322958563	CVL	Luminex (or other bead-based)	Published	Serum progesterone
Boily-Larouche-2019	10	1	Ptid-10_Visit-1	Other	Luteal	5	1.19	370	Negative	0	Eligible	Ineligible - serum progesterone outside of allowed windows	Ineligible - serum progesterone outside of allowed windows	MIG	4543.7	4283	CXCL9	In	NA	12.14965186800817	CVL	Luminex (or other bead-based)	Published	Serum progesterone
Boily-Larouche-2019	11	1	Ptid-11_Visit-1	Follicular	Follicular	8	0.23	180	Negative	0	Eligible	Eligible	Eligible	MIG	574	4283	CXCL9	In	NA	9.164906926675688	CVL	Luminex (or other bead-based)	Published	Serum progesterone
Boily-Larouche-2019	12	1	Ptid-12_Visit-1	Other	Follicular	9	2.24	360	Negative	0	Eligible	Ineligible - serum progesterone outside of allowed windows	Ineligible - serum progesterone outside of allowed windows	MIG	53.98	4283	CXCL9	In	NA	5.754353071692127	CVL	Luminex (or other bead-based)	Published	Serum progesterone
Boily-Larouche-2019	13	1	Ptid-13_Visit-1	Other	Follicular	8	2.11	110	Positive	8	Eligible	Ineligible - serum progesterone outside of allowed windows	Ineligible - serum progesterone outside of allowed windows	MIG	195.3	4283	CXCL9	In	NA	7.609548138999429	CVL	Luminex (or other bead-based)	Published	Serum progesterone
Boily-Larouche-2019	14	1	Ptid-14_Visit-1	Follicular	Follicular	6	0.8	60	Positive	8	Eligible	Eligible	Eligible	MIG	5.15	4283	CXCL9	Below	NA	2.3645724322958563	CVL	Luminex (or other bead-based)	Published	Serum progesterone
Boily-Larouche-2019	15	1	Ptid-15_Visit-1	Other	Follicular	4	1.09	10	Negative	0	Eligible	Ineligible - serum progesterone outside of allowed windows	Ineligible - serum progesterone outside of allowed windows	MIG	448.17	4283	CXCL9	In	NA	8.807902269457971	CVL	Luminex (or other bead-based)	Published	Serum progesterone
Boily-Larouche-2019	16	1	Ptid-16_Visit-1	Follicular	Follicular	12	0.98	180	Intermediate	6	Eligible	Eligible	Eligible	MIG	5.15	4283	CXCL9	Below	NA	2.3645724322958563	CVL	Luminex (or other bead-based)	Published	Serum progesterone
Boily-Larouche-2019	17	1	Ptid-17_Visit-1	Follicular	Follicular	8	0.65	270	Positive	10	Eligible	Eligible	Eligible	MIG	5.15	4283	CXCL9	Below	NA	2.3645724322958563	CVL	Luminex (or other bead-based)	Published	Serum progesterone
Boily-Larouche-2019	18	1	Ptid-18_Visit-1	Other	Follicular	5	2.05	10	Negative	0	Eligible	Ineligible - serum progesterone outside of allowed windows	Ineligible - serum progesterone outside of allowed windows	MIG	443.2	4283	CXCL9	In	NA	8.791814071161825	CVL	Luminex (or other bead-based)	Published	Serum progesterone
Boily-Larouche-2019	19	1	Ptid-19_Visit-1	Other	Follicular	9	1.03	510	Intermediate	5	Eligible	Ineligible - serum progesterone outside of allowed windows	Ineligible - serum progesterone outside of allowed windows	MIG	67.78	4283	CXCL9	In	NA	6.08278773170927	CVL	Luminex (or other bead-based)	Published	Serum progesterone
Boily-Larouche-2019	20	1	Ptid-20_Visit-1	Other	Follicular	5	1.6	10	Negative	0	Eligible	Ineligible - serum progesterone outside of allowed windows	Ineligible - serum progesterone outside of allowed windows	MIG	55.83	4283	CXCL9	In	NA	5.802968651005583	CVL	Luminex (or other bead-based)	Published	Serum progesterone
Boily-Larouche-2019	21	1	Ptid-21_Visit-1	Other	Follicular	8	1.09	250	Negative	0	Eligible	Ineligible - serum progesterone outside of allowed windows	Ineligible - serum progesterone outside of allowed windows	MIG	82.3	4283	CXCL9	In	NA	6.362820525534263	CVL	Luminex (or other bead-based)	Published	Serum progesterone
Boily-Larouche-2019	22	1	Ptid-22_Visit-1	Other	Follicular	7	1.61	10	Negative	0	Eligible	Ineligible - serum progesterone outside of allowed windows	Ineligible - serum progesterone outside of allowed windows	MIG	523.07	4283	CXCL9	In	NA	9.030860218264422	CVL	Luminex (or other bead-based)	Published	Serum progesterone
Boily-Larouche-2019	23	1	Ptid-23_Visit-1	Other	Follicular	7	1.21	180	Negative	2	Eligible	Ineligible - serum progesterone outside of allowed windows	Ineligible - serum progesterone outside of allowed windows	MIG	559.63	4283	CXCL9	In	NA	9.128329492683271	CVL	Luminex (or other bead-based)	Published	Serum progesterone
Boily-Larouche-2019	24	1	Ptid-24_Visit-1	Other	Follicular	9	NA	190	Positive	8	Eligible	Ineligible - no menstrual cycle information	Ineligible - no menstrual cycle information	MIG	246.86	4283	CXCL9	In	NA	7.947549277868504	CVL	Luminex (or other bead-based)	Published	Serum progesterone
Boily-Larouche-2019	25	1	Ptid-25_Visit-1	Follicular	Follicular	6	0.045	90	Intermediate	6	Eligible	Eligible	Eligible	MIG	93.43	4283	CXCL9	In	NA	6.54581396282903	CVL	Luminex (or other bead-based)	Published	Serum progesterone
Boily-Larouche-2019	26	1	Ptid-26_Visit-1	Luteal	Follicular	9	3.06	10	Intermediate	6	Eligible	Eligible	Eligible	MIG	169.93	4283	CXCL9	In	NA	7.408796762900331	CVL	Luminex (or other bead-based)	Published	Serum progesterone
Boily-Larouche-2019	27	1	Ptid-27_Visit-1	Luteal	Follicular	8	3.65	200	Positive	8	Eligible	Eligible	Eligible	MIG	5.15	4283	CXCL9	Below	NA	2.3645724322958563	CVL	Luminex (or other bead-based)	Published	Serum progesterone
Boily-Larouche-2019	28	1	Ptid-28_Visit-1	Other	Follicular	10	2.62	330	Negative	1	Eligible	Ineligible - serum progesterone outside of allowed windows	Ineligible - serum progesterone outside of allowed windows	MIG	5569.83	4283	CXCL9	In	NA	12.443417579570347	CVL	Luminex (or other bead-based)	Published	Serum progesterone
Boily-Larouche-2019	29	1	Ptid-29_Visit-1	Luteal	Follicular	7	4.89	360	Positive	10	Eligible	Eligible	Eligible	MIG	3510.03	4283	CXCL9	In	NA	11.777267645866074	CVL	Luminex (or other bead-based)	Published	Serum progesterone
Boily-Larouche-2019	30	1	Ptid-30_Visit-1	Follicular	Follicular	6	0.18	200	Positive	8	Eligible	Eligible	Eligible	MIG	4447.57	4283	CXCL9	In	NA	12.118801596811775	CVL	Luminex (or other bead-based)	Published	Serum progesterone
Boily-Larouche-2019	1	2	Ptid-1_Visit-2	Other	Luteal	20	1.56	70	Intermediate	5	Eligible	Ineligible - serum progesterone outside of allowed windows	Ineligible - serum progesterone outside of allowed windows	MIG	24742.88	4283	CXCL9	In	NA	14.594725815186917	CVL	Luminex (or other bead-based)	Published	Serum progesterone
Boily-Larouche-2019	2	2	Ptid-2_Visit-2	Luteal	Luteal	20	13.25	250	Negative	0	Eligible	Eligible	Eligible	MIG	317.08	4283	CXCL9	In	NA	8.308703071282114	CVL	Luminex (or other bead-based)	Published	Serum progesterone
Boily-Larouche-2019	3	2	Ptid-3_Visit-2	Other	Luteal	14	2.70807547169811	216.666666666667	Negative	0	Eligible	Ineligible - serum progesterone outside of allowed windows	Ineligible - serum progesterone outside of allowed windows	MIG	268.04	4283	CXCL9	In	NA	8.066304502008188	CVL	Luminex (or other bead-based)	Published	Serum progesterone
Boily-Larouche-2019	4	2	Ptid-4_Visit-2	Luteal	Luteal	22	4.03	580	Intermediate	6	Eligible	Eligible	Eligible	MIG	125.23	4283	CXCL9	In	NA	6.9684364043347875	CVL	Luminex (or other bead-based)	Published	Serum progesterone
Boily-Larouche-2019	5	2	Ptid-5_Visit-2	Luteal	Luteal	18	16.4	260	Negative	0	Eligible	Eligible	Eligible	MIG	4280.38	4283	CXCL9	In	NA	12.06352316534924	CVL	Luminex (or other bead-based)	Published	Serum progesterone
Boily-Larouche-2019	6	2	Ptid-6_Visit-2	Follicular	Follicular	19	0.89	10	Intermediate	6	Eligible	Eligible	Eligible	MIG	384.67	4283	CXCL9	In	NA	8.587477509560289	CVL	Luminex (or other bead-based)	Published	Serum progesterone
Boily-Larouche-2019	7	2	Ptid-7_Visit-2	Luteal	Luteal	19	6.28	460	Negative	0	Eligible	Eligible	Eligible	MIG	2688.8	4283	CXCL9	In	NA	11.39274673242064	CVL	Luminex (or other bead-based)	Published	Serum progesterone
Boily-Larouche-2019	8	2	Ptid-8_Visit-2	Luteal	Luteal	24	3.18	100	Negative	0	Eligible	Eligible	Eligible	MIG	57.83	4283	CXCL9	In	NA	5.853746197008764	CVL	Luminex (or other bead-based)	Published	Serum progesterone
Boily-Larouche-2019	9	2	Ptid-9_Visit-2	Other	Follicular	12	1.9	530	Positive	9	Eligible	Ineligible - serum progesterone outside of allowed windows	Ineligible - serum progesterone outside of allowed windows	MIG	5.15	4283	CXCL9	Below	NA	2.3645724322958563	CVL	Luminex (or other bead-based)	Published	Serum progesterone
Boily-Larouche-2019	10	2	Ptid-10_Visit-2	Other	Follicular	9	1.71	200	Negative	0	Eligible	Ineligible - serum progesterone outside of allowed windows	Ineligible - serum progesterone outside of allowed windows	MIG	16545.5	4283	CXCL9	In	NA	14.014151269665957	CVL	Luminex (or other bead-based)	Published	Serum progesterone
Boily-Larouche-2019	11	2	Ptid-11_Visit-2	Luteal	Luteal	26	5.89	150	Negative	0	Eligible	Eligible	Eligible	MIG	891.19	4283	CXCL9	In	NA	9.799589234132034	CVL	Luminex (or other bead-based)	Published	Serum progesterone
Boily-Larouche-2019	12	2	Ptid-12_Visit-2	Other	Luteal	16	1.7	70	Intermediate	5	Eligible	Ineligible - serum progesterone outside of allowed windows	Ineligible - serum progesterone outside of allowed windows	MIG	5.15	4283	CXCL9	Below	NA	2.3645724322958563	CVL	Luminex (or other bead-based)	Published	Serum progesterone
Boily-Larouche-2019	13	2	Ptid-13_Visit-2	Other	Follicular	16	2.38	220	Positive	8	Eligible	Ineligible - serum progesterone outside of allowed windows	Ineligible - serum progesterone outside of allowed windows	MIG	82.75	4283	CXCL9	In	NA	6.3706874068072175	CVL	Luminex (or other bead-based)	Published	Serum progesterone
Boily-Larouche-2019	14	2	Ptid-14_Visit-2	Luteal	Luteal	16	3.93	300	Positive	8	Eligible	Eligible	Eligible	MIG	5.15	4283	CXCL9	Below	NA	2.3645724322958563	CVL	Luminex (or other bead-based)	Published	Serum progesterone
Boily-Larouche-2019	15	2	Ptid-15_Visit-2	Luteal	Luteal	18	6.72	410	Negative	0	Eligible	Eligible	Eligible	MIG	342.24	4283	CXCL9	In	NA	8.41886457739032	CVL	Luminex (or other bead-based)	Published	Serum progesterone
Boily-Larouche-2019	16	2	Ptid-16_Visit-2	Other	Luteal	19	1.19	270	Positive	8	Eligible	Ineligible - serum progesterone outside of allowed windows	Ineligible - serum progesterone outside of allowed windows	MIG	5.15	4283	CXCL9	Below	NA	2.3645724322958563	CVL	Luminex (or other bead-based)	Published	Serum progesterone
Boily-Larouche-2019	17	2	Ptid-17_Visit-2	Other	Luteal	23	2.57	260	Negative	0	Eligible	Ineligible - serum progesterone outside of allowed windows	Ineligible - serum progesterone outside of allowed windows	MIG	788.72	4283	CXCL9	In	NA	9.623369416114807	CVL	Luminex (or other bead-based)	Published	Serum progesterone
Boily-Larouche-2019	18	2	Ptid-18_Visit-2	Luteal	Luteal	25	12.15	350	Negative	1	Eligible	Eligible	Eligible	MIG	239.12	4283	CXCL9	In	NA	7.90159099190337	CVL	Luminex (or other bead-based)	Published	Serum progesterone
Boily-Larouche-2019	19	2	Ptid-19_Visit-2	Luteal	Luteal	24	15.11	220	Intermediate	6	Eligible	Eligible	Eligible	MIG	5.15	4283	CXCL9	Below	NA	2.3645724322958563	CVL	Luminex (or other bead-based)	Published	Serum progesterone
Boily-Larouche-2019	20	2	Ptid-20_Visit-2	Luteal	Luteal	20	8.28	220	Negative	0	Eligible	Eligible	Eligible	MIG	3284.17	4283	CXCL9	In	NA	11.681313092596666	CVL	Luminex (or other bead-based)	Published	Serum progesterone
Boily-Larouche-2019	21	2	Ptid-21_Visit-2	Luteal	Luteal	21	9.68	320	Negative	0	Eligible	Eligible	Eligible	MIG	62.36	4283	CXCL9	In	NA	5.96254902292306	CVL	Luminex (or other bead-based)	Published	Serum progesterone
Boily-Larouche-2019	22	2	Ptid-22_Visit-2	Luteal	Follicular	20	14.21	270	Positive	8	Eligible	Eligible	Eligible	MIG	3267.5	4283	CXCL9	In	NA	11.673971520682796	CVL	Luminex (or other bead-based)	Published	Serum progesterone
Boily-Larouche-2019	23	2	Ptid-23_Visit-2	Luteal	Luteal	21	6.99	360	Positive	7	Eligible	Eligible	Eligible	MIG	52.36	4283	CXCL9	In	NA	5.710393192170516	CVL	Luminex (or other bead-based)	Published	Serum progesterone
Boily-Larouche-2019	24	2	Ptid-24_Visit-2	Follicular	Luteal	24	0.05	NA	Positive	8	Eligible	Eligible	Eligible	MIG	299.65	4283	CXCL9	In	NA	8.227134563683068	CVL	Luminex (or other bead-based)	Published	Serum progesterone
Boily-Larouche-2019	25	2	Ptid-25_Visit-2	Luteal	Luteal	21	4.21	60	Negative	0	Eligible	Eligible	Eligible	MIG	364.94	4283	CXCL9	In	NA	8.511515478923835	CVL	Luminex (or other bead-based)	Published	Serum progesterone
Boily-Larouche-2019	26	2	Ptid-26_Visit-2	Follicular	Luteal	22	0.42	590	Positive	8	Eligible	Eligible	Eligible	MIG	5.15	4283	CXCL9	Below	NA	2.3645724322958563	CVL	Luminex (or other bead-based)	Published	Serum progesterone
Boily-Larouche-2019	27	2	Ptid-27_Visit-2	Luteal	Luteal	24	10.55	370	Intermediate	5	Eligible	Eligible	Eligible	MIG	5.15	4283	CXCL9	Below	NA	2.3645724322958563	CVL	Luminex (or other bead-based)	Published	Serum progesterone
Boily-Larouche-2019	28	2	Ptid-28_Visit-2	Luteal	Luteal	23	3.73	90	Negative	0	Eligible	Eligible	Eligible	MIG	55000	4283	CXCL9	In	NA	15.747143998186747	CVL	Luminex (or other bead-based)	Published	Serum progesterone
Boily-Larouche-2019	29	2	Ptid-29_Visit-2	Other	Luteal	21	1.25	640	NA	NA	Eligible	Ineligible - serum progesterone outside of allowed windows	Ineligible - serum progesterone outside of allowed windows	MIG	3213.44	4283	CXCL9	In	NA	11.64990281989314	CVL	Luminex (or other bead-based)	Published	Serum progesterone
Boily-Larouche-2019	30	2	Ptid-30_Visit-2	Luteal	Luteal	19	14.26	350	Negative	3	Eligible	Eligible	Eligible	MIG	2409.48	4283	CXCL9	In	NA	11.234506110632884	CVL	Luminex (or other bead-based)	Published	Serum progesterone
Boily-Larouche-2019	1	1	Ptid-1_Visit-1	Follicular	Follicular	9	0.25	50	Intermediate	4	Eligible	Eligible	Eligible	MIP3a	18.52	6364	CCL20	In	NA	4.211012193485511	CVL	Luminex (or other bead-based)	Published	Serum progesterone
Boily-Larouche-2019	2	1	Ptid-2_Visit-1	Follicular	Follicular	7	0.37	110	Negative	0	Eligible	Eligible	Eligible	MIP3a	108.69	6364	CCL20	In	NA	6.764075401399719	CVL	Luminex (or other bead-based)	Published	Serum progesterone
Boily-Larouche-2019	3	1	Ptid-3_Visit-1	Other	Follicular	NA	1.9177358490566039	566.6666666666667	Negative	1	Eligible	Ineligible - serum progesterone outside of allowed windows	Ineligible - serum progesterone outside of allowed windows	MIP3a	0.8	6364	CCL20	Below	NA	-0.3219280948873623	CVL	Luminex (or other bead-based)	Published	Serum progesterone
Boily-Larouche-2019	4	1	Ptid-4_Visit-1	Other	Follicular	9	1.73	100	Positive	10	Eligible	Ineligible - serum progesterone outside of allowed windows	Ineligible - serum progesterone outside of allowed windows	MIP3a	0.8	6364	CCL20	Below	NA	-0.3219280948873623	CVL	Luminex (or other bead-based)	Published	Serum progesterone
Boily-Larouche-2019	5	1	Ptid-5_Visit-1	Follicular	Follicular	9	0.045	190	Negative	1	Eligible	Eligible	Eligible	MIP3a	0.8	6364	CCL20	Below	NA	-0.3219280948873623	CVL	Luminex (or other bead-based)	Published	Serum progesterone
Boily-Larouche-2019	6	1	Ptid-6_Visit-1	Follicular	Follicular	10	0.045	10	Negative	0	Eligible	Eligible	Eligible	MIP3a	41.42	6364	CCL20	In	NA	5.372255648445787	CVL	Luminex (or other bead-based)	Published	Serum progesterone
Boily-Larouche-2019	7	1	Ptid-7_Visit-1	Luteal	Follicular	8	3.83	240	Positive	8	Eligible	Eligible	Eligible	MIP3a	34.82	6364	CCL20	In	NA	5.121844297876376	CVL	Luminex (or other bead-based)	Published	Serum progesterone
Boily-Larouche-2019	8	1	Ptid-8_Visit-1	Follicular	Follicular	9	0.53	130	Negative	0	Eligible	Eligible	Eligible	MIP3a	10.65	6364	CCL20	In	NA	3.412781525338476	CVL	Luminex (or other bead-based)	Published	Serum progesterone
Boily-Larouche-2019	9	1	Ptid-9_Visit-1	Luteal	Luteal	8	3.44	290	Intermediate	6	Eligible	Eligible	Eligible	MIP3a	0.8	6364	CCL20	Below	NA	-0.3219280948873623	CVL	Luminex (or other bead-based)	Published	Serum progesterone
Boily-Larouche-2019	10	1	Ptid-10_Visit-1	Other	Luteal	5	1.19	370	Negative	0	Eligible	Ineligible - serum progesterone outside of allowed windows	Ineligible - serum progesterone outside of allowed windows	MIP3a	25.32	6364	CCL20	In	NA	4.662205499653616	CVL	Luminex (or other bead-based)	Published	Serum progesterone
Boily-Larouche-2019	11	1	Ptid-11_Visit-1	Follicular	Follicular	8	0.23	180	Negative	0	Eligible	Eligible	Eligible	MIP3a	67.03	6364	CCL20	In	NA	6.066735028732031	CVL	Luminex (or other bead-based)	Published	Serum progesterone
Boily-Larouche-2019	12	1	Ptid-12_Visit-1	Other	Follicular	9	2.24	360	Negative	0	Eligible	Ineligible - serum progesterone outside of allowed windows	Ineligible - serum progesterone outside of allowed windows	MIP3a	0.8	6364	CCL20	Below	NA	-0.3219280948873623	CVL	Luminex (or other bead-based)	Published	Serum progesterone
Boily-Larouche-2019	13	1	Ptid-13_Visit-1	Other	Follicular	8	2.11	110	Positive	8	Eligible	Ineligible - serum progesterone outside of allowed windows	Ineligible - serum progesterone outside of allowed windows	MIP3a	0.8	6364	CCL20	Below	NA	-0.3219280948873623	CVL	Luminex (or other bead-based)	Published	Serum progesterone
Boily-Larouche-2019	14	1	Ptid-14_Visit-1	Follicular	Follicular	6	0.8	60	Positive	8	Eligible	Eligible	Eligible	MIP3a	0.8	6364	CCL20	Below	NA	-0.3219280948873623	CVL	Luminex (or other bead-based)	Published	Serum progesterone
Boily-Larouche-2019	15	1	Ptid-15_Visit-1	Other	Follicular	4	1.09	10	Negative	0	Eligible	Ineligible - serum progesterone outside of allowed windows	Ineligible - serum progesterone outside of allowed windows	MIP3a	0.8	6364	CCL20	Below	NA	-0.3219280948873623	CVL	Luminex (or other bead-based)	Published	Serum progesterone
Boily-Larouche-2019	16	1	Ptid-16_Visit-1	Follicular	Follicular	12	0.98	180	Intermediate	6	Eligible	Eligible	Eligible	MIP3a	0.8	6364	CCL20	Below	NA	-0.3219280948873623	CVL	Luminex (or other bead-based)	Published	Serum progesterone
Boily-Larouche-2019	17	1	Ptid-17_Visit-1	Follicular	Follicular	8	0.65	270	Positive	10	Eligible	Eligible	Eligible	MIP3a	0.8	6364	CCL20	Below	NA	-0.3219280948873623	CVL	Luminex (or other bead-based)	Published	Serum progesterone
Boily-Larouche-2019	18	1	Ptid-18_Visit-1	Other	Follicular	5	2.05	10	Negative	0	Eligible	Ineligible - serum progesterone outside of allowed windows	Ineligible - serum progesterone outside of allowed windows	MIP3a	0.8	6364	CCL20	Below	NA	-0.3219280948873623	CVL	Luminex (or other bead-based)	Published	Serum progesterone
Boily-Larouche-2019	19	1	Ptid-19_Visit-1	Other	Follicular	9	1.03	510	Intermediate	5	Eligible	Ineligible - serum progesterone outside of allowed windows	Ineligible - serum progesterone outside of allowed windows	MIP3a	0.8	6364	CCL20	Below	NA	-0.3219280948873623	CVL	Luminex (or other bead-based)	Published	Serum progesterone
Boily-Larouche-2019	20	1	Ptid-20_Visit-1	Other	Follicular	5	1.6	10	Negative	0	Eligible	Ineligible - serum progesterone outside of allowed windows	Ineligible - serum progesterone outside of allowed windows	MIP3a	0.8	6364	CCL20	Below	NA	-0.3219280948873623	CVL	Luminex (or other bead-based)	Published	Serum progesterone
Boily-Larouche-2019	21	1	Ptid-21_Visit-1	Other	Follicular	8	1.09	250	Negative	0	Eligible	Ineligible - serum progesterone outside of allowed windows	Ineligible - serum progesterone outside of allowed windows	MIP3a	0.8	6364	CCL20	Below	NA	-0.3219280948873623	CVL	Luminex (or other bead-based)	Published	Serum progesterone
Boily-Larouche-2019	22	1	Ptid-22_Visit-1	Other	Follicular	7	1.61	10	Negative	0	Eligible	Ineligible - serum progesterone outside of allowed windows	Ineligible - serum progesterone outside of allowed windows	MIP3a	0.8	6364	CCL20	Below	NA	-0.3219280948873623	CVL	Luminex (or other bead-based)	Published	Serum progesterone
Boily-Larouche-2019	23	1	Ptid-23_Visit-1	Other	Follicular	7	1.21	180	Negative	2	Eligible	Ineligible - serum progesterone outside of allowed windows	Ineligible - serum progesterone outside of allowed windows	MIP3a	0.8	6364	CCL20	Below	NA	-0.3219280948873623	CVL	Luminex (or other bead-based)	Published	Serum progesterone
Boily-Larouche-2019	24	1	Ptid-24_Visit-1	Other	Follicular	9	NA	190	Positive	8	Eligible	Ineligible - no menstrual cycle information	Ineligible - no menstrual cycle information	MIP3a	0.8	6364	CCL20	Below	NA	-0.3219280948873623	CVL	Luminex (or other bead-based)	Published	Serum progesterone
Boily-Larouche-2019	25	1	Ptid-25_Visit-1	Follicular	Follicular	6	0.045	90	Intermediate	6	Eligible	Eligible	Eligible	MIP3a	0.8	6364	CCL20	Below	NA	-0.3219280948873623	CVL	Luminex (or other bead-based)	Published	Serum progesterone
Boily-Larouche-2019	26	1	Ptid-26_Visit-1	Luteal	Follicular	9	3.06	10	Intermediate	6	Eligible	Eligible	Eligible	MIP3a	0.8	6364	CCL20	Below	NA	-0.3219280948873623	CVL	Luminex (or other bead-based)	Published	Serum progesterone
Boily-Larouche-2019	27	1	Ptid-27_Visit-1	Luteal	Follicular	8	3.65	200	Positive	8	Eligible	Eligible	Eligible	MIP3a	0.8	6364	CCL20	Below	NA	-0.3219280948873623	CVL	Luminex (or other bead-based)	Published	Serum progesterone
Boily-Larouche-2019	28	1	Ptid-28_Visit-1	Other	Follicular	10	2.62	330	Negative	1	Eligible	Ineligible - serum progesterone outside of allowed windows	Ineligible - serum progesterone outside of allowed windows	MIP3a	0.8	6364	CCL20	Below	NA	-0.3219280948873623	CVL	Luminex (or other bead-based)	Published	Serum progesterone
Boily-Larouche-2019	29	1	Ptid-29_Visit-1	Luteal	Follicular	7	4.89	360	Positive	10	Eligible	Eligible	Eligible	MIP3a	0.8	6364	CCL20	Below	NA	-0.3219280948873623	CVL	Luminex (or other bead-based)	Published	Serum progesterone
Boily-Larouche-2019	30	1	Ptid-30_Visit-1	Follicular	Follicular	6	0.18	200	Positive	8	Eligible	Eligible	Eligible	MIP3a	34.13	6364	CCL20	In	NA	5.092968509324141	CVL	Luminex (or other bead-based)	Published	Serum progesterone
Boily-Larouche-2019	1	2	Ptid-1_Visit-2	Other	Luteal	20	1.56	70	Intermediate	5	Eligible	Ineligible - serum progesterone outside of allowed windows	Ineligible - serum progesterone outside of allowed windows	MIP3a	5.75	6364	CCL20	In	NA	2.523561956057013	CVL	Luminex (or other bead-based)	Published	Serum progesterone
Boily-Larouche-2019	2	2	Ptid-2_Visit-2	Luteal	Luteal	20	13.25	250	Negative	0	Eligible	Eligible	Eligible	MIP3a	15.07	6364	CCL20	In	NA	3.9136075118230993	CVL	Luminex (or other bead-based)	Published	Serum progesterone
Boily-Larouche-2019	3	2	Ptid-3_Visit-2	Other	Luteal	14	2.70807547169811	216.666666666667	Negative	0	Eligible	Ineligible - serum progesterone outside of allowed windows	Ineligible - serum progesterone outside of allowed windows	MIP3a	0.8	6364	CCL20	Below	NA	-0.3219280948873623	CVL	Luminex (or other bead-based)	Published	Serum progesterone
Boily-Larouche-2019	4	2	Ptid-4_Visit-2	Luteal	Luteal	22	4.03	580	Intermediate	6	Eligible	Eligible	Eligible	MIP3a	0.8	6364	CCL20	Below	NA	-0.3219280948873623	CVL	Luminex (or other bead-based)	Published	Serum progesterone
Boily-Larouche-2019	5	2	Ptid-5_Visit-2	Luteal	Luteal	18	16.4	260	Negative	0	Eligible	Eligible	Eligible	MIP3a	34.75	6364	CCL20	In	NA	5.118941072723508	CVL	Luminex (or other bead-based)	Published	Serum progesterone
Boily-Larouche-2019	6	2	Ptid-6_Visit-2	Follicular	Follicular	19	0.89	10	Intermediate	6	Eligible	Eligible	Eligible	MIP3a	31.78	6364	CCL20	In	NA	4.990047219573794	CVL	Luminex (or other bead-based)	Published	Serum progesterone
Boily-Larouche-2019	7	2	Ptid-7_Visit-2	Luteal	Luteal	19	6.28	460	Negative	0	Eligible	Eligible	Eligible	MIP3a	85.37	6364	CCL20	In	NA	6.415657274159	CVL	Luminex (or other bead-based)	Published	Serum progesterone
Boily-Larouche-2019	8	2	Ptid-8_Visit-2	Luteal	Luteal	24	3.18	100	Negative	0	Eligible	Eligible	Eligible	MIP3a	0.8	6364	CCL20	Below	NA	-0.3219280948873623	CVL	Luminex (or other bead-based)	Published	Serum progesterone
Boily-Larouche-2019	9	2	Ptid-9_Visit-2	Other	Follicular	12	1.9	530	Positive	9	Eligible	Ineligible - serum progesterone outside of allowed windows	Ineligible - serum progesterone outside of allowed windows	MIP3a	0.8	6364	CCL20	Below	NA	-0.3219280948873623	CVL	Luminex (or other bead-based)	Published	Serum progesterone
Boily-Larouche-2019	10	2	Ptid-10_Visit-2	Other	Follicular	9	1.71	200	Negative	0	Eligible	Ineligible - serum progesterone outside of allowed windows	Ineligible - serum progesterone outside of allowed windows	MIP3a	0.8	6364	CCL20	Below	NA	-0.3219280948873623	CVL	Luminex (or other bead-based)	Published	Serum progesterone
Boily-Larouche-2019	11	2	Ptid-11_Visit-2	Luteal	Luteal	26	5.89	150	Negative	0	Eligible	Eligible	Eligible	MIP3a	128.62	6364	CCL20	In	NA	7.006971184364043	CVL	Luminex (or other bead-based)	Published	Serum progesterone
Boily-Larouche-2019	12	2	Ptid-12_Visit-2	Other	Luteal	16	1.7	70	Intermediate	5	Eligible	Ineligible - serum progesterone outside of allowed windows	Ineligible - serum progesterone outside of allowed windows	MIP3a	11.64	6364	CCL20	In	NA	3.541019153133559	CVL	Luminex (or other bead-based)	Published	Serum progesterone
Boily-Larouche-2019	13	2	Ptid-13_Visit-2	Other	Follicular	16	2.38	220	Positive	8	Eligible	Ineligible - serum progesterone outside of allowed windows	Ineligible - serum progesterone outside of allowed windows	MIP3a	0.8	6364	CCL20	Below	NA	-0.3219280948873623	CVL	Luminex (or other bead-based)	Published	Serum progesterone
Boily-Larouche-2019	14	2	Ptid-14_Visit-2	Luteal	Luteal	16	3.93	300	Positive	8	Eligible	Eligible	Eligible	MIP3a	0.8	6364	CCL20	Below	NA	-0.3219280948873623	CVL	Luminex (or other bead-based)	Published	Serum progesterone
Boily-Larouche-2019	15	2	Ptid-15_Visit-2	Luteal	Luteal	18	6.72	410	Negative	0	Eligible	Eligible	Eligible	MIP3a	0.8	6364	CCL20	Below	NA	-0.3219280948873623	CVL	Luminex (or other bead-based)	Published	Serum progesterone
Boily-Larouche-2019	16	2	Ptid-16_Visit-2	Other	Luteal	19	1.19	270	Positive	8	Eligible	Ineligible - serum progesterone outside of allowed windows	Ineligible - serum progesterone outside of allowed windows	MIP3a	0.8	6364	CCL20	Below	NA	-0.3219280948873623	CVL	Luminex (or other bead-based)	Published	Serum progesterone
Boily-Larouche-2019	17	2	Ptid-17_Visit-2	Other	Luteal	23	2.57	260	Negative	0	Eligible	Ineligible - serum progesterone outside of allowed windows	Ineligible - serum progesterone outside of allowed windows	MIP3a	0.8	6364	CCL20	Below	NA	-0.3219280948873623	CVL	Luminex (or other bead-based)	Published	Serum progesterone
Boily-Larouche-2019	18	2	Ptid-18_Visit-2	Luteal	Luteal	25	12.15	350	Negative	1	Eligible	Eligible	Eligible	MIP3a	0.8	6364	CCL20	Below	NA	-0.3219280948873623	CVL	Luminex (or other bead-based)	Published	Serum progesterone
Boily-Larouche-2019	19	2	Ptid-19_Visit-2	Luteal	Luteal	24	15.11	220	Intermediate	6	Eligible	Eligible	Eligible	MIP3a	0.8	6364	CCL20	Below	NA	-0.3219280948873623	CVL	Luminex (or other bead-based)	Published	Serum progesterone
Boily-Larouche-2019	20	2	Ptid-20_Visit-2	Luteal	Luteal	20	8.28	220	Negative	0	Eligible	Eligible	Eligible	MIP3a	39.53	6364	CCL20	In	NA	5.304876050044889	CVL	Luminex (or other bead-based)	Published	Serum progesterone
Boily-Larouche-2019	21	2	Ptid-21_Visit-2	Luteal	Luteal	21	9.68	320	Negative	0	Eligible	Eligible	Eligible	MIP3a	0.8	6364	CCL20	Below	NA	-0.3219280948873623	CVL	Luminex (or other bead-based)	Published	Serum progesterone
Boily-Larouche-2019	22	2	Ptid-22_Visit-2	Luteal	Follicular	20	14.21	270	Positive	8	Eligible	Eligible	Eligible	MIP3a	0.8	6364	CCL20	Below	NA	-0.3219280948873623	CVL	Luminex (or other bead-based)	Published	Serum progesterone
Boily-Larouche-2019	23	2	Ptid-23_Visit-2	Luteal	Luteal	21	6.99	360	Positive	7	Eligible	Eligible	Eligible	MIP3a	0.8	6364	CCL20	Below	NA	-0.3219280948873623	CVL	Luminex (or other bead-based)	Published	Serum progesterone
Boily-Larouche-2019	24	2	Ptid-24_Visit-2	Follicular	Luteal	24	0.05	NA	Positive	8	Eligible	Eligible	Eligible	MIP3a	0.8	6364	CCL20	Below	NA	-0.3219280948873623	CVL	Luminex (or other bead-based)	Published	Serum progesterone
Boily-Larouche-2019	25	2	Ptid-25_Visit-2	Luteal	Luteal	21	4.21	60	Negative	0	Eligible	Eligible	Eligible	MIP3a	0.8	6364	CCL20	Below	NA	-0.3219280948873623	CVL	Luminex (or other bead-based)	Published	Serum progesterone
Boily-Larouche-2019	26	2	Ptid-26_Visit-2	Follicular	Luteal	22	0.42	590	Positive	8	Eligible	Eligible	Eligible	MIP3a	11.38	6364	CCL20	In	NA	3.5084286525318573	CVL	Luminex (or other bead-based)	Published	Serum progesterone
Boily-Larouche-2019	27	2	Ptid-27_Visit-2	Luteal	Luteal	24	10.55	370	Intermediate	5	Eligible	Eligible	Eligible	MIP3a	0.8	6364	CCL20	Below	NA	-0.3219280948873623	CVL	Luminex (or other bead-based)	Published	Serum progesterone
Boily-Larouche-2019	28	2	Ptid-28_Visit-2	Luteal	Luteal	23	3.73	90	Negative	0	Eligible	Eligible	Eligible	MIP3a	0.8	6364	CCL20	Below	NA	-0.3219280948873623	CVL	Luminex (or other bead-based)	Published	Serum progesterone
Boily-Larouche-2019	29	2	Ptid-29_Visit-2	Other	Luteal	21	1.25	640	NA	NA	Eligible	Ineligible - serum progesterone outside of allowed windows	Ineligible - serum progesterone outside of allowed windows	MIP3a	0.8	6364	CCL20	Below	NA	-0.3219280948873623	CVL	Luminex (or other bead-based)	Published	Serum progesterone
Boily-Larouche-2019	30	2	Ptid-30_Visit-2	Luteal	Luteal	19	14.26	350	Negative	3	Eligible	Eligible	Eligible	MIP3a	0.8	6364	CCL20	Below	NA	-0.3219280948873623	CVL	Luminex (or other bead-based)	Published	Serum progesterone
Boily-Larouche-2019	2	1	Ptid-2_Visit-1	Follicular	Follicular	7	0.37	110	Negative	0	Eligible	Eligible	Eligible	IL2RA	3	3559	IL2RA	Below	NA	1.584962500721156	CVL	Luminex (or other bead-based)	Published	Serum progesterone
Boily-Larouche-2019	4	1	Ptid-4_Visit-1	Other	Follicular	9	1.73	100	Positive	10	Eligible	Ineligible - serum progesterone outside of allowed windows	Ineligible - serum progesterone outside of allowed windows	IL2RA	3	3559	IL2RA	Below	NA	1.584962500721156	CVL	Luminex (or other bead-based)	Published	Serum progesterone
Boily-Larouche-2019	5	1	Ptid-5_Visit-1	Follicular	Follicular	9	0.045	190	Negative	1	Eligible	Eligible	Eligible	IL2RA	3	3559	IL2RA	Below	NA	1.584962500721156	CVL	Luminex (or other bead-based)	Published	Serum progesterone
Boily-Larouche-2019	6	1	Ptid-6_Visit-1	Follicular	Follicular	10	0.045	10	Negative	0	Eligible	Eligible	Eligible	IL2RA	3	3559	IL2RA	Below	NA	1.584962500721156	CVL	Luminex (or other bead-based)	Published	Serum progesterone
Boily-Larouche-2019	7	1	Ptid-7_Visit-1	Luteal	Follicular	8	3.83	240	Positive	8	Eligible	Eligible	Eligible	IL2RA	49.31	3559	IL2RA	In	NA	5.623808347726395	CVL	Luminex (or other bead-based)	Published	Serum progesterone
Boily-Larouche-2019	8	1	Ptid-8_Visit-1	Follicular	Follicular	9	0.53	130	Negative	0	Eligible	Eligible	Eligible	IL2RA	3	3559	IL2RA	Below	NA	1.584962500721156	CVL	Luminex (or other bead-based)	Published	Serum progesterone
Boily-Larouche-2019	9	1	Ptid-9_Visit-1	Luteal	Luteal	8	3.44	290	Intermediate	6	Eligible	Eligible	Eligible	IL2RA	3	3559	IL2RA	Below	NA	1.584962500721156	CVL	Luminex (or other bead-based)	Published	Serum progesterone
Boily-Larouche-2019	10	1	Ptid-10_Visit-1	Other	Luteal	5	1.19	370	Negative	0	Eligible	Ineligible - serum progesterone outside of allowed windows	Ineligible - serum progesterone outside of allowed windows	IL2RA	3	3559	IL2RA	Below	NA	1.584962500721156	CVL	Luminex (or other bead-based)	Published	Serum progesterone
Boily-Larouche-2019	11	1	Ptid-11_Visit-1	Follicular	Follicular	8	0.23	180	Negative	0	Eligible	Eligible	Eligible	IL2RA	26.44	3559	IL2RA	In	NA	4.724650271732967	CVL	Luminex (or other bead-based)	Published	Serum progesterone
Boily-Larouche-2019	12	1	Ptid-12_Visit-1	Other	Follicular	9	2.24	360	Negative	0	Eligible	Ineligible - serum progesterone outside of allowed windows	Ineligible - serum progesterone outside of allowed windows	IL2RA	3	3559	IL2RA	Below	NA	1.584962500721156	CVL	Luminex (or other bead-based)	Published	Serum progesterone
Boily-Larouche-2019	13	1	Ptid-13_Visit-1	Other	Follicular	8	2.11	110	Positive	8	Eligible	Ineligible - serum progesterone outside of allowed windows	Ineligible - serum progesterone outside of allowed windows	IL2RA	3	3559	IL2RA	Below	NA	1.584962500721156	CVL	Luminex (or other bead-based)	Published	Serum progesterone
Boily-Larouche-2019	14	1	Ptid-14_Visit-1	Follicular	Follicular	6	0.8	60	Positive	8	Eligible	Eligible	Eligible	IL2RA	3	3559	IL2RA	Below	NA	1.584962500721156	CVL	Luminex (or other bead-based)	Published	Serum progesterone
Boily-Larouche-2019	15	1	Ptid-15_Visit-1	Other	Follicular	4	1.09	10	Negative	0	Eligible	Ineligible - serum progesterone outside of allowed windows	Ineligible - serum progesterone outside of allowed windows	IL2RA	3	3559	IL2RA	Below	NA	1.584962500721156	CVL	Luminex (or other bead-based)	Published	Serum progesterone
Boily-Larouche-2019	16	1	Ptid-16_Visit-1	Follicular	Follicular	12	0.98	180	Intermediate	6	Eligible	Eligible	Eligible	IL2RA	2674.86	3559	IL2RA	In	NA	11.385247668665107	CVL	Luminex (or other bead-based)	Published	Serum progesterone
Boily-Larouche-2019	17	1	Ptid-17_Visit-1	Follicular	Follicular	8	0.65	270	Positive	10	Eligible	Eligible	Eligible	IL2RA	3	3559	IL2RA	Below	NA	1.584962500721156	CVL	Luminex (or other bead-based)	Published	Serum progesterone
Boily-Larouche-2019	18	1	Ptid-18_Visit-1	Other	Follicular	5	2.05	10	Negative	0	Eligible	Ineligible - serum progesterone outside of allowed windows	Ineligible - serum progesterone outside of allowed windows	IL2RA	3	3559	IL2RA	Below	NA	1.584962500721156	CVL	Luminex (or other bead-based)	Published	Serum progesterone
Boily-Larouche-2019	19	1	Ptid-19_Visit-1	Other	Follicular	9	1.03	510	Intermediate	5	Eligible	Ineligible - serum progesterone outside of allowed windows	Ineligible - serum progesterone outside of allowed windows	IL2RA	51	3559	IL2RA	In	NA	5.672425341971495	CVL	Luminex (or other bead-based)	Published	Serum progesterone
Boily-Larouche-2019	20	1	Ptid-20_Visit-1	Other	Follicular	5	1.6	10	Negative	0	Eligible	Ineligible - serum progesterone outside of allowed windows	Ineligible - serum progesterone outside of allowed windows	IL2RA	3	3559	IL2RA	Below	NA	1.584962500721156	CVL	Luminex (or other bead-based)	Published	Serum progesterone
Boily-Larouche-2019	21	1	Ptid-21_Visit-1	Other	Follicular	8	1.09	250	Negative	0	Eligible	Ineligible - serum progesterone outside of allowed windows	Ineligible - serum progesterone outside of allowed windows	IL2RA	3	3559	IL2RA	Below	NA	1.584962500721156	CVL	Luminex (or other bead-based)	Published	Serum progesterone
Boily-Larouche-2019	22	1	Ptid-22_Visit-1	Other	Follicular	7	1.61	10	Negative	0	Eligible	Ineligible - serum progesterone outside of allowed windows	Ineligible - serum progesterone outside of allowed windows	IL2RA	3	3559	IL2RA	Below	NA	1.584962500721156	CVL	Luminex (or other bead-based)	Published	Serum progesterone
Boily-Larouche-2019	23	1	Ptid-23_Visit-1	Other	Follicular	7	1.21	180	Negative	2	Eligible	Ineligible - serum progesterone outside of allowed windows	Ineligible - serum progesterone outside of allowed windows	IL2RA	3	3559	IL2RA	Below	NA	1.584962500721156	CVL	Luminex (or other bead-based)	Published	Serum progesterone
Boily-Larouche-2019	24	1	Ptid-24_Visit-1	Other	Follicular	9	NA	190	Positive	8	Eligible	Ineligible - no menstrual cycle information	Ineligible - no menstrual cycle information	IL2RA	3	3559	IL2RA	Below	NA	1.584962500721156	CVL	Luminex (or other bead-based)	Published	Serum progesterone
Boily-Larouche-2019	25	1	Ptid-25_Visit-1	Follicular	Follicular	6	0.045	90	Intermediate	6	Eligible	Eligible	Eligible	IL2RA	3	3559	IL2RA	Below	NA	1.584962500721156	CVL	Luminex (or other bead-based)	Published	Serum progesterone
Boily-Larouche-2019	26	1	Ptid-26_Visit-1	Luteal	Follicular	9	3.06	10	Intermediate	6	Eligible	Eligible	Eligible	IL2RA	3	3559	IL2RA	Below	NA	1.584962500721156	CVL	Luminex (or other bead-based)	Published	Serum progesterone
Boily-Larouche-2019	27	1	Ptid-27_Visit-1	Luteal	Follicular	8	3.65	200	Positive	8	Eligible	Eligible	Eligible	IL2RA	3	3559	IL2RA	Below	NA	1.584962500721156	CVL	Luminex (or other bead-based)	Published	Serum progesterone
Boily-Larouche-2019	28	1	Ptid-28_Visit-1	Other	Follicular	10	2.62	330	Negative	1	Eligible	Ineligible - serum progesterone outside of allowed windows	Ineligible - serum progesterone outside of allowed windows	IL2RA	3	3559	IL2RA	Below	NA	1.584962500721156	CVL	Luminex (or other bead-based)	Published	Serum progesterone
Boily-Larouche-2019	29	1	Ptid-29_Visit-1	Luteal	Follicular	7	4.89	360	Positive	10	Eligible	Eligible	Eligible	IL2RA	3	3559	IL2RA	Below	NA	1.584962500721156	CVL	Luminex (or other bead-based)	Published	Serum progesterone
Boily-Larouche-2019	30	1	Ptid-30_Visit-1	Follicular	Follicular	6	0.18	200	Positive	8	Eligible	Eligible	Eligible	IL2RA	130.13	3559	IL2RA	In	NA	7.023809787202361	CVL	Luminex (or other bead-based)	Published	Serum progesterone
Boily-Larouche-2019	2	2	Ptid-2_Visit-2	Luteal	Luteal	20	13.25	250	Negative	0	Eligible	Eligible	Eligible	IL2RA	3	3559	IL2RA	Below	NA	1.584962500721156	CVL	Luminex (or other bead-based)	Published	Serum progesterone
Boily-Larouche-2019	4	2	Ptid-4_Visit-2	Luteal	Luteal	22	4.03	580	Intermediate	6	Eligible	Eligible	Eligible	IL2RA	3	3559	IL2RA	Below	NA	1.584962500721156	CVL	Luminex (or other bead-based)	Published	Serum progesterone
Boily-Larouche-2019	5	2	Ptid-5_Visit-2	Luteal	Luteal	18	16.4	260	Negative	0	Eligible	Eligible	Eligible	IL2RA	30.52	3559	IL2RA	In	NA	4.931683057059805	CVL	Luminex (or other bead-based)	Published	Serum progesterone
Boily-Larouche-2019	6	2	Ptid-6_Visit-2	Follicular	Follicular	19	0.89	10	Intermediate	6	Eligible	Eligible	Eligible	IL2RA	30.39	3559	IL2RA	In	NA	4.92552476974757	CVL	Luminex (or other bead-based)	Published	Serum progesterone
Boily-Larouche-2019	7	2	Ptid-7_Visit-2	Luteal	Luteal	19	6.28	460	Negative	0	Eligible	Eligible	Eligible	IL2RA	3	3559	IL2RA	Below	NA	1.584962500721156	CVL	Luminex (or other bead-based)	Published	Serum progesterone
Boily-Larouche-2019	8	2	Ptid-8_Visit-2	Luteal	Luteal	24	3.18	100	Negative	0	Eligible	Eligible	Eligible	IL2RA	3	3559	IL2RA	Below	NA	1.584962500721156	CVL	Luminex (or other bead-based)	Published	Serum progesterone
Boily-Larouche-2019	9	2	Ptid-9_Visit-2	Other	Follicular	12	1.9	530	Positive	9	Eligible	Ineligible - serum progesterone outside of allowed windows	Ineligible - serum progesterone outside of allowed windows	IL2RA	94.77	3559	IL2RA	In	NA	6.566358532693305	CVL	Luminex (or other bead-based)	Published	Serum progesterone
Boily-Larouche-2019	10	2	Ptid-10_Visit-2	Other	Follicular	9	1.71	200	Negative	0	Eligible	Ineligible - serum progesterone outside of allowed windows	Ineligible - serum progesterone outside of allowed windows	IL2RA	3	3559	IL2RA	Below	NA	1.584962500721156	CVL	Luminex (or other bead-based)	Published	Serum progesterone
Boily-Larouche-2019	11	2	Ptid-11_Visit-2	Luteal	Luteal	26	5.89	150	Negative	0	Eligible	Eligible	Eligible	IL2RA	3	3559	IL2RA	Below	NA	1.584962500721156	CVL	Luminex (or other bead-based)	Published	Serum progesterone
Boily-Larouche-2019	12	2	Ptid-12_Visit-2	Other	Luteal	16	1.7	70	Intermediate	5	Eligible	Ineligible - serum progesterone outside of allowed windows	Ineligible - serum progesterone outside of allowed windows	IL2RA	3	3559	IL2RA	Below	NA	1.584962500721156	CVL	Luminex (or other bead-based)	Published	Serum progesterone
Boily-Larouche-2019	13	2	Ptid-13_Visit-2	Other	Follicular	16	2.38	220	Positive	8	Eligible	Ineligible - serum progesterone outside of allowed windows	Ineligible - serum progesterone outside of allowed windows	IL2RA	3	3559	IL2RA	Below	NA	1.584962500721156	CVL	Luminex (or other bead-based)	Published	Serum progesterone
Boily-Larouche-2019	14	2	Ptid-14_Visit-2	Luteal	Luteal	16	3.93	300	Positive	8	Eligible	Eligible	Eligible	IL2RA	3	3559	IL2RA	Below	NA	1.584962500721156	CVL	Luminex (or other bead-based)	Published	Serum progesterone
Boily-Larouche-2019	15	2	Ptid-15_Visit-2	Luteal	Luteal	18	6.72	410	Negative	0	Eligible	Eligible	Eligible	IL2RA	3	3559	IL2RA	Below	NA	1.584962500721156	CVL	Luminex (or other bead-based)	Published	Serum progesterone
Boily-Larouche-2019	16	2	Ptid-16_Visit-2	Other	Luteal	19	1.19	270	Positive	8	Eligible	Ineligible - serum progesterone outside of allowed windows	Ineligible - serum progesterone outside of allowed windows	IL2RA	3	3559	IL2RA	Below	NA	1.584962500721156	CVL	Luminex (or other bead-based)	Published	Serum progesterone
Boily-Larouche-2019	17	2	Ptid-17_Visit-2	Other	Luteal	23	2.57	260	Negative	0	Eligible	Ineligible - serum progesterone outside of allowed windows	Ineligible - serum progesterone outside of allowed windows	IL2RA	3	3559	IL2RA	Below	NA	1.584962500721156	CVL	Luminex (or other bead-based)	Published	Serum progesterone
Boily-Larouche-2019	18	2	Ptid-18_Visit-2	Luteal	Luteal	25	12.15	350	Negative	1	Eligible	Eligible	Eligible	IL2RA	3	3559	IL2RA	Below	NA	1.584962500721156	CVL	Luminex (or other bead-based)	Published	Serum progesterone
Boily-Larouche-2019	19	2	Ptid-19_Visit-2	Luteal	Luteal	24	15.11	220	Intermediate	6	Eligible	Eligible	Eligible	IL2RA	3	3559	IL2RA	Below	NA	1.584962500721156	CVL	Luminex (or other bead-based)	Published	Serum progesterone
Boily-Larouche-2019	20	2	Ptid-20_Visit-2	Luteal	Luteal	20	8.28	220	Negative	0	Eligible	Eligible	Eligible	IL2RA	3	3559	IL2RA	Below	NA	1.584962500721156	CVL	Luminex (or other bead-based)	Published	Serum progesterone
Boily-Larouche-2019	21	2	Ptid-21_Visit-2	Luteal	Luteal	21	9.68	320	Negative	0	Eligible	Eligible	Eligible	IL2RA	3	3559	IL2RA	Below	NA	1.584962500721156	CVL	Luminex (or other bead-based)	Published	Serum progesterone
Boily-Larouche-2019	22	2	Ptid-22_Visit-2	Luteal	Follicular	20	14.21	270	Positive	8	Eligible	Eligible	Eligible	IL2RA	3	3559	IL2RA	Below	NA	1.584962500721156	CVL	Luminex (or other bead-based)	Published	Serum progesterone
Boily-Larouche-2019	23	2	Ptid-23_Visit-2	Luteal	Luteal	21	6.99	360	Positive	7	Eligible	Eligible	Eligible	IL2RA	3	3559	IL2RA	Below	NA	1.584962500721156	CVL	Luminex (or other bead-based)	Published	Serum progesterone
Boily-Larouche-2019	24	2	Ptid-24_Visit-2	Follicular	Luteal	24	0.05	NA	Positive	8	Eligible	Eligible	Eligible	IL2RA	3	3559	IL2RA	Below	NA	1.584962500721156	CVL	Luminex (or other bead-based)	Published	Serum progesterone
Boily-Larouche-2019	25	2	Ptid-25_Visit-2	Luteal	Luteal	21	4.21	60	Negative	0	Eligible	Eligible	Eligible	IL2RA	3	3559	IL2RA	Below	NA	1.584962500721156	CVL	Luminex (or other bead-based)	Published	Serum progesterone
Boily-Larouche-2019	26	2	Ptid-26_Visit-2	Follicular	Luteal	22	0.42	590	Positive	8	Eligible	Eligible	Eligible	IL2RA	3	3559	IL2RA	Below	NA	1.584962500721156	CVL	Luminex (or other bead-based)	Published	Serum progesterone
Boily-Larouche-2019	27	2	Ptid-27_Visit-2	Luteal	Luteal	24	10.55	370	Intermediate	5	Eligible	Eligible	Eligible	IL2RA	3	3559	IL2RA	Below	NA	1.584962500721156	CVL	Luminex (or other bead-based)	Published	Serum progesterone
Boily-Larouche-2019	28	2	Ptid-28_Visit-2	Luteal	Luteal	23	3.73	90	Negative	0	Eligible	Eligible	Eligible	IL2RA	3	3559	IL2RA	Below	NA	1.584962500721156	CVL	Luminex (or other bead-based)	Published	Serum progesterone
Boily-Larouche-2019	29	2	Ptid-29_Visit-2	Other	Luteal	21	1.25	640	NA	NA	Eligible	Ineligible - serum progesterone outside of allowed windows	Ineligible - serum progesterone outside of allowed windows	IL2RA	3	3559	IL2RA	Below	NA	1.584962500721156	CVL	Luminex (or other bead-based)	Published	Serum progesterone
Boily-Larouche-2019	30	2	Ptid-30_Visit-2	Luteal	Luteal	19	14.26	350	Negative	3	Eligible	Eligible	Eligible	IL2RA	3	3559	IL2RA	Below	NA	1.584962500721156	CVL	Luminex (or other bead-based)	Published	Serum progesterone
