# Supplementary material for: Changes in concentrations of cervicovaginal immune mediators across the menstrual cycle: a systematic review and meta-analysis of individual patient data
Source: BMC Med. 2022 Oct 5;20:353. doi: 10.1186/s12916-022-02532-9 (PMC9533580; doi:10.1186/s12916-022-02532-9)
Supplement: Supplementary file 3 — Additional file 3. Code and data. IPD from co-authors who agreed to share it, results of all analyses presented in the paper, and R code files necessary to reproduce the analysis and figures. [file 12916_2022_2532_MOESM3_ESM.zip › MenstrualCycleMetaanalysis/data/data_complete/01_study/Bradley-2018.csv]

StudyName	Ptid	SampleId	Phase	TheirPhase	DaysSinceLmp	SerumProgesterone	SerumEstradiol	SerumLh	SerumFsh	LactobacillusDominant	Assay	Concentration	Detectable	TotalProtein	EligibilityTheirPhase	EligibilityPrimary	EligibilitySecondary	EntrezId	OfficialSymbol	LowerLOD	UpperLOD	Log2Concentration	Published	SampleType	AssayMethod	OurPhasingMethod	TotalProteinAssay
Bradley-2018	1	Ptid-1_Day-15	Periovulatory	Periovulatory	15	1	126.1	50	20	Positive	IL10	3.33	In	306250000.00000006	Eligible	Eligible	Eligible	3586	IL10	NA	NA	1.7355221772965375	Published	Swab	Luminex (or other bead-based)	Serum progesterone plus LH	BCA
Bradley-2018	1	Ptid-1_Day-21	Luteal	Luteal	21	12.6	82	8.1	6.2	Positive	IL10	13.235	In	495000000	Eligible	Eligible	Eligible	3586	IL10	NA	NA	3.7262862897206737	Published	Swab	Luminex (or other bead-based)	Serum progesterone plus LH	BCA
Bradley-2018	1	Ptid-1_Day-6	Follicular	Follicular	6	0.4	48.8	3.5	7.2	Positive	IL10	1.15	Below	952500000.0000002	Eligible	Eligible	Eligible	3586	IL10	NA	NA	0.2016338611696504	Published	Swab	Luminex (or other bead-based)	Serum progesterone plus LH	BCA
Bradley-2018	10	Ptid-10_Day-12	Follicular	Follicular	12	0.6	22.1	6	8.6	Negative	IL10	22.439999999999998	In	388000000.00000006	Eligible	Eligible	Eligible	3586	IL10	NA	NA	4.488000770834068	Published	Swab	Luminex (or other bead-based)	Serum progesterone plus LH	BCA
Bradley-2018	10	Ptid-10_Day-24	Other	Luteal	24	1.5	98.6	18	10	Negative	IL10	11.48	In	211750000.00000003	Eligible	Ineligible - serum progesterone outside of allowed windows	Ineligible - serum progesterone outside of allowed windows	3586	IL10	NA	NA	3.521050736900963	Published	Swab	Luminex (or other bead-based)	Serum progesterone plus LH	BCA
Bradley-2018	11	Ptid-11_Day-15	Follicular	IND	15	0.2	30.5	9.7	4.3	Positive	IL10	20.535	In	673750000	Ineligible - their phase not defined	Eligible	Eligible	3586	IL10	NA	NA	4.360013042204331	Published	Swab	Luminex (or other bead-based)	Serum progesterone plus LH	BCA
Bradley-2018	11	Ptid-11_Day-22	Other	Luteal	22	2.6	42.2	9.4	3.4	Positive	IL10	12.2	In	1021250000	Eligible	Ineligible - serum progesterone outside of allowed windows	Ineligible - serum progesterone outside of allowed windows	3586	IL10	NA	NA	3.608809242675524	Published	Swab	Luminex (or other bead-based)	Serum progesterone plus LH	BCA
Bradley-2018	11	Ptid-11_Day-8	Follicular	Follicular	8	0.5	24.2	5.9	3.9	Positive	IL10	8.145	In	237500000	Eligible	Eligible	Eligible	3586	IL10	NA	NA	3.025914698750793	Published	Swab	Luminex (or other bead-based)	Serum progesterone plus LH	BCA
Bradley-2018	12	Ptid-12_Day-13	Periovulatory	Periovulatory	13	0.5	197.5	71	10	Positive	IL10	15.34	In	712500000	Eligible	Eligible	Eligible	3586	IL10	NA	NA	3.9392265777282085	Published	Swab	Luminex (or other bead-based)	Serum progesterone plus LH	BCA
Bradley-2018	12	Ptid-12_Day-20	Luteal	Luteal	20	11.3	77.1	5.6	3.5	Positive	IL10	4.095000000000001	In	238750000.00000003	Eligible	Eligible	Eligible	3586	IL10	NA	NA	2.033863451866284	Published	Swab	Luminex (or other bead-based)	Serum progesterone plus LH	BCA
Bradley-2018	12	Ptid-12_Day-5	Follicular	Follicular	5	0.4	53.4	6.4	5.7	Positive	IL10	3.93	In	67000000	Eligible	Eligible	Eligible	3586	IL10	NA	NA	1.9745293124838819	Published	Swab	Luminex (or other bead-based)	Serum progesterone plus LH	BCA
Bradley-2018	13	Ptid-13_Day-12	Follicular	IND	12	0.2	87.2	4.6	4.1	Negative	IL10	37.37	In	720000000	Ineligible - their phase not defined	Eligible	Eligible	3586	IL10	NA	NA	5.2238086586060195	Published	Swab	Luminex (or other bead-based)	Serum progesterone plus LH	BCA
Bradley-2018	13	Ptid-13_Day-19	Luteal	Luteal	19	5.4	67.8	6.6	4.4	Negative	IL10	39.715	In	866250000	Eligible	Eligible	Eligible	3586	IL10	NA	NA	5.311612098185097	Published	Swab	Luminex (or other bead-based)	Serum progesterone plus LH	BCA
Bradley-2018	13	Ptid-13_Day-5	Follicular	Follicular	5	0.3	22.9	3.9	8.4	Positive	IL10	5.355	In	212500000.00000003	Eligible	Eligible	Eligible	3586	IL10	NA	NA	2.4208865749755315	Published	Swab	Luminex (or other bead-based)	Serum progesterone plus LH	BCA
Bradley-2018	14	Ptid-14_Day-11	Follicular	Follicular	11	0.3	30	3.8	6.1	Positive	IL10	3.745	In	158750000	Eligible	Eligible	Eligible	3586	IL10	NA	NA	1.9049657186840263	Published	Swab	Luminex (or other bead-based)	Serum progesterone plus LH	BCA
Bradley-2018	14	Ptid-14_Day-18	Follicular	IND	18	0.2	29.2	5.7	6.8	Positive	IL10	7.26	In	567500000	Ineligible - their phase not defined	Eligible	Eligible	3586	IL10	NA	NA	2.859969548221026	Published	Swab	Luminex (or other bead-based)	Serum progesterone plus LH	BCA
Bradley-2018	14	Ptid-14_Day-25	Follicular	IND	25	0.5	50.9	7.3	5.8	Positive	IL10	6.395	In	352500000.0000001	Ineligible - their phase not defined	Eligible	Eligible	3586	IL10	NA	NA	2.6769443591069124	Published	Swab	Luminex (or other bead-based)	Serum progesterone plus LH	BCA
Bradley-2018	15	Ptid-15_Day-11	Follicular	Follicular	11	0.8	62.4	4.8	4.7	Positive	IL10	12.445	In	310000000	Eligible	Eligible	Eligible	3586	IL10	NA	NA	3.637494325206311	Published	Swab	Luminex (or other bead-based)	Serum progesterone plus LH	BCA
Bradley-2018	15	Ptid-15_Day-16	Periovulatory	Periovulatory	16	0.6	196.1	45	14	Positive	IL10	4.265000000000001	In	116250000.00000004	Eligible	Eligible	Eligible	3586	IL10	NA	NA	2.0925457415435655	Published	Swab	Luminex (or other bead-based)	Serum progesterone plus LH	BCA
Bradley-2018	15	Ptid-15_Day-25	Luteal	Luteal	25	15.1	544.8	4.8	1.4	Positive	IL10	2.06	In	116250000	Eligible	Eligible	Eligible	3586	IL10	NA	NA	1.0426443374084937	Published	Swab	Luminex (or other bead-based)	Serum progesterone plus LH	BCA
Bradley-2018	16	Ptid-16_Day-14	Follicular	IND	14	0.4	378.1	14	4.4	Negative	IL10	16.025	In	635000000	Ineligible - their phase not defined	Eligible	Eligible	3586	IL10	NA	NA	4.002252451731379	Published	Swab	Luminex (or other bead-based)	Serum progesterone plus LH	BCA
Bradley-2018	16	Ptid-16_Day-19	Luteal	Luteal	19	9.8	106.5	11	4.5	Negative	IL10	28.9	In	672500000	Eligible	Eligible	Eligible	3586	IL10	NA	NA	4.8529975876133165	Published	Swab	Luminex (or other bead-based)	Serum progesterone plus LH	BCA
Bradley-2018	16	Ptid-16_Day-28	Other	Late luteal	28	1.8	68.7	6.1	3.3	Negative	IL10	11.78	In	196250000.00000006	Eligible	Ineligible - serum progesterone outside of allowed windows	Ineligible - serum progesterone outside of allowed windows	3586	IL10	NA	NA	3.5582676340557358	Published	Swab	Luminex (or other bead-based)	Serum progesterone plus LH	BCA
Bradley-2018	2	Ptid-2_Day-14	Follicular	IND	14	0.5	70.6	6.2	7.8	Positive	IL10	1.15	Below	148750000	Ineligible - their phase not defined	Eligible	Eligible	3586	IL10	NA	NA	0.2016338611696504	Published	Swab	Luminex (or other bead-based)	Serum progesterone plus LH	BCA
Bradley-2018	2	Ptid-2_Day-20	Other	IND	20	1.4	124.5	17	8	Positive	IL10	1.15	Below	40000000	Ineligible - their phase not defined	Ineligible - serum progesterone outside of allowed windows	Ineligible - serum progesterone outside of allowed windows	3586	IL10	NA	NA	0.2016338611696504	Published	Swab	Luminex (or other bead-based)	Serum progesterone plus LH	BCA
Bradley-2018	2	Ptid-2_Day-5	Follicular	Follicular	5	0.5	32.1	1.6	7.8	Positive	IL10	1.15	Below	97500000.00000003	Eligible	Eligible	Eligible	3586	IL10	NA	NA	0.2016338611696504	Published	Swab	Luminex (or other bead-based)	Serum progesterone plus LH	BCA
Bradley-2018	3	Ptid-3_Day-12	Follicular	Follicular	12	0.4	109.5	4.1	5.2	Negative	IL10	1.15	Below	318750000.00000006	Eligible	Eligible	Eligible	3586	IL10	NA	NA	0.2016338611696504	Published	Swab	Luminex (or other bead-based)	Serum progesterone plus LH	BCA
Bradley-2018	3	Ptid-3_Day-21	Luteal	Luteal	21	13.2	74.1	4.7	3.8	Negative	IL10	9.364999999999998	In	337500000	Eligible	Eligible	Eligible	3586	IL10	NA	NA	3.2272789944683207	Published	Swab	Luminex (or other bead-based)	Serum progesterone plus LH	BCA
Bradley-2018	3	Ptid-3_Day-27	Follicular	Late luteal	27	0.8	16.6	1.4	3.4	Negative	IL10	1.15	Below	266250000.00000006	Eligible	Eligible	Eligible	3586	IL10	NA	NA	0.2016338611696504	Published	Swab	Luminex (or other bead-based)	Serum progesterone plus LH	BCA
Bradley-2018	4	Ptid-4_Day-11	Follicular	Follicular	11	0.4	55.3	8	4.8	Positive	IL10	1.15	Below	530000000.0000001	Eligible	Eligible	Eligible	3586	IL10	NA	NA	0.2016338611696504	Published	Swab	Luminex (or other bead-based)	Serum progesterone plus LH	BCA
Bradley-2018	4	Ptid-4_Day-20	Luteal	Luteal	20	9.1	76.6	13	3.6	Positive	IL10	4.41	In	723750000	Eligible	Eligible	Eligible	3586	IL10	NA	NA	2.140778655782796	Published	Swab	Luminex (or other bead-based)	Serum progesterone plus LH	BCA
Bradley-2018	4	Ptid-4_Day-26	Luteal	Luteal	26	12.9	101.3	6.4	1.7	Positive	IL10	1.15	Below	340000000	Eligible	Eligible	Eligible	3586	IL10	NA	NA	0.2016338611696504	Published	Swab	Luminex (or other bead-based)	Serum progesterone plus LH	BCA
Bradley-2018	5	Ptid-5_Day-10	Follicular	IND	10	0.3	70.8	5.4	3	Positive	IL10	21.57	In	691250000	Ineligible - their phase not defined	Eligible	Eligible	3586	IL10	NA	NA	4.43095427138573	Published	Swab	Luminex (or other bead-based)	Serum progesterone plus LH	BCA
Bradley-2018	5	Ptid-5_Day-18	Luteal	Luteal	18	5.4	130.5	7.4	2.7	Positive	IL10	8.865	In	731250000	Eligible	Eligible	Eligible	3586	IL10	NA	NA	3.148120631123964	Published	Swab	Luminex (or other bead-based)	Serum progesterone plus LH	BCA
Bradley-2018	5	Ptid-5_Day-21	Luteal	Luteal	21	10.1	81.7	7.6	2.5	Positive	IL10	12.035	In	476250000.0000001	Eligible	Eligible	Eligible	3586	IL10	NA	NA	3.589164236699772	Published	Swab	Luminex (or other bead-based)	Serum progesterone plus LH	BCA
Bradley-2018	6	Ptid-6_Day-16	Periovulatory	Periovulatory	16	0.9	404.3	34	6.5	Negative	IL10	1.15	Below	443750000.00000006	Eligible	Eligible	Eligible	3586	IL10	NA	NA	0.2016338611696504	Published	Swab	Luminex (or other bead-based)	Serum progesterone plus LH	BCA
Bradley-2018	6	Ptid-6_Day-24	Luteal	Luteal	24	28	208.9	6	2.4	Negative	IL10	2.715	In	631249999.9999999	Eligible	Eligible	Eligible	3586	IL10	NA	NA	1.4409521980296367	Published	Swab	Luminex (or other bead-based)	Serum progesterone plus LH	BCA
Bradley-2018	6	Ptid-6_Day-9	Follicular	Follicular	9	0.3	49.9	8.2	8.3	Positive	IL10	5.305	In	217500000	Eligible	Eligible	Eligible	3586	IL10	NA	NA	2.40735275114004	Published	Swab	Luminex (or other bead-based)	Serum progesterone plus LH	BCA
Bradley-2018	7	Ptid-7_Day-13	Other	IND	13	2.1	39.5	7.6	6.1	Negative	IL10	13.445	In	122500000	Ineligible - their phase not defined	Ineligible - serum progesterone outside of allowed windows	Ineligible - serum progesterone outside of allowed windows	3586	IL10	NA	NA	3.7489978500981485	Published	Swab	Luminex (or other bead-based)	Serum progesterone plus LH	BCA
Bradley-2018	7	Ptid-7_Day-18	Luteal	Luteal	18	11.3	123.7	3.8	2.4	Negative	IL10	17.365000000000002	In	453750000	Eligible	Eligible	Eligible	3586	IL10	NA	NA	4.118110505607367	Published	Swab	Luminex (or other bead-based)	Serum progesterone plus LH	BCA
Bradley-2018	7	Ptid-7_Day-25	Other	Late luteal	25	1	20.2	4.6	3.6	Negative	IL10	32.370000000000005	In	418750000	Eligible	Ineligible - serum progesterone outside of allowed windows	Ineligible - serum progesterone outside of allowed windows	3586	IL10	NA	NA	5.016585460434449	Published	Swab	Luminex (or other bead-based)	Serum progesterone plus LH	BCA
Bradley-2018	8	Ptid-8_Day-15	Follicular	IND	15	0.3	80.6	5.2	4	Positive	IL10	5.324999999999999	In	921250000	Ineligible - their phase not defined	Eligible	Eligible	3586	IL10	NA	NA	2.4127815253384757	Published	Swab	Luminex (or other bead-based)	Serum progesterone plus LH	BCA
Bradley-2018	8	Ptid-8_Day-23	Luteal	Luteal	23	12.6	52.3	6.3	3.8	Positive	IL10	6.34	In	741250000	Eligible	Eligible	Eligible	3586	IL10	NA	NA	2.6644828403646827	Published	Swab	Luminex (or other bead-based)	Serum progesterone plus LH	BCA
Bradley-2018	8	Ptid-8_Day-8	Follicular	Follicular	8	0.6	27	4.8	6.6	Positive	IL10	7.960000000000001	In	1203750000.0000002	Eligible	Eligible	Eligible	3586	IL10	NA	NA	2.9927684307689244	Published	Swab	Luminex (or other bead-based)	Serum progesterone plus LH	BCA
Bradley-2018	9	Ptid-9_Day-12	Periovulatory	Periovulatory	12	1.4	239.7	79	16	Positive	IL10	5.45	In	340500000.00000006	Eligible	Eligible	Eligible	3586	IL10	NA	NA	2.4462562298895643	Published	Swab	Luminex (or other bead-based)	Serum progesterone plus LH	BCA
Bradley-2018	9	Ptid-9_Day-19	Luteal	Luteal	19	9.1	99.4	2.6	2.2	Positive	IL10	7.295	In	394250000.00000006	Eligible	Eligible	Eligible	3586	IL10	NA	NA	2.8669079781431663	Published	Swab	Luminex (or other bead-based)	Serum progesterone plus LH	BCA
Bradley-2018	9	Ptid-9_Day-7	Follicular	Follicular	7	0.2	53.7	5.3	4.5	Positive	IL10	5.17	In	191750000	Eligible	Eligible	Eligible	3586	IL10	NA	NA	2.37016428054021	Published	Swab	Luminex (or other bead-based)	Serum progesterone plus LH	BCA
Bradley-2018	1	Ptid-1_Day-15	Periovulatory	Periovulatory	15	1	126.1	50	20	Positive	CCL20	9.17	In	306250000.00000006	Eligible	Eligible	Eligible	6364	CCL20	NA	NA	3.1969217338203295	Published	Swab	Luminex (or other bead-based)	Serum progesterone plus LH	BCA
Bradley-2018	1	Ptid-1_Day-21	Luteal	Luteal	21	12.6	82	8.1	6.2	Positive	CCL20	20.265	In	495000000	Eligible	Eligible	Eligible	6364	CCL20	NA	NA	4.340918270272116	Published	Swab	Luminex (or other bead-based)	Serum progesterone plus LH	BCA
Bradley-2018	1	Ptid-1_Day-6	Follicular	Follicular	6	0.4	48.8	3.5	7.2	Positive	CCL20	38.78	In	952500000.0000002	Eligible	Eligible	Eligible	6364	CCL20	NA	NA	5.277240898332068	Published	Swab	Luminex (or other bead-based)	Serum progesterone plus LH	BCA
Bradley-2018	10	Ptid-10_Day-12	Follicular	Follicular	12	0.6	22.1	6	8.6	Negative	CCL20	160.31	In	388000000.00000006	Eligible	Eligible	Eligible	6364	CCL20	NA	NA	7.324720612150712	Published	Swab	Luminex (or other bead-based)	Serum progesterone plus LH	BCA
Bradley-2018	10	Ptid-10_Day-24	Other	Luteal	24	1.5	98.6	18	10	Negative	CCL20	67.28	In	211750000.00000003	Eligible	Ineligible - serum progesterone outside of allowed windows	Ineligible - serum progesterone outside of allowed windows	6364	CCL20	NA	NA	6.072105800480419	Published	Swab	Luminex (or other bead-based)	Serum progesterone plus LH	BCA
Bradley-2018	11	Ptid-11_Day-15	Follicular	IND	15	0.2	30.5	9.7	4.3	Positive	CCL20	174.64	In	673750000	Ineligible - their phase not defined	Eligible	Eligible	6364	CCL20	NA	NA	7.448240225216066	Published	Swab	Luminex (or other bead-based)	Serum progesterone plus LH	BCA
Bradley-2018	11	Ptid-11_Day-22	Other	Luteal	22	2.6	42.2	9.4	3.4	Positive	CCL20	405.16499999999996	In	1021250000	Eligible	Ineligible - serum progesterone outside of allowed windows	Ineligible - serum progesterone outside of allowed windows	6364	CCL20	NA	NA	8.662365742720949	Published	Swab	Luminex (or other bead-based)	Serum progesterone plus LH	BCA
Bradley-2018	11	Ptid-11_Day-8	Follicular	Follicular	8	0.5	24.2	5.9	3.9	Positive	CCL20	18.05	In	237500000	Eligible	Eligible	Eligible	6364	CCL20	NA	NA	4.173926931999809	Published	Swab	Luminex (or other bead-based)	Serum progesterone plus LH	BCA
Bradley-2018	12	Ptid-12_Day-13	Periovulatory	Periovulatory	13	0.5	197.5	71	10	Positive	CCL20	293.91999999999996	In	712500000	Eligible	Eligible	Eligible	6364	CCL20	NA	NA	8.199279721336625	Published	Swab	Luminex (or other bead-based)	Serum progesterone plus LH	BCA
Bradley-2018	12	Ptid-12_Day-20	Luteal	Luteal	20	11.3	77.1	5.6	3.5	Positive	CCL20	37.835	In	238750000.00000003	Eligible	Eligible	Eligible	6364	CCL20	NA	NA	5.24164954001753	Published	Swab	Luminex (or other bead-based)	Serum progesterone plus LH	BCA
Bradley-2018	12	Ptid-12_Day-5	Follicular	Follicular	5	0.4	53.4	6.4	5.7	Positive	CCL20	3.43	In	67000000	Eligible	Eligible	Eligible	6364	CCL20	NA	NA	1.7782085763980877	Published	Swab	Luminex (or other bead-based)	Serum progesterone plus LH	BCA
Bradley-2018	13	Ptid-13_Day-12	Follicular	IND	12	0.2	87.2	4.6	4.1	Negative	CCL20	255.075	In	720000000	Ineligible - their phase not defined	Eligible	Eligible	6364	CCL20	NA	NA	7.994777696541636	Published	Swab	Luminex (or other bead-based)	Serum progesterone plus LH	BCA
Bradley-2018	13	Ptid-13_Day-19	Luteal	Luteal	19	5.4	67.8	6.6	4.4	Negative	CCL20	465.515	In	866250000	Eligible	Eligible	Eligible	6364	CCL20	NA	NA	8.862683845371805	Published	Swab	Luminex (or other bead-based)	Serum progesterone plus LH	BCA
Bradley-2018	13	Ptid-13_Day-5	Follicular	Follicular	5	0.3	22.9	3.9	8.4	Positive	CCL20	5.725	In	212500000.00000003	Eligible	Eligible	Eligible	6364	CCL20	NA	NA	2.5172756932095814	Published	Swab	Luminex (or other bead-based)	Serum progesterone plus LH	BCA
Bradley-2018	14	Ptid-14_Day-11	Follicular	Follicular	11	0.3	30	3.8	6.1	Positive	CCL20	3.43	In	158750000	Eligible	Eligible	Eligible	6364	CCL20	NA	NA	1.7782085763980877	Published	Swab	Luminex (or other bead-based)	Serum progesterone plus LH	BCA
Bradley-2018	14	Ptid-14_Day-18	Follicular	IND	18	0.2	29.2	5.7	6.8	Positive	CCL20	43.545	In	567500000	Ineligible - their phase not defined	Eligible	Eligible	6364	CCL20	NA	NA	5.4444351675730935	Published	Swab	Luminex (or other bead-based)	Serum progesterone plus LH	BCA
Bradley-2018	14	Ptid-14_Day-25	Follicular	IND	25	0.5	50.9	7.3	5.8	Positive	CCL20	27.560000000000002	In	352500000.0000001	Ineligible - their phase not defined	Eligible	Eligible	6364	CCL20	NA	NA	4.784503982929567	Published	Swab	Luminex (or other bead-based)	Serum progesterone plus LH	BCA
Bradley-2018	15	Ptid-15_Day-11	Follicular	Follicular	11	0.8	62.4	4.8	4.7	Positive	CCL20	144.215	In	310000000	Eligible	Eligible	Eligible	6364	CCL20	NA	NA	7.172077418848253	Published	Swab	Luminex (or other bead-based)	Serum progesterone plus LH	BCA
Bradley-2018	15	Ptid-15_Day-16	Periovulatory	Periovulatory	16	0.6	196.1	45	14	Positive	CCL20	3.43	In	116250000.00000004	Eligible	Eligible	Eligible	6364	CCL20	NA	NA	1.7782085763980877	Published	Swab	Luminex (or other bead-based)	Serum progesterone plus LH	BCA
Bradley-2018	15	Ptid-15_Day-25	Luteal	Luteal	25	15.1	544.8	4.8	1.4	Positive	CCL20	12.33	In	116250000	Eligible	Eligible	Eligible	6364	CCL20	NA	NA	3.6241008946281146	Published	Swab	Luminex (or other bead-based)	Serum progesterone plus LH	BCA
Bradley-2018	16	Ptid-16_Day-14	Follicular	IND	14	0.4	378.1	14	4.4	Negative	CCL20	53.305	In	635000000	Ineligible - their phase not defined	Eligible	Eligible	6364	CCL20	NA	NA	5.736198958770172	Published	Swab	Luminex (or other bead-based)	Serum progesterone plus LH	BCA
Bradley-2018	16	Ptid-16_Day-19	Luteal	Luteal	19	9.8	106.5	11	4.5	Negative	CCL20	99.72	In	672500000	Eligible	Eligible	Eligible	6364	CCL20	NA	NA	6.639810977716776	Published	Swab	Luminex (or other bead-based)	Serum progesterone plus LH	BCA
Bradley-2018	16	Ptid-16_Day-28	Other	Late luteal	28	1.8	68.7	6.1	3.3	Negative	CCL20	5.865	In	196250000.00000006	Eligible	Ineligible - serum progesterone outside of allowed windows	Ineligible - serum progesterone outside of allowed windows	6364	CCL20	NA	NA	2.552131108253784	Published	Swab	Luminex (or other bead-based)	Serum progesterone plus LH	BCA
Bradley-2018	2	Ptid-2_Day-14	Follicular	IND	14	0.5	70.6	6.2	7.8	Positive	CCL20	8.065	In	148750000	Ineligible - their phase not defined	Eligible	Eligible	6364	CCL20	NA	NA	3.011674533380918	Published	Swab	Luminex (or other bead-based)	Serum progesterone plus LH	BCA
Bradley-2018	2	Ptid-2_Day-20	Other	IND	20	1.4	124.5	17	8	Positive	CCL20	1.15	Below	40000000	Ineligible - their phase not defined	Ineligible - serum progesterone outside of allowed windows	Ineligible - serum progesterone outside of allowed windows	6364	CCL20	NA	NA	0.2016338611696504	Published	Swab	Luminex (or other bead-based)	Serum progesterone plus LH	BCA
Bradley-2018	2	Ptid-2_Day-5	Follicular	Follicular	5	0.5	32.1	1.6	7.8	Positive	CCL20	3.635	In	97500000.00000003	Eligible	Eligible	Eligible	6364	CCL20	NA	NA	1.8619553641448696	Published	Swab	Luminex (or other bead-based)	Serum progesterone plus LH	BCA
Bradley-2018	3	Ptid-3_Day-12	Follicular	Follicular	12	0.4	109.5	4.1	5.2	Negative	CCL20	15.695	In	318750000.00000006	Eligible	Eligible	Eligible	6364	CCL20	NA	NA	3.9722331238073907	Published	Swab	Luminex (or other bead-based)	Serum progesterone plus LH	BCA
Bradley-2018	3	Ptid-3_Day-21	Luteal	Luteal	21	13.2	74.1	4.7	3.8	Negative	CCL20	21.71	In	337500000	Eligible	Eligible	Eligible	6364	CCL20	NA	NA	4.44028782084042	Published	Swab	Luminex (or other bead-based)	Serum progesterone plus LH	BCA
Bradley-2018	3	Ptid-3_Day-27	Follicular	Late luteal	27	0.8	16.6	1.4	3.4	Negative	CCL20	7.355	In	266250000.00000006	Eligible	Eligible	Eligible	6364	CCL20	NA	NA	2.8787253414801053	Published	Swab	Luminex (or other bead-based)	Serum progesterone plus LH	BCA
Bradley-2018	4	Ptid-4_Day-11	Follicular	Follicular	11	0.4	55.3	8	4.8	Positive	CCL20	35.795	In	530000000.0000001	Eligible	Eligible	Eligible	6364	CCL20	NA	NA	5.161686174583998	Published	Swab	Luminex (or other bead-based)	Serum progesterone plus LH	BCA
Bradley-2018	4	Ptid-4_Day-20	Luteal	Luteal	20	9.1	76.6	13	3.6	Positive	CCL20	300.595	In	723750000	Eligible	Eligible	Eligible	6364	CCL20	NA	NA	8.231677201905924	Published	Swab	Luminex (or other bead-based)	Serum progesterone plus LH	BCA
Bradley-2018	4	Ptid-4_Day-26	Luteal	Luteal	26	12.9	101.3	6.4	1.7	Positive	CCL20	35.900000000000006	In	340000000	Eligible	Eligible	Eligible	6364	CCL20	NA	NA	5.16591193893569	Published	Swab	Luminex (or other bead-based)	Serum progesterone plus LH	BCA
Bradley-2018	5	Ptid-5_Day-10	Follicular	IND	10	0.3	70.8	5.4	3	Positive	CCL20	381.255	In	691250000	Ineligible - their phase not defined	Eligible	Eligible	6364	CCL20	NA	NA	8.574612447804244	Published	Swab	Luminex (or other bead-based)	Serum progesterone plus LH	BCA
Bradley-2018	5	Ptid-5_Day-18	Luteal	Luteal	18	5.4	130.5	7.4	2.7	Positive	CCL20	86.67500000000001	In	731250000	Eligible	Eligible	Eligible	6364	CCL20	NA	NA	6.4375440263154715	Published	Swab	Luminex (or other bead-based)	Serum progesterone plus LH	BCA
Bradley-2018	5	Ptid-5_Day-21	Luteal	Luteal	21	10.1	81.7	7.6	2.5	Positive	CCL20	41.254999999999995	In	476250000.0000001	Eligible	Eligible	Eligible	6364	CCL20	NA	NA	5.36649707577453	Published	Swab	Luminex (or other bead-based)	Serum progesterone plus LH	BCA
Bradley-2018	6	Ptid-6_Day-16	Periovulatory	Periovulatory	16	0.9	404.3	34	6.5	Negative	CCL20	1.15	Below	443750000.00000006	Eligible	Eligible	Eligible	6364	CCL20	NA	NA	0.2016338611696504	Published	Swab	Luminex (or other bead-based)	Serum progesterone plus LH	BCA
Bradley-2018	6	Ptid-6_Day-24	Luteal	Luteal	24	28	208.9	6	2.4	Negative	CCL20	3.3899999999999997	In	631249999.9999999	Eligible	Eligible	Eligible	6364	CCL20	NA	NA	1.761285273361619	Published	Swab	Luminex (or other bead-based)	Serum progesterone plus LH	BCA
Bradley-2018	6	Ptid-6_Day-9	Follicular	Follicular	9	0.3	49.9	8.2	8.3	Positive	CCL20	10.91	In	217500000	Eligible	Eligible	Eligible	6364	CCL20	NA	NA	3.4475791965488827	Published	Swab	Luminex (or other bead-based)	Serum progesterone plus LH	BCA
Bradley-2018	7	Ptid-7_Day-13	Other	IND	13	2.1	39.5	7.6	6.1	Negative	CCL20	24.630000000000003	In	122500000	Ineligible - their phase not defined	Ineligible - serum progesterone outside of allowed windows	Ineligible - serum progesterone outside of allowed windows	6364	CCL20	NA	NA	4.622344722724236	Published	Swab	Luminex (or other bead-based)	Serum progesterone plus LH	BCA
Bradley-2018	7	Ptid-7_Day-18	Luteal	Luteal	18	11.3	123.7	3.8	2.4	Negative	CCL20	42.425	In	453750000	Eligible	Eligible	Eligible	6364	CCL20	NA	NA	5.406842754655301	Published	Swab	Luminex (or other bead-based)	Serum progesterone plus LH	BCA
Bradley-2018	7	Ptid-7_Day-25	Other	Late luteal	25	1	20.2	4.6	3.6	Negative	CCL20	204.72500000000002	In	418750000	Eligible	Ineligible - serum progesterone outside of allowed windows	Ineligible - serum progesterone outside of allowed windows	6364	CCL20	NA	NA	7.6775434776453215	Published	Swab	Luminex (or other bead-based)	Serum progesterone plus LH	BCA
Bradley-2018	8	Ptid-8_Day-15	Follicular	IND	15	0.3	80.6	5.2	4	Positive	CCL20	520.51	In	921250000	Ineligible - their phase not defined	Eligible	Eligible	6364	CCL20	NA	NA	9.023782070517138	Published	Swab	Luminex (or other bead-based)	Serum progesterone plus LH	BCA
Bradley-2018	8	Ptid-8_Day-23	Luteal	Luteal	23	12.6	52.3	6.3	3.8	Positive	CCL20	131.215	In	741250000	Eligible	Eligible	Eligible	6364	CCL20	NA	NA	7.03578884257097	Published	Swab	Luminex (or other bead-based)	Serum progesterone plus LH	BCA
Bradley-2018	8	Ptid-8_Day-8	Follicular	Follicular	8	0.6	27	4.8	6.6	Positive	CCL20	183.18	In	1203750000.0000002	Eligible	Eligible	Eligible	6364	CCL20	NA	NA	7.517118185153212	Published	Swab	Luminex (or other bead-based)	Serum progesterone plus LH	BCA
Bradley-2018	9	Ptid-9_Day-12	Periovulatory	Periovulatory	12	1.4	239.7	79	16	Positive	CCL20	1.15	Below	340500000.00000006	Eligible	Eligible	Eligible	6364	CCL20	NA	NA	0.2016338611696504	Published	Swab	Luminex (or other bead-based)	Serum progesterone plus LH	BCA
Bradley-2018	9	Ptid-9_Day-19	Luteal	Luteal	19	9.1	99.4	2.6	2.2	Positive	CCL20	30.185	In	394250000.00000006	Eligible	Eligible	Eligible	6364	CCL20	NA	NA	4.915759896038	Published	Swab	Luminex (or other bead-based)	Serum progesterone plus LH	BCA
Bradley-2018	9	Ptid-9_Day-7	Follicular	Follicular	7	0.2	53.7	5.3	4.5	Positive	CCL20	20.905	In	191750000	Eligible	Eligible	Eligible	6364	CCL20	NA	NA	4.385776138269413	Published	Swab	Luminex (or other bead-based)	Serum progesterone plus LH	BCA
Bradley-2018	1	Ptid-1_Day-15	Periovulatory	Periovulatory	15	1	126.1	50	20	Positive	TNF	1.83	Below	306250000.00000006	Eligible	Eligible	Eligible	7124	TNF	NA	NA	0.8718436485093178	Published	Swab	Luminex (or other bead-based)	Serum progesterone plus LH	BCA
Bradley-2018	1	Ptid-1_Day-21	Luteal	Luteal	21	12.6	82	8.1	6.2	Positive	TNF	1.83	Below	495000000	Eligible	Eligible	Eligible	7124	TNF	NA	NA	0.8718436485093178	Published	Swab	Luminex (or other bead-based)	Serum progesterone plus LH	BCA
Bradley-2018	1	Ptid-1_Day-6	Follicular	Follicular	6	0.4	48.8	3.5	7.2	Positive	TNF	1.83	Below	952500000.0000002	Eligible	Eligible	Eligible	7124	TNF	NA	NA	0.8718436485093178	Published	Swab	Luminex (or other bead-based)	Serum progesterone plus LH	BCA
Bradley-2018	10	Ptid-10_Day-12	Follicular	Follicular	12	0.6	22.1	6	8.6	Negative	TNF	15.030000000000001	In	388000000.00000006	Eligible	Eligible	Eligible	7124	TNF	NA	NA	3.90977310414164	Published	Swab	Luminex (or other bead-based)	Serum progesterone plus LH	BCA
Bradley-2018	10	Ptid-10_Day-24	Other	Luteal	24	1.5	98.6	18	10	Negative	TNF	3.545	In	211750000.00000003	Eligible	Ineligible - serum progesterone outside of allowed windows	Ineligible - serum progesterone outside of allowed windows	7124	TNF	NA	NA	1.8257856274647914	Published	Swab	Luminex (or other bead-based)	Serum progesterone plus LH	BCA
Bradley-2018	11	Ptid-11_Day-15	Follicular	IND	15	0.2	30.5	9.7	4.3	Positive	TNF	18.725	In	673750000	Ineligible - their phase not defined	Eligible	Eligible	7124	TNF	NA	NA	4.2268938135713885	Published	Swab	Luminex (or other bead-based)	Serum progesterone plus LH	BCA
Bradley-2018	11	Ptid-11_Day-22	Other	Luteal	22	2.6	42.2	9.4	3.4	Positive	TNF	17.405	In	1021250000	Eligible	Ineligible - serum progesterone outside of allowed windows	Ineligible - serum progesterone outside of allowed windows	7124	TNF	NA	NA	4.121429908948958	Published	Swab	Luminex (or other bead-based)	Serum progesterone plus LH	BCA
Bradley-2018	11	Ptid-11_Day-8	Follicular	Follicular	8	0.5	24.2	5.9	3.9	Positive	TNF	8.865	In	237500000	Eligible	Eligible	Eligible	7124	TNF	NA	NA	3.148120631123964	Published	Swab	Luminex (or other bead-based)	Serum progesterone plus LH	BCA
Bradley-2018	12	Ptid-12_Day-13	Periovulatory	Periovulatory	13	0.5	197.5	71	10	Positive	TNF	9.64	In	712500000	Eligible	Eligible	Eligible	7124	TNF	NA	NA	3.269033146455237	Published	Swab	Luminex (or other bead-based)	Serum progesterone plus LH	BCA
Bradley-2018	12	Ptid-12_Day-20	Luteal	Luteal	20	11.3	77.1	5.6	3.5	Positive	TNF	3.42	In	238750000.00000003	Eligible	Eligible	Eligible	7124	TNF	NA	NA	1.7739963251111732	Published	Swab	Luminex (or other bead-based)	Serum progesterone plus LH	BCA
Bradley-2018	12	Ptid-12_Day-5	Follicular	Follicular	5	0.4	53.4	6.4	5.7	Positive	TNF	2.91	In	67000000	Eligible	Eligible	Eligible	7124	TNF	NA	NA	1.5410191531335593	Published	Swab	Luminex (or other bead-based)	Serum progesterone plus LH	BCA
Bradley-2018	13	Ptid-13_Day-12	Follicular	IND	12	0.2	87.2	4.6	4.1	Negative	TNF	26.6	In	720000000	Ineligible - their phase not defined	Eligible	Eligible	7124	TNF	NA	NA	4.733354340613827	Published	Swab	Luminex (or other bead-based)	Serum progesterone plus LH	BCA
Bradley-2018	13	Ptid-13_Day-19	Luteal	Luteal	19	5.4	67.8	6.6	4.4	Negative	TNF	11.73	In	866250000	Eligible	Eligible	Eligible	7124	TNF	NA	NA	3.552131108253784	Published	Swab	Luminex (or other bead-based)	Serum progesterone plus LH	BCA
Bradley-2018	13	Ptid-13_Day-5	Follicular	Follicular	5	0.3	22.9	3.9	8.4	Positive	TNF	4.625	In	212500000.00000003	Eligible	Eligible	Eligible	7124	TNF	NA	NA	2.2094533656289497	Published	Swab	Luminex (or other bead-based)	Serum progesterone plus LH	BCA
Bradley-2018	14	Ptid-14_Day-11	Follicular	Follicular	11	0.3	30	3.8	6.1	Positive	TNF	2.85	In	158750000	Eligible	Eligible	Eligible	7124	TNF	NA	NA	1.5109619192773793	Published	Swab	Luminex (or other bead-based)	Serum progesterone plus LH	BCA
Bradley-2018	14	Ptid-14_Day-18	Follicular	IND	18	0.2	29.2	5.7	6.8	Positive	TNF	7.8950000000000005	In	567500000	Ineligible - their phase not defined	Eligible	Eligible	7124	TNF	NA	NA	2.9809392660855125	Published	Swab	Luminex (or other bead-based)	Serum progesterone plus LH	BCA
Bradley-2018	14	Ptid-14_Day-25	Follicular	IND	25	0.5	50.9	7.3	5.8	Positive	TNF	10.49	In	352500000.0000001	Ineligible - their phase not defined	Eligible	Eligible	7124	TNF	NA	NA	3.3909427728025427	Published	Swab	Luminex (or other bead-based)	Serum progesterone plus LH	BCA
Bradley-2018	15	Ptid-15_Day-11	Follicular	Follicular	11	0.8	62.4	4.8	4.7	Positive	TNF	9.495000000000001	In	310000000	Eligible	Eligible	Eligible	7124	TNF	NA	NA	3.247168000374773	Published	Swab	Luminex (or other bead-based)	Serum progesterone plus LH	BCA
Bradley-2018	15	Ptid-15_Day-16	Periovulatory	Periovulatory	16	0.6	196.1	45	14	Positive	TNF	1.83	Below	116250000.00000004	Eligible	Eligible	Eligible	7124	TNF	NA	NA	0.8718436485093178	Published	Swab	Luminex (or other bead-based)	Serum progesterone plus LH	BCA
Bradley-2018	15	Ptid-15_Day-25	Luteal	Luteal	25	15.1	544.8	4.8	1.4	Positive	TNF	1.83	Below	116250000	Eligible	Eligible	Eligible	7124	TNF	NA	NA	0.8718436485093178	Published	Swab	Luminex (or other bead-based)	Serum progesterone plus LH	BCA
Bradley-2018	16	Ptid-16_Day-14	Follicular	IND	14	0.4	378.1	14	4.4	Negative	TNF	20.585	In	635000000	Ineligible - their phase not defined	Eligible	Eligible	7124	TNF	NA	NA	4.363521543546545	Published	Swab	Luminex (or other bead-based)	Serum progesterone plus LH	BCA
Bradley-2018	16	Ptid-16_Day-19	Luteal	Luteal	19	9.8	106.5	11	4.5	Negative	TNF	29.675	In	672500000	Eligible	Eligible	Eligible	7124	TNF	NA	NA	4.891176124754544	Published	Swab	Luminex (or other bead-based)	Serum progesterone plus LH	BCA
Bradley-2018	16	Ptid-16_Day-28	Other	Late luteal	28	1.8	68.7	6.1	3.3	Negative	TNF	5.65	In	196250000.00000006	Eligible	Ineligible - serum progesterone outside of allowed windows	Ineligible - serum progesterone outside of allowed windows	7124	TNF	NA	NA	2.4982508675278257	Published	Swab	Luminex (or other bead-based)	Serum progesterone plus LH	BCA
Bradley-2018	2	Ptid-2_Day-14	Follicular	IND	14	0.5	70.6	6.2	7.8	Positive	TNF	1.83	Below	148750000	Ineligible - their phase not defined	Eligible	Eligible	7124	TNF	NA	NA	0.8718436485093178	Published	Swab	Luminex (or other bead-based)	Serum progesterone plus LH	BCA
Bradley-2018	2	Ptid-2_Day-20	Other	IND	20	1.4	124.5	17	8	Positive	TNF	1.83	Below	40000000	Ineligible - their phase not defined	Ineligible - serum progesterone outside of allowed windows	Ineligible - serum progesterone outside of allowed windows	7124	TNF	NA	NA	0.8718436485093178	Published	Swab	Luminex (or other bead-based)	Serum progesterone plus LH	BCA
Bradley-2018	2	Ptid-2_Day-5	Follicular	Follicular	5	0.5	32.1	1.6	7.8	Positive	TNF	1.83	Below	97500000.00000003	Eligible	Eligible	Eligible	7124	TNF	NA	NA	0.8718436485093178	Published	Swab	Luminex (or other bead-based)	Serum progesterone plus LH	BCA
Bradley-2018	3	Ptid-3_Day-12	Follicular	Follicular	12	0.4	109.5	4.1	5.2	Negative	TNF	2.5700000000000003	In	318750000.00000006	Eligible	Eligible	Eligible	7124	TNF	NA	NA	1.3617683594191536	Published	Swab	Luminex (or other bead-based)	Serum progesterone plus LH	BCA
Bradley-2018	3	Ptid-3_Day-21	Luteal	Luteal	21	13.2	74.1	4.7	3.8	Negative	TNF	9.54	In	337500000	Eligible	Eligible	Eligible	7124	TNF	NA	NA	3.2539892662307865	Published	Swab	Luminex (or other bead-based)	Serum progesterone plus LH	BCA
Bradley-2018	3	Ptid-3_Day-27	Follicular	Late luteal	27	0.8	16.6	1.4	3.4	Negative	TNF	1.83	Below	266250000.00000006	Eligible	Eligible	Eligible	7124	TNF	NA	NA	0.8718436485093178	Published	Swab	Luminex (or other bead-based)	Serum progesterone plus LH	BCA
Bradley-2018	4	Ptid-4_Day-11	Follicular	Follicular	11	0.4	55.3	8	4.8	Positive	TNF	1.83	Below	530000000.0000001	Eligible	Eligible	Eligible	7124	TNF	NA	NA	0.8718436485093178	Published	Swab	Luminex (or other bead-based)	Serum progesterone plus LH	BCA
Bradley-2018	4	Ptid-4_Day-20	Luteal	Luteal	20	9.1	76.6	13	3.6	Positive	TNF	2.41	In	723750000	Eligible	Eligible	Eligible	7124	TNF	NA	NA	1.269033146455237	Published	Swab	Luminex (or other bead-based)	Serum progesterone plus LH	BCA
Bradley-2018	4	Ptid-4_Day-26	Luteal	Luteal	26	12.9	101.3	6.4	1.7	Positive	TNF	3.365	In	340000000	Eligible	Eligible	Eligible	7124	TNF	NA	NA	1.7506065048355925	Published	Swab	Luminex (or other bead-based)	Serum progesterone plus LH	BCA
Bradley-2018	5	Ptid-5_Day-10	Follicular	IND	10	0.3	70.8	5.4	3	Positive	TNF	30.64	In	691250000	Ineligible - their phase not defined	Eligible	Eligible	7124	TNF	NA	NA	4.937344392150233	Published	Swab	Luminex (or other bead-based)	Serum progesterone plus LH	BCA
Bradley-2018	5	Ptid-5_Day-18	Luteal	Luteal	18	5.4	130.5	7.4	2.7	Positive	TNF	16.09	In	731250000	Eligible	Eligible	Eligible	7124	TNF	NA	NA	4.008092420948722	Published	Swab	Luminex (or other bead-based)	Serum progesterone plus LH	BCA
Bradley-2018	5	Ptid-5_Day-21	Luteal	Luteal	21	10.1	81.7	7.6	2.5	Positive	TNF	17.02	In	476250000.0000001	Eligible	Eligible	Eligible	7124	TNF	NA	NA	4.089159131911238	Published	Swab	Luminex (or other bead-based)	Serum progesterone plus LH	BCA
Bradley-2018	6	Ptid-6_Day-16	Periovulatory	Periovulatory	16	0.9	404.3	34	6.5	Negative	TNF	1.83	Below	443750000.00000006	Eligible	Eligible	Eligible	7124	TNF	NA	NA	0.8718436485093178	Published	Swab	Luminex (or other bead-based)	Serum progesterone plus LH	BCA
Bradley-2018	6	Ptid-6_Day-24	Luteal	Luteal	24	28	208.9	6	2.4	Negative	TNF	33.07	In	631249999.9999999	Eligible	Eligible	Eligible	7124	TNF	NA	NA	5.04745114041639	Published	Swab	Luminex (or other bead-based)	Serum progesterone plus LH	BCA
Bradley-2018	6	Ptid-6_Day-9	Follicular	Follicular	9	0.3	49.9	8.2	8.3	Positive	TNF	7.27	In	217500000	Eligible	Eligible	Eligible	7124	TNF	NA	NA	2.8619553641448694	Published	Swab	Luminex (or other bead-based)	Serum progesterone plus LH	BCA
Bradley-2018	7	Ptid-7_Day-13	Other	IND	13	2.1	39.5	7.6	6.1	Negative	TNF	5.2	In	122500000	Ineligible - their phase not defined	Ineligible - serum progesterone outside of allowed windows	Ineligible - serum progesterone outside of allowed windows	7124	TNF	NA	NA	2.37851162325373	Published	Swab	Luminex (or other bead-based)	Serum progesterone plus LH	BCA
Bradley-2018	7	Ptid-7_Day-18	Luteal	Luteal	18	11.3	123.7	3.8	2.4	Negative	TNF	37.144999999999996	In	453750000	Eligible	Eligible	Eligible	7124	TNF	NA	NA	5.215096120976213	Published	Swab	Luminex (or other bead-based)	Serum progesterone plus LH	BCA
Bradley-2018	7	Ptid-7_Day-25	Other	Late luteal	25	1	20.2	4.6	3.6	Negative	TNF	53.02	In	418750000	Eligible	Ineligible - serum progesterone outside of allowed windows	Ineligible - serum progesterone outside of allowed windows	7124	TNF	NA	NA	5.728464765092534	Published	Swab	Luminex (or other bead-based)	Serum progesterone plus LH	BCA
Bradley-2018	8	Ptid-8_Day-15	Follicular	IND	15	0.3	80.6	5.2	4	Positive	TNF	8.219999999999999	In	921250000	Ineligible - their phase not defined	Eligible	Eligible	7124	TNF	NA	NA	3.039138393906958	Published	Swab	Luminex (or other bead-based)	Serum progesterone plus LH	BCA
Bradley-2018	8	Ptid-8_Day-23	Luteal	Luteal	23	12.6	52.3	6.3	3.8	Positive	TNF	8.799999999999999	In	741250000	Eligible	Eligible	Eligible	7124	TNF	NA	NA	3.1375035237499347	Published	Swab	Luminex (or other bead-based)	Serum progesterone plus LH	BCA
Bradley-2018	8	Ptid-8_Day-8	Follicular	Follicular	8	0.6	27	4.8	6.6	Positive	TNF	11.01	In	1203750000.0000002	Eligible	Eligible	Eligible	7124	TNF	NA	NA	3.460742563789644	Published	Swab	Luminex (or other bead-based)	Serum progesterone plus LH	BCA
Bradley-2018	9	Ptid-9_Day-12	Periovulatory	Periovulatory	12	1.4	239.7	79	16	Positive	TNF	1.83	Below	340500000.00000006	Eligible	Eligible	Eligible	7124	TNF	NA	NA	0.8718436485093178	Published	Swab	Luminex (or other bead-based)	Serum progesterone plus LH	BCA
Bradley-2018	9	Ptid-9_Day-19	Luteal	Luteal	19	9.1	99.4	2.6	2.2	Positive	TNF	5.970000000000001	In	394250000.00000006	Eligible	Eligible	Eligible	7124	TNF	NA	NA	2.5777309314900805	Published	Swab	Luminex (or other bead-based)	Serum progesterone plus LH	BCA
Bradley-2018	9	Ptid-9_Day-7	Follicular	Follicular	7	0.2	53.7	5.3	4.5	Positive	TNF	2.73	In	191750000	Eligible	Eligible	Eligible	7124	TNF	NA	NA	1.4489009511451278	Published	Swab	Luminex (or other bead-based)	Serum progesterone plus LH	BCA
Bradley-2018	1	Ptid-1_Day-15	Periovulatory	Periovulatory	15	1	126.1	50	20	Positive	IL1A	18.61	In	306250000.00000006	Eligible	Eligible	Eligible	3552	IL1A	NA	NA	4.218006150284427	Published	Swab	Luminex (or other bead-based)	Serum progesterone plus LH	BCA
Bradley-2018	1	Ptid-1_Day-21	Luteal	Luteal	21	12.6	82	8.1	6.2	Positive	IL1A	127.46000000000001	In	495000000	Eligible	Eligible	Eligible	3552	IL1A	NA	NA	6.993900755637419	Published	Swab	Luminex (or other bead-based)	Serum progesterone plus LH	BCA
Bradley-2018	1	Ptid-1_Day-6	Follicular	Follicular	6	0.4	48.8	3.5	7.2	Positive	IL1A	81.235	In	952500000.0000002	Eligible	Eligible	Eligible	3552	IL1A	NA	NA	6.344029539627361	Published	Swab	Luminex (or other bead-based)	Serum progesterone plus LH	BCA
Bradley-2018	10	Ptid-10_Day-12	Follicular	Follicular	12	0.6	22.1	6	8.6	Negative	IL1A	711.99	In	388000000.00000006	Eligible	Eligible	Eligible	3552	IL1A	NA	NA	9.475713168253304	Published	Swab	Luminex (or other bead-based)	Serum progesterone plus LH	BCA
Bradley-2018	10	Ptid-10_Day-24	Other	Luteal	24	1.5	98.6	18	10	Negative	IL1A	212.97500000000002	In	211750000.00000003	Eligible	Ineligible - serum progesterone outside of allowed windows	Ineligible - serum progesterone outside of allowed windows	3552	IL1A	NA	NA	7.73454027988397	Published	Swab	Luminex (or other bead-based)	Serum progesterone plus LH	BCA
Bradley-2018	11	Ptid-11_Day-15	Follicular	IND	15	0.2	30.5	9.7	4.3	Positive	IL1A	127.25999999999999	In	673750000	Ineligible - their phase not defined	Eligible	Eligible	3552	IL1A	NA	NA	6.991635216476986	Published	Swab	Luminex (or other bead-based)	Serum progesterone plus LH	BCA
Bradley-2018	11	Ptid-11_Day-22	Other	Luteal	22	2.6	42.2	9.4	3.4	Positive	IL1A	94.625	In	1021250000	Eligible	Ineligible - serum progesterone outside of allowed windows	Ineligible - serum progesterone outside of allowed windows	3552	IL1A	NA	NA	6.5641494899857316	Published	Swab	Luminex (or other bead-based)	Serum progesterone plus LH	BCA
Bradley-2018	11	Ptid-11_Day-8	Follicular	Follicular	8	0.5	24.2	5.9	3.9	Positive	IL1A	88.985	In	237500000	Eligible	Eligible	Eligible	3552	IL1A	NA	NA	6.475490259624267	Published	Swab	Luminex (or other bead-based)	Serum progesterone plus LH	BCA
Bradley-2018	12	Ptid-12_Day-13	Periovulatory	Periovulatory	13	0.5	197.5	71	10	Positive	IL1A	224.075	In	712500000	Eligible	Eligible	Eligible	3552	IL1A	NA	NA	7.807837886423289	Published	Swab	Luminex (or other bead-based)	Serum progesterone plus LH	BCA
Bradley-2018	12	Ptid-12_Day-20	Luteal	Luteal	20	11.3	77.1	5.6	3.5	Positive	IL1A	36.41	In	238750000.00000003	Eligible	Eligible	Eligible	3552	IL1A	NA	NA	5.18626283566979	Published	Swab	Luminex (or other bead-based)	Serum progesterone plus LH	BCA
Bradley-2018	12	Ptid-12_Day-5	Follicular	Follicular	5	0.4	53.4	6.4	5.7	Positive	IL1A	18.26	In	67000000	Eligible	Eligible	Eligible	3552	IL1A	NA	NA	4.1906148602094975	Published	Swab	Luminex (or other bead-based)	Serum progesterone plus LH	BCA
Bradley-2018	13	Ptid-13_Day-12	Follicular	IND	12	0.2	87.2	4.6	4.1	Negative	IL1A	180.15	In	720000000	Ineligible - their phase not defined	Eligible	Eligible	3552	IL1A	NA	NA	7.493054841539428	Published	Swab	Luminex (or other bead-based)	Serum progesterone plus LH	BCA
Bradley-2018	13	Ptid-13_Day-19	Luteal	Luteal	19	5.4	67.8	6.6	4.4	Negative	IL1A	153.35500000000002	In	866250000	Eligible	Eligible	Eligible	3552	IL1A	NA	NA	7.260731394903353	Published	Swab	Luminex (or other bead-based)	Serum progesterone plus LH	BCA
Bradley-2018	13	Ptid-13_Day-5	Follicular	Follicular	5	0.3	22.9	3.9	8.4	Positive	IL1A	17.935	In	212500000.00000003	Eligible	Eligible	Eligible	3552	IL1A	NA	NA	4.164705840182799	Published	Swab	Luminex (or other bead-based)	Serum progesterone plus LH	BCA
Bradley-2018	14	Ptid-14_Day-11	Follicular	Follicular	11	0.3	30	3.8	6.1	Positive	IL1A	13.475000000000001	In	158750000	Eligible	Eligible	Eligible	3552	IL1A	NA	NA	3.7522133678651435	Published	Swab	Luminex (or other bead-based)	Serum progesterone plus LH	BCA
Bradley-2018	14	Ptid-14_Day-18	Follicular	IND	18	0.2	29.2	5.7	6.8	Positive	IL1A	74.435	In	567500000	Ineligible - their phase not defined	Eligible	Eligible	3552	IL1A	NA	NA	6.2179092438164885	Published	Swab	Luminex (or other bead-based)	Serum progesterone plus LH	BCA
Bradley-2018	14	Ptid-14_Day-25	Follicular	IND	25	0.5	50.9	7.3	5.8	Positive	IL1A	76.605	In	352500000.0000001	Ineligible - their phase not defined	Eligible	Eligible	3552	IL1A	NA	NA	6.259366654658847	Published	Swab	Luminex (or other bead-based)	Serum progesterone plus LH	BCA
Bradley-2018	15	Ptid-15_Day-11	Follicular	Follicular	11	0.8	62.4	4.8	4.7	Positive	IL1A	44.705	In	310000000	Eligible	Eligible	Eligible	3552	IL1A	NA	NA	5.48236429255538	Published	Swab	Luminex (or other bead-based)	Serum progesterone plus LH	BCA
Bradley-2018	15	Ptid-15_Day-16	Periovulatory	Periovulatory	16	0.6	196.1	45	14	Positive	IL1A	23.83	In	116250000.00000004	Eligible	Eligible	Eligible	3552	IL1A	NA	NA	4.574707046415546	Published	Swab	Luminex (or other bead-based)	Serum progesterone plus LH	BCA
Bradley-2018	15	Ptid-15_Day-25	Luteal	Luteal	25	15.1	544.8	4.8	1.4	Positive	IL1A	40.44	In	116250000	Eligible	Eligible	Eligible	3552	IL1A	NA	NA	5.3377110921282895	Published	Swab	Luminex (or other bead-based)	Serum progesterone plus LH	BCA
Bradley-2018	16	Ptid-16_Day-14	Follicular	IND	14	0.4	378.1	14	4.4	Negative	IL1A	807.22	In	635000000	Ineligible - their phase not defined	Eligible	Eligible	3552	IL1A	NA	NA	9.656818109441204	Published	Swab	Luminex (or other bead-based)	Serum progesterone plus LH	BCA
Bradley-2018	16	Ptid-16_Day-19	Luteal	Luteal	19	9.8	106.5	11	4.5	Negative	IL1A	1113.305	In	672500000	Eligible	Eligible	Eligible	3552	IL1A	NA	NA	10.120633170880108	Published	Swab	Luminex (or other bead-based)	Serum progesterone plus LH	BCA
Bradley-2018	16	Ptid-16_Day-28	Other	Late luteal	28	1.8	68.7	6.1	3.3	Negative	IL1A	364.225	In	196250000.00000006	Eligible	Ineligible - serum progesterone outside of allowed windows	Ineligible - serum progesterone outside of allowed windows	3552	IL1A	NA	NA	8.508686140475477	Published	Swab	Luminex (or other bead-based)	Serum progesterone plus LH	BCA
Bradley-2018	2	Ptid-2_Day-14	Follicular	IND	14	0.5	70.6	6.2	7.8	Positive	IL1A	13.440000000000001	In	148750000	Ineligible - their phase not defined	Eligible	Eligible	3552	IL1A	NA	NA	3.748461233004036	Published	Swab	Luminex (or other bead-based)	Serum progesterone plus LH	BCA
Bradley-2018	2	Ptid-2_Day-20	Other	IND	20	1.4	124.5	17	8	Positive	IL1A	7.035	In	40000000	Ineligible - their phase not defined	Ineligible - serum progesterone outside of allowed windows	Ineligible - serum progesterone outside of allowed windows	3552	IL1A	NA	NA	2.814550423461808	Published	Swab	Luminex (or other bead-based)	Serum progesterone plus LH	BCA
Bradley-2018	2	Ptid-2_Day-5	Follicular	Follicular	5	0.5	32.1	1.6	7.8	Positive	IL1A	7.94	In	97500000.00000003	Eligible	Eligible	Eligible	3552	IL1A	NA	NA	2.9891390073682333	Published	Swab	Luminex (or other bead-based)	Serum progesterone plus LH	BCA
Bradley-2018	3	Ptid-3_Day-12	Follicular	Follicular	12	0.4	109.5	4.1	5.2	Negative	IL1A	123.945	In	318750000.00000006	Eligible	Eligible	Eligible	3552	IL1A	NA	NA	6.95355626337201	Published	Swab	Luminex (or other bead-based)	Serum progesterone plus LH	BCA
Bradley-2018	3	Ptid-3_Day-21	Luteal	Luteal	21	13.2	74.1	4.7	3.8	Negative	IL1A	271.715	In	337500000	Eligible	Eligible	Eligible	3552	IL1A	NA	NA	8.085950401371688	Published	Swab	Luminex (or other bead-based)	Serum progesterone plus LH	BCA
Bradley-2018	3	Ptid-3_Day-27	Follicular	Late luteal	27	0.8	16.6	1.4	3.4	Negative	IL1A	264	In	266250000.00000006	Eligible	Eligible	Eligible	3552	IL1A	NA	NA	8.044394119358454	Published	Swab	Luminex (or other bead-based)	Serum progesterone plus LH	BCA
Bradley-2018	4	Ptid-4_Day-11	Follicular	Follicular	11	0.4	55.3	8	4.8	Positive	IL1A	59.285	In	530000000.0000001	Eligible	Eligible	Eligible	3552	IL1A	NA	NA	5.88959522220401	Published	Swab	Luminex (or other bead-based)	Serum progesterone plus LH	BCA
Bradley-2018	4	Ptid-4_Day-20	Luteal	Luteal	20	9.1	76.6	13	3.6	Positive	IL1A	158.18	In	723750000	Eligible	Eligible	Eligible	3552	IL1A	NA	NA	7.30542338930187	Published	Swab	Luminex (or other bead-based)	Serum progesterone plus LH	BCA
Bradley-2018	4	Ptid-4_Day-26	Luteal	Luteal	26	12.9	101.3	6.4	1.7	Positive	IL1A	157.65	In	340000000	Eligible	Eligible	Eligible	3552	IL1A	NA	NA	7.300581359795972	Published	Swab	Luminex (or other bead-based)	Serum progesterone plus LH	BCA
Bradley-2018	5	Ptid-5_Day-10	Follicular	IND	10	0.3	70.8	5.4	3	Positive	IL1A	65	In	691250000	Ineligible - their phase not defined	Eligible	Eligible	3552	IL1A	NA	NA	6.022367813028454	Published	Swab	Luminex (or other bead-based)	Serum progesterone plus LH	BCA
Bradley-2018	5	Ptid-5_Day-18	Luteal	Luteal	18	5.4	130.5	7.4	2.7	Positive	IL1A	125.475	In	731250000	Eligible	Eligible	Eligible	3552	IL1A	NA	NA	6.971256135872147	Published	Swab	Luminex (or other bead-based)	Serum progesterone plus LH	BCA
Bradley-2018	5	Ptid-5_Day-21	Luteal	Luteal	21	10.1	81.7	7.6	2.5	Positive	IL1A	50.605000000000004	In	476250000.0000001	Eligible	Eligible	Eligible	3552	IL1A	NA	NA	5.6612080315624995	Published	Swab	Luminex (or other bead-based)	Serum progesterone plus LH	BCA
Bradley-2018	6	Ptid-6_Day-16	Periovulatory	Periovulatory	16	0.9	404.3	34	6.5	Negative	IL1A	199.22	In	443750000.00000006	Eligible	Eligible	Eligible	3552	IL1A	NA	NA	7.638218678809362	Published	Swab	Luminex (or other bead-based)	Serum progesterone plus LH	BCA
Bradley-2018	6	Ptid-6_Day-24	Luteal	Luteal	24	28	208.9	6	2.4	Negative	IL1A	478.82000000000005	In	631249999.9999999	Eligible	Eligible	Eligible	3552	IL1A	NA	NA	8.903339603748297	Published	Swab	Luminex (or other bead-based)	Serum progesterone plus LH	BCA
Bradley-2018	6	Ptid-6_Day-9	Follicular	Follicular	9	0.3	49.9	8.2	8.3	Positive	IL1A	199.555	In	217500000	Eligible	Eligible	Eligible	3552	IL1A	NA	NA	7.64064261688166	Published	Swab	Luminex (or other bead-based)	Serum progesterone plus LH	BCA
Bradley-2018	7	Ptid-7_Day-13	Other	IND	13	2.1	39.5	7.6	6.1	Negative	IL1A	85.475	In	122500000	Ineligible - their phase not defined	Ineligible - serum progesterone outside of allowed windows	Ineligible - serum progesterone outside of allowed windows	3552	IL1A	NA	NA	6.417430612546032	Published	Swab	Luminex (or other bead-based)	Serum progesterone plus LH	BCA
Bradley-2018	7	Ptid-7_Day-18	Luteal	Luteal	18	11.3	123.7	3.8	2.4	Negative	IL1A	778.22	In	453750000	Eligible	Eligible	Eligible	3552	IL1A	NA	NA	9.604034247353608	Published	Swab	Luminex (or other bead-based)	Serum progesterone plus LH	BCA
Bradley-2018	7	Ptid-7_Day-25	Other	Late luteal	25	1	20.2	4.6	3.6	Negative	IL1A	147.79	In	418750000	Eligible	Ineligible - serum progesterone outside of allowed windows	Ineligible - serum progesterone outside of allowed windows	3552	IL1A	NA	NA	7.207404844654679	Published	Swab	Luminex (or other bead-based)	Serum progesterone plus LH	BCA
Bradley-2018	8	Ptid-8_Day-15	Follicular	IND	15	0.3	80.6	5.2	4	Positive	IL1A	439.685	In	921250000	Ineligible - their phase not defined	Eligible	Eligible	3552	IL1A	NA	NA	8.780326505143696	Published	Swab	Luminex (or other bead-based)	Serum progesterone plus LH	BCA
Bradley-2018	8	Ptid-8_Day-23	Luteal	Luteal	23	12.6	52.3	6.3	3.8	Positive	IL1A	182.37	In	741250000	Eligible	Eligible	Eligible	3552	IL1A	NA	NA	7.510724614393073	Published	Swab	Luminex (or other bead-based)	Serum progesterone plus LH	BCA
Bradley-2018	8	Ptid-8_Day-8	Follicular	Follicular	8	0.6	27	4.8	6.6	Positive	IL1A	602.4549999999999	In	1203750000.0000002	Eligible	Eligible	Eligible	3552	IL1A	NA	NA	9.234709673936566	Published	Swab	Luminex (or other bead-based)	Serum progesterone plus LH	BCA
Bradley-2018	9	Ptid-9_Day-12	Periovulatory	Periovulatory	12	1.4	239.7	79	16	Positive	IL1A	181.5	In	340500000.00000006	Eligible	Eligible	Eligible	3552	IL1A	NA	NA	7.503825737995751	Published	Swab	Luminex (or other bead-based)	Serum progesterone plus LH	BCA
Bradley-2018	9	Ptid-9_Day-19	Luteal	Luteal	19	9.1	99.4	2.6	2.2	Positive	IL1A	258.01	In	394250000.00000006	Eligible	Eligible	Eligible	3552	IL1A	NA	NA	8.01128317275203	Published	Swab	Luminex (or other bead-based)	Serum progesterone plus LH	BCA
Bradley-2018	9	Ptid-9_Day-7	Follicular	Follicular	7	0.2	53.7	5.3	4.5	Positive	IL1A	26.595	In	191750000	Eligible	Eligible	Eligible	3552	IL1A	NA	NA	4.73308313184512	Published	Swab	Luminex (or other bead-based)	Serum progesterone plus LH	BCA
Bradley-2018	1	Ptid-1_Day-15	Periovulatory	Periovulatory	15	1	126.1	50	20	Positive	CCL5	8.450000000000001	In	306250000.00000006	Eligible	Eligible	Eligible	6352	CCL5	NA	NA	3.078951341394822	Published	Swab	Luminex (or other bead-based)	Serum progesterone plus LH	BCA
Bradley-2018	1	Ptid-1_Day-21	Luteal	Luteal	21	12.6	82	8.1	6.2	Positive	CCL5	1.83	Below	495000000	Eligible	Eligible	Eligible	6352	CCL5	NA	NA	0.8718436485093178	Published	Swab	Luminex (or other bead-based)	Serum progesterone plus LH	BCA
Bradley-2018	1	Ptid-1_Day-6	Follicular	Follicular	6	0.4	48.8	3.5	7.2	Positive	CCL5	147.785	In	952500000.0000002	Eligible	Eligible	Eligible	6352	CCL5	NA	NA	7.207356034875739	Published	Swab	Luminex (or other bead-based)	Serum progesterone plus LH	BCA
Bradley-2018	10	Ptid-10_Day-12	Follicular	Follicular	12	0.6	22.1	6	8.6	Negative	CCL5	11.535	In	388000000.00000006	Eligible	Eligible	Eligible	6352	CCL5	NA	NA	3.527946098908258	Published	Swab	Luminex (or other bead-based)	Serum progesterone plus LH	BCA
Bradley-2018	10	Ptid-10_Day-24	Other	Luteal	24	1.5	98.6	18	10	Negative	CCL5	1.83	Below	211750000.00000003	Eligible	Ineligible - serum progesterone outside of allowed windows	Ineligible - serum progesterone outside of allowed windows	6352	CCL5	NA	NA	0.8718436485093178	Published	Swab	Luminex (or other bead-based)	Serum progesterone plus LH	BCA
Bradley-2018	11	Ptid-11_Day-15	Follicular	IND	15	0.2	30.5	9.7	4.3	Positive	CCL5	25.985	In	673750000	Ineligible - their phase not defined	Eligible	Eligible	6352	CCL5	NA	NA	4.699607153893178	Published	Swab	Luminex (or other bead-based)	Serum progesterone plus LH	BCA
Bradley-2018	11	Ptid-11_Day-22	Other	Luteal	22	2.6	42.2	9.4	3.4	Positive	CCL5	12.055	In	1021250000	Eligible	Ineligible - serum progesterone outside of allowed windows	Ineligible - serum progesterone outside of allowed windows	6352	CCL5	NA	NA	3.5915597458278015	Published	Swab	Luminex (or other bead-based)	Serum progesterone plus LH	BCA
Bradley-2018	11	Ptid-11_Day-8	Follicular	Follicular	8	0.5	24.2	5.9	3.9	Positive	CCL5	14.850000000000001	In	237500000	Eligible	Eligible	Eligible	6352	CCL5	NA	NA	3.892391025913404	Published	Swab	Luminex (or other bead-based)	Serum progesterone plus LH	BCA
Bradley-2018	12	Ptid-12_Day-13	Periovulatory	Periovulatory	13	0.5	197.5	71	10	Positive	CCL5	14.19	In	712500000	Eligible	Eligible	Eligible	6352	CCL5	NA	NA	3.8268026842858265	Published	Swab	Luminex (or other bead-based)	Serum progesterone plus LH	BCA
Bradley-2018	12	Ptid-12_Day-20	Luteal	Luteal	20	11.3	77.1	5.6	3.5	Positive	CCL5	21.63	In	238750000.00000003	Eligible	Eligible	Eligible	6352	CCL5	NA	NA	4.434961760187254	Published	Swab	Luminex (or other bead-based)	Serum progesterone plus LH	BCA
Bradley-2018	12	Ptid-12_Day-5	Follicular	Follicular	5	0.4	53.4	6.4	5.7	Positive	CCL5	1.83	Below	67000000	Eligible	Eligible	Eligible	6352	CCL5	NA	NA	0.8718436485093178	Published	Swab	Luminex (or other bead-based)	Serum progesterone plus LH	BCA
Bradley-2018	13	Ptid-13_Day-12	Follicular	IND	12	0.2	87.2	4.6	4.1	Negative	CCL5	16.455	In	720000000	Ineligible - their phase not defined	Eligible	Eligible	6352	CCL5	NA	NA	4.040454121349624	Published	Swab	Luminex (or other bead-based)	Serum progesterone plus LH	BCA
Bradley-2018	13	Ptid-13_Day-19	Luteal	Luteal	19	5.4	67.8	6.6	4.4	Negative	CCL5	11.805	In	866250000	Eligible	Eligible	Eligible	6352	CCL5	NA	NA	3.5613261364539177	Published	Swab	Luminex (or other bead-based)	Serum progesterone plus LH	BCA
Bradley-2018	13	Ptid-13_Day-5	Follicular	Follicular	5	0.3	22.9	3.9	8.4	Positive	CCL5	54.31	In	212500000.00000003	Eligible	Eligible	Eligible	6352	CCL5	NA	NA	5.763145958149476	Published	Swab	Luminex (or other bead-based)	Serum progesterone plus LH	BCA
Bradley-2018	14	Ptid-14_Day-11	Follicular	Follicular	11	0.3	30	3.8	6.1	Positive	CCL5	1.83	Below	158750000	Eligible	Eligible	Eligible	6352	CCL5	NA	NA	0.8718436485093178	Published	Swab	Luminex (or other bead-based)	Serum progesterone plus LH	BCA
Bradley-2018	14	Ptid-14_Day-18	Follicular	IND	18	0.2	29.2	5.7	6.8	Positive	CCL5	11.844999999999999	In	567500000	Ineligible - their phase not defined	Eligible	Eligible	6352	CCL5	NA	NA	3.5662062934655063	Published	Swab	Luminex (or other bead-based)	Serum progesterone plus LH	BCA
Bradley-2018	14	Ptid-14_Day-25	Follicular	IND	25	0.5	50.9	7.3	5.8	Positive	CCL5	11.55	In	352500000.0000001	Ineligible - their phase not defined	Eligible	Eligible	6352	CCL5	NA	NA	3.5298209465286954	Published	Swab	Luminex (or other bead-based)	Serum progesterone plus LH	BCA
Bradley-2018	15	Ptid-15_Day-11	Follicular	Follicular	11	0.8	62.4	4.8	4.7	Positive	CCL5	9.120000000000001	In	310000000	Eligible	Eligible	Eligible	6352	CCL5	NA	NA	3.189033824390017	Published	Swab	Luminex (or other bead-based)	Serum progesterone plus LH	BCA
Bradley-2018	15	Ptid-15_Day-16	Periovulatory	Periovulatory	16	0.6	196.1	45	14	Positive	CCL5	1.83	Below	116250000.00000004	Eligible	Eligible	Eligible	6352	CCL5	NA	NA	0.8718436485093178	Published	Swab	Luminex (or other bead-based)	Serum progesterone plus LH	BCA
Bradley-2018	15	Ptid-15_Day-25	Luteal	Luteal	25	15.1	544.8	4.8	1.4	Positive	CCL5	1.83	Below	116250000	Eligible	Eligible	Eligible	6352	CCL5	NA	NA	0.8718436485093178	Published	Swab	Luminex (or other bead-based)	Serum progesterone plus LH	BCA
Bradley-2018	16	Ptid-16_Day-14	Follicular	IND	14	0.4	378.1	14	4.4	Negative	CCL5	12.36	In	635000000	Ineligible - their phase not defined	Eligible	Eligible	6352	CCL5	NA	NA	3.62760683812965	Published	Swab	Luminex (or other bead-based)	Serum progesterone plus LH	BCA
Bradley-2018	16	Ptid-16_Day-19	Luteal	Luteal	19	9.8	106.5	11	4.5	Negative	CCL5	23.12	In	672500000	Eligible	Eligible	Eligible	6352	CCL5	NA	NA	4.531069492725954	Published	Swab	Luminex (or other bead-based)	Serum progesterone plus LH	BCA
Bradley-2018	16	Ptid-16_Day-28	Other	Late luteal	28	1.8	68.7	6.1	3.3	Negative	CCL5	3.36	In	196250000.00000006	Eligible	Ineligible - serum progesterone outside of allowed windows	Ineligible - serum progesterone outside of allowed windows	6352	CCL5	NA	NA	1.7484612330040354	Published	Swab	Luminex (or other bead-based)	Serum progesterone plus LH	BCA
Bradley-2018	2	Ptid-2_Day-14	Follicular	IND	14	0.5	70.6	6.2	7.8	Positive	CCL5	1.83	Below	148750000	Ineligible - their phase not defined	Eligible	Eligible	6352	CCL5	NA	NA	0.8718436485093178	Published	Swab	Luminex (or other bead-based)	Serum progesterone plus LH	BCA
Bradley-2018	2	Ptid-2_Day-20	Other	IND	20	1.4	124.5	17	8	Positive	CCL5	1.83	Below	40000000	Ineligible - their phase not defined	Ineligible - serum progesterone outside of allowed windows	Ineligible - serum progesterone outside of allowed windows	6352	CCL5	NA	NA	0.8718436485093178	Published	Swab	Luminex (or other bead-based)	Serum progesterone plus LH	BCA
Bradley-2018	2	Ptid-2_Day-5	Follicular	Follicular	5	0.5	32.1	1.6	7.8	Positive	CCL5	9.735	In	97500000.00000003	Eligible	Eligible	Eligible	6352	CCL5	NA	NA	3.2831809789455697	Published	Swab	Luminex (or other bead-based)	Serum progesterone plus LH	BCA
Bradley-2018	3	Ptid-3_Day-12	Follicular	Follicular	12	0.4	109.5	4.1	5.2	Negative	CCL5	1.83	Below	318750000.00000006	Eligible	Eligible	Eligible	6352	CCL5	NA	NA	0.8718436485093178	Published	Swab	Luminex (or other bead-based)	Serum progesterone plus LH	BCA
Bradley-2018	3	Ptid-3_Day-21	Luteal	Luteal	21	13.2	74.1	4.7	3.8	Negative	CCL5	1.83	Below	337500000	Eligible	Eligible	Eligible	6352	CCL5	NA	NA	0.8718436485093178	Published	Swab	Luminex (or other bead-based)	Serum progesterone plus LH	BCA
Bradley-2018	3	Ptid-3_Day-27	Follicular	Late luteal	27	0.8	16.6	1.4	3.4	Negative	CCL5	1.83	Below	266250000.00000006	Eligible	Eligible	Eligible	6352	CCL5	NA	NA	0.8718436485093178	Published	Swab	Luminex (or other bead-based)	Serum progesterone plus LH	BCA
Bradley-2018	4	Ptid-4_Day-11	Follicular	Follicular	11	0.4	55.3	8	4.8	Positive	CCL5	3.12	In	530000000.0000001	Eligible	Eligible	Eligible	6352	CCL5	NA	NA	1.6415460290875237	Published	Swab	Luminex (or other bead-based)	Serum progesterone plus LH	BCA
Bradley-2018	4	Ptid-4_Day-20	Luteal	Luteal	20	9.1	76.6	13	3.6	Positive	CCL5	1.83	Below	723750000	Eligible	Eligible	Eligible	6352	CCL5	NA	NA	0.8718436485093178	Published	Swab	Luminex (or other bead-based)	Serum progesterone plus LH	BCA
Bradley-2018	4	Ptid-4_Day-26	Luteal	Luteal	26	12.9	101.3	6.4	1.7	Positive	CCL5	1.83	Below	340000000	Eligible	Eligible	Eligible	6352	CCL5	NA	NA	0.8718436485093178	Published	Swab	Luminex (or other bead-based)	Serum progesterone plus LH	BCA
Bradley-2018	5	Ptid-5_Day-10	Follicular	IND	10	0.3	70.8	5.4	3	Positive	CCL5	35.34	In	691250000	Ineligible - their phase not defined	Eligible	Eligible	6352	CCL5	NA	NA	5.143230134776893	Published	Swab	Luminex (or other bead-based)	Serum progesterone plus LH	BCA
Bradley-2018	5	Ptid-5_Day-18	Luteal	Luteal	18	5.4	130.5	7.4	2.7	Positive	CCL5	13.105	In	731250000	Eligible	Eligible	Eligible	6352	CCL5	NA	NA	3.7120454485536927	Published	Swab	Luminex (or other bead-based)	Serum progesterone plus LH	BCA
Bradley-2018	5	Ptid-5_Day-21	Luteal	Luteal	21	10.1	81.7	7.6	2.5	Positive	CCL5	10.425	In	476250000.0000001	Eligible	Eligible	Eligible	6352	CCL5	NA	NA	3.3819754785573015	Published	Swab	Luminex (or other bead-based)	Serum progesterone plus LH	BCA
Bradley-2018	6	Ptid-6_Day-16	Periovulatory	Periovulatory	16	0.9	404.3	34	6.5	Negative	CCL5	8.385	In	443750000.00000006	Eligible	Eligible	Eligible	6352	CCL5	NA	NA	3.0678107837896214	Published	Swab	Luminex (or other bead-based)	Serum progesterone plus LH	BCA
Bradley-2018	6	Ptid-6_Day-24	Luteal	Luteal	24	28	208.9	6	2.4	Negative	CCL5	6.055	In	631249999.9999999	Eligible	Eligible	Eligible	6352	CCL5	NA	NA	2.598126959919604	Published	Swab	Luminex (or other bead-based)	Serum progesterone plus LH	BCA
Bradley-2018	6	Ptid-6_Day-9	Follicular	Follicular	9	0.3	49.9	8.2	8.3	Positive	CCL5	9.22	In	217500000	Eligible	Eligible	Eligible	6352	CCL5	NA	NA	3.2047667506546134	Published	Swab	Luminex (or other bead-based)	Serum progesterone plus LH	BCA
Bradley-2018	7	Ptid-7_Day-13	Other	IND	13	2.1	39.5	7.6	6.1	Negative	CCL5	3.095	In	122500000	Ineligible - their phase not defined	Ineligible - serum progesterone outside of allowed windows	Ineligible - serum progesterone outside of allowed windows	6352	CCL5	NA	NA	1.62993940943954	Published	Swab	Luminex (or other bead-based)	Serum progesterone plus LH	BCA
Bradley-2018	7	Ptid-7_Day-18	Luteal	Luteal	18	11.3	123.7	3.8	2.4	Negative	CCL5	6.63	In	453750000	Eligible	Eligible	Eligible	6352	CCL5	NA	NA	2.729008870337863	Published	Swab	Luminex (or other bead-based)	Serum progesterone plus LH	BCA
Bradley-2018	7	Ptid-7_Day-25	Other	Late luteal	25	1	20.2	4.6	3.6	Negative	CCL5	41.004999999999995	In	418750000	Eligible	Ineligible - serum progesterone outside of allowed windows	Ineligible - serum progesterone outside of allowed windows	6352	CCL5	NA	NA	5.357727932310624	Published	Swab	Luminex (or other bead-based)	Serum progesterone plus LH	BCA
Bradley-2018	8	Ptid-8_Day-15	Follicular	IND	15	0.3	80.6	5.2	4	Positive	CCL5	8.835	In	921250000	Ineligible - their phase not defined	Eligible	Eligible	6352	CCL5	NA	NA	3.1432301347768923	Published	Swab	Luminex (or other bead-based)	Serum progesterone plus LH	BCA
Bradley-2018	8	Ptid-8_Day-23	Luteal	Luteal	23	12.6	52.3	6.3	3.8	Positive	CCL5	1.83	Below	741250000	Eligible	Eligible	Eligible	6352	CCL5	NA	NA	0.8718436485093178	Published	Swab	Luminex (or other bead-based)	Serum progesterone plus LH	BCA
Bradley-2018	8	Ptid-8_Day-8	Follicular	Follicular	8	0.6	27	4.8	6.6	Positive	CCL5	11.475	In	1203750000.0000002	Eligible	Eligible	Eligible	6352	CCL5	NA	NA	3.5204222485264456	Published	Swab	Luminex (or other bead-based)	Serum progesterone plus LH	BCA
Bradley-2018	9	Ptid-9_Day-12	Periovulatory	Periovulatory	12	1.4	239.7	79	16	Positive	CCL5	1.83	Below	340500000.00000006	Eligible	Eligible	Eligible	6352	CCL5	NA	NA	0.8718436485093178	Published	Swab	Luminex (or other bead-based)	Serum progesterone plus LH	BCA
Bradley-2018	9	Ptid-9_Day-19	Luteal	Luteal	19	9.1	99.4	2.6	2.2	Positive	CCL5	20.445	In	394250000.00000006	Eligible	Eligible	Eligible	6352	CCL5	NA	NA	4.353676157751641	Published	Swab	Luminex (or other bead-based)	Serum progesterone plus LH	BCA
Bradley-2018	9	Ptid-9_Day-7	Follicular	Follicular	7	0.2	53.7	5.3	4.5	Positive	CCL5	6.01	In	191750000	Eligible	Eligible	Eligible	6352	CCL5	NA	NA	2.587364990936461	Published	Swab	Luminex (or other bead-based)	Serum progesterone plus LH	BCA
Bradley-2018	1	Ptid-1_Day-15	Periovulatory	Periovulatory	15	1	126.1	50	20	Positive	TGFB	4.71	In	306250000.00000006	Eligible	Eligible	Eligible	7040	TGFB1	NA	NA	2.2357270598380583	Published	Swab	Luminex (or other bead-based)	Serum progesterone plus LH	BCA
Bradley-2018	1	Ptid-1_Day-21	Luteal	Luteal	21	12.6	82	8.1	6.2	Positive	TGFB	1.15	Below	495000000	Eligible	Eligible	Eligible	7040	TGFB1	NA	NA	0.2016338611696504	Published	Swab	Luminex (or other bead-based)	Serum progesterone plus LH	BCA
Bradley-2018	1	Ptid-1_Day-6	Follicular	Follicular	6	0.4	48.8	3.5	7.2	Positive	TGFB	16.365000000000002	In	952500000.0000002	Eligible	Eligible	Eligible	7040	TGFB1	NA	NA	4.032541697270039	Published	Swab	Luminex (or other bead-based)	Serum progesterone plus LH	BCA
Bradley-2018	10	Ptid-10_Day-12	Follicular	Follicular	12	0.6	22.1	6	8.6	Negative	TGFB	22.175	In	388000000.00000006	Eligible	Eligible	Eligible	7040	TGFB1	NA	NA	4.470862199413702	Published	Swab	Luminex (or other bead-based)	Serum progesterone plus LH	BCA
Bradley-2018	10	Ptid-10_Day-24	Other	Luteal	24	1.5	98.6	18	10	Negative	TGFB	11.54	In	211750000.00000003	Eligible	Ineligible - serum progesterone outside of allowed windows	Ineligible - serum progesterone outside of allowed windows	7040	TGFB1	NA	NA	3.5285713188707577	Published	Swab	Luminex (or other bead-based)	Serum progesterone plus LH	BCA
Bradley-2018	11	Ptid-11_Day-15	Follicular	IND	15	0.2	30.5	9.7	4.3	Positive	TGFB	7.91	In	673750000	Ineligible - their phase not defined	Eligible	Eligible	7040	TGFB1	NA	NA	2.983677694698067	Published	Swab	Luminex (or other bead-based)	Serum progesterone plus LH	BCA
Bradley-2018	11	Ptid-11_Day-22	Other	Luteal	22	2.6	42.2	9.4	3.4	Positive	TGFB	12.135	In	1021250000	Eligible	Ineligible - serum progesterone outside of allowed windows	Ineligible - serum progesterone outside of allowed windows	7040	TGFB1	NA	NA	3.601102203376409	Published	Swab	Luminex (or other bead-based)	Serum progesterone plus LH	BCA
Bradley-2018	11	Ptid-11_Day-8	Follicular	Follicular	8	0.5	24.2	5.9	3.9	Positive	TGFB	2.2	In	237500000	Eligible	Eligible	Eligible	7040	TGFB1	NA	NA	1.1375035237499351	Published	Swab	Luminex (or other bead-based)	Serum progesterone plus LH	BCA
Bradley-2018	12	Ptid-12_Day-13	Periovulatory	Periovulatory	13	0.5	197.5	71	10	Positive	TGFB	12.195	In	712500000	Eligible	Eligible	Eligible	7040	TGFB1	NA	NA	3.6082178530214595	Published	Swab	Luminex (or other bead-based)	Serum progesterone plus LH	BCA
Bradley-2018	12	Ptid-12_Day-20	Luteal	Luteal	20	11.3	77.1	5.6	3.5	Positive	TGFB	5.35	In	238750000.00000003	Eligible	Eligible	Eligible	7040	TGFB1	NA	NA	2.4195388915137843	Published	Swab	Luminex (or other bead-based)	Serum progesterone plus LH	BCA
Bradley-2018	12	Ptid-12_Day-5	Follicular	Follicular	5	0.4	53.4	6.4	5.7	Positive	TGFB	4.3	In	67000000	Eligible	Eligible	Eligible	7040	TGFB1	NA	NA	2.1043366598147357	Published	Swab	Luminex (or other bead-based)	Serum progesterone plus LH	BCA
Bradley-2018	13	Ptid-13_Day-12	Follicular	IND	12	0.2	87.2	4.6	4.1	Negative	TGFB	7.525	In	720000000	Ineligible - their phase not defined	Eligible	Eligible	7040	TGFB1	NA	NA	2.91169158187234	Published	Swab	Luminex (or other bead-based)	Serum progesterone plus LH	BCA
Bradley-2018	13	Ptid-13_Day-19	Luteal	Luteal	19	5.4	67.8	6.6	4.4	Negative	TGFB	15.88	In	866250000	Eligible	Eligible	Eligible	7040	TGFB1	NA	NA	3.9891390073682333	Published	Swab	Luminex (or other bead-based)	Serum progesterone plus LH	BCA
Bradley-2018	13	Ptid-13_Day-5	Follicular	Follicular	5	0.3	22.9	3.9	8.4	Positive	TGFB	2.2	In	212500000.00000003	Eligible	Eligible	Eligible	7040	TGFB1	NA	NA	1.1375035237499351	Published	Swab	Luminex (or other bead-based)	Serum progesterone plus LH	BCA
Bradley-2018	14	Ptid-14_Day-11	Follicular	Follicular	11	0.3	30	3.8	6.1	Positive	TGFB	1.15	Below	158750000	Eligible	Eligible	Eligible	7040	TGFB1	NA	NA	0.2016338611696504	Published	Swab	Luminex (or other bead-based)	Serum progesterone plus LH	BCA
Bradley-2018	14	Ptid-14_Day-18	Follicular	IND	18	0.2	29.2	5.7	6.8	Positive	TGFB	24.975	In	567500000	Ineligible - their phase not defined	Eligible	Eligible	7040	TGFB1	NA	NA	4.642412772905056	Published	Swab	Luminex (or other bead-based)	Serum progesterone plus LH	BCA
Bradley-2018	14	Ptid-14_Day-25	Follicular	IND	25	0.5	50.9	7.3	5.8	Positive	TGFB	15.88	In	352500000.0000001	Ineligible - their phase not defined	Eligible	Eligible	7040	TGFB1	NA	NA	3.9891390073682333	Published	Swab	Luminex (or other bead-based)	Serum progesterone plus LH	BCA
Bradley-2018	15	Ptid-15_Day-11	Follicular	Follicular	11	0.8	62.4	4.8	4.7	Positive	TGFB	4.755	In	310000000	Eligible	Eligible	Eligible	7040	TGFB1	NA	NA	2.249445341085839	Published	Swab	Luminex (or other bead-based)	Serum progesterone plus LH	BCA
Bradley-2018	15	Ptid-15_Day-16	Periovulatory	Periovulatory	16	0.6	196.1	45	14	Positive	TGFB	2.2	In	116250000.00000004	Eligible	Eligible	Eligible	7040	TGFB1	NA	NA	1.1375035237499351	Published	Swab	Luminex (or other bead-based)	Serum progesterone plus LH	BCA
Bradley-2018	15	Ptid-15_Day-25	Luteal	Luteal	25	15.1	544.8	4.8	1.4	Positive	TGFB	1.15	Below	116250000	Eligible	Eligible	Eligible	7040	TGFB1	NA	NA	0.2016338611696504	Published	Swab	Luminex (or other bead-based)	Serum progesterone plus LH	BCA
Bradley-2018	16	Ptid-16_Day-14	Follicular	IND	14	0.4	378.1	14	4.4	Negative	TGFB	16.16	In	635000000	Ineligible - their phase not defined	Eligible	Eligible	7040	TGFB1	NA	NA	4.01435529297707	Published	Swab	Luminex (or other bead-based)	Serum progesterone plus LH	BCA
Bradley-2018	16	Ptid-16_Day-19	Luteal	Luteal	19	9.8	106.5	11	4.5	Negative	TGFB	19.995	In	672500000	Eligible	Eligible	Eligible	7040	TGFB1	NA	NA	4.3215673760354045	Published	Swab	Luminex (or other bead-based)	Serum progesterone plus LH	BCA
Bradley-2018	16	Ptid-16_Day-28	Other	Late luteal	28	1.8	68.7	6.1	3.3	Negative	TGFB	4.3	In	196250000.00000006	Eligible	Ineligible - serum progesterone outside of allowed windows	Ineligible - serum progesterone outside of allowed windows	7040	TGFB1	NA	NA	2.1043366598147357	Published	Swab	Luminex (or other bead-based)	Serum progesterone plus LH	BCA
Bradley-2018	2	Ptid-2_Day-14	Follicular	IND	14	0.5	70.6	6.2	7.8	Positive	TGFB	2.3899999999999997	In	148750000	Ineligible - their phase not defined	Eligible	Eligible	7040	TGFB1	NA	NA	1.2570106182060237	Published	Swab	Luminex (or other bead-based)	Serum progesterone plus LH	BCA
Bradley-2018	2	Ptid-2_Day-20	Other	IND	20	1.4	124.5	17	8	Positive	TGFB	1.15	Below	40000000	Ineligible - their phase not defined	Ineligible - serum progesterone outside of allowed windows	Ineligible - serum progesterone outside of allowed windows	7040	TGFB1	NA	NA	0.2016338611696504	Published	Swab	Luminex (or other bead-based)	Serum progesterone plus LH	BCA
Bradley-2018	2	Ptid-2_Day-5	Follicular	Follicular	5	0.5	32.1	1.6	7.8	Positive	TGFB	2.3899999999999997	In	97500000.00000003	Eligible	Eligible	Eligible	7040	TGFB1	NA	NA	1.2570106182060237	Published	Swab	Luminex (or other bead-based)	Serum progesterone plus LH	BCA
Bradley-2018	3	Ptid-3_Day-12	Follicular	Follicular	12	0.4	109.5	4.1	5.2	Negative	TGFB	4.71	In	318750000.00000006	Eligible	Eligible	Eligible	7040	TGFB1	NA	NA	2.2357270598380583	Published	Swab	Luminex (or other bead-based)	Serum progesterone plus LH	BCA
Bradley-2018	3	Ptid-3_Day-21	Luteal	Luteal	21	13.2	74.1	4.7	3.8	Negative	TGFB	5.79	In	337500000	Eligible	Eligible	Eligible	7040	TGFB1	NA	NA	2.533563348214512	Published	Swab	Luminex (or other bead-based)	Serum progesterone plus LH	BCA
Bradley-2018	3	Ptid-3_Day-27	Follicular	Late luteal	27	0.8	16.6	1.4	3.4	Negative	TGFB	2.3899999999999997	In	266250000.00000006	Eligible	Eligible	Eligible	7040	TGFB1	NA	NA	1.2570106182060237	Published	Swab	Luminex (or other bead-based)	Serum progesterone plus LH	BCA
Bradley-2018	4	Ptid-4_Day-11	Follicular	Follicular	11	0.4	55.3	8	4.8	Positive	TGFB	9.2	In	530000000.0000001	Eligible	Eligible	Eligible	7040	TGFB1	NA	NA	3.2016338611696504	Published	Swab	Luminex (or other bead-based)	Serum progesterone plus LH	BCA
Bradley-2018	4	Ptid-4_Day-20	Luteal	Luteal	20	9.1	76.6	13	3.6	Positive	TGFB	7.494999999999999	In	723750000	Eligible	Eligible	Eligible	7040	TGFB1	NA	NA	2.9059284781731347	Published	Swab	Luminex (or other bead-based)	Serum progesterone plus LH	BCA
Bradley-2018	4	Ptid-4_Day-26	Luteal	Luteal	26	12.9	101.3	6.4	1.7	Positive	TGFB	2.3899999999999997	In	340000000	Eligible	Eligible	Eligible	7040	TGFB1	NA	NA	1.2570106182060237	Published	Swab	Luminex (or other bead-based)	Serum progesterone plus LH	BCA
Bradley-2018	5	Ptid-5_Day-10	Follicular	IND	10	0.3	70.8	5.4	3	Positive	TGFB	31.55	In	691250000	Ineligible - their phase not defined	Eligible	Eligible	7040	TGFB1	NA	NA	4.979568100095187	Published	Swab	Luminex (or other bead-based)	Serum progesterone plus LH	BCA
Bradley-2018	5	Ptid-5_Day-18	Luteal	Luteal	18	5.4	130.5	7.4	2.7	Positive	TGFB	25.04	In	731250000	Eligible	Eligible	Eligible	7040	TGFB1	NA	NA	4.646162657157894	Published	Swab	Luminex (or other bead-based)	Serum progesterone plus LH	BCA
Bradley-2018	5	Ptid-5_Day-21	Luteal	Luteal	21	10.1	81.7	7.6	2.5	Positive	TGFB	15.195	In	476250000.0000001	Eligible	Eligible	Eligible	7040	TGFB1	NA	NA	3.9255247697475695	Published	Swab	Luminex (or other bead-based)	Serum progesterone plus LH	BCA
Bradley-2018	6	Ptid-6_Day-16	Periovulatory	Periovulatory	16	0.9	404.3	34	6.5	Negative	TGFB	4.71	In	443750000.00000006	Eligible	Eligible	Eligible	7040	TGFB1	NA	NA	2.2357270598380583	Published	Swab	Luminex (or other bead-based)	Serum progesterone plus LH	BCA
Bradley-2018	6	Ptid-6_Day-24	Luteal	Luteal	24	28	208.9	6	2.4	Negative	TGFB	7.105	In	631249999.9999999	Eligible	Eligible	Eligible	7040	TGFB1	NA	NA	2.828834649468056	Published	Swab	Luminex (or other bead-based)	Serum progesterone plus LH	BCA
Bradley-2018	6	Ptid-6_Day-9	Follicular	Follicular	9	0.3	49.9	8.2	8.3	Positive	TGFB	8.235	In	217500000	Eligible	Eligible	Eligible	7040	TGFB1	NA	NA	3.04176864995163	Published	Swab	Luminex (or other bead-based)	Serum progesterone plus LH	BCA
Bradley-2018	7	Ptid-7_Day-13	Other	IND	13	2.1	39.5	7.6	6.1	Negative	TGFB	6.695	In	122500000	Ineligible - their phase not defined	Ineligible - serum progesterone outside of allowed windows	Ineligible - serum progesterone outside of allowed windows	7040	TGFB1	NA	NA	2.743084055549586	Published	Swab	Luminex (or other bead-based)	Serum progesterone plus LH	BCA
Bradley-2018	7	Ptid-7_Day-18	Luteal	Luteal	18	11.3	123.7	3.8	2.4	Negative	TGFB	12.64	In	453750000	Eligible	Eligible	Eligible	7040	TGFB1	NA	NA	3.6599245584023783	Published	Swab	Luminex (or other bead-based)	Serum progesterone plus LH	BCA
Bradley-2018	7	Ptid-7_Day-25	Other	Late luteal	25	1	20.2	4.6	3.6	Negative	TGFB	9.065	In	418750000	Eligible	Ineligible - serum progesterone outside of allowed windows	Ineligible - serum progesterone outside of allowed windows	7040	TGFB1	NA	NA	3.180307019969433	Published	Swab	Luminex (or other bead-based)	Serum progesterone plus LH	BCA
Bradley-2018	8	Ptid-8_Day-15	Follicular	IND	15	0.3	80.6	5.2	4	Positive	TGFB	33.135	In	921250000	Ineligible - their phase not defined	Eligible	Eligible	7040	TGFB1	NA	NA	5.050284014301706	Published	Swab	Luminex (or other bead-based)	Serum progesterone plus LH	BCA
Bradley-2018	8	Ptid-8_Day-23	Luteal	Luteal	23	12.6	52.3	6.3	3.8	Positive	TGFB	8.7	In	741250000	Eligible	Eligible	Eligible	7040	TGFB1	NA	NA	3.1210154009613658	Published	Swab	Luminex (or other bead-based)	Serum progesterone plus LH	BCA
Bradley-2018	8	Ptid-8_Day-8	Follicular	Follicular	8	0.6	27	4.8	6.6	Positive	TGFB	10.855	In	1203750000.0000002	Eligible	Eligible	Eligible	7040	TGFB1	NA	NA	3.4402878208404197	Published	Swab	Luminex (or other bead-based)	Serum progesterone plus LH	BCA
Bradley-2018	9	Ptid-9_Day-12	Periovulatory	Periovulatory	12	1.4	239.7	79	16	Positive	TGFB	2.3899999999999997	In	340500000.00000006	Eligible	Eligible	Eligible	7040	TGFB1	NA	NA	1.2570106182060237	Published	Swab	Luminex (or other bead-based)	Serum progesterone plus LH	BCA
Bradley-2018	9	Ptid-9_Day-19	Luteal	Luteal	19	9.1	99.4	2.6	2.2	Positive	TGFB	6.695	In	394250000.00000006	Eligible	Eligible	Eligible	7040	TGFB1	NA	NA	2.743084055549586	Published	Swab	Luminex (or other bead-based)	Serum progesterone plus LH	BCA
Bradley-2018	9	Ptid-9_Day-7	Follicular	Follicular	7	0.2	53.7	5.3	4.5	Positive	TGFB	5.79	In	191750000	Eligible	Eligible	Eligible	7040	TGFB1	NA	NA	2.533563348214512	Published	Swab	Luminex (or other bead-based)	Serum progesterone plus LH	BCA
Bradley-2018	1	Ptid-1_Day-15	Periovulatory	Periovulatory	15	1	126.1	50	20	Positive	CXCL1	3305.34	In	306250000.00000006	Eligible	Eligible	Eligible	2919	CXCL1	NA	NA	11.690582965195308	Published	Swab	Luminex (or other bead-based)	Serum progesterone plus LH	BCA
Bradley-2018	1	Ptid-1_Day-21	Luteal	Luteal	21	12.6	82	8.1	6.2	Positive	CXCL1	923.85	In	495000000	Eligible	Eligible	Eligible	2919	CXCL1	NA	NA	9.851514818663553	Published	Swab	Luminex (or other bead-based)	Serum progesterone plus LH	BCA
Bradley-2018	1	Ptid-1_Day-6	Follicular	Follicular	6	0.4	48.8	3.5	7.2	Positive	CXCL1	1531.426666666667	In	952500000.0000002	Eligible	Eligible	Eligible	2919	CXCL1	NA	NA	10.580660568889598	Published	Swab	Luminex (or other bead-based)	Serum progesterone plus LH	BCA
Bradley-2018	10	Ptid-10_Day-12	Follicular	Follicular	12	0.6	22.1	6	8.6	Negative	CXCL1	2086.6966666666667	In	388000000.00000006	Eligible	Eligible	Eligible	2919	CXCL1	NA	NA	11.027005182571719	Published	Swab	Luminex (or other bead-based)	Serum progesterone plus LH	BCA
Bradley-2018	10	Ptid-10_Day-24	Other	Luteal	24	1.5	98.6	18	10	Negative	CXCL1	1722.2333333333333	In	211750000.00000003	Eligible	Ineligible - serum progesterone outside of allowed windows	Ineligible - serum progesterone outside of allowed windows	2919	CXCL1	NA	NA	10.750064901286567	Published	Swab	Luminex (or other bead-based)	Serum progesterone plus LH	BCA
Bradley-2018	11	Ptid-11_Day-15	Follicular	IND	15	0.2	30.5	9.7	4.3	Positive	CXCL1	2486.47	In	673750000	Ineligible - their phase not defined	Eligible	Eligible	2919	CXCL1	NA	NA	11.279883309363058	Published	Swab	Luminex (or other bead-based)	Serum progesterone plus LH	BCA
Bradley-2018	11	Ptid-11_Day-22	Other	Luteal	22	2.6	42.2	9.4	3.4	Positive	CXCL1	2368.806666666667	In	1021250000	Eligible	Ineligible - serum progesterone outside of allowed windows	Ineligible - serum progesterone outside of allowed windows	2919	CXCL1	NA	NA	11.20994474055421	Published	Swab	Luminex (or other bead-based)	Serum progesterone plus LH	BCA
Bradley-2018	11	Ptid-11_Day-8	Follicular	Follicular	8	0.5	24.2	5.9	3.9	Positive	CXCL1	1048.6266666666668	In	237500000	Eligible	Eligible	Eligible	2919	CXCL1	NA	NA	10.034285423954934	Published	Swab	Luminex (or other bead-based)	Serum progesterone plus LH	BCA
Bradley-2018	12	Ptid-12_Day-13	Periovulatory	Periovulatory	13	0.5	197.5	71	10	Positive	CXCL1	1620.97	In	712500000	Eligible	Eligible	Eligible	2919	CXCL1	NA	NA	10.662641675177175	Published	Swab	Luminex (or other bead-based)	Serum progesterone plus LH	BCA
Bradley-2018	12	Ptid-12_Day-20	Luteal	Luteal	20	11.3	77.1	5.6	3.5	Positive	CXCL1	1121.2333333333333	In	238750000.00000003	Eligible	Eligible	Eligible	2919	CXCL1	NA	NA	10.130870824904902	Published	Swab	Luminex (or other bead-based)	Serum progesterone plus LH	BCA
Bradley-2018	12	Ptid-12_Day-5	Follicular	Follicular	5	0.4	53.4	6.4	5.7	Positive	CXCL1	1049.8266666666668	In	67000000	Eligible	Eligible	Eligible	2919	CXCL1	NA	NA	10.035935433712385	Published	Swab	Luminex (or other bead-based)	Serum progesterone plus LH	BCA
Bradley-2018	13	Ptid-13_Day-12	Follicular	IND	12	0.2	87.2	4.6	4.1	Negative	CXCL1	5000	Above	720000000	Ineligible - their phase not defined	Eligible	Eligible	2919	CXCL1	NA	NA	12.287712379549449	Published	Swab	Luminex (or other bead-based)	Serum progesterone plus LH	BCA
Bradley-2018	13	Ptid-13_Day-19	Luteal	Luteal	19	5.4	67.8	6.6	4.4	Negative	CXCL1	1719.3466666666666	In	866250000	Eligible	Eligible	Eligible	2919	CXCL1	NA	NA	10.747644745043607	Published	Swab	Luminex (or other bead-based)	Serum progesterone plus LH	BCA
Bradley-2018	13	Ptid-13_Day-5	Follicular	Follicular	5	0.3	22.9	3.9	8.4	Positive	CXCL1	186.92333333333332	In	212500000.00000003	Eligible	Eligible	Eligible	2919	CXCL1	NA	NA	7.546302859356237	Published	Swab	Luminex (or other bead-based)	Serum progesterone plus LH	BCA
Bradley-2018	14	Ptid-14_Day-11	Follicular	Follicular	11	0.3	30	3.8	6.1	Positive	CXCL1	881.2966666666666	In	158750000	Eligible	Eligible	Eligible	2919	CXCL1	NA	NA	9.78348393818602	Published	Swab	Luminex (or other bead-based)	Serum progesterone plus LH	BCA
Bradley-2018	14	Ptid-14_Day-18	Follicular	IND	18	0.2	29.2	5.7	6.8	Positive	CXCL1	5000	Above	567500000	Ineligible - their phase not defined	Eligible	Eligible	2919	CXCL1	NA	NA	12.287712379549449	Published	Swab	Luminex (or other bead-based)	Serum progesterone plus LH	BCA
Bradley-2018	14	Ptid-14_Day-25	Follicular	IND	25	0.5	50.9	7.3	5.8	Positive	CXCL1	5000	Above	352500000.0000001	Ineligible - their phase not defined	Eligible	Eligible	2919	CXCL1	NA	NA	12.287712379549449	Published	Swab	Luminex (or other bead-based)	Serum progesterone plus LH	BCA
Bradley-2018	15	Ptid-15_Day-11	Follicular	Follicular	11	0.8	62.4	4.8	4.7	Positive	CXCL1	5000	Above	310000000	Eligible	Eligible	Eligible	2919	CXCL1	NA	NA	12.287712379549449	Published	Swab	Luminex (or other bead-based)	Serum progesterone plus LH	BCA
Bradley-2018	15	Ptid-15_Day-16	Periovulatory	Periovulatory	16	0.6	196.1	45	14	Positive	CXCL1	5000	Above	116250000.00000004	Eligible	Eligible	Eligible	2919	CXCL1	NA	NA	12.287712379549449	Published	Swab	Luminex (or other bead-based)	Serum progesterone plus LH	BCA
Bradley-2018	15	Ptid-15_Day-25	Luteal	Luteal	25	15.1	544.8	4.8	1.4	Positive	CXCL1	997.5566666666667	In	116250000	Eligible	Eligible	Eligible	2919	CXCL1	NA	NA	9.96225498639486	Published	Swab	Luminex (or other bead-based)	Serum progesterone plus LH	BCA
Bradley-2018	16	Ptid-16_Day-14	Follicular	IND	14	0.4	378.1	14	4.4	Negative	CXCL1	2160.7366666666667	In	635000000	Ineligible - their phase not defined	Eligible	Eligible	2919	CXCL1	NA	NA	11.077307543419739	Published	Swab	Luminex (or other bead-based)	Serum progesterone plus LH	BCA
Bradley-2018	16	Ptid-16_Day-19	Luteal	Luteal	19	9.8	106.5	11	4.5	Negative	CXCL1	1860.6266666666668	In	672500000	Eligible	Eligible	Eligible	2919	CXCL1	NA	NA	10.86157289342807	Published	Swab	Luminex (or other bead-based)	Serum progesterone plus LH	BCA
Bradley-2018	16	Ptid-16_Day-28	Other	Late luteal	28	1.8	68.7	6.1	3.3	Negative	CXCL1	1416.4366666666665	In	196250000.00000006	Eligible	Ineligible - serum progesterone outside of allowed windows	Ineligible - serum progesterone outside of allowed windows	2919	CXCL1	NA	NA	10.46805038039248	Published	Swab	Luminex (or other bead-based)	Serum progesterone plus LH	BCA
Bradley-2018	2	Ptid-2_Day-14	Follicular	IND	14	0.5	70.6	6.2	7.8	Positive	CXCL1	3432.4499999999994	In	148750000	Ineligible - their phase not defined	Eligible	Eligible	2919	CXCL1	NA	NA	11.745022989658663	Published	Swab	Luminex (or other bead-based)	Serum progesterone plus LH	BCA
Bradley-2018	2	Ptid-2_Day-20	Other	IND	20	1.4	124.5	17	8	Positive	CXCL1	2240.2033333333334	In	40000000	Ineligible - their phase not defined	Ineligible - serum progesterone outside of allowed windows	Ineligible - serum progesterone outside of allowed windows	2919	CXCL1	NA	NA	11.129413969926349	Published	Swab	Luminex (or other bead-based)	Serum progesterone plus LH	BCA
Bradley-2018	2	Ptid-2_Day-5	Follicular	Follicular	5	0.5	32.1	1.6	7.8	Positive	CXCL1	243.53	In	97500000.00000003	Eligible	Eligible	Eligible	2919	CXCL1	NA	NA	7.92795569590277	Published	Swab	Luminex (or other bead-based)	Serum progesterone plus LH	BCA
Bradley-2018	3	Ptid-3_Day-12	Follicular	Follicular	12	0.4	109.5	4.1	5.2	Negative	CXCL1	131.79	In	318750000.00000006	Eligible	Eligible	Eligible	2919	CXCL1	NA	NA	7.042097095039193	Published	Swab	Luminex (or other bead-based)	Serum progesterone plus LH	BCA
Bradley-2018	3	Ptid-3_Day-21	Luteal	Luteal	21	13.2	74.1	4.7	3.8	Negative	CXCL1	14.123333333333335	In	337500000	Eligible	Eligible	Eligible	2919	CXCL1	NA	NA	3.8200087228680095	Published	Swab	Luminex (or other bead-based)	Serum progesterone plus LH	BCA
Bradley-2018	3	Ptid-3_Day-27	Follicular	Late luteal	27	0.8	16.6	1.4	3.4	Negative	CXCL1	6.596666666666667	In	266250000.00000006	Eligible	Eligible	Eligible	2919	CXCL1	NA	NA	2.721737206551631	Published	Swab	Luminex (or other bead-based)	Serum progesterone plus LH	BCA
Bradley-2018	4	Ptid-4_Day-11	Follicular	Follicular	11	0.4	55.3	8	4.8	Positive	CXCL1	4062.5699999999997	In	530000000.0000001	Eligible	Eligible	Eligible	2919	CXCL1	NA	NA	11.988176956221697	Published	Swab	Luminex (or other bead-based)	Serum progesterone plus LH	BCA
Bradley-2018	4	Ptid-4_Day-20	Luteal	Luteal	20	9.1	76.6	13	3.6	Positive	CXCL1	3658.016666666667	In	723750000	Eligible	Eligible	Eligible	2919	CXCL1	NA	NA	11.836845932975226	Published	Swab	Luminex (or other bead-based)	Serum progesterone plus LH	BCA
Bradley-2018	4	Ptid-4_Day-26	Luteal	Luteal	26	12.9	101.3	6.4	1.7	Positive	CXCL1	1767.0166666666667	In	340000000	Eligible	Eligible	Eligible	2919	CXCL1	NA	NA	10.787099932250515	Published	Swab	Luminex (or other bead-based)	Serum progesterone plus LH	BCA
Bradley-2018	5	Ptid-5_Day-10	Follicular	IND	10	0.3	70.8	5.4	3	Positive	CXCL1	2114.92	In	691250000	Ineligible - their phase not defined	Eligible	Eligible	2919	CXCL1	NA	NA	11.046387376950042	Published	Swab	Luminex (or other bead-based)	Serum progesterone plus LH	BCA
Bradley-2018	5	Ptid-5_Day-18	Luteal	Luteal	18	5.4	130.5	7.4	2.7	Positive	CXCL1	1141.5933333333335	In	731250000	Eligible	Eligible	Eligible	2919	CXCL1	NA	NA	10.156833099575241	Published	Swab	Luminex (or other bead-based)	Serum progesterone plus LH	BCA
Bradley-2018	5	Ptid-5_Day-21	Luteal	Luteal	21	10.1	81.7	7.6	2.5	Positive	CXCL1	645.7733333333334	In	476250000.0000001	Eligible	Eligible	Eligible	2919	CXCL1	NA	NA	9.33488405707831	Published	Swab	Luminex (or other bead-based)	Serum progesterone plus LH	BCA
Bradley-2018	6	Ptid-6_Day-16	Periovulatory	Periovulatory	16	0.9	404.3	34	6.5	Negative	CXCL1	1672.2399999999998	In	443750000.00000006	Eligible	Eligible	Eligible	2919	CXCL1	NA	NA	10.707566202632282	Published	Swab	Luminex (or other bead-based)	Serum progesterone plus LH	BCA
Bradley-2018	6	Ptid-6_Day-24	Luteal	Luteal	24	28	208.9	6	2.4	Negative	CXCL1	1249.4933333333333	In	631249999.9999999	Eligible	Eligible	Eligible	2919	CXCL1	NA	NA	10.287127488613637	Published	Swab	Luminex (or other bead-based)	Serum progesterone plus LH	BCA
Bradley-2018	6	Ptid-6_Day-9	Follicular	Follicular	9	0.3	49.9	8.2	8.3	Positive	CXCL1	818.8299999999999	In	217500000	Eligible	Eligible	Eligible	2919	CXCL1	NA	NA	9.67742015004807	Published	Swab	Luminex (or other bead-based)	Serum progesterone plus LH	BCA
Bradley-2018	7	Ptid-7_Day-13	Other	IND	13	2.1	39.5	7.6	6.1	Negative	CXCL1	977.39	In	122500000	Ineligible - their phase not defined	Ineligible - serum progesterone outside of allowed windows	Ineligible - serum progesterone outside of allowed windows	2919	CXCL1	NA	NA	9.932790533745221	Published	Swab	Luminex (or other bead-based)	Serum progesterone plus LH	BCA
Bradley-2018	7	Ptid-7_Day-18	Luteal	Luteal	18	11.3	123.7	3.8	2.4	Negative	CXCL1	180.91	In	453750000	Eligible	Eligible	Eligible	2919	CXCL1	NA	NA	7.499128346499322	Published	Swab	Luminex (or other bead-based)	Serum progesterone plus LH	BCA
Bradley-2018	7	Ptid-7_Day-25	Other	Late luteal	25	1	20.2	4.6	3.6	Negative	CXCL1	1339.2233333333334	In	418750000	Eligible	Ineligible - serum progesterone outside of allowed windows	Ineligible - serum progesterone outside of allowed windows	2919	CXCL1	NA	NA	10.387180854006344	Published	Swab	Luminex (or other bead-based)	Serum progesterone plus LH	BCA
Bradley-2018	8	Ptid-8_Day-15	Follicular	IND	15	0.3	80.6	5.2	4	Positive	CXCL1	5000	Above	921250000	Ineligible - their phase not defined	Eligible	Eligible	2919	CXCL1	NA	NA	12.287712379549449	Published	Swab	Luminex (or other bead-based)	Serum progesterone plus LH	BCA
Bradley-2018	8	Ptid-8_Day-23	Luteal	Luteal	23	12.6	52.3	6.3	3.8	Positive	CXCL1	1758.9033333333334	In	741250000	Eligible	Eligible	Eligible	2919	CXCL1	NA	NA	10.780460481313451	Published	Swab	Luminex (or other bead-based)	Serum progesterone plus LH	BCA
Bradley-2018	8	Ptid-8_Day-8	Follicular	Follicular	8	0.6	27	4.8	6.6	Positive	CXCL1	2229.153333333333	In	1203750000.0000002	Eligible	Eligible	Eligible	2919	CXCL1	NA	NA	11.122280141112288	Published	Swab	Luminex (or other bead-based)	Serum progesterone plus LH	BCA
Bradley-2018	9	Ptid-9_Day-12	Periovulatory	Periovulatory	12	1.4	239.7	79	16	Positive	CXCL1	2604.1600000000003	In	340500000.00000006	Eligible	Eligible	Eligible	2919	CXCL1	NA	NA	11.346602375298986	Published	Swab	Luminex (or other bead-based)	Serum progesterone plus LH	BCA
Bradley-2018	9	Ptid-9_Day-19	Luteal	Luteal	19	9.1	99.4	2.6	2.2	Positive	CXCL1	1357.05	In	394250000.00000006	Eligible	Eligible	Eligible	2919	CXCL1	NA	NA	10.406258161957645	Published	Swab	Luminex (or other bead-based)	Serum progesterone plus LH	BCA
Bradley-2018	9	Ptid-9_Day-7	Follicular	Follicular	7	0.2	53.7	5.3	4.5	Positive	CXCL1	646.7566666666667	In	191750000	Eligible	Eligible	Eligible	2919	CXCL1	NA	NA	9.337079209836451	Published	Swab	Luminex (or other bead-based)	Serum progesterone plus LH	BCA
Bradley-2018	1	Ptid-1_Day-15	Periovulatory	Periovulatory	15	1	126.1	50	20	Positive	IL6	1.83	Below	306250000.00000006	Eligible	Eligible	Eligible	3569	IL6	NA	NA	0.8718436485093178	Published	Swab	Luminex (or other bead-based)	Serum progesterone plus LH	BCA
Bradley-2018	1	Ptid-1_Day-21	Luteal	Luteal	21	12.6	82	8.1	6.2	Positive	IL6	7.475	In	495000000	Eligible	Eligible	Eligible	3569	IL6	NA	NA	2.9020735793107426	Published	Swab	Luminex (or other bead-based)	Serum progesterone plus LH	BCA
Bradley-2018	1	Ptid-1_Day-6	Follicular	Follicular	6	0.4	48.8	3.5	7.2	Positive	IL6	10.02	In	952500000.0000002	Eligible	Eligible	Eligible	3569	IL6	NA	NA	3.3248106034204836	Published	Swab	Luminex (or other bead-based)	Serum progesterone plus LH	BCA
Bradley-2018	10	Ptid-10_Day-12	Follicular	Follicular	12	0.6	22.1	6	8.6	Negative	IL6	68.39500000000001	In	388000000.00000006	Eligible	Eligible	Eligible	3569	IL6	NA	NA	6.095818955980002	Published	Swab	Luminex (or other bead-based)	Serum progesterone plus LH	BCA
Bradley-2018	10	Ptid-10_Day-24	Other	Luteal	24	1.5	98.6	18	10	Negative	IL6	19.145	In	211750000.00000003	Eligible	Ineligible - serum progesterone outside of allowed windows	Ineligible - serum progesterone outside of allowed windows	3569	IL6	NA	NA	4.258895755075436	Published	Swab	Luminex (or other bead-based)	Serum progesterone plus LH	BCA
Bradley-2018	11	Ptid-11_Day-15	Follicular	IND	15	0.2	30.5	9.7	4.3	Positive	IL6	142.555	In	673750000	Ineligible - their phase not defined	Eligible	Eligible	3569	IL6	NA	NA	7.155374831286294	Published	Swab	Luminex (or other bead-based)	Serum progesterone plus LH	BCA
Bradley-2018	11	Ptid-11_Day-22	Other	Luteal	22	2.6	42.2	9.4	3.4	Positive	IL6	163.505	In	1021250000	Eligible	Ineligible - serum progesterone outside of allowed windows	Ineligible - serum progesterone outside of allowed windows	3569	IL6	NA	NA	7.353190943937892	Published	Swab	Luminex (or other bead-based)	Serum progesterone plus LH	BCA
Bradley-2018	11	Ptid-11_Day-8	Follicular	Follicular	8	0.5	24.2	5.9	3.9	Positive	IL6	34.705	In	237500000	Eligible	Eligible	Eligible	3569	IL6	NA	NA	5.1170716238451215	Published	Swab	Luminex (or other bead-based)	Serum progesterone plus LH	BCA
Bradley-2018	12	Ptid-12_Day-13	Periovulatory	Periovulatory	13	0.5	197.5	71	10	Positive	IL6	83.79499999999999	In	712500000	Eligible	Eligible	Eligible	3569	IL6	NA	NA	6.3887922565875	Published	Swab	Luminex (or other bead-based)	Serum progesterone plus LH	BCA
Bradley-2018	12	Ptid-12_Day-20	Luteal	Luteal	20	11.3	77.1	5.6	3.5	Positive	IL6	15.86	In	238750000.00000003	Eligible	Eligible	Eligible	3569	IL6	NA	NA	3.9873208659292536	Published	Swab	Luminex (or other bead-based)	Serum progesterone plus LH	BCA
Bradley-2018	12	Ptid-12_Day-5	Follicular	Follicular	5	0.4	53.4	6.4	5.7	Positive	IL6	1.83	Below	67000000	Eligible	Eligible	Eligible	3569	IL6	NA	NA	0.8718436485093178	Published	Swab	Luminex (or other bead-based)	Serum progesterone plus LH	BCA
Bradley-2018	13	Ptid-13_Day-12	Follicular	IND	12	0.2	87.2	4.6	4.1	Negative	IL6	83.565	In	720000000	Ineligible - their phase not defined	Eligible	Eligible	3569	IL6	NA	NA	6.3848269116030085	Published	Swab	Luminex (or other bead-based)	Serum progesterone plus LH	BCA
Bradley-2018	13	Ptid-13_Day-19	Luteal	Luteal	19	5.4	67.8	6.6	4.4	Negative	IL6	376.905	In	866250000	Eligible	Eligible	Eligible	3569	IL6	NA	NA	8.558057123613178	Published	Swab	Luminex (or other bead-based)	Serum progesterone plus LH	BCA
Bradley-2018	13	Ptid-13_Day-5	Follicular	Follicular	5	0.3	22.9	3.9	8.4	Positive	IL6	2.925	In	212500000.00000003	Eligible	Eligible	Eligible	3569	IL6	NA	NA	1.5484366246960422	Published	Swab	Luminex (or other bead-based)	Serum progesterone plus LH	BCA
Bradley-2018	14	Ptid-14_Day-11	Follicular	Follicular	11	0.3	30	3.8	6.1	Positive	IL6	5.895	In	158750000	Eligible	Eligible	Eligible	3569	IL6	NA	NA	2.559491813205038	Published	Swab	Luminex (or other bead-based)	Serum progesterone plus LH	BCA
Bradley-2018	14	Ptid-14_Day-18	Follicular	IND	18	0.2	29.2	5.7	6.8	Positive	IL6	13.67	In	567500000	Ineligible - their phase not defined	Eligible	Eligible	3569	IL6	NA	NA	3.7729413378313352	Published	Swab	Luminex (or other bead-based)	Serum progesterone plus LH	BCA
Bradley-2018	14	Ptid-14_Day-25	Follicular	IND	25	0.5	50.9	7.3	5.8	Positive	IL6	12.71	In	352500000.0000001	Ineligible - their phase not defined	Eligible	Eligible	3569	IL6	NA	NA	3.6678921252302343	Published	Swab	Luminex (or other bead-based)	Serum progesterone plus LH	BCA
Bradley-2018	15	Ptid-15_Day-11	Follicular	Follicular	11	0.8	62.4	4.8	4.7	Positive	IL6	28.22	In	310000000	Eligible	Eligible	Eligible	3569	IL6	NA	NA	4.818646082822539	Published	Swab	Luminex (or other bead-based)	Serum progesterone plus LH	BCA
Bradley-2018	15	Ptid-15_Day-16	Periovulatory	Periovulatory	16	0.6	196.1	45	14	Positive	IL6	1.83	Below	116250000.00000004	Eligible	Eligible	Eligible	3569	IL6	NA	NA	0.8718436485093178	Published	Swab	Luminex (or other bead-based)	Serum progesterone plus LH	BCA
Bradley-2018	15	Ptid-15_Day-25	Luteal	Luteal	25	15.1	544.8	4.8	1.4	Positive	IL6	3.88	In	116250000	Eligible	Eligible	Eligible	3569	IL6	NA	NA	1.956056652412403	Published	Swab	Luminex (or other bead-based)	Serum progesterone plus LH	BCA
Bradley-2018	16	Ptid-16_Day-14	Follicular	IND	14	0.4	378.1	14	4.4	Negative	IL6	34.005	In	635000000	Ineligible - their phase not defined	Eligible	Eligible	3569	IL6	NA	NA	5.087674986687217	Published	Swab	Luminex (or other bead-based)	Serum progesterone plus LH	BCA
Bradley-2018	16	Ptid-16_Day-19	Luteal	Luteal	19	9.8	106.5	11	4.5	Negative	IL6	228.26999999999998	In	672500000	Eligible	Eligible	Eligible	3569	IL6	NA	NA	7.834597458031345	Published	Swab	Luminex (or other bead-based)	Serum progesterone plus LH	BCA
Bradley-2018	16	Ptid-16_Day-28	Other	Late luteal	28	1.8	68.7	6.1	3.3	Negative	IL6	20.6	In	196250000.00000006	Eligible	Ineligible - serum progesterone outside of allowed windows	Ineligible - serum progesterone outside of allowed windows	3569	IL6	NA	NA	4.364572432295856	Published	Swab	Luminex (or other bead-based)	Serum progesterone plus LH	BCA
Bradley-2018	2	Ptid-2_Day-14	Follicular	IND	14	0.5	70.6	6.2	7.8	Positive	IL6	4.74	In	148750000	Ineligible - their phase not defined	Eligible	Eligible	3569	IL6	NA	NA	2.2448870591235344	Published	Swab	Luminex (or other bead-based)	Serum progesterone plus LH	BCA
Bradley-2018	2	Ptid-2_Day-20	Other	IND	20	1.4	124.5	17	8	Positive	IL6	1.83	Below	40000000	Ineligible - their phase not defined	Ineligible - serum progesterone outside of allowed windows	Ineligible - serum progesterone outside of allowed windows	3569	IL6	NA	NA	0.8718436485093178	Published	Swab	Luminex (or other bead-based)	Serum progesterone plus LH	BCA
Bradley-2018	2	Ptid-2_Day-5	Follicular	Follicular	5	0.5	32.1	1.6	7.8	Positive	IL6	5.745	In	97500000.00000003	Eligible	Eligible	Eligible	3569	IL6	NA	NA	2.5223068928713888	Published	Swab	Luminex (or other bead-based)	Serum progesterone plus LH	BCA
Bradley-2018	3	Ptid-3_Day-12	Follicular	Follicular	12	0.4	109.5	4.1	5.2	Negative	IL6	28.424999999999997	In	318750000.00000006	Eligible	Eligible	Eligible	3569	IL6	NA	NA	4.829088444004886	Published	Swab	Luminex (or other bead-based)	Serum progesterone plus LH	BCA
Bradley-2018	3	Ptid-3_Day-21	Luteal	Luteal	21	13.2	74.1	4.7	3.8	Negative	IL6	14.114999999999998	In	337500000	Eligible	Eligible	Eligible	3569	IL6	NA	NA	3.819157223674968	Published	Swab	Luminex (or other bead-based)	Serum progesterone plus LH	BCA
Bradley-2018	3	Ptid-3_Day-27	Follicular	Late luteal	27	0.8	16.6	1.4	3.4	Negative	IL6	5.435	In	266250000.00000006	Eligible	Eligible	Eligible	3569	IL6	NA	NA	2.442280035252584	Published	Swab	Luminex (or other bead-based)	Serum progesterone plus LH	BCA
Bradley-2018	4	Ptid-4_Day-11	Follicular	Follicular	11	0.4	55.3	8	4.8	Positive	IL6	16.59	In	530000000.0000001	Eligible	Eligible	Eligible	3569	IL6	NA	NA	4.0522419811811385	Published	Swab	Luminex (or other bead-based)	Serum progesterone plus LH	BCA
Bradley-2018	4	Ptid-4_Day-20	Luteal	Luteal	20	9.1	76.6	13	3.6	Positive	IL6	184.04	In	723750000	Eligible	Eligible	Eligible	3569	IL6	NA	NA	7.52387555132852	Published	Swab	Luminex (or other bead-based)	Serum progesterone plus LH	BCA
Bradley-2018	4	Ptid-4_Day-26	Luteal	Luteal	26	12.9	101.3	6.4	1.7	Positive	IL6	17.41	In	340000000	Eligible	Eligible	Eligible	3569	IL6	NA	NA	4.121844297876376	Published	Swab	Luminex (or other bead-based)	Serum progesterone plus LH	BCA
Bradley-2018	5	Ptid-5_Day-10	Follicular	IND	10	0.3	70.8	5.4	3	Positive	IL6	79.275	In	691250000	Ineligible - their phase not defined	Eligible	Eligible	3569	IL6	NA	NA	6.308794067216477	Published	Swab	Luminex (or other bead-based)	Serum progesterone plus LH	BCA
Bradley-2018	5	Ptid-5_Day-18	Luteal	Luteal	18	5.4	130.5	7.4	2.7	Positive	IL6	96.225	In	731250000	Eligible	Eligible	Eligible	3569	IL6	NA	NA	6.588339860923476	Published	Swab	Luminex (or other bead-based)	Serum progesterone plus LH	BCA
Bradley-2018	5	Ptid-5_Day-21	Luteal	Luteal	21	10.1	81.7	7.6	2.5	Positive	IL6	72.13999999999999	In	476250000.0000001	Eligible	Eligible	Eligible	3569	IL6	NA	NA	6.172727518012845	Published	Swab	Luminex (or other bead-based)	Serum progesterone plus LH	BCA
Bradley-2018	6	Ptid-6_Day-16	Periovulatory	Periovulatory	16	0.9	404.3	34	6.5	Negative	IL6	4.335	In	443750000.00000006	Eligible	Eligible	Eligible	3569	IL6	NA	NA	2.1160319934471103	Published	Swab	Luminex (or other bead-based)	Serum progesterone plus LH	BCA
Bradley-2018	6	Ptid-6_Day-24	Luteal	Luteal	24	28	208.9	6	2.4	Negative	IL6	1.83	In	631249999.9999999	Eligible	Eligible	Eligible	3569	IL6	NA	NA	0.8718436485093178	Published	Swab	Luminex (or other bead-based)	Serum progesterone plus LH	BCA
Bradley-2018	6	Ptid-6_Day-9	Follicular	Follicular	9	0.3	49.9	8.2	8.3	Positive	IL6	24.435000000000002	In	217500000	Eligible	Eligible	Eligible	3569	IL6	NA	NA	4.6108771994719495	Published	Swab	Luminex (or other bead-based)	Serum progesterone plus LH	BCA
Bradley-2018	7	Ptid-7_Day-13	Other	IND	13	2.1	39.5	7.6	6.1	Negative	IL6	27.97	In	122500000	Ineligible - their phase not defined	Ineligible - serum progesterone outside of allowed windows	Ineligible - serum progesterone outside of allowed windows	3569	IL6	NA	NA	4.805808348701467	Published	Swab	Luminex (or other bead-based)	Serum progesterone plus LH	BCA
Bradley-2018	7	Ptid-7_Day-18	Luteal	Luteal	18	11.3	123.7	3.8	2.4	Negative	IL6	68.77	In	453750000	Eligible	Eligible	Eligible	3569	IL6	NA	NA	6.1037074404803935	Published	Swab	Luminex (or other bead-based)	Serum progesterone plus LH	BCA
Bradley-2018	7	Ptid-7_Day-25	Other	Late luteal	25	1	20.2	4.6	3.6	Negative	IL6	58.44499999999999	In	418750000	Eligible	Ineligible - serum progesterone outside of allowed windows	Ineligible - serum progesterone outside of allowed windows	3569	IL6	NA	NA	5.869007701615997	Published	Swab	Luminex (or other bead-based)	Serum progesterone plus LH	BCA
Bradley-2018	8	Ptid-8_Day-15	Follicular	IND	15	0.3	80.6	5.2	4	Positive	IL6	37	In	921250000	Ineligible - their phase not defined	Eligible	Eligible	3569	IL6	NA	NA	5.20945336562895	Published	Swab	Luminex (or other bead-based)	Serum progesterone plus LH	BCA
Bradley-2018	8	Ptid-8_Day-23	Luteal	Luteal	23	12.6	52.3	6.3	3.8	Positive	IL6	56.045	In	741250000	Eligible	Eligible	Eligible	3569	IL6	NA	NA	5.808513765028386	Published	Swab	Luminex (or other bead-based)	Serum progesterone plus LH	BCA
Bradley-2018	8	Ptid-8_Day-8	Follicular	Follicular	8	0.6	27	4.8	6.6	Positive	IL6	54.765	In	1203750000.0000002	Eligible	Eligible	Eligible	3569	IL6	NA	NA	5.775182264381316	Published	Swab	Luminex (or other bead-based)	Serum progesterone plus LH	BCA
Bradley-2018	9	Ptid-9_Day-12	Periovulatory	Periovulatory	12	1.4	239.7	79	16	Positive	IL6	1.83	Below	340500000.00000006	Eligible	Eligible	Eligible	3569	IL6	NA	NA	0.8718436485093178	Published	Swab	Luminex (or other bead-based)	Serum progesterone plus LH	BCA
Bradley-2018	9	Ptid-9_Day-19	Luteal	Luteal	19	9.1	99.4	2.6	2.2	Positive	IL6	37.599999999999994	In	394250000.00000006	Eligible	Eligible	Eligible	3569	IL6	NA	NA	5.232660756790275	Published	Swab	Luminex (or other bead-based)	Serum progesterone plus LH	BCA
Bradley-2018	9	Ptid-9_Day-7	Follicular	Follicular	7	0.2	53.7	5.3	4.5	Positive	IL6	5.9	In	191750000	Eligible	Eligible	Eligible	3569	IL6	NA	NA	2.560714954474479	Published	Swab	Luminex (or other bead-based)	Serum progesterone plus LH	BCA
Bradley-2018	1	Ptid-1_Day-15	Periovulatory	Periovulatory	15	1	126.1	50	20	Positive	IFNG	1.2	In	306250000.00000006	Eligible	Eligible	Eligible	3458	IFNG	NA	NA	0.2630344058337938	Published	Swab	Luminex (or other bead-based)	Serum progesterone plus LH	BCA
Bradley-2018	1	Ptid-1_Day-21	Luteal	Luteal	21	12.6	82	8.1	6.2	Positive	IFNG	1.2	In	495000000	Eligible	Eligible	Eligible	3458	IFNG	NA	NA	0.2630344058337938	Published	Swab	Luminex (or other bead-based)	Serum progesterone plus LH	BCA
Bradley-2018	1	Ptid-1_Day-6	Follicular	Follicular	6	0.4	48.8	3.5	7.2	Positive	IFNG	1.15	Below	952500000.0000002	Eligible	Eligible	Eligible	3458	IFNG	NA	NA	0.2016338611696504	Published	Swab	Luminex (or other bead-based)	Serum progesterone plus LH	BCA
Bradley-2018	10	Ptid-10_Day-12	Follicular	Follicular	12	0.6	22.1	6	8.6	Negative	IFNG	3.96	In	388000000.00000006	Eligible	Eligible	Eligible	3458	IFNG	NA	NA	1.9855004303048849	Published	Swab	Luminex (or other bead-based)	Serum progesterone plus LH	BCA
Bradley-2018	10	Ptid-10_Day-24	Other	Luteal	24	1.5	98.6	18	10	Negative	IFNG	1.585	In	211750000.00000003	Eligible	Ineligible - serum progesterone outside of allowed windows	Ineligible - serum progesterone outside of allowed windows	3458	IFNG	NA	NA	0.6644828403646825	Published	Swab	Luminex (or other bead-based)	Serum progesterone plus LH	BCA
Bradley-2018	11	Ptid-11_Day-15	Follicular	IND	15	0.2	30.5	9.7	4.3	Positive	IFNG	10.405000000000001	In	673750000	Ineligible - their phase not defined	Eligible	Eligible	3458	IFNG	NA	NA	3.37920505996061	Published	Swab	Luminex (or other bead-based)	Serum progesterone plus LH	BCA
Bradley-2018	11	Ptid-11_Day-22	Other	Luteal	22	2.6	42.2	9.4	3.4	Positive	IFNG	12.46	In	1021250000	Eligible	Ineligible - serum progesterone outside of allowed windows	Ineligible - serum progesterone outside of allowed windows	3458	IFNG	NA	NA	3.6392321632492775	Published	Swab	Luminex (or other bead-based)	Serum progesterone plus LH	BCA
Bradley-2018	11	Ptid-11_Day-8	Follicular	Follicular	8	0.5	24.2	5.9	3.9	Positive	IFNG	1.15	Below	237500000	Eligible	Eligible	Eligible	3458	IFNG	NA	NA	0.2016338611696504	Published	Swab	Luminex (or other bead-based)	Serum progesterone plus LH	BCA
Bradley-2018	12	Ptid-12_Day-13	Periovulatory	Periovulatory	13	0.5	197.5	71	10	Positive	IFNG	5.54	In	712500000	Eligible	Eligible	Eligible	3458	IFNG	NA	NA	2.4698859762744636	Published	Swab	Luminex (or other bead-based)	Serum progesterone plus LH	BCA
Bradley-2018	12	Ptid-12_Day-20	Luteal	Luteal	20	11.3	77.1	5.6	3.5	Positive	IFNG	1.15	Below	238750000.00000003	Eligible	Eligible	Eligible	3458	IFNG	NA	NA	0.2016338611696504	Published	Swab	Luminex (or other bead-based)	Serum progesterone plus LH	BCA
Bradley-2018	12	Ptid-12_Day-5	Follicular	Follicular	5	0.4	53.4	6.4	5.7	Positive	IFNG	1.15	Below	67000000	Eligible	Eligible	Eligible	3458	IFNG	NA	NA	0.2016338611696504	Published	Swab	Luminex (or other bead-based)	Serum progesterone plus LH	BCA
Bradley-2018	13	Ptid-13_Day-12	Follicular	IND	12	0.2	87.2	4.6	4.1	Negative	IFNG	2.99	In	720000000	Ineligible - their phase not defined	Eligible	Eligible	3458	IFNG	NA	NA	1.5801454844233804	Published	Swab	Luminex (or other bead-based)	Serum progesterone plus LH	BCA
Bradley-2018	13	Ptid-13_Day-19	Luteal	Luteal	19	5.4	67.8	6.6	4.4	Negative	IFNG	5.84	In	866250000	Eligible	Eligible	Eligible	3458	IFNG	NA	NA	2.5459683691052923	Published	Swab	Luminex (or other bead-based)	Serum progesterone plus LH	BCA
Bradley-2018	13	Ptid-13_Day-5	Follicular	Follicular	5	0.3	22.9	3.9	8.4	Positive	IFNG	1.15	Below	212500000.00000003	Eligible	Eligible	Eligible	3458	IFNG	NA	NA	0.2016338611696504	Published	Swab	Luminex (or other bead-based)	Serum progesterone plus LH	BCA
Bradley-2018	14	Ptid-14_Day-11	Follicular	Follicular	11	0.3	30	3.8	6.1	Positive	IFNG	1.15	Below	158750000	Eligible	Eligible	Eligible	3458	IFNG	NA	NA	0.2016338611696504	Published	Swab	Luminex (or other bead-based)	Serum progesterone plus LH	BCA
Bradley-2018	14	Ptid-14_Day-18	Follicular	IND	18	0.2	29.2	5.7	6.8	Positive	IFNG	14.530000000000001	In	567500000	Ineligible - their phase not defined	Eligible	Eligible	3458	IFNG	NA	NA	3.8609627978581167	Published	Swab	Luminex (or other bead-based)	Serum progesterone plus LH	BCA
Bradley-2018	14	Ptid-14_Day-25	Follicular	IND	25	0.5	50.9	7.3	5.8	Positive	IFNG	4.6	In	352500000.0000001	Ineligible - their phase not defined	Eligible	Eligible	3458	IFNG	NA	NA	2.2016338611696504	Published	Swab	Luminex (or other bead-based)	Serum progesterone plus LH	BCA
Bradley-2018	15	Ptid-15_Day-11	Follicular	Follicular	11	0.8	62.4	4.8	4.7	Positive	IFNG	1.15	Below	310000000	Eligible	Eligible	Eligible	3458	IFNG	NA	NA	0.2016338611696504	Published	Swab	Luminex (or other bead-based)	Serum progesterone plus LH	BCA
Bradley-2018	15	Ptid-15_Day-16	Periovulatory	Periovulatory	16	0.6	196.1	45	14	Positive	IFNG	1.15	Below	116250000.00000004	Eligible	Eligible	Eligible	3458	IFNG	NA	NA	0.2016338611696504	Published	Swab	Luminex (or other bead-based)	Serum progesterone plus LH	BCA
Bradley-2018	15	Ptid-15_Day-25	Luteal	Luteal	25	15.1	544.8	4.8	1.4	Positive	IFNG	1.15	Below	116250000	Eligible	Eligible	Eligible	3458	IFNG	NA	NA	0.2016338611696504	Published	Swab	Luminex (or other bead-based)	Serum progesterone plus LH	BCA
Bradley-2018	16	Ptid-16_Day-14	Follicular	IND	14	0.4	378.1	14	4.4	Negative	IFNG	13.335	In	635000000	Ineligible - their phase not defined	Eligible	Eligible	3458	IFNG	NA	NA	3.7371459197762014	Published	Swab	Luminex (or other bead-based)	Serum progesterone plus LH	BCA
Bradley-2018	16	Ptid-16_Day-19	Luteal	Luteal	19	9.8	106.5	11	4.5	Negative	IFNG	18.295	In	672500000	Eligible	Eligible	Eligible	3458	IFNG	NA	NA	4.193377510564362	Published	Swab	Luminex (or other bead-based)	Serum progesterone plus LH	BCA
Bradley-2018	16	Ptid-16_Day-28	Other	Late luteal	28	1.8	68.7	6.1	3.3	Negative	IFNG	5.16	In	196250000.00000006	Eligible	Ineligible - serum progesterone outside of allowed windows	Ineligible - serum progesterone outside of allowed windows	3458	IFNG	NA	NA	2.3673710656485296	Published	Swab	Luminex (or other bead-based)	Serum progesterone plus LH	BCA
Bradley-2018	2	Ptid-2_Day-14	Follicular	IND	14	0.5	70.6	6.2	7.8	Positive	IFNG	1.2	In	148750000	Ineligible - their phase not defined	Eligible	Eligible	3458	IFNG	NA	NA	0.2630344058337938	Published	Swab	Luminex (or other bead-based)	Serum progesterone plus LH	BCA
Bradley-2018	2	Ptid-2_Day-20	Other	IND	20	1.4	124.5	17	8	Positive	IFNG	1.8399999999999999	In	40000000	Ineligible - their phase not defined	Ineligible - serum progesterone outside of allowed windows	Ineligible - serum progesterone outside of allowed windows	3458	IFNG	NA	NA	0.879705766282288	Published	Swab	Luminex (or other bead-based)	Serum progesterone plus LH	BCA
Bradley-2018	2	Ptid-2_Day-5	Follicular	Follicular	5	0.5	32.1	1.6	7.8	Positive	IFNG	1.2	In	97500000.00000003	Eligible	Eligible	Eligible	3458	IFNG	NA	NA	0.2630344058337938	Published	Swab	Luminex (or other bead-based)	Serum progesterone plus LH	BCA
Bradley-2018	3	Ptid-3_Day-12	Follicular	Follicular	12	0.4	109.5	4.1	5.2	Negative	IFNG	1.2	In	318750000.00000006	Eligible	Eligible	Eligible	3458	IFNG	NA	NA	0.2630344058337938	Published	Swab	Luminex (or other bead-based)	Serum progesterone plus LH	BCA
Bradley-2018	3	Ptid-3_Day-21	Luteal	Luteal	21	13.2	74.1	4.7	3.8	Negative	IFNG	1.2	In	337500000	Eligible	Eligible	Eligible	3458	IFNG	NA	NA	0.2630344058337938	Published	Swab	Luminex (or other bead-based)	Serum progesterone plus LH	BCA
Bradley-2018	3	Ptid-3_Day-27	Follicular	Late luteal	27	0.8	16.6	1.4	3.4	Negative	IFNG	1.2	In	266250000.00000006	Eligible	Eligible	Eligible	3458	IFNG	NA	NA	0.2630344058337938	Published	Swab	Luminex (or other bead-based)	Serum progesterone plus LH	BCA
Bradley-2018	4	Ptid-4_Day-11	Follicular	Follicular	11	0.4	55.3	8	4.8	Positive	IFNG	4.12	In	530000000.0000001	Eligible	Eligible	Eligible	3458	IFNG	NA	NA	2.0426443374084937	Published	Swab	Luminex (or other bead-based)	Serum progesterone plus LH	BCA
Bradley-2018	4	Ptid-4_Day-20	Luteal	Luteal	20	9.1	76.6	13	3.6	Positive	IFNG	5.13	In	723750000	Eligible	Eligible	Eligible	3458	IFNG	NA	NA	2.3589588258323295	Published	Swab	Luminex (or other bead-based)	Serum progesterone plus LH	BCA
Bradley-2018	4	Ptid-4_Day-26	Luteal	Luteal	26	12.9	101.3	6.4	1.7	Positive	IFNG	1.2	In	340000000	Eligible	Eligible	Eligible	3458	IFNG	NA	NA	0.2630344058337938	Published	Swab	Luminex (or other bead-based)	Serum progesterone plus LH	BCA
Bradley-2018	5	Ptid-5_Day-10	Follicular	IND	10	0.3	70.8	5.4	3	Positive	IFNG	6.145	In	691250000	Ineligible - their phase not defined	Eligible	Eligible	3458	IFNG	NA	NA	2.619413010597937	Published	Swab	Luminex (or other bead-based)	Serum progesterone plus LH	BCA
Bradley-2018	5	Ptid-5_Day-18	Luteal	Luteal	18	5.4	130.5	7.4	2.7	Positive	IFNG	7.76	In	731250000	Eligible	Eligible	Eligible	3458	IFNG	NA	NA	2.956056652412403	Published	Swab	Luminex (or other bead-based)	Serum progesterone plus LH	BCA
Bradley-2018	5	Ptid-5_Day-21	Luteal	Luteal	21	10.1	81.7	7.6	2.5	Positive	IFNG	3.3	In	476250000.0000001	Eligible	Eligible	Eligible	3458	IFNG	NA	NA	1.722466024471091	Published	Swab	Luminex (or other bead-based)	Serum progesterone plus LH	BCA
Bradley-2018	6	Ptid-6_Day-16	Periovulatory	Periovulatory	16	0.9	404.3	34	6.5	Negative	IFNG	4.93	In	443750000.00000006	Eligible	Eligible	Eligible	3458	IFNG	NA	NA	2.3015876466031866	Published	Swab	Luminex (or other bead-based)	Serum progesterone plus LH	BCA
Bradley-2018	6	Ptid-6_Day-24	Luteal	Luteal	24	28	208.9	6	2.4	Negative	IFNG	5.335	In	631249999.9999999	Eligible	Eligible	Eligible	3458	IFNG	NA	NA	2.4154882710497003	Published	Swab	Luminex (or other bead-based)	Serum progesterone plus LH	BCA
Bradley-2018	6	Ptid-6_Day-9	Follicular	Follicular	9	0.3	49.9	8.2	8.3	Positive	IFNG	1.8399999999999999	In	217500000	Eligible	Eligible	Eligible	3458	IFNG	NA	NA	0.879705766282288	Published	Swab	Luminex (or other bead-based)	Serum progesterone plus LH	BCA
Bradley-2018	7	Ptid-7_Day-13	Other	IND	13	2.1	39.5	7.6	6.1	Negative	IFNG	2.8899999999999997	In	122500000	Ineligible - their phase not defined	Ineligible - serum progesterone outside of allowed windows	Ineligible - serum progesterone outside of allowed windows	3458	IFNG	NA	NA	1.531069492725954	Published	Swab	Luminex (or other bead-based)	Serum progesterone plus LH	BCA
Bradley-2018	7	Ptid-7_Day-18	Luteal	Luteal	18	11.3	123.7	3.8	2.4	Negative	IFNG	2.48	In	453750000	Eligible	Eligible	Eligible	3458	IFNG	NA	NA	1.3103401206121505	Published	Swab	Luminex (or other bead-based)	Serum progesterone plus LH	BCA
Bradley-2018	7	Ptid-7_Day-25	Other	Late luteal	25	1	20.2	4.6	3.6	Negative	IFNG	2.66	In	418750000	Eligible	Ineligible - serum progesterone outside of allowed windows	Ineligible - serum progesterone outside of allowed windows	3458	IFNG	NA	NA	1.411426245726465	Published	Swab	Luminex (or other bead-based)	Serum progesterone plus LH	BCA
Bradley-2018	8	Ptid-8_Day-15	Follicular	IND	15	0.3	80.6	5.2	4	Positive	IFNG	8.59	In	921250000	Ineligible - their phase not defined	Eligible	Eligible	3458	IFNG	NA	NA	3.102658131363739	Published	Swab	Luminex (or other bead-based)	Serum progesterone plus LH	BCA
Bradley-2018	8	Ptid-8_Day-23	Luteal	Luteal	23	12.6	52.3	6.3	3.8	Positive	IFNG	9.51	In	741250000	Eligible	Eligible	Eligible	3458	IFNG	NA	NA	3.249445341085839	Published	Swab	Luminex (or other bead-based)	Serum progesterone plus LH	BCA
Bradley-2018	8	Ptid-8_Day-8	Follicular	Follicular	8	0.6	27	4.8	6.6	Positive	IFNG	9.51	In	1203750000.0000002	Eligible	Eligible	Eligible	3458	IFNG	NA	NA	3.249445341085839	Published	Swab	Luminex (or other bead-based)	Serum progesterone plus LH	BCA
Bradley-2018	9	Ptid-9_Day-12	Periovulatory	Periovulatory	12	1.4	239.7	79	16	Positive	IFNG	1.2	In	340500000.00000006	Eligible	Eligible	Eligible	3458	IFNG	NA	NA	0.2630344058337938	Published	Swab	Luminex (or other bead-based)	Serum progesterone plus LH	BCA
Bradley-2018	9	Ptid-9_Day-19	Luteal	Luteal	19	9.1	99.4	2.6	2.2	Positive	IFNG	3.3	In	394250000.00000006	Eligible	Eligible	Eligible	3458	IFNG	NA	NA	1.722466024471091	Published	Swab	Luminex (or other bead-based)	Serum progesterone plus LH	BCA
Bradley-2018	9	Ptid-9_Day-7	Follicular	Follicular	7	0.2	53.7	5.3	4.5	Positive	IFNG	1.2	In	191750000	Eligible	Eligible	Eligible	3458	IFNG	NA	NA	0.2630344058337938	Published	Swab	Luminex (or other bead-based)	Serum progesterone plus LH	BCA
Bradley-2018	1	Ptid-1_Day-15	Periovulatory	Periovulatory	15	1	126.1	50	20	Positive	CXCL8	34.06	In	306250000.00000006	Eligible	Eligible	Eligible	3576	CXCL8	NA	NA	5.0900065299038175	Published	Swab	Luminex (or other bead-based)	Serum progesterone plus LH	BCA
Bradley-2018	1	Ptid-1_Day-21	Luteal	Luteal	21	12.6	82	8.1	6.2	Positive	CXCL8	137.29	In	495000000	Eligible	Eligible	Eligible	3576	CXCL8	NA	NA	7.101082735319352	Published	Swab	Luminex (or other bead-based)	Serum progesterone plus LH	BCA
Bradley-2018	1	Ptid-1_Day-6	Follicular	Follicular	6	0.4	48.8	3.5	7.2	Positive	CXCL8	902	In	952500000.0000002	Eligible	Eligible	Eligible	3576	CXCL8	NA	NA	9.81698362325538	Published	Swab	Luminex (or other bead-based)	Serum progesterone plus LH	BCA
Bradley-2018	10	Ptid-10_Day-12	Follicular	Follicular	12	0.6	22.1	6	8.6	Negative	CXCL8	428.03499999999997	In	388000000.00000006	Eligible	Eligible	Eligible	3576	CXCL8	NA	NA	8.741584958975771	Published	Swab	Luminex (or other bead-based)	Serum progesterone plus LH	BCA
Bradley-2018	10	Ptid-10_Day-24	Other	Luteal	24	1.5	98.6	18	10	Negative	CXCL8	539.45	In	211750000.00000003	Eligible	Ineligible - serum progesterone outside of allowed windows	Ineligible - serum progesterone outside of allowed windows	3576	CXCL8	NA	NA	9.07534543661514	Published	Swab	Luminex (or other bead-based)	Serum progesterone plus LH	BCA
Bradley-2018	11	Ptid-11_Day-15	Follicular	IND	15	0.2	30.5	9.7	4.3	Positive	CXCL8	2471.225	In	673750000	Ineligible - their phase not defined	Eligible	Eligible	3576	CXCL8	NA	NA	11.271010655752248	Published	Swab	Luminex (or other bead-based)	Serum progesterone plus LH	BCA
Bradley-2018	11	Ptid-11_Day-22	Other	Luteal	22	2.6	42.2	9.4	3.4	Positive	CXCL8	2481.725	In	1021250000	Eligible	Ineligible - serum progesterone outside of allowed windows	Ineligible - serum progesterone outside of allowed windows	3576	CXCL8	NA	NA	11.277127543918882	Published	Swab	Luminex (or other bead-based)	Serum progesterone plus LH	BCA
Bradley-2018	11	Ptid-11_Day-8	Follicular	Follicular	8	0.5	24.2	5.9	3.9	Positive	CXCL8	795.985	In	237500000	Eligible	Eligible	Eligible	3576	CXCL8	NA	NA	9.636597433823153	Published	Swab	Luminex (or other bead-based)	Serum progesterone plus LH	BCA
Bradley-2018	12	Ptid-12_Day-13	Periovulatory	Periovulatory	13	0.5	197.5	71	10	Positive	CXCL8	1723.06	In	712500000	Eligible	Eligible	Eligible	3576	CXCL8	NA	NA	10.750757224295361	Published	Swab	Luminex (or other bead-based)	Serum progesterone plus LH	BCA
Bradley-2018	12	Ptid-12_Day-20	Luteal	Luteal	20	11.3	77.1	5.6	3.5	Positive	CXCL8	270.045	In	238750000.00000003	Eligible	Eligible	Eligible	3576	CXCL8	NA	NA	8.077056026189107	Published	Swab	Luminex (or other bead-based)	Serum progesterone plus LH	BCA
Bradley-2018	12	Ptid-12_Day-5	Follicular	Follicular	5	0.4	53.4	6.4	5.7	Positive	CXCL8	31.32	In	67000000	Eligible	Eligible	Eligible	3576	CXCL8	NA	NA	4.969012307516316	Published	Swab	Luminex (or other bead-based)	Serum progesterone plus LH	BCA
Bradley-2018	13	Ptid-13_Day-12	Follicular	IND	12	0.2	87.2	4.6	4.1	Negative	CXCL8	8000	Above	720000000	Ineligible - their phase not defined	Eligible	Eligible	3576	CXCL8	NA	NA	12.965784284662087	Published	Swab	Luminex (or other bead-based)	Serum progesterone plus LH	BCA
Bradley-2018	13	Ptid-13_Day-19	Luteal	Luteal	19	5.4	67.8	6.6	4.4	Negative	CXCL8	3051.325	In	866250000	Eligible	Eligible	Eligible	3576	CXCL8	NA	NA	11.57522013580683	Published	Swab	Luminex (or other bead-based)	Serum progesterone plus LH	BCA
Bradley-2018	13	Ptid-13_Day-5	Follicular	Follicular	5	0.3	22.9	3.9	8.4	Positive	CXCL8	274.29499999999996	In	212500000.00000003	Eligible	Eligible	Eligible	3576	CXCL8	NA	NA	8.099584513962556	Published	Swab	Luminex (or other bead-based)	Serum progesterone plus LH	BCA
Bradley-2018	14	Ptid-14_Day-11	Follicular	Follicular	11	0.3	30	3.8	6.1	Positive	CXCL8	95.9	In	158750000	Eligible	Eligible	Eligible	3576	CXCL8	NA	NA	6.583458910130768	Published	Swab	Luminex (or other bead-based)	Serum progesterone plus LH	BCA
Bradley-2018	14	Ptid-14_Day-18	Follicular	IND	18	0.2	29.2	5.7	6.8	Positive	CXCL8	415.75	In	567500000	Ineligible - their phase not defined	Eligible	Eligible	3576	CXCL8	NA	NA	8.699572453287269	Published	Swab	Luminex (or other bead-based)	Serum progesterone plus LH	BCA
Bradley-2018	14	Ptid-14_Day-25	Follicular	IND	25	0.5	50.9	7.3	5.8	Positive	CXCL8	553.185	In	352500000.0000001	Ineligible - their phase not defined	Eligible	Eligible	3576	CXCL8	NA	NA	9.11161822710368	Published	Swab	Luminex (or other bead-based)	Serum progesterone plus LH	BCA
Bradley-2018	15	Ptid-15_Day-11	Follicular	Follicular	11	0.8	62.4	4.8	4.7	Positive	CXCL8	588.885	In	310000000	Eligible	Eligible	Eligible	3576	CXCL8	NA	NA	9.20184211563275	Published	Swab	Luminex (or other bead-based)	Serum progesterone plus LH	BCA
Bradley-2018	15	Ptid-15_Day-16	Periovulatory	Periovulatory	16	0.6	196.1	45	14	Positive	CXCL8	115.48500000000001	In	116250000.00000004	Eligible	Eligible	Eligible	3576	CXCL8	NA	NA	6.851561666256253	Published	Swab	Luminex (or other bead-based)	Serum progesterone plus LH	BCA
Bradley-2018	15	Ptid-15_Day-25	Luteal	Luteal	25	15.1	544.8	4.8	1.4	Positive	CXCL8	158.78	In	116250000	Eligible	Eligible	Eligible	3576	CXCL8	NA	NA	7.310885391185277	Published	Swab	Luminex (or other bead-based)	Serum progesterone plus LH	BCA
Bradley-2018	16	Ptid-16_Day-14	Follicular	IND	14	0.4	378.1	14	4.4	Negative	CXCL8	2880.02	In	635000000	Ineligible - their phase not defined	Eligible	Eligible	3576	CXCL8	NA	NA	11.49186311501045	Published	Swab	Luminex (or other bead-based)	Serum progesterone plus LH	BCA
Bradley-2018	16	Ptid-16_Day-19	Luteal	Luteal	19	9.8	106.5	11	4.5	Negative	CXCL8	2460.415	In	672500000	Eligible	Eligible	Eligible	3576	CXCL8	NA	NA	11.264685961180257	Published	Swab	Luminex (or other bead-based)	Serum progesterone plus LH	BCA
Bradley-2018	16	Ptid-16_Day-28	Other	Late luteal	28	1.8	68.7	6.1	3.3	Negative	CXCL8	2056.4700000000003	In	196250000.00000006	Eligible	Ineligible - serum progesterone outside of allowed windows	Ineligible - serum progesterone outside of allowed windows	3576	CXCL8	NA	NA	11.005954310467356	Published	Swab	Luminex (or other bead-based)	Serum progesterone plus LH	BCA
Bradley-2018	2	Ptid-2_Day-14	Follicular	IND	14	0.5	70.6	6.2	7.8	Positive	CXCL8	40.295	In	148750000	Ineligible - their phase not defined	Eligible	Eligible	3576	CXCL8	NA	NA	5.3325289281138675	Published	Swab	Luminex (or other bead-based)	Serum progesterone plus LH	BCA
Bradley-2018	2	Ptid-2_Day-20	Other	IND	20	1.4	124.5	17	8	Positive	CXCL8	45.650000000000006	In	40000000	Ineligible - their phase not defined	Ineligible - serum progesterone outside of allowed windows	Ineligible - serum progesterone outside of allowed windows	3576	CXCL8	NA	NA	5.51254295509686	Published	Swab	Luminex (or other bead-based)	Serum progesterone plus LH	BCA
Bradley-2018	2	Ptid-2_Day-5	Follicular	Follicular	5	0.5	32.1	1.6	7.8	Positive	CXCL8	48.805	In	97500000.00000003	Eligible	Eligible	Eligible	3576	CXCL8	NA	NA	5.6089570522182886	Published	Swab	Luminex (or other bead-based)	Serum progesterone plus LH	BCA
Bradley-2018	3	Ptid-3_Day-12	Follicular	Follicular	12	0.4	109.5	4.1	5.2	Negative	CXCL8	744.6	In	318750000.00000006	Eligible	Eligible	Eligible	3576	CXCL8	NA	NA	9.540321805964151	Published	Swab	Luminex (or other bead-based)	Serum progesterone plus LH	BCA
Bradley-2018	3	Ptid-3_Day-21	Luteal	Luteal	21	13.2	74.1	4.7	3.8	Negative	CXCL8	814.1800000000001	In	337500000	Eligible	Eligible	Eligible	3576	CXCL8	NA	NA	9.669203972471996	Published	Swab	Luminex (or other bead-based)	Serum progesterone plus LH	BCA
Bradley-2018	3	Ptid-3_Day-27	Follicular	Late luteal	27	0.8	16.6	1.4	3.4	Negative	CXCL8	328.47	In	266250000.00000006	Eligible	Eligible	Eligible	3576	CXCL8	NA	NA	8.359617801334075	Published	Swab	Luminex (or other bead-based)	Serum progesterone plus LH	BCA
Bradley-2018	4	Ptid-4_Day-11	Follicular	Follicular	11	0.4	55.3	8	4.8	Positive	CXCL8	460.70500000000004	In	530000000.0000001	Eligible	Eligible	Eligible	3576	CXCL8	NA	NA	8.847699445272873	Published	Swab	Luminex (or other bead-based)	Serum progesterone plus LH	BCA
Bradley-2018	4	Ptid-4_Day-20	Luteal	Luteal	20	9.1	76.6	13	3.6	Positive	CXCL8	1433.225	In	723750000	Eligible	Eligible	Eligible	3576	CXCL8	NA	NA	10.485049398730474	Published	Swab	Luminex (or other bead-based)	Serum progesterone plus LH	BCA
Bradley-2018	4	Ptid-4_Day-26	Luteal	Luteal	26	12.9	101.3	6.4	1.7	Positive	CXCL8	664.145	In	340000000	Eligible	Eligible	Eligible	3576	CXCL8	NA	NA	9.375354443309865	Published	Swab	Luminex (or other bead-based)	Serum progesterone plus LH	BCA
Bradley-2018	5	Ptid-5_Day-10	Follicular	IND	10	0.3	70.8	5.4	3	Positive	CXCL8	1117.58	In	691250000	Ineligible - their phase not defined	Eligible	Eligible	3576	CXCL8	NA	NA	10.126162392555925	Published	Swab	Luminex (or other bead-based)	Serum progesterone plus LH	BCA
Bradley-2018	5	Ptid-5_Day-18	Luteal	Luteal	18	5.4	130.5	7.4	2.7	Positive	CXCL8	1807.265	In	731250000	Eligible	Eligible	Eligible	3576	CXCL8	NA	NA	10.819592349334453	Published	Swab	Luminex (or other bead-based)	Serum progesterone plus LH	BCA
Bradley-2018	5	Ptid-5_Day-21	Luteal	Luteal	21	10.1	81.7	7.6	2.5	Positive	CXCL8	515.565	In	476250000.0000001	Eligible	Eligible	Eligible	3576	CXCL8	NA	NA	9.010010517011258	Published	Swab	Luminex (or other bead-based)	Serum progesterone plus LH	BCA
Bradley-2018	6	Ptid-6_Day-16	Periovulatory	Periovulatory	16	0.9	404.3	34	6.5	Negative	CXCL8	2484.34	In	443750000.00000006	Eligible	Eligible	Eligible	3576	CXCL8	NA	NA	11.278646915042948	Published	Swab	Luminex (or other bead-based)	Serum progesterone plus LH	BCA
Bradley-2018	6	Ptid-6_Day-24	Luteal	Luteal	24	28	208.9	6	2.4	Negative	CXCL8	3414.145	In	631249999.9999999	Eligible	Eligible	Eligible	3576	CXCL8	NA	NA	11.737308616120492	Published	Swab	Luminex (or other bead-based)	Serum progesterone plus LH	BCA
Bradley-2018	6	Ptid-6_Day-9	Follicular	Follicular	9	0.3	49.9	8.2	8.3	Positive	CXCL8	1825.005	In	217500000	Eligible	Eligible	Eligible	3576	CXCL8	NA	NA	10.83368470123848	Published	Swab	Luminex (or other bead-based)	Serum progesterone plus LH	BCA
Bradley-2018	7	Ptid-7_Day-13	Other	IND	13	2.1	39.5	7.6	6.1	Negative	CXCL8	360.54999999999995	In	122500000	Ineligible - their phase not defined	Ineligible - serum progesterone outside of allowed windows	Ineligible - serum progesterone outside of allowed windows	3576	CXCL8	NA	NA	8.494055531765364	Published	Swab	Luminex (or other bead-based)	Serum progesterone plus LH	BCA
Bradley-2018	7	Ptid-7_Day-18	Luteal	Luteal	18	11.3	123.7	3.8	2.4	Negative	CXCL8	1076.445	In	453750000	Eligible	Eligible	Eligible	3576	CXCL8	NA	NA	10.07205889283019	Published	Swab	Luminex (or other bead-based)	Serum progesterone plus LH	BCA
Bradley-2018	7	Ptid-7_Day-25	Other	Late luteal	25	1	20.2	4.6	3.6	Negative	CXCL8	704.815	In	418750000	Eligible	Ineligible - serum progesterone outside of allowed windows	Ineligible - serum progesterone outside of allowed windows	3576	CXCL8	NA	NA	9.461100818055943	Published	Swab	Luminex (or other bead-based)	Serum progesterone plus LH	BCA
Bradley-2018	8	Ptid-8_Day-15	Follicular	IND	15	0.3	80.6	5.2	4	Positive	CXCL8	1692.99	In	921250000	Ineligible - their phase not defined	Eligible	Eligible	3576	CXCL8	NA	NA	10.725357736340404	Published	Swab	Luminex (or other bead-based)	Serum progesterone plus LH	BCA
Bradley-2018	8	Ptid-8_Day-23	Luteal	Luteal	23	12.6	52.3	6.3	3.8	Positive	CXCL8	1284.65	In	741250000	Eligible	Eligible	Eligible	3576	CXCL8	NA	NA	10.327159638600001	Published	Swab	Luminex (or other bead-based)	Serum progesterone plus LH	BCA
Bradley-2018	8	Ptid-8_Day-8	Follicular	Follicular	8	0.6	27	4.8	6.6	Positive	CXCL8	2970.21	In	1203750000.0000002	Eligible	Eligible	Eligible	3576	CXCL8	NA	NA	11.536349220822194	Published	Swab	Luminex (or other bead-based)	Serum progesterone plus LH	BCA
Bradley-2018	9	Ptid-9_Day-12	Periovulatory	Periovulatory	12	1.4	239.7	79	16	Positive	CXCL8	137.495	In	340500000.00000006	Eligible	Eligible	Eligible	3576	CXCL8	NA	NA	7.1032353458203	Published	Swab	Luminex (or other bead-based)	Serum progesterone plus LH	BCA
Bradley-2018	9	Ptid-9_Day-19	Luteal	Luteal	19	9.1	99.4	2.6	2.2	Positive	CXCL8	361.28	In	394250000.00000006	Eligible	Eligible	Eligible	3576	CXCL8	NA	NA	8.496973580998276	Published	Swab	Luminex (or other bead-based)	Serum progesterone plus LH	BCA
Bradley-2018	9	Ptid-9_Day-7	Follicular	Follicular	7	0.2	53.7	5.3	4.5	Positive	CXCL8	107.25	In	191750000	Eligible	Eligible	Eligible	3576	CXCL8	NA	NA	6.744833837499546	Published	Swab	Luminex (or other bead-based)	Serum progesterone plus LH	BCA
