# Supplementary material for: Changes in concentrations of cervicovaginal immune mediators across the menstrual cycle: a systematic review and meta-analysis of individual patient data
Source: BMC Med. 2022 Oct 5;20:353. doi: 10.1186/s12916-022-02532-9 (PMC9533580; doi:10.1186/s12916-022-02532-9)
Supplement: Supplementary file 3 — Additional file 3. Code and data. IPD from co-authors who agreed to share it, results of all analyses presented in the paper, and R code files necessary to reproduce the analysis and figures. [file 12916_2022_2532_MOESM3_ESM.zip › MenstrualCycleMetaanalysis/data/data_complete/01_study/Byrne-2016.csv]

StudyName	Ptid	SampleId	Phase	TheirPhase	HormonalContraception	EligibilityTheirPhase	EligibilityPrimary	EligibilitySecondary	Assay	Concentration	EntrezId	OfficialSymbol	Detectable	LowerLOD	Log2Concentration	SampleType	AssayMethod	Published	OurPhasingMethod
Byrne-2016	1	Ptid-1_Visit-1	Other	Other	DMPA	Ineligible - use of hormonal contraception or IUD	Ineligible - use of hormonal contraception or IUD	Ineligible - use of hormonal contraception or IUD	IL-12p70	0.17	NA	IL12p70	Below	NA	-2.5563933485243853	CVL	Luminex (or other bead-based)	Published	Serum progesterone - their phase
Byrne-2016	2	Ptid-2_Visit-1	Other	Other	DMPA	Ineligible - use of hormonal contraception or IUD	Ineligible - use of hormonal contraception or IUD	Ineligible - use of hormonal contraception or IUD	IL-12p70	1.57	NA	IL12p70	In	NA	0.6507645591169023	CVL	Luminex (or other bead-based)	Published	Serum progesterone - their phase
Byrne-2016	3	Ptid-3_Visit-1	Other	Other	DMPA	Ineligible - use of hormonal contraception or IUD	Ineligible - use of hormonal contraception or IUD	Ineligible - use of hormonal contraception or IUD	IL-12p70	1.71	NA	IL12p70	In	NA	0.7739963251111731	CVL	Luminex (or other bead-based)	Published	Serum progesterone - their phase
Byrne-2016	4	Ptid-4_Visit-1	Other	Other	DMPA	Ineligible - use of hormonal contraception or IUD	Ineligible - use of hormonal contraception or IUD	Ineligible - use of hormonal contraception or IUD	IL-12p70	2.03	NA	IL12p70	In	NA	1.0214797274104515	CVL	Luminex (or other bead-based)	Published	Serum progesterone - their phase
Byrne-2016	5	Ptid-5_Visit-1	Other	Other	DMPA	Ineligible - use of hormonal contraception or IUD	Ineligible - use of hormonal contraception or IUD	Ineligible - use of hormonal contraception or IUD	IL-12p70	0.17	NA	IL12p70	Below	NA	-2.5563933485243853	CVL	Luminex (or other bead-based)	Published	Serum progesterone - their phase
Byrne-2016	6	Ptid-6_Visit-1	Other	Other	DMPA	Ineligible - use of hormonal contraception or IUD	Ineligible - use of hormonal contraception or IUD	Ineligible - use of hormonal contraception or IUD	IL-12p70	3.92	NA	IL12p70	In	NA	1.9708536543404835	CVL	Luminex (or other bead-based)	Published	Serum progesterone - their phase
Byrne-2016	7	Ptid-7_Visit-1	Other	Other	DMPA	Ineligible - use of hormonal contraception or IUD	Ineligible - use of hormonal contraception or IUD	Ineligible - use of hormonal contraception or IUD	IL-12p70	2.61	NA	IL12p70	In	NA	1.3840498067951597	CVL	Luminex (or other bead-based)	Published	Serum progesterone - their phase
Byrne-2016	8	Ptid-8_Visit-1	Other	Other	DMPA	Ineligible - use of hormonal contraception or IUD	Ineligible - use of hormonal contraception or IUD	Ineligible - use of hormonal contraception or IUD	IL-12p70	0.74	NA	IL12p70	In	NA	-0.4344028241457749	CVL	Luminex (or other bead-based)	Published	Serum progesterone - their phase
Byrne-2016	9	Ptid-9_Visit-1	Other	Other	DMPA	Ineligible - use of hormonal contraception or IUD	Ineligible - use of hormonal contraception or IUD	Ineligible - use of hormonal contraception or IUD	IL-12p70	1.65	NA	IL12p70	In	NA	0.722466024471091	CVL	Luminex (or other bead-based)	Published	Serum progesterone - their phase
Byrne-2016	10	Ptid-10_Visit-1	Other	Other	DMPA	Ineligible - use of hormonal contraception or IUD	Ineligible - use of hormonal contraception or IUD	Ineligible - use of hormonal contraception or IUD	IL-12p70	0.48	NA	IL12p70	In	NA	-1.0588936890535685	CVL	Luminex (or other bead-based)	Published	Serum progesterone - their phase
Byrne-2016	11	Ptid-11_Visit-1	Other	Other	DMPA	Ineligible - use of hormonal contraception or IUD	Ineligible - use of hormonal contraception or IUD	Ineligible - use of hormonal contraception or IUD	IL-12p70	0.17	NA	IL12p70	Below	NA	-2.5563933485243853	CVL	Luminex (or other bead-based)	Published	Serum progesterone - their phase
Byrne-2016	12	Ptid-12_Visit-1	Other	Other	DMPA	Ineligible - use of hormonal contraception or IUD	Ineligible - use of hormonal contraception or IUD	Ineligible - use of hormonal contraception or IUD	IL-12p70	0.17	NA	IL12p70	Below	NA	-2.5563933485243853	CVL	Luminex (or other bead-based)	Published	Serum progesterone - their phase
Byrne-2016	13	Ptid-13_Visit-1	Other	Other	DMPA	Ineligible - use of hormonal contraception or IUD	Ineligible - use of hormonal contraception or IUD	Ineligible - use of hormonal contraception or IUD	IL-12p70	0.17	NA	IL12p70	Below	NA	-2.5563933485243853	CVL	Luminex (or other bead-based)	Published	Serum progesterone - their phase
Byrne-2016	14	Ptid-14_Visit-1	Other	Other	DMPA	Ineligible - use of hormonal contraception or IUD	Ineligible - use of hormonal contraception or IUD	Ineligible - use of hormonal contraception or IUD	IL-12p70	4.14	NA	IL12p70	In	NA	2.0496307677246004	CVL	Luminex (or other bead-based)	Published	Serum progesterone - their phase
Byrne-2016	15	Ptid-15_Visit-1	Other	Other	DMPA	Ineligible - use of hormonal contraception or IUD	Ineligible - use of hormonal contraception or IUD	Ineligible - use of hormonal contraception or IUD	IL-12p70	1.69	NA	IL12p70	In	NA	0.7570232465074596	CVL	Luminex (or other bead-based)	Published	Serum progesterone - their phase
Byrne-2016	16	Ptid-16_Visit-2	Other	Other	DMPA	Ineligible - use of hormonal contraception or IUD	Ineligible - use of hormonal contraception or IUD	Ineligible - use of hormonal contraception or IUD	IL-12p70	1.7	NA	IL12p70	In	NA	0.765534746362977	CVL	Luminex (or other bead-based)	Published	Serum progesterone - their phase
Byrne-2016	17	Ptid-17_Visit-1	Other	Other	DMPA	Ineligible - use of hormonal contraception or IUD	Ineligible - use of hormonal contraception or IUD	Ineligible - use of hormonal contraception or IUD	IL-12p70	0.17	NA	IL12p70	Below	NA	-2.5563933485243853	CVL	Luminex (or other bead-based)	Published	Serum progesterone - their phase
Byrne-2016	18	Ptid-18_Visit-1	Other	Other	DMPA	Ineligible - use of hormonal contraception or IUD	Ineligible - use of hormonal contraception or IUD	Ineligible - use of hormonal contraception or IUD	IL-12p70	1.67	NA	IL12p70	In	NA	0.7398481026993274	CVL	Luminex (or other bead-based)	Published	Serum progesterone - their phase
Byrne-2016	19	Ptid-19_Visit-1	Other	Other	DMPA	Ineligible - use of hormonal contraception or IUD	Ineligible - use of hormonal contraception or IUD	Ineligible - use of hormonal contraception or IUD	IL-12p70	0.69	NA	IL12p70	In	NA	-0.5353317329965558	CVL	Luminex (or other bead-based)	Published	Serum progesterone - their phase
Byrne-2016	20	Ptid-20_Visit-3	Other	Other	DMPA	Ineligible - use of hormonal contraception or IUD	Ineligible - use of hormonal contraception or IUD	Ineligible - use of hormonal contraception or IUD	IL-12p70	0.3	NA	IL12p70	In	NA	-1.7369655941662063	CVL	Luminex (or other bead-based)	Published	Serum progesterone - their phase
Byrne-2016	21	Ptid-21_Visit-2	Other	Other	DMPA	Ineligible - use of hormonal contraception or IUD	Ineligible - use of hormonal contraception or IUD	Ineligible - use of hormonal contraception or IUD	IL-12p70	0.96	NA	IL12p70	In	NA	-0.058893689053568565	CVL	Luminex (or other bead-based)	Published	Serum progesterone - their phase
Byrne-2016	22	Ptid-22_Visit-1	Other	Other	DMPA	Ineligible - use of hormonal contraception or IUD	Ineligible - use of hormonal contraception or IUD	Ineligible - use of hormonal contraception or IUD	IL-12p70	0.17	NA	IL12p70	Below	NA	-2.5563933485243853	CVL	Luminex (or other bead-based)	Published	Serum progesterone - their phase
Byrne-2016	23	Ptid-23_Visit-1	Other	Other	DMPA	Ineligible - use of hormonal contraception or IUD	Ineligible - use of hormonal contraception or IUD	Ineligible - use of hormonal contraception or IUD	IL-12p70	0.78	NA	IL12p70	In	NA	-0.3584539709124763	CVL	Luminex (or other bead-based)	Published	Serum progesterone - their phase
Byrne-2016	24	Ptid-24_Visit-1	Other	Other	DMPA	Ineligible - use of hormonal contraception or IUD	Ineligible - use of hormonal contraception or IUD	Ineligible - use of hormonal contraception or IUD	IL-12p70	8.26	NA	IL12p70	In	NA	3.0461417816447205	CVL	Luminex (or other bead-based)	Published	Serum progesterone - their phase
Byrne-2016	25	Ptid-25_Visit-3	Other	Other	DMPA	Ineligible - use of hormonal contraception or IUD	Ineligible - use of hormonal contraception or IUD	Ineligible - use of hormonal contraception or IUD	IL-12p70	0.44	NA	IL12p70	In	NA	-1.1844245711374275	CVL	Luminex (or other bead-based)	Published	Serum progesterone - their phase
Byrne-2016	26	Ptid-26_Visit-1	Other	Other	DMPA	Ineligible - use of hormonal contraception or IUD	Ineligible - use of hormonal contraception or IUD	Ineligible - use of hormonal contraception or IUD	IL-12p70	1.22	NA	IL12p70	In	NA	0.28688114778816154	CVL	Luminex (or other bead-based)	Published	Serum progesterone - their phase
Byrne-2016	27	Ptid-27_Visit-1	Other	Other	DMPA	Ineligible - use of hormonal contraception or IUD	Ineligible - use of hormonal contraception or IUD	Ineligible - use of hormonal contraception or IUD	IL-12p70	0.17	NA	IL12p70	Below	NA	-2.5563933485243853	CVL	Luminex (or other bead-based)	Published	Serum progesterone - their phase
Byrne-2016	28	Ptid-28_Visit-1	Other	Other	DMPA	Ineligible - use of hormonal contraception or IUD	Ineligible - use of hormonal contraception or IUD	Ineligible - use of hormonal contraception or IUD	IL-12p70	1.23	NA	IL12p70	In	NA	0.29865831556451516	CVL	Luminex (or other bead-based)	Published	Serum progesterone - their phase
Byrne-2016	29	Ptid-29_Visit-1	Other	Other	DMPA	Ineligible - use of hormonal contraception or IUD	Ineligible - use of hormonal contraception or IUD	Ineligible - use of hormonal contraception or IUD	IL-12p70	0.17	NA	IL12p70	Below	NA	-2.5563933485243853	CVL	Luminex (or other bead-based)	Published	Serum progesterone - their phase
Byrne-2016	30	Ptid-30_Visit-1	Other	Other	DMPA	Ineligible - use of hormonal contraception or IUD	Ineligible - use of hormonal contraception or IUD	Ineligible - use of hormonal contraception or IUD	IL-12p70	2	NA	IL12p70	In	NA	1	CVL	Luminex (or other bead-based)	Published	Serum progesterone - their phase
Byrne-2016	31	Ptid-31_Visit-1	Other	Other	DMPA	Ineligible - use of hormonal contraception or IUD	Ineligible - use of hormonal contraception or IUD	Ineligible - use of hormonal contraception or IUD	IL-12p70	1.63	NA	IL12p70	In	NA	0.7048719644563528	CVL	Luminex (or other bead-based)	Published	Serum progesterone - their phase
Byrne-2016	32	Ptid-32_Visit-1	Other	Other	DMPA	Ineligible - use of hormonal contraception or IUD	Ineligible - use of hormonal contraception or IUD	Ineligible - use of hormonal contraception or IUD	IL-12p70	0.17	NA	IL12p70	Below	NA	-2.5563933485243853	CVL	Luminex (or other bead-based)	Published	Serum progesterone - their phase
Byrne-2016	33	Ptid-33_Visit-1	Other	Other	DMPA	Ineligible - use of hormonal contraception or IUD	Ineligible - use of hormonal contraception or IUD	Ineligible - use of hormonal contraception or IUD	IL-12p70	1.8	NA	IL12p70	In	NA	0.8479969065549501	CVL	Luminex (or other bead-based)	Published	Serum progesterone - their phase
Byrne-2016	34	Ptid-34_Visit-1	Other	Other	DMPA	Ineligible - use of hormonal contraception or IUD	Ineligible - use of hormonal contraception or IUD	Ineligible - use of hormonal contraception or IUD	IL-12p70	1.79	NA	IL12p70	In	NA	0.8399595874895318	CVL	Luminex (or other bead-based)	Published	Serum progesterone - their phase
Byrne-2016	35	Ptid-35_Visit-1	Other	Other	DMPA	Ineligible - use of hormonal contraception or IUD	Ineligible - use of hormonal contraception or IUD	Ineligible - use of hormonal contraception or IUD	IL-12p70	0.17	NA	IL12p70	Below	NA	-2.5563933485243853	CVL	Luminex (or other bead-based)	Published	Serum progesterone - their phase
Byrne-2016	36	Ptid-36_Visit-1	Other	Other	DMPA	Ineligible - use of hormonal contraception or IUD	Ineligible - use of hormonal contraception or IUD	Ineligible - use of hormonal contraception or IUD	IL-12p70	0.24	NA	IL12p70	In	NA	-2.0588936890535687	CVL	Luminex (or other bead-based)	Published	Serum progesterone - their phase
Byrne-2016	37	Ptid-37_Visit-1	Other	Other	DMPA	Ineligible - use of hormonal contraception or IUD	Ineligible - use of hormonal contraception or IUD	Ineligible - use of hormonal contraception or IUD	IL-12p70	0.88	NA	IL12p70	In	NA	-0.18442457113742744	CVL	Luminex (or other bead-based)	Published	Serum progesterone - their phase
Byrne-2016	38	Ptid-38_Visit-1	Other	Other	DMPA	Ineligible - use of hormonal contraception or IUD	Ineligible - use of hormonal contraception or IUD	Ineligible - use of hormonal contraception or IUD	IL-12p70	1.11	NA	IL12p70	In	NA	0.15055967657538138	CVL	Luminex (or other bead-based)	Published	Serum progesterone - their phase
Byrne-2016	39	Ptid-39_Visit-1	Other	Other	DMPA	Ineligible - use of hormonal contraception or IUD	Ineligible - use of hormonal contraception or IUD	Ineligible - use of hormonal contraception or IUD	IL-12p70	0.93	NA	IL12p70	In	NA	-0.10469737866669324	CVL	Luminex (or other bead-based)	Published	Serum progesterone - their phase
Byrne-2016	40	Ptid-40_Visit-1	Other	Other	DMPA	Ineligible - use of hormonal contraception or IUD	Ineligible - use of hormonal contraception or IUD	Ineligible - use of hormonal contraception or IUD	IL-12p70	0.24	NA	IL12p70	In	NA	-2.0588936890535687	CVL	Luminex (or other bead-based)	Published	Serum progesterone - their phase
Byrne-2016	41	Ptid-41_Visit-1	Other	Other	DMPA	Ineligible - use of hormonal contraception or IUD	Ineligible - use of hormonal contraception or IUD	Ineligible - use of hormonal contraception or IUD	IL-12p70	0.17	NA	IL12p70	Below	NA	-2.5563933485243853	CVL	Luminex (or other bead-based)	Published	Serum progesterone - their phase
Byrne-2016	42	Ptid-42_Visit-1	Other	Other	Nuristerate	Ineligible - use of hormonal contraception or IUD	Ineligible - use of hormonal contraception or IUD	Ineligible - use of hormonal contraception or IUD	IL-12p70	0.55	NA	IL12p70	In	NA	-0.862496476250065	CVL	Luminex (or other bead-based)	Published	Serum progesterone - their phase
Byrne-2016	43	Ptid-43_Visit-1	Other	Other	Nuristerate	Ineligible - use of hormonal contraception or IUD	Ineligible - use of hormonal contraception or IUD	Ineligible - use of hormonal contraception or IUD	IL-12p70	0.17	NA	IL12p70	Below	NA	-2.5563933485243853	CVL	Luminex (or other bead-based)	Published	Serum progesterone - their phase
Byrne-2016	44	Ptid-44_Visit-1	Other	Other	Nuristerate	Ineligible - use of hormonal contraception or IUD	Ineligible - use of hormonal contraception or IUD	Ineligible - use of hormonal contraception or IUD	IL-12p70	0.17	NA	IL12p70	Below	NA	-2.5563933485243853	CVL	Luminex (or other bead-based)	Published	Serum progesterone - their phase
Byrne-2016	45	Ptid-45_Visit-1	Other	Other	Nuristerate	Ineligible - use of hormonal contraception or IUD	Ineligible - use of hormonal contraception or IUD	Ineligible - use of hormonal contraception or IUD	IL-12p70	0.17	NA	IL12p70	Below	NA	-2.5563933485243853	CVL	Luminex (or other bead-based)	Published	Serum progesterone - their phase
Byrne-2016	46	Ptid-46_Visit-1	Other	Other	Nuristerate	Ineligible - use of hormonal contraception or IUD	Ineligible - use of hormonal contraception or IUD	Ineligible - use of hormonal contraception or IUD	IL-12p70	0.45	NA	IL12p70	In	NA	-1.15200309344505	CVL	Luminex (or other bead-based)	Published	Serum progesterone - their phase
Byrne-2016	47	Ptid-47_Visit-2	Other	Other	Nuristerate	Ineligible - use of hormonal contraception or IUD	Ineligible - use of hormonal contraception or IUD	Ineligible - use of hormonal contraception or IUD	IL-12p70	1.05	NA	IL12p70	In	NA	0.070389327891398	CVL	Luminex (or other bead-based)	Published	Serum progesterone - their phase
Byrne-2016	48	Ptid-48_Visit-1	Other	Other	Nuristerate	Ineligible - use of hormonal contraception or IUD	Ineligible - use of hormonal contraception or IUD	Ineligible - use of hormonal contraception or IUD	IL-12p70	0.63	NA	IL12p70	In	NA	-0.6665762662748083	CVL	Luminex (or other bead-based)	Published	Serum progesterone - their phase
Byrne-2016	49	Ptid-49_Visit-1	Other	Other	Nuristerate	Ineligible - use of hormonal contraception or IUD	Ineligible - use of hormonal contraception or IUD	Ineligible - use of hormonal contraception or IUD	IL-12p70	0.23	NA	IL12p70	In	NA	-2.1202942337177118	CVL	Luminex (or other bead-based)	Published	Serum progesterone - their phase
Byrne-2016	50	Ptid-50_Visit-1	Other	Other	Nuristerate	Ineligible - use of hormonal contraception or IUD	Ineligible - use of hormonal contraception or IUD	Ineligible - use of hormonal contraception or IUD	IL-12p70	0.55	NA	IL12p70	In	NA	-0.862496476250065	CVL	Luminex (or other bead-based)	Published	Serum progesterone - their phase
Byrne-2016	51	Ptid-51_Visit-1	Other	Other	Nuristerate	Ineligible - use of hormonal contraception or IUD	Ineligible - use of hormonal contraception or IUD	Ineligible - use of hormonal contraception or IUD	IL-12p70	0.17	NA	IL12p70	Below	NA	-2.5563933485243853	CVL	Luminex (or other bead-based)	Published	Serum progesterone - their phase
Byrne-2016	52	Ptid-52_Visit-1	Follicular	Follicular	None	Eligible	Eligible	Eligible	IL-12p70	0.36	NA	IL12p70	In	NA	-1.4739311883324124	CVL	Luminex (or other bead-based)	Published	Serum progesterone - their phase
Byrne-2016	53	Ptid-53_Visit-1	Follicular	Follicular	None	Eligible	Eligible	Eligible	IL-12p70	0.17	NA	IL12p70	Below	NA	-2.5563933485243853	CVL	Luminex (or other bead-based)	Published	Serum progesterone - their phase
Byrne-2016	54	Ptid-54_Visit-1	Follicular	Follicular	None	Eligible	Eligible	Eligible	IL-12p70	2.19	NA	IL12p70	In	NA	1.1309308698264486	CVL	Luminex (or other bead-based)	Published	Serum progesterone - their phase
Byrne-2016	55	Ptid-55_Visit-1	Follicular	Follicular	None	Eligible	Eligible	Eligible	IL-12p70	0.17	NA	IL12p70	Below	NA	-2.5563933485243853	CVL	Luminex (or other bead-based)	Published	Serum progesterone - their phase
Byrne-2016	56	Ptid-56_Visit-1	Follicular	Follicular	None	Eligible	Eligible	Eligible	IL-12p70	1.48	NA	IL12p70	In	NA	0.5655971758542251	CVL	Luminex (or other bead-based)	Published	Serum progesterone - their phase
Byrne-2016	57	Ptid-57_Visit-4	Follicular	Follicular	None	Eligible	Eligible	Eligible	IL-12p70	4.13	NA	IL12p70	In	NA	2.0461417816447205	CVL	Luminex (or other bead-based)	Published	Serum progesterone - their phase
Byrne-2016	58	Ptid-58_Visit-1	Follicular	Follicular	None	Eligible	Eligible	Eligible	IL-12p70	1.45	NA	IL12p70	In	NA	0.5360529002402097	CVL	Luminex (or other bead-based)	Published	Serum progesterone - their phase
Byrne-2016	59	Ptid-59_Visit-1	Follicular	Follicular	None	Eligible	Eligible	Eligible	IL-12p70	0.17	NA	IL12p70	Below	NA	-2.5563933485243853	CVL	Luminex (or other bead-based)	Published	Serum progesterone - their phase
Byrne-2016	60	Ptid-60_Visit-2	Follicular	Follicular	None	Eligible	Eligible	Eligible	IL-12p70	0.8	NA	IL12p70	In	NA	-0.3219280948873623	CVL	Luminex (or other bead-based)	Published	Serum progesterone - their phase
Byrne-2016	61	Ptid-61_Visit-2	Follicular	Follicular	None	Eligible	Eligible	Eligible	IL-12p70	0.98	NA	IL12p70	In	NA	-0.029146345659516508	CVL	Luminex (or other bead-based)	Published	Serum progesterone - their phase
Byrne-2016	62	Ptid-62_Visit-1	Follicular	Follicular	None	Eligible	Eligible	Eligible	IL-12p70	0.17	NA	IL12p70	Below	NA	-2.5563933485243853	CVL	Luminex (or other bead-based)	Published	Serum progesterone - their phase
Byrne-2016	63	Ptid-63_Visit-1	Follicular	Follicular	None	Eligible	Eligible	Eligible	IL-12p70	2.95	NA	IL12p70	In	NA	1.560714954474479	CVL	Luminex (or other bead-based)	Published	Serum progesterone - their phase
Byrne-2016	64	Ptid-64_Visit-2	Follicular	Follicular	None	Eligible	Eligible	Eligible	IL-12p70	0.85	NA	IL12p70	In	NA	-0.23446525363702297	CVL	Luminex (or other bead-based)	Published	Serum progesterone - their phase
Byrne-2016	65	Ptid-65_Visit-2	Follicular	Follicular	None	Eligible	Eligible	Eligible	IL-12p70	0.17	NA	IL12p70	Below	NA	-2.5563933485243853	CVL	Luminex (or other bead-based)	Published	Serum progesterone - their phase
Byrne-2016	66	Ptid-66_Visit-1	Follicular	Follicular	None	Eligible	Eligible	Eligible	IL-12p70	0.17	NA	IL12p70	Below	NA	-2.5563933485243853	CVL	Luminex (or other bead-based)	Published	Serum progesterone - their phase
Byrne-2016	67	Ptid-67_Visit-1	Follicular	Follicular	None	Eligible	Eligible	Eligible	IL-12p70	2.44	NA	IL12p70	In	NA	1.2868811477881617	CVL	Luminex (or other bead-based)	Published	Serum progesterone - their phase
Byrne-2016	68	Ptid-68_Visit-1	Follicular	Follicular	None	Eligible	Eligible	Eligible	IL-12p70	1.25	NA	IL12p70	In	NA	0.32192809488736235	CVL	Luminex (or other bead-based)	Published	Serum progesterone - their phase
Byrne-2016	69	Ptid-69_Visit-2	Follicular	Follicular	None	Eligible	Eligible	Eligible	IL-12p70	0.17	NA	IL12p70	Below	NA	-2.5563933485243853	CVL	Luminex (or other bead-based)	Published	Serum progesterone - their phase
Byrne-2016	70	Ptid-70_Visit-1	Follicular	Follicular	None	Eligible	Eligible	Eligible	IL-12p70	0.17	NA	IL12p70	Below	NA	-2.5563933485243853	CVL	Luminex (or other bead-based)	Published	Serum progesterone - their phase
Byrne-2016	71	Ptid-71_Visit-3	Follicular	Follicular	None	Eligible	Eligible	Eligible	IL-12p70	0.41	NA	IL12p70	In	NA	-1.286304185156641	CVL	Luminex (or other bead-based)	Published	Serum progesterone - their phase
Byrne-2016	72	Ptid-72_Visit-1	Follicular	Follicular	None	Eligible	Eligible	Eligible	IL-12p70	0.17	NA	IL12p70	Below	NA	-2.5563933485243853	CVL	Luminex (or other bead-based)	Published	Serum progesterone - their phase
Byrne-2016	73	Ptid-73_Visit-1	Follicular	Follicular	None	Eligible	Eligible	Eligible	IL-12p70	0.17	NA	IL12p70	Below	NA	-2.5563933485243853	CVL	Luminex (or other bead-based)	Published	Serum progesterone - their phase
Byrne-2016	74	Ptid-74_Visit-1	Follicular	Follicular	None	Eligible	Eligible	Eligible	IL-12p70	0.46	NA	IL12p70	In	NA	-1.1202942337177118	CVL	Luminex (or other bead-based)	Published	Serum progesterone - their phase
Byrne-2016	75	Ptid-75_Visit-1	Follicular	Follicular	None	Eligible	Eligible	Eligible	IL-12p70	10.77	NA	IL12p70	In	NA	3.4289463447694826	CVL	Luminex (or other bead-based)	Published	Serum progesterone - their phase
Byrne-2016	76	Ptid-76_Visit-1	Follicular	Follicular	None	Eligible	Eligible	Eligible	IL-12p70	1.23	NA	IL12p70	In	NA	0.29865831556451516	CVL	Luminex (or other bead-based)	Published	Serum progesterone - their phase
Byrne-2016	77	Ptid-77_Visit-1	Follicular	Follicular	None	Eligible	Eligible	Eligible	IL-12p70	2.89	NA	IL12p70	In	NA	1.5310694927259543	CVL	Luminex (or other bead-based)	Published	Serum progesterone - their phase
Byrne-2016	78	Ptid-78_Visit-2	Follicular	Follicular	None	Eligible	Eligible	Eligible	IL-12p70	5.44	NA	IL12p70	In	NA	2.4436066514756147	CVL	Luminex (or other bead-based)	Published	Serum progesterone - their phase
Byrne-2016	79	Ptid-79_Visit-1	Follicular	Follicular	None	Eligible	Eligible	Eligible	IL-12p70	0.17	NA	IL12p70	Below	NA	-2.5563933485243853	CVL	Luminex (or other bead-based)	Published	Serum progesterone - their phase
Byrne-2016	80	Ptid-80_Visit-1	Follicular	Follicular	None	Eligible	Eligible	Eligible	IL-12p70	0.17	NA	IL12p70	Below	NA	-2.5563933485243853	CVL	Luminex (or other bead-based)	Published	Serum progesterone - their phase
Byrne-2016	81	Ptid-81_Visit-1	Follicular	Follicular	None	Eligible	Eligible	Eligible	IL-12p70	4.17	NA	IL12p70	In	NA	2.060047383669939	CVL	Luminex (or other bead-based)	Published	Serum progesterone - their phase
Byrne-2016	82	Ptid-82_Visit-1	Follicular	Follicular	None	Eligible	Eligible	Eligible	IL-12p70	1.81	NA	IL12p70	In	NA	0.8559896973084807	CVL	Luminex (or other bead-based)	Published	Serum progesterone - their phase
Byrne-2016	83	Ptid-83_Visit-1	Follicular	Follicular	None	Eligible	Eligible	Eligible	IL-12p70	0.17	NA	IL12p70	Below	NA	-2.5563933485243853	CVL	Luminex (or other bead-based)	Published	Serum progesterone - their phase
Byrne-2016	84	Ptid-84_Visit-1	Follicular	Follicular	None	Eligible	Eligible	Eligible	IL-12p70	0.17	NA	IL12p70	Below	NA	-2.5563933485243853	CVL	Luminex (or other bead-based)	Published	Serum progesterone - their phase
Byrne-2016	85	Ptid-85_Visit-1	Luteal	Luteal	None	Eligible	Eligible	Eligible	IL-12p70	2.34	NA	IL12p70	In	NA	1.2265085298086797	CVL	Luminex (or other bead-based)	Published	Serum progesterone - their phase
Byrne-2016	86	Ptid-86_Visit-1	Luteal	Luteal	None	Eligible	Eligible	Eligible	IL-12p70	0.68	NA	IL12p70	In	NA	-0.5563933485243852	CVL	Luminex (or other bead-based)	Published	Serum progesterone - their phase
Byrne-2016	87	Ptid-87_Visit-1	Luteal	Luteal	None	Eligible	Eligible	Eligible	IL-12p70	0.17	NA	IL12p70	Below	NA	-2.5563933485243853	CVL	Luminex (or other bead-based)	Published	Serum progesterone - their phase
Byrne-2016	88	Ptid-88_Visit-1	Luteal	Luteal	None	Eligible	Eligible	Eligible	IL-12p70	0.17	NA	IL12p70	Below	NA	-2.5563933485243853	CVL	Luminex (or other bead-based)	Published	Serum progesterone - their phase
Byrne-2016	89	Ptid-89_Visit-1	Luteal	Luteal	None	Eligible	Eligible	Eligible	IL-12p70	0.17	NA	IL12p70	Below	NA	-2.5563933485243853	CVL	Luminex (or other bead-based)	Published	Serum progesterone - their phase
Byrne-2016	90	Ptid-90_Visit-1	Luteal	Luteal	None	Eligible	Eligible	Eligible	IL-12p70	0.17	NA	IL12p70	Below	NA	-2.5563933485243853	CVL	Luminex (or other bead-based)	Published	Serum progesterone - their phase
Byrne-2016	91	Ptid-91_Visit-3	Luteal	Luteal	None	Eligible	Eligible	Eligible	IL-12p70	1.67	NA	IL12p70	In	NA	0.7398481026993274	CVL	Luminex (or other bead-based)	Published	Serum progesterone - their phase
Byrne-2016	92	Ptid-92_Visit-3	Luteal	Luteal	None	Eligible	Eligible	Eligible	IL-12p70	0.17	NA	IL12p70	Below	NA	-2.5563933485243853	CVL	Luminex (or other bead-based)	Published	Serum progesterone - their phase
Byrne-2016	93	Ptid-93_Visit-1	Luteal	Luteal	None	Eligible	Eligible	Eligible	IL-12p70	0.88	NA	IL12p70	In	NA	-0.18442457113742744	CVL	Luminex (or other bead-based)	Published	Serum progesterone - their phase
Byrne-2016	94	Ptid-94_Visit-1	Luteal	Luteal	None	Eligible	Eligible	Eligible	IL-12p70	1.33	NA	IL12p70	In	NA	0.41142624572646497	CVL	Luminex (or other bead-based)	Published	Serum progesterone - their phase
Byrne-2016	95	Ptid-95_Visit-1	Luteal	Luteal	None	Eligible	Eligible	Eligible	IL-12p70	1.17	NA	IL12p70	In	NA	0.22650852980867975	CVL	Luminex (or other bead-based)	Published	Serum progesterone - their phase
Byrne-2016	96	Ptid-96_Visit-1	Luteal	Luteal	None	Eligible	Eligible	Eligible	IL-12p70	0.17	NA	IL12p70	Below	NA	-2.5563933485243853	CVL	Luminex (or other bead-based)	Published	Serum progesterone - their phase
Byrne-2016	97	Ptid-97_Visit-1	Luteal	Luteal	None	Eligible	Eligible	Eligible	IL-12p70	0.17	NA	IL12p70	Below	NA	-2.5563933485243853	CVL	Luminex (or other bead-based)	Published	Serum progesterone - their phase
Byrne-2016	98	Ptid-98_Visit-1	Luteal	Luteal	None	Eligible	Eligible	Eligible	IL-12p70	1.66	NA	IL12p70	In	NA	0.7311832415721999	CVL	Luminex (or other bead-based)	Published	Serum progesterone - their phase
Byrne-2016	99	Ptid-99_Visit-1	Luteal	Luteal	None	Eligible	Eligible	Eligible	IL-12p70	0.17	NA	IL12p70	Below	NA	-2.5563933485243853	CVL	Luminex (or other bead-based)	Published	Serum progesterone - their phase
Byrne-2016	100	Ptid-100_Visit-1	Luteal	Luteal	None	Eligible	Eligible	Eligible	IL-12p70	1.2	NA	IL12p70	In	NA	0.2630344058337938	CVL	Luminex (or other bead-based)	Published	Serum progesterone - their phase
Byrne-2016	1	Ptid-1_Visit-1	Other	Other	DMPA	Ineligible - use of hormonal contraception or IUD	Ineligible - use of hormonal contraception or IUD	Ineligible - use of hormonal contraception or IUD	IL-1B	27.23	3553	IL1B	In	NA	4.767125077269071	CVL	Luminex (or other bead-based)	Published	Serum progesterone - their phase
Byrne-2016	2	Ptid-2_Visit-1	Other	Other	DMPA	Ineligible - use of hormonal contraception or IUD	Ineligible - use of hormonal contraception or IUD	Ineligible - use of hormonal contraception or IUD	IL-1B	0.74	3553	IL1B	In	NA	-0.4344028241457749	CVL	Luminex (or other bead-based)	Published	Serum progesterone - their phase
Byrne-2016	3	Ptid-3_Visit-1	Other	Other	DMPA	Ineligible - use of hormonal contraception or IUD	Ineligible - use of hormonal contraception or IUD	Ineligible - use of hormonal contraception or IUD	IL-1B	1.98	3553	IL1B	In	NA	0.9855004303048849	CVL	Luminex (or other bead-based)	Published	Serum progesterone - their phase
Byrne-2016	4	Ptid-4_Visit-1	Other	Other	DMPA	Ineligible - use of hormonal contraception or IUD	Ineligible - use of hormonal contraception or IUD	Ineligible - use of hormonal contraception or IUD	IL-1B	23.59	3553	IL1B	In	NA	4.560103513464738	CVL	Luminex (or other bead-based)	Published	Serum progesterone - their phase
Byrne-2016	5	Ptid-5_Visit-1	Other	Other	DMPA	Ineligible - use of hormonal contraception or IUD	Ineligible - use of hormonal contraception or IUD	Ineligible - use of hormonal contraception or IUD	IL-1B	16.35	3553	IL1B	In	NA	4.03121873061072	CVL	Luminex (or other bead-based)	Published	Serum progesterone - their phase
Byrne-2016	6	Ptid-6_Visit-1	Other	Other	DMPA	Ineligible - use of hormonal contraception or IUD	Ineligible - use of hormonal contraception or IUD	Ineligible - use of hormonal contraception or IUD	IL-1B	33.61	3553	IL1B	In	NA	5.070818637533277	CVL	Luminex (or other bead-based)	Published	Serum progesterone - their phase
Byrne-2016	7	Ptid-7_Visit-1	Other	Other	DMPA	Ineligible - use of hormonal contraception or IUD	Ineligible - use of hormonal contraception or IUD	Ineligible - use of hormonal contraception or IUD	IL-1B	102.86	3553	IL1B	In	NA	6.6845382485777325	CVL	Luminex (or other bead-based)	Published	Serum progesterone - their phase
Byrne-2016	8	Ptid-8_Visit-1	Other	Other	DMPA	Ineligible - use of hormonal contraception or IUD	Ineligible - use of hormonal contraception or IUD	Ineligible - use of hormonal contraception or IUD	IL-1B	0.66	3553	IL1B	In	NA	-0.5994620704162712	CVL	Luminex (or other bead-based)	Published	Serum progesterone - their phase
Byrne-2016	9	Ptid-9_Visit-1	Other	Other	DMPA	Ineligible - use of hormonal contraception or IUD	Ineligible - use of hormonal contraception or IUD	Ineligible - use of hormonal contraception or IUD	IL-1B	6.02	3553	IL1B	In	NA	2.5897634869849773	CVL	Luminex (or other bead-based)	Published	Serum progesterone - their phase
Byrne-2016	10	Ptid-10_Visit-1	Other	Other	DMPA	Ineligible - use of hormonal contraception or IUD	Ineligible - use of hormonal contraception or IUD	Ineligible - use of hormonal contraception or IUD	IL-1B	19.73	3553	IL1B	In	NA	4.302319050948834	CVL	Luminex (or other bead-based)	Published	Serum progesterone - their phase
Byrne-2016	11	Ptid-11_Visit-1	Other	Other	DMPA	Ineligible - use of hormonal contraception or IUD	Ineligible - use of hormonal contraception or IUD	Ineligible - use of hormonal contraception or IUD	IL-1B	0.03	3553	IL1B	Below	NA	-5.058893689053568	CVL	Luminex (or other bead-based)	Published	Serum progesterone - their phase
Byrne-2016	12	Ptid-12_Visit-1	Other	Other	DMPA	Ineligible - use of hormonal contraception or IUD	Ineligible - use of hormonal contraception or IUD	Ineligible - use of hormonal contraception or IUD	IL-1B	0.25	3553	IL1B	In	NA	-2	CVL	Luminex (or other bead-based)	Published	Serum progesterone - their phase
Byrne-2016	13	Ptid-13_Visit-1	Other	Other	DMPA	Ineligible - use of hormonal contraception or IUD	Ineligible - use of hormonal contraception or IUD	Ineligible - use of hormonal contraception or IUD	IL-1B	0.14	3553	IL1B	In	NA	-2.8365012677171206	CVL	Luminex (or other bead-based)	Published	Serum progesterone - their phase
Byrne-2016	14	Ptid-14_Visit-1	Other	Other	DMPA	Ineligible - use of hormonal contraception or IUD	Ineligible - use of hormonal contraception or IUD	Ineligible - use of hormonal contraception or IUD	IL-1B	2.23	3553	IL1B	In	NA	1.15704371014558	CVL	Luminex (or other bead-based)	Published	Serum progesterone - their phase
Byrne-2016	15	Ptid-15_Visit-1	Other	Other	DMPA	Ineligible - use of hormonal contraception or IUD	Ineligible - use of hormonal contraception or IUD	Ineligible - use of hormonal contraception or IUD	IL-1B	11.89	3553	IL1B	In	NA	3.5716768099709313	CVL	Luminex (or other bead-based)	Published	Serum progesterone - their phase
Byrne-2016	16	Ptid-16_Visit-2	Other	Other	DMPA	Ineligible - use of hormonal contraception or IUD	Ineligible - use of hormonal contraception or IUD	Ineligible - use of hormonal contraception or IUD	IL-1B	12.07	3553	IL1B	In	NA	3.593353770980297	CVL	Luminex (or other bead-based)	Published	Serum progesterone - their phase
Byrne-2016	17	Ptid-17_Visit-1	Other	Other	DMPA	Ineligible - use of hormonal contraception or IUD	Ineligible - use of hormonal contraception or IUD	Ineligible - use of hormonal contraception or IUD	IL-1B	0.17	3553	IL1B	In	NA	-2.5563933485243853	CVL	Luminex (or other bead-based)	Published	Serum progesterone - their phase
Byrne-2016	18	Ptid-18_Visit-1	Other	Other	DMPA	Ineligible - use of hormonal contraception or IUD	Ineligible - use of hormonal contraception or IUD	Ineligible - use of hormonal contraception or IUD	IL-1B	7.83	3553	IL1B	In	NA	2.969012307516316	CVL	Luminex (or other bead-based)	Published	Serum progesterone - their phase
Byrne-2016	19	Ptid-19_Visit-1	Other	Other	DMPA	Ineligible - use of hormonal contraception or IUD	Ineligible - use of hormonal contraception or IUD	Ineligible - use of hormonal contraception or IUD	IL-1B	2.66	3553	IL1B	In	NA	1.411426245726465	CVL	Luminex (or other bead-based)	Published	Serum progesterone - their phase
Byrne-2016	20	Ptid-20_Visit-3	Other	Other	DMPA	Ineligible - use of hormonal contraception or IUD	Ineligible - use of hormonal contraception or IUD	Ineligible - use of hormonal contraception or IUD	IL-1B	0.95	3553	IL1B	In	NA	-0.07400058144377693	CVL	Luminex (or other bead-based)	Published	Serum progesterone - their phase
Byrne-2016	21	Ptid-21_Visit-2	Other	Other	DMPA	Ineligible - use of hormonal contraception or IUD	Ineligible - use of hormonal contraception or IUD	Ineligible - use of hormonal contraception or IUD	IL-1B	39.78	3553	IL1B	In	NA	5.3139713710590195	CVL	Luminex (or other bead-based)	Published	Serum progesterone - their phase
Byrne-2016	22	Ptid-22_Visit-1	Other	Other	DMPA	Ineligible - use of hormonal contraception or IUD	Ineligible - use of hormonal contraception or IUD	Ineligible - use of hormonal contraception or IUD	IL-1B	0.52	3553	IL1B	In	NA	-0.9434164716336325	CVL	Luminex (or other bead-based)	Published	Serum progesterone - their phase
Byrne-2016	23	Ptid-23_Visit-1	Other	Other	DMPA	Ineligible - use of hormonal contraception or IUD	Ineligible - use of hormonal contraception or IUD	Ineligible - use of hormonal contraception or IUD	IL-1B	1.34	3553	IL1B	In	NA	0.4222330006830478	CVL	Luminex (or other bead-based)	Published	Serum progesterone - their phase
Byrne-2016	24	Ptid-24_Visit-1	Other	Other	DMPA	Ineligible - use of hormonal contraception or IUD	Ineligible - use of hormonal contraception or IUD	Ineligible - use of hormonal contraception or IUD	IL-1B	25.77	3553	IL1B	In	NA	4.687620632084895	CVL	Luminex (or other bead-based)	Published	Serum progesterone - their phase
Byrne-2016	25	Ptid-25_Visit-3	Other	Other	DMPA	Ineligible - use of hormonal contraception or IUD	Ineligible - use of hormonal contraception or IUD	Ineligible - use of hormonal contraception or IUD	IL-1B	1.17	3553	IL1B	In	NA	0.22650852980867975	CVL	Luminex (or other bead-based)	Published	Serum progesterone - their phase
Byrne-2016	26	Ptid-26_Visit-1	Other	Other	DMPA	Ineligible - use of hormonal contraception or IUD	Ineligible - use of hormonal contraception or IUD	Ineligible - use of hormonal contraception or IUD	IL-1B	6.51	3553	IL1B	In	NA	2.702657543390911	CVL	Luminex (or other bead-based)	Published	Serum progesterone - their phase
Byrne-2016	27	Ptid-27_Visit-1	Other	Other	DMPA	Ineligible - use of hormonal contraception or IUD	Ineligible - use of hormonal contraception or IUD	Ineligible - use of hormonal contraception or IUD	IL-1B	0.86	3553	IL1B	In	NA	-0.21759143507262677	CVL	Luminex (or other bead-based)	Published	Serum progesterone - their phase
Byrne-2016	28	Ptid-28_Visit-1	Other	Other	DMPA	Ineligible - use of hormonal contraception or IUD	Ineligible - use of hormonal contraception or IUD	Ineligible - use of hormonal contraception or IUD	IL-1B	0.15	3553	IL1B	In	NA	-2.736965594166206	CVL	Luminex (or other bead-based)	Published	Serum progesterone - their phase
Byrne-2016	29	Ptid-29_Visit-1	Other	Other	DMPA	Ineligible - use of hormonal contraception or IUD	Ineligible - use of hormonal contraception or IUD	Ineligible - use of hormonal contraception or IUD	IL-1B	0.03	3553	IL1B	Below	NA	-5.058893689053568	CVL	Luminex (or other bead-based)	Published	Serum progesterone - their phase
Byrne-2016	30	Ptid-30_Visit-1	Other	Other	DMPA	Ineligible - use of hormonal contraception or IUD	Ineligible - use of hormonal contraception or IUD	Ineligible - use of hormonal contraception or IUD	IL-1B	52.67	3553	IL1B	In	NA	5.718909554379232	CVL	Luminex (or other bead-based)	Published	Serum progesterone - their phase
Byrne-2016	31	Ptid-31_Visit-1	Other	Other	DMPA	Ineligible - use of hormonal contraception or IUD	Ineligible - use of hormonal contraception or IUD	Ineligible - use of hormonal contraception or IUD	IL-1B	5.86	3553	IL1B	In	NA	2.550900664647523	CVL	Luminex (or other bead-based)	Published	Serum progesterone - their phase
Byrne-2016	32	Ptid-32_Visit-1	Other	Other	DMPA	Ineligible - use of hormonal contraception or IUD	Ineligible - use of hormonal contraception or IUD	Ineligible - use of hormonal contraception or IUD	IL-1B	2.02	3553	IL1B	In	NA	1.01435529297707	CVL	Luminex (or other bead-based)	Published	Serum progesterone - their phase
Byrne-2016	33	Ptid-33_Visit-1	Other	Other	DMPA	Ineligible - use of hormonal contraception or IUD	Ineligible - use of hormonal contraception or IUD	Ineligible - use of hormonal contraception or IUD	IL-1B	19.8	3553	IL1B	In	NA	4.307428525192248	CVL	Luminex (or other bead-based)	Published	Serum progesterone - their phase
Byrne-2016	34	Ptid-34_Visit-1	Other	Other	DMPA	Ineligible - use of hormonal contraception or IUD	Ineligible - use of hormonal contraception or IUD	Ineligible - use of hormonal contraception or IUD	IL-1B	1.47	3553	IL1B	In	NA	0.5558161550616397	CVL	Luminex (or other bead-based)	Published	Serum progesterone - their phase
Byrne-2016	35	Ptid-35_Visit-1	Other	Other	DMPA	Ineligible - use of hormonal contraception or IUD	Ineligible - use of hormonal contraception or IUD	Ineligible - use of hormonal contraception or IUD	IL-1B	0.38	3553	IL1B	In	NA	-1.3959286763311392	CVL	Luminex (or other bead-based)	Published	Serum progesterone - their phase
Byrne-2016	36	Ptid-36_Visit-1	Other	Other	DMPA	Ineligible - use of hormonal contraception or IUD	Ineligible - use of hormonal contraception or IUD	Ineligible - use of hormonal contraception or IUD	IL-1B	0.87	3553	IL1B	In	NA	-0.2009126939259964	CVL	Luminex (or other bead-based)	Published	Serum progesterone - their phase
Byrne-2016	37	Ptid-37_Visit-1	Other	Other	DMPA	Ineligible - use of hormonal contraception or IUD	Ineligible - use of hormonal contraception or IUD	Ineligible - use of hormonal contraception or IUD	IL-1B	2.02	3553	IL1B	In	NA	1.01435529297707	CVL	Luminex (or other bead-based)	Published	Serum progesterone - their phase
Byrne-2016	38	Ptid-38_Visit-1	Other	Other	DMPA	Ineligible - use of hormonal contraception or IUD	Ineligible - use of hormonal contraception or IUD	Ineligible - use of hormonal contraception or IUD	IL-1B	39.12	3553	IL1B	In	NA	5.289834465177509	CVL	Luminex (or other bead-based)	Published	Serum progesterone - their phase
Byrne-2016	39	Ptid-39_Visit-1	Other	Other	DMPA	Ineligible - use of hormonal contraception or IUD	Ineligible - use of hormonal contraception or IUD	Ineligible - use of hormonal contraception or IUD	IL-1B	3.97	3553	IL1B	In	NA	1.9891390073682331	CVL	Luminex (or other bead-based)	Published	Serum progesterone - their phase
Byrne-2016	40	Ptid-40_Visit-1	Other	Other	DMPA	Ineligible - use of hormonal contraception or IUD	Ineligible - use of hormonal contraception or IUD	Ineligible - use of hormonal contraception or IUD	IL-1B	8.39	3553	IL1B	In	NA	3.0686708106650986	CVL	Luminex (or other bead-based)	Published	Serum progesterone - their phase
Byrne-2016	41	Ptid-41_Visit-1	Other	Other	DMPA	Ineligible - use of hormonal contraception or IUD	Ineligible - use of hormonal contraception or IUD	Ineligible - use of hormonal contraception or IUD	IL-1B	1.23	3553	IL1B	In	NA	0.29865831556451516	CVL	Luminex (or other bead-based)	Published	Serum progesterone - their phase
Byrne-2016	42	Ptid-42_Visit-1	Other	Other	Nuristerate	Ineligible - use of hormonal contraception or IUD	Ineligible - use of hormonal contraception or IUD	Ineligible - use of hormonal contraception or IUD	IL-1B	0.03	3553	IL1B	Below	NA	-5.058893689053568	CVL	Luminex (or other bead-based)	Published	Serum progesterone - their phase
Byrne-2016	43	Ptid-43_Visit-1	Other	Other	Nuristerate	Ineligible - use of hormonal contraception or IUD	Ineligible - use of hormonal contraception or IUD	Ineligible - use of hormonal contraception or IUD	IL-1B	26.73	3553	IL1B	In	NA	4.740387932468353	CVL	Luminex (or other bead-based)	Published	Serum progesterone - their phase
Byrne-2016	44	Ptid-44_Visit-1	Other	Other	Nuristerate	Ineligible - use of hormonal contraception or IUD	Ineligible - use of hormonal contraception or IUD	Ineligible - use of hormonal contraception or IUD	IL-1B	3.62	3553	IL1B	In	NA	1.8559896973084806	CVL	Luminex (or other bead-based)	Published	Serum progesterone - their phase
Byrne-2016	45	Ptid-45_Visit-1	Other	Other	Nuristerate	Ineligible - use of hormonal contraception or IUD	Ineligible - use of hormonal contraception or IUD	Ineligible - use of hormonal contraception or IUD	IL-1B	3.13	3553	IL1B	In	NA	1.6461626571578936	CVL	Luminex (or other bead-based)	Published	Serum progesterone - their phase
Byrne-2016	46	Ptid-46_Visit-1	Other	Other	Nuristerate	Ineligible - use of hormonal contraception or IUD	Ineligible - use of hormonal contraception or IUD	Ineligible - use of hormonal contraception or IUD	IL-1B	5.52	3553	IL1B	In	NA	2.4646682670034443	CVL	Luminex (or other bead-based)	Published	Serum progesterone - their phase
Byrne-2016	47	Ptid-47_Visit-2	Other	Other	Nuristerate	Ineligible - use of hormonal contraception or IUD	Ineligible - use of hormonal contraception or IUD	Ineligible - use of hormonal contraception or IUD	IL-1B	3.54	3553	IL1B	In	NA	1.8237493603082728	CVL	Luminex (or other bead-based)	Published	Serum progesterone - their phase
Byrne-2016	48	Ptid-48_Visit-1	Other	Other	Nuristerate	Ineligible - use of hormonal contraception or IUD	Ineligible - use of hormonal contraception or IUD	Ineligible - use of hormonal contraception or IUD	IL-1B	0.15	3553	IL1B	In	NA	-2.736965594166206	CVL	Luminex (or other bead-based)	Published	Serum progesterone - their phase
Byrne-2016	49	Ptid-49_Visit-1	Other	Other	Nuristerate	Ineligible - use of hormonal contraception or IUD	Ineligible - use of hormonal contraception or IUD	Ineligible - use of hormonal contraception or IUD	IL-1B	2.49	3553	IL1B	In	NA	1.3161457422933565	CVL	Luminex (or other bead-based)	Published	Serum progesterone - their phase
Byrne-2016	50	Ptid-50_Visit-1	Other	Other	Nuristerate	Ineligible - use of hormonal contraception or IUD	Ineligible - use of hormonal contraception or IUD	Ineligible - use of hormonal contraception or IUD	IL-1B	2.73	3553	IL1B	In	NA	1.4489009511451278	CVL	Luminex (or other bead-based)	Published	Serum progesterone - their phase
Byrne-2016	51	Ptid-51_Visit-1	Other	Other	Nuristerate	Ineligible - use of hormonal contraception or IUD	Ineligible - use of hormonal contraception or IUD	Ineligible - use of hormonal contraception or IUD	IL-1B	0.03	3553	IL1B	Below	NA	-5.058893689053568	CVL	Luminex (or other bead-based)	Published	Serum progesterone - their phase
Byrne-2016	52	Ptid-52_Visit-1	Follicular	Follicular	None	Eligible	Eligible	Eligible	IL-1B	0.68	3553	IL1B	In	NA	-0.5563933485243852	CVL	Luminex (or other bead-based)	Published	Serum progesterone - their phase
Byrne-2016	53	Ptid-53_Visit-1	Follicular	Follicular	None	Eligible	Eligible	Eligible	IL-1B	0.5	3553	IL1B	In	NA	-1	CVL	Luminex (or other bead-based)	Published	Serum progesterone - their phase
Byrne-2016	54	Ptid-54_Visit-1	Follicular	Follicular	None	Eligible	Eligible	Eligible	IL-1B	11.23	3553	IL1B	In	NA	3.4892860226258766	CVL	Luminex (or other bead-based)	Published	Serum progesterone - their phase
Byrne-2016	55	Ptid-55_Visit-1	Follicular	Follicular	None	Eligible	Eligible	Eligible	IL-1B	0.18	3553	IL1B	In	NA	-2.473931188332412	CVL	Luminex (or other bead-based)	Published	Serum progesterone - their phase
Byrne-2016	56	Ptid-56_Visit-1	Follicular	Follicular	None	Eligible	Eligible	Eligible	IL-1B	3.02	3553	IL1B	In	NA	1.5945485495503542	CVL	Luminex (or other bead-based)	Published	Serum progesterone - their phase
Byrne-2016	57	Ptid-57_Visit-4	Follicular	Follicular	None	Eligible	Eligible	Eligible	IL-1B	195.73	3553	IL1B	In	NA	7.612721087968251	CVL	Luminex (or other bead-based)	Published	Serum progesterone - their phase
Byrne-2016	58	Ptid-58_Visit-1	Follicular	Follicular	None	Eligible	Eligible	Eligible	IL-1B	22.99	3553	IL1B	In	NA	4.5229345609434555	CVL	Luminex (or other bead-based)	Published	Serum progesterone - their phase
Byrne-2016	59	Ptid-59_Visit-1	Follicular	Follicular	None	Eligible	Eligible	Eligible	IL-1B	1.72	3553	IL1B	In	NA	0.7824085649273732	CVL	Luminex (or other bead-based)	Published	Serum progesterone - their phase
Byrne-2016	60	Ptid-60_Visit-2	Follicular	Follicular	None	Eligible	Eligible	Eligible	IL-1B	15.46	3553	IL1B	In	NA	3.950468414150123	CVL	Luminex (or other bead-based)	Published	Serum progesterone - their phase
Byrne-2016	61	Ptid-61_Visit-2	Follicular	Follicular	None	Eligible	Eligible	Eligible	IL-1B	253.11	3553	IL1B	In	NA	7.983620697086662	CVL	Luminex (or other bead-based)	Published	Serum progesterone - their phase
Byrne-2016	62	Ptid-62_Visit-1	Follicular	Follicular	None	Eligible	Eligible	Eligible	IL-1B	13.41	3553	IL1B	In	NA	3.7452373321297494	CVL	Luminex (or other bead-based)	Published	Serum progesterone - their phase
Byrne-2016	63	Ptid-63_Visit-1	Follicular	Follicular	None	Eligible	Eligible	Eligible	IL-1B	16.1	3553	IL1B	In	NA	4.008988783227255	CVL	Luminex (or other bead-based)	Published	Serum progesterone - their phase
Byrne-2016	64	Ptid-64_Visit-2	Follicular	Follicular	None	Eligible	Eligible	Eligible	IL-1B	0.41	3553	IL1B	In	NA	-1.286304185156641	CVL	Luminex (or other bead-based)	Published	Serum progesterone - their phase
Byrne-2016	65	Ptid-65_Visit-2	Follicular	Follicular	None	Eligible	Eligible	Eligible	IL-1B	1.74	3553	IL1B	In	NA	0.7990873060740036	CVL	Luminex (or other bead-based)	Published	Serum progesterone - their phase
Byrne-2016	66	Ptid-66_Visit-1	Follicular	Follicular	None	Eligible	Eligible	Eligible	IL-1B	0.06	3553	IL1B	In	NA	-4.058893689053568	CVL	Luminex (or other bead-based)	Published	Serum progesterone - their phase
Byrne-2016	67	Ptid-67_Visit-1	Follicular	Follicular	None	Eligible	Eligible	Eligible	IL-1B	14.5	3553	IL1B	In	NA	3.8579809951275723	CVL	Luminex (or other bead-based)	Published	Serum progesterone - their phase
Byrne-2016	68	Ptid-68_Visit-1	Follicular	Follicular	None	Eligible	Eligible	Eligible	IL-1B	1.34	3553	IL1B	In	NA	0.4222330006830478	CVL	Luminex (or other bead-based)	Published	Serum progesterone - their phase
Byrne-2016	69	Ptid-69_Visit-2	Follicular	Follicular	None	Eligible	Eligible	Eligible	IL-1B	0.9	3553	IL1B	In	NA	-0.15200309344504995	CVL	Luminex (or other bead-based)	Published	Serum progesterone - their phase
Byrne-2016	70	Ptid-70_Visit-1	Follicular	Follicular	None	Eligible	Eligible	Eligible	IL-1B	26.85	3553	IL1B	In	NA	4.746850183098051	CVL	Luminex (or other bead-based)	Published	Serum progesterone - their phase
Byrne-2016	71	Ptid-71_Visit-3	Follicular	Follicular	None	Eligible	Eligible	Eligible	IL-1B	1.43	3553	IL1B	In	NA	0.5160151470036647	CVL	Luminex (or other bead-based)	Published	Serum progesterone - their phase
Byrne-2016	72	Ptid-72_Visit-1	Follicular	Follicular	None	Eligible	Eligible	Eligible	IL-1B	0.33	3553	IL1B	In	NA	-1.5994620704162712	CVL	Luminex (or other bead-based)	Published	Serum progesterone - their phase
Byrne-2016	73	Ptid-73_Visit-1	Follicular	Follicular	None	Eligible	Eligible	Eligible	IL-1B	0.81	3553	IL1B	In	NA	-0.3040061868900999	CVL	Luminex (or other bead-based)	Published	Serum progesterone - their phase
Byrne-2016	74	Ptid-74_Visit-1	Follicular	Follicular	None	Eligible	Eligible	Eligible	IL-1B	2.49	3553	IL1B	In	NA	1.3161457422933565	CVL	Luminex (or other bead-based)	Published	Serum progesterone - their phase
Byrne-2016	75	Ptid-75_Visit-1	Follicular	Follicular	None	Eligible	Eligible	Eligible	IL-1B	47.6	3553	IL1B	In	NA	5.572889668420581	CVL	Luminex (or other bead-based)	Published	Serum progesterone - their phase
Byrne-2016	76	Ptid-76_Visit-1	Follicular	Follicular	None	Eligible	Eligible	Eligible	IL-1B	11.96	3553	IL1B	In	NA	3.5801454844233804	CVL	Luminex (or other bead-based)	Published	Serum progesterone - their phase
Byrne-2016	77	Ptid-77_Visit-1	Follicular	Follicular	None	Eligible	Eligible	Eligible	IL-1B	98.8	3553	IL1B	In	NA	6.626439136697315	CVL	Luminex (or other bead-based)	Published	Serum progesterone - their phase
Byrne-2016	78	Ptid-78_Visit-2	Follicular	Follicular	None	Eligible	Eligible	Eligible	IL-1B	157.55	3553	IL1B	In	NA	7.299665944130178	CVL	Luminex (or other bead-based)	Published	Serum progesterone - their phase
Byrne-2016	79	Ptid-79_Visit-1	Follicular	Follicular	None	Eligible	Eligible	Eligible	IL-1B	0.45	3553	IL1B	In	NA	-1.15200309344505	CVL	Luminex (or other bead-based)	Published	Serum progesterone - their phase
Byrne-2016	80	Ptid-80_Visit-1	Follicular	Follicular	None	Eligible	Eligible	Eligible	IL-1B	1	3553	IL1B	In	NA	0	CVL	Luminex (or other bead-based)	Published	Serum progesterone - their phase
Byrne-2016	81	Ptid-81_Visit-1	Follicular	Follicular	None	Eligible	Eligible	Eligible	IL-1B	61.1	3553	IL1B	In	NA	5.933100474931368	CVL	Luminex (or other bead-based)	Published	Serum progesterone - their phase
Byrne-2016	82	Ptid-82_Visit-1	Follicular	Follicular	None	Eligible	Eligible	Eligible	IL-1B	20.62	3553	IL1B	In	NA	4.365972427593384	CVL	Luminex (or other bead-based)	Published	Serum progesterone - their phase
Byrne-2016	83	Ptid-83_Visit-1	Follicular	Follicular	None	Eligible	Eligible	Eligible	IL-1B	0.03	3553	IL1B	Below	NA	-5.058893689053568	CVL	Luminex (or other bead-based)	Published	Serum progesterone - their phase
Byrne-2016	84	Ptid-84_Visit-1	Follicular	Follicular	None	Eligible	Eligible	Eligible	IL-1B	0.03	3553	IL1B	Below	NA	-5.058893689053568	CVL	Luminex (or other bead-based)	Published	Serum progesterone - their phase
Byrne-2016	85	Ptid-85_Visit-1	Luteal	Luteal	None	Eligible	Eligible	Eligible	IL-1B	159.99	3553	IL1B	In	NA	7.321837923629426	CVL	Luminex (or other bead-based)	Published	Serum progesterone - their phase
Byrne-2016	86	Ptid-86_Visit-1	Luteal	Luteal	None	Eligible	Eligible	Eligible	IL-1B	5.33	3553	IL1B	In	NA	2.414135532984451	CVL	Luminex (or other bead-based)	Published	Serum progesterone - their phase
Byrne-2016	87	Ptid-87_Visit-1	Luteal	Luteal	None	Eligible	Eligible	Eligible	IL-1B	4.36	3553	IL1B	In	NA	2.1243281350022016	CVL	Luminex (or other bead-based)	Published	Serum progesterone - their phase
Byrne-2016	88	Ptid-88_Visit-1	Luteal	Luteal	None	Eligible	Eligible	Eligible	IL-1B	1.52	3553	IL1B	In	NA	0.6040713236688608	CVL	Luminex (or other bead-based)	Published	Serum progesterone - their phase
Byrne-2016	89	Ptid-89_Visit-1	Luteal	Luteal	None	Eligible	Eligible	Eligible	IL-1B	3.07	3553	IL1B	In	NA	1.6182386555954547	CVL	Luminex (or other bead-based)	Published	Serum progesterone - their phase
Byrne-2016	90	Ptid-90_Visit-1	Luteal	Luteal	None	Eligible	Eligible	Eligible	IL-1B	30.08	3553	IL1B	In	NA	4.910732661902912	CVL	Luminex (or other bead-based)	Published	Serum progesterone - their phase
Byrne-2016	91	Ptid-91_Visit-3	Luteal	Luteal	None	Eligible	Eligible	Eligible	IL-1B	478.7	3553	IL1B	In	NA	8.902977995832403	CVL	Luminex (or other bead-based)	Published	Serum progesterone - their phase
Byrne-2016	92	Ptid-92_Visit-3	Luteal	Luteal	None	Eligible	Eligible	Eligible	IL-1B	3.7	3553	IL1B	In	NA	1.8875252707415875	CVL	Luminex (or other bead-based)	Published	Serum progesterone - their phase
Byrne-2016	93	Ptid-93_Visit-1	Luteal	Luteal	None	Eligible	Eligible	Eligible	IL-1B	56.76	3553	IL1B	In	NA	5.826802684285827	CVL	Luminex (or other bead-based)	Published	Serum progesterone - their phase
Byrne-2016	94	Ptid-94_Visit-1	Luteal	Luteal	None	Eligible	Eligible	Eligible	IL-1B	1.11	3553	IL1B	In	NA	0.15055967657538138	CVL	Luminex (or other bead-based)	Published	Serum progesterone - their phase
Byrne-2016	95	Ptid-95_Visit-1	Luteal	Luteal	None	Eligible	Eligible	Eligible	IL-1B	1.74	3553	IL1B	In	NA	0.7990873060740036	CVL	Luminex (or other bead-based)	Published	Serum progesterone - their phase
Byrne-2016	96	Ptid-96_Visit-1	Luteal	Luteal	None	Eligible	Eligible	Eligible	IL-1B	0.03	3553	IL1B	Below	NA	-5.058893689053568	CVL	Luminex (or other bead-based)	Published	Serum progesterone - their phase
Byrne-2016	97	Ptid-97_Visit-1	Luteal	Luteal	None	Eligible	Eligible	Eligible	IL-1B	2.49	3553	IL1B	In	NA	1.3161457422933565	CVL	Luminex (or other bead-based)	Published	Serum progesterone - their phase
Byrne-2016	98	Ptid-98_Visit-1	Luteal	Luteal	None	Eligible	Eligible	Eligible	IL-1B	3.19	3553	IL1B	In	NA	1.6735564239901446	CVL	Luminex (or other bead-based)	Published	Serum progesterone - their phase
Byrne-2016	99	Ptid-99_Visit-1	Luteal	Luteal	None	Eligible	Eligible	Eligible	IL-1B	1.11	3553	IL1B	In	NA	0.15055967657538138	CVL	Luminex (or other bead-based)	Published	Serum progesterone - their phase
Byrne-2016	100	Ptid-100_Visit-1	Luteal	Luteal	None	Eligible	Eligible	Eligible	IL-1B	0.52	3553	IL1B	In	NA	-0.9434164716336325	CVL	Luminex (or other bead-based)	Published	Serum progesterone - their phase
Byrne-2016	1	Ptid-1_Visit-1	Other	Other	DMPA	Ineligible - use of hormonal contraception or IUD	Ineligible - use of hormonal contraception or IUD	Ineligible - use of hormonal contraception or IUD	IL-10	1.14	3586	IL10	In	NA	0.18903382439001687	CVL	Luminex (or other bead-based)	Published	Serum progesterone - their phase
Byrne-2016	2	Ptid-2_Visit-1	Other	Other	DMPA	Ineligible - use of hormonal contraception or IUD	Ineligible - use of hormonal contraception or IUD	Ineligible - use of hormonal contraception or IUD	IL-10	11.67	3586	IL10	In	NA	3.5447326559326235	CVL	Luminex (or other bead-based)	Published	Serum progesterone - their phase
Byrne-2016	3	Ptid-3_Visit-1	Other	Other	DMPA	Ineligible - use of hormonal contraception or IUD	Ineligible - use of hormonal contraception or IUD	Ineligible - use of hormonal contraception or IUD	IL-10	0.24	3586	IL10	Below	NA	-2.0588936890535687	CVL	Luminex (or other bead-based)	Published	Serum progesterone - their phase
Byrne-2016	4	Ptid-4_Visit-1	Other	Other	DMPA	Ineligible - use of hormonal contraception or IUD	Ineligible - use of hormonal contraception or IUD	Ineligible - use of hormonal contraception or IUD	IL-10	3.84	3586	IL10	In	NA	1.9411063109464315	CVL	Luminex (or other bead-based)	Published	Serum progesterone - their phase
Byrne-2016	5	Ptid-5_Visit-1	Other	Other	DMPA	Ineligible - use of hormonal contraception or IUD	Ineligible - use of hormonal contraception or IUD	Ineligible - use of hormonal contraception or IUD	IL-10	0.75	3586	IL10	In	NA	-0.4150374992788438	CVL	Luminex (or other bead-based)	Published	Serum progesterone - their phase
Byrne-2016	6	Ptid-6_Visit-1	Other	Other	DMPA	Ineligible - use of hormonal contraception or IUD	Ineligible - use of hormonal contraception or IUD	Ineligible - use of hormonal contraception or IUD	IL-10	6.44	3586	IL10	In	NA	2.6870606883398924	CVL	Luminex (or other bead-based)	Published	Serum progesterone - their phase
Byrne-2016	7	Ptid-7_Visit-1	Other	Other	DMPA	Ineligible - use of hormonal contraception or IUD	Ineligible - use of hormonal contraception or IUD	Ineligible - use of hormonal contraception or IUD	IL-10	5.39	3586	IL10	In	NA	2.430285272977781	CVL	Luminex (or other bead-based)	Published	Serum progesterone - their phase
Byrne-2016	8	Ptid-8_Visit-1	Other	Other	DMPA	Ineligible - use of hormonal contraception or IUD	Ineligible - use of hormonal contraception or IUD	Ineligible - use of hormonal contraception or IUD	IL-10	7.32	3586	IL10	In	NA	2.871843648509318	CVL	Luminex (or other bead-based)	Published	Serum progesterone - their phase
Byrne-2016	9	Ptid-9_Visit-1	Other	Other	DMPA	Ineligible - use of hormonal contraception or IUD	Ineligible - use of hormonal contraception or IUD	Ineligible - use of hormonal contraception or IUD	IL-10	6.28	3586	IL10	In	NA	2.6507645591169022	CVL	Luminex (or other bead-based)	Published	Serum progesterone - their phase
Byrne-2016	10	Ptid-10_Visit-1	Other	Other	DMPA	Ineligible - use of hormonal contraception or IUD	Ineligible - use of hormonal contraception or IUD	Ineligible - use of hormonal contraception or IUD	IL-10	2.03	3586	IL10	In	NA	1.0214797274104515	CVL	Luminex (or other bead-based)	Published	Serum progesterone - their phase
Byrne-2016	11	Ptid-11_Visit-1	Other	Other	DMPA	Ineligible - use of hormonal contraception or IUD	Ineligible - use of hormonal contraception or IUD	Ineligible - use of hormonal contraception or IUD	IL-10	0.95	3586	IL10	In	NA	-0.07400058144377693	CVL	Luminex (or other bead-based)	Published	Serum progesterone - their phase
Byrne-2016	12	Ptid-12_Visit-1	Other	Other	DMPA	Ineligible - use of hormonal contraception or IUD	Ineligible - use of hormonal contraception or IUD	Ineligible - use of hormonal contraception or IUD	IL-10	0.5	3586	IL10	In	NA	-1	CVL	Luminex (or other bead-based)	Published	Serum progesterone - their phase
Byrne-2016	13	Ptid-13_Visit-1	Other	Other	DMPA	Ineligible - use of hormonal contraception or IUD	Ineligible - use of hormonal contraception or IUD	Ineligible - use of hormonal contraception or IUD	IL-10	0.24	3586	IL10	Below	NA	-2.0588936890535687	CVL	Luminex (or other bead-based)	Published	Serum progesterone - their phase
Byrne-2016	14	Ptid-14_Visit-1	Other	Other	DMPA	Ineligible - use of hormonal contraception or IUD	Ineligible - use of hormonal contraception or IUD	Ineligible - use of hormonal contraception or IUD	IL-10	38.18	3586	IL10	In	NA	5.254745197629213	CVL	Luminex (or other bead-based)	Published	Serum progesterone - their phase
Byrne-2016	15	Ptid-15_Visit-1	Other	Other	DMPA	Ineligible - use of hormonal contraception or IUD	Ineligible - use of hormonal contraception or IUD	Ineligible - use of hormonal contraception or IUD	IL-10	1.95	3586	IL10	In	NA	0.963474123974886	CVL	Luminex (or other bead-based)	Published	Serum progesterone - their phase
Byrne-2016	16	Ptid-16_Visit-2	Other	Other	DMPA	Ineligible - use of hormonal contraception or IUD	Ineligible - use of hormonal contraception or IUD	Ineligible - use of hormonal contraception or IUD	IL-10	41.88	3586	IL10	In	NA	5.388189537156084	CVL	Luminex (or other bead-based)	Published	Serum progesterone - their phase
Byrne-2016	17	Ptid-17_Visit-1	Other	Other	DMPA	Ineligible - use of hormonal contraception or IUD	Ineligible - use of hormonal contraception or IUD	Ineligible - use of hormonal contraception or IUD	IL-10	0.73	3586	IL10	In	NA	-0.4540316308947075	CVL	Luminex (or other bead-based)	Published	Serum progesterone - their phase
Byrne-2016	18	Ptid-18_Visit-1	Other	Other	DMPA	Ineligible - use of hormonal contraception or IUD	Ineligible - use of hormonal contraception or IUD	Ineligible - use of hormonal contraception or IUD	IL-10	0.89	3586	IL10	In	NA	-0.16812275880832692	CVL	Luminex (or other bead-based)	Published	Serum progesterone - their phase
Byrne-2016	19	Ptid-19_Visit-1	Other	Other	DMPA	Ineligible - use of hormonal contraception or IUD	Ineligible - use of hormonal contraception or IUD	Ineligible - use of hormonal contraception or IUD	IL-10	66.23	3586	IL10	In	NA	6.049412953118481	CVL	Luminex (or other bead-based)	Published	Serum progesterone - their phase
Byrne-2016	20	Ptid-20_Visit-3	Other	Other	DMPA	Ineligible - use of hormonal contraception or IUD	Ineligible - use of hormonal contraception or IUD	Ineligible - use of hormonal contraception or IUD	IL-10	0.24	3586	IL10	Below	NA	-2.0588936890535687	CVL	Luminex (or other bead-based)	Published	Serum progesterone - their phase
Byrne-2016	21	Ptid-21_Visit-2	Other	Other	DMPA	Ineligible - use of hormonal contraception or IUD	Ineligible - use of hormonal contraception or IUD	Ineligible - use of hormonal contraception or IUD	IL-10	43.11	3586	IL10	In	NA	5.429950657403768	CVL	Luminex (or other bead-based)	Published	Serum progesterone - their phase
Byrne-2016	22	Ptid-22_Visit-1	Other	Other	DMPA	Ineligible - use of hormonal contraception or IUD	Ineligible - use of hormonal contraception or IUD	Ineligible - use of hormonal contraception or IUD	IL-10	0.24	3586	IL10	Below	NA	-2.0588936890535687	CVL	Luminex (or other bead-based)	Published	Serum progesterone - their phase
Byrne-2016	23	Ptid-23_Visit-1	Other	Other	DMPA	Ineligible - use of hormonal contraception or IUD	Ineligible - use of hormonal contraception or IUD	Ineligible - use of hormonal contraception or IUD	IL-10	5.82	3586	IL10	In	NA	2.541019153133559	CVL	Luminex (or other bead-based)	Published	Serum progesterone - their phase
Byrne-2016	24	Ptid-24_Visit-1	Other	Other	DMPA	Ineligible - use of hormonal contraception or IUD	Ineligible - use of hormonal contraception or IUD	Ineligible - use of hormonal contraception or IUD	IL-10	6.99	3586	IL10	In	NA	2.805292455600712	CVL	Luminex (or other bead-based)	Published	Serum progesterone - their phase
Byrne-2016	25	Ptid-25_Visit-3	Other	Other	DMPA	Ineligible - use of hormonal contraception or IUD	Ineligible - use of hormonal contraception or IUD	Ineligible - use of hormonal contraception or IUD	IL-10	20.83	3586	IL10	In	NA	4.380590934265922	CVL	Luminex (or other bead-based)	Published	Serum progesterone - their phase
Byrne-2016	26	Ptid-26_Visit-1	Other	Other	DMPA	Ineligible - use of hormonal contraception or IUD	Ineligible - use of hormonal contraception or IUD	Ineligible - use of hormonal contraception or IUD	IL-10	9.13	3586	IL10	In	NA	3.1906148602094975	CVL	Luminex (or other bead-based)	Published	Serum progesterone - their phase
Byrne-2016	27	Ptid-27_Visit-1	Other	Other	DMPA	Ineligible - use of hormonal contraception or IUD	Ineligible - use of hormonal contraception or IUD	Ineligible - use of hormonal contraception or IUD	IL-10	0.79	3586	IL10	In	NA	-0.3400754415976217	CVL	Luminex (or other bead-based)	Published	Serum progesterone - their phase
Byrne-2016	28	Ptid-28_Visit-1	Other	Other	DMPA	Ineligible - use of hormonal contraception or IUD	Ineligible - use of hormonal contraception or IUD	Ineligible - use of hormonal contraception or IUD	IL-10	6.33	3586	IL10	In	NA	2.6622054996536164	CVL	Luminex (or other bead-based)	Published	Serum progesterone - their phase
Byrne-2016	29	Ptid-29_Visit-1	Other	Other	DMPA	Ineligible - use of hormonal contraception or IUD	Ineligible - use of hormonal contraception or IUD	Ineligible - use of hormonal contraception or IUD	IL-10	0.24	3586	IL10	Below	NA	-2.0588936890535687	CVL	Luminex (or other bead-based)	Published	Serum progesterone - their phase
Byrne-2016	30	Ptid-30_Visit-1	Other	Other	DMPA	Ineligible - use of hormonal contraception or IUD	Ineligible - use of hormonal contraception or IUD	Ineligible - use of hormonal contraception or IUD	IL-10	4.11	3586	IL10	In	NA	2.0391383939069585	CVL	Luminex (or other bead-based)	Published	Serum progesterone - their phase
Byrne-2016	31	Ptid-31_Visit-1	Other	Other	DMPA	Ineligible - use of hormonal contraception or IUD	Ineligible - use of hormonal contraception or IUD	Ineligible - use of hormonal contraception or IUD	IL-10	26.58	3586	IL10	In	NA	4.73226919950145	CVL	Luminex (or other bead-based)	Published	Serum progesterone - their phase
Byrne-2016	32	Ptid-32_Visit-1	Other	Other	DMPA	Ineligible - use of hormonal contraception or IUD	Ineligible - use of hormonal contraception or IUD	Ineligible - use of hormonal contraception or IUD	IL-10	0.83	3586	IL10	In	NA	-0.2688167584278	CVL	Luminex (or other bead-based)	Published	Serum progesterone - their phase
Byrne-2016	33	Ptid-33_Visit-1	Other	Other	DMPA	Ineligible - use of hormonal contraception or IUD	Ineligible - use of hormonal contraception or IUD	Ineligible - use of hormonal contraception or IUD	IL-10	12.83	3586	IL10	In	NA	3.6814492653149578	CVL	Luminex (or other bead-based)	Published	Serum progesterone - their phase
Byrne-2016	34	Ptid-34_Visit-1	Other	Other	DMPA	Ineligible - use of hormonal contraception or IUD	Ineligible - use of hormonal contraception or IUD	Ineligible - use of hormonal contraception or IUD	IL-10	1.92	3586	IL10	In	NA	0.9411063109464314	CVL	Luminex (or other bead-based)	Published	Serum progesterone - their phase
Byrne-2016	35	Ptid-35_Visit-1	Other	Other	DMPA	Ineligible - use of hormonal contraception or IUD	Ineligible - use of hormonal contraception or IUD	Ineligible - use of hormonal contraception or IUD	IL-10	1.36	3586	IL10	In	NA	0.44360665147561484	CVL	Luminex (or other bead-based)	Published	Serum progesterone - their phase
Byrne-2016	36	Ptid-36_Visit-1	Other	Other	DMPA	Ineligible - use of hormonal contraception or IUD	Ineligible - use of hormonal contraception or IUD	Ineligible - use of hormonal contraception or IUD	IL-10	56.46	3586	IL10	In	NA	5.819157223674968	CVL	Luminex (or other bead-based)	Published	Serum progesterone - their phase
Byrne-2016	37	Ptid-37_Visit-1	Other	Other	DMPA	Ineligible - use of hormonal contraception or IUD	Ineligible - use of hormonal contraception or IUD	Ineligible - use of hormonal contraception or IUD	IL-10	1.19	3586	IL10	In	NA	0.25096157353321874	CVL	Luminex (or other bead-based)	Published	Serum progesterone - their phase
Byrne-2016	38	Ptid-38_Visit-1	Other	Other	DMPA	Ineligible - use of hormonal contraception or IUD	Ineligible - use of hormonal contraception or IUD	Ineligible - use of hormonal contraception or IUD	IL-10	7.22	3586	IL10	In	NA	2.851998837112446	CVL	Luminex (or other bead-based)	Published	Serum progesterone - their phase
Byrne-2016	39	Ptid-39_Visit-1	Other	Other	DMPA	Ineligible - use of hormonal contraception or IUD	Ineligible - use of hormonal contraception or IUD	Ineligible - use of hormonal contraception or IUD	IL-10	1.37	3586	IL10	In	NA	0.45417589318580215	CVL	Luminex (or other bead-based)	Published	Serum progesterone - their phase
Byrne-2016	40	Ptid-40_Visit-1	Other	Other	DMPA	Ineligible - use of hormonal contraception or IUD	Ineligible - use of hormonal contraception or IUD	Ineligible - use of hormonal contraception or IUD	IL-10	0.66	3586	IL10	In	NA	-0.5994620704162712	CVL	Luminex (or other bead-based)	Published	Serum progesterone - their phase
Byrne-2016	41	Ptid-41_Visit-1	Other	Other	DMPA	Ineligible - use of hormonal contraception or IUD	Ineligible - use of hormonal contraception or IUD	Ineligible - use of hormonal contraception or IUD	IL-10	0.38	3586	IL10	In	NA	-1.3959286763311392	CVL	Luminex (or other bead-based)	Published	Serum progesterone - their phase
Byrne-2016	42	Ptid-42_Visit-1	Other	Other	Nuristerate	Ineligible - use of hormonal contraception or IUD	Ineligible - use of hormonal contraception or IUD	Ineligible - use of hormonal contraception or IUD	IL-10	0.24	3586	IL10	Below	NA	-2.0588936890535687	CVL	Luminex (or other bead-based)	Published	Serum progesterone - their phase
Byrne-2016	43	Ptid-43_Visit-1	Other	Other	Nuristerate	Ineligible - use of hormonal contraception or IUD	Ineligible - use of hormonal contraception or IUD	Ineligible - use of hormonal contraception or IUD	IL-10	1.22	3586	IL10	In	NA	0.28688114778816154	CVL	Luminex (or other bead-based)	Published	Serum progesterone - their phase
Byrne-2016	44	Ptid-44_Visit-1	Other	Other	Nuristerate	Ineligible - use of hormonal contraception or IUD	Ineligible - use of hormonal contraception or IUD	Ineligible - use of hormonal contraception or IUD	IL-10	1.78	3586	IL10	In	NA	0.8318772411916731	CVL	Luminex (or other bead-based)	Published	Serum progesterone - their phase
Byrne-2016	45	Ptid-45_Visit-1	Other	Other	Nuristerate	Ineligible - use of hormonal contraception or IUD	Ineligible - use of hormonal contraception or IUD	Ineligible - use of hormonal contraception or IUD	IL-10	0.79	3586	IL10	In	NA	-0.3400754415976217	CVL	Luminex (or other bead-based)	Published	Serum progesterone - their phase
Byrne-2016	46	Ptid-46_Visit-1	Other	Other	Nuristerate	Ineligible - use of hormonal contraception or IUD	Ineligible - use of hormonal contraception or IUD	Ineligible - use of hormonal contraception or IUD	IL-10	3.78	3586	IL10	In	NA	1.9183862344463478	CVL	Luminex (or other bead-based)	Published	Serum progesterone - their phase
Byrne-2016	47	Ptid-47_Visit-2	Other	Other	Nuristerate	Ineligible - use of hormonal contraception or IUD	Ineligible - use of hormonal contraception or IUD	Ineligible - use of hormonal contraception or IUD	IL-10	1.31	3586	IL10	In	NA	0.3895668117627256	CVL	Luminex (or other bead-based)	Published	Serum progesterone - their phase
Byrne-2016	48	Ptid-48_Visit-1	Other	Other	Nuristerate	Ineligible - use of hormonal contraception or IUD	Ineligible - use of hormonal contraception or IUD	Ineligible - use of hormonal contraception or IUD	IL-10	1.85	3586	IL10	In	NA	0.8875252707415875	CVL	Luminex (or other bead-based)	Published	Serum progesterone - their phase
Byrne-2016	49	Ptid-49_Visit-1	Other	Other	Nuristerate	Ineligible - use of hormonal contraception or IUD	Ineligible - use of hormonal contraception or IUD	Ineligible - use of hormonal contraception or IUD	IL-10	0.24	3586	IL10	Below	NA	-2.0588936890535687	CVL	Luminex (or other bead-based)	Published	Serum progesterone - their phase
Byrne-2016	50	Ptid-50_Visit-1	Other	Other	Nuristerate	Ineligible - use of hormonal contraception or IUD	Ineligible - use of hormonal contraception or IUD	Ineligible - use of hormonal contraception or IUD	IL-10	5.58	3586	IL10	In	NA	2.4802651220544627	CVL	Luminex (or other bead-based)	Published	Serum progesterone - their phase
Byrne-2016	51	Ptid-51_Visit-1	Other	Other	Nuristerate	Ineligible - use of hormonal contraception or IUD	Ineligible - use of hormonal contraception or IUD	Ineligible - use of hormonal contraception or IUD	IL-10	0.24	3586	IL10	Below	NA	-2.0588936890535687	CVL	Luminex (or other bead-based)	Published	Serum progesterone - their phase
Byrne-2016	52	Ptid-52_Visit-1	Follicular	Follicular	None	Eligible	Eligible	Eligible	IL-10	0.51	3586	IL10	In	NA	-0.9714308478032291	CVL	Luminex (or other bead-based)	Published	Serum progesterone - their phase
Byrne-2016	53	Ptid-53_Visit-1	Follicular	Follicular	None	Eligible	Eligible	Eligible	IL-10	0.24	3586	IL10	Below	NA	-2.0588936890535687	CVL	Luminex (or other bead-based)	Published	Serum progesterone - their phase
Byrne-2016	54	Ptid-54_Visit-1	Follicular	Follicular	None	Eligible	Eligible	Eligible	IL-10	29.49	3586	IL10	In	NA	4.882153917287012	CVL	Luminex (or other bead-based)	Published	Serum progesterone - their phase
Byrne-2016	55	Ptid-55_Visit-1	Follicular	Follicular	None	Eligible	Eligible	Eligible	IL-10	0.24	3586	IL10	Below	NA	-2.0588936890535687	CVL	Luminex (or other bead-based)	Published	Serum progesterone - their phase
Byrne-2016	56	Ptid-56_Visit-1	Follicular	Follicular	None	Eligible	Eligible	Eligible	IL-10	3.2	3586	IL10	In	NA	1.6780719051126378	CVL	Luminex (or other bead-based)	Published	Serum progesterone - their phase
Byrne-2016	57	Ptid-57_Visit-4	Follicular	Follicular	None	Eligible	Eligible	Eligible	IL-10	41.05	3586	IL10	In	NA	5.359310316890443	CVL	Luminex (or other bead-based)	Published	Serum progesterone - their phase
Byrne-2016	58	Ptid-58_Visit-1	Follicular	Follicular	None	Eligible	Eligible	Eligible	IL-10	68.59	3586	IL10	In	NA	6.099926350556032	CVL	Luminex (or other bead-based)	Published	Serum progesterone - their phase
Byrne-2016	59	Ptid-59_Visit-1	Follicular	Follicular	None	Eligible	Eligible	Eligible	IL-10	0.24	3586	IL10	Below	NA	-2.0588936890535687	CVL	Luminex (or other bead-based)	Published	Serum progesterone - their phase
Byrne-2016	60	Ptid-60_Visit-2	Follicular	Follicular	None	Eligible	Eligible	Eligible	IL-10	2.83	3586	IL10	In	NA	1.5008020530571577	CVL	Luminex (or other bead-based)	Published	Serum progesterone - their phase
Byrne-2016	61	Ptid-61_Visit-2	Follicular	Follicular	None	Eligible	Eligible	Eligible	IL-10	3.3	3586	IL10	In	NA	1.722466024471091	CVL	Luminex (or other bead-based)	Published	Serum progesterone - their phase
Byrne-2016	62	Ptid-62_Visit-1	Follicular	Follicular	None	Eligible	Eligible	Eligible	IL-10	1.27	3586	IL10	In	NA	0.34482849699744117	CVL	Luminex (or other bead-based)	Published	Serum progesterone - their phase
Byrne-2016	63	Ptid-63_Visit-1	Follicular	Follicular	None	Eligible	Eligible	Eligible	IL-10	1.58	3586	IL10	In	NA	0.6599245584023783	CVL	Luminex (or other bead-based)	Published	Serum progesterone - their phase
Byrne-2016	64	Ptid-64_Visit-2	Follicular	Follicular	None	Eligible	Eligible	Eligible	IL-10	0.85	3586	IL10	In	NA	-0.23446525363702297	CVL	Luminex (or other bead-based)	Published	Serum progesterone - their phase
Byrne-2016	65	Ptid-65_Visit-2	Follicular	Follicular	None	Eligible	Eligible	Eligible	IL-10	0.65	3586	IL10	In	NA	-0.6214883767462701	CVL	Luminex (or other bead-based)	Published	Serum progesterone - their phase
Byrne-2016	66	Ptid-66_Visit-1	Follicular	Follicular	None	Eligible	Eligible	Eligible	IL-10	0.24	3586	IL10	Below	NA	-2.0588936890535687	CVL	Luminex (or other bead-based)	Published	Serum progesterone - their phase
Byrne-2016	67	Ptid-67_Visit-1	Follicular	Follicular	None	Eligible	Eligible	Eligible	IL-10	2.61	3586	IL10	In	NA	1.3840498067951597	CVL	Luminex (or other bead-based)	Published	Serum progesterone - their phase
Byrne-2016	68	Ptid-68_Visit-1	Follicular	Follicular	None	Eligible	Eligible	Eligible	IL-10	6.44	3586	IL10	In	NA	2.6870606883398924	CVL	Luminex (or other bead-based)	Published	Serum progesterone - their phase
Byrne-2016	69	Ptid-69_Visit-2	Follicular	Follicular	None	Eligible	Eligible	Eligible	IL-10	0.35	3586	IL10	In	NA	-1.5145731728297582	CVL	Luminex (or other bead-based)	Published	Serum progesterone - their phase
Byrne-2016	70	Ptid-70_Visit-1	Follicular	Follicular	None	Eligible	Eligible	Eligible	IL-10	1.01	3586	IL10	In	NA	0.014355292977070054	CVL	Luminex (or other bead-based)	Published	Serum progesterone - their phase
Byrne-2016	71	Ptid-71_Visit-3	Follicular	Follicular	None	Eligible	Eligible	Eligible	IL-10	0.26	3586	IL10	In	NA	-1.9434164716336324	CVL	Luminex (or other bead-based)	Published	Serum progesterone - their phase
Byrne-2016	72	Ptid-72_Visit-1	Follicular	Follicular	None	Eligible	Eligible	Eligible	IL-10	0.24	3586	IL10	Below	NA	-2.0588936890535687	CVL	Luminex (or other bead-based)	Published	Serum progesterone - their phase
Byrne-2016	73	Ptid-73_Visit-1	Follicular	Follicular	None	Eligible	Eligible	Eligible	IL-10	0.24	3586	IL10	Below	NA	-2.0588936890535687	CVL	Luminex (or other bead-based)	Published	Serum progesterone - their phase
Byrne-2016	74	Ptid-74_Visit-1	Follicular	Follicular	None	Eligible	Eligible	Eligible	IL-10	1.11	3586	IL10	In	NA	0.15055967657538138	CVL	Luminex (or other bead-based)	Published	Serum progesterone - their phase
Byrne-2016	75	Ptid-75_Visit-1	Follicular	Follicular	None	Eligible	Eligible	Eligible	IL-10	10.18	3586	IL10	In	NA	3.3476656563009706	CVL	Luminex (or other bead-based)	Published	Serum progesterone - their phase
Byrne-2016	76	Ptid-76_Visit-1	Follicular	Follicular	None	Eligible	Eligible	Eligible	IL-10	1.44	3586	IL10	In	NA	0.5260688116675876	CVL	Luminex (or other bead-based)	Published	Serum progesterone - their phase
Byrne-2016	77	Ptid-77_Visit-1	Follicular	Follicular	None	Eligible	Eligible	Eligible	IL-10	2.55	3586	IL10	In	NA	1.3504972470841332	CVL	Luminex (or other bead-based)	Published	Serum progesterone - their phase
Byrne-2016	78	Ptid-78_Visit-2	Follicular	Follicular	None	Eligible	Eligible	Eligible	IL-10	16.7	3586	IL10	In	NA	4.06177619758669	CVL	Luminex (or other bead-based)	Published	Serum progesterone - their phase
Byrne-2016	79	Ptid-79_Visit-1	Follicular	Follicular	None	Eligible	Eligible	Eligible	IL-10	1.03	3586	IL10	In	NA	0.04264433740849372	CVL	Luminex (or other bead-based)	Published	Serum progesterone - their phase
Byrne-2016	80	Ptid-80_Visit-1	Follicular	Follicular	None	Eligible	Eligible	Eligible	IL-10	0.24	3586	IL10	Below	NA	-2.0588936890535687	CVL	Luminex (or other bead-based)	Published	Serum progesterone - their phase
Byrne-2016	81	Ptid-81_Visit-1	Follicular	Follicular	None	Eligible	Eligible	Eligible	IL-10	5.71	3586	IL10	In	NA	2.513490745588118	CVL	Luminex (or other bead-based)	Published	Serum progesterone - their phase
Byrne-2016	82	Ptid-82_Visit-1	Follicular	Follicular	None	Eligible	Eligible	Eligible	IL-10	0.87	3586	IL10	In	NA	-0.2009126939259964	CVL	Luminex (or other bead-based)	Published	Serum progesterone - their phase
Byrne-2016	83	Ptid-83_Visit-1	Follicular	Follicular	None	Eligible	Eligible	Eligible	IL-10	0.24	3586	IL10	Below	NA	-2.0588936890535687	CVL	Luminex (or other bead-based)	Published	Serum progesterone - their phase
Byrne-2016	84	Ptid-84_Visit-1	Follicular	Follicular	None	Eligible	Eligible	Eligible	IL-10	1.11	3586	IL10	In	NA	0.15055967657538138	CVL	Luminex (or other bead-based)	Published	Serum progesterone - their phase
Byrne-2016	85	Ptid-85_Visit-1	Luteal	Luteal	None	Eligible	Eligible	Eligible	IL-10	7.93	3586	IL10	In	NA	2.9873208659292536	CVL	Luminex (or other bead-based)	Published	Serum progesterone - their phase
Byrne-2016	86	Ptid-86_Visit-1	Luteal	Luteal	None	Eligible	Eligible	Eligible	IL-10	1.38	3586	IL10	In	NA	0.46466826700344427	CVL	Luminex (or other bead-based)	Published	Serum progesterone - their phase
Byrne-2016	87	Ptid-87_Visit-1	Luteal	Luteal	None	Eligible	Eligible	Eligible	IL-10	0.24	3586	IL10	Below	NA	-2.0588936890535687	CVL	Luminex (or other bead-based)	Published	Serum progesterone - their phase
Byrne-2016	88	Ptid-88_Visit-1	Luteal	Luteal	None	Eligible	Eligible	Eligible	IL-10	0.99	3586	IL10	In	NA	-0.014499569695115089	CVL	Luminex (or other bead-based)	Published	Serum progesterone - their phase
Byrne-2016	89	Ptid-89_Visit-1	Luteal	Luteal	None	Eligible	Eligible	Eligible	IL-10	0.24	3586	IL10	Below	NA	-2.0588936890535687	CVL	Luminex (or other bead-based)	Published	Serum progesterone - their phase
Byrne-2016	90	Ptid-90_Visit-1	Luteal	Luteal	None	Eligible	Eligible	Eligible	IL-10	1.27	3586	IL10	In	NA	0.34482849699744117	CVL	Luminex (or other bead-based)	Published	Serum progesterone - their phase
Byrne-2016	91	Ptid-91_Visit-3	Luteal	Luteal	None	Eligible	Eligible	Eligible	IL-10	17.48	3586	IL10	In	NA	4.127633279725874	CVL	Luminex (or other bead-based)	Published	Serum progesterone - their phase
Byrne-2016	92	Ptid-92_Visit-3	Luteal	Luteal	None	Eligible	Eligible	Eligible	IL-10	0.42	3586	IL10	In	NA	-1.2515387669959646	CVL	Luminex (or other bead-based)	Published	Serum progesterone - their phase
Byrne-2016	93	Ptid-93_Visit-1	Luteal	Luteal	None	Eligible	Eligible	Eligible	IL-10	1.19	3586	IL10	In	NA	0.25096157353321874	CVL	Luminex (or other bead-based)	Published	Serum progesterone - their phase
Byrne-2016	94	Ptid-94_Visit-1	Luteal	Luteal	None	Eligible	Eligible	Eligible	IL-10	0.7	3586	IL10	In	NA	-0.5145731728297583	CVL	Luminex (or other bead-based)	Published	Serum progesterone - their phase
Byrne-2016	95	Ptid-95_Visit-1	Luteal	Luteal	None	Eligible	Eligible	Eligible	IL-10	0.24	3586	IL10	Below	NA	-2.0588936890535687	CVL	Luminex (or other bead-based)	Published	Serum progesterone - their phase
Byrne-2016	96	Ptid-96_Visit-1	Luteal	Luteal	None	Eligible	Eligible	Eligible	IL-10	0.79	3586	IL10	In	NA	-0.3400754415976217	CVL	Luminex (or other bead-based)	Published	Serum progesterone - their phase
Byrne-2016	97	Ptid-97_Visit-1	Luteal	Luteal	None	Eligible	Eligible	Eligible	IL-10	0.24	3586	IL10	Below	NA	-2.0588936890535687	CVL	Luminex (or other bead-based)	Published	Serum progesterone - their phase
Byrne-2016	98	Ptid-98_Visit-1	Luteal	Luteal	None	Eligible	Eligible	Eligible	IL-10	5.59	3586	IL10	In	NA	2.4828482830684653	CVL	Luminex (or other bead-based)	Published	Serum progesterone - their phase
Byrne-2016	99	Ptid-99_Visit-1	Luteal	Luteal	None	Eligible	Eligible	Eligible	IL-10	0.24	3586	IL10	Below	NA	-2.0588936890535687	CVL	Luminex (or other bead-based)	Published	Serum progesterone - their phase
Byrne-2016	100	Ptid-100_Visit-1	Luteal	Luteal	None	Eligible	Eligible	Eligible	IL-10	0.58	3586	IL10	In	NA	-0.7858751946471527	CVL	Luminex (or other bead-based)	Published	Serum progesterone - their phase
Byrne-2016	1	Ptid-1_Visit-1	Other	Other	DMPA	Ineligible - use of hormonal contraception or IUD	Ineligible - use of hormonal contraception or IUD	Ineligible - use of hormonal contraception or IUD	IL-2	0.51	3558	IL2	In	NA	-0.9714308478032291	CVL	Luminex (or other bead-based)	Published	Serum progesterone - their phase
Byrne-2016	2	Ptid-2_Visit-1	Other	Other	DMPA	Ineligible - use of hormonal contraception or IUD	Ineligible - use of hormonal contraception or IUD	Ineligible - use of hormonal contraception or IUD	IL-2	0.45	3558	IL2	In	NA	-1.15200309344505	CVL	Luminex (or other bead-based)	Published	Serum progesterone - their phase
Byrne-2016	3	Ptid-3_Visit-1	Other	Other	DMPA	Ineligible - use of hormonal contraception or IUD	Ineligible - use of hormonal contraception or IUD	Ineligible - use of hormonal contraception or IUD	IL-2	0.41	3558	IL2	In	NA	-1.286304185156641	CVL	Luminex (or other bead-based)	Published	Serum progesterone - their phase
Byrne-2016	4	Ptid-4_Visit-1	Other	Other	DMPA	Ineligible - use of hormonal contraception or IUD	Ineligible - use of hormonal contraception or IUD	Ineligible - use of hormonal contraception or IUD	IL-2	0.72	3558	IL2	In	NA	-0.4739311883324124	CVL	Luminex (or other bead-based)	Published	Serum progesterone - their phase
Byrne-2016	5	Ptid-5_Visit-1	Other	Other	DMPA	Ineligible - use of hormonal contraception or IUD	Ineligible - use of hormonal contraception or IUD	Ineligible - use of hormonal contraception or IUD	IL-2	0.87	3558	IL2	In	NA	-0.2009126939259964	CVL	Luminex (or other bead-based)	Published	Serum progesterone - their phase
Byrne-2016	6	Ptid-6_Visit-1	Other	Other	DMPA	Ineligible - use of hormonal contraception or IUD	Ineligible - use of hormonal contraception or IUD	Ineligible - use of hormonal contraception or IUD	IL-2	1.81	3558	IL2	In	NA	0.8559896973084807	CVL	Luminex (or other bead-based)	Published	Serum progesterone - their phase
Byrne-2016	7	Ptid-7_Visit-1	Other	Other	DMPA	Ineligible - use of hormonal contraception or IUD	Ineligible - use of hormonal contraception or IUD	Ineligible - use of hormonal contraception or IUD	IL-2	1.05	3558	IL2	In	NA	0.070389327891398	CVL	Luminex (or other bead-based)	Published	Serum progesterone - their phase
Byrne-2016	8	Ptid-8_Visit-1	Other	Other	DMPA	Ineligible - use of hormonal contraception or IUD	Ineligible - use of hormonal contraception or IUD	Ineligible - use of hormonal contraception or IUD	IL-2	0.53	3558	IL2	In	NA	-0.9159357352115255	CVL	Luminex (or other bead-based)	Published	Serum progesterone - their phase
Byrne-2016	9	Ptid-9_Visit-1	Other	Other	DMPA	Ineligible - use of hormonal contraception or IUD	Ineligible - use of hormonal contraception or IUD	Ineligible - use of hormonal contraception or IUD	IL-2	2.24	3558	IL2	In	NA	1.1634987322828796	CVL	Luminex (or other bead-based)	Published	Serum progesterone - their phase
Byrne-2016	10	Ptid-10_Visit-1	Other	Other	DMPA	Ineligible - use of hormonal contraception or IUD	Ineligible - use of hormonal contraception or IUD	Ineligible - use of hormonal contraception or IUD	IL-2	0.42	3558	IL2	In	NA	-1.2515387669959646	CVL	Luminex (or other bead-based)	Published	Serum progesterone - their phase
Byrne-2016	11	Ptid-11_Visit-1	Other	Other	DMPA	Ineligible - use of hormonal contraception or IUD	Ineligible - use of hormonal contraception or IUD	Ineligible - use of hormonal contraception or IUD	IL-2	0.13	3558	IL2	Below	NA	-2.9434164716336326	CVL	Luminex (or other bead-based)	Published	Serum progesterone - their phase
Byrne-2016	12	Ptid-12_Visit-1	Other	Other	DMPA	Ineligible - use of hormonal contraception or IUD	Ineligible - use of hormonal contraception or IUD	Ineligible - use of hormonal contraception or IUD	IL-2	0.13	3558	IL2	Below	NA	-2.9434164716336326	CVL	Luminex (or other bead-based)	Published	Serum progesterone - their phase
Byrne-2016	13	Ptid-13_Visit-1	Other	Other	DMPA	Ineligible - use of hormonal contraception or IUD	Ineligible - use of hormonal contraception or IUD	Ineligible - use of hormonal contraception or IUD	IL-2	0.13	3558	IL2	Below	NA	-2.9434164716336326	CVL	Luminex (or other bead-based)	Published	Serum progesterone - their phase
Byrne-2016	14	Ptid-14_Visit-1	Other	Other	DMPA	Ineligible - use of hormonal contraception or IUD	Ineligible - use of hormonal contraception or IUD	Ineligible - use of hormonal contraception or IUD	IL-2	0.33	3558	IL2	In	NA	-1.5994620704162712	CVL	Luminex (or other bead-based)	Published	Serum progesterone - their phase
Byrne-2016	15	Ptid-15_Visit-1	Other	Other	DMPA	Ineligible - use of hormonal contraception or IUD	Ineligible - use of hormonal contraception or IUD	Ineligible - use of hormonal contraception or IUD	IL-2	0.65	3558	IL2	In	NA	-0.6214883767462701	CVL	Luminex (or other bead-based)	Published	Serum progesterone - their phase
Byrne-2016	16	Ptid-16_Visit-2	Other	Other	DMPA	Ineligible - use of hormonal contraception or IUD	Ineligible - use of hormonal contraception or IUD	Ineligible - use of hormonal contraception or IUD	IL-2	2.31	3558	IL2	In	NA	1.207892851641333	CVL	Luminex (or other bead-based)	Published	Serum progesterone - their phase
Byrne-2016	17	Ptid-17_Visit-1	Other	Other	DMPA	Ineligible - use of hormonal contraception or IUD	Ineligible - use of hormonal contraception or IUD	Ineligible - use of hormonal contraception or IUD	IL-2	0.13	3558	IL2	Below	NA	-2.9434164716336326	CVL	Luminex (or other bead-based)	Published	Serum progesterone - their phase
Byrne-2016	18	Ptid-18_Visit-1	Other	Other	DMPA	Ineligible - use of hormonal contraception or IUD	Ineligible - use of hormonal contraception or IUD	Ineligible - use of hormonal contraception or IUD	IL-2	0.31	3558	IL2	In	NA	-1.6896598793878495	CVL	Luminex (or other bead-based)	Published	Serum progesterone - their phase
Byrne-2016	19	Ptid-19_Visit-1	Other	Other	DMPA	Ineligible - use of hormonal contraception or IUD	Ineligible - use of hormonal contraception or IUD	Ineligible - use of hormonal contraception or IUD	IL-2	1.64	3558	IL2	In	NA	0.7136958148433589	CVL	Luminex (or other bead-based)	Published	Serum progesterone - their phase
Byrne-2016	20	Ptid-20_Visit-3	Other	Other	DMPA	Ineligible - use of hormonal contraception or IUD	Ineligible - use of hormonal contraception or IUD	Ineligible - use of hormonal contraception or IUD	IL-2	0.13	3558	IL2	Below	NA	-2.9434164716336326	CVL	Luminex (or other bead-based)	Published	Serum progesterone - their phase
Byrne-2016	21	Ptid-21_Visit-2	Other	Other	DMPA	Ineligible - use of hormonal contraception or IUD	Ineligible - use of hormonal contraception or IUD	Ineligible - use of hormonal contraception or IUD	IL-2	1.21	3558	IL2	In	NA	0.27500704749986976	CVL	Luminex (or other bead-based)	Published	Serum progesterone - their phase
Byrne-2016	22	Ptid-22_Visit-1	Other	Other	DMPA	Ineligible - use of hormonal contraception or IUD	Ineligible - use of hormonal contraception or IUD	Ineligible - use of hormonal contraception or IUD	IL-2	0.13	3558	IL2	Below	NA	-2.9434164716336326	CVL	Luminex (or other bead-based)	Published	Serum progesterone - their phase
Byrne-2016	23	Ptid-23_Visit-1	Other	Other	DMPA	Ineligible - use of hormonal contraception or IUD	Ineligible - use of hormonal contraception or IUD	Ineligible - use of hormonal contraception or IUD	IL-2	0.13	3558	IL2	Below	NA	-2.9434164716336326	CVL	Luminex (or other bead-based)	Published	Serum progesterone - their phase
Byrne-2016	24	Ptid-24_Visit-1	Other	Other	DMPA	Ineligible - use of hormonal contraception or IUD	Ineligible - use of hormonal contraception or IUD	Ineligible - use of hormonal contraception or IUD	IL-2	2.58	3558	IL2	In	NA	1.3673710656485294	CVL	Luminex (or other bead-based)	Published	Serum progesterone - their phase
Byrne-2016	25	Ptid-25_Visit-3	Other	Other	DMPA	Ineligible - use of hormonal contraception or IUD	Ineligible - use of hormonal contraception or IUD	Ineligible - use of hormonal contraception or IUD	IL-2	0.26	3558	IL2	In	NA	-1.9434164716336324	CVL	Luminex (or other bead-based)	Published	Serum progesterone - their phase
Byrne-2016	26	Ptid-26_Visit-1	Other	Other	DMPA	Ineligible - use of hormonal contraception or IUD	Ineligible - use of hormonal contraception or IUD	Ineligible - use of hormonal contraception or IUD	IL-2	2.34	3558	IL2	In	NA	1.2265085298086797	CVL	Luminex (or other bead-based)	Published	Serum progesterone - their phase
Byrne-2016	27	Ptid-27_Visit-1	Other	Other	DMPA	Ineligible - use of hormonal contraception or IUD	Ineligible - use of hormonal contraception or IUD	Ineligible - use of hormonal contraception or IUD	IL-2	0.13	3558	IL2	Below	NA	-2.9434164716336326	CVL	Luminex (or other bead-based)	Published	Serum progesterone - their phase
Byrne-2016	28	Ptid-28_Visit-1	Other	Other	DMPA	Ineligible - use of hormonal contraception or IUD	Ineligible - use of hormonal contraception or IUD	Ineligible - use of hormonal contraception or IUD	IL-2	0.42	3558	IL2	In	NA	-1.2515387669959646	CVL	Luminex (or other bead-based)	Published	Serum progesterone - their phase
Byrne-2016	29	Ptid-29_Visit-1	Other	Other	DMPA	Ineligible - use of hormonal contraception or IUD	Ineligible - use of hormonal contraception or IUD	Ineligible - use of hormonal contraception or IUD	IL-2	0.13	3558	IL2	Below	NA	-2.9434164716336326	CVL	Luminex (or other bead-based)	Published	Serum progesterone - their phase
Byrne-2016	30	Ptid-30_Visit-1	Other	Other	DMPA	Ineligible - use of hormonal contraception or IUD	Ineligible - use of hormonal contraception or IUD	Ineligible - use of hormonal contraception or IUD	IL-2	1.1	3558	IL2	In	NA	0.13750352374993502	CVL	Luminex (or other bead-based)	Published	Serum progesterone - their phase
Byrne-2016	31	Ptid-31_Visit-1	Other	Other	DMPA	Ineligible - use of hormonal contraception or IUD	Ineligible - use of hormonal contraception or IUD	Ineligible - use of hormonal contraception or IUD	IL-2	0.79	3558	IL2	In	NA	-0.3400754415976217	CVL	Luminex (or other bead-based)	Published	Serum progesterone - their phase
Byrne-2016	32	Ptid-32_Visit-1	Other	Other	DMPA	Ineligible - use of hormonal contraception or IUD	Ineligible - use of hormonal contraception or IUD	Ineligible - use of hormonal contraception or IUD	IL-2	0.13	3558	IL2	Below	NA	-2.9434164716336326	CVL	Luminex (or other bead-based)	Published	Serum progesterone - their phase
Byrne-2016	33	Ptid-33_Visit-1	Other	Other	DMPA	Ineligible - use of hormonal contraception or IUD	Ineligible - use of hormonal contraception or IUD	Ineligible - use of hormonal contraception or IUD	IL-2	1.33	3558	IL2	In	NA	0.41142624572646497	CVL	Luminex (or other bead-based)	Published	Serum progesterone - their phase
Byrne-2016	34	Ptid-34_Visit-1	Other	Other	DMPA	Ineligible - use of hormonal contraception or IUD	Ineligible - use of hormonal contraception or IUD	Ineligible - use of hormonal contraception or IUD	IL-2	0.37	3558	IL2	In	NA	-1.434402824145775	CVL	Luminex (or other bead-based)	Published	Serum progesterone - their phase
Byrne-2016	35	Ptid-35_Visit-1	Other	Other	DMPA	Ineligible - use of hormonal contraception or IUD	Ineligible - use of hormonal contraception or IUD	Ineligible - use of hormonal contraception or IUD	IL-2	0.13	3558	IL2	Below	NA	-2.9434164716336326	CVL	Luminex (or other bead-based)	Published	Serum progesterone - their phase
Byrne-2016	36	Ptid-36_Visit-1	Other	Other	DMPA	Ineligible - use of hormonal contraception or IUD	Ineligible - use of hormonal contraception or IUD	Ineligible - use of hormonal contraception or IUD	IL-2	0.13	3558	IL2	Below	NA	-2.9434164716336326	CVL	Luminex (or other bead-based)	Published	Serum progesterone - their phase
Byrne-2016	37	Ptid-37_Visit-1	Other	Other	DMPA	Ineligible - use of hormonal contraception or IUD	Ineligible - use of hormonal contraception or IUD	Ineligible - use of hormonal contraception or IUD	IL-2	0.48	3558	IL2	In	NA	-1.0588936890535685	CVL	Luminex (or other bead-based)	Published	Serum progesterone - their phase
Byrne-2016	38	Ptid-38_Visit-1	Other	Other	DMPA	Ineligible - use of hormonal contraception or IUD	Ineligible - use of hormonal contraception or IUD	Ineligible - use of hormonal contraception or IUD	IL-2	0.54	3558	IL2	In	NA	-0.888968687611256	CVL	Luminex (or other bead-based)	Published	Serum progesterone - their phase
Byrne-2016	39	Ptid-39_Visit-1	Other	Other	DMPA	Ineligible - use of hormonal contraception or IUD	Ineligible - use of hormonal contraception or IUD	Ineligible - use of hormonal contraception or IUD	IL-2	1.47	3558	IL2	In	NA	0.5558161550616397	CVL	Luminex (or other bead-based)	Published	Serum progesterone - their phase
Byrne-2016	40	Ptid-40_Visit-1	Other	Other	DMPA	Ineligible - use of hormonal contraception or IUD	Ineligible - use of hormonal contraception or IUD	Ineligible - use of hormonal contraception or IUD	IL-2	0.13	3558	IL2	Below	NA	-2.9434164716336326	CVL	Luminex (or other bead-based)	Published	Serum progesterone - their phase
Byrne-2016	41	Ptid-41_Visit-1	Other	Other	DMPA	Ineligible - use of hormonal contraception or IUD	Ineligible - use of hormonal contraception or IUD	Ineligible - use of hormonal contraception or IUD	IL-2	0.13	3558	IL2	Below	NA	-2.9434164716336326	CVL	Luminex (or other bead-based)	Published	Serum progesterone - their phase
Byrne-2016	42	Ptid-42_Visit-1	Other	Other	Nuristerate	Ineligible - use of hormonal contraception or IUD	Ineligible - use of hormonal contraception or IUD	Ineligible - use of hormonal contraception or IUD	IL-2	0.13	3558	IL2	Below	NA	-2.9434164716336326	CVL	Luminex (or other bead-based)	Published	Serum progesterone - their phase
Byrne-2016	43	Ptid-43_Visit-1	Other	Other	Nuristerate	Ineligible - use of hormonal contraception or IUD	Ineligible - use of hormonal contraception or IUD	Ineligible - use of hormonal contraception or IUD	IL-2	3.5	3558	IL2	In	NA	1.8073549220576042	CVL	Luminex (or other bead-based)	Published	Serum progesterone - their phase
Byrne-2016	44	Ptid-44_Visit-1	Other	Other	Nuristerate	Ineligible - use of hormonal contraception or IUD	Ineligible - use of hormonal contraception or IUD	Ineligible - use of hormonal contraception or IUD	IL-2	0.13	3558	IL2	Below	NA	-2.9434164716336326	CVL	Luminex (or other bead-based)	Published	Serum progesterone - their phase
Byrne-2016	45	Ptid-45_Visit-1	Other	Other	Nuristerate	Ineligible - use of hormonal contraception or IUD	Ineligible - use of hormonal contraception or IUD	Ineligible - use of hormonal contraception or IUD	IL-2	0.29	3558	IL2	In	NA	-1.7858751946471527	CVL	Luminex (or other bead-based)	Published	Serum progesterone - their phase
Byrne-2016	46	Ptid-46_Visit-1	Other	Other	Nuristerate	Ineligible - use of hormonal contraception or IUD	Ineligible - use of hormonal contraception or IUD	Ineligible - use of hormonal contraception or IUD	IL-2	0.33	3558	IL2	In	NA	-1.5994620704162712	CVL	Luminex (or other bead-based)	Published	Serum progesterone - their phase
Byrne-2016	47	Ptid-47_Visit-2	Other	Other	Nuristerate	Ineligible - use of hormonal contraception or IUD	Ineligible - use of hormonal contraception or IUD	Ineligible - use of hormonal contraception or IUD	IL-2	0.49	3558	IL2	In	NA	-1.0291463456595165	CVL	Luminex (or other bead-based)	Published	Serum progesterone - their phase
Byrne-2016	48	Ptid-48_Visit-1	Other	Other	Nuristerate	Ineligible - use of hormonal contraception or IUD	Ineligible - use of hormonal contraception or IUD	Ineligible - use of hormonal contraception or IUD	IL-2	1.16	3558	IL2	In	NA	0.21412480535284734	CVL	Luminex (or other bead-based)	Published	Serum progesterone - their phase
Byrne-2016	49	Ptid-49_Visit-1	Other	Other	Nuristerate	Ineligible - use of hormonal contraception or IUD	Ineligible - use of hormonal contraception or IUD	Ineligible - use of hormonal contraception or IUD	IL-2	0.13	3558	IL2	Below	NA	-2.9434164716336326	CVL	Luminex (or other bead-based)	Published	Serum progesterone - their phase
Byrne-2016	50	Ptid-50_Visit-1	Other	Other	Nuristerate	Ineligible - use of hormonal contraception or IUD	Ineligible - use of hormonal contraception or IUD	Ineligible - use of hormonal contraception or IUD	IL-2	0.24	3558	IL2	In	NA	-2.0588936890535687	CVL	Luminex (or other bead-based)	Published	Serum progesterone - their phase
Byrne-2016	51	Ptid-51_Visit-1	Other	Other	Nuristerate	Ineligible - use of hormonal contraception or IUD	Ineligible - use of hormonal contraception or IUD	Ineligible - use of hormonal contraception or IUD	IL-2	0.13	3558	IL2	Below	NA	-2.9434164716336326	CVL	Luminex (or other bead-based)	Published	Serum progesterone - their phase
Byrne-2016	52	Ptid-52_Visit-1	Follicular	Follicular	None	Eligible	Eligible	Eligible	IL-2	0.34	3558	IL2	In	NA	-1.5563933485243853	CVL	Luminex (or other bead-based)	Published	Serum progesterone - their phase
Byrne-2016	53	Ptid-53_Visit-1	Follicular	Follicular	None	Eligible	Eligible	Eligible	IL-2	5.16	3558	IL2	In	NA	2.3673710656485296	CVL	Luminex (or other bead-based)	Published	Serum progesterone - their phase
Byrne-2016	54	Ptid-54_Visit-1	Follicular	Follicular	None	Eligible	Eligible	Eligible	IL-2	2.09	3558	IL2	In	NA	1.063502942306158	CVL	Luminex (or other bead-based)	Published	Serum progesterone - their phase
Byrne-2016	55	Ptid-55_Visit-1	Follicular	Follicular	None	Eligible	Eligible	Eligible	IL-2	1.87	3558	IL2	In	NA	0.903038270112912	CVL	Luminex (or other bead-based)	Published	Serum progesterone - their phase
Byrne-2016	56	Ptid-56_Visit-1	Follicular	Follicular	None	Eligible	Eligible	Eligible	IL-2	1.08	3558	IL2	In	NA	0.11103131238874395	CVL	Luminex (or other bead-based)	Published	Serum progesterone - their phase
Byrne-2016	57	Ptid-57_Visit-4	Follicular	Follicular	None	Eligible	Eligible	Eligible	IL-2	7.4	3558	IL2	In	NA	2.8875252707415875	CVL	Luminex (or other bead-based)	Published	Serum progesterone - their phase
Byrne-2016	58	Ptid-58_Visit-1	Follicular	Follicular	None	Eligible	Eligible	Eligible	IL-2	1.11	3558	IL2	In	NA	0.15055967657538138	CVL	Luminex (or other bead-based)	Published	Serum progesterone - their phase
Byrne-2016	59	Ptid-59_Visit-1	Follicular	Follicular	None	Eligible	Eligible	Eligible	IL-2	0.3	3558	IL2	In	NA	-1.7369655941662063	CVL	Luminex (or other bead-based)	Published	Serum progesterone - their phase
Byrne-2016	60	Ptid-60_Visit-2	Follicular	Follicular	None	Eligible	Eligible	Eligible	IL-2	0.25	3558	IL2	In	NA	-2	CVL	Luminex (or other bead-based)	Published	Serum progesterone - their phase
Byrne-2016	61	Ptid-61_Visit-2	Follicular	Follicular	None	Eligible	Eligible	Eligible	IL-2	4.43	3558	IL2	In	NA	2.1473066987802936	CVL	Luminex (or other bead-based)	Published	Serum progesterone - their phase
Byrne-2016	62	Ptid-62_Visit-1	Follicular	Follicular	None	Eligible	Eligible	Eligible	IL-2	0.13	3558	IL2	Below	NA	-2.9434164716336326	CVL	Luminex (or other bead-based)	Published	Serum progesterone - their phase
Byrne-2016	63	Ptid-63_Visit-1	Follicular	Follicular	None	Eligible	Eligible	Eligible	IL-2	1.21	3558	IL2	In	NA	0.27500704749986976	CVL	Luminex (or other bead-based)	Published	Serum progesterone - their phase
Byrne-2016	64	Ptid-64_Visit-2	Follicular	Follicular	None	Eligible	Eligible	Eligible	IL-2	0.25	3558	IL2	In	NA	-2	CVL	Luminex (or other bead-based)	Published	Serum progesterone - their phase
Byrne-2016	65	Ptid-65_Visit-2	Follicular	Follicular	None	Eligible	Eligible	Eligible	IL-2	0.13	3558	IL2	Below	NA	-2.9434164716336326	CVL	Luminex (or other bead-based)	Published	Serum progesterone - their phase
Byrne-2016	66	Ptid-66_Visit-1	Follicular	Follicular	None	Eligible	Eligible	Eligible	IL-2	0.13	3558	IL2	Below	NA	-2.9434164716336326	CVL	Luminex (or other bead-based)	Published	Serum progesterone - their phase
Byrne-2016	67	Ptid-67_Visit-1	Follicular	Follicular	None	Eligible	Eligible	Eligible	IL-2	2.08	3558	IL2	In	NA	1.0565835283663676	CVL	Luminex (or other bead-based)	Published	Serum progesterone - their phase
Byrne-2016	68	Ptid-68_Visit-1	Follicular	Follicular	None	Eligible	Eligible	Eligible	IL-2	0.39	3558	IL2	In	NA	-1.3584539709124763	CVL	Luminex (or other bead-based)	Published	Serum progesterone - their phase
Byrne-2016	69	Ptid-69_Visit-2	Follicular	Follicular	None	Eligible	Eligible	Eligible	IL-2	0.13	3558	IL2	Below	NA	-2.9434164716336326	CVL	Luminex (or other bead-based)	Published	Serum progesterone - their phase
Byrne-2016	70	Ptid-70_Visit-1	Follicular	Follicular	None	Eligible	Eligible	Eligible	IL-2	0.4	3558	IL2	In	NA	-1.3219280948873622	CVL	Luminex (or other bead-based)	Published	Serum progesterone - their phase
Byrne-2016	71	Ptid-71_Visit-3	Follicular	Follicular	None	Eligible	Eligible	Eligible	IL-2	0.58	3558	IL2	In	NA	-0.7858751946471527	CVL	Luminex (or other bead-based)	Published	Serum progesterone - their phase
Byrne-2016	72	Ptid-72_Visit-1	Follicular	Follicular	None	Eligible	Eligible	Eligible	IL-2	0.13	3558	IL2	Below	NA	-2.9434164716336326	CVL	Luminex (or other bead-based)	Published	Serum progesterone - their phase
Byrne-2016	73	Ptid-73_Visit-1	Follicular	Follicular	None	Eligible	Eligible	Eligible	IL-2	0.13	3558	IL2	Below	NA	-2.9434164716336326	CVL	Luminex (or other bead-based)	Published	Serum progesterone - their phase
Byrne-2016	74	Ptid-74_Visit-1	Follicular	Follicular	None	Eligible	Eligible	Eligible	IL-2	0.56	3558	IL2	In	NA	-0.8365012677171204	CVL	Luminex (or other bead-based)	Published	Serum progesterone - their phase
Byrne-2016	75	Ptid-75_Visit-1	Follicular	Follicular	None	Eligible	Eligible	Eligible	IL-2	6.69	3558	IL2	In	NA	2.7420062108667365	CVL	Luminex (or other bead-based)	Published	Serum progesterone - their phase
Byrne-2016	76	Ptid-76_Visit-1	Follicular	Follicular	None	Eligible	Eligible	Eligible	IL-2	0.56	3558	IL2	In	NA	-0.8365012677171204	CVL	Luminex (or other bead-based)	Published	Serum progesterone - their phase
Byrne-2016	77	Ptid-77_Visit-1	Follicular	Follicular	None	Eligible	Eligible	Eligible	IL-2	2.11	3558	IL2	In	NA	1.0772429989324603	CVL	Luminex (or other bead-based)	Published	Serum progesterone - their phase
Byrne-2016	78	Ptid-78_Visit-2	Follicular	Follicular	None	Eligible	Eligible	Eligible	IL-2	8.1	3558	IL2	In	NA	3.017921907997262	CVL	Luminex (or other bead-based)	Published	Serum progesterone - their phase
Byrne-2016	79	Ptid-79_Visit-1	Follicular	Follicular	None	Eligible	Eligible	Eligible	IL-2	0.13	3558	IL2	Below	NA	-2.9434164716336326	CVL	Luminex (or other bead-based)	Published	Serum progesterone - their phase
Byrne-2016	80	Ptid-80_Visit-1	Follicular	Follicular	None	Eligible	Eligible	Eligible	IL-2	0.13	3558	IL2	Below	NA	-2.9434164716336326	CVL	Luminex (or other bead-based)	Published	Serum progesterone - their phase
Byrne-2016	81	Ptid-81_Visit-1	Follicular	Follicular	None	Eligible	Eligible	Eligible	IL-2	1.21	3558	IL2	In	NA	0.27500704749986976	CVL	Luminex (or other bead-based)	Published	Serum progesterone - their phase
Byrne-2016	82	Ptid-82_Visit-1	Follicular	Follicular	None	Eligible	Eligible	Eligible	IL-2	0.67	3558	IL2	In	NA	-0.5777669993169522	CVL	Luminex (or other bead-based)	Published	Serum progesterone - their phase
Byrne-2016	83	Ptid-83_Visit-1	Follicular	Follicular	None	Eligible	Eligible	Eligible	IL-2	0.13	3558	IL2	Below	NA	-2.9434164716336326	CVL	Luminex (or other bead-based)	Published	Serum progesterone - their phase
Byrne-2016	84	Ptid-84_Visit-1	Follicular	Follicular	None	Eligible	Eligible	Eligible	IL-2	0.13	3558	IL2	Below	NA	-2.9434164716336326	CVL	Luminex (or other bead-based)	Published	Serum progesterone - their phase
Byrne-2016	85	Ptid-85_Visit-1	Luteal	Luteal	None	Eligible	Eligible	Eligible	IL-2	1.67	3558	IL2	In	NA	0.7398481026993274	CVL	Luminex (or other bead-based)	Published	Serum progesterone - their phase
Byrne-2016	86	Ptid-86_Visit-1	Luteal	Luteal	None	Eligible	Eligible	Eligible	IL-2	0.59	3558	IL2	In	NA	-0.7612131404128835	CVL	Luminex (or other bead-based)	Published	Serum progesterone - their phase
Byrne-2016	87	Ptid-87_Visit-1	Luteal	Luteal	None	Eligible	Eligible	Eligible	IL-2	0.13	3558	IL2	Below	NA	-2.9434164716336326	CVL	Luminex (or other bead-based)	Published	Serum progesterone - their phase
Byrne-2016	88	Ptid-88_Visit-1	Luteal	Luteal	None	Eligible	Eligible	Eligible	IL-2	2.22	3558	IL2	In	NA	1.1505596765753814	CVL	Luminex (or other bead-based)	Published	Serum progesterone - their phase
Byrne-2016	89	Ptid-89_Visit-1	Luteal	Luteal	None	Eligible	Eligible	Eligible	IL-2	0.13	3558	IL2	Below	NA	-2.9434164716336326	CVL	Luminex (or other bead-based)	Published	Serum progesterone - their phase
Byrne-2016	90	Ptid-90_Visit-1	Luteal	Luteal	None	Eligible	Eligible	Eligible	IL-2	1.09	3558	IL2	In	NA	0.12432813500220177	CVL	Luminex (or other bead-based)	Published	Serum progesterone - their phase
Byrne-2016	91	Ptid-91_Visit-3	Luteal	Luteal	None	Eligible	Eligible	Eligible	IL-2	3.94	3558	IL2	In	NA	1.9781956296816516	CVL	Luminex (or other bead-based)	Published	Serum progesterone - their phase
Byrne-2016	92	Ptid-92_Visit-3	Luteal	Luteal	None	Eligible	Eligible	Eligible	IL-2	0.26	3558	IL2	In	NA	-1.9434164716336324	CVL	Luminex (or other bead-based)	Published	Serum progesterone - their phase
Byrne-2016	93	Ptid-93_Visit-1	Luteal	Luteal	None	Eligible	Eligible	Eligible	IL-2	0.47	3558	IL2	In	NA	-1.0892673380970874	CVL	Luminex (or other bead-based)	Published	Serum progesterone - their phase
Byrne-2016	94	Ptid-94_Visit-1	Luteal	Luteal	None	Eligible	Eligible	Eligible	IL-2	0.73	3558	IL2	In	NA	-0.4540316308947075	CVL	Luminex (or other bead-based)	Published	Serum progesterone - their phase
Byrne-2016	95	Ptid-95_Visit-1	Luteal	Luteal	None	Eligible	Eligible	Eligible	IL-2	0.63	3558	IL2	In	NA	-0.6665762662748083	CVL	Luminex (or other bead-based)	Published	Serum progesterone - their phase
Byrne-2016	96	Ptid-96_Visit-1	Luteal	Luteal	None	Eligible	Eligible	Eligible	IL-2	0.52	3558	IL2	In	NA	-0.9434164716336325	CVL	Luminex (or other bead-based)	Published	Serum progesterone - their phase
Byrne-2016	97	Ptid-97_Visit-1	Luteal	Luteal	None	Eligible	Eligible	Eligible	IL-2	0.13	3558	IL2	Below	NA	-2.9434164716336326	CVL	Luminex (or other bead-based)	Published	Serum progesterone - their phase
Byrne-2016	98	Ptid-98_Visit-1	Luteal	Luteal	None	Eligible	Eligible	Eligible	IL-2	0.81	3558	IL2	In	NA	-0.3040061868900999	CVL	Luminex (or other bead-based)	Published	Serum progesterone - their phase
Byrne-2016	99	Ptid-99_Visit-1	Luteal	Luteal	None	Eligible	Eligible	Eligible	IL-2	0.13	3558	IL2	Below	NA	-2.9434164716336326	CVL	Luminex (or other bead-based)	Published	Serum progesterone - their phase
Byrne-2016	100	Ptid-100_Visit-1	Luteal	Luteal	None	Eligible	Eligible	Eligible	IL-2	0.35	3558	IL2	In	NA	-1.5145731728297582	CVL	Luminex (or other bead-based)	Published	Serum progesterone - their phase
Byrne-2016	1	Ptid-1_Visit-1	Other	Other	DMPA	Ineligible - use of hormonal contraception or IUD	Ineligible - use of hormonal contraception or IUD	Ineligible - use of hormonal contraception or IUD	IL-6	13.78	3569	IL6	In	NA	3.7845039829295666	CVL	Luminex (or other bead-based)	Published	Serum progesterone - their phase
Byrne-2016	2	Ptid-2_Visit-1	Other	Other	DMPA	Ineligible - use of hormonal contraception or IUD	Ineligible - use of hormonal contraception or IUD	Ineligible - use of hormonal contraception or IUD	IL-6	5.55	3569	IL6	In	NA	2.4724877714627436	CVL	Luminex (or other bead-based)	Published	Serum progesterone - their phase
Byrne-2016	3	Ptid-3_Visit-1	Other	Other	DMPA	Ineligible - use of hormonal contraception or IUD	Ineligible - use of hormonal contraception or IUD	Ineligible - use of hormonal contraception or IUD	IL-6	32.13	3569	IL6	In	NA	5.005849075696688	CVL	Luminex (or other bead-based)	Published	Serum progesterone - their phase
Byrne-2016	4	Ptid-4_Visit-1	Other	Other	DMPA	Ineligible - use of hormonal contraception or IUD	Ineligible - use of hormonal contraception or IUD	Ineligible - use of hormonal contraception or IUD	IL-6	114.27	3569	IL6	In	NA	6.836302883509772	CVL	Luminex (or other bead-based)	Published	Serum progesterone - their phase
Byrne-2016	5	Ptid-5_Visit-1	Other	Other	DMPA	Ineligible - use of hormonal contraception or IUD	Ineligible - use of hormonal contraception or IUD	Ineligible - use of hormonal contraception or IUD	IL-6	2.11	3569	IL6	In	NA	1.0772429989324603	CVL	Luminex (or other bead-based)	Published	Serum progesterone - their phase
Byrne-2016	6	Ptid-6_Visit-1	Other	Other	DMPA	Ineligible - use of hormonal contraception or IUD	Ineligible - use of hormonal contraception or IUD	Ineligible - use of hormonal contraception or IUD	IL-6	37.62	3569	IL6	In	NA	5.23342794374847	CVL	Luminex (or other bead-based)	Published	Serum progesterone - their phase
Byrne-2016	7	Ptid-7_Visit-1	Other	Other	DMPA	Ineligible - use of hormonal contraception or IUD	Ineligible - use of hormonal contraception or IUD	Ineligible - use of hormonal contraception or IUD	IL-6	24.07	3569	IL6	In	NA	4.589164236699772	CVL	Luminex (or other bead-based)	Published	Serum progesterone - their phase
Byrne-2016	8	Ptid-8_Visit-1	Other	Other	DMPA	Ineligible - use of hormonal contraception or IUD	Ineligible - use of hormonal contraception or IUD	Ineligible - use of hormonal contraception or IUD	IL-6	13.52	3569	IL6	In	NA	3.7570232465074596	CVL	Luminex (or other bead-based)	Published	Serum progesterone - their phase
Byrne-2016	9	Ptid-9_Visit-1	Other	Other	DMPA	Ineligible - use of hormonal contraception or IUD	Ineligible - use of hormonal contraception or IUD	Ineligible - use of hormonal contraception or IUD	IL-6	24.43	3569	IL6	In	NA	4.610581958492531	CVL	Luminex (or other bead-based)	Published	Serum progesterone - their phase
Byrne-2016	10	Ptid-10_Visit-1	Other	Other	DMPA	Ineligible - use of hormonal contraception or IUD	Ineligible - use of hormonal contraception or IUD	Ineligible - use of hormonal contraception or IUD	IL-6	209.81	3569	IL6	In	NA	7.712939631305699	CVL	Luminex (or other bead-based)	Published	Serum progesterone - their phase
Byrne-2016	11	Ptid-11_Visit-1	Other	Other	DMPA	Ineligible - use of hormonal contraception or IUD	Ineligible - use of hormonal contraception or IUD	Ineligible - use of hormonal contraception or IUD	IL-6	0.97	3569	IL6	In	NA	-0.043943347587597055	CVL	Luminex (or other bead-based)	Published	Serum progesterone - their phase
Byrne-2016	12	Ptid-12_Visit-1	Other	Other	DMPA	Ineligible - use of hormonal contraception or IUD	Ineligible - use of hormonal contraception or IUD	Ineligible - use of hormonal contraception or IUD	IL-6	2.18	3569	IL6	In	NA	1.1243281350022019	CVL	Luminex (or other bead-based)	Published	Serum progesterone - their phase
Byrne-2016	13	Ptid-13_Visit-1	Other	Other	DMPA	Ineligible - use of hormonal contraception or IUD	Ineligible - use of hormonal contraception or IUD	Ineligible - use of hormonal contraception or IUD	IL-6	1.93	3569	IL6	In	NA	0.9486008474933557	CVL	Luminex (or other bead-based)	Published	Serum progesterone - their phase
Byrne-2016	14	Ptid-14_Visit-1	Other	Other	DMPA	Ineligible - use of hormonal contraception or IUD	Ineligible - use of hormonal contraception or IUD	Ineligible - use of hormonal contraception or IUD	IL-6	17.51	3569	IL6	In	NA	4.130107178658833	CVL	Luminex (or other bead-based)	Published	Serum progesterone - their phase
Byrne-2016	15	Ptid-15_Visit-1	Other	Other	DMPA	Ineligible - use of hormonal contraception or IUD	Ineligible - use of hormonal contraception or IUD	Ineligible - use of hormonal contraception or IUD	IL-6	7.32	3569	IL6	In	NA	2.871843648509318	CVL	Luminex (or other bead-based)	Published	Serum progesterone - their phase
Byrne-2016	16	Ptid-16_Visit-2	Other	Other	DMPA	Ineligible - use of hormonal contraception or IUD	Ineligible - use of hormonal contraception or IUD	Ineligible - use of hormonal contraception or IUD	IL-6	25.91	3569	IL6	In	NA	4.695437110405369	CVL	Luminex (or other bead-based)	Published	Serum progesterone - their phase
Byrne-2016	17	Ptid-17_Visit-1	Other	Other	DMPA	Ineligible - use of hormonal contraception or IUD	Ineligible - use of hormonal contraception or IUD	Ineligible - use of hormonal contraception or IUD	IL-6	1.31	3569	IL6	In	NA	0.3895668117627256	CVL	Luminex (or other bead-based)	Published	Serum progesterone - their phase
Byrne-2016	18	Ptid-18_Visit-1	Other	Other	DMPA	Ineligible - use of hormonal contraception or IUD	Ineligible - use of hormonal contraception or IUD	Ineligible - use of hormonal contraception or IUD	IL-6	26.8	3569	IL6	In	NA	4.74416109557041	CVL	Luminex (or other bead-based)	Published	Serum progesterone - their phase
Byrne-2016	19	Ptid-19_Visit-1	Other	Other	DMPA	Ineligible - use of hormonal contraception or IUD	Ineligible - use of hormonal contraception or IUD	Ineligible - use of hormonal contraception or IUD	IL-6	52.45	3569	IL6	In	NA	5.712870867689905	CVL	Luminex (or other bead-based)	Published	Serum progesterone - their phase
Byrne-2016	20	Ptid-20_Visit-3	Other	Other	DMPA	Ineligible - use of hormonal contraception or IUD	Ineligible - use of hormonal contraception or IUD	Ineligible - use of hormonal contraception or IUD	IL-6	5.3	3569	IL6	In	NA	2.4059923596758366	CVL	Luminex (or other bead-based)	Published	Serum progesterone - their phase
Byrne-2016	21	Ptid-21_Visit-2	Other	Other	DMPA	Ineligible - use of hormonal contraception or IUD	Ineligible - use of hormonal contraception or IUD	Ineligible - use of hormonal contraception or IUD	IL-6	40.08	3569	IL6	In	NA	5.324810603420484	CVL	Luminex (or other bead-based)	Published	Serum progesterone - their phase
Byrne-2016	22	Ptid-22_Visit-1	Other	Other	DMPA	Ineligible - use of hormonal contraception or IUD	Ineligible - use of hormonal contraception or IUD	Ineligible - use of hormonal contraception or IUD	IL-6	2.64	3569	IL6	In	NA	1.4005379295837288	CVL	Luminex (or other bead-based)	Published	Serum progesterone - their phase
Byrne-2016	23	Ptid-23_Visit-1	Other	Other	DMPA	Ineligible - use of hormonal contraception or IUD	Ineligible - use of hormonal contraception or IUD	Ineligible - use of hormonal contraception or IUD	IL-6	10.35	3569	IL6	In	NA	3.371558862611963	CVL	Luminex (or other bead-based)	Published	Serum progesterone - their phase
Byrne-2016	24	Ptid-24_Visit-1	Other	Other	DMPA	Ineligible - use of hormonal contraception or IUD	Ineligible - use of hormonal contraception or IUD	Ineligible - use of hormonal contraception or IUD	IL-6	9.93	3569	IL6	In	NA	3.311793717753649	CVL	Luminex (or other bead-based)	Published	Serum progesterone - their phase
Byrne-2016	25	Ptid-25_Visit-3	Other	Other	DMPA	Ineligible - use of hormonal contraception or IUD	Ineligible - use of hormonal contraception or IUD	Ineligible - use of hormonal contraception or IUD	IL-6	13.58	3569	IL6	In	NA	3.763411574470007	CVL	Luminex (or other bead-based)	Published	Serum progesterone - their phase
Byrne-2016	26	Ptid-26_Visit-1	Other	Other	DMPA	Ineligible - use of hormonal contraception or IUD	Ineligible - use of hormonal contraception or IUD	Ineligible - use of hormonal contraception or IUD	IL-6	33.35	3569	IL6	In	NA	5.059614856297222	CVL	Luminex (or other bead-based)	Published	Serum progesterone - their phase
Byrne-2016	27	Ptid-27_Visit-1	Other	Other	DMPA	Ineligible - use of hormonal contraception or IUD	Ineligible - use of hormonal contraception or IUD	Ineligible - use of hormonal contraception or IUD	IL-6	18.64	3569	IL6	In	NA	4.220329954879555	CVL	Luminex (or other bead-based)	Published	Serum progesterone - their phase
Byrne-2016	28	Ptid-28_Visit-1	Other	Other	DMPA	Ineligible - use of hormonal contraception or IUD	Ineligible - use of hormonal contraception or IUD	Ineligible - use of hormonal contraception or IUD	IL-6	6.81	3569	IL6	In	NA	2.7676547982373463	CVL	Luminex (or other bead-based)	Published	Serum progesterone - their phase
Byrne-2016	29	Ptid-29_Visit-1	Other	Other	DMPA	Ineligible - use of hormonal contraception or IUD	Ineligible - use of hormonal contraception or IUD	Ineligible - use of hormonal contraception or IUD	IL-6	0.1	3569	IL6	Below	NA	-3.321928094887362	CVL	Luminex (or other bead-based)	Published	Serum progesterone - their phase
Byrne-2016	30	Ptid-30_Visit-1	Other	Other	DMPA	Ineligible - use of hormonal contraception or IUD	Ineligible - use of hormonal contraception or IUD	Ineligible - use of hormonal contraception or IUD	IL-6	8.39	3569	IL6	In	NA	3.0686708106650986	CVL	Luminex (or other bead-based)	Published	Serum progesterone - their phase
Byrne-2016	31	Ptid-31_Visit-1	Other	Other	DMPA	Ineligible - use of hormonal contraception or IUD	Ineligible - use of hormonal contraception or IUD	Ineligible - use of hormonal contraception or IUD	IL-6	66.01	3569	IL6	In	NA	6.044612692957976	CVL	Luminex (or other bead-based)	Published	Serum progesterone - their phase
Byrne-2016	32	Ptid-32_Visit-1	Other	Other	DMPA	Ineligible - use of hormonal contraception or IUD	Ineligible - use of hormonal contraception or IUD	Ineligible - use of hormonal contraception or IUD	IL-6	7.86	3569	IL6	In	NA	2.974529312483882	CVL	Luminex (or other bead-based)	Published	Serum progesterone - their phase
Byrne-2016	33	Ptid-33_Visit-1	Other	Other	DMPA	Ineligible - use of hormonal contraception or IUD	Ineligible - use of hormonal contraception or IUD	Ineligible - use of hormonal contraception or IUD	IL-6	56.9	3569	IL6	In	NA	5.83035674741922	CVL	Luminex (or other bead-based)	Published	Serum progesterone - their phase
Byrne-2016	34	Ptid-34_Visit-1	Other	Other	DMPA	Ineligible - use of hormonal contraception or IUD	Ineligible - use of hormonal contraception or IUD	Ineligible - use of hormonal contraception or IUD	IL-6	7.97	3569	IL6	In	NA	2.9945797242157473	CVL	Luminex (or other bead-based)	Published	Serum progesterone - their phase
Byrne-2016	35	Ptid-35_Visit-1	Other	Other	DMPA	Ineligible - use of hormonal contraception or IUD	Ineligible - use of hormonal contraception or IUD	Ineligible - use of hormonal contraception or IUD	IL-6	7.26	3569	IL6	In	NA	2.859969548221026	CVL	Luminex (or other bead-based)	Published	Serum progesterone - their phase
Byrne-2016	36	Ptid-36_Visit-1	Other	Other	DMPA	Ineligible - use of hormonal contraception or IUD	Ineligible - use of hormonal contraception or IUD	Ineligible - use of hormonal contraception or IUD	IL-6	2.45	3569	IL6	In	NA	1.292781749227846	CVL	Luminex (or other bead-based)	Published	Serum progesterone - their phase
Byrne-2016	37	Ptid-37_Visit-1	Other	Other	DMPA	Ineligible - use of hormonal contraception or IUD	Ineligible - use of hormonal contraception or IUD	Ineligible - use of hormonal contraception or IUD	IL-6	8.35	3569	IL6	In	NA	3.0617761975866897	CVL	Luminex (or other bead-based)	Published	Serum progesterone - their phase
Byrne-2016	38	Ptid-38_Visit-1	Other	Other	DMPA	Ineligible - use of hormonal contraception or IUD	Ineligible - use of hormonal contraception or IUD	Ineligible - use of hormonal contraception or IUD	IL-6	268.18	3569	IL6	In	NA	8.067057839482784	CVL	Luminex (or other bead-based)	Published	Serum progesterone - their phase
Byrne-2016	39	Ptid-39_Visit-1	Other	Other	DMPA	Ineligible - use of hormonal contraception or IUD	Ineligible - use of hormonal contraception or IUD	Ineligible - use of hormonal contraception or IUD	IL-6	21.3	3569	IL6	In	NA	4.412781525338476	CVL	Luminex (or other bead-based)	Published	Serum progesterone - their phase
Byrne-2016	40	Ptid-40_Visit-1	Other	Other	DMPA	Ineligible - use of hormonal contraception or IUD	Ineligible - use of hormonal contraception or IUD	Ineligible - use of hormonal contraception or IUD	IL-6	3.49	3569	IL6	In	NA	1.8032270364349277	CVL	Luminex (or other bead-based)	Published	Serum progesterone - their phase
Byrne-2016	41	Ptid-41_Visit-1	Other	Other	DMPA	Ineligible - use of hormonal contraception or IUD	Ineligible - use of hormonal contraception or IUD	Ineligible - use of hormonal contraception or IUD	IL-6	8.11	3569	IL6	In	NA	3.0197019144425483	CVL	Luminex (or other bead-based)	Published	Serum progesterone - their phase
Byrne-2016	42	Ptid-42_Visit-1	Other	Other	Nuristerate	Ineligible - use of hormonal contraception or IUD	Ineligible - use of hormonal contraception or IUD	Ineligible - use of hormonal contraception or IUD	IL-6	1.31	3569	IL6	In	NA	0.3895668117627256	CVL	Luminex (or other bead-based)	Published	Serum progesterone - their phase
Byrne-2016	43	Ptid-43_Visit-1	Other	Other	Nuristerate	Ineligible - use of hormonal contraception or IUD	Ineligible - use of hormonal contraception or IUD	Ineligible - use of hormonal contraception or IUD	IL-6	28.52	3569	IL6	In	NA	4.833902076669164	CVL	Luminex (or other bead-based)	Published	Serum progesterone - their phase
Byrne-2016	44	Ptid-44_Visit-1	Other	Other	Nuristerate	Ineligible - use of hormonal contraception or IUD	Ineligible - use of hormonal contraception or IUD	Ineligible - use of hormonal contraception or IUD	IL-6	2.9	3569	IL6	In	NA	1.5360529002402097	CVL	Luminex (or other bead-based)	Published	Serum progesterone - their phase
Byrne-2016	45	Ptid-45_Visit-1	Other	Other	Nuristerate	Ineligible - use of hormonal contraception or IUD	Ineligible - use of hormonal contraception or IUD	Ineligible - use of hormonal contraception or IUD	IL-6	3.77	3569	IL6	In	NA	1.9145645234939397	CVL	Luminex (or other bead-based)	Published	Serum progesterone - their phase
Byrne-2016	46	Ptid-46_Visit-1	Other	Other	Nuristerate	Ineligible - use of hormonal contraception or IUD	Ineligible - use of hormonal contraception or IUD	Ineligible - use of hormonal contraception or IUD	IL-6	42.66	3569	IL6	In	NA	5.414812060565847	CVL	Luminex (or other bead-based)	Published	Serum progesterone - their phase
Byrne-2016	47	Ptid-47_Visit-2	Other	Other	Nuristerate	Ineligible - use of hormonal contraception or IUD	Ineligible - use of hormonal contraception or IUD	Ineligible - use of hormonal contraception or IUD	IL-6	24.01	3569	IL6	In	NA	4.5855634984556914	CVL	Luminex (or other bead-based)	Published	Serum progesterone - their phase
Byrne-2016	48	Ptid-48_Visit-1	Other	Other	Nuristerate	Ineligible - use of hormonal contraception or IUD	Ineligible - use of hormonal contraception or IUD	Ineligible - use of hormonal contraception or IUD	IL-6	0.27	3569	IL6	In	NA	-1.8889686876112561	CVL	Luminex (or other bead-based)	Published	Serum progesterone - their phase
Byrne-2016	49	Ptid-49_Visit-1	Other	Other	Nuristerate	Ineligible - use of hormonal contraception or IUD	Ineligible - use of hormonal contraception or IUD	Ineligible - use of hormonal contraception or IUD	IL-6	2	3569	IL6	In	NA	1	CVL	Luminex (or other bead-based)	Published	Serum progesterone - their phase
Byrne-2016	50	Ptid-50_Visit-1	Other	Other	Nuristerate	Ineligible - use of hormonal contraception or IUD	Ineligible - use of hormonal contraception or IUD	Ineligible - use of hormonal contraception or IUD	IL-6	72.87	3569	IL6	In	NA	6.187253085582297	CVL	Luminex (or other bead-based)	Published	Serum progesterone - their phase
Byrne-2016	51	Ptid-51_Visit-1	Other	Other	Nuristerate	Ineligible - use of hormonal contraception or IUD	Ineligible - use of hormonal contraception or IUD	Ineligible - use of hormonal contraception or IUD	IL-6	6.75	3569	IL6	In	NA	2.7548875021634687	CVL	Luminex (or other bead-based)	Published	Serum progesterone - their phase
Byrne-2016	52	Ptid-52_Visit-1	Follicular	Follicular	None	Eligible	Eligible	Eligible	IL-6	3	3569	IL6	In	NA	1.584962500721156	CVL	Luminex (or other bead-based)	Published	Serum progesterone - their phase
Byrne-2016	53	Ptid-53_Visit-1	Follicular	Follicular	None	Eligible	Eligible	Eligible	IL-6	23.39	3569	IL6	In	NA	4.547819956577703	CVL	Luminex (or other bead-based)	Published	Serum progesterone - their phase
Byrne-2016	54	Ptid-54_Visit-1	Follicular	Follicular	None	Eligible	Eligible	Eligible	IL-6	51.92	3569	IL6	In	NA	5.698218478224414	CVL	Luminex (or other bead-based)	Published	Serum progesterone - their phase
Byrne-2016	55	Ptid-55_Visit-1	Follicular	Follicular	None	Eligible	Eligible	Eligible	IL-6	6.29	3569	IL6	In	NA	2.6530600171045644	CVL	Luminex (or other bead-based)	Published	Serum progesterone - their phase
Byrne-2016	56	Ptid-56_Visit-1	Follicular	Follicular	None	Eligible	Eligible	Eligible	IL-6	4.55	3569	IL6	In	NA	2.1858665453113337	CVL	Luminex (or other bead-based)	Published	Serum progesterone - their phase
Byrne-2016	57	Ptid-57_Visit-4	Follicular	Follicular	None	Eligible	Eligible	Eligible	IL-6	6.28	3569	IL6	In	NA	2.6507645591169022	CVL	Luminex (or other bead-based)	Published	Serum progesterone - their phase
Byrne-2016	58	Ptid-58_Visit-1	Follicular	Follicular	None	Eligible	Eligible	Eligible	IL-6	179.73	3569	IL6	In	NA	7.4896874291115605	CVL	Luminex (or other bead-based)	Published	Serum progesterone - their phase
Byrne-2016	59	Ptid-59_Visit-1	Follicular	Follicular	None	Eligible	Eligible	Eligible	IL-6	18.3	3569	IL6	In	NA	4.19377174339668	CVL	Luminex (or other bead-based)	Published	Serum progesterone - their phase
Byrne-2016	60	Ptid-60_Visit-2	Follicular	Follicular	None	Eligible	Eligible	Eligible	IL-6	97.68	3569	IL6	In	NA	6.609991295212678	CVL	Luminex (or other bead-based)	Published	Serum progesterone - their phase
Byrne-2016	61	Ptid-61_Visit-2	Follicular	Follicular	None	Eligible	Eligible	Eligible	IL-6	8.58	3569	IL6	In	NA	3.1009776477248208	CVL	Luminex (or other bead-based)	Published	Serum progesterone - their phase
Byrne-2016	62	Ptid-62_Visit-1	Follicular	Follicular	None	Eligible	Eligible	Eligible	IL-6	1.42	3569	IL6	In	NA	0.5058909297299573	CVL	Luminex (or other bead-based)	Published	Serum progesterone - their phase
Byrne-2016	63	Ptid-63_Visit-1	Follicular	Follicular	None	Eligible	Eligible	Eligible	IL-6	18.83	3569	IL6	In	NA	4.234961094839504	CVL	Luminex (or other bead-based)	Published	Serum progesterone - their phase
Byrne-2016	64	Ptid-64_Visit-2	Follicular	Follicular	None	Eligible	Eligible	Eligible	IL-6	1.07	3569	IL6	In	NA	0.09761079662642233	CVL	Luminex (or other bead-based)	Published	Serum progesterone - their phase
Byrne-2016	65	Ptid-65_Visit-2	Follicular	Follicular	None	Eligible	Eligible	Eligible	IL-6	0.1	3569	IL6	Below	NA	-3.321928094887362	CVL	Luminex (or other bead-based)	Published	Serum progesterone - their phase
Byrne-2016	66	Ptid-66_Visit-1	Follicular	Follicular	None	Eligible	Eligible	Eligible	IL-6	2.07	3569	IL6	In	NA	1.0496307677246004	CVL	Luminex (or other bead-based)	Published	Serum progesterone - their phase
Byrne-2016	67	Ptid-67_Visit-1	Follicular	Follicular	None	Eligible	Eligible	Eligible	IL-6	80.9	3569	IL6	In	NA	6.338067797542616	CVL	Luminex (or other bead-based)	Published	Serum progesterone - their phase
Byrne-2016	68	Ptid-68_Visit-1	Follicular	Follicular	None	Eligible	Eligible	Eligible	IL-6	11.52	3569	IL6	In	NA	3.526068811667588	CVL	Luminex (or other bead-based)	Published	Serum progesterone - their phase
Byrne-2016	69	Ptid-69_Visit-2	Follicular	Follicular	None	Eligible	Eligible	Eligible	IL-6	6.28	3569	IL6	In	NA	2.6507645591169022	CVL	Luminex (or other bead-based)	Published	Serum progesterone - their phase
Byrne-2016	70	Ptid-70_Visit-1	Follicular	Follicular	None	Eligible	Eligible	Eligible	IL-6	7.23	3569	IL6	In	NA	2.853995647176393	CVL	Luminex (or other bead-based)	Published	Serum progesterone - their phase
Byrne-2016	71	Ptid-71_Visit-3	Follicular	Follicular	None	Eligible	Eligible	Eligible	IL-6	16.19	3569	IL6	In	NA	4.0170310805278415	CVL	Luminex (or other bead-based)	Published	Serum progesterone - their phase
Byrne-2016	72	Ptid-72_Visit-1	Follicular	Follicular	None	Eligible	Eligible	Eligible	IL-6	4.11	3569	IL6	In	NA	2.0391383939069585	CVL	Luminex (or other bead-based)	Published	Serum progesterone - their phase
Byrne-2016	73	Ptid-73_Visit-1	Follicular	Follicular	None	Eligible	Eligible	Eligible	IL-6	7.01	3569	IL6	In	NA	2.8094144442358986	CVL	Luminex (or other bead-based)	Published	Serum progesterone - their phase
Byrne-2016	74	Ptid-74_Visit-1	Follicular	Follicular	None	Eligible	Eligible	Eligible	IL-6	19.48	3569	IL6	In	NA	4.283921772307617	CVL	Luminex (or other bead-based)	Published	Serum progesterone - their phase
Byrne-2016	75	Ptid-75_Visit-1	Follicular	Follicular	None	Eligible	Eligible	Eligible	IL-6	3.54	3569	IL6	In	NA	1.8237493603082728	CVL	Luminex (or other bead-based)	Published	Serum progesterone - their phase
Byrne-2016	76	Ptid-76_Visit-1	Follicular	Follicular	None	Eligible	Eligible	Eligible	IL-6	46.54	3569	IL6	In	NA	5.540399305630624	CVL	Luminex (or other bead-based)	Published	Serum progesterone - their phase
Byrne-2016	77	Ptid-77_Visit-1	Follicular	Follicular	None	Eligible	Eligible	Eligible	IL-6	38.48	3569	IL6	In	NA	5.2660368939953175	CVL	Luminex (or other bead-based)	Published	Serum progesterone - their phase
Byrne-2016	78	Ptid-78_Visit-2	Follicular	Follicular	None	Eligible	Eligible	Eligible	IL-6	30.56	3569	IL6	In	NA	4.933572638261024	CVL	Luminex (or other bead-based)	Published	Serum progesterone - their phase
Byrne-2016	79	Ptid-79_Visit-1	Follicular	Follicular	None	Eligible	Eligible	Eligible	IL-6	26.01	3569	IL6	In	NA	4.700994494168267	CVL	Luminex (or other bead-based)	Published	Serum progesterone - their phase
Byrne-2016	80	Ptid-80_Visit-1	Follicular	Follicular	None	Eligible	Eligible	Eligible	IL-6	0.29	3569	IL6	In	NA	-1.7858751946471527	CVL	Luminex (or other bead-based)	Published	Serum progesterone - their phase
Byrne-2016	81	Ptid-81_Visit-1	Follicular	Follicular	None	Eligible	Eligible	Eligible	IL-6	6.66	3569	IL6	In	NA	2.7355221772965375	CVL	Luminex (or other bead-based)	Published	Serum progesterone - their phase
Byrne-2016	82	Ptid-82_Visit-1	Follicular	Follicular	None	Eligible	Eligible	Eligible	IL-6	25.66	3569	IL6	In	NA	4.681449265314958	CVL	Luminex (or other bead-based)	Published	Serum progesterone - their phase
Byrne-2016	83	Ptid-83_Visit-1	Follicular	Follicular	None	Eligible	Eligible	Eligible	IL-6	0.1	3569	IL6	Below	NA	-3.321928094887362	CVL	Luminex (or other bead-based)	Published	Serum progesterone - their phase
Byrne-2016	84	Ptid-84_Visit-1	Follicular	Follicular	None	Eligible	Eligible	Eligible	IL-6	1	3569	IL6	In	NA	0	CVL	Luminex (or other bead-based)	Published	Serum progesterone - their phase
Byrne-2016	85	Ptid-85_Visit-1	Luteal	Luteal	None	Eligible	Eligible	Eligible	IL-6	31.13	3569	IL6	In	NA	4.960233671694454	CVL	Luminex (or other bead-based)	Published	Serum progesterone - their phase
Byrne-2016	86	Ptid-86_Visit-1	Luteal	Luteal	None	Eligible	Eligible	Eligible	IL-6	6.39	3569	IL6	In	NA	2.6758159311722696	CVL	Luminex (or other bead-based)	Published	Serum progesterone - their phase
Byrne-2016	87	Ptid-87_Visit-1	Luteal	Luteal	None	Eligible	Eligible	Eligible	IL-6	44.44	3569	IL6	In	NA	5.473786911614368	CVL	Luminex (or other bead-based)	Published	Serum progesterone - their phase
Byrne-2016	88	Ptid-88_Visit-1	Luteal	Luteal	None	Eligible	Eligible	Eligible	IL-6	7.29	3569	IL6	In	NA	2.8659188145522125	CVL	Luminex (or other bead-based)	Published	Serum progesterone - their phase
Byrne-2016	89	Ptid-89_Visit-1	Luteal	Luteal	None	Eligible	Eligible	Eligible	IL-6	10.67	3569	IL6	In	NA	3.4154882710497003	CVL	Luminex (or other bead-based)	Published	Serum progesterone - their phase
Byrne-2016	90	Ptid-90_Visit-1	Luteal	Luteal	None	Eligible	Eligible	Eligible	IL-6	37.09	3569	IL6	In	NA	5.212958362728285	CVL	Luminex (or other bead-based)	Published	Serum progesterone - their phase
Byrne-2016	91	Ptid-91_Visit-3	Luteal	Luteal	None	Eligible	Eligible	Eligible	IL-6	8.12	3569	IL6	In	NA	3.0214797274104512	CVL	Luminex (or other bead-based)	Published	Serum progesterone - their phase
Byrne-2016	92	Ptid-92_Visit-3	Luteal	Luteal	None	Eligible	Eligible	Eligible	IL-6	7.91	3569	IL6	In	NA	2.983677694698067	CVL	Luminex (or other bead-based)	Published	Serum progesterone - their phase
Byrne-2016	93	Ptid-93_Visit-1	Luteal	Luteal	None	Eligible	Eligible	Eligible	IL-6	14.44	3569	IL6	In	NA	3.851998837112446	CVL	Luminex (or other bead-based)	Published	Serum progesterone - their phase
Byrne-2016	94	Ptid-94_Visit-1	Luteal	Luteal	None	Eligible	Eligible	Eligible	IL-6	51.57	3569	IL6	In	NA	5.6884601404244926	CVL	Luminex (or other bead-based)	Published	Serum progesterone - their phase
Byrne-2016	95	Ptid-95_Visit-1	Luteal	Luteal	None	Eligible	Eligible	Eligible	IL-6	1.22	3569	IL6	In	NA	0.28688114778816154	CVL	Luminex (or other bead-based)	Published	Serum progesterone - their phase
Byrne-2016	96	Ptid-96_Visit-1	Luteal	Luteal	None	Eligible	Eligible	Eligible	IL-6	0.5	3569	IL6	In	NA	-1	CVL	Luminex (or other bead-based)	Published	Serum progesterone - their phase
Byrne-2016	97	Ptid-97_Visit-1	Luteal	Luteal	None	Eligible	Eligible	Eligible	IL-6	20.96	3569	IL6	In	NA	4.389566811762726	CVL	Luminex (or other bead-based)	Published	Serum progesterone - their phase
Byrne-2016	98	Ptid-98_Visit-1	Luteal	Luteal	None	Eligible	Eligible	Eligible	IL-6	41.64	3569	IL6	In	NA	5.379898163524692	CVL	Luminex (or other bead-based)	Published	Serum progesterone - their phase
Byrne-2016	99	Ptid-99_Visit-1	Luteal	Luteal	None	Eligible	Eligible	Eligible	IL-6	14.28	3569	IL6	In	NA	3.835924074254375	CVL	Luminex (or other bead-based)	Published	Serum progesterone - their phase
Byrne-2016	100	Ptid-100_Visit-1	Luteal	Luteal	None	Eligible	Eligible	Eligible	IL-6	5.67	3569	IL6	In	NA	2.503348735167504	CVL	Luminex (or other bead-based)	Published	Serum progesterone - their phase
Byrne-2016	1	Ptid-1_Visit-1	Other	Other	DMPA	Ineligible - use of hormonal contraception or IUD	Ineligible - use of hormonal contraception or IUD	Ineligible - use of hormonal contraception or IUD	IL-8	2590.09	3576	CXCL8	In	NA	11.33878651396302	CVL	Luminex (or other bead-based)	Published	Serum progesterone - their phase
Byrne-2016	2	Ptid-2_Visit-1	Other	Other	DMPA	Ineligible - use of hormonal contraception or IUD	Ineligible - use of hormonal contraception or IUD	Ineligible - use of hormonal contraception or IUD	IL-8	1303	3576	CXCL8	In	NA	10.347621368568134	CVL	Luminex (or other bead-based)	Published	Serum progesterone - their phase
Byrne-2016	3	Ptid-3_Visit-1	Other	Other	DMPA	Ineligible - use of hormonal contraception or IUD	Ineligible - use of hormonal contraception or IUD	Ineligible - use of hormonal contraception or IUD	IL-8	915.03	3576	CXCL8	In	NA	9.837675233872739	CVL	Luminex (or other bead-based)	Published	Serum progesterone - their phase
Byrne-2016	4	Ptid-4_Visit-1	Other	Other	DMPA	Ineligible - use of hormonal contraception or IUD	Ineligible - use of hormonal contraception or IUD	Ineligible - use of hormonal contraception or IUD	IL-8	1479.25	3576	CXCL8	In	NA	10.530650179750014	CVL	Luminex (or other bead-based)	Published	Serum progesterone - their phase
Byrne-2016	5	Ptid-5_Visit-1	Other	Other	DMPA	Ineligible - use of hormonal contraception or IUD	Ineligible - use of hormonal contraception or IUD	Ineligible - use of hormonal contraception or IUD	IL-8	2679.26	3576	CXCL8	In	NA	11.387618874244707	CVL	Luminex (or other bead-based)	Published	Serum progesterone - their phase
Byrne-2016	6	Ptid-6_Visit-1	Other	Other	DMPA	Ineligible - use of hormonal contraception or IUD	Ineligible - use of hormonal contraception or IUD	Ineligible - use of hormonal contraception or IUD	IL-8	2632.64	3576	CXCL8	In	NA	11.362294538395586	CVL	Luminex (or other bead-based)	Published	Serum progesterone - their phase
Byrne-2016	7	Ptid-7_Visit-1	Other	Other	DMPA	Ineligible - use of hormonal contraception or IUD	Ineligible - use of hormonal contraception or IUD	Ineligible - use of hormonal contraception or IUD	IL-8	2474.08	3576	CXCL8	In	NA	11.272676435638154	CVL	Luminex (or other bead-based)	Published	Serum progesterone - their phase
Byrne-2016	8	Ptid-8_Visit-1	Other	Other	DMPA	Ineligible - use of hormonal contraception or IUD	Ineligible - use of hormonal contraception or IUD	Ineligible - use of hormonal contraception or IUD	IL-8	168.52	3576	CXCL8	In	NA	7.39677601078753	CVL	Luminex (or other bead-based)	Published	Serum progesterone - their phase
Byrne-2016	9	Ptid-9_Visit-1	Other	Other	DMPA	Ineligible - use of hormonal contraception or IUD	Ineligible - use of hormonal contraception or IUD	Ineligible - use of hormonal contraception or IUD	IL-8	2737.53	3576	CXCL8	In	NA	11.41865905964588	CVL	Luminex (or other bead-based)	Published	Serum progesterone - their phase
Byrne-2016	11	Ptid-11_Visit-1	Other	Other	DMPA	Ineligible - use of hormonal contraception or IUD	Ineligible - use of hormonal contraception or IUD	Ineligible - use of hormonal contraception or IUD	IL-8	621.11	3576	CXCL8	In	NA	9.278704985436127	CVL	Luminex (or other bead-based)	Published	Serum progesterone - their phase
Byrne-2016	12	Ptid-12_Visit-1	Other	Other	DMPA	Ineligible - use of hormonal contraception or IUD	Ineligible - use of hormonal contraception or IUD	Ineligible - use of hormonal contraception or IUD	IL-8	1131.3	3576	CXCL8	In	NA	10.143765840975458	CVL	Luminex (or other bead-based)	Published	Serum progesterone - their phase
Byrne-2016	13	Ptid-13_Visit-1	Other	Other	DMPA	Ineligible - use of hormonal contraception or IUD	Ineligible - use of hormonal contraception or IUD	Ineligible - use of hormonal contraception or IUD	IL-8	943.73	3576	CXCL8	In	NA	9.882230355106099	CVL	Luminex (or other bead-based)	Published	Serum progesterone - their phase
Byrne-2016	14	Ptid-14_Visit-1	Other	Other	DMPA	Ineligible - use of hormonal contraception or IUD	Ineligible - use of hormonal contraception or IUD	Ineligible - use of hormonal contraception or IUD	IL-8	411.53	3576	CXCL8	In	NA	8.684853794841139	CVL	Luminex (or other bead-based)	Published	Serum progesterone - their phase
Byrne-2016	15	Ptid-15_Visit-1	Other	Other	DMPA	Ineligible - use of hormonal contraception or IUD	Ineligible - use of hormonal contraception or IUD	Ineligible - use of hormonal contraception or IUD	IL-8	2240.19	3576	CXCL8	In	NA	11.129405383209761	CVL	Luminex (or other bead-based)	Published	Serum progesterone - their phase
Byrne-2016	16	Ptid-16_Visit-2	Other	Other	DMPA	Ineligible - use of hormonal contraception or IUD	Ineligible - use of hormonal contraception or IUD	Ineligible - use of hormonal contraception or IUD	IL-8	2500.14	3576	CXCL8	In	NA	11.287793168209678	CVL	Luminex (or other bead-based)	Published	Serum progesterone - their phase
Byrne-2016	17	Ptid-17_Visit-1	Other	Other	DMPA	Ineligible - use of hormonal contraception or IUD	Ineligible - use of hormonal contraception or IUD	Ineligible - use of hormonal contraception or IUD	IL-8	460.3	3576	CXCL8	In	NA	8.846430632336524	CVL	Luminex (or other bead-based)	Published	Serum progesterone - their phase
Byrne-2016	18	Ptid-18_Visit-1	Other	Other	DMPA	Ineligible - use of hormonal contraception or IUD	Ineligible - use of hormonal contraception or IUD	Ineligible - use of hormonal contraception or IUD	IL-8	406.5	3576	CXCL8	In	NA	8.667111542075027	CVL	Luminex (or other bead-based)	Published	Serum progesterone - their phase
Byrne-2016	19	Ptid-19_Visit-1	Other	Other	DMPA	Ineligible - use of hormonal contraception or IUD	Ineligible - use of hormonal contraception or IUD	Ineligible - use of hormonal contraception or IUD	IL-8	1340.64	3576	CXCL8	In	NA	10.388706169226381	CVL	Luminex (or other bead-based)	Published	Serum progesterone - their phase
Byrne-2016	20	Ptid-20_Visit-3	Other	Other	DMPA	Ineligible - use of hormonal contraception or IUD	Ineligible - use of hormonal contraception or IUD	Ineligible - use of hormonal contraception or IUD	IL-8	219.74	3576	CXCL8	In	NA	7.779653701998116	CVL	Luminex (or other bead-based)	Published	Serum progesterone - their phase
Byrne-2016	21	Ptid-21_Visit-2	Other	Other	DMPA	Ineligible - use of hormonal contraception or IUD	Ineligible - use of hormonal contraception or IUD	Ineligible - use of hormonal contraception or IUD	IL-8	14102.87	3576	CXCL8	In	NA	13.783701167239453	CVL	Luminex (or other bead-based)	Published	Serum progesterone - their phase
Byrne-2016	22	Ptid-22_Visit-1	Other	Other	DMPA	Ineligible - use of hormonal contraception or IUD	Ineligible - use of hormonal contraception or IUD	Ineligible - use of hormonal contraception or IUD	IL-8	660.22	3576	CXCL8	In	NA	9.366803032460862	CVL	Luminex (or other bead-based)	Published	Serum progesterone - their phase
Byrne-2016	23	Ptid-23_Visit-1	Other	Other	DMPA	Ineligible - use of hormonal contraception or IUD	Ineligible - use of hormonal contraception or IUD	Ineligible - use of hormonal contraception or IUD	IL-8	132.55	3576	CXCL8	In	NA	7.050392859979897	CVL	Luminex (or other bead-based)	Published	Serum progesterone - their phase
Byrne-2016	24	Ptid-24_Visit-1	Other	Other	DMPA	Ineligible - use of hormonal contraception or IUD	Ineligible - use of hormonal contraception or IUD	Ineligible - use of hormonal contraception or IUD	IL-8	1811.71	3576	CXCL8	In	NA	10.823136326665887	CVL	Luminex (or other bead-based)	Published	Serum progesterone - their phase
Byrne-2016	25	Ptid-25_Visit-3	Other	Other	DMPA	Ineligible - use of hormonal contraception or IUD	Ineligible - use of hormonal contraception or IUD	Ineligible - use of hormonal contraception or IUD	IL-8	196.89	3576	CXCL8	In	NA	7.621246028709603	CVL	Luminex (or other bead-based)	Published	Serum progesterone - their phase
Byrne-2016	26	Ptid-26_Visit-1	Other	Other	DMPA	Ineligible - use of hormonal contraception or IUD	Ineligible - use of hormonal contraception or IUD	Ineligible - use of hormonal contraception or IUD	IL-8	702.65	3576	CXCL8	In	NA	9.45666243098838	CVL	Luminex (or other bead-based)	Published	Serum progesterone - their phase
Byrne-2016	27	Ptid-27_Visit-1	Other	Other	DMPA	Ineligible - use of hormonal contraception or IUD	Ineligible - use of hormonal contraception or IUD	Ineligible - use of hormonal contraception or IUD	IL-8	107.85	3576	CXCL8	In	NA	6.7528823662730915	CVL	Luminex (or other bead-based)	Published	Serum progesterone - their phase
Byrne-2016	28	Ptid-28_Visit-1	Other	Other	DMPA	Ineligible - use of hormonal contraception or IUD	Ineligible - use of hormonal contraception or IUD	Ineligible - use of hormonal contraception or IUD	IL-8	109.51	3576	CXCL8	In	NA	6.774918806557193	CVL	Luminex (or other bead-based)	Published	Serum progesterone - their phase
Byrne-2016	29	Ptid-29_Visit-1	Other	Other	DMPA	Ineligible - use of hormonal contraception or IUD	Ineligible - use of hormonal contraception or IUD	Ineligible - use of hormonal contraception or IUD	IL-8	225.3	3576	CXCL8	In	NA	7.8157035033480655	CVL	Luminex (or other bead-based)	Published	Serum progesterone - their phase
Byrne-2016	30	Ptid-30_Visit-1	Other	Other	DMPA	Ineligible - use of hormonal contraception or IUD	Ineligible - use of hormonal contraception or IUD	Ineligible - use of hormonal contraception or IUD	IL-8	886.77	3576	CXCL8	In	NA	9.792416153503481	CVL	Luminex (or other bead-based)	Published	Serum progesterone - their phase
Byrne-2016	31	Ptid-31_Visit-1	Other	Other	DMPA	Ineligible - use of hormonal contraception or IUD	Ineligible - use of hormonal contraception or IUD	Ineligible - use of hormonal contraception or IUD	IL-8	387.04	3576	CXCL8	In	NA	8.596338864205201	CVL	Luminex (or other bead-based)	Published	Serum progesterone - their phase
Byrne-2016	32	Ptid-32_Visit-1	Other	Other	DMPA	Ineligible - use of hormonal contraception or IUD	Ineligible - use of hormonal contraception or IUD	Ineligible - use of hormonal contraception or IUD	IL-8	79.03	3576	CXCL8	In	NA	6.30432850305588	CVL	Luminex (or other bead-based)	Published	Serum progesterone - their phase
Byrne-2016	33	Ptid-33_Visit-1	Other	Other	DMPA	Ineligible - use of hormonal contraception or IUD	Ineligible - use of hormonal contraception or IUD	Ineligible - use of hormonal contraception or IUD	IL-8	214.48	3576	CXCL8	In	NA	7.744699314207836	CVL	Luminex (or other bead-based)	Published	Serum progesterone - their phase
Byrne-2016	34	Ptid-34_Visit-1	Other	Other	DMPA	Ineligible - use of hormonal contraception or IUD	Ineligible - use of hormonal contraception or IUD	Ineligible - use of hormonal contraception or IUD	IL-8	270.89	3576	CXCL8	In	NA	8.081563326700795	CVL	Luminex (or other bead-based)	Published	Serum progesterone - their phase
Byrne-2016	35	Ptid-35_Visit-1	Other	Other	DMPA	Ineligible - use of hormonal contraception or IUD	Ineligible - use of hormonal contraception or IUD	Ineligible - use of hormonal contraception or IUD	IL-8	224.86	3576	CXCL8	In	NA	7.812883234909542	CVL	Luminex (or other bead-based)	Published	Serum progesterone - their phase
Byrne-2016	36	Ptid-36_Visit-1	Other	Other	DMPA	Ineligible - use of hormonal contraception or IUD	Ineligible - use of hormonal contraception or IUD	Ineligible - use of hormonal contraception or IUD	IL-8	98.16	3576	CXCL8	In	NA	6.61706334388818	CVL	Luminex (or other bead-based)	Published	Serum progesterone - their phase
Byrne-2016	37	Ptid-37_Visit-1	Other	Other	DMPA	Ineligible - use of hormonal contraception or IUD	Ineligible - use of hormonal contraception or IUD	Ineligible - use of hormonal contraception or IUD	IL-8	998.82	3576	CXCL8	In	NA	9.96408089931872	CVL	Luminex (or other bead-based)	Published	Serum progesterone - their phase
Byrne-2016	38	Ptid-38_Visit-1	Other	Other	DMPA	Ineligible - use of hormonal contraception or IUD	Ineligible - use of hormonal contraception or IUD	Ineligible - use of hormonal contraception or IUD	IL-8	2855.88	3576	CXCL8	In	NA	11.479719645316896	CVL	Luminex (or other bead-based)	Published	Serum progesterone - their phase
Byrne-2016	39	Ptid-39_Visit-1	Other	Other	DMPA	Ineligible - use of hormonal contraception or IUD	Ineligible - use of hormonal contraception or IUD	Ineligible - use of hormonal contraception or IUD	IL-8	146.06	3576	CXCL8	In	NA	7.190417325459974	CVL	Luminex (or other bead-based)	Published	Serum progesterone - their phase
Byrne-2016	40	Ptid-40_Visit-1	Other	Other	DMPA	Ineligible - use of hormonal contraception or IUD	Ineligible - use of hormonal contraception or IUD	Ineligible - use of hormonal contraception or IUD	IL-8	176.56	3576	CXCL8	In	NA	7.46401472450489	CVL	Luminex (or other bead-based)	Published	Serum progesterone - their phase
Byrne-2016	41	Ptid-41_Visit-1	Other	Other	DMPA	Ineligible - use of hormonal contraception or IUD	Ineligible - use of hormonal contraception or IUD	Ineligible - use of hormonal contraception or IUD	IL-8	296.5	3576	CXCL8	In	NA	8.211888294546004	CVL	Luminex (or other bead-based)	Published	Serum progesterone - their phase
Byrne-2016	42	Ptid-42_Visit-1	Other	Other	Nuristerate	Ineligible - use of hormonal contraception or IUD	Ineligible - use of hormonal contraception or IUD	Ineligible - use of hormonal contraception or IUD	IL-8	183.22	3576	CXCL8	In	NA	7.517433184071687	CVL	Luminex (or other bead-based)	Published	Serum progesterone - their phase
Byrne-2016	43	Ptid-43_Visit-1	Other	Other	Nuristerate	Ineligible - use of hormonal contraception or IUD	Ineligible - use of hormonal contraception or IUD	Ineligible - use of hormonal contraception or IUD	IL-8	370.33	3576	CXCL8	In	NA	8.532667615055571	CVL	Luminex (or other bead-based)	Published	Serum progesterone - their phase
Byrne-2016	44	Ptid-44_Visit-1	Other	Other	Nuristerate	Ineligible - use of hormonal contraception or IUD	Ineligible - use of hormonal contraception or IUD	Ineligible - use of hormonal contraception or IUD	IL-8	2071.79	3576	CXCL8	In	NA	11.01666206118432	CVL	Luminex (or other bead-based)	Published	Serum progesterone - their phase
Byrne-2016	45	Ptid-45_Visit-1	Other	Other	Nuristerate	Ineligible - use of hormonal contraception or IUD	Ineligible - use of hormonal contraception or IUD	Ineligible - use of hormonal contraception or IUD	IL-8	1373.49	3576	CXCL8	In	NA	10.423630691251372	CVL	Luminex (or other bead-based)	Published	Serum progesterone - their phase
Byrne-2016	46	Ptid-46_Visit-1	Other	Other	Nuristerate	Ineligible - use of hormonal contraception or IUD	Ineligible - use of hormonal contraception or IUD	Ineligible - use of hormonal contraception or IUD	IL-8	314.31	3576	CXCL8	In	NA	8.296044363027852	CVL	Luminex (or other bead-based)	Published	Serum progesterone - their phase
Byrne-2016	47	Ptid-47_Visit-2	Other	Other	Nuristerate	Ineligible - use of hormonal contraception or IUD	Ineligible - use of hormonal contraception or IUD	Ineligible - use of hormonal contraception or IUD	IL-8	2537.69	3576	CXCL8	In	NA	11.3093001273721	CVL	Luminex (or other bead-based)	Published	Serum progesterone - their phase
Byrne-2016	48	Ptid-48_Visit-1	Other	Other	Nuristerate	Ineligible - use of hormonal contraception or IUD	Ineligible - use of hormonal contraception or IUD	Ineligible - use of hormonal contraception or IUD	IL-8	34.37	3576	CXCL8	In	NA	5.103077946597573	CVL	Luminex (or other bead-based)	Published	Serum progesterone - their phase
Byrne-2016	49	Ptid-49_Visit-1	Other	Other	Nuristerate	Ineligible - use of hormonal contraception or IUD	Ineligible - use of hormonal contraception or IUD	Ineligible - use of hormonal contraception or IUD	IL-8	61.36	3576	CXCL8	In	NA	5.939226577728209	CVL	Luminex (or other bead-based)	Published	Serum progesterone - their phase
Byrne-2016	50	Ptid-50_Visit-1	Other	Other	Nuristerate	Ineligible - use of hormonal contraception or IUD	Ineligible - use of hormonal contraception or IUD	Ineligible - use of hormonal contraception or IUD	IL-8	178.6	3576	CXCL8	In	NA	7.48058827023386	CVL	Luminex (or other bead-based)	Published	Serum progesterone - their phase
Byrne-2016	51	Ptid-51_Visit-1	Other	Other	Nuristerate	Ineligible - use of hormonal contraception or IUD	Ineligible - use of hormonal contraception or IUD	Ineligible - use of hormonal contraception or IUD	IL-8	180.68	3576	CXCL8	In	NA	7.497293008662791	CVL	Luminex (or other bead-based)	Published	Serum progesterone - their phase
Byrne-2016	52	Ptid-52_Visit-1	Follicular	Follicular	None	Eligible	Eligible	Eligible	IL-8	48.57	3576	CXCL8	In	NA	5.601993581248998	CVL	Luminex (or other bead-based)	Published	Serum progesterone - their phase
Byrne-2016	53	Ptid-53_Visit-1	Follicular	Follicular	None	Eligible	Eligible	Eligible	IL-8	959.82	3576	CXCL8	In	NA	9.906620064925308	CVL	Luminex (or other bead-based)	Published	Serum progesterone - their phase
Byrne-2016	54	Ptid-54_Visit-1	Follicular	Follicular	None	Eligible	Eligible	Eligible	IL-8	2436.32	3576	CXCL8	In	NA	11.250487922049635	CVL	Luminex (or other bead-based)	Published	Serum progesterone - their phase
Byrne-2016	55	Ptid-55_Visit-1	Follicular	Follicular	None	Eligible	Eligible	Eligible	IL-8	523.47	3576	CXCL8	In	NA	9.031963048628205	CVL	Luminex (or other bead-based)	Published	Serum progesterone - their phase
Byrne-2016	56	Ptid-56_Visit-1	Follicular	Follicular	None	Eligible	Eligible	Eligible	IL-8	493.73	3576	CXCL8	In	NA	8.947578498488099	CVL	Luminex (or other bead-based)	Published	Serum progesterone - their phase
Byrne-2016	57	Ptid-57_Visit-4	Follicular	Follicular	None	Eligible	Eligible	Eligible	IL-8	1633.58	3576	CXCL8	In	NA	10.673821393112473	CVL	Luminex (or other bead-based)	Published	Serum progesterone - their phase
Byrne-2016	58	Ptid-58_Visit-1	Follicular	Follicular	None	Eligible	Eligible	Eligible	IL-8	92.63	3576	CXCL8	In	NA	6.533407608478743	CVL	Luminex (or other bead-based)	Published	Serum progesterone - their phase
Byrne-2016	59	Ptid-59_Visit-1	Follicular	Follicular	None	Eligible	Eligible	Eligible	IL-8	502.77	3576	CXCL8	In	NA	8.973754757308656	CVL	Luminex (or other bead-based)	Published	Serum progesterone - their phase
Byrne-2016	60	Ptid-60_Visit-2	Follicular	Follicular	None	Eligible	Eligible	Eligible	IL-8	3454.45	3576	CXCL8	In	NA	11.754240314975695	CVL	Luminex (or other bead-based)	Published	Serum progesterone - their phase
Byrne-2016	61	Ptid-61_Visit-2	Follicular	Follicular	None	Eligible	Eligible	Eligible	IL-8	2954.99	3576	CXCL8	In	NA	11.528937532839914	CVL	Luminex (or other bead-based)	Published	Serum progesterone - their phase
Byrne-2016	62	Ptid-62_Visit-1	Follicular	Follicular	None	Eligible	Eligible	Eligible	IL-8	697.11	3576	CXCL8	In	NA	9.445242512917403	CVL	Luminex (or other bead-based)	Published	Serum progesterone - their phase
Byrne-2016	63	Ptid-63_Visit-1	Follicular	Follicular	None	Eligible	Eligible	Eligible	IL-8	616.83	3576	CXCL8	In	NA	9.26872912331352	CVL	Luminex (or other bead-based)	Published	Serum progesterone - their phase
Byrne-2016	64	Ptid-64_Visit-2	Follicular	Follicular	None	Eligible	Eligible	Eligible	IL-8	31.64	3576	CXCL8	In	NA	4.983677694698067	CVL	Luminex (or other bead-based)	Published	Serum progesterone - their phase
Byrne-2016	65	Ptid-65_Visit-2	Follicular	Follicular	None	Eligible	Eligible	Eligible	IL-8	17.11	3576	CXCL8	In	NA	4.096767854714689	CVL	Luminex (or other bead-based)	Published	Serum progesterone - their phase
Byrne-2016	66	Ptid-66_Visit-1	Follicular	Follicular	None	Eligible	Eligible	Eligible	IL-8	197.35	3576	CXCL8	In	NA	7.624612709005741	CVL	Luminex (or other bead-based)	Published	Serum progesterone - their phase
Byrne-2016	67	Ptid-67_Visit-1	Follicular	Follicular	None	Eligible	Eligible	Eligible	IL-8	1960.62	3576	CXCL8	In	NA	10.937094229554987	CVL	Luminex (or other bead-based)	Published	Serum progesterone - their phase
Byrne-2016	68	Ptid-68_Visit-1	Follicular	Follicular	None	Eligible	Eligible	Eligible	IL-8	50.7	3576	CXCL8	In	NA	5.663913842115978	CVL	Luminex (or other bead-based)	Published	Serum progesterone - their phase
Byrne-2016	69	Ptid-69_Visit-2	Follicular	Follicular	None	Eligible	Eligible	Eligible	IL-8	392.63	3576	CXCL8	In	NA	8.617026599964664	CVL	Luminex (or other bead-based)	Published	Serum progesterone - their phase
Byrne-2016	70	Ptid-70_Visit-1	Follicular	Follicular	None	Eligible	Eligible	Eligible	IL-8	484.59	3576	CXCL8	In	NA	8.920620823414035	CVL	Luminex (or other bead-based)	Published	Serum progesterone - their phase
Byrne-2016	71	Ptid-71_Visit-3	Follicular	Follicular	None	Eligible	Eligible	Eligible	IL-8	330.87	3576	CXCL8	In	NA	8.37012067812114	CVL	Luminex (or other bead-based)	Published	Serum progesterone - their phase
Byrne-2016	72	Ptid-72_Visit-1	Follicular	Follicular	None	Eligible	Eligible	Eligible	IL-8	17.59	3576	CXCL8	In	NA	4.136683577697236	CVL	Luminex (or other bead-based)	Published	Serum progesterone - their phase
Byrne-2016	73	Ptid-73_Visit-1	Follicular	Follicular	None	Eligible	Eligible	Eligible	IL-8	119.86	3576	CXCL8	In	NA	6.905206468795705	CVL	Luminex (or other bead-based)	Published	Serum progesterone - their phase
Byrne-2016	74	Ptid-74_Visit-1	Follicular	Follicular	None	Eligible	Eligible	Eligible	IL-8	246.1	3576	CXCL8	In	NA	7.943100847570798	CVL	Luminex (or other bead-based)	Published	Serum progesterone - their phase
Byrne-2016	75	Ptid-75_Visit-1	Follicular	Follicular	None	Eligible	Eligible	Eligible	IL-8	1585.94	3576	CXCL8	In	NA	10.63112247604455	CVL	Luminex (or other bead-based)	Published	Serum progesterone - their phase
Byrne-2016	76	Ptid-76_Visit-1	Follicular	Follicular	None	Eligible	Eligible	Eligible	IL-8	510.93	3576	CXCL8	In	NA	8.996981837942466	CVL	Luminex (or other bead-based)	Published	Serum progesterone - their phase
Byrne-2016	77	Ptid-77_Visit-1	Follicular	Follicular	None	Eligible	Eligible	Eligible	IL-8	737.52	3576	CXCL8	In	NA	9.526538362539394	CVL	Luminex (or other bead-based)	Published	Serum progesterone - their phase
Byrne-2016	78	Ptid-78_Visit-2	Follicular	Follicular	None	Eligible	Eligible	Eligible	IL-8	714.34	3576	CXCL8	In	NA	9.48046709814866	CVL	Luminex (or other bead-based)	Published	Serum progesterone - their phase
Byrne-2016	79	Ptid-79_Visit-1	Follicular	Follicular	None	Eligible	Eligible	Eligible	IL-8	411.12	3576	CXCL8	In	NA	8.68341574703043	CVL	Luminex (or other bead-based)	Published	Serum progesterone - their phase
Byrne-2016	80	Ptid-80_Visit-1	Follicular	Follicular	None	Eligible	Eligible	Eligible	IL-8	791.9	3576	CXCL8	In	NA	9.629174450113979	CVL	Luminex (or other bead-based)	Published	Serum progesterone - their phase
Byrne-2016	81	Ptid-81_Visit-1	Follicular	Follicular	None	Eligible	Eligible	Eligible	IL-8	2941.57	3576	CXCL8	In	NA	11.522370652870215	CVL	Luminex (or other bead-based)	Published	Serum progesterone - their phase
Byrne-2016	82	Ptid-82_Visit-1	Follicular	Follicular	None	Eligible	Eligible	Eligible	IL-8	898.83	3576	CXCL8	In	NA	9.811904467529008	CVL	Luminex (or other bead-based)	Published	Serum progesterone - their phase
Byrne-2016	83	Ptid-83_Visit-1	Follicular	Follicular	None	Eligible	Eligible	Eligible	IL-8	14.64	3576	CXCL8	In	NA	3.871843648509318	CVL	Luminex (or other bead-based)	Published	Serum progesterone - their phase
Byrne-2016	84	Ptid-84_Visit-1	Follicular	Follicular	None	Eligible	Eligible	Eligible	IL-8	228.29	3576	CXCL8	In	NA	7.834723855003643	CVL	Luminex (or other bead-based)	Published	Serum progesterone - their phase
Byrne-2016	85	Ptid-85_Visit-1	Luteal	Luteal	None	Eligible	Eligible	Eligible	IL-8	583.79	3576	CXCL8	In	NA	9.189305688257983	CVL	Luminex (or other bead-based)	Published	Serum progesterone - their phase
Byrne-2016	86	Ptid-86_Visit-1	Luteal	Luteal	None	Eligible	Eligible	Eligible	IL-8	241.34	3576	CXCL8	In	NA	7.914923239265765	CVL	Luminex (or other bead-based)	Published	Serum progesterone - their phase
Byrne-2016	87	Ptid-87_Visit-1	Luteal	Luteal	None	Eligible	Eligible	Eligible	IL-8	659.09	3576	CXCL8	In	NA	9.364331671226795	CVL	Luminex (or other bead-based)	Published	Serum progesterone - their phase
Byrne-2016	88	Ptid-88_Visit-1	Luteal	Luteal	None	Eligible	Eligible	Eligible	IL-8	735.76	3576	CXCL8	In	NA	9.52309143530243	CVL	Luminex (or other bead-based)	Published	Serum progesterone - their phase
Byrne-2016	89	Ptid-89_Visit-1	Luteal	Luteal	None	Eligible	Eligible	Eligible	IL-8	2427.78	3576	CXCL8	In	NA	11.245421978377067	CVL	Luminex (or other bead-based)	Published	Serum progesterone - their phase
Byrne-2016	90	Ptid-90_Visit-1	Luteal	Luteal	None	Eligible	Eligible	Eligible	IL-8	1154.66	3576	CXCL8	In	NA	10.17325238433348	CVL	Luminex (or other bead-based)	Published	Serum progesterone - their phase
Byrne-2016	91	Ptid-91_Visit-3	Luteal	Luteal	None	Eligible	Eligible	Eligible	IL-8	15000	3576	CXCL8	In	NA	13.872674880270605	CVL	Luminex (or other bead-based)	Published	Serum progesterone - their phase
Byrne-2016	92	Ptid-92_Visit-3	Luteal	Luteal	None	Eligible	Eligible	Eligible	IL-8	267.21	3576	CXCL8	In	NA	8.061830189654243	CVL	Luminex (or other bead-based)	Published	Serum progesterone - their phase
Byrne-2016	93	Ptid-93_Visit-1	Luteal	Luteal	None	Eligible	Eligible	Eligible	IL-8	259.5	3576	CXCL8	In	NA	8.019590728357882	CVL	Luminex (or other bead-based)	Published	Serum progesterone - their phase
Byrne-2016	94	Ptid-94_Visit-1	Luteal	Luteal	None	Eligible	Eligible	Eligible	IL-8	1724.44	3576	CXCL8	In	NA	10.751912217341198	CVL	Luminex (or other bead-based)	Published	Serum progesterone - their phase
Byrne-2016	95	Ptid-95_Visit-1	Luteal	Luteal	None	Eligible	Eligible	Eligible	IL-8	27.42	3576	CXCL8	In	NA	4.777156666004501	CVL	Luminex (or other bead-based)	Published	Serum progesterone - their phase
Byrne-2016	96	Ptid-96_Visit-1	Luteal	Luteal	None	Eligible	Eligible	Eligible	IL-8	50.05	3576	CXCL8	In	NA	5.645298163948631	CVL	Luminex (or other bead-based)	Published	Serum progesterone - their phase
Byrne-2016	97	Ptid-97_Visit-1	Luteal	Luteal	None	Eligible	Eligible	Eligible	IL-8	1475.55	3576	CXCL8	In	NA	10.52703709294801	CVL	Luminex (or other bead-based)	Published	Serum progesterone - their phase
Byrne-2016	98	Ptid-98_Visit-1	Luteal	Luteal	None	Eligible	Eligible	Eligible	IL-8	1102.92	3576	CXCL8	In	NA	10.107112433896923	CVL	Luminex (or other bead-based)	Published	Serum progesterone - their phase
Byrne-2016	99	Ptid-99_Visit-1	Luteal	Luteal	None	Eligible	Eligible	Eligible	IL-8	738.99	3576	CXCL8	In	NA	9.5294110317537	CVL	Luminex (or other bead-based)	Published	Serum progesterone - their phase
Byrne-2016	100	Ptid-100_Visit-1	Luteal	Luteal	None	Eligible	Eligible	Eligible	IL-8	147.06	3576	CXCL8	In	NA	7.200261079813271	CVL	Luminex (or other bead-based)	Published	Serum progesterone - their phase
Byrne-2016	1	Ptid-1_Visit-1	Other	Other	DMPA	Ineligible - use of hormonal contraception or IUD	Ineligible - use of hormonal contraception or IUD	Ineligible - use of hormonal contraception or IUD	IFN-y	1.71	3458	IFNG	In	NA	0.7739963251111731	CVL	Luminex (or other bead-based)	Published	Serum progesterone - their phase
Byrne-2016	2	Ptid-2_Visit-1	Other	Other	DMPA	Ineligible - use of hormonal contraception or IUD	Ineligible - use of hormonal contraception or IUD	Ineligible - use of hormonal contraception or IUD	IFN-y	0.47	3458	IFNG	In	NA	-1.0892673380970874	CVL	Luminex (or other bead-based)	Published	Serum progesterone - their phase
Byrne-2016	3	Ptid-3_Visit-1	Other	Other	DMPA	Ineligible - use of hormonal contraception or IUD	Ineligible - use of hormonal contraception or IUD	Ineligible - use of hormonal contraception or IUD	IFN-y	0.89	3458	IFNG	In	NA	-0.16812275880832692	CVL	Luminex (or other bead-based)	Published	Serum progesterone - their phase
Byrne-2016	4	Ptid-4_Visit-1	Other	Other	DMPA	Ineligible - use of hormonal contraception or IUD	Ineligible - use of hormonal contraception or IUD	Ineligible - use of hormonal contraception or IUD	IFN-y	1.66	3458	IFNG	In	NA	0.7311832415721999	CVL	Luminex (or other bead-based)	Published	Serum progesterone - their phase
Byrne-2016	5	Ptid-5_Visit-1	Other	Other	DMPA	Ineligible - use of hormonal contraception or IUD	Ineligible - use of hormonal contraception or IUD	Ineligible - use of hormonal contraception or IUD	IFN-y	1.41	3458	IFNG	In	NA	0.49569516262406876	CVL	Luminex (or other bead-based)	Published	Serum progesterone - their phase
Byrne-2016	6	Ptid-6_Visit-1	Other	Other	DMPA	Ineligible - use of hormonal contraception or IUD	Ineligible - use of hormonal contraception or IUD	Ineligible - use of hormonal contraception or IUD	IFN-y	3.99	3458	IFNG	In	NA	1.996388746447621	CVL	Luminex (or other bead-based)	Published	Serum progesterone - their phase
Byrne-2016	7	Ptid-7_Visit-1	Other	Other	DMPA	Ineligible - use of hormonal contraception or IUD	Ineligible - use of hormonal contraception or IUD	Ineligible - use of hormonal contraception or IUD	IFN-y	2.35	3458	IFNG	In	NA	1.232660756790275	CVL	Luminex (or other bead-based)	Published	Serum progesterone - their phase
Byrne-2016	8	Ptid-8_Visit-1	Other	Other	DMPA	Ineligible - use of hormonal contraception or IUD	Ineligible - use of hormonal contraception or IUD	Ineligible - use of hormonal contraception or IUD	IFN-y	0.09	3458	IFNG	Below	NA	-3.473931188332412	CVL	Luminex (or other bead-based)	Published	Serum progesterone - their phase
Byrne-2016	9	Ptid-9_Visit-1	Other	Other	DMPA	Ineligible - use of hormonal contraception or IUD	Ineligible - use of hormonal contraception or IUD	Ineligible - use of hormonal contraception or IUD	IFN-y	1.6	3458	IFNG	In	NA	0.6780719051126377	CVL	Luminex (or other bead-based)	Published	Serum progesterone - their phase
Byrne-2016	10	Ptid-10_Visit-1	Other	Other	DMPA	Ineligible - use of hormonal contraception or IUD	Ineligible - use of hormonal contraception or IUD	Ineligible - use of hormonal contraception or IUD	IFN-y	34.39	3458	IFNG	In	NA	5.1039172107520665	CVL	Luminex (or other bead-based)	Published	Serum progesterone - their phase
Byrne-2016	11	Ptid-11_Visit-1	Other	Other	DMPA	Ineligible - use of hormonal contraception or IUD	Ineligible - use of hormonal contraception or IUD	Ineligible - use of hormonal contraception or IUD	IFN-y	0.6	3458	IFNG	In	NA	-0.7369655941662062	CVL	Luminex (or other bead-based)	Published	Serum progesterone - their phase
Byrne-2016	12	Ptid-12_Visit-1	Other	Other	DMPA	Ineligible - use of hormonal contraception or IUD	Ineligible - use of hormonal contraception or IUD	Ineligible - use of hormonal contraception or IUD	IFN-y	0.22	3458	IFNG	In	NA	-2.1844245711374275	CVL	Luminex (or other bead-based)	Published	Serum progesterone - their phase
Byrne-2016	13	Ptid-13_Visit-1	Other	Other	DMPA	Ineligible - use of hormonal contraception or IUD	Ineligible - use of hormonal contraception or IUD	Ineligible - use of hormonal contraception or IUD	IFN-y	0.09	3458	IFNG	Below	NA	-3.473931188332412	CVL	Luminex (or other bead-based)	Published	Serum progesterone - their phase
Byrne-2016	14	Ptid-14_Visit-1	Other	Other	DMPA	Ineligible - use of hormonal contraception or IUD	Ineligible - use of hormonal contraception or IUD	Ineligible - use of hormonal contraception or IUD	IFN-y	0.09	3458	IFNG	Below	NA	-3.473931188332412	CVL	Luminex (or other bead-based)	Published	Serum progesterone - their phase
Byrne-2016	15	Ptid-15_Visit-1	Other	Other	DMPA	Ineligible - use of hormonal contraception or IUD	Ineligible - use of hormonal contraception or IUD	Ineligible - use of hormonal contraception or IUD	IFN-y	1.23	3458	IFNG	In	NA	0.29865831556451516	CVL	Luminex (or other bead-based)	Published	Serum progesterone - their phase
Byrne-2016	16	Ptid-16_Visit-2	Other	Other	DMPA	Ineligible - use of hormonal contraception or IUD	Ineligible - use of hormonal contraception or IUD	Ineligible - use of hormonal contraception or IUD	IFN-y	2	3458	IFNG	In	NA	1	CVL	Luminex (or other bead-based)	Published	Serum progesterone - their phase
Byrne-2016	17	Ptid-17_Visit-1	Other	Other	DMPA	Ineligible - use of hormonal contraception or IUD	Ineligible - use of hormonal contraception or IUD	Ineligible - use of hormonal contraception or IUD	IFN-y	0.09	3458	IFNG	Below	NA	-3.473931188332412	CVL	Luminex (or other bead-based)	Published	Serum progesterone - their phase
Byrne-2016	18	Ptid-18_Visit-1	Other	Other	DMPA	Ineligible - use of hormonal contraception or IUD	Ineligible - use of hormonal contraception or IUD	Ineligible - use of hormonal contraception or IUD	IFN-y	0.79	3458	IFNG	In	NA	-0.3400754415976217	CVL	Luminex (or other bead-based)	Published	Serum progesterone - their phase
Byrne-2016	19	Ptid-19_Visit-1	Other	Other	DMPA	Ineligible - use of hormonal contraception or IUD	Ineligible - use of hormonal contraception or IUD	Ineligible - use of hormonal contraception or IUD	IFN-y	1.12	3458	IFNG	In	NA	0.16349873228287956	CVL	Luminex (or other bead-based)	Published	Serum progesterone - their phase
Byrne-2016	20	Ptid-20_Visit-3	Other	Other	DMPA	Ineligible - use of hormonal contraception or IUD	Ineligible - use of hormonal contraception or IUD	Ineligible - use of hormonal contraception or IUD	IFN-y	0.65	3458	IFNG	In	NA	-0.6214883767462701	CVL	Luminex (or other bead-based)	Published	Serum progesterone - their phase
Byrne-2016	21	Ptid-21_Visit-2	Other	Other	DMPA	Ineligible - use of hormonal contraception or IUD	Ineligible - use of hormonal contraception or IUD	Ineligible - use of hormonal contraception or IUD	IFN-y	1.13	3458	IFNG	In	NA	0.17632277264046287	CVL	Luminex (or other bead-based)	Published	Serum progesterone - their phase
Byrne-2016	22	Ptid-22_Visit-1	Other	Other	DMPA	Ineligible - use of hormonal contraception or IUD	Ineligible - use of hormonal contraception or IUD	Ineligible - use of hormonal contraception or IUD	IFN-y	0.09	3458	IFNG	Below	NA	-3.473931188332412	CVL	Luminex (or other bead-based)	Published	Serum progesterone - their phase
Byrne-2016	23	Ptid-23_Visit-1	Other	Other	DMPA	Ineligible - use of hormonal contraception or IUD	Ineligible - use of hormonal contraception or IUD	Ineligible - use of hormonal contraception or IUD	IFN-y	0.51	3458	IFNG	In	NA	-0.9714308478032291	CVL	Luminex (or other bead-based)	Published	Serum progesterone - their phase
Byrne-2016	24	Ptid-24_Visit-1	Other	Other	DMPA	Ineligible - use of hormonal contraception or IUD	Ineligible - use of hormonal contraception or IUD	Ineligible - use of hormonal contraception or IUD	IFN-y	2.54	3458	IFNG	In	NA	1.3448284969974411	CVL	Luminex (or other bead-based)	Published	Serum progesterone - their phase
Byrne-2016	25	Ptid-25_Visit-3	Other	Other	DMPA	Ineligible - use of hormonal contraception or IUD	Ineligible - use of hormonal contraception or IUD	Ineligible - use of hormonal contraception or IUD	IFN-y	0.13	3458	IFNG	In	NA	-2.9434164716336326	CVL	Luminex (or other bead-based)	Published	Serum progesterone - their phase
Byrne-2016	26	Ptid-26_Visit-1	Other	Other	DMPA	Ineligible - use of hormonal contraception or IUD	Ineligible - use of hormonal contraception or IUD	Ineligible - use of hormonal contraception or IUD	IFN-y	1.58	3458	IFNG	In	NA	0.6599245584023783	CVL	Luminex (or other bead-based)	Published	Serum progesterone - their phase
Byrne-2016	27	Ptid-27_Visit-1	Other	Other	DMPA	Ineligible - use of hormonal contraception or IUD	Ineligible - use of hormonal contraception or IUD	Ineligible - use of hormonal contraception or IUD	IFN-y	0.5	3458	IFNG	In	NA	-1	CVL	Luminex (or other bead-based)	Published	Serum progesterone - their phase
Byrne-2016	28	Ptid-28_Visit-1	Other	Other	DMPA	Ineligible - use of hormonal contraception or IUD	Ineligible - use of hormonal contraception or IUD	Ineligible - use of hormonal contraception or IUD	IFN-y	2.06	3458	IFNG	In	NA	1.0426443374084937	CVL	Luminex (or other bead-based)	Published	Serum progesterone - their phase
Byrne-2016	29	Ptid-29_Visit-1	Other	Other	DMPA	Ineligible - use of hormonal contraception or IUD	Ineligible - use of hormonal contraception or IUD	Ineligible - use of hormonal contraception or IUD	IFN-y	0.09	3458	IFNG	Below	NA	-3.473931188332412	CVL	Luminex (or other bead-based)	Published	Serum progesterone - their phase
Byrne-2016	30	Ptid-30_Visit-1	Other	Other	DMPA	Ineligible - use of hormonal contraception or IUD	Ineligible - use of hormonal contraception or IUD	Ineligible - use of hormonal contraception or IUD	IFN-y	0.73	3458	IFNG	In	NA	-0.4540316308947075	CVL	Luminex (or other bead-based)	Published	Serum progesterone - their phase
Byrne-2016	31	Ptid-31_Visit-1	Other	Other	DMPA	Ineligible - use of hormonal contraception or IUD	Ineligible - use of hormonal contraception or IUD	Ineligible - use of hormonal contraception or IUD	IFN-y	0.2	3458	IFNG	In	NA	-2.321928094887362	CVL	Luminex (or other bead-based)	Published	Serum progesterone - their phase
Byrne-2016	32	Ptid-32_Visit-1	Other	Other	DMPA	Ineligible - use of hormonal contraception or IUD	Ineligible - use of hormonal contraception or IUD	Ineligible - use of hormonal contraception or IUD	IFN-y	0.09	3458	IFNG	Below	NA	-3.473931188332412	CVL	Luminex (or other bead-based)	Published	Serum progesterone - their phase
Byrne-2016	33	Ptid-33_Visit-1	Other	Other	DMPA	Ineligible - use of hormonal contraception or IUD	Ineligible - use of hormonal contraception or IUD	Ineligible - use of hormonal contraception or IUD	IFN-y	1.78	3458	IFNG	In	NA	0.8318772411916731	CVL	Luminex (or other bead-based)	Published	Serum progesterone - their phase
Byrne-2016	34	Ptid-34_Visit-1	Other	Other	DMPA	Ineligible - use of hormonal contraception or IUD	Ineligible - use of hormonal contraception or IUD	Ineligible - use of hormonal contraception or IUD	IFN-y	0.68	3458	IFNG	In	NA	-0.5563933485243852	CVL	Luminex (or other bead-based)	Published	Serum progesterone - their phase
Byrne-2016	35	Ptid-35_Visit-1	Other	Other	DMPA	Ineligible - use of hormonal contraception or IUD	Ineligible - use of hormonal contraception or IUD	Ineligible - use of hormonal contraception or IUD	IFN-y	1.04	3458	IFNG	In	NA	0.056583528366367514	CVL	Luminex (or other bead-based)	Published	Serum progesterone - their phase
Byrne-2016	36	Ptid-36_Visit-1	Other	Other	DMPA	Ineligible - use of hormonal contraception or IUD	Ineligible - use of hormonal contraception or IUD	Ineligible - use of hormonal contraception or IUD	IFN-y	0.13	3458	IFNG	In	NA	-2.9434164716336326	CVL	Luminex (or other bead-based)	Published	Serum progesterone - their phase
Byrne-2016	37	Ptid-37_Visit-1	Other	Other	DMPA	Ineligible - use of hormonal contraception or IUD	Ineligible - use of hormonal contraception or IUD	Ineligible - use of hormonal contraception or IUD	IFN-y	1.72	3458	IFNG	In	NA	0.7824085649273732	CVL	Luminex (or other bead-based)	Published	Serum progesterone - their phase
Byrne-2016	38	Ptid-38_Visit-1	Other	Other	DMPA	Ineligible - use of hormonal contraception or IUD	Ineligible - use of hormonal contraception or IUD	Ineligible - use of hormonal contraception or IUD	IFN-y	1.52	3458	IFNG	In	NA	0.6040713236688608	CVL	Luminex (or other bead-based)	Published	Serum progesterone - their phase
Byrne-2016	39	Ptid-39_Visit-1	Other	Other	DMPA	Ineligible - use of hormonal contraception or IUD	Ineligible - use of hormonal contraception or IUD	Ineligible - use of hormonal contraception or IUD	IFN-y	3.25	3458	IFNG	In	NA	1.7004397181410922	CVL	Luminex (or other bead-based)	Published	Serum progesterone - their phase
Byrne-2016	40	Ptid-40_Visit-1	Other	Other	DMPA	Ineligible - use of hormonal contraception or IUD	Ineligible - use of hormonal contraception or IUD	Ineligible - use of hormonal contraception or IUD	IFN-y	0.28	3458	IFNG	In	NA	-1.8365012677171204	CVL	Luminex (or other bead-based)	Published	Serum progesterone - their phase
Byrne-2016	41	Ptid-41_Visit-1	Other	Other	DMPA	Ineligible - use of hormonal contraception or IUD	Ineligible - use of hormonal contraception or IUD	Ineligible - use of hormonal contraception or IUD	IFN-y	0.38	3458	IFNG	In	NA	-1.3959286763311392	CVL	Luminex (or other bead-based)	Published	Serum progesterone - their phase
Byrne-2016	42	Ptid-42_Visit-1	Other	Other	Nuristerate	Ineligible - use of hormonal contraception or IUD	Ineligible - use of hormonal contraception or IUD	Ineligible - use of hormonal contraception or IUD	IFN-y	0.09	3458	IFNG	Below	NA	-3.473931188332412	CVL	Luminex (or other bead-based)	Published	Serum progesterone - their phase
Byrne-2016	43	Ptid-43_Visit-1	Other	Other	Nuristerate	Ineligible - use of hormonal contraception or IUD	Ineligible - use of hormonal contraception or IUD	Ineligible - use of hormonal contraception or IUD	IFN-y	0.57	3458	IFNG	In	NA	-0.8109661756099832	CVL	Luminex (or other bead-based)	Published	Serum progesterone - their phase
Byrne-2016	44	Ptid-44_Visit-1	Other	Other	Nuristerate	Ineligible - use of hormonal contraception or IUD	Ineligible - use of hormonal contraception or IUD	Ineligible - use of hormonal contraception or IUD	IFN-y	0.8	3458	IFNG	In	NA	-0.3219280948873623	CVL	Luminex (or other bead-based)	Published	Serum progesterone - their phase
Byrne-2016	45	Ptid-45_Visit-1	Other	Other	Nuristerate	Ineligible - use of hormonal contraception or IUD	Ineligible - use of hormonal contraception or IUD	Ineligible - use of hormonal contraception or IUD	IFN-y	1.67	3458	IFNG	In	NA	0.7398481026993274	CVL	Luminex (or other bead-based)	Published	Serum progesterone - their phase
Byrne-2016	46	Ptid-46_Visit-1	Other	Other	Nuristerate	Ineligible - use of hormonal contraception or IUD	Ineligible - use of hormonal contraception or IUD	Ineligible - use of hormonal contraception or IUD	IFN-y	0.34	3458	IFNG	In	NA	-1.5563933485243853	CVL	Luminex (or other bead-based)	Published	Serum progesterone - their phase
Byrne-2016	47	Ptid-47_Visit-2	Other	Other	Nuristerate	Ineligible - use of hormonal contraception or IUD	Ineligible - use of hormonal contraception or IUD	Ineligible - use of hormonal contraception or IUD	IFN-y	0.56	3458	IFNG	In	NA	-0.8365012677171204	CVL	Luminex (or other bead-based)	Published	Serum progesterone - their phase
Byrne-2016	48	Ptid-48_Visit-1	Other	Other	Nuristerate	Ineligible - use of hormonal contraception or IUD	Ineligible - use of hormonal contraception or IUD	Ineligible - use of hormonal contraception or IUD	IFN-y	0.92	3458	IFNG	In	NA	-0.12029423371771177	CVL	Luminex (or other bead-based)	Published	Serum progesterone - their phase
Byrne-2016	49	Ptid-49_Visit-1	Other	Other	Nuristerate	Ineligible - use of hormonal contraception or IUD	Ineligible - use of hormonal contraception or IUD	Ineligible - use of hormonal contraception or IUD	IFN-y	0.37	3458	IFNG	In	NA	-1.434402824145775	CVL	Luminex (or other bead-based)	Published	Serum progesterone - their phase
Byrne-2016	50	Ptid-50_Visit-1	Other	Other	Nuristerate	Ineligible - use of hormonal contraception or IUD	Ineligible - use of hormonal contraception or IUD	Ineligible - use of hormonal contraception or IUD	IFN-y	0.39	3458	IFNG	In	NA	-1.3584539709124763	CVL	Luminex (or other bead-based)	Published	Serum progesterone - their phase
Byrne-2016	51	Ptid-51_Visit-1	Other	Other	Nuristerate	Ineligible - use of hormonal contraception or IUD	Ineligible - use of hormonal contraception or IUD	Ineligible - use of hormonal contraception or IUD	IFN-y	0.33	3458	IFNG	In	NA	-1.5994620704162712	CVL	Luminex (or other bead-based)	Published	Serum progesterone - their phase
Byrne-2016	52	Ptid-52_Visit-1	Follicular	Follicular	None	Eligible	Eligible	Eligible	IFN-y	0.52	3458	IFNG	In	NA	-0.9434164716336325	CVL	Luminex (or other bead-based)	Published	Serum progesterone - their phase
Byrne-2016	53	Ptid-53_Visit-1	Follicular	Follicular	None	Eligible	Eligible	Eligible	IFN-y	0.2	3458	IFNG	In	NA	-2.321928094887362	CVL	Luminex (or other bead-based)	Published	Serum progesterone - their phase
Byrne-2016	54	Ptid-54_Visit-1	Follicular	Follicular	None	Eligible	Eligible	Eligible	IFN-y	1.43	3458	IFNG	In	NA	0.5160151470036647	CVL	Luminex (or other bead-based)	Published	Serum progesterone - their phase
Byrne-2016	55	Ptid-55_Visit-1	Follicular	Follicular	None	Eligible	Eligible	Eligible	IFN-y	0.09	3458	IFNG	Below	NA	-3.473931188332412	CVL	Luminex (or other bead-based)	Published	Serum progesterone - their phase
Byrne-2016	56	Ptid-56_Visit-1	Follicular	Follicular	None	Eligible	Eligible	Eligible	IFN-y	2.26	3458	IFNG	In	NA	1.1763227726404628	CVL	Luminex (or other bead-based)	Published	Serum progesterone - their phase
Byrne-2016	57	Ptid-57_Visit-4	Follicular	Follicular	None	Eligible	Eligible	Eligible	IFN-y	32.55	3458	IFNG	In	NA	5.024585638278273	CVL	Luminex (or other bead-based)	Published	Serum progesterone - their phase
Byrne-2016	58	Ptid-58_Visit-1	Follicular	Follicular	None	Eligible	Eligible	Eligible	IFN-y	2.33	3458	IFNG	In	NA	1.2203299548795556	CVL	Luminex (or other bead-based)	Published	Serum progesterone - their phase
Byrne-2016	59	Ptid-59_Visit-1	Follicular	Follicular	None	Eligible	Eligible	Eligible	IFN-y	0.84	3458	IFNG	In	NA	-0.25153876699596445	CVL	Luminex (or other bead-based)	Published	Serum progesterone - their phase
Byrne-2016	60	Ptid-60_Visit-2	Follicular	Follicular	None	Eligible	Eligible	Eligible	IFN-y	13.17	3458	IFNG	In	NA	3.71918344048179	CVL	Luminex (or other bead-based)	Published	Serum progesterone - their phase
Byrne-2016	61	Ptid-61_Visit-2	Follicular	Follicular	None	Eligible	Eligible	Eligible	IFN-y	2.56	3458	IFNG	In	NA	1.3561438102252754	CVL	Luminex (or other bead-based)	Published	Serum progesterone - their phase
Byrne-2016	62	Ptid-62_Visit-1	Follicular	Follicular	None	Eligible	Eligible	Eligible	IFN-y	0.45	3458	IFNG	In	NA	-1.15200309344505	CVL	Luminex (or other bead-based)	Published	Serum progesterone - their phase
Byrne-2016	63	Ptid-63_Visit-1	Follicular	Follicular	None	Eligible	Eligible	Eligible	IFN-y	4.06	3458	IFNG	In	NA	2.0214797274104512	CVL	Luminex (or other bead-based)	Published	Serum progesterone - their phase
Byrne-2016	64	Ptid-64_Visit-2	Follicular	Follicular	None	Eligible	Eligible	Eligible	IFN-y	0.62	3458	IFNG	In	NA	-0.6896598793878495	CVL	Luminex (or other bead-based)	Published	Serum progesterone - their phase
Byrne-2016	65	Ptid-65_Visit-2	Follicular	Follicular	None	Eligible	Eligible	Eligible	IFN-y	0.09	3458	IFNG	Below	NA	-3.473931188332412	CVL	Luminex (or other bead-based)	Published	Serum progesterone - their phase
Byrne-2016	66	Ptid-66_Visit-1	Follicular	Follicular	None	Eligible	Eligible	Eligible	IFN-y	0.09	3458	IFNG	Below	NA	-3.473931188332412	CVL	Luminex (or other bead-based)	Published	Serum progesterone - their phase
Byrne-2016	67	Ptid-67_Visit-1	Follicular	Follicular	None	Eligible	Eligible	Eligible	IFN-y	4.95	3458	IFNG	In	NA	2.3074285251922473	CVL	Luminex (or other bead-based)	Published	Serum progesterone - their phase
Byrne-2016	68	Ptid-68_Visit-1	Follicular	Follicular	None	Eligible	Eligible	Eligible	IFN-y	0.09	3458	IFNG	Below	NA	-3.473931188332412	CVL	Luminex (or other bead-based)	Published	Serum progesterone - their phase
Byrne-2016	69	Ptid-69_Visit-2	Follicular	Follicular	None	Eligible	Eligible	Eligible	IFN-y	0.09	3458	IFNG	Below	NA	-3.473931188332412	CVL	Luminex (or other bead-based)	Published	Serum progesterone - their phase
Byrne-2016	70	Ptid-70_Visit-1	Follicular	Follicular	None	Eligible	Eligible	Eligible	IFN-y	0.88	3458	IFNG	In	NA	-0.18442457113742744	CVL	Luminex (or other bead-based)	Published	Serum progesterone - their phase
Byrne-2016	71	Ptid-71_Visit-3	Follicular	Follicular	None	Eligible	Eligible	Eligible	IFN-y	0.09	3458	IFNG	Below	NA	-3.473931188332412	CVL	Luminex (or other bead-based)	Published	Serum progesterone - their phase
Byrne-2016	72	Ptid-72_Visit-1	Follicular	Follicular	None	Eligible	Eligible	Eligible	IFN-y	0.09	3458	IFNG	Below	NA	-3.473931188332412	CVL	Luminex (or other bead-based)	Published	Serum progesterone - their phase
Byrne-2016	73	Ptid-73_Visit-1	Follicular	Follicular	None	Eligible	Eligible	Eligible	IFN-y	0.09	3458	IFNG	Below	NA	-3.473931188332412	CVL	Luminex (or other bead-based)	Published	Serum progesterone - their phase
Byrne-2016	74	Ptid-74_Visit-1	Follicular	Follicular	None	Eligible	Eligible	Eligible	IFN-y	0.2	3458	IFNG	In	NA	-2.321928094887362	CVL	Luminex (or other bead-based)	Published	Serum progesterone - their phase
Byrne-2016	75	Ptid-75_Visit-1	Follicular	Follicular	None	Eligible	Eligible	Eligible	IFN-y	16.33	3458	IFNG	In	NA	4.02945288578697	CVL	Luminex (or other bead-based)	Published	Serum progesterone - their phase
Byrne-2016	76	Ptid-76_Visit-1	Follicular	Follicular	None	Eligible	Eligible	Eligible	IFN-y	1.48	3458	IFNG	In	NA	0.5655971758542251	CVL	Luminex (or other bead-based)	Published	Serum progesterone - their phase
Byrne-2016	77	Ptid-77_Visit-1	Follicular	Follicular	None	Eligible	Eligible	Eligible	IFN-y	1.34	3458	IFNG	In	NA	0.4222330006830478	CVL	Luminex (or other bead-based)	Published	Serum progesterone - their phase
Byrne-2016	78	Ptid-78_Visit-2	Follicular	Follicular	None	Eligible	Eligible	Eligible	IFN-y	20.65	3458	IFNG	In	NA	4.368069876532083	CVL	Luminex (or other bead-based)	Published	Serum progesterone - their phase
Byrne-2016	79	Ptid-79_Visit-1	Follicular	Follicular	None	Eligible	Eligible	Eligible	IFN-y	0.09	3458	IFNG	Below	NA	-3.473931188332412	CVL	Luminex (or other bead-based)	Published	Serum progesterone - their phase
Byrne-2016	80	Ptid-80_Visit-1	Follicular	Follicular	None	Eligible	Eligible	Eligible	IFN-y	0.36	3458	IFNG	In	NA	-1.4739311883324124	CVL	Luminex (or other bead-based)	Published	Serum progesterone - their phase
Byrne-2016	81	Ptid-81_Visit-1	Follicular	Follicular	None	Eligible	Eligible	Eligible	IFN-y	3.1	3458	IFNG	In	NA	1.632268215499513	CVL	Luminex (or other bead-based)	Published	Serum progesterone - their phase
Byrne-2016	82	Ptid-82_Visit-1	Follicular	Follicular	None	Eligible	Eligible	Eligible	IFN-y	1.63	3458	IFNG	In	NA	0.7048719644563528	CVL	Luminex (or other bead-based)	Published	Serum progesterone - their phase
Byrne-2016	83	Ptid-83_Visit-1	Follicular	Follicular	None	Eligible	Eligible	Eligible	IFN-y	0.09	3458	IFNG	Below	NA	-3.473931188332412	CVL	Luminex (or other bead-based)	Published	Serum progesterone - their phase
Byrne-2016	84	Ptid-84_Visit-1	Follicular	Follicular	None	Eligible	Eligible	Eligible	IFN-y	0.26	3458	IFNG	In	NA	-1.9434164716336324	CVL	Luminex (or other bead-based)	Published	Serum progesterone - their phase
Byrne-2016	85	Ptid-85_Visit-1	Luteal	Luteal	None	Eligible	Eligible	Eligible	IFN-y	1.72	3458	IFNG	In	NA	0.7824085649273732	CVL	Luminex (or other bead-based)	Published	Serum progesterone - their phase
Byrne-2016	86	Ptid-86_Visit-1	Luteal	Luteal	None	Eligible	Eligible	Eligible	IFN-y	0.31	3458	IFNG	In	NA	-1.6896598793878495	CVL	Luminex (or other bead-based)	Published	Serum progesterone - their phase
Byrne-2016	87	Ptid-87_Visit-1	Luteal	Luteal	None	Eligible	Eligible	Eligible	IFN-y	0.63	3458	IFNG	In	NA	-0.6665762662748083	CVL	Luminex (or other bead-based)	Published	Serum progesterone - their phase
Byrne-2016	88	Ptid-88_Visit-1	Luteal	Luteal	None	Eligible	Eligible	Eligible	IFN-y	1.48	3458	IFNG	In	NA	0.5655971758542251	CVL	Luminex (or other bead-based)	Published	Serum progesterone - their phase
Byrne-2016	89	Ptid-89_Visit-1	Luteal	Luteal	None	Eligible	Eligible	Eligible	IFN-y	2.45	3458	IFNG	In	NA	1.292781749227846	CVL	Luminex (or other bead-based)	Published	Serum progesterone - their phase
Byrne-2016	90	Ptid-90_Visit-1	Luteal	Luteal	None	Eligible	Eligible	Eligible	IFN-y	2.1	3458	IFNG	In	NA	1.070389327891398	CVL	Luminex (or other bead-based)	Published	Serum progesterone - their phase
Byrne-2016	91	Ptid-91_Visit-3	Luteal	Luteal	None	Eligible	Eligible	Eligible	IFN-y	13.82	3458	IFNG	In	NA	3.788685710613534	CVL	Luminex (or other bead-based)	Published	Serum progesterone - their phase
Byrne-2016	92	Ptid-92_Visit-3	Luteal	Luteal	None	Eligible	Eligible	Eligible	IFN-y	0.2	3458	IFNG	In	NA	-2.321928094887362	CVL	Luminex (or other bead-based)	Published	Serum progesterone - their phase
Byrne-2016	93	Ptid-93_Visit-1	Luteal	Luteal	None	Eligible	Eligible	Eligible	IFN-y	1.84	3458	IFNG	In	NA	0.8797057662822882	CVL	Luminex (or other bead-based)	Published	Serum progesterone - their phase
Byrne-2016	94	Ptid-94_Visit-1	Luteal	Luteal	None	Eligible	Eligible	Eligible	IFN-y	0.7	3458	IFNG	In	NA	-0.5145731728297583	CVL	Luminex (or other bead-based)	Published	Serum progesterone - their phase
Byrne-2016	95	Ptid-95_Visit-1	Luteal	Luteal	None	Eligible	Eligible	Eligible	IFN-y	0.43	3458	IFNG	In	NA	-1.2175914350726267	CVL	Luminex (or other bead-based)	Published	Serum progesterone - their phase
Byrne-2016	96	Ptid-96_Visit-1	Luteal	Luteal	None	Eligible	Eligible	Eligible	IFN-y	0.7	3458	IFNG	In	NA	-0.5145731728297583	CVL	Luminex (or other bead-based)	Published	Serum progesterone - their phase
Byrne-2016	97	Ptid-97_Visit-1	Luteal	Luteal	None	Eligible	Eligible	Eligible	IFN-y	0.29	3458	IFNG	In	NA	-1.7858751946471527	CVL	Luminex (or other bead-based)	Published	Serum progesterone - their phase
Byrne-2016	98	Ptid-98_Visit-1	Luteal	Luteal	None	Eligible	Eligible	Eligible	IFN-y	1.16	3458	IFNG	In	NA	0.21412480535284734	CVL	Luminex (or other bead-based)	Published	Serum progesterone - their phase
Byrne-2016	99	Ptid-99_Visit-1	Luteal	Luteal	None	Eligible	Eligible	Eligible	IFN-y	0.92	3458	IFNG	In	NA	-0.12029423371771177	CVL	Luminex (or other bead-based)	Published	Serum progesterone - their phase
Byrne-2016	100	Ptid-100_Visit-1	Luteal	Luteal	None	Eligible	Eligible	Eligible	IFN-y	0.6	3458	IFNG	In	NA	-0.7369655941662062	CVL	Luminex (or other bead-based)	Published	Serum progesterone - their phase
Byrne-2016	1	Ptid-1_Visit-1	Other	Other	DMPA	Ineligible - use of hormonal contraception or IUD	Ineligible - use of hormonal contraception or IUD	Ineligible - use of hormonal contraception or IUD	TNF-a	0.09	7124	TNF	In	NA	-3.473931188332412	CVL	Luminex (or other bead-based)	Published	Serum progesterone - their phase
Byrne-2016	2	Ptid-2_Visit-1	Other	Other	DMPA	Ineligible - use of hormonal contraception or IUD	Ineligible - use of hormonal contraception or IUD	Ineligible - use of hormonal contraception or IUD	TNF-a	0.56	7124	TNF	In	NA	-0.8365012677171204	CVL	Luminex (or other bead-based)	Published	Serum progesterone - their phase
Byrne-2016	3	Ptid-3_Visit-1	Other	Other	DMPA	Ineligible - use of hormonal contraception or IUD	Ineligible - use of hormonal contraception or IUD	Ineligible - use of hormonal contraception or IUD	TNF-a	0.1	7124	TNF	In	NA	-3.321928094887362	CVL	Luminex (or other bead-based)	Published	Serum progesterone - their phase
Byrne-2016	4	Ptid-4_Visit-1	Other	Other	DMPA	Ineligible - use of hormonal contraception or IUD	Ineligible - use of hormonal contraception or IUD	Ineligible - use of hormonal contraception or IUD	TNF-a	2.94	7124	TNF	In	NA	1.5558161550616396	CVL	Luminex (or other bead-based)	Published	Serum progesterone - their phase
Byrne-2016	5	Ptid-5_Visit-1	Other	Other	DMPA	Ineligible - use of hormonal contraception or IUD	Ineligible - use of hormonal contraception or IUD	Ineligible - use of hormonal contraception or IUD	TNF-a	0.08	7124	TNF	In	NA	-3.643856189774725	CVL	Luminex (or other bead-based)	Published	Serum progesterone - their phase
Byrne-2016	6	Ptid-6_Visit-1	Other	Other	DMPA	Ineligible - use of hormonal contraception or IUD	Ineligible - use of hormonal contraception or IUD	Ineligible - use of hormonal contraception or IUD	TNF-a	1.66	7124	TNF	In	NA	0.7311832415721999	CVL	Luminex (or other bead-based)	Published	Serum progesterone - their phase
Byrne-2016	7	Ptid-7_Visit-1	Other	Other	DMPA	Ineligible - use of hormonal contraception or IUD	Ineligible - use of hormonal contraception or IUD	Ineligible - use of hormonal contraception or IUD	TNF-a	20.48	7124	TNF	In	NA	4.356143810225276	CVL	Luminex (or other bead-based)	Published	Serum progesterone - their phase
Byrne-2016	8	Ptid-8_Visit-1	Other	Other	DMPA	Ineligible - use of hormonal contraception or IUD	Ineligible - use of hormonal contraception or IUD	Ineligible - use of hormonal contraception or IUD	TNF-a	0.45	7124	TNF	In	NA	-1.15200309344505	CVL	Luminex (or other bead-based)	Published	Serum progesterone - their phase
Byrne-2016	9	Ptid-9_Visit-1	Other	Other	DMPA	Ineligible - use of hormonal contraception or IUD	Ineligible - use of hormonal contraception or IUD	Ineligible - use of hormonal contraception or IUD	TNF-a	2	7124	TNF	In	NA	1	CVL	Luminex (or other bead-based)	Published	Serum progesterone - their phase
Byrne-2016	10	Ptid-10_Visit-1	Other	Other	DMPA	Ineligible - use of hormonal contraception or IUD	Ineligible - use of hormonal contraception or IUD	Ineligible - use of hormonal contraception or IUD	TNF-a	0.23	7124	TNF	In	NA	-2.1202942337177118	CVL	Luminex (or other bead-based)	Published	Serum progesterone - their phase
Byrne-2016	11	Ptid-11_Visit-1	Other	Other	DMPA	Ineligible - use of hormonal contraception or IUD	Ineligible - use of hormonal contraception or IUD	Ineligible - use of hormonal contraception or IUD	TNF-a	0.035	7124	TNF	Below	NA	-4.836501267717121	CVL	Luminex (or other bead-based)	Published	Serum progesterone - their phase
Byrne-2016	12	Ptid-12_Visit-1	Other	Other	DMPA	Ineligible - use of hormonal contraception or IUD	Ineligible - use of hormonal contraception or IUD	Ineligible - use of hormonal contraception or IUD	TNF-a	0.035	7124	TNF	Below	NA	-4.836501267717121	CVL	Luminex (or other bead-based)	Published	Serum progesterone - their phase
Byrne-2016	13	Ptid-13_Visit-1	Other	Other	DMPA	Ineligible - use of hormonal contraception or IUD	Ineligible - use of hormonal contraception or IUD	Ineligible - use of hormonal contraception or IUD	TNF-a	0.035	7124	TNF	Below	NA	-4.836501267717121	CVL	Luminex (or other bead-based)	Published	Serum progesterone - their phase
Byrne-2016	14	Ptid-14_Visit-1	Other	Other	DMPA	Ineligible - use of hormonal contraception or IUD	Ineligible - use of hormonal contraception or IUD	Ineligible - use of hormonal contraception or IUD	TNF-a	1.92	7124	TNF	In	NA	0.9411063109464314	CVL	Luminex (or other bead-based)	Published	Serum progesterone - their phase
Byrne-2016	15	Ptid-15_Visit-1	Other	Other	DMPA	Ineligible - use of hormonal contraception or IUD	Ineligible - use of hormonal contraception or IUD	Ineligible - use of hormonal contraception or IUD	TNF-a	0.38	7124	TNF	In	NA	-1.3959286763311392	CVL	Luminex (or other bead-based)	Published	Serum progesterone - their phase
Byrne-2016	16	Ptid-16_Visit-2	Other	Other	DMPA	Ineligible - use of hormonal contraception or IUD	Ineligible - use of hormonal contraception or IUD	Ineligible - use of hormonal contraception or IUD	TNF-a	14.51	7124	TNF	In	NA	3.8589756142920195	CVL	Luminex (or other bead-based)	Published	Serum progesterone - their phase
Byrne-2016	17	Ptid-17_Visit-1	Other	Other	DMPA	Ineligible - use of hormonal contraception or IUD	Ineligible - use of hormonal contraception or IUD	Ineligible - use of hormonal contraception or IUD	TNF-a	0.035	7124	TNF	Below	NA	-4.836501267717121	CVL	Luminex (or other bead-based)	Published	Serum progesterone - their phase
Byrne-2016	18	Ptid-18_Visit-1	Other	Other	DMPA	Ineligible - use of hormonal contraception or IUD	Ineligible - use of hormonal contraception or IUD	Ineligible - use of hormonal contraception or IUD	TNF-a	0.82	7124	TNF	In	NA	-0.2863041851566411	CVL	Luminex (or other bead-based)	Published	Serum progesterone - their phase
Byrne-2016	19	Ptid-19_Visit-1	Other	Other	DMPA	Ineligible - use of hormonal contraception or IUD	Ineligible - use of hormonal contraception or IUD	Ineligible - use of hormonal contraception or IUD	TNF-a	3.59	7124	TNF	In	NA	1.8439838440483265	CVL	Luminex (or other bead-based)	Published	Serum progesterone - their phase
Byrne-2016	20	Ptid-20_Visit-3	Other	Other	DMPA	Ineligible - use of hormonal contraception or IUD	Ineligible - use of hormonal contraception or IUD	Ineligible - use of hormonal contraception or IUD	TNF-a	0.035	7124	TNF	Below	NA	-4.836501267717121	CVL	Luminex (or other bead-based)	Published	Serum progesterone - their phase
Byrne-2016	21	Ptid-21_Visit-2	Other	Other	DMPA	Ineligible - use of hormonal contraception or IUD	Ineligible - use of hormonal contraception or IUD	Ineligible - use of hormonal contraception or IUD	TNF-a	2.6	7124	TNF	In	NA	1.3785116232537298	CVL	Luminex (or other bead-based)	Published	Serum progesterone - their phase
Byrne-2016	22	Ptid-22_Visit-1	Other	Other	DMPA	Ineligible - use of hormonal contraception or IUD	Ineligible - use of hormonal contraception or IUD	Ineligible - use of hormonal contraception or IUD	TNF-a	0.035	7124	TNF	Below	NA	-4.836501267717121	CVL	Luminex (or other bead-based)	Published	Serum progesterone - their phase
Byrne-2016	23	Ptid-23_Visit-1	Other	Other	DMPA	Ineligible - use of hormonal contraception or IUD	Ineligible - use of hormonal contraception or IUD	Ineligible - use of hormonal contraception or IUD	TNF-a	0.32	7124	TNF	In	NA	-1.6438561897747246	CVL	Luminex (or other bead-based)	Published	Serum progesterone - their phase
Byrne-2016	24	Ptid-24_Visit-1	Other	Other	DMPA	Ineligible - use of hormonal contraception or IUD	Ineligible - use of hormonal contraception or IUD	Ineligible - use of hormonal contraception or IUD	TNF-a	4.08	7124	TNF	In	NA	2.028569152196771	CVL	Luminex (or other bead-based)	Published	Serum progesterone - their phase
Byrne-2016	25	Ptid-25_Visit-3	Other	Other	DMPA	Ineligible - use of hormonal contraception or IUD	Ineligible - use of hormonal contraception or IUD	Ineligible - use of hormonal contraception or IUD	TNF-a	1.94	7124	TNF	In	NA	0.9560566524124029	CVL	Luminex (or other bead-based)	Published	Serum progesterone - their phase
Byrne-2016	26	Ptid-26_Visit-1	Other	Other	DMPA	Ineligible - use of hormonal contraception or IUD	Ineligible - use of hormonal contraception or IUD	Ineligible - use of hormonal contraception or IUD	TNF-a	3.47	7124	TNF	In	NA	1.7949356628035362	CVL	Luminex (or other bead-based)	Published	Serum progesterone - their phase
Byrne-2016	27	Ptid-27_Visit-1	Other	Other	DMPA	Ineligible - use of hormonal contraception or IUD	Ineligible - use of hormonal contraception or IUD	Ineligible - use of hormonal contraception or IUD	TNF-a	0.035	7124	TNF	Below	NA	-4.836501267717121	CVL	Luminex (or other bead-based)	Published	Serum progesterone - their phase
Byrne-2016	28	Ptid-28_Visit-1	Other	Other	DMPA	Ineligible - use of hormonal contraception or IUD	Ineligible - use of hormonal contraception or IUD	Ineligible - use of hormonal contraception or IUD	TNF-a	0.59	7124	TNF	In	NA	-0.7612131404128835	CVL	Luminex (or other bead-based)	Published	Serum progesterone - their phase
Byrne-2016	29	Ptid-29_Visit-1	Other	Other	DMPA	Ineligible - use of hormonal contraception or IUD	Ineligible - use of hormonal contraception or IUD	Ineligible - use of hormonal contraception or IUD	TNF-a	0.035	7124	TNF	Below	NA	-4.836501267717121	CVL	Luminex (or other bead-based)	Published	Serum progesterone - their phase
Byrne-2016	30	Ptid-30_Visit-1	Other	Other	DMPA	Ineligible - use of hormonal contraception or IUD	Ineligible - use of hormonal contraception or IUD	Ineligible - use of hormonal contraception or IUD	TNF-a	0.3	7124	TNF	In	NA	-1.7369655941662063	CVL	Luminex (or other bead-based)	Published	Serum progesterone - their phase
Byrne-2016	31	Ptid-31_Visit-1	Other	Other	DMPA	Ineligible - use of hormonal contraception or IUD	Ineligible - use of hormonal contraception or IUD	Ineligible - use of hormonal contraception or IUD	TNF-a	0.67	7124	TNF	In	NA	-0.5777669993169522	CVL	Luminex (or other bead-based)	Published	Serum progesterone - their phase
Byrne-2016	32	Ptid-32_Visit-1	Other	Other	DMPA	Ineligible - use of hormonal contraception or IUD	Ineligible - use of hormonal contraception or IUD	Ineligible - use of hormonal contraception or IUD	TNF-a	0.035	7124	TNF	Below	NA	-4.836501267717121	CVL	Luminex (or other bead-based)	Published	Serum progesterone - their phase
Byrne-2016	33	Ptid-33_Visit-1	Other	Other	DMPA	Ineligible - use of hormonal contraception or IUD	Ineligible - use of hormonal contraception or IUD	Ineligible - use of hormonal contraception or IUD	TNF-a	4.32	7124	TNF	In	NA	2.111031312388744	CVL	Luminex (or other bead-based)	Published	Serum progesterone - their phase
Byrne-2016	34	Ptid-34_Visit-1	Other	Other	DMPA	Ineligible - use of hormonal contraception or IUD	Ineligible - use of hormonal contraception or IUD	Ineligible - use of hormonal contraception or IUD	TNF-a	1.07	7124	TNF	In	NA	0.09761079662642233	CVL	Luminex (or other bead-based)	Published	Serum progesterone - their phase
Byrne-2016	35	Ptid-35_Visit-1	Other	Other	DMPA	Ineligible - use of hormonal contraception or IUD	Ineligible - use of hormonal contraception or IUD	Ineligible - use of hormonal contraception or IUD	TNF-a	0.035	7124	TNF	Below	NA	-4.836501267717121	CVL	Luminex (or other bead-based)	Published	Serum progesterone - their phase
Byrne-2016	36	Ptid-36_Visit-1	Other	Other	DMPA	Ineligible - use of hormonal contraception or IUD	Ineligible - use of hormonal contraception or IUD	Ineligible - use of hormonal contraception or IUD	TNF-a	1.44	7124	TNF	In	NA	0.5260688116675876	CVL	Luminex (or other bead-based)	Published	Serum progesterone - their phase
Byrne-2016	37	Ptid-37_Visit-1	Other	Other	DMPA	Ineligible - use of hormonal contraception or IUD	Ineligible - use of hormonal contraception or IUD	Ineligible - use of hormonal contraception or IUD	TNF-a	0.035	7124	TNF	Below	NA	-4.836501267717121	CVL	Luminex (or other bead-based)	Published	Serum progesterone - their phase
Byrne-2016	38	Ptid-38_Visit-1	Other	Other	DMPA	Ineligible - use of hormonal contraception or IUD	Ineligible - use of hormonal contraception or IUD	Ineligible - use of hormonal contraception or IUD	TNF-a	0.69	7124	TNF	In	NA	-0.5353317329965558	CVL	Luminex (or other bead-based)	Published	Serum progesterone - their phase
Byrne-2016	39	Ptid-39_Visit-1	Other	Other	DMPA	Ineligible - use of hormonal contraception or IUD	Ineligible - use of hormonal contraception or IUD	Ineligible - use of hormonal contraception or IUD	TNF-a	0.29	7124	TNF	In	NA	-1.7858751946471527	CVL	Luminex (or other bead-based)	Published	Serum progesterone - their phase
Byrne-2016	40	Ptid-40_Visit-1	Other	Other	DMPA	Ineligible - use of hormonal contraception or IUD	Ineligible - use of hormonal contraception or IUD	Ineligible - use of hormonal contraception or IUD	TNF-a	0.29	7124	TNF	In	NA	-1.7858751946471527	CVL	Luminex (or other bead-based)	Published	Serum progesterone - their phase
Byrne-2016	41	Ptid-41_Visit-1	Other	Other	DMPA	Ineligible - use of hormonal contraception or IUD	Ineligible - use of hormonal contraception or IUD	Ineligible - use of hormonal contraception or IUD	TNF-a	0.04	7124	TNF	In	NA	-4.643856189774724	CVL	Luminex (or other bead-based)	Published	Serum progesterone - their phase
Byrne-2016	42	Ptid-42_Visit-1	Other	Other	Nuristerate	Ineligible - use of hormonal contraception or IUD	Ineligible - use of hormonal contraception or IUD	Ineligible - use of hormonal contraception or IUD	TNF-a	0.035	7124	TNF	Below	NA	-4.836501267717121	CVL	Luminex (or other bead-based)	Published	Serum progesterone - their phase
Byrne-2016	43	Ptid-43_Visit-1	Other	Other	Nuristerate	Ineligible - use of hormonal contraception or IUD	Ineligible - use of hormonal contraception or IUD	Ineligible - use of hormonal contraception or IUD	TNF-a	0.035	7124	TNF	Below	NA	-4.836501267717121	CVL	Luminex (or other bead-based)	Published	Serum progesterone - their phase
Byrne-2016	44	Ptid-44_Visit-1	Other	Other	Nuristerate	Ineligible - use of hormonal contraception or IUD	Ineligible - use of hormonal contraception or IUD	Ineligible - use of hormonal contraception or IUD	TNF-a	0.18	7124	TNF	In	NA	-2.473931188332412	CVL	Luminex (or other bead-based)	Published	Serum progesterone - their phase
Byrne-2016	45	Ptid-45_Visit-1	Other	Other	Nuristerate	Ineligible - use of hormonal contraception or IUD	Ineligible - use of hormonal contraception or IUD	Ineligible - use of hormonal contraception or IUD	TNF-a	0.035	7124	TNF	Below	NA	-4.836501267717121	CVL	Luminex (or other bead-based)	Published	Serum progesterone - their phase
Byrne-2016	46	Ptid-46_Visit-1	Other	Other	Nuristerate	Ineligible - use of hormonal contraception or IUD	Ineligible - use of hormonal contraception or IUD	Ineligible - use of hormonal contraception or IUD	TNF-a	4.67	7124	TNF	In	NA	2.2234225499349374	CVL	Luminex (or other bead-based)	Published	Serum progesterone - their phase
Byrne-2016	47	Ptid-47_Visit-2	Other	Other	Nuristerate	Ineligible - use of hormonal contraception or IUD	Ineligible - use of hormonal contraception or IUD	Ineligible - use of hormonal contraception or IUD	TNF-a	0.32	7124	TNF	In	NA	-1.6438561897747246	CVL	Luminex (or other bead-based)	Published	Serum progesterone - their phase
Byrne-2016	48	Ptid-48_Visit-1	Other	Other	Nuristerate	Ineligible - use of hormonal contraception or IUD	Ineligible - use of hormonal contraception or IUD	Ineligible - use of hormonal contraception or IUD	TNF-a	0.12	7124	TNF	In	NA	-3.0588936890535687	CVL	Luminex (or other bead-based)	Published	Serum progesterone - their phase
Byrne-2016	49	Ptid-49_Visit-1	Other	Other	Nuristerate	Ineligible - use of hormonal contraception or IUD	Ineligible - use of hormonal contraception or IUD	Ineligible - use of hormonal contraception or IUD	TNF-a	0.07	7124	TNF	In	NA	-3.8365012677171206	CVL	Luminex (or other bead-based)	Published	Serum progesterone - their phase
Byrne-2016	50	Ptid-50_Visit-1	Other	Other	Nuristerate	Ineligible - use of hormonal contraception or IUD	Ineligible - use of hormonal contraception or IUD	Ineligible - use of hormonal contraception or IUD	TNF-a	1.2	7124	TNF	In	NA	0.2630344058337938	CVL	Luminex (or other bead-based)	Published	Serum progesterone - their phase
Byrne-2016	51	Ptid-51_Visit-1	Other	Other	Nuristerate	Ineligible - use of hormonal contraception or IUD	Ineligible - use of hormonal contraception or IUD	Ineligible - use of hormonal contraception or IUD	TNF-a	0.035	7124	TNF	Below	NA	-4.836501267717121	CVL	Luminex (or other bead-based)	Published	Serum progesterone - their phase
Byrne-2016	52	Ptid-52_Visit-1	Follicular	Follicular	None	Eligible	Eligible	Eligible	TNF-a	0.43	7124	TNF	In	NA	-1.2175914350726267	CVL	Luminex (or other bead-based)	Published	Serum progesterone - their phase
Byrne-2016	53	Ptid-53_Visit-1	Follicular	Follicular	None	Eligible	Eligible	Eligible	TNF-a	0.08	7124	TNF	In	NA	-3.643856189774725	CVL	Luminex (or other bead-based)	Published	Serum progesterone - their phase
Byrne-2016	54	Ptid-54_Visit-1	Follicular	Follicular	None	Eligible	Eligible	Eligible	TNF-a	7.07	7124	TNF	In	NA	2.821710215034674	CVL	Luminex (or other bead-based)	Published	Serum progesterone - their phase
Byrne-2016	55	Ptid-55_Visit-1	Follicular	Follicular	None	Eligible	Eligible	Eligible	TNF-a	0.035	7124	TNF	Below	NA	-4.836501267717121	CVL	Luminex (or other bead-based)	Published	Serum progesterone - their phase
Byrne-2016	56	Ptid-56_Visit-1	Follicular	Follicular	None	Eligible	Eligible	Eligible	TNF-a	0.46	7124	TNF	In	NA	-1.1202942337177118	CVL	Luminex (or other bead-based)	Published	Serum progesterone - their phase
Byrne-2016	57	Ptid-57_Visit-4	Follicular	Follicular	None	Eligible	Eligible	Eligible	TNF-a	57.46	7124	TNF	In	NA	5.844486087757799	CVL	Luminex (or other bead-based)	Published	Serum progesterone - their phase
Byrne-2016	58	Ptid-58_Visit-1	Follicular	Follicular	None	Eligible	Eligible	Eligible	TNF-a	5.15	7124	TNF	In	NA	2.3645724322958563	CVL	Luminex (or other bead-based)	Published	Serum progesterone - their phase
Byrne-2016	59	Ptid-59_Visit-1	Follicular	Follicular	None	Eligible	Eligible	Eligible	TNF-a	0.14	7124	TNF	In	NA	-2.8365012677171206	CVL	Luminex (or other bead-based)	Published	Serum progesterone - their phase
Byrne-2016	60	Ptid-60_Visit-2	Follicular	Follicular	None	Eligible	Eligible	Eligible	TNF-a	6.34	7124	TNF	In	NA	2.6644828403646827	CVL	Luminex (or other bead-based)	Published	Serum progesterone - their phase
Byrne-2016	61	Ptid-61_Visit-2	Follicular	Follicular	None	Eligible	Eligible	Eligible	TNF-a	9.19	7124	TNF	In	NA	3.20006486151431	CVL	Luminex (or other bead-based)	Published	Serum progesterone - their phase
Byrne-2016	62	Ptid-62_Visit-1	Follicular	Follicular	None	Eligible	Eligible	Eligible	TNF-a	2.27	7124	TNF	In	NA	1.1826922975161902	CVL	Luminex (or other bead-based)	Published	Serum progesterone - their phase
Byrne-2016	63	Ptid-63_Visit-1	Follicular	Follicular	None	Eligible	Eligible	Eligible	TNF-a	1.1	7124	TNF	In	NA	0.13750352374993502	CVL	Luminex (or other bead-based)	Published	Serum progesterone - their phase
Byrne-2016	64	Ptid-64_Visit-2	Follicular	Follicular	None	Eligible	Eligible	Eligible	TNF-a	0.08	7124	TNF	In	NA	-3.643856189774725	CVL	Luminex (or other bead-based)	Published	Serum progesterone - their phase
Byrne-2016	65	Ptid-65_Visit-2	Follicular	Follicular	None	Eligible	Eligible	Eligible	TNF-a	0.035	7124	TNF	Below	NA	-4.836501267717121	CVL	Luminex (or other bead-based)	Published	Serum progesterone - their phase
Byrne-2016	66	Ptid-66_Visit-1	Follicular	Follicular	None	Eligible	Eligible	Eligible	TNF-a	0.035	7124	TNF	Below	NA	-4.836501267717121	CVL	Luminex (or other bead-based)	Published	Serum progesterone - their phase
Byrne-2016	67	Ptid-67_Visit-1	Follicular	Follicular	None	Eligible	Eligible	Eligible	TNF-a	7.82	7124	TNF	In	NA	2.967168607532628	CVL	Luminex (or other bead-based)	Published	Serum progesterone - their phase
Byrne-2016	68	Ptid-68_Visit-1	Follicular	Follicular	None	Eligible	Eligible	Eligible	TNF-a	0.69	7124	TNF	In	NA	-0.5353317329965558	CVL	Luminex (or other bead-based)	Published	Serum progesterone - their phase
Byrne-2016	69	Ptid-69_Visit-2	Follicular	Follicular	None	Eligible	Eligible	Eligible	TNF-a	0.035	7124	TNF	Below	NA	-4.836501267717121	CVL	Luminex (or other bead-based)	Published	Serum progesterone - their phase
Byrne-2016	70	Ptid-70_Visit-1	Follicular	Follicular	None	Eligible	Eligible	Eligible	TNF-a	1.17	7124	TNF	In	NA	0.22650852980867975	CVL	Luminex (or other bead-based)	Published	Serum progesterone - their phase
Byrne-2016	71	Ptid-71_Visit-3	Follicular	Follicular	None	Eligible	Eligible	Eligible	TNF-a	0.11	7124	TNF	In	NA	-3.1844245711374275	CVL	Luminex (or other bead-based)	Published	Serum progesterone - their phase
Byrne-2016	72	Ptid-72_Visit-1	Follicular	Follicular	None	Eligible	Eligible	Eligible	TNF-a	0.17	7124	TNF	In	NA	-2.5563933485243853	CVL	Luminex (or other bead-based)	Published	Serum progesterone - their phase
Byrne-2016	73	Ptid-73_Visit-1	Follicular	Follicular	None	Eligible	Eligible	Eligible	TNF-a	0.035	7124	TNF	Below	NA	-4.836501267717121	CVL	Luminex (or other bead-based)	Published	Serum progesterone - their phase
Byrne-2016	74	Ptid-74_Visit-1	Follicular	Follicular	None	Eligible	Eligible	Eligible	TNF-a	0.14	7124	TNF	In	NA	-2.8365012677171206	CVL	Luminex (or other bead-based)	Published	Serum progesterone - their phase
Byrne-2016	75	Ptid-75_Visit-1	Follicular	Follicular	None	Eligible	Eligible	Eligible	TNF-a	4.91	7124	TNF	In	NA	2.2957230245399685	CVL	Luminex (or other bead-based)	Published	Serum progesterone - their phase
Byrne-2016	76	Ptid-76_Visit-1	Follicular	Follicular	None	Eligible	Eligible	Eligible	TNF-a	0.32	7124	TNF	In	NA	-1.6438561897747246	CVL	Luminex (or other bead-based)	Published	Serum progesterone - their phase
Byrne-2016	77	Ptid-77_Visit-1	Follicular	Follicular	None	Eligible	Eligible	Eligible	TNF-a	0.51	7124	TNF	In	NA	-0.9714308478032291	CVL	Luminex (or other bead-based)	Published	Serum progesterone - their phase
Byrne-2016	78	Ptid-78_Visit-2	Follicular	Follicular	None	Eligible	Eligible	Eligible	TNF-a	10.2	7124	TNF	In	NA	3.350497247084133	CVL	Luminex (or other bead-based)	Published	Serum progesterone - their phase
Byrne-2016	79	Ptid-79_Visit-1	Follicular	Follicular	None	Eligible	Eligible	Eligible	TNF-a	0.035	7124	TNF	Below	NA	-4.836501267717121	CVL	Luminex (or other bead-based)	Published	Serum progesterone - their phase
Byrne-2016	80	Ptid-80_Visit-1	Follicular	Follicular	None	Eligible	Eligible	Eligible	TNF-a	0.035	7124	TNF	Below	NA	-4.836501267717121	CVL	Luminex (or other bead-based)	Published	Serum progesterone - their phase
Byrne-2016	81	Ptid-81_Visit-1	Follicular	Follicular	None	Eligible	Eligible	Eligible	TNF-a	14.09	7124	TNF	In	NA	3.816599706534912	CVL	Luminex (or other bead-based)	Published	Serum progesterone - their phase
Byrne-2016	82	Ptid-82_Visit-1	Follicular	Follicular	None	Eligible	Eligible	Eligible	TNF-a	0.2	7124	TNF	In	NA	-2.321928094887362	CVL	Luminex (or other bead-based)	Published	Serum progesterone - their phase
Byrne-2016	83	Ptid-83_Visit-1	Follicular	Follicular	None	Eligible	Eligible	Eligible	TNF-a	0.035	7124	TNF	Below	NA	-4.836501267717121	CVL	Luminex (or other bead-based)	Published	Serum progesterone - their phase
Byrne-2016	84	Ptid-84_Visit-1	Follicular	Follicular	None	Eligible	Eligible	Eligible	TNF-a	0.035	7124	TNF	Below	NA	-4.836501267717121	CVL	Luminex (or other bead-based)	Published	Serum progesterone - their phase
Byrne-2016	85	Ptid-85_Visit-1	Luteal	Luteal	None	Eligible	Eligible	Eligible	TNF-a	1.73	7124	TNF	In	NA	0.7907720378619999	CVL	Luminex (or other bead-based)	Published	Serum progesterone - their phase
Byrne-2016	86	Ptid-86_Visit-1	Luteal	Luteal	None	Eligible	Eligible	Eligible	TNF-a	0.82	7124	TNF	In	NA	-0.2863041851566411	CVL	Luminex (or other bead-based)	Published	Serum progesterone - their phase
Byrne-2016	87	Ptid-87_Visit-1	Luteal	Luteal	None	Eligible	Eligible	Eligible	TNF-a	0.035	7124	TNF	Below	NA	-4.836501267717121	CVL	Luminex (or other bead-based)	Published	Serum progesterone - their phase
Byrne-2016	88	Ptid-88_Visit-1	Luteal	Luteal	None	Eligible	Eligible	Eligible	TNF-a	0.08	7124	TNF	In	NA	-3.643856189774725	CVL	Luminex (or other bead-based)	Published	Serum progesterone - their phase
Byrne-2016	89	Ptid-89_Visit-1	Luteal	Luteal	None	Eligible	Eligible	Eligible	TNF-a	0.27	7124	TNF	In	NA	-1.8889686876112561	CVL	Luminex (or other bead-based)	Published	Serum progesterone - their phase
Byrne-2016	90	Ptid-90_Visit-1	Luteal	Luteal	None	Eligible	Eligible	Eligible	TNF-a	0.1	7124	TNF	In	NA	-3.321928094887362	CVL	Luminex (or other bead-based)	Published	Serum progesterone - their phase
Byrne-2016	91	Ptid-91_Visit-3	Luteal	Luteal	None	Eligible	Eligible	Eligible	TNF-a	58.55	7124	TNF	In	NA	5.871597265613853	CVL	Luminex (or other bead-based)	Published	Serum progesterone - their phase
Byrne-2016	92	Ptid-92_Visit-3	Luteal	Luteal	None	Eligible	Eligible	Eligible	TNF-a	0.06	7124	TNF	In	NA	-4.058893689053568	CVL	Luminex (or other bead-based)	Published	Serum progesterone - their phase
Byrne-2016	93	Ptid-93_Visit-1	Luteal	Luteal	None	Eligible	Eligible	Eligible	TNF-a	0.51	7124	TNF	In	NA	-0.9714308478032291	CVL	Luminex (or other bead-based)	Published	Serum progesterone - their phase
Byrne-2016	94	Ptid-94_Visit-1	Luteal	Luteal	None	Eligible	Eligible	Eligible	TNF-a	0.18	7124	TNF	In	NA	-2.473931188332412	CVL	Luminex (or other bead-based)	Published	Serum progesterone - their phase
Byrne-2016	95	Ptid-95_Visit-1	Luteal	Luteal	None	Eligible	Eligible	Eligible	TNF-a	0.035	7124	TNF	Below	NA	-4.836501267717121	CVL	Luminex (or other bead-based)	Published	Serum progesterone - their phase
Byrne-2016	96	Ptid-96_Visit-1	Luteal	Luteal	None	Eligible	Eligible	Eligible	TNF-a	0.035	7124	TNF	Below	NA	-4.836501267717121	CVL	Luminex (or other bead-based)	Published	Serum progesterone - their phase
Byrne-2016	97	Ptid-97_Visit-1	Luteal	Luteal	None	Eligible	Eligible	Eligible	TNF-a	0.035	7124	TNF	Below	NA	-4.836501267717121	CVL	Luminex (or other bead-based)	Published	Serum progesterone - their phase
Byrne-2016	98	Ptid-98_Visit-1	Luteal	Luteal	None	Eligible	Eligible	Eligible	TNF-a	0.56	7124	TNF	In	NA	-0.8365012677171204	CVL	Luminex (or other bead-based)	Published	Serum progesterone - their phase
Byrne-2016	99	Ptid-99_Visit-1	Luteal	Luteal	None	Eligible	Eligible	Eligible	TNF-a	0.035	7124	TNF	Below	NA	-4.836501267717121	CVL	Luminex (or other bead-based)	Published	Serum progesterone - their phase
Byrne-2016	100	Ptid-100_Visit-1	Luteal	Luteal	None	Eligible	Eligible	Eligible	TNF-a	0.14	7124	TNF	In	NA	-2.8365012677171206	CVL	Luminex (or other bead-based)	Published	Serum progesterone - their phase
Byrne-2016	1	Ptid-1_Visit-1	Other	Other	DMPA	Ineligible - use of hormonal contraception or IUD	Ineligible - use of hormonal contraception or IUD	Ineligible - use of hormonal contraception or IUD	IL-1RA	7750.95	3557	IL1RN	In	NA	12.920157430699753	CVL	Luminex (or other bead-based)	Published	Serum progesterone - their phase
Byrne-2016	2	Ptid-2_Visit-1	Other	Other	DMPA	Ineligible - use of hormonal contraception or IUD	Ineligible - use of hormonal contraception or IUD	Ineligible - use of hormonal contraception or IUD	IL-1RA	6116.9	3557	IL1RN	In	NA	12.578584975535309	CVL	Luminex (or other bead-based)	Published	Serum progesterone - their phase
Byrne-2016	3	Ptid-3_Visit-1	Other	Other	DMPA	Ineligible - use of hormonal contraception or IUD	Ineligible - use of hormonal contraception or IUD	Ineligible - use of hormonal contraception or IUD	IL-1RA	2805.79	3557	IL1RN	In	NA	11.454191318817303	CVL	Luminex (or other bead-based)	Published	Serum progesterone - their phase
Byrne-2016	4	Ptid-4_Visit-1	Other	Other	DMPA	Ineligible - use of hormonal contraception or IUD	Ineligible - use of hormonal contraception or IUD	Ineligible - use of hormonal contraception or IUD	IL-1RA	2828.33	3557	IL1RN	In	NA	11.465734743419075	CVL	Luminex (or other bead-based)	Published	Serum progesterone - their phase
Byrne-2016	5	Ptid-5_Visit-1	Other	Other	DMPA	Ineligible - use of hormonal contraception or IUD	Ineligible - use of hormonal contraception or IUD	Ineligible - use of hormonal contraception or IUD	IL-1RA	5565.9	3557	IL1RN	In	NA	12.442399273317218	CVL	Luminex (or other bead-based)	Published	Serum progesterone - their phase
Byrne-2016	6	Ptid-6_Visit-1	Other	Other	DMPA	Ineligible - use of hormonal contraception or IUD	Ineligible - use of hormonal contraception or IUD	Ineligible - use of hormonal contraception or IUD	IL-1RA	3023.7	3557	IL1RN	In	NA	11.562099292613148	CVL	Luminex (or other bead-based)	Published	Serum progesterone - their phase
Byrne-2016	7	Ptid-7_Visit-1	Other	Other	DMPA	Ineligible - use of hormonal contraception or IUD	Ineligible - use of hormonal contraception or IUD	Ineligible - use of hormonal contraception or IUD	IL-1RA	4988.54	3557	IL1RN	In	NA	12.284401927286552	CVL	Luminex (or other bead-based)	Published	Serum progesterone - their phase
Byrne-2016	8	Ptid-8_Visit-1	Other	Other	DMPA	Ineligible - use of hormonal contraception or IUD	Ineligible - use of hormonal contraception or IUD	Ineligible - use of hormonal contraception or IUD	IL-1RA	4307.08	3557	IL1RN	In	NA	12.072494405207587	CVL	Luminex (or other bead-based)	Published	Serum progesterone - their phase
Byrne-2016	9	Ptid-9_Visit-1	Other	Other	DMPA	Ineligible - use of hormonal contraception or IUD	Ineligible - use of hormonal contraception or IUD	Ineligible - use of hormonal contraception or IUD	IL-1RA	4982.56	3557	IL1RN	In	NA	12.28267146276832	CVL	Luminex (or other bead-based)	Published	Serum progesterone - their phase
Byrne-2016	10	Ptid-10_Visit-1	Other	Other	DMPA	Ineligible - use of hormonal contraception or IUD	Ineligible - use of hormonal contraception or IUD	Ineligible - use of hormonal contraception or IUD	IL-1RA	7710.37	3557	IL1RN	In	NA	12.912584377533548	CVL	Luminex (or other bead-based)	Published	Serum progesterone - their phase
Byrne-2016	11	Ptid-11_Visit-1	Other	Other	DMPA	Ineligible - use of hormonal contraception or IUD	Ineligible - use of hormonal contraception or IUD	Ineligible - use of hormonal contraception or IUD	IL-1RA	4420.94	3557	IL1RN	In	NA	12.110137439155412	CVL	Luminex (or other bead-based)	Published	Serum progesterone - their phase
Byrne-2016	12	Ptid-12_Visit-1	Other	Other	DMPA	Ineligible - use of hormonal contraception or IUD	Ineligible - use of hormonal contraception or IUD	Ineligible - use of hormonal contraception or IUD	IL-1RA	5089.82	3557	IL1RN	In	NA	12.313398921375798	CVL	Luminex (or other bead-based)	Published	Serum progesterone - their phase
Byrne-2016	13	Ptid-13_Visit-1	Other	Other	DMPA	Ineligible - use of hormonal contraception or IUD	Ineligible - use of hormonal contraception or IUD	Ineligible - use of hormonal contraception or IUD	IL-1RA	3780.45	3557	IL1RN	In	NA	11.884342258295696	CVL	Luminex (or other bead-based)	Published	Serum progesterone - their phase
Byrne-2016	14	Ptid-14_Visit-1	Other	Other	DMPA	Ineligible - use of hormonal contraception or IUD	Ineligible - use of hormonal contraception or IUD	Ineligible - use of hormonal contraception or IUD	IL-1RA	4574.03	3557	IL1RN	In	NA	12.159250112744267	CVL	Luminex (or other bead-based)	Published	Serum progesterone - their phase
Byrne-2016	15	Ptid-15_Visit-1	Other	Other	DMPA	Ineligible - use of hormonal contraception or IUD	Ineligible - use of hormonal contraception or IUD	Ineligible - use of hormonal contraception or IUD	IL-1RA	2526.91	3557	IL1RN	In	NA	11.30315856593491	CVL	Luminex (or other bead-based)	Published	Serum progesterone - their phase
Byrne-2016	16	Ptid-16_Visit-2	Other	Other	DMPA	Ineligible - use of hormonal contraception or IUD	Ineligible - use of hormonal contraception or IUD	Ineligible - use of hormonal contraception or IUD	IL-1RA	2215.83	3557	IL1RN	In	NA	11.113631485740118	CVL	Luminex (or other bead-based)	Published	Serum progesterone - their phase
Byrne-2016	17	Ptid-17_Visit-1	Other	Other	DMPA	Ineligible - use of hormonal contraception or IUD	Ineligible - use of hormonal contraception or IUD	Ineligible - use of hormonal contraception or IUD	IL-1RA	3857.98	3557	IL1RN	In	NA	11.91362994905076	CVL	Luminex (or other bead-based)	Published	Serum progesterone - their phase
Byrne-2016	18	Ptid-18_Visit-1	Other	Other	DMPA	Ineligible - use of hormonal contraception or IUD	Ineligible - use of hormonal contraception or IUD	Ineligible - use of hormonal contraception or IUD	IL-1RA	7297.2	3557	IL1RN	In	NA	12.833127280021849	CVL	Luminex (or other bead-based)	Published	Serum progesterone - their phase
Byrne-2016	19	Ptid-19_Visit-1	Other	Other	DMPA	Ineligible - use of hormonal contraception or IUD	Ineligible - use of hormonal contraception or IUD	Ineligible - use of hormonal contraception or IUD	IL-1RA	4699.52	3557	IL1RN	In	NA	12.198297694860146	CVL	Luminex (or other bead-based)	Published	Serum progesterone - their phase
Byrne-2016	20	Ptid-20_Visit-3	Other	Other	DMPA	Ineligible - use of hormonal contraception or IUD	Ineligible - use of hormonal contraception or IUD	Ineligible - use of hormonal contraception or IUD	IL-1RA	7579.12	3557	IL1RN	In	NA	12.887814633673607	CVL	Luminex (or other bead-based)	Published	Serum progesterone - their phase
Byrne-2016	21	Ptid-21_Visit-2	Other	Other	DMPA	Ineligible - use of hormonal contraception or IUD	Ineligible - use of hormonal contraception or IUD	Ineligible - use of hormonal contraception or IUD	IL-1RA	269.05	3557	IL1RN	In	NA	8.071730496567412	CVL	Luminex (or other bead-based)	Published	Serum progesterone - their phase
Byrne-2016	22	Ptid-22_Visit-1	Other	Other	DMPA	Ineligible - use of hormonal contraception or IUD	Ineligible - use of hormonal contraception or IUD	Ineligible - use of hormonal contraception or IUD	IL-1RA	4236.99	3557	IL1RN	In	NA	12.048824008368037	CVL	Luminex (or other bead-based)	Published	Serum progesterone - their phase
Byrne-2016	23	Ptid-23_Visit-1	Other	Other	DMPA	Ineligible - use of hormonal contraception or IUD	Ineligible - use of hormonal contraception or IUD	Ineligible - use of hormonal contraception or IUD	IL-1RA	4949.32	3557	IL1RN	In	NA	12.273014607830488	CVL	Luminex (or other bead-based)	Published	Serum progesterone - their phase
Byrne-2016	24	Ptid-24_Visit-1	Other	Other	DMPA	Ineligible - use of hormonal contraception or IUD	Ineligible - use of hormonal contraception or IUD	Ineligible - use of hormonal contraception or IUD	IL-1RA	3851.53	3557	IL1RN	In	NA	11.911215947334743	CVL	Luminex (or other bead-based)	Published	Serum progesterone - their phase
Byrne-2016	25	Ptid-25_Visit-3	Other	Other	DMPA	Ineligible - use of hormonal contraception or IUD	Ineligible - use of hormonal contraception or IUD	Ineligible - use of hormonal contraception or IUD	IL-1RA	92.63	3557	IL1RN	In	NA	6.533407608478743	CVL	Luminex (or other bead-based)	Published	Serum progesterone - their phase
Byrne-2016	26	Ptid-26_Visit-1	Other	Other	DMPA	Ineligible - use of hormonal contraception or IUD	Ineligible - use of hormonal contraception or IUD	Ineligible - use of hormonal contraception or IUD	IL-1RA	4296.04	3557	IL1RN	In	NA	12.068791710837596	CVL	Luminex (or other bead-based)	Published	Serum progesterone - their phase
Byrne-2016	27	Ptid-27_Visit-1	Other	Other	DMPA	Ineligible - use of hormonal contraception or IUD	Ineligible - use of hormonal contraception or IUD	Ineligible - use of hormonal contraception or IUD	IL-1RA	3349.11	3557	IL1RN	In	NA	11.709562046149628	CVL	Luminex (or other bead-based)	Published	Serum progesterone - their phase
Byrne-2016	28	Ptid-28_Visit-1	Other	Other	DMPA	Ineligible - use of hormonal contraception or IUD	Ineligible - use of hormonal contraception or IUD	Ineligible - use of hormonal contraception or IUD	IL-1RA	3869.77	3557	IL1RN	In	NA	11.918032106918059	CVL	Luminex (or other bead-based)	Published	Serum progesterone - their phase
Byrne-2016	29	Ptid-29_Visit-1	Other	Other	DMPA	Ineligible - use of hormonal contraception or IUD	Ineligible - use of hormonal contraception or IUD	Ineligible - use of hormonal contraception or IUD	IL-1RA	1620.19	3557	IL1RN	In	NA	10.66194729282418	CVL	Luminex (or other bead-based)	Published	Serum progesterone - their phase
Byrne-2016	30	Ptid-30_Visit-1	Other	Other	DMPA	Ineligible - use of hormonal contraception or IUD	Ineligible - use of hormonal contraception or IUD	Ineligible - use of hormonal contraception or IUD	IL-1RA	3447.02	3557	IL1RN	In	NA	11.751133954071392	CVL	Luminex (or other bead-based)	Published	Serum progesterone - their phase
Byrne-2016	31	Ptid-31_Visit-1	Other	Other	DMPA	Ineligible - use of hormonal contraception or IUD	Ineligible - use of hormonal contraception or IUD	Ineligible - use of hormonal contraception or IUD	IL-1RA	3970.35	3557	IL1RN	In	NA	11.955050476163171	CVL	Luminex (or other bead-based)	Published	Serum progesterone - their phase
Byrne-2016	32	Ptid-32_Visit-1	Other	Other	DMPA	Ineligible - use of hormonal contraception or IUD	Ineligible - use of hormonal contraception or IUD	Ineligible - use of hormonal contraception or IUD	IL-1RA	3847.72	3557	IL1RN	In	NA	11.909788102140869	CVL	Luminex (or other bead-based)	Published	Serum progesterone - their phase
Byrne-2016	33	Ptid-33_Visit-1	Other	Other	DMPA	Ineligible - use of hormonal contraception or IUD	Ineligible - use of hormonal contraception or IUD	Ineligible - use of hormonal contraception or IUD	IL-1RA	3906.33	3557	IL1RN	In	NA	11.93159811541606	CVL	Luminex (or other bead-based)	Published	Serum progesterone - their phase
Byrne-2016	34	Ptid-34_Visit-1	Other	Other	DMPA	Ineligible - use of hormonal contraception or IUD	Ineligible - use of hormonal contraception or IUD	Ineligible - use of hormonal contraception or IUD	IL-1RA	4066.2	3557	IL1RN	In	NA	11.989465461948035	CVL	Luminex (or other bead-based)	Published	Serum progesterone - their phase
Byrne-2016	35	Ptid-35_Visit-1	Other	Other	DMPA	Ineligible - use of hormonal contraception or IUD	Ineligible - use of hormonal contraception or IUD	Ineligible - use of hormonal contraception or IUD	IL-1RA	2621.42	3557	IL1RN	In	NA	11.356132803293631	CVL	Luminex (or other bead-based)	Published	Serum progesterone - their phase
Byrne-2016	36	Ptid-36_Visit-1	Other	Other	DMPA	Ineligible - use of hormonal contraception or IUD	Ineligible - use of hormonal contraception or IUD	Ineligible - use of hormonal contraception or IUD	IL-1RA	77.43	3557	IL1RN	In	NA	6.274820737040401	CVL	Luminex (or other bead-based)	Published	Serum progesterone - their phase
Byrne-2016	37	Ptid-37_Visit-1	Other	Other	DMPA	Ineligible - use of hormonal contraception or IUD	Ineligible - use of hormonal contraception or IUD	Ineligible - use of hormonal contraception or IUD	IL-1RA	3826.54	3557	IL1RN	In	NA	11.901824765337613	CVL	Luminex (or other bead-based)	Published	Serum progesterone - their phase
Byrne-2016	38	Ptid-38_Visit-1	Other	Other	DMPA	Ineligible - use of hormonal contraception or IUD	Ineligible - use of hormonal contraception or IUD	Ineligible - use of hormonal contraception or IUD	IL-1RA	3593.68	3557	IL1RN	In	NA	11.811246234142416	CVL	Luminex (or other bead-based)	Published	Serum progesterone - their phase
Byrne-2016	39	Ptid-39_Visit-1	Other	Other	DMPA	Ineligible - use of hormonal contraception or IUD	Ineligible - use of hormonal contraception or IUD	Ineligible - use of hormonal contraception or IUD	IL-1RA	6112.91	3557	IL1RN	In	NA	12.577643611210371	CVL	Luminex (or other bead-based)	Published	Serum progesterone - their phase
Byrne-2016	40	Ptid-40_Visit-1	Other	Other	DMPA	Ineligible - use of hormonal contraception or IUD	Ineligible - use of hormonal contraception or IUD	Ineligible - use of hormonal contraception or IUD	IL-1RA	5.66	3557	IL1RN	In	NA	2.5008020530571575	CVL	Luminex (or other bead-based)	Published	Serum progesterone - their phase
Byrne-2016	41	Ptid-41_Visit-1	Other	Other	DMPA	Ineligible - use of hormonal contraception or IUD	Ineligible - use of hormonal contraception or IUD	Ineligible - use of hormonal contraception or IUD	IL-1RA	109.6	3557	IL1RN	In	NA	6.776103988073165	CVL	Luminex (or other bead-based)	Published	Serum progesterone - their phase
Byrne-2016	42	Ptid-42_Visit-1	Other	Other	Nuristerate	Ineligible - use of hormonal contraception or IUD	Ineligible - use of hormonal contraception or IUD	Ineligible - use of hormonal contraception or IUD	IL-1RA	4871.1	3557	IL1RN	In	NA	12.250031885582844	CVL	Luminex (or other bead-based)	Published	Serum progesterone - their phase
Byrne-2016	43	Ptid-43_Visit-1	Other	Other	Nuristerate	Ineligible - use of hormonal contraception or IUD	Ineligible - use of hormonal contraception or IUD	Ineligible - use of hormonal contraception or IUD	IL-1RA	4184.73	3557	IL1RN	In	NA	12.030918827335677	CVL	Luminex (or other bead-based)	Published	Serum progesterone - their phase
Byrne-2016	44	Ptid-44_Visit-1	Other	Other	Nuristerate	Ineligible - use of hormonal contraception or IUD	Ineligible - use of hormonal contraception or IUD	Ineligible - use of hormonal contraception or IUD	IL-1RA	8466.99	3557	IL1RN	In	NA	13.047633469820587	CVL	Luminex (or other bead-based)	Published	Serum progesterone - their phase
Byrne-2016	45	Ptid-45_Visit-1	Other	Other	Nuristerate	Ineligible - use of hormonal contraception or IUD	Ineligible - use of hormonal contraception or IUD	Ineligible - use of hormonal contraception or IUD	IL-1RA	6864.35	3557	IL1RN	In	NA	12.744907399619454	CVL	Luminex (or other bead-based)	Published	Serum progesterone - their phase
Byrne-2016	46	Ptid-46_Visit-1	Other	Other	Nuristerate	Ineligible - use of hormonal contraception or IUD	Ineligible - use of hormonal contraception or IUD	Ineligible - use of hormonal contraception or IUD	IL-1RA	2463.95	3557	IL1RN	In	NA	11.266757264930314	CVL	Luminex (or other bead-based)	Published	Serum progesterone - their phase
Byrne-2016	47	Ptid-47_Visit-2	Other	Other	Nuristerate	Ineligible - use of hormonal contraception or IUD	Ineligible - use of hormonal contraception or IUD	Ineligible - use of hormonal contraception or IUD	IL-1RA	4650.55	3557	IL1RN	In	NA	12.183185632140782	CVL	Luminex (or other bead-based)	Published	Serum progesterone - their phase
Byrne-2016	48	Ptid-48_Visit-1	Other	Other	Nuristerate	Ineligible - use of hormonal contraception or IUD	Ineligible - use of hormonal contraception or IUD	Ineligible - use of hormonal contraception or IUD	IL-1RA	3403.64	3557	IL1RN	In	NA	11.732862737173502	CVL	Luminex (or other bead-based)	Published	Serum progesterone - their phase
Byrne-2016	49	Ptid-49_Visit-1	Other	Other	Nuristerate	Ineligible - use of hormonal contraception or IUD	Ineligible - use of hormonal contraception or IUD	Ineligible - use of hormonal contraception or IUD	IL-1RA	3594.43	3557	IL1RN	In	NA	11.81154729277524	CVL	Luminex (or other bead-based)	Published	Serum progesterone - their phase
Byrne-2016	50	Ptid-50_Visit-1	Other	Other	Nuristerate	Ineligible - use of hormonal contraception or IUD	Ineligible - use of hormonal contraception or IUD	Ineligible - use of hormonal contraception or IUD	IL-1RA	82.38	3557	IL1RN	In	NA	6.364222221093532	CVL	Luminex (or other bead-based)	Published	Serum progesterone - their phase
Byrne-2016	51	Ptid-51_Visit-1	Other	Other	Nuristerate	Ineligible - use of hormonal contraception or IUD	Ineligible - use of hormonal contraception or IUD	Ineligible - use of hormonal contraception or IUD	IL-1RA	3963.5	3557	IL1RN	In	NA	11.952559261056837	CVL	Luminex (or other bead-based)	Published	Serum progesterone - their phase
Byrne-2016	52	Ptid-52_Visit-1	Follicular	Follicular	None	Eligible	Eligible	Eligible	IL-1RA	3554.47	3557	IL1RN	In	NA	11.795418743135484	CVL	Luminex (or other bead-based)	Published	Serum progesterone - their phase
Byrne-2016	53	Ptid-53_Visit-1	Follicular	Follicular	None	Eligible	Eligible	Eligible	IL-1RA	3638.9	3557	IL1RN	In	NA	11.829286689926198	CVL	Luminex (or other bead-based)	Published	Serum progesterone - their phase
Byrne-2016	54	Ptid-54_Visit-1	Follicular	Follicular	None	Eligible	Eligible	Eligible	IL-1RA	4229.98	3557	IL1RN	In	NA	12.046435126738038	CVL	Luminex (or other bead-based)	Published	Serum progesterone - their phase
Byrne-2016	55	Ptid-55_Visit-1	Follicular	Follicular	None	Eligible	Eligible	Eligible	IL-1RA	3142.54	3557	IL1RN	In	NA	11.617715392851025	CVL	Luminex (or other bead-based)	Published	Serum progesterone - their phase
Byrne-2016	56	Ptid-56_Visit-1	Follicular	Follicular	None	Eligible	Eligible	Eligible	IL-1RA	3580.43	3557	IL1RN	In	NA	11.805917146345578	CVL	Luminex (or other bead-based)	Published	Serum progesterone - their phase
Byrne-2016	57	Ptid-57_Visit-4	Follicular	Follicular	None	Eligible	Eligible	Eligible	IL-1RA	143.9	3557	IL1RN	In	NA	7.1689227818529355	CVL	Luminex (or other bead-based)	Published	Serum progesterone - their phase
Byrne-2016	58	Ptid-58_Visit-1	Follicular	Follicular	None	Eligible	Eligible	Eligible	IL-1RA	2741.68	3557	IL1RN	In	NA	11.420844478917845	CVL	Luminex (or other bead-based)	Published	Serum progesterone - their phase
Byrne-2016	59	Ptid-59_Visit-1	Follicular	Follicular	None	Eligible	Eligible	Eligible	IL-1RA	4380.33	3557	IL1RN	In	NA	12.096823846595733	CVL	Luminex (or other bead-based)	Published	Serum progesterone - their phase
Byrne-2016	60	Ptid-60_Visit-2	Follicular	Follicular	None	Eligible	Eligible	Eligible	IL-1RA	4065.23	3557	IL1RN	In	NA	11.989121263154882	CVL	Luminex (or other bead-based)	Published	Serum progesterone - their phase
Byrne-2016	61	Ptid-61_Visit-2	Follicular	Follicular	None	Eligible	Eligible	Eligible	IL-1RA	5311.51	3557	IL1RN	In	NA	12.37490634528205	CVL	Luminex (or other bead-based)	Published	Serum progesterone - their phase
Byrne-2016	62	Ptid-62_Visit-1	Follicular	Follicular	None	Eligible	Eligible	Eligible	IL-1RA	1544.9	3557	IL1RN	In	NA	10.593297741449856	CVL	Luminex (or other bead-based)	Published	Serum progesterone - their phase
Byrne-2016	63	Ptid-63_Visit-1	Follicular	Follicular	None	Eligible	Eligible	Eligible	IL-1RA	3037.47	3557	IL1RN	In	NA	11.56865444447023	CVL	Luminex (or other bead-based)	Published	Serum progesterone - their phase
Byrne-2016	64	Ptid-64_Visit-2	Follicular	Follicular	None	Eligible	Eligible	Eligible	IL-1RA	3057.41	3557	IL1RN	In	NA	11.578094315887446	CVL	Luminex (or other bead-based)	Published	Serum progesterone - their phase
Byrne-2016	65	Ptid-65_Visit-2	Follicular	Follicular	None	Eligible	Eligible	Eligible	IL-1RA	3432.3	3557	IL1RN	In	NA	11.74495994169445	CVL	Luminex (or other bead-based)	Published	Serum progesterone - their phase
Byrne-2016	66	Ptid-66_Visit-1	Follicular	Follicular	None	Eligible	Eligible	Eligible	IL-1RA	3583.69	3557	IL1RN	In	NA	11.807230129980114	CVL	Luminex (or other bead-based)	Published	Serum progesterone - their phase
Byrne-2016	67	Ptid-67_Visit-1	Follicular	Follicular	None	Eligible	Eligible	Eligible	IL-1RA	3570.68	3557	IL1RN	In	NA	11.801983131803853	CVL	Luminex (or other bead-based)	Published	Serum progesterone - their phase
Byrne-2016	68	Ptid-68_Visit-1	Follicular	Follicular	None	Eligible	Eligible	Eligible	IL-1RA	2657.93	3557	IL1RN	In	NA	11.376087394549808	CVL	Luminex (or other bead-based)	Published	Serum progesterone - their phase
Byrne-2016	69	Ptid-69_Visit-2	Follicular	Follicular	None	Eligible	Eligible	Eligible	IL-1RA	4309.42	3557	IL1RN	In	NA	12.073277996335928	CVL	Luminex (or other bead-based)	Published	Serum progesterone - their phase
Byrne-2016	70	Ptid-70_Visit-1	Follicular	Follicular	None	Eligible	Eligible	Eligible	IL-1RA	4997.64	3557	IL1RN	In	NA	12.287031266734878	CVL	Luminex (or other bead-based)	Published	Serum progesterone - their phase
Byrne-2016	71	Ptid-71_Visit-3	Follicular	Follicular	None	Eligible	Eligible	Eligible	IL-1RA	22.98	3557	IL1RN	In	NA	4.522306892871389	CVL	Luminex (or other bead-based)	Published	Serum progesterone - their phase
Byrne-2016	72	Ptid-72_Visit-1	Follicular	Follicular	None	Eligible	Eligible	Eligible	IL-1RA	3032.1	3557	IL1RN	In	NA	11.566101619676708	CVL	Luminex (or other bead-based)	Published	Serum progesterone - their phase
Byrne-2016	73	Ptid-73_Visit-1	Follicular	Follicular	None	Eligible	Eligible	Eligible	IL-1RA	2508.05	3557	IL1RN	In	NA	11.292350394378198	CVL	Luminex (or other bead-based)	Published	Serum progesterone - their phase
Byrne-2016	74	Ptid-74_Visit-1	Follicular	Follicular	None	Eligible	Eligible	Eligible	IL-1RA	4663.44	3557	IL1RN	In	NA	12.18717884041125	CVL	Luminex (or other bead-based)	Published	Serum progesterone - their phase
Byrne-2016	75	Ptid-75_Visit-1	Follicular	Follicular	None	Eligible	Eligible	Eligible	IL-1RA	4164.32	3557	IL1RN	In	NA	12.023865218975402	CVL	Luminex (or other bead-based)	Published	Serum progesterone - their phase
Byrne-2016	76	Ptid-76_Visit-1	Follicular	Follicular	None	Eligible	Eligible	Eligible	IL-1RA	4342.01	3557	IL1RN	In	NA	12.084147333262264	CVL	Luminex (or other bead-based)	Published	Serum progesterone - their phase
Byrne-2016	77	Ptid-77_Visit-1	Follicular	Follicular	None	Eligible	Eligible	Eligible	IL-1RA	2755.75	3557	IL1RN	In	NA	11.428229298205096	CVL	Luminex (or other bead-based)	Published	Serum progesterone - their phase
Byrne-2016	78	Ptid-78_Visit-2	Follicular	Follicular	None	Eligible	Eligible	Eligible	IL-1RA	4033.37	3557	IL1RN	In	NA	11.97777004167801	CVL	Luminex (or other bead-based)	Published	Serum progesterone - their phase
Byrne-2016	79	Ptid-79_Visit-1	Follicular	Follicular	None	Eligible	Eligible	Eligible	IL-1RA	3330.05	3557	IL1RN	In	NA	11.701328123883698	CVL	Luminex (or other bead-based)	Published	Serum progesterone - their phase
Byrne-2016	80	Ptid-80_Visit-1	Follicular	Follicular	None	Eligible	Eligible	Eligible	IL-1RA	3212.63	3557	IL1RN	In	NA	11.649539119220938	CVL	Luminex (or other bead-based)	Published	Serum progesterone - their phase
Byrne-2016	81	Ptid-81_Visit-1	Follicular	Follicular	None	Eligible	Eligible	Eligible	IL-1RA	3382.68	3557	IL1RN	In	NA	11.72395098994979	CVL	Luminex (or other bead-based)	Published	Serum progesterone - their phase
Byrne-2016	82	Ptid-82_Visit-1	Follicular	Follicular	None	Eligible	Eligible	Eligible	IL-1RA	3078.21	3557	IL1RN	In	NA	11.587875942456852	CVL	Luminex (or other bead-based)	Published	Serum progesterone - their phase
Byrne-2016	83	Ptid-83_Visit-1	Follicular	Follicular	None	Eligible	Eligible	Eligible	IL-1RA	3177.14	3557	IL1RN	In	NA	11.633512948165055	CVL	Luminex (or other bead-based)	Published	Serum progesterone - their phase
Byrne-2016	84	Ptid-84_Visit-1	Follicular	Follicular	None	Eligible	Eligible	Eligible	IL-1RA	3562.78	3557	IL1RN	In	NA	11.79878768513913	CVL	Luminex (or other bead-based)	Published	Serum progesterone - their phase
Byrne-2016	85	Ptid-85_Visit-1	Luteal	Luteal	None	Eligible	Eligible	Eligible	IL-1RA	933.22	3557	IL1RN	In	NA	9.866073416076294	CVL	Luminex (or other bead-based)	Published	Serum progesterone - their phase
Byrne-2016	86	Ptid-86_Visit-1	Luteal	Luteal	None	Eligible	Eligible	Eligible	IL-1RA	488.61	3557	IL1RN	In	NA	8.932539580196872	CVL	Luminex (or other bead-based)	Published	Serum progesterone - their phase
Byrne-2016	87	Ptid-87_Visit-1	Luteal	Luteal	None	Eligible	Eligible	Eligible	IL-1RA	785.13	3557	IL1RN	In	NA	9.616787741648267	CVL	Luminex (or other bead-based)	Published	Serum progesterone - their phase
Byrne-2016	88	Ptid-88_Visit-1	Luteal	Luteal	None	Eligible	Eligible	Eligible	IL-1RA	2899.29	3557	IL1RN	In	NA	11.50148393011278	CVL	Luminex (or other bead-based)	Published	Serum progesterone - their phase
Byrne-2016	89	Ptid-89_Visit-1	Luteal	Luteal	None	Eligible	Eligible	Eligible	IL-1RA	5368.73	3557	IL1RN	In	NA	12.390365136486261	CVL	Luminex (or other bead-based)	Published	Serum progesterone - their phase
Byrne-2016	90	Ptid-90_Visit-1	Luteal	Luteal	None	Eligible	Eligible	Eligible	IL-1RA	4518.4	3557	IL1RN	In	NA	12.141596278383817	CVL	Luminex (or other bead-based)	Published	Serum progesterone - their phase
Byrne-2016	91	Ptid-91_Visit-3	Luteal	Luteal	None	Eligible	Eligible	Eligible	IL-1RA	33.94	3557	IL1RN	In	NA	5.084914659767938	CVL	Luminex (or other bead-based)	Published	Serum progesterone - their phase
Byrne-2016	92	Ptid-92_Visit-3	Luteal	Luteal	None	Eligible	Eligible	Eligible	IL-1RA	188.44	3557	IL1RN	In	NA	7.557961426893196	CVL	Luminex (or other bead-based)	Published	Serum progesterone - their phase
Byrne-2016	93	Ptid-93_Visit-1	Luteal	Luteal	None	Eligible	Eligible	Eligible	IL-1RA	3390.56	3557	IL1RN	In	NA	11.727307859646208	CVL	Luminex (or other bead-based)	Published	Serum progesterone - their phase
Byrne-2016	94	Ptid-94_Visit-1	Luteal	Luteal	None	Eligible	Eligible	Eligible	IL-1RA	2928.09	3557	IL1RN	In	NA	11.515744182736976	CVL	Luminex (or other bead-based)	Published	Serum progesterone - their phase
Byrne-2016	95	Ptid-95_Visit-1	Luteal	Luteal	None	Eligible	Eligible	Eligible	IL-1RA	1995.6	3557	IL1RN	In	NA	10.962606859121063	CVL	Luminex (or other bead-based)	Published	Serum progesterone - their phase
Byrne-2016	96	Ptid-96_Visit-1	Luteal	Luteal	None	Eligible	Eligible	Eligible	IL-1RA	3803.71	3557	IL1RN	In	NA	11.89319154203027	CVL	Luminex (or other bead-based)	Published	Serum progesterone - their phase
Byrne-2016	97	Ptid-97_Visit-1	Luteal	Luteal	None	Eligible	Eligible	Eligible	IL-1RA	2072.49	3557	IL1RN	In	NA	11.017149425232224	CVL	Luminex (or other bead-based)	Published	Serum progesterone - their phase
Byrne-2016	98	Ptid-98_Visit-1	Luteal	Luteal	None	Eligible	Eligible	Eligible	IL-1RA	3342.06	3557	IL1RN	In	NA	11.706521918996385	CVL	Luminex (or other bead-based)	Published	Serum progesterone - their phase
Byrne-2016	99	Ptid-99_Visit-1	Luteal	Luteal	None	Eligible	Eligible	Eligible	IL-1RA	2866.91	3557	IL1RN	In	NA	11.485280899881712	CVL	Luminex (or other bead-based)	Published	Serum progesterone - their phase
Byrne-2016	100	Ptid-100_Visit-1	Luteal	Luteal	None	Eligible	Eligible	Eligible	IL-1RA	3728.66	3557	IL1RN	In	NA	11.864441534796642	CVL	Luminex (or other bead-based)	Published	Serum progesterone - their phase
Byrne-2016	1	Ptid-1_Visit-1	Other	Other	DMPA	Ineligible - use of hormonal contraception or IUD	Ineligible - use of hormonal contraception or IUD	Ineligible - use of hormonal contraception or IUD	IL-1a	715.43	3552	IL1A	In	NA	9.48266680565297	CVL	Luminex (or other bead-based)	Published	Serum progesterone - their phase
Byrne-2016	2	Ptid-2_Visit-1	Other	Other	DMPA	Ineligible - use of hormonal contraception or IUD	Ineligible - use of hormonal contraception or IUD	Ineligible - use of hormonal contraception or IUD	IL-1a	150.74	3552	IL1A	In	NA	7.235918487562202	CVL	Luminex (or other bead-based)	Published	Serum progesterone - their phase
Byrne-2016	3	Ptid-3_Visit-1	Other	Other	DMPA	Ineligible - use of hormonal contraception or IUD	Ineligible - use of hormonal contraception or IUD	Ineligible - use of hormonal contraception or IUD	IL-1a	94.32	3552	IL1A	In	NA	6.559491813205038	CVL	Luminex (or other bead-based)	Published	Serum progesterone - their phase
Byrne-2016	4	Ptid-4_Visit-1	Other	Other	DMPA	Ineligible - use of hormonal contraception or IUD	Ineligible - use of hormonal contraception or IUD	Ineligible - use of hormonal contraception or IUD	IL-1a	225.22	3552	IL1A	In	NA	7.8151911371734935	CVL	Luminex (or other bead-based)	Published	Serum progesterone - their phase
Byrne-2016	5	Ptid-5_Visit-1	Other	Other	DMPA	Ineligible - use of hormonal contraception or IUD	Ineligible - use of hormonal contraception or IUD	Ineligible - use of hormonal contraception or IUD	IL-1a	50.98	3552	IL1A	In	NA	5.671859468247477	CVL	Luminex (or other bead-based)	Published	Serum progesterone - their phase
Byrne-2016	6	Ptid-6_Visit-1	Other	Other	DMPA	Ineligible - use of hormonal contraception or IUD	Ineligible - use of hormonal contraception or IUD	Ineligible - use of hormonal contraception or IUD	IL-1a	3204.7	3552	IL1A	In	NA	11.645973593528012	CVL	Luminex (or other bead-based)	Published	Serum progesterone - their phase
Byrne-2016	7	Ptid-7_Visit-1	Other	Other	DMPA	Ineligible - use of hormonal contraception or IUD	Ineligible - use of hormonal contraception or IUD	Ineligible - use of hormonal contraception or IUD	IL-1a	1252.81	3552	IL1A	In	NA	10.290951918122731	CVL	Luminex (or other bead-based)	Published	Serum progesterone - their phase
Byrne-2016	8	Ptid-8_Visit-1	Other	Other	DMPA	Ineligible - use of hormonal contraception or IUD	Ineligible - use of hormonal contraception or IUD	Ineligible - use of hormonal contraception or IUD	IL-1a	29.65	3552	IL1A	In	NA	4.889960199658641	CVL	Luminex (or other bead-based)	Published	Serum progesterone - their phase
Byrne-2016	9	Ptid-9_Visit-1	Other	Other	DMPA	Ineligible - use of hormonal contraception or IUD	Ineligible - use of hormonal contraception or IUD	Ineligible - use of hormonal contraception or IUD	IL-1a	834.11	3552	IL1A	In	NA	9.704093844415675	CVL	Luminex (or other bead-based)	Published	Serum progesterone - their phase
Byrne-2016	10	Ptid-10_Visit-1	Other	Other	DMPA	Ineligible - use of hormonal contraception or IUD	Ineligible - use of hormonal contraception or IUD	Ineligible - use of hormonal contraception or IUD	IL-1a	145.04	3552	IL1A	In	NA	7.180307019969433	CVL	Luminex (or other bead-based)	Published	Serum progesterone - their phase
Byrne-2016	11	Ptid-11_Visit-1	Other	Other	DMPA	Ineligible - use of hormonal contraception or IUD	Ineligible - use of hormonal contraception or IUD	Ineligible - use of hormonal contraception or IUD	IL-1a	178.08	3552	IL1A	In	NA	7.476381687567235	CVL	Luminex (or other bead-based)	Published	Serum progesterone - their phase
Byrne-2016	12	Ptid-12_Visit-1	Other	Other	DMPA	Ineligible - use of hormonal contraception or IUD	Ineligible - use of hormonal contraception or IUD	Ineligible - use of hormonal contraception or IUD	IL-1a	87.36	3552	IL1A	In	NA	6.448900951145128	CVL	Luminex (or other bead-based)	Published	Serum progesterone - their phase
Byrne-2016	13	Ptid-13_Visit-1	Other	Other	DMPA	Ineligible - use of hormonal contraception or IUD	Ineligible - use of hormonal contraception or IUD	Ineligible - use of hormonal contraception or IUD	IL-1a	117.2	3552	IL1A	In	NA	6.872828759534886	CVL	Luminex (or other bead-based)	Published	Serum progesterone - their phase
Byrne-2016	14	Ptid-14_Visit-1	Other	Other	DMPA	Ineligible - use of hormonal contraception or IUD	Ineligible - use of hormonal contraception or IUD	Ineligible - use of hormonal contraception or IUD	IL-1a	42.6	3552	IL1A	In	NA	5.412781525338476	CVL	Luminex (or other bead-based)	Published	Serum progesterone - their phase
Byrne-2016	15	Ptid-15_Visit-1	Other	Other	DMPA	Ineligible - use of hormonal contraception or IUD	Ineligible - use of hormonal contraception or IUD	Ineligible - use of hormonal contraception or IUD	IL-1a	156.43	3552	IL1A	In	NA	7.289373407667948	CVL	Luminex (or other bead-based)	Published	Serum progesterone - their phase
Byrne-2016	16	Ptid-16_Visit-2	Other	Other	DMPA	Ineligible - use of hormonal contraception or IUD	Ineligible - use of hormonal contraception or IUD	Ineligible - use of hormonal contraception or IUD	IL-1a	1555.84	3552	IL1A	In	NA	10.603477988254005	CVL	Luminex (or other bead-based)	Published	Serum progesterone - their phase
Byrne-2016	17	Ptid-17_Visit-1	Other	Other	DMPA	Ineligible - use of hormonal contraception or IUD	Ineligible - use of hormonal contraception or IUD	Ineligible - use of hormonal contraception or IUD	IL-1a	73.38	3552	IL1A	In	NA	6.197314999473818	CVL	Luminex (or other bead-based)	Published	Serum progesterone - their phase
Byrne-2016	18	Ptid-18_Visit-1	Other	Other	DMPA	Ineligible - use of hormonal contraception or IUD	Ineligible - use of hormonal contraception or IUD	Ineligible - use of hormonal contraception or IUD	IL-1a	483.11	3552	IL1A	In	NA	8.916207905515309	CVL	Luminex (or other bead-based)	Published	Serum progesterone - their phase
Byrne-2016	19	Ptid-19_Visit-1	Other	Other	DMPA	Ineligible - use of hormonal contraception or IUD	Ineligible - use of hormonal contraception or IUD	Ineligible - use of hormonal contraception or IUD	IL-1a	445.24	3552	IL1A	In	NA	8.798439398827794	CVL	Luminex (or other bead-based)	Published	Serum progesterone - their phase
Byrne-2016	20	Ptid-20_Visit-3	Other	Other	DMPA	Ineligible - use of hormonal contraception or IUD	Ineligible - use of hormonal contraception or IUD	Ineligible - use of hormonal contraception or IUD	IL-1a	261.56	3552	IL1A	In	NA	8.030998118171894	CVL	Luminex (or other bead-based)	Published	Serum progesterone - their phase
Byrne-2016	21	Ptid-21_Visit-2	Other	Other	DMPA	Ineligible - use of hormonal contraception or IUD	Ineligible - use of hormonal contraception or IUD	Ineligible - use of hormonal contraception or IUD	IL-1a	332.69	3552	IL1A	In	NA	8.37803469210242	CVL	Luminex (or other bead-based)	Published	Serum progesterone - their phase
Byrne-2016	22	Ptid-22_Visit-1	Other	Other	DMPA	Ineligible - use of hormonal contraception or IUD	Ineligible - use of hormonal contraception or IUD	Ineligible - use of hormonal contraception or IUD	IL-1a	431.68	3552	IL1A	In	NA	8.753818443173543	CVL	Luminex (or other bead-based)	Published	Serum progesterone - their phase
Byrne-2016	23	Ptid-23_Visit-1	Other	Other	DMPA	Ineligible - use of hormonal contraception or IUD	Ineligible - use of hormonal contraception or IUD	Ineligible - use of hormonal contraception or IUD	IL-1a	12.47	3552	IL1A	In	NA	3.6403895600549454	CVL	Luminex (or other bead-based)	Published	Serum progesterone - their phase
Byrne-2016	24	Ptid-24_Visit-1	Other	Other	DMPA	Ineligible - use of hormonal contraception or IUD	Ineligible - use of hormonal contraception or IUD	Ineligible - use of hormonal contraception or IUD	IL-1a	945.18	3552	IL1A	In	NA	9.884445291995826	CVL	Luminex (or other bead-based)	Published	Serum progesterone - their phase
Byrne-2016	25	Ptid-25_Visit-3	Other	Other	DMPA	Ineligible - use of hormonal contraception or IUD	Ineligible - use of hormonal contraception or IUD	Ineligible - use of hormonal contraception or IUD	IL-1a	7.78	3552	IL1A	In	NA	2.9597701552114675	CVL	Luminex (or other bead-based)	Published	Serum progesterone - their phase
Byrne-2016	26	Ptid-26_Visit-1	Other	Other	DMPA	Ineligible - use of hormonal contraception or IUD	Ineligible - use of hormonal contraception or IUD	Ineligible - use of hormonal contraception or IUD	IL-1a	80.58	3552	IL1A	In	NA	6.332349900373874	CVL	Luminex (or other bead-based)	Published	Serum progesterone - their phase
Byrne-2016	27	Ptid-27_Visit-1	Other	Other	DMPA	Ineligible - use of hormonal contraception or IUD	Ineligible - use of hormonal contraception or IUD	Ineligible - use of hormonal contraception or IUD	IL-1a	40.6	3552	IL1A	In	NA	5.343407822297814	CVL	Luminex (or other bead-based)	Published	Serum progesterone - their phase
Byrne-2016	28	Ptid-28_Visit-1	Other	Other	DMPA	Ineligible - use of hormonal contraception or IUD	Ineligible - use of hormonal contraception or IUD	Ineligible - use of hormonal contraception or IUD	IL-1a	86.61	3552	IL1A	In	NA	6.436461703182413	CVL	Luminex (or other bead-based)	Published	Serum progesterone - their phase
Byrne-2016	29	Ptid-29_Visit-1	Other	Other	DMPA	Ineligible - use of hormonal contraception or IUD	Ineligible - use of hormonal contraception or IUD	Ineligible - use of hormonal contraception or IUD	IL-1a	4.7	3552	IL1A	Below	NA	2.232660756790275	CVL	Luminex (or other bead-based)	Published	Serum progesterone - their phase
Byrne-2016	30	Ptid-30_Visit-1	Other	Other	DMPA	Ineligible - use of hormonal contraception or IUD	Ineligible - use of hormonal contraception or IUD	Ineligible - use of hormonal contraception or IUD	IL-1a	528.37	3552	IL1A	In	NA	9.045404744777498	CVL	Luminex (or other bead-based)	Published	Serum progesterone - their phase
Byrne-2016	31	Ptid-31_Visit-1	Other	Other	DMPA	Ineligible - use of hormonal contraception or IUD	Ineligible - use of hormonal contraception or IUD	Ineligible - use of hormonal contraception or IUD	IL-1a	19.17	3552	IL1A	In	NA	4.260778431893426	CVL	Luminex (or other bead-based)	Published	Serum progesterone - their phase
Byrne-2016	32	Ptid-32_Visit-1	Other	Other	DMPA	Ineligible - use of hormonal contraception or IUD	Ineligible - use of hormonal contraception or IUD	Ineligible - use of hormonal contraception or IUD	IL-1a	21.42	3552	IL1A	In	NA	4.4208865749755315	CVL	Luminex (or other bead-based)	Published	Serum progesterone - their phase
Byrne-2016	33	Ptid-33_Visit-1	Other	Other	DMPA	Ineligible - use of hormonal contraception or IUD	Ineligible - use of hormonal contraception or IUD	Ineligible - use of hormonal contraception or IUD	IL-1a	577.89	3552	IL1A	In	NA	9.174651095031322	CVL	Luminex (or other bead-based)	Published	Serum progesterone - their phase
Byrne-2016	34	Ptid-34_Visit-1	Other	Other	DMPA	Ineligible - use of hormonal contraception or IUD	Ineligible - use of hormonal contraception or IUD	Ineligible - use of hormonal contraception or IUD	IL-1a	19.86	3552	IL1A	In	NA	4.311793717753649	CVL	Luminex (or other bead-based)	Published	Serum progesterone - their phase
Byrne-2016	35	Ptid-35_Visit-1	Other	Other	DMPA	Ineligible - use of hormonal contraception or IUD	Ineligible - use of hormonal contraception or IUD	Ineligible - use of hormonal contraception or IUD	IL-1a	11.2	3552	IL1A	In	NA	3.4854268271702415	CVL	Luminex (or other bead-based)	Published	Serum progesterone - their phase
Byrne-2016	36	Ptid-36_Visit-1	Other	Other	DMPA	Ineligible - use of hormonal contraception or IUD	Ineligible - use of hormonal contraception or IUD	Ineligible - use of hormonal contraception or IUD	IL-1a	7.78	3552	IL1A	In	NA	2.9597701552114675	CVL	Luminex (or other bead-based)	Published	Serum progesterone - their phase
Byrne-2016	37	Ptid-37_Visit-1	Other	Other	DMPA	Ineligible - use of hormonal contraception or IUD	Ineligible - use of hormonal contraception or IUD	Ineligible - use of hormonal contraception or IUD	IL-1a	88.27	3552	IL1A	In	NA	6.463851292611099	CVL	Luminex (or other bead-based)	Published	Serum progesterone - their phase
Byrne-2016	38	Ptid-38_Visit-1	Other	Other	DMPA	Ineligible - use of hormonal contraception or IUD	Ineligible - use of hormonal contraception or IUD	Ineligible - use of hormonal contraception or IUD	IL-1a	406.04	3552	IL1A	In	NA	8.665478047626245	CVL	Luminex (or other bead-based)	Published	Serum progesterone - their phase
Byrne-2016	39	Ptid-39_Visit-1	Other	Other	DMPA	Ineligible - use of hormonal contraception or IUD	Ineligible - use of hormonal contraception or IUD	Ineligible - use of hormonal contraception or IUD	IL-1a	251.5	3552	IL1A	In	NA	7.974414589805527	CVL	Luminex (or other bead-based)	Published	Serum progesterone - their phase
Byrne-2016	40	Ptid-40_Visit-1	Other	Other	DMPA	Ineligible - use of hormonal contraception or IUD	Ineligible - use of hormonal contraception or IUD	Ineligible - use of hormonal contraception or IUD	IL-1a	4.7	3552	IL1A	Below	NA	2.232660756790275	CVL	Luminex (or other bead-based)	Published	Serum progesterone - their phase
Byrne-2016	41	Ptid-41_Visit-1	Other	Other	DMPA	Ineligible - use of hormonal contraception or IUD	Ineligible - use of hormonal contraception or IUD	Ineligible - use of hormonal contraception or IUD	IL-1a	25.81	3552	IL1A	In	NA	4.689858236319245	CVL	Luminex (or other bead-based)	Published	Serum progesterone - their phase
Byrne-2016	42	Ptid-42_Visit-1	Other	Other	Nuristerate	Ineligible - use of hormonal contraception or IUD	Ineligible - use of hormonal contraception or IUD	Ineligible - use of hormonal contraception or IUD	IL-1a	125.77	3552	IL1A	In	NA	6.974644026040249	CVL	Luminex (or other bead-based)	Published	Serum progesterone - their phase
Byrne-2016	43	Ptid-43_Visit-1	Other	Other	Nuristerate	Ineligible - use of hormonal contraception or IUD	Ineligible - use of hormonal contraception or IUD	Ineligible - use of hormonal contraception or IUD	IL-1a	363.06	3552	IL1A	In	NA	8.50406418028055	CVL	Luminex (or other bead-based)	Published	Serum progesterone - their phase
Byrne-2016	44	Ptid-44_Visit-1	Other	Other	Nuristerate	Ineligible - use of hormonal contraception or IUD	Ineligible - use of hormonal contraception or IUD	Ineligible - use of hormonal contraception or IUD	IL-1a	892.61	3552	IL1A	In	NA	9.80188615911331	CVL	Luminex (or other bead-based)	Published	Serum progesterone - their phase
Byrne-2016	45	Ptid-45_Visit-1	Other	Other	Nuristerate	Ineligible - use of hormonal contraception or IUD	Ineligible - use of hormonal contraception or IUD	Ineligible - use of hormonal contraception or IUD	IL-1a	358.64	3552	IL1A	In	NA	8.486392594275964	CVL	Luminex (or other bead-based)	Published	Serum progesterone - their phase
Byrne-2016	46	Ptid-46_Visit-1	Other	Other	Nuristerate	Ineligible - use of hormonal contraception or IUD	Ineligible - use of hormonal contraception or IUD	Ineligible - use of hormonal contraception or IUD	IL-1a	389.49	3552	IL1A	In	NA	8.605442477918896	CVL	Luminex (or other bead-based)	Published	Serum progesterone - their phase
Byrne-2016	47	Ptid-47_Visit-2	Other	Other	Nuristerate	Ineligible - use of hormonal contraception or IUD	Ineligible - use of hormonal contraception or IUD	Ineligible - use of hormonal contraception or IUD	IL-1a	400.26	3552	IL1A	In	NA	8.644793636913978	CVL	Luminex (or other bead-based)	Published	Serum progesterone - their phase
Byrne-2016	48	Ptid-48_Visit-1	Other	Other	Nuristerate	Ineligible - use of hormonal contraception or IUD	Ineligible - use of hormonal contraception or IUD	Ineligible - use of hormonal contraception or IUD	IL-1a	41.57	3552	IL1A	In	NA	5.377470842849648	CVL	Luminex (or other bead-based)	Published	Serum progesterone - their phase
Byrne-2016	49	Ptid-49_Visit-1	Other	Other	Nuristerate	Ineligible - use of hormonal contraception or IUD	Ineligible - use of hormonal contraception or IUD	Ineligible - use of hormonal contraception or IUD	IL-1a	256.2	3552	IL1A	In	NA	8.001126665454285	CVL	Luminex (or other bead-based)	Published	Serum progesterone - their phase
Byrne-2016	50	Ptid-50_Visit-1	Other	Other	Nuristerate	Ineligible - use of hormonal contraception or IUD	Ineligible - use of hormonal contraception or IUD	Ineligible - use of hormonal contraception or IUD	IL-1a	7.07	3552	IL1A	In	NA	2.821710215034674	CVL	Luminex (or other bead-based)	Published	Serum progesterone - their phase
Byrne-2016	51	Ptid-51_Visit-1	Other	Other	Nuristerate	Ineligible - use of hormonal contraception or IUD	Ineligible - use of hormonal contraception or IUD	Ineligible - use of hormonal contraception or IUD	IL-1a	69.21	3552	IL1A	In	NA	6.112908599629414	CVL	Luminex (or other bead-based)	Published	Serum progesterone - their phase
Byrne-2016	52	Ptid-52_Visit-1	Follicular	Follicular	None	Eligible	Eligible	Eligible	IL-1a	312.26	3552	IL1A	In	NA	8.286603964072002	CVL	Luminex (or other bead-based)	Published	Serum progesterone - their phase
Byrne-2016	53	Ptid-53_Visit-1	Follicular	Follicular	None	Eligible	Eligible	Eligible	IL-1a	74.49	3552	IL1A	In	NA	6.218974857123272	CVL	Luminex (or other bead-based)	Published	Serum progesterone - their phase
Byrne-2016	54	Ptid-54_Visit-1	Follicular	Follicular	None	Eligible	Eligible	Eligible	IL-1a	984.15	3552	IL1A	In	NA	9.942734411603043	CVL	Luminex (or other bead-based)	Published	Serum progesterone - their phase
Byrne-2016	55	Ptid-55_Visit-1	Follicular	Follicular	None	Eligible	Eligible	Eligible	IL-1a	19.72	3552	IL1A	In	NA	4.301587646603187	CVL	Luminex (or other bead-based)	Published	Serum progesterone - their phase
Byrne-2016	56	Ptid-56_Visit-1	Follicular	Follicular	None	Eligible	Eligible	Eligible	IL-1a	162.21	3552	IL1A	In	NA	7.3417189520284305	CVL	Luminex (or other bead-based)	Published	Serum progesterone - their phase
Byrne-2016	57	Ptid-57_Visit-4	Follicular	Follicular	None	Eligible	Eligible	Eligible	IL-1a	250.32	3552	IL1A	In	NA	7.9676297534661975	CVL	Luminex (or other bead-based)	Published	Serum progesterone - their phase
Byrne-2016	58	Ptid-58_Visit-1	Follicular	Follicular	None	Eligible	Eligible	Eligible	IL-1a	33.82	3552	IL1A	In	NA	5.0798047546352585	CVL	Luminex (or other bead-based)	Published	Serum progesterone - their phase
Byrne-2016	59	Ptid-59_Visit-1	Follicular	Follicular	None	Eligible	Eligible	Eligible	IL-1a	222.88	3552	IL1A	In	NA	7.800123352826528	CVL	Luminex (or other bead-based)	Published	Serum progesterone - their phase
Byrne-2016	60	Ptid-60_Visit-2	Follicular	Follicular	None	Eligible	Eligible	Eligible	IL-1a	757.97	3552	IL1A	In	NA	9.56599693829282	CVL	Luminex (or other bead-based)	Published	Serum progesterone - their phase
Byrne-2016	61	Ptid-61_Visit-2	Follicular	Follicular	None	Eligible	Eligible	Eligible	IL-1a	795.07	3552	IL1A	In	NA	9.634938074331568	CVL	Luminex (or other bead-based)	Published	Serum progesterone - their phase
Byrne-2016	62	Ptid-62_Visit-1	Follicular	Follicular	None	Eligible	Eligible	Eligible	IL-1a	1505.38	3552	IL1A	In	NA	10.555911994182724	CVL	Luminex (or other bead-based)	Published	Serum progesterone - their phase
Byrne-2016	63	Ptid-63_Visit-1	Follicular	Follicular	None	Eligible	Eligible	Eligible	IL-1a	1452.21	3552	IL1A	In	NA	10.504034377150024	CVL	Luminex (or other bead-based)	Published	Serum progesterone - their phase
Byrne-2016	64	Ptid-64_Visit-2	Follicular	Follicular	None	Eligible	Eligible	Eligible	IL-1a	62.56	3552	IL1A	In	NA	5.967168607532628	CVL	Luminex (or other bead-based)	Published	Serum progesterone - their phase
Byrne-2016	65	Ptid-65_Visit-2	Follicular	Follicular	None	Eligible	Eligible	Eligible	IL-1a	27.39	3552	IL1A	In	NA	4.7755773609306535	CVL	Luminex (or other bead-based)	Published	Serum progesterone - their phase
Byrne-2016	66	Ptid-66_Visit-1	Follicular	Follicular	None	Eligible	Eligible	Eligible	IL-1a	21.68	3552	IL1A	In	NA	4.438292851579146	CVL	Luminex (or other bead-based)	Published	Serum progesterone - their phase
Byrne-2016	67	Ptid-67_Visit-1	Follicular	Follicular	None	Eligible	Eligible	Eligible	IL-1a	717.48	3552	IL1A	In	NA	9.486794806506646	CVL	Luminex (or other bead-based)	Published	Serum progesterone - their phase
Byrne-2016	68	Ptid-68_Visit-1	Follicular	Follicular	None	Eligible	Eligible	Eligible	IL-1a	15.1	3552	IL1A	In	NA	3.9164766444377164	CVL	Luminex (or other bead-based)	Published	Serum progesterone - their phase
Byrne-2016	69	Ptid-69_Visit-2	Follicular	Follicular	None	Eligible	Eligible	Eligible	IL-1a	48.9	3552	IL1A	In	NA	5.6117625600648715	CVL	Luminex (or other bead-based)	Published	Serum progesterone - their phase
Byrne-2016	70	Ptid-70_Visit-1	Follicular	Follicular	None	Eligible	Eligible	Eligible	IL-1a	108.03	3552	IL1A	In	NA	6.755288195136712	CVL	Luminex (or other bead-based)	Published	Serum progesterone - their phase
Byrne-2016	71	Ptid-71_Visit-3	Follicular	Follicular	None	Eligible	Eligible	Eligible	IL-1a	229.1	3552	IL1A	In	NA	7.839833648417312	CVL	Luminex (or other bead-based)	Published	Serum progesterone - their phase
Byrne-2016	72	Ptid-72_Visit-1	Follicular	Follicular	None	Eligible	Eligible	Eligible	IL-1a	18.6	3552	IL1A	In	NA	4.217230716220669	CVL	Luminex (or other bead-based)	Published	Serum progesterone - their phase
Byrne-2016	73	Ptid-73_Visit-1	Follicular	Follicular	None	Eligible	Eligible	Eligible	IL-1a	73.44	3552	IL1A	In	NA	6.198494153639083	CVL	Luminex (or other bead-based)	Published	Serum progesterone - their phase
Byrne-2016	74	Ptid-74_Visit-1	Follicular	Follicular	None	Eligible	Eligible	Eligible	IL-1a	145.89	3552	IL1A	In	NA	7.188737187185129	CVL	Luminex (or other bead-based)	Published	Serum progesterone - their phase
Byrne-2016	75	Ptid-75_Visit-1	Follicular	Follicular	None	Eligible	Eligible	Eligible	IL-1a	1347.81	3552	IL1A	In	NA	10.396401419625796	CVL	Luminex (or other bead-based)	Published	Serum progesterone - their phase
Byrne-2016	76	Ptid-76_Visit-1	Follicular	Follicular	None	Eligible	Eligible	Eligible	IL-1a	328.58	3552	IL1A	In	NA	8.36010085880605	CVL	Luminex (or other bead-based)	Published	Serum progesterone - their phase
Byrne-2016	77	Ptid-77_Visit-1	Follicular	Follicular	None	Eligible	Eligible	Eligible	IL-1a	818.34	3552	IL1A	In	NA	9.676556561549448	CVL	Luminex (or other bead-based)	Published	Serum progesterone - their phase
Byrne-2016	78	Ptid-78_Visit-2	Follicular	Follicular	None	Eligible	Eligible	Eligible	IL-1a	269.06	3552	IL1A	In	NA	8.07178411738996	CVL	Luminex (or other bead-based)	Published	Serum progesterone - their phase
Byrne-2016	79	Ptid-79_Visit-1	Follicular	Follicular	None	Eligible	Eligible	Eligible	IL-1a	29.42	3552	IL1A	In	NA	4.878725341480106	CVL	Luminex (or other bead-based)	Published	Serum progesterone - their phase
Byrne-2016	80	Ptid-80_Visit-1	Follicular	Follicular	None	Eligible	Eligible	Eligible	IL-1a	89.65	3552	IL1A	In	NA	6.486231677981013	CVL	Luminex (or other bead-based)	Published	Serum progesterone - their phase
Byrne-2016	81	Ptid-81_Visit-1	Follicular	Follicular	None	Eligible	Eligible	Eligible	IL-1a	2779.38	3552	IL1A	In	NA	11.440547379595278	CVL	Luminex (or other bead-based)	Published	Serum progesterone - their phase
Byrne-2016	82	Ptid-82_Visit-1	Follicular	Follicular	None	Eligible	Eligible	Eligible	IL-1a	1166.66	3552	IL1A	In	NA	10.188168462003318	CVL	Luminex (or other bead-based)	Published	Serum progesterone - their phase
Byrne-2016	83	Ptid-83_Visit-1	Follicular	Follicular	None	Eligible	Eligible	Eligible	IL-1a	20.23	3552	IL1A	In	NA	4.3384244147835584	CVL	Luminex (or other bead-based)	Published	Serum progesterone - their phase
Byrne-2016	84	Ptid-84_Visit-1	Follicular	Follicular	None	Eligible	Eligible	Eligible	IL-1a	9.79	3552	IL1A	In	NA	3.29130885982897	CVL	Luminex (or other bead-based)	Published	Serum progesterone - their phase
Byrne-2016	85	Ptid-85_Visit-1	Luteal	Luteal	None	Eligible	Eligible	Eligible	IL-1a	1010.01	3552	IL1A	In	NA	9.98015386167776	CVL	Luminex (or other bead-based)	Published	Serum progesterone - their phase
Byrne-2016	86	Ptid-86_Visit-1	Luteal	Luteal	None	Eligible	Eligible	Eligible	IL-1a	323.29	3552	IL1A	In	NA	8.336685072513905	CVL	Luminex (or other bead-based)	Published	Serum progesterone - their phase
Byrne-2016	87	Ptid-87_Visit-1	Luteal	Luteal	None	Eligible	Eligible	Eligible	IL-1a	4.7	3552	IL1A	Below	NA	2.232660756790275	CVL	Luminex (or other bead-based)	Published	Serum progesterone - their phase
Byrne-2016	88	Ptid-88_Visit-1	Luteal	Luteal	None	Eligible	Eligible	Eligible	IL-1a	109.3	3552	IL1A	In	NA	6.772149590784542	CVL	Luminex (or other bead-based)	Published	Serum progesterone - their phase
Byrne-2016	89	Ptid-89_Visit-1	Luteal	Luteal	None	Eligible	Eligible	Eligible	IL-1a	787.27	3552	IL1A	In	NA	9.620714693179307	CVL	Luminex (or other bead-based)	Published	Serum progesterone - their phase
Byrne-2016	90	Ptid-90_Visit-1	Luteal	Luteal	None	Eligible	Eligible	Eligible	IL-1a	876.18	3552	IL1A	In	NA	9.775083473335235	CVL	Luminex (or other bead-based)	Published	Serum progesterone - their phase
Byrne-2016	91	Ptid-91_Visit-3	Luteal	Luteal	None	Eligible	Eligible	Eligible	IL-1a	439.82	3552	IL1A	In	NA	8.780769399344525	CVL	Luminex (or other bead-based)	Published	Serum progesterone - their phase
Byrne-2016	92	Ptid-92_Visit-3	Luteal	Luteal	None	Eligible	Eligible	Eligible	IL-1a	10.25	3552	IL1A	In	NA	3.357552004618084	CVL	Luminex (or other bead-based)	Published	Serum progesterone - their phase
Byrne-2016	93	Ptid-93_Visit-1	Luteal	Luteal	None	Eligible	Eligible	Eligible	IL-1a	3722.27	3552	IL1A	In	NA	11.861966991733851	CVL	Luminex (or other bead-based)	Published	Serum progesterone - their phase
Byrne-2016	94	Ptid-94_Visit-1	Luteal	Luteal	None	Eligible	Eligible	Eligible	IL-1a	700.8	3552	IL1A	In	NA	9.45285896471381	CVL	Luminex (or other bead-based)	Published	Serum progesterone - their phase
Byrne-2016	95	Ptid-95_Visit-1	Luteal	Luteal	None	Eligible	Eligible	Eligible	IL-1a	190.41	3552	IL1A	In	NA	7.572965438229211	CVL	Luminex (or other bead-based)	Published	Serum progesterone - their phase
Byrne-2016	96	Ptid-96_Visit-1	Luteal	Luteal	None	Eligible	Eligible	Eligible	IL-1a	132.58	3552	IL1A	In	NA	7.050719347751264	CVL	Luminex (or other bead-based)	Published	Serum progesterone - their phase
Byrne-2016	97	Ptid-97_Visit-1	Luteal	Luteal	None	Eligible	Eligible	Eligible	IL-1a	67.7	3552	IL1A	In	NA	6.081083928687635	CVL	Luminex (or other bead-based)	Published	Serum progesterone - their phase
Byrne-2016	98	Ptid-98_Visit-1	Luteal	Luteal	None	Eligible	Eligible	Eligible	IL-1a	632	3552	IL1A	In	NA	9.303780748177102	CVL	Luminex (or other bead-based)	Published	Serum progesterone - their phase
Byrne-2016	99	Ptid-99_Visit-1	Luteal	Luteal	None	Eligible	Eligible	Eligible	IL-1a	64.96	3552	IL1A	In	NA	6.021479727410451	CVL	Luminex (or other bead-based)	Published	Serum progesterone - their phase
Byrne-2016	100	Ptid-100_Visit-1	Luteal	Luteal	None	Eligible	Eligible	Eligible	IL-1a	288.95	3552	IL1A	In	NA	8.17467605968824	CVL	Luminex (or other bead-based)	Published	Serum progesterone - their phase
Byrne-2016	1	Ptid-1_Visit-1	Other	Other	DMPA	Ineligible - use of hormonal contraception or IUD	Ineligible - use of hormonal contraception or IUD	Ineligible - use of hormonal contraception or IUD	IP-10	2474.16	3627	CXCL10	In	NA	11.272723084791503	CVL	Luminex (or other bead-based)	Published	Serum progesterone - their phase
Byrne-2016	2	Ptid-2_Visit-1	Other	Other	DMPA	Ineligible - use of hormonal contraception or IUD	Ineligible - use of hormonal contraception or IUD	Ineligible - use of hormonal contraception or IUD	IP-10	667.07	3627	CXCL10	In	NA	9.381694350515886	CVL	Luminex (or other bead-based)	Published	Serum progesterone - their phase
Byrne-2016	3	Ptid-3_Visit-1	Other	Other	DMPA	Ineligible - use of hormonal contraception or IUD	Ineligible - use of hormonal contraception or IUD	Ineligible - use of hormonal contraception or IUD	IP-10	471.37	3627	CXCL10	In	NA	8.880716132010479	CVL	Luminex (or other bead-based)	Published	Serum progesterone - their phase
Byrne-2016	4	Ptid-4_Visit-1	Other	Other	DMPA	Ineligible - use of hormonal contraception or IUD	Ineligible - use of hormonal contraception or IUD	Ineligible - use of hormonal contraception or IUD	IP-10	1122.57	3627	CXCL10	In	NA	10.132589694442876	CVL	Luminex (or other bead-based)	Published	Serum progesterone - their phase
Byrne-2016	5	Ptid-5_Visit-1	Other	Other	DMPA	Ineligible - use of hormonal contraception or IUD	Ineligible - use of hormonal contraception or IUD	Ineligible - use of hormonal contraception or IUD	IP-10	2989.44	3627	CXCL10	In	NA	11.545659540025468	CVL	Luminex (or other bead-based)	Published	Serum progesterone - their phase
Byrne-2016	6	Ptid-6_Visit-1	Other	Other	DMPA	Ineligible - use of hormonal contraception or IUD	Ineligible - use of hormonal contraception or IUD	Ineligible - use of hormonal contraception or IUD	IP-10	3002.55	3627	CXCL10	In	NA	11.55197255528956	CVL	Luminex (or other bead-based)	Published	Serum progesterone - their phase
Byrne-2016	7	Ptid-7_Visit-1	Other	Other	DMPA	Ineligible - use of hormonal contraception or IUD	Ineligible - use of hormonal contraception or IUD	Ineligible - use of hormonal contraception or IUD	IP-10	1077.35	3627	CXCL10	In	NA	10.073271300778806	CVL	Luminex (or other bead-based)	Published	Serum progesterone - their phase
Byrne-2016	8	Ptid-8_Visit-1	Other	Other	DMPA	Ineligible - use of hormonal contraception or IUD	Ineligible - use of hormonal contraception or IUD	Ineligible - use of hormonal contraception or IUD	IP-10	295.58	3627	CXCL10	In	NA	8.207404844654679	CVL	Luminex (or other bead-based)	Published	Serum progesterone - their phase
Byrne-2016	9	Ptid-9_Visit-1	Other	Other	DMPA	Ineligible - use of hormonal contraception or IUD	Ineligible - use of hormonal contraception or IUD	Ineligible - use of hormonal contraception or IUD	IP-10	179.84	3627	CXCL10	In	NA	7.490570130446201	CVL	Luminex (or other bead-based)	Published	Serum progesterone - their phase
Byrne-2016	10	Ptid-10_Visit-1	Other	Other	DMPA	Ineligible - use of hormonal contraception or IUD	Ineligible - use of hormonal contraception or IUD	Ineligible - use of hormonal contraception or IUD	IP-10	5032.62	3627	CXCL10	In	NA	12.297093952472562	CVL	Luminex (or other bead-based)	Published	Serum progesterone - their phase
Byrne-2016	11	Ptid-11_Visit-1	Other	Other	DMPA	Ineligible - use of hormonal contraception or IUD	Ineligible - use of hormonal contraception or IUD	Ineligible - use of hormonal contraception or IUD	IP-10	436.7	3627	CXCL10	In	NA	8.770498720892892	CVL	Luminex (or other bead-based)	Published	Serum progesterone - their phase
Byrne-2016	12	Ptid-12_Visit-1	Other	Other	DMPA	Ineligible - use of hormonal contraception or IUD	Ineligible - use of hormonal contraception or IUD	Ineligible - use of hormonal contraception or IUD	IP-10	2734.15	3627	CXCL10	In	NA	11.416876678418012	CVL	Luminex (or other bead-based)	Published	Serum progesterone - their phase
Byrne-2016	13	Ptid-13_Visit-1	Other	Other	DMPA	Ineligible - use of hormonal contraception or IUD	Ineligible - use of hormonal contraception or IUD	Ineligible - use of hormonal contraception or IUD	IP-10	620.55	3627	CXCL10	In	NA	9.27740364806893	CVL	Luminex (or other bead-based)	Published	Serum progesterone - their phase
Byrne-2016	14	Ptid-14_Visit-1	Other	Other	DMPA	Ineligible - use of hormonal contraception or IUD	Ineligible - use of hormonal contraception or IUD	Ineligible - use of hormonal contraception or IUD	IP-10	360.82	3627	CXCL10	In	NA	8.4951354981605	CVL	Luminex (or other bead-based)	Published	Serum progesterone - their phase
Byrne-2016	15	Ptid-15_Visit-1	Other	Other	DMPA	Ineligible - use of hormonal contraception or IUD	Ineligible - use of hormonal contraception or IUD	Ineligible - use of hormonal contraception or IUD	IP-10	92.83	3627	CXCL10	In	NA	6.536519213353429	CVL	Luminex (or other bead-based)	Published	Serum progesterone - their phase
Byrne-2016	16	Ptid-16_Visit-2	Other	Other	DMPA	Ineligible - use of hormonal contraception or IUD	Ineligible - use of hormonal contraception or IUD	Ineligible - use of hormonal contraception or IUD	IP-10	188.51	3627	CXCL10	In	NA	7.558497246784551	CVL	Luminex (or other bead-based)	Published	Serum progesterone - their phase
Byrne-2016	17	Ptid-17_Visit-1	Other	Other	DMPA	Ineligible - use of hormonal contraception or IUD	Ineligible - use of hormonal contraception or IUD	Ineligible - use of hormonal contraception or IUD	IP-10	462.89	3627	CXCL10	In	NA	8.85452558561636	CVL	Luminex (or other bead-based)	Published	Serum progesterone - their phase
Byrne-2016	18	Ptid-18_Visit-1	Other	Other	DMPA	Ineligible - use of hormonal contraception or IUD	Ineligible - use of hormonal contraception or IUD	Ineligible - use of hormonal contraception or IUD	IP-10	746.56	3627	CXCL10	In	NA	9.544114402209475	CVL	Luminex (or other bead-based)	Published	Serum progesterone - their phase
Byrne-2016	19	Ptid-19_Visit-1	Other	Other	DMPA	Ineligible - use of hormonal contraception or IUD	Ineligible - use of hormonal contraception or IUD	Ineligible - use of hormonal contraception or IUD	IP-10	813.25	3627	CXCL10	In	NA	9.667555107041132	CVL	Luminex (or other bead-based)	Published	Serum progesterone - their phase
Byrne-2016	20	Ptid-20_Visit-3	Other	Other	DMPA	Ineligible - use of hormonal contraception or IUD	Ineligible - use of hormonal contraception or IUD	Ineligible - use of hormonal contraception or IUD	IP-10	502.81	3627	CXCL10	In	NA	8.973869532466608	CVL	Luminex (or other bead-based)	Published	Serum progesterone - their phase
Byrne-2016	21	Ptid-21_Visit-2	Other	Other	DMPA	Ineligible - use of hormonal contraception or IUD	Ineligible - use of hormonal contraception or IUD	Ineligible - use of hormonal contraception or IUD	IP-10	294.86	3627	CXCL10	In	NA	8.203886312901028	CVL	Luminex (or other bead-based)	Published	Serum progesterone - their phase
Byrne-2016	22	Ptid-22_Visit-1	Other	Other	DMPA	Ineligible - use of hormonal contraception or IUD	Ineligible - use of hormonal contraception or IUD	Ineligible - use of hormonal contraception or IUD	IP-10	867.23	3627	CXCL10	In	NA	9.760270854333914	CVL	Luminex (or other bead-based)	Published	Serum progesterone - their phase
Byrne-2016	23	Ptid-23_Visit-1	Other	Other	DMPA	Ineligible - use of hormonal contraception or IUD	Ineligible - use of hormonal contraception or IUD	Ineligible - use of hormonal contraception or IUD	IP-10	113.84	3627	CXCL10	In	NA	6.830863756751758	CVL	Luminex (or other bead-based)	Published	Serum progesterone - their phase
Byrne-2016	24	Ptid-24_Visit-1	Other	Other	DMPA	Ineligible - use of hormonal contraception or IUD	Ineligible - use of hormonal contraception or IUD	Ineligible - use of hormonal contraception or IUD	IP-10	48.58	3627	CXCL10	In	NA	5.60229058486114	CVL	Luminex (or other bead-based)	Published	Serum progesterone - their phase
Byrne-2016	25	Ptid-25_Visit-3	Other	Other	DMPA	Ineligible - use of hormonal contraception or IUD	Ineligible - use of hormonal contraception or IUD	Ineligible - use of hormonal contraception or IUD	IP-10	18.74	3627	CXCL10	In	NA	4.228049047884462	CVL	Luminex (or other bead-based)	Published	Serum progesterone - their phase
Byrne-2016	26	Ptid-26_Visit-1	Other	Other	DMPA	Ineligible - use of hormonal contraception or IUD	Ineligible - use of hormonal contraception or IUD	Ineligible - use of hormonal contraception or IUD	IP-10	2128.13	3627	CXCL10	In	NA	11.055370567374688	CVL	Luminex (or other bead-based)	Published	Serum progesterone - their phase
Byrne-2016	27	Ptid-27_Visit-1	Other	Other	DMPA	Ineligible - use of hormonal contraception or IUD	Ineligible - use of hormonal contraception or IUD	Ineligible - use of hormonal contraception or IUD	IP-10	154.72	3627	CXCL10	In	NA	7.273515889702116	CVL	Luminex (or other bead-based)	Published	Serum progesterone - their phase
Byrne-2016	28	Ptid-28_Visit-1	Other	Other	DMPA	Ineligible - use of hormonal contraception or IUD	Ineligible - use of hormonal contraception or IUD	Ineligible - use of hormonal contraception or IUD	IP-10	1710.09	3627	CXCL10	In	NA	10.73985653909308	CVL	Luminex (or other bead-based)	Published	Serum progesterone - their phase
Byrne-2016	29	Ptid-29_Visit-1	Other	Other	DMPA	Ineligible - use of hormonal contraception or IUD	Ineligible - use of hormonal contraception or IUD	Ineligible - use of hormonal contraception or IUD	IP-10	605.85	3627	CXCL10	In	NA	9.24281683653688	CVL	Luminex (or other bead-based)	Published	Serum progesterone - their phase
Byrne-2016	30	Ptid-30_Visit-1	Other	Other	DMPA	Ineligible - use of hormonal contraception or IUD	Ineligible - use of hormonal contraception or IUD	Ineligible - use of hormonal contraception or IUD	IP-10	18.66	3627	CXCL10	In	NA	4.221877081077034	CVL	Luminex (or other bead-based)	Published	Serum progesterone - their phase
Byrne-2016	31	Ptid-31_Visit-1	Other	Other	DMPA	Ineligible - use of hormonal contraception or IUD	Ineligible - use of hormonal contraception or IUD	Ineligible - use of hormonal contraception or IUD	IP-10	196.54	3627	CXCL10	In	NA	7.618679150751558	CVL	Luminex (or other bead-based)	Published	Serum progesterone - their phase
Byrne-2016	32	Ptid-32_Visit-1	Other	Other	DMPA	Ineligible - use of hormonal contraception or IUD	Ineligible - use of hormonal contraception or IUD	Ineligible - use of hormonal contraception or IUD	IP-10	83.93	3627	CXCL10	In	NA	6.391114675697104	CVL	Luminex (or other bead-based)	Published	Serum progesterone - their phase
Byrne-2016	33	Ptid-33_Visit-1	Other	Other	DMPA	Ineligible - use of hormonal contraception or IUD	Ineligible - use of hormonal contraception or IUD	Ineligible - use of hormonal contraception or IUD	IP-10	8.68	3627	CXCL10	In	NA	3.1176950426697547	CVL	Luminex (or other bead-based)	Published	Serum progesterone - their phase
Byrne-2016	34	Ptid-34_Visit-1	Other	Other	DMPA	Ineligible - use of hormonal contraception or IUD	Ineligible - use of hormonal contraception or IUD	Ineligible - use of hormonal contraception or IUD	IP-10	4.3	3627	CXCL10	Below	NA	2.1043366598147357	CVL	Luminex (or other bead-based)	Published	Serum progesterone - their phase
Byrne-2016	35	Ptid-35_Visit-1	Other	Other	DMPA	Ineligible - use of hormonal contraception or IUD	Ineligible - use of hormonal contraception or IUD	Ineligible - use of hormonal contraception or IUD	IP-10	194.96	3627	CXCL10	In	NA	7.607034345948616	CVL	Luminex (or other bead-based)	Published	Serum progesterone - their phase
Byrne-2016	36	Ptid-36_Visit-1	Other	Other	DMPA	Ineligible - use of hormonal contraception or IUD	Ineligible - use of hormonal contraception or IUD	Ineligible - use of hormonal contraception or IUD	IP-10	13.08	3627	CXCL10	In	NA	3.7092906357233577	CVL	Luminex (or other bead-based)	Published	Serum progesterone - their phase
Byrne-2016	37	Ptid-37_Visit-1	Other	Other	DMPA	Ineligible - use of hormonal contraception or IUD	Ineligible - use of hormonal contraception or IUD	Ineligible - use of hormonal contraception or IUD	IP-10	135.63	3627	CXCL10	In	NA	7.0835325132654114	CVL	Luminex (or other bead-based)	Published	Serum progesterone - their phase
Byrne-2016	38	Ptid-38_Visit-1	Other	Other	DMPA	Ineligible - use of hormonal contraception or IUD	Ineligible - use of hormonal contraception or IUD	Ineligible - use of hormonal contraception or IUD	IP-10	2081.17	3627	CXCL10	In	NA	11.023179100835645	CVL	Luminex (or other bead-based)	Published	Serum progesterone - their phase
Byrne-2016	39	Ptid-39_Visit-1	Other	Other	DMPA	Ineligible - use of hormonal contraception or IUD	Ineligible - use of hormonal contraception or IUD	Ineligible - use of hormonal contraception or IUD	IP-10	2162.55	3627	CXCL10	In	NA	11.078517774136596	CVL	Luminex (or other bead-based)	Published	Serum progesterone - their phase
Byrne-2016	40	Ptid-40_Visit-1	Other	Other	DMPA	Ineligible - use of hormonal contraception or IUD	Ineligible - use of hormonal contraception or IUD	Ineligible - use of hormonal contraception or IUD	IP-10	4.3	3627	CXCL10	Below	NA	2.1043366598147357	CVL	Luminex (or other bead-based)	Published	Serum progesterone - their phase
Byrne-2016	41	Ptid-41_Visit-1	Other	Other	DMPA	Ineligible - use of hormonal contraception or IUD	Ineligible - use of hormonal contraception or IUD	Ineligible - use of hormonal contraception or IUD	IP-10	18.38	3627	CXCL10	In	NA	4.20006486151431	CVL	Luminex (or other bead-based)	Published	Serum progesterone - their phase
Byrne-2016	42	Ptid-42_Visit-1	Other	Other	Nuristerate	Ineligible - use of hormonal contraception or IUD	Ineligible - use of hormonal contraception or IUD	Ineligible - use of hormonal contraception or IUD	IP-10	373.2	3627	CXCL10	In	NA	8.543805175964396	CVL	Luminex (or other bead-based)	Published	Serum progesterone - their phase
Byrne-2016	43	Ptid-43_Visit-1	Other	Other	Nuristerate	Ineligible - use of hormonal contraception or IUD	Ineligible - use of hormonal contraception or IUD	Ineligible - use of hormonal contraception or IUD	IP-10	987.18	3627	CXCL10	In	NA	9.947169355946514	CVL	Luminex (or other bead-based)	Published	Serum progesterone - their phase
Byrne-2016	44	Ptid-44_Visit-1	Other	Other	Nuristerate	Ineligible - use of hormonal contraception or IUD	Ineligible - use of hormonal contraception or IUD	Ineligible - use of hormonal contraception or IUD	IP-10	610.93	3627	CXCL10	In	NA	9.254863276139103	CVL	Luminex (or other bead-based)	Published	Serum progesterone - their phase
Byrne-2016	45	Ptid-45_Visit-1	Other	Other	Nuristerate	Ineligible - use of hormonal contraception or IUD	Ineligible - use of hormonal contraception or IUD	Ineligible - use of hormonal contraception or IUD	IP-10	956.85	3627	CXCL10	In	NA	9.902148969013208	CVL	Luminex (or other bead-based)	Published	Serum progesterone - their phase
Byrne-2016	46	Ptid-46_Visit-1	Other	Other	Nuristerate	Ineligible - use of hormonal contraception or IUD	Ineligible - use of hormonal contraception or IUD	Ineligible - use of hormonal contraception or IUD	IP-10	22.97	3627	CXCL10	In	NA	4.521678951603199	CVL	Luminex (or other bead-based)	Published	Serum progesterone - their phase
Byrne-2016	47	Ptid-47_Visit-2	Other	Other	Nuristerate	Ineligible - use of hormonal contraception or IUD	Ineligible - use of hormonal contraception or IUD	Ineligible - use of hormonal contraception or IUD	IP-10	2038.91	3627	CXCL10	In	NA	10.993582379085089	CVL	Luminex (or other bead-based)	Published	Serum progesterone - their phase
Byrne-2016	48	Ptid-48_Visit-1	Other	Other	Nuristerate	Ineligible - use of hormonal contraception or IUD	Ineligible - use of hormonal contraception or IUD	Ineligible - use of hormonal contraception or IUD	IP-10	653.1	3627	CXCL10	In	NA	9.351160098022001	CVL	Luminex (or other bead-based)	Published	Serum progesterone - their phase
Byrne-2016	49	Ptid-49_Visit-1	Other	Other	Nuristerate	Ineligible - use of hormonal contraception or IUD	Ineligible - use of hormonal contraception or IUD	Ineligible - use of hormonal contraception or IUD	IP-10	15.28	3627	CXCL10	In	NA	3.933572638261024	CVL	Luminex (or other bead-based)	Published	Serum progesterone - their phase
Byrne-2016	50	Ptid-50_Visit-1	Other	Other	Nuristerate	Ineligible - use of hormonal contraception or IUD	Ineligible - use of hormonal contraception or IUD	Ineligible - use of hormonal contraception or IUD	IP-10	50.91	3627	CXCL10	In	NA	5.6698771604890945	CVL	Luminex (or other bead-based)	Published	Serum progesterone - their phase
Byrne-2016	51	Ptid-51_Visit-1	Other	Other	Nuristerate	Ineligible - use of hormonal contraception or IUD	Ineligible - use of hormonal contraception or IUD	Ineligible - use of hormonal contraception or IUD	IP-10	980.39	3627	CXCL10	In	NA	9.937211958532735	CVL	Luminex (or other bead-based)	Published	Serum progesterone - their phase
Byrne-2016	52	Ptid-52_Visit-1	Follicular	Follicular	None	Eligible	Eligible	Eligible	IP-10	4.3	3627	CXCL10	Below	NA	2.1043366598147357	CVL	Luminex (or other bead-based)	Published	Serum progesterone - their phase
Byrne-2016	53	Ptid-53_Visit-1	Follicular	Follicular	None	Eligible	Eligible	Eligible	IP-10	4285.39	3627	CXCL10	In	NA	12.065210790157998	CVL	Luminex (or other bead-based)	Published	Serum progesterone - their phase
Byrne-2016	54	Ptid-54_Visit-1	Follicular	Follicular	None	Eligible	Eligible	Eligible	IP-10	426.85	3627	CXCL10	In	NA	8.737585369046363	CVL	Luminex (or other bead-based)	Published	Serum progesterone - their phase
Byrne-2016	55	Ptid-55_Visit-1	Follicular	Follicular	None	Eligible	Eligible	Eligible	IP-10	678.58	3627	CXCL10	In	NA	9.40637509944928	CVL	Luminex (or other bead-based)	Published	Serum progesterone - their phase
Byrne-2016	56	Ptid-56_Visit-1	Follicular	Follicular	None	Eligible	Eligible	Eligible	IP-10	904.99	3627	CXCL10	In	NA	9.821758040500827	CVL	Luminex (or other bead-based)	Published	Serum progesterone - their phase
Byrne-2016	57	Ptid-57_Visit-4	Follicular	Follicular	None	Eligible	Eligible	Eligible	IP-10	2339.46	3627	CXCL10	In	NA	11.191959846425078	CVL	Luminex (or other bead-based)	Published	Serum progesterone - their phase
Byrne-2016	58	Ptid-58_Visit-1	Follicular	Follicular	None	Eligible	Eligible	Eligible	IP-10	1999.55	3627	CXCL10	In	NA	10.96545964175419	CVL	Luminex (or other bead-based)	Published	Serum progesterone - their phase
Byrne-2016	59	Ptid-59_Visit-1	Follicular	Follicular	None	Eligible	Eligible	Eligible	IP-10	1351.22	3627	CXCL10	In	NA	10.40004687203427	CVL	Luminex (or other bead-based)	Published	Serum progesterone - their phase
Byrne-2016	60	Ptid-60_Visit-2	Follicular	Follicular	None	Eligible	Eligible	Eligible	IP-10	264.33	3627	CXCL10	In	NA	8.046196361992438	CVL	Luminex (or other bead-based)	Published	Serum progesterone - their phase
Byrne-2016	61	Ptid-61_Visit-2	Follicular	Follicular	None	Eligible	Eligible	Eligible	IP-10	819.03	3627	CXCL10	In	NA	9.67777248664535	CVL	Luminex (or other bead-based)	Published	Serum progesterone - their phase
Byrne-2016	62	Ptid-62_Visit-1	Follicular	Follicular	None	Eligible	Eligible	Eligible	IP-10	4.3	3627	CXCL10	Below	NA	2.1043366598147357	CVL	Luminex (or other bead-based)	Published	Serum progesterone - their phase
Byrne-2016	63	Ptid-63_Visit-1	Follicular	Follicular	None	Eligible	Eligible	Eligible	IP-10	163.78	3627	CXCL10	In	NA	7.355615382757959	CVL	Luminex (or other bead-based)	Published	Serum progesterone - their phase
Byrne-2016	64	Ptid-64_Visit-2	Follicular	Follicular	None	Eligible	Eligible	Eligible	IP-10	116.14	3627	CXCL10	In	NA	6.859721128927965	CVL	Luminex (or other bead-based)	Published	Serum progesterone - their phase
Byrne-2016	65	Ptid-65_Visit-2	Follicular	Follicular	None	Eligible	Eligible	Eligible	IP-10	10.56	3627	CXCL10	In	NA	3.400537929583729	CVL	Luminex (or other bead-based)	Published	Serum progesterone - their phase
Byrne-2016	66	Ptid-66_Visit-1	Follicular	Follicular	None	Eligible	Eligible	Eligible	IP-10	1012.46	3627	CXCL10	In	NA	9.983649196173845	CVL	Luminex (or other bead-based)	Published	Serum progesterone - their phase
Byrne-2016	67	Ptid-67_Visit-1	Follicular	Follicular	None	Eligible	Eligible	Eligible	IP-10	669.36	3627	CXCL10	In	NA	9.386638529974743	CVL	Luminex (or other bead-based)	Published	Serum progesterone - their phase
Byrne-2016	68	Ptid-68_Visit-1	Follicular	Follicular	None	Eligible	Eligible	Eligible	IP-10	54.88	3627	CXCL10	In	NA	5.778208576398088	CVL	Luminex (or other bead-based)	Published	Serum progesterone - their phase
Byrne-2016	69	Ptid-69_Visit-2	Follicular	Follicular	None	Eligible	Eligible	Eligible	IP-10	699.31	3627	CXCL10	In	NA	9.449788325374868	CVL	Luminex (or other bead-based)	Published	Serum progesterone - their phase
Byrne-2016	70	Ptid-70_Visit-1	Follicular	Follicular	None	Eligible	Eligible	Eligible	IP-10	19.27	3627	CXCL10	In	NA	4.268284666520996	CVL	Luminex (or other bead-based)	Published	Serum progesterone - their phase
Byrne-2016	71	Ptid-71_Visit-3	Follicular	Follicular	None	Eligible	Eligible	Eligible	IP-10	4.3	3627	CXCL10	Below	NA	2.1043366598147357	CVL	Luminex (or other bead-based)	Published	Serum progesterone - their phase
Byrne-2016	72	Ptid-72_Visit-1	Follicular	Follicular	None	Eligible	Eligible	Eligible	IP-10	4.3	3627	CXCL10	Below	NA	2.1043366598147357	CVL	Luminex (or other bead-based)	Published	Serum progesterone - their phase
Byrne-2016	73	Ptid-73_Visit-1	Follicular	Follicular	None	Eligible	Eligible	Eligible	IP-10	94.59	3627	CXCL10	In	NA	6.563615765629766	CVL	Luminex (or other bead-based)	Published	Serum progesterone - their phase
Byrne-2016	74	Ptid-74_Visit-1	Follicular	Follicular	None	Eligible	Eligible	Eligible	IP-10	316.03	3627	CXCL10	In	NA	8.303917706395096	CVL	Luminex (or other bead-based)	Published	Serum progesterone - their phase
Byrne-2016	75	Ptid-75_Visit-1	Follicular	Follicular	None	Eligible	Eligible	Eligible	IP-10	715.42	3627	CXCL10	In	NA	9.482646640086477	CVL	Luminex (or other bead-based)	Published	Serum progesterone - their phase
Byrne-2016	76	Ptid-76_Visit-1	Follicular	Follicular	None	Eligible	Eligible	Eligible	IP-10	16.25	3627	CXCL10	In	NA	4.022367813028454	CVL	Luminex (or other bead-based)	Published	Serum progesterone - their phase
Byrne-2016	77	Ptid-77_Visit-1	Follicular	Follicular	None	Eligible	Eligible	Eligible	IP-10	14.21	3627	CXCL10	In	NA	3.828834649468056	CVL	Luminex (or other bead-based)	Published	Serum progesterone - their phase
Byrne-2016	78	Ptid-78_Visit-2	Follicular	Follicular	None	Eligible	Eligible	Eligible	IP-10	530.41	3627	CXCL10	In	NA	9.050964165101563	CVL	Luminex (or other bead-based)	Published	Serum progesterone - their phase
Byrne-2016	79	Ptid-79_Visit-1	Follicular	Follicular	None	Eligible	Eligible	Eligible	IP-10	312.14	3627	CXCL10	In	NA	8.28604943682332	CVL	Luminex (or other bead-based)	Published	Serum progesterone - their phase
Byrne-2016	80	Ptid-80_Visit-1	Follicular	Follicular	None	Eligible	Eligible	Eligible	IP-10	101.73	3627	CXCL10	In	NA	6.668601379971863	CVL	Luminex (or other bead-based)	Published	Serum progesterone - their phase
Byrne-2016	81	Ptid-81_Visit-1	Follicular	Follicular	None	Eligible	Eligible	Eligible	IP-10	45.71	3627	CXCL10	In	NA	5.51443791382931	CVL	Luminex (or other bead-based)	Published	Serum progesterone - their phase
Byrne-2016	82	Ptid-82_Visit-1	Follicular	Follicular	None	Eligible	Eligible	Eligible	IP-10	796.03	3627	CXCL10	In	NA	9.636678992447736	CVL	Luminex (or other bead-based)	Published	Serum progesterone - their phase
Byrne-2016	83	Ptid-83_Visit-1	Follicular	Follicular	None	Eligible	Eligible	Eligible	IP-10	124	3627	CXCL10	In	NA	6.954196310386875	CVL	Luminex (or other bead-based)	Published	Serum progesterone - their phase
Byrne-2016	84	Ptid-84_Visit-1	Follicular	Follicular	None	Eligible	Eligible	Eligible	IP-10	107.41	3627	CXCL10	In	NA	6.74698450599195	CVL	Luminex (or other bead-based)	Published	Serum progesterone - their phase
Byrne-2016	85	Ptid-85_Visit-1	Luteal	Luteal	None	Eligible	Eligible	Eligible	IP-10	4.3	3627	CXCL10	Below	NA	2.1043366598147357	CVL	Luminex (or other bead-based)	Published	Serum progesterone - their phase
Byrne-2016	86	Ptid-86_Visit-1	Luteal	Luteal	None	Eligible	Eligible	Eligible	IP-10	4.3	3627	CXCL10	Below	NA	2.1043366598147357	CVL	Luminex (or other bead-based)	Published	Serum progesterone - their phase
Byrne-2016	87	Ptid-87_Visit-1	Luteal	Luteal	None	Eligible	Eligible	Eligible	IP-10	107.32	3627	CXCL10	In	NA	6.745775149485796	CVL	Luminex (or other bead-based)	Published	Serum progesterone - their phase
Byrne-2016	88	Ptid-88_Visit-1	Luteal	Luteal	None	Eligible	Eligible	Eligible	IP-10	527.17	3627	CXCL10	In	NA	9.042124462088237	CVL	Luminex (or other bead-based)	Published	Serum progesterone - their phase
Byrne-2016	89	Ptid-89_Visit-1	Luteal	Luteal	None	Eligible	Eligible	Eligible	IP-10	1509.87	3627	CXCL10	In	NA	10.560208623332217	CVL	Luminex (or other bead-based)	Published	Serum progesterone - their phase
Byrne-2016	90	Ptid-90_Visit-1	Luteal	Luteal	None	Eligible	Eligible	Eligible	IP-10	1720.34	3627	CXCL10	In	NA	10.748478005309824	CVL	Luminex (or other bead-based)	Published	Serum progesterone - their phase
Byrne-2016	91	Ptid-91_Visit-3	Luteal	Luteal	None	Eligible	Eligible	Eligible	IP-10	668.22	3627	CXCL10	In	NA	9.384179353335083	CVL	Luminex (or other bead-based)	Published	Serum progesterone - their phase
Byrne-2016	92	Ptid-92_Visit-3	Luteal	Luteal	None	Eligible	Eligible	Eligible	IP-10	533.51	3627	CXCL10	In	NA	9.059371502652354	CVL	Luminex (or other bead-based)	Published	Serum progesterone - their phase
Byrne-2016	93	Ptid-93_Visit-1	Luteal	Luteal	None	Eligible	Eligible	Eligible	IP-10	4.3	3627	CXCL10	Below	NA	2.1043366598147357	CVL	Luminex (or other bead-based)	Published	Serum progesterone - their phase
Byrne-2016	94	Ptid-94_Visit-1	Luteal	Luteal	None	Eligible	Eligible	Eligible	IP-10	10755.67	3627	CXCL10	In	NA	13.392809776515957	CVL	Luminex (or other bead-based)	Published	Serum progesterone - their phase
Byrne-2016	95	Ptid-95_Visit-1	Luteal	Luteal	None	Eligible	Eligible	Eligible	IP-10	4.3	3627	CXCL10	Below	NA	2.1043366598147357	CVL	Luminex (or other bead-based)	Published	Serum progesterone - their phase
Byrne-2016	96	Ptid-96_Visit-1	Luteal	Luteal	None	Eligible	Eligible	Eligible	IP-10	236.27	3627	CXCL10	In	NA	7.884292646852594	CVL	Luminex (or other bead-based)	Published	Serum progesterone - their phase
Byrne-2016	97	Ptid-97_Visit-1	Luteal	Luteal	None	Eligible	Eligible	Eligible	IP-10	903.28	3627	CXCL10	In	NA	9.819029455438523	CVL	Luminex (or other bead-based)	Published	Serum progesterone - their phase
Byrne-2016	98	Ptid-98_Visit-1	Luteal	Luteal	None	Eligible	Eligible	Eligible	IP-10	385.78	3627	CXCL10	In	NA	8.591634541433535	CVL	Luminex (or other bead-based)	Published	Serum progesterone - their phase
Byrne-2016	99	Ptid-99_Visit-1	Luteal	Luteal	None	Eligible	Eligible	Eligible	IP-10	126.34	3627	CXCL10	In	NA	6.981167667105682	CVL	Luminex (or other bead-based)	Published	Serum progesterone - their phase
Byrne-2016	100	Ptid-100_Visit-1	Luteal	Luteal	None	Eligible	Eligible	Eligible	IP-10	47.47	3627	CXCL10	In	NA	5.568944144654707	CVL	Luminex (or other bead-based)	Published	Serum progesterone - their phase
Byrne-2016	1	Ptid-1_Visit-1	Other	Other	DMPA	Ineligible - use of hormonal contraception or IUD	Ineligible - use of hormonal contraception or IUD	Ineligible - use of hormonal contraception or IUD	MIP-1a	20.83	6348	CCL3	In	NA	4.380590934265922	CVL	Luminex (or other bead-based)	Published	Serum progesterone - their phase
Byrne-2016	2	Ptid-2_Visit-1	Other	Other	DMPA	Ineligible - use of hormonal contraception or IUD	Ineligible - use of hormonal contraception or IUD	Ineligible - use of hormonal contraception or IUD	MIP-1a	5.19	6348	CCL3	In	NA	2.3757345385831563	CVL	Luminex (or other bead-based)	Published	Serum progesterone - their phase
Byrne-2016	3	Ptid-3_Visit-1	Other	Other	DMPA	Ineligible - use of hormonal contraception or IUD	Ineligible - use of hormonal contraception or IUD	Ineligible - use of hormonal contraception or IUD	MIP-1a	1.45	6348	CCL3	Below	NA	0.5360529002402097	CVL	Luminex (or other bead-based)	Published	Serum progesterone - their phase
Byrne-2016	4	Ptid-4_Visit-1	Other	Other	DMPA	Ineligible - use of hormonal contraception or IUD	Ineligible - use of hormonal contraception or IUD	Ineligible - use of hormonal contraception or IUD	MIP-1a	123.14	6348	CCL3	In	NA	6.944155663440363	CVL	Luminex (or other bead-based)	Published	Serum progesterone - their phase
Byrne-2016	5	Ptid-5_Visit-1	Other	Other	DMPA	Ineligible - use of hormonal contraception or IUD	Ineligible - use of hormonal contraception or IUD	Ineligible - use of hormonal contraception or IUD	MIP-1a	19.74	6348	CCL3	In	NA	4.303050084681673	CVL	Luminex (or other bead-based)	Published	Serum progesterone - their phase
Byrne-2016	6	Ptid-6_Visit-1	Other	Other	DMPA	Ineligible - use of hormonal contraception or IUD	Ineligible - use of hormonal contraception or IUD	Ineligible - use of hormonal contraception or IUD	MIP-1a	1.45	6348	CCL3	Below	NA	0.5360529002402097	CVL	Luminex (or other bead-based)	Published	Serum progesterone - their phase
Byrne-2016	7	Ptid-7_Visit-1	Other	Other	DMPA	Ineligible - use of hormonal contraception or IUD	Ineligible - use of hormonal contraception or IUD	Ineligible - use of hormonal contraception or IUD	MIP-1a	34.52	6348	CCL3	In	NA	5.10936055940423	CVL	Luminex (or other bead-based)	Published	Serum progesterone - their phase
Byrne-2016	8	Ptid-8_Visit-1	Other	Other	DMPA	Ineligible - use of hormonal contraception or IUD	Ineligible - use of hormonal contraception or IUD	Ineligible - use of hormonal contraception or IUD	MIP-1a	45.05	6348	CCL3	In	NA	5.493455200926176	CVL	Luminex (or other bead-based)	Published	Serum progesterone - their phase
Byrne-2016	9	Ptid-9_Visit-1	Other	Other	DMPA	Ineligible - use of hormonal contraception or IUD	Ineligible - use of hormonal contraception or IUD	Ineligible - use of hormonal contraception or IUD	MIP-1a	1.45	6348	CCL3	Below	NA	0.5360529002402097	CVL	Luminex (or other bead-based)	Published	Serum progesterone - their phase
Byrne-2016	10	Ptid-10_Visit-1	Other	Other	DMPA	Ineligible - use of hormonal contraception or IUD	Ineligible - use of hormonal contraception or IUD	Ineligible - use of hormonal contraception or IUD	MIP-1a	54	6348	CCL3	In	NA	5.754887502163468	CVL	Luminex (or other bead-based)	Published	Serum progesterone - their phase
Byrne-2016	11	Ptid-11_Visit-1	Other	Other	DMPA	Ineligible - use of hormonal contraception or IUD	Ineligible - use of hormonal contraception or IUD	Ineligible - use of hormonal contraception or IUD	MIP-1a	1.45	6348	CCL3	Below	NA	0.5360529002402097	CVL	Luminex (or other bead-based)	Published	Serum progesterone - their phase
Byrne-2016	12	Ptid-12_Visit-1	Other	Other	DMPA	Ineligible - use of hormonal contraception or IUD	Ineligible - use of hormonal contraception or IUD	Ineligible - use of hormonal contraception or IUD	MIP-1a	1.45	6348	CCL3	Below	NA	0.5360529002402097	CVL	Luminex (or other bead-based)	Published	Serum progesterone - their phase
Byrne-2016	13	Ptid-13_Visit-1	Other	Other	DMPA	Ineligible - use of hormonal contraception or IUD	Ineligible - use of hormonal contraception or IUD	Ineligible - use of hormonal contraception or IUD	MIP-1a	1.45	6348	CCL3	Below	NA	0.5360529002402097	CVL	Luminex (or other bead-based)	Published	Serum progesterone - their phase
Byrne-2016	14	Ptid-14_Visit-1	Other	Other	DMPA	Ineligible - use of hormonal contraception or IUD	Ineligible - use of hormonal contraception or IUD	Ineligible - use of hormonal contraception or IUD	MIP-1a	12.01	6348	CCL3	In	NA	3.5861642459309095	CVL	Luminex (or other bead-based)	Published	Serum progesterone - their phase
Byrne-2016	15	Ptid-15_Visit-1	Other	Other	DMPA	Ineligible - use of hormonal contraception or IUD	Ineligible - use of hormonal contraception or IUD	Ineligible - use of hormonal contraception or IUD	MIP-1a	1.45	6348	CCL3	Below	NA	0.5360529002402097	CVL	Luminex (or other bead-based)	Published	Serum progesterone - their phase
Byrne-2016	16	Ptid-16_Visit-2	Other	Other	DMPA	Ineligible - use of hormonal contraception or IUD	Ineligible - use of hormonal contraception or IUD	Ineligible - use of hormonal contraception or IUD	MIP-1a	37.52	6348	CCL3	In	NA	5.229587922740652	CVL	Luminex (or other bead-based)	Published	Serum progesterone - their phase
Byrne-2016	17	Ptid-17_Visit-1	Other	Other	DMPA	Ineligible - use of hormonal contraception or IUD	Ineligible - use of hormonal contraception or IUD	Ineligible - use of hormonal contraception or IUD	MIP-1a	1.45	6348	CCL3	Below	NA	0.5360529002402097	CVL	Luminex (or other bead-based)	Published	Serum progesterone - their phase
Byrne-2016	18	Ptid-18_Visit-1	Other	Other	DMPA	Ineligible - use of hormonal contraception or IUD	Ineligible - use of hormonal contraception or IUD	Ineligible - use of hormonal contraception or IUD	MIP-1a	11.23	6348	CCL3	In	NA	3.4892860226258766	CVL	Luminex (or other bead-based)	Published	Serum progesterone - their phase
Byrne-2016	19	Ptid-19_Visit-1	Other	Other	DMPA	Ineligible - use of hormonal contraception or IUD	Ineligible - use of hormonal contraception or IUD	Ineligible - use of hormonal contraception or IUD	MIP-1a	27.31	6348	CCL3	In	NA	4.7713574089905615	CVL	Luminex (or other bead-based)	Published	Serum progesterone - their phase
Byrne-2016	20	Ptid-20_Visit-3	Other	Other	DMPA	Ineligible - use of hormonal contraception or IUD	Ineligible - use of hormonal contraception or IUD	Ineligible - use of hormonal contraception or IUD	MIP-1a	1.45	6348	CCL3	Below	NA	0.5360529002402097	CVL	Luminex (or other bead-based)	Published	Serum progesterone - their phase
Byrne-2016	21	Ptid-21_Visit-2	Other	Other	DMPA	Ineligible - use of hormonal contraception or IUD	Ineligible - use of hormonal contraception or IUD	Ineligible - use of hormonal contraception or IUD	MIP-1a	2.12	6348	CCL3	In	NA	1.0840642647884746	CVL	Luminex (or other bead-based)	Published	Serum progesterone - their phase
Byrne-2016	22	Ptid-22_Visit-1	Other	Other	DMPA	Ineligible - use of hormonal contraception or IUD	Ineligible - use of hormonal contraception or IUD	Ineligible - use of hormonal contraception or IUD	MIP-1a	1.45	6348	CCL3	Below	NA	0.5360529002402097	CVL	Luminex (or other bead-based)	Published	Serum progesterone - their phase
Byrne-2016	23	Ptid-23_Visit-1	Other	Other	DMPA	Ineligible - use of hormonal contraception or IUD	Ineligible - use of hormonal contraception or IUD	Ineligible - use of hormonal contraception or IUD	MIP-1a	1.45	6348	CCL3	Below	NA	0.5360529002402097	CVL	Luminex (or other bead-based)	Published	Serum progesterone - their phase
Byrne-2016	24	Ptid-24_Visit-1	Other	Other	DMPA	Ineligible - use of hormonal contraception or IUD	Ineligible - use of hormonal contraception or IUD	Ineligible - use of hormonal contraception or IUD	MIP-1a	8.13	6348	CCL3	In	NA	3.0232553523003034	CVL	Luminex (or other bead-based)	Published	Serum progesterone - their phase
Byrne-2016	25	Ptid-25_Visit-3	Other	Other	DMPA	Ineligible - use of hormonal contraception or IUD	Ineligible - use of hormonal contraception or IUD	Ineligible - use of hormonal contraception or IUD	MIP-1a	2.12	6348	CCL3	In	NA	1.0840642647884746	CVL	Luminex (or other bead-based)	Published	Serum progesterone - their phase
Byrne-2016	26	Ptid-26_Visit-1	Other	Other	DMPA	Ineligible - use of hormonal contraception or IUD	Ineligible - use of hormonal contraception or IUD	Ineligible - use of hormonal contraception or IUD	MIP-1a	65.54	6348	CCL3	In	NA	6.034303767768035	CVL	Luminex (or other bead-based)	Published	Serum progesterone - their phase
Byrne-2016	27	Ptid-27_Visit-1	Other	Other	DMPA	Ineligible - use of hormonal contraception or IUD	Ineligible - use of hormonal contraception or IUD	Ineligible - use of hormonal contraception or IUD	MIP-1a	8.43	6348	CCL3	In	NA	3.0755326311673574	CVL	Luminex (or other bead-based)	Published	Serum progesterone - their phase
Byrne-2016	28	Ptid-28_Visit-1	Other	Other	DMPA	Ineligible - use of hormonal contraception or IUD	Ineligible - use of hormonal contraception or IUD	Ineligible - use of hormonal contraception or IUD	MIP-1a	1.45	6348	CCL3	Below	NA	0.5360529002402097	CVL	Luminex (or other bead-based)	Published	Serum progesterone - their phase
Byrne-2016	29	Ptid-29_Visit-1	Other	Other	DMPA	Ineligible - use of hormonal contraception or IUD	Ineligible - use of hormonal contraception or IUD	Ineligible - use of hormonal contraception or IUD	MIP-1a	1.45	6348	CCL3	Below	NA	0.5360529002402097	CVL	Luminex (or other bead-based)	Published	Serum progesterone - their phase
Byrne-2016	30	Ptid-30_Visit-1	Other	Other	DMPA	Ineligible - use of hormonal contraception or IUD	Ineligible - use of hormonal contraception or IUD	Ineligible - use of hormonal contraception or IUD	MIP-1a	52.35	6348	CCL3	In	NA	5.710117632043446	CVL	Luminex (or other bead-based)	Published	Serum progesterone - their phase
Byrne-2016	31	Ptid-31_Visit-1	Other	Other	DMPA	Ineligible - use of hormonal contraception or IUD	Ineligible - use of hormonal contraception or IUD	Ineligible - use of hormonal contraception or IUD	MIP-1a	48.11	6348	CCL3	In	NA	5.588264894307497	CVL	Luminex (or other bead-based)	Published	Serum progesterone - their phase
Byrne-2016	32	Ptid-32_Visit-1	Other	Other	DMPA	Ineligible - use of hormonal contraception or IUD	Ineligible - use of hormonal contraception or IUD	Ineligible - use of hormonal contraception or IUD	MIP-1a	1.45	6348	CCL3	Below	NA	0.5360529002402097	CVL	Luminex (or other bead-based)	Published	Serum progesterone - their phase
Byrne-2016	33	Ptid-33_Visit-1	Other	Other	DMPA	Ineligible - use of hormonal contraception or IUD	Ineligible - use of hormonal contraception or IUD	Ineligible - use of hormonal contraception or IUD	MIP-1a	5.66	6348	CCL3	In	NA	2.5008020530571575	CVL	Luminex (or other bead-based)	Published	Serum progesterone - their phase
Byrne-2016	34	Ptid-34_Visit-1	Other	Other	DMPA	Ineligible - use of hormonal contraception or IUD	Ineligible - use of hormonal contraception or IUD	Ineligible - use of hormonal contraception or IUD	MIP-1a	3.82	6348	CCL3	In	NA	1.9335726382610239	CVL	Luminex (or other bead-based)	Published	Serum progesterone - their phase
Byrne-2016	35	Ptid-35_Visit-1	Other	Other	DMPA	Ineligible - use of hormonal contraception or IUD	Ineligible - use of hormonal contraception or IUD	Ineligible - use of hormonal contraception or IUD	MIP-1a	4.34	6348	CCL3	In	NA	2.1176950426697547	CVL	Luminex (or other bead-based)	Published	Serum progesterone - their phase
Byrne-2016	36	Ptid-36_Visit-1	Other	Other	DMPA	Ineligible - use of hormonal contraception or IUD	Ineligible - use of hormonal contraception or IUD	Ineligible - use of hormonal contraception or IUD	MIP-1a	8.13	6348	CCL3	In	NA	3.0232553523003034	CVL	Luminex (or other bead-based)	Published	Serum progesterone - their phase
Byrne-2016	37	Ptid-37_Visit-1	Other	Other	DMPA	Ineligible - use of hormonal contraception or IUD	Ineligible - use of hormonal contraception or IUD	Ineligible - use of hormonal contraception or IUD	MIP-1a	1.45	6348	CCL3	Below	NA	0.5360529002402097	CVL	Luminex (or other bead-based)	Published	Serum progesterone - their phase
Byrne-2016	38	Ptid-38_Visit-1	Other	Other	DMPA	Ineligible - use of hormonal contraception or IUD	Ineligible - use of hormonal contraception or IUD	Ineligible - use of hormonal contraception or IUD	MIP-1a	41.42	6348	CCL3	In	NA	5.372255648445787	CVL	Luminex (or other bead-based)	Published	Serum progesterone - their phase
Byrne-2016	39	Ptid-39_Visit-1	Other	Other	DMPA	Ineligible - use of hormonal contraception or IUD	Ineligible - use of hormonal contraception or IUD	Ineligible - use of hormonal contraception or IUD	MIP-1a	12.32	6348	CCL3	In	NA	3.6229303509201767	CVL	Luminex (or other bead-based)	Published	Serum progesterone - their phase
Byrne-2016	40	Ptid-40_Visit-1	Other	Other	DMPA	Ineligible - use of hormonal contraception or IUD	Ineligible - use of hormonal contraception or IUD	Ineligible - use of hormonal contraception or IUD	MIP-1a	1.45	6348	CCL3	Below	NA	0.5360529002402097	CVL	Luminex (or other bead-based)	Published	Serum progesterone - their phase
Byrne-2016	41	Ptid-41_Visit-1	Other	Other	DMPA	Ineligible - use of hormonal contraception or IUD	Ineligible - use of hormonal contraception or IUD	Ineligible - use of hormonal contraception or IUD	MIP-1a	6.36	6348	CCL3	In	NA	2.669026765509631	CVL	Luminex (or other bead-based)	Published	Serum progesterone - their phase
Byrne-2016	42	Ptid-42_Visit-1	Other	Other	Nuristerate	Ineligible - use of hormonal contraception or IUD	Ineligible - use of hormonal contraception or IUD	Ineligible - use of hormonal contraception or IUD	MIP-1a	1.45	6348	CCL3	Below	NA	0.5360529002402097	CVL	Luminex (or other bead-based)	Published	Serum progesterone - their phase
Byrne-2016	43	Ptid-43_Visit-1	Other	Other	Nuristerate	Ineligible - use of hormonal contraception or IUD	Ineligible - use of hormonal contraception or IUD	Ineligible - use of hormonal contraception or IUD	MIP-1a	5.96	6348	CCL3	In	NA	2.575312330687437	CVL	Luminex (or other bead-based)	Published	Serum progesterone - their phase
Byrne-2016	44	Ptid-44_Visit-1	Other	Other	Nuristerate	Ineligible - use of hormonal contraception or IUD	Ineligible - use of hormonal contraception or IUD	Ineligible - use of hormonal contraception or IUD	MIP-1a	11.26	6348	CCL3	In	NA	3.493134922305505	CVL	Luminex (or other bead-based)	Published	Serum progesterone - their phase
Byrne-2016	45	Ptid-45_Visit-1	Other	Other	Nuristerate	Ineligible - use of hormonal contraception or IUD	Ineligible - use of hormonal contraception or IUD	Ineligible - use of hormonal contraception or IUD	MIP-1a	3.5	6348	CCL3	In	NA	1.8073549220576042	CVL	Luminex (or other bead-based)	Published	Serum progesterone - their phase
Byrne-2016	46	Ptid-46_Visit-1	Other	Other	Nuristerate	Ineligible - use of hormonal contraception or IUD	Ineligible - use of hormonal contraception or IUD	Ineligible - use of hormonal contraception or IUD	MIP-1a	1.45	6348	CCL3	Below	NA	0.5360529002402097	CVL	Luminex (or other bead-based)	Published	Serum progesterone - their phase
Byrne-2016	47	Ptid-47_Visit-2	Other	Other	Nuristerate	Ineligible - use of hormonal contraception or IUD	Ineligible - use of hormonal contraception or IUD	Ineligible - use of hormonal contraception or IUD	MIP-1a	12.93	6348	CCL3	In	NA	3.6926503700355298	CVL	Luminex (or other bead-based)	Published	Serum progesterone - their phase
Byrne-2016	48	Ptid-48_Visit-1	Other	Other	Nuristerate	Ineligible - use of hormonal contraception or IUD	Ineligible - use of hormonal contraception or IUD	Ineligible - use of hormonal contraception or IUD	MIP-1a	1.45	6348	CCL3	Below	NA	0.5360529002402097	CVL	Luminex (or other bead-based)	Published	Serum progesterone - their phase
Byrne-2016	49	Ptid-49_Visit-1	Other	Other	Nuristerate	Ineligible - use of hormonal contraception or IUD	Ineligible - use of hormonal contraception or IUD	Ineligible - use of hormonal contraception or IUD	MIP-1a	1.45	6348	CCL3	Below	NA	0.5360529002402097	CVL	Luminex (or other bead-based)	Published	Serum progesterone - their phase
Byrne-2016	50	Ptid-50_Visit-1	Other	Other	Nuristerate	Ineligible - use of hormonal contraception or IUD	Ineligible - use of hormonal contraception or IUD	Ineligible - use of hormonal contraception or IUD	MIP-1a	12.37	6348	CCL3	In	NA	3.628773595201645	CVL	Luminex (or other bead-based)	Published	Serum progesterone - their phase
Byrne-2016	51	Ptid-51_Visit-1	Other	Other	Nuristerate	Ineligible - use of hormonal contraception or IUD	Ineligible - use of hormonal contraception or IUD	Ineligible - use of hormonal contraception or IUD	MIP-1a	1.45	6348	CCL3	Below	NA	0.5360529002402097	CVL	Luminex (or other bead-based)	Published	Serum progesterone - their phase
Byrne-2016	52	Ptid-52_Visit-1	Follicular	Follicular	None	Eligible	Eligible	Eligible	MIP-1a	7.84	6348	CCL3	In	NA	2.9708536543404835	CVL	Luminex (or other bead-based)	Published	Serum progesterone - their phase
Byrne-2016	53	Ptid-53_Visit-1	Follicular	Follicular	None	Eligible	Eligible	Eligible	MIP-1a	1.45	6348	CCL3	Below	NA	0.5360529002402097	CVL	Luminex (or other bead-based)	Published	Serum progesterone - their phase
Byrne-2016	54	Ptid-54_Visit-1	Follicular	Follicular	None	Eligible	Eligible	Eligible	MIP-1a	23.45	6348	CCL3	In	NA	4.551516017628014	CVL	Luminex (or other bead-based)	Published	Serum progesterone - their phase
Byrne-2016	55	Ptid-55_Visit-1	Follicular	Follicular	None	Eligible	Eligible	Eligible	MIP-1a	1.45	6348	CCL3	Below	NA	0.5360529002402097	CVL	Luminex (or other bead-based)	Published	Serum progesterone - their phase
Byrne-2016	56	Ptid-56_Visit-1	Follicular	Follicular	None	Eligible	Eligible	Eligible	MIP-1a	14.37	6348	CCL3	In	NA	3.8449881566826116	CVL	Luminex (or other bead-based)	Published	Serum progesterone - their phase
Byrne-2016	57	Ptid-57_Visit-4	Follicular	Follicular	None	Eligible	Eligible	Eligible	MIP-1a	24.04	6348	CCL3	In	NA	4.587364990936461	CVL	Luminex (or other bead-based)	Published	Serum progesterone - their phase
Byrne-2016	58	Ptid-58_Visit-1	Follicular	Follicular	None	Eligible	Eligible	Eligible	MIP-1a	20.39	6348	CCL3	In	NA	4.349789870241872	CVL	Luminex (or other bead-based)	Published	Serum progesterone - their phase
Byrne-2016	59	Ptid-59_Visit-1	Follicular	Follicular	None	Eligible	Eligible	Eligible	MIP-1a	9.79	6348	CCL3	In	NA	3.29130885982897	CVL	Luminex (or other bead-based)	Published	Serum progesterone - their phase
Byrne-2016	60	Ptid-60_Visit-2	Follicular	Follicular	None	Eligible	Eligible	Eligible	MIP-1a	22.78	6348	CCL3	In	NA	4.509695841933387	CVL	Luminex (or other bead-based)	Published	Serum progesterone - their phase
Byrne-2016	61	Ptid-61_Visit-2	Follicular	Follicular	None	Eligible	Eligible	Eligible	MIP-1a	21.03	6348	CCL3	In	NA	4.394376944957055	CVL	Luminex (or other bead-based)	Published	Serum progesterone - their phase
Byrne-2016	62	Ptid-62_Visit-1	Follicular	Follicular	None	Eligible	Eligible	Eligible	MIP-1a	1.45	6348	CCL3	Below	NA	0.5360529002402097	CVL	Luminex (or other bead-based)	Published	Serum progesterone - their phase
Byrne-2016	63	Ptid-63_Visit-1	Follicular	Follicular	None	Eligible	Eligible	Eligible	MIP-1a	1.45	6348	CCL3	Below	NA	0.5360529002402097	CVL	Luminex (or other bead-based)	Published	Serum progesterone - their phase
Byrne-2016	64	Ptid-64_Visit-2	Follicular	Follicular	None	Eligible	Eligible	Eligible	MIP-1a	9.01	6348	CCL3	In	NA	3.171527106038814	CVL	Luminex (or other bead-based)	Published	Serum progesterone - their phase
Byrne-2016	65	Ptid-65_Visit-2	Follicular	Follicular	None	Eligible	Eligible	Eligible	MIP-1a	1.45	6348	CCL3	Below	NA	0.5360529002402097	CVL	Luminex (or other bead-based)	Published	Serum progesterone - their phase
Byrne-2016	66	Ptid-66_Visit-1	Follicular	Follicular	None	Eligible	Eligible	Eligible	MIP-1a	1.45	6348	CCL3	Below	NA	0.5360529002402097	CVL	Luminex (or other bead-based)	Published	Serum progesterone - their phase
Byrne-2016	67	Ptid-67_Visit-1	Follicular	Follicular	None	Eligible	Eligible	Eligible	MIP-1a	1.45	6348	CCL3	Below	NA	0.5360529002402097	CVL	Luminex (or other bead-based)	Published	Serum progesterone - their phase
Byrne-2016	68	Ptid-68_Visit-1	Follicular	Follicular	None	Eligible	Eligible	Eligible	MIP-1a	16.03	6348	CCL3	In	NA	4.002702520379824	CVL	Luminex (or other bead-based)	Published	Serum progesterone - their phase
Byrne-2016	69	Ptid-69_Visit-2	Follicular	Follicular	None	Eligible	Eligible	Eligible	MIP-1a	8.46	6348	CCL3	In	NA	3.0806576633452254	CVL	Luminex (or other bead-based)	Published	Serum progesterone - their phase
Byrne-2016	70	Ptid-70_Visit-1	Follicular	Follicular	None	Eligible	Eligible	Eligible	MIP-1a	1.45	6348	CCL3	Below	NA	0.5360529002402097	CVL	Luminex (or other bead-based)	Published	Serum progesterone - their phase
Byrne-2016	71	Ptid-71_Visit-3	Follicular	Follicular	None	Eligible	Eligible	Eligible	MIP-1a	16.97	6348	CCL3	In	NA	4.084914659767938	CVL	Luminex (or other bead-based)	Published	Serum progesterone - their phase
Byrne-2016	72	Ptid-72_Visit-1	Follicular	Follicular	None	Eligible	Eligible	Eligible	MIP-1a	1.45	6348	CCL3	Below	NA	0.5360529002402097	CVL	Luminex (or other bead-based)	Published	Serum progesterone - their phase
Byrne-2016	73	Ptid-73_Visit-1	Follicular	Follicular	None	Eligible	Eligible	Eligible	MIP-1a	1.45	6348	CCL3	Below	NA	0.5360529002402097	CVL	Luminex (or other bead-based)	Published	Serum progesterone - their phase
Byrne-2016	74	Ptid-74_Visit-1	Follicular	Follicular	None	Eligible	Eligible	Eligible	MIP-1a	1.45	6348	CCL3	Below	NA	0.5360529002402097	CVL	Luminex (or other bead-based)	Published	Serum progesterone - their phase
Byrne-2016	75	Ptid-75_Visit-1	Follicular	Follicular	None	Eligible	Eligible	Eligible	MIP-1a	7.66	6348	CCL3	In	NA	2.9373443921502322	CVL	Luminex (or other bead-based)	Published	Serum progesterone - their phase
Byrne-2016	76	Ptid-76_Visit-1	Follicular	Follicular	None	Eligible	Eligible	Eligible	MIP-1a	1.45	6348	CCL3	Below	NA	0.5360529002402097	CVL	Luminex (or other bead-based)	Published	Serum progesterone - their phase
Byrne-2016	77	Ptid-77_Visit-1	Follicular	Follicular	None	Eligible	Eligible	Eligible	MIP-1a	6.77	6348	CCL3	In	NA	2.759155833800272	CVL	Luminex (or other bead-based)	Published	Serum progesterone - their phase
Byrne-2016	78	Ptid-78_Visit-2	Follicular	Follicular	None	Eligible	Eligible	Eligible	MIP-1a	101.58	6348	CCL3	In	NA	6.666472568842073	CVL	Luminex (or other bead-based)	Published	Serum progesterone - their phase
Byrne-2016	79	Ptid-79_Visit-1	Follicular	Follicular	None	Eligible	Eligible	Eligible	MIP-1a	9.44	6348	CCL3	In	NA	3.2387868595871163	CVL	Luminex (or other bead-based)	Published	Serum progesterone - their phase
Byrne-2016	80	Ptid-80_Visit-1	Follicular	Follicular	None	Eligible	Eligible	Eligible	MIP-1a	1.45	6348	CCL3	Below	NA	0.5360529002402097	CVL	Luminex (or other bead-based)	Published	Serum progesterone - their phase
Byrne-2016	81	Ptid-81_Visit-1	Follicular	Follicular	None	Eligible	Eligible	Eligible	MIP-1a	1.45	6348	CCL3	Below	NA	0.5360529002402097	CVL	Luminex (or other bead-based)	Published	Serum progesterone - their phase
Byrne-2016	82	Ptid-82_Visit-1	Follicular	Follicular	None	Eligible	Eligible	Eligible	MIP-1a	4.14	6348	CCL3	In	NA	2.0496307677246004	CVL	Luminex (or other bead-based)	Published	Serum progesterone - their phase
Byrne-2016	83	Ptid-83_Visit-1	Follicular	Follicular	None	Eligible	Eligible	Eligible	MIP-1a	1.45	6348	CCL3	Below	NA	0.5360529002402097	CVL	Luminex (or other bead-based)	Published	Serum progesterone - their phase
Byrne-2016	84	Ptid-84_Visit-1	Follicular	Follicular	None	Eligible	Eligible	Eligible	MIP-1a	6.32	6348	CCL3	In	NA	2.6599245584023783	CVL	Luminex (or other bead-based)	Published	Serum progesterone - their phase
Byrne-2016	85	Ptid-85_Visit-1	Luteal	Luteal	None	Eligible	Eligible	Eligible	MIP-1a	9.51	6348	CCL3	In	NA	3.249445341085839	CVL	Luminex (or other bead-based)	Published	Serum progesterone - their phase
Byrne-2016	86	Ptid-86_Visit-1	Luteal	Luteal	None	Eligible	Eligible	Eligible	MIP-1a	1.45	6348	CCL3	Below	NA	0.5360529002402097	CVL	Luminex (or other bead-based)	Published	Serum progesterone - their phase
Byrne-2016	87	Ptid-87_Visit-1	Luteal	Luteal	None	Eligible	Eligible	Eligible	MIP-1a	6.15	6348	CCL3	In	NA	2.6205864104518777	CVL	Luminex (or other bead-based)	Published	Serum progesterone - their phase
Byrne-2016	88	Ptid-88_Visit-1	Luteal	Luteal	None	Eligible	Eligible	Eligible	MIP-1a	9.15	6348	CCL3	In	NA	3.19377174339668	CVL	Luminex (or other bead-based)	Published	Serum progesterone - their phase
Byrne-2016	89	Ptid-89_Visit-1	Luteal	Luteal	None	Eligible	Eligible	Eligible	MIP-1a	1.45	6348	CCL3	Below	NA	0.5360529002402097	CVL	Luminex (or other bead-based)	Published	Serum progesterone - their phase
Byrne-2016	90	Ptid-90_Visit-1	Luteal	Luteal	None	Eligible	Eligible	Eligible	MIP-1a	4.29	6348	CCL3	In	NA	2.1009776477248208	CVL	Luminex (or other bead-based)	Published	Serum progesterone - their phase
Byrne-2016	91	Ptid-91_Visit-3	Luteal	Luteal	None	Eligible	Eligible	Eligible	MIP-1a	11.31	6348	CCL3	In	NA	3.4995270242150958	CVL	Luminex (or other bead-based)	Published	Serum progesterone - their phase
Byrne-2016	92	Ptid-92_Visit-3	Luteal	Luteal	None	Eligible	Eligible	Eligible	MIP-1a	4.6	6348	CCL3	In	NA	2.2016338611696504	CVL	Luminex (or other bead-based)	Published	Serum progesterone - their phase
Byrne-2016	93	Ptid-93_Visit-1	Luteal	Luteal	None	Eligible	Eligible	Eligible	MIP-1a	5.37	6348	CCL3	In	NA	2.424922088210688	CVL	Luminex (or other bead-based)	Published	Serum progesterone - their phase
Byrne-2016	94	Ptid-94_Visit-1	Luteal	Luteal	None	Eligible	Eligible	Eligible	MIP-1a	1.45	6348	CCL3	Below	NA	0.5360529002402097	CVL	Luminex (or other bead-based)	Published	Serum progesterone - their phase
Byrne-2016	95	Ptid-95_Visit-1	Luteal	Luteal	None	Eligible	Eligible	Eligible	MIP-1a	1.45	6348	CCL3	Below	NA	0.5360529002402097	CVL	Luminex (or other bead-based)	Published	Serum progesterone - their phase
Byrne-2016	96	Ptid-96_Visit-1	Luteal	Luteal	None	Eligible	Eligible	Eligible	MIP-1a	1.45	6348	CCL3	Below	NA	0.5360529002402097	CVL	Luminex (or other bead-based)	Published	Serum progesterone - their phase
Byrne-2016	97	Ptid-97_Visit-1	Luteal	Luteal	None	Eligible	Eligible	Eligible	MIP-1a	1.45	6348	CCL3	Below	NA	0.5360529002402097	CVL	Luminex (or other bead-based)	Published	Serum progesterone - their phase
Byrne-2016	98	Ptid-98_Visit-1	Luteal	Luteal	None	Eligible	Eligible	Eligible	MIP-1a	4.19	6348	CCL3	In	NA	2.066950243924627	CVL	Luminex (or other bead-based)	Published	Serum progesterone - their phase
Byrne-2016	99	Ptid-99_Visit-1	Luteal	Luteal	None	Eligible	Eligible	Eligible	MIP-1a	3	6348	CCL3	In	NA	1.584962500721156	CVL	Luminex (or other bead-based)	Published	Serum progesterone - their phase
Byrne-2016	100	Ptid-100_Visit-1	Luteal	Luteal	None	Eligible	Eligible	Eligible	MIP-1a	1.45	6348	CCL3	Below	NA	0.5360529002402097	CVL	Luminex (or other bead-based)	Published	Serum progesterone - their phase
Byrne-2016	1	Ptid-1_Visit-1	Other	Other	DMPA	Ineligible - use of hormonal contraception or IUD	Ineligible - use of hormonal contraception or IUD	Ineligible - use of hormonal contraception or IUD	MIP-1b	37.25	6351	CCL4	In	NA	5.219168520462161	CVL	Luminex (or other bead-based)	Published	Serum progesterone - their phase
Byrne-2016	2	Ptid-2_Visit-1	Other	Other	DMPA	Ineligible - use of hormonal contraception or IUD	Ineligible - use of hormonal contraception or IUD	Ineligible - use of hormonal contraception or IUD	MIP-1b	38.32	6351	CCL4	In	NA	5.2600256559614555	CVL	Luminex (or other bead-based)	Published	Serum progesterone - their phase
Byrne-2016	3	Ptid-3_Visit-1	Other	Other	DMPA	Ineligible - use of hormonal contraception or IUD	Ineligible - use of hormonal contraception or IUD	Ineligible - use of hormonal contraception or IUD	MIP-1b	35.75	6351	CCL4	In	NA	5.159871336778389	CVL	Luminex (or other bead-based)	Published	Serum progesterone - their phase
Byrne-2016	4	Ptid-4_Visit-1	Other	Other	DMPA	Ineligible - use of hormonal contraception or IUD	Ineligible - use of hormonal contraception or IUD	Ineligible - use of hormonal contraception or IUD	MIP-1b	98.25	6351	CCL4	In	NA	6.618385502258606	CVL	Luminex (or other bead-based)	Published	Serum progesterone - their phase
Byrne-2016	5	Ptid-5_Visit-1	Other	Other	DMPA	Ineligible - use of hormonal contraception or IUD	Ineligible - use of hormonal contraception or IUD	Ineligible - use of hormonal contraception or IUD	MIP-1b	39.43	6351	CCL4	In	NA	5.301221805333092	CVL	Luminex (or other bead-based)	Published	Serum progesterone - their phase
Byrne-2016	6	Ptid-6_Visit-1	Other	Other	DMPA	Ineligible - use of hormonal contraception or IUD	Ineligible - use of hormonal contraception or IUD	Ineligible - use of hormonal contraception or IUD	MIP-1b	31.82	6351	CCL4	In	NA	4.991861930556323	CVL	Luminex (or other bead-based)	Published	Serum progesterone - their phase
Byrne-2016	7	Ptid-7_Visit-1	Other	Other	DMPA	Ineligible - use of hormonal contraception or IUD	Ineligible - use of hormonal contraception or IUD	Ineligible - use of hormonal contraception or IUD	MIP-1b	66.79	6351	CCL4	In	NA	6.061560209107974	CVL	Luminex (or other bead-based)	Published	Serum progesterone - their phase
Byrne-2016	8	Ptid-8_Visit-1	Other	Other	DMPA	Ineligible - use of hormonal contraception or IUD	Ineligible - use of hormonal contraception or IUD	Ineligible - use of hormonal contraception or IUD	MIP-1b	37.33	6351	CCL4	In	NA	5.222263603528345	CVL	Luminex (or other bead-based)	Published	Serum progesterone - their phase
Byrne-2016	9	Ptid-9_Visit-1	Other	Other	DMPA	Ineligible - use of hormonal contraception or IUD	Ineligible - use of hormonal contraception or IUD	Ineligible - use of hormonal contraception or IUD	MIP-1b	32.27	6351	CCL4	In	NA	5.012121672712217	CVL	Luminex (or other bead-based)	Published	Serum progesterone - their phase
Byrne-2016	10	Ptid-10_Visit-1	Other	Other	DMPA	Ineligible - use of hormonal contraception or IUD	Ineligible - use of hormonal contraception or IUD	Ineligible - use of hormonal contraception or IUD	MIP-1b	28.58	6351	CCL4	In	NA	4.836934011321092	CVL	Luminex (or other bead-based)	Published	Serum progesterone - their phase
Byrne-2016	11	Ptid-11_Visit-1	Other	Other	DMPA	Ineligible - use of hormonal contraception or IUD	Ineligible - use of hormonal contraception or IUD	Ineligible - use of hormonal contraception or IUD	MIP-1b	3.81	6351	CCL4	In	NA	1.9297909977185974	CVL	Luminex (or other bead-based)	Published	Serum progesterone - their phase
Byrne-2016	12	Ptid-12_Visit-1	Other	Other	DMPA	Ineligible - use of hormonal contraception or IUD	Ineligible - use of hormonal contraception or IUD	Ineligible - use of hormonal contraception or IUD	MIP-1b	1.5	6351	CCL4	Below	NA	0.5849625007211562	CVL	Luminex (or other bead-based)	Published	Serum progesterone - their phase
Byrne-2016	13	Ptid-13_Visit-1	Other	Other	DMPA	Ineligible - use of hormonal contraception or IUD	Ineligible - use of hormonal contraception or IUD	Ineligible - use of hormonal contraception or IUD	MIP-1b	16.01	6351	CCL4	In	NA	4.000901402741532	CVL	Luminex (or other bead-based)	Published	Serum progesterone - their phase
Byrne-2016	14	Ptid-14_Visit-1	Other	Other	DMPA	Ineligible - use of hormonal contraception or IUD	Ineligible - use of hormonal contraception or IUD	Ineligible - use of hormonal contraception or IUD	MIP-1b	23.73	6351	CCL4	In	NA	4.568640195419223	CVL	Luminex (or other bead-based)	Published	Serum progesterone - their phase
Byrne-2016	15	Ptid-15_Visit-1	Other	Other	DMPA	Ineligible - use of hormonal contraception or IUD	Ineligible - use of hormonal contraception or IUD	Ineligible - use of hormonal contraception or IUD	MIP-1b	1.5	6351	CCL4	Below	NA	0.5849625007211562	CVL	Luminex (or other bead-based)	Published	Serum progesterone - their phase
Byrne-2016	16	Ptid-16_Visit-2	Other	Other	DMPA	Ineligible - use of hormonal contraception or IUD	Ineligible - use of hormonal contraception or IUD	Ineligible - use of hormonal contraception or IUD	MIP-1b	21.32	6351	CCL4	In	NA	4.414135532984451	CVL	Luminex (or other bead-based)	Published	Serum progesterone - their phase
Byrne-2016	17	Ptid-17_Visit-1	Other	Other	DMPA	Ineligible - use of hormonal contraception or IUD	Ineligible - use of hormonal contraception or IUD	Ineligible - use of hormonal contraception or IUD	MIP-1b	1.5	6351	CCL4	Below	NA	0.5849625007211562	CVL	Luminex (or other bead-based)	Published	Serum progesterone - their phase
Byrne-2016	18	Ptid-18_Visit-1	Other	Other	DMPA	Ineligible - use of hormonal contraception or IUD	Ineligible - use of hormonal contraception or IUD	Ineligible - use of hormonal contraception or IUD	MIP-1b	10.99	6351	CCL4	In	NA	3.4581194811745064	CVL	Luminex (or other bead-based)	Published	Serum progesterone - their phase
Byrne-2016	19	Ptid-19_Visit-1	Other	Other	DMPA	Ineligible - use of hormonal contraception or IUD	Ineligible - use of hormonal contraception or IUD	Ineligible - use of hormonal contraception or IUD	MIP-1b	26.79	6351	CCL4	In	NA	4.7436226760676545	CVL	Luminex (or other bead-based)	Published	Serum progesterone - their phase
Byrne-2016	20	Ptid-20_Visit-3	Other	Other	DMPA	Ineligible - use of hormonal contraception or IUD	Ineligible - use of hormonal contraception or IUD	Ineligible - use of hormonal contraception or IUD	MIP-1b	23.44	6351	CCL4	In	NA	4.550900664647523	CVL	Luminex (or other bead-based)	Published	Serum progesterone - their phase
Byrne-2016	21	Ptid-21_Visit-2	Other	Other	DMPA	Ineligible - use of hormonal contraception or IUD	Ineligible - use of hormonal contraception or IUD	Ineligible - use of hormonal contraception or IUD	MIP-1b	8.13	6351	CCL4	In	NA	3.0232553523003034	CVL	Luminex (or other bead-based)	Published	Serum progesterone - their phase
Byrne-2016	22	Ptid-22_Visit-1	Other	Other	DMPA	Ineligible - use of hormonal contraception or IUD	Ineligible - use of hormonal contraception or IUD	Ineligible - use of hormonal contraception or IUD	MIP-1b	1.5	6351	CCL4	Below	NA	0.5849625007211562	CVL	Luminex (or other bead-based)	Published	Serum progesterone - their phase
Byrne-2016	23	Ptid-23_Visit-1	Other	Other	DMPA	Ineligible - use of hormonal contraception or IUD	Ineligible - use of hormonal contraception or IUD	Ineligible - use of hormonal contraception or IUD	MIP-1b	12.47	6351	CCL4	In	NA	3.6403895600549454	CVL	Luminex (or other bead-based)	Published	Serum progesterone - their phase
Byrne-2016	24	Ptid-24_Visit-1	Other	Other	DMPA	Ineligible - use of hormonal contraception or IUD	Ineligible - use of hormonal contraception or IUD	Ineligible - use of hormonal contraception or IUD	MIP-1b	10.15	6351	CCL4	In	NA	3.343407822297814	CVL	Luminex (or other bead-based)	Published	Serum progesterone - their phase
Byrne-2016	25	Ptid-25_Visit-3	Other	Other	DMPA	Ineligible - use of hormonal contraception or IUD	Ineligible - use of hormonal contraception or IUD	Ineligible - use of hormonal contraception or IUD	MIP-1b	7.78	6351	CCL4	In	NA	2.9597701552114675	CVL	Luminex (or other bead-based)	Published	Serum progesterone - their phase
Byrne-2016	26	Ptid-26_Visit-1	Other	Other	DMPA	Ineligible - use of hormonal contraception or IUD	Ineligible - use of hormonal contraception or IUD	Ineligible - use of hormonal contraception or IUD	MIP-1b	108.36	6351	CCL4	In	NA	6.759688488427289	CVL	Luminex (or other bead-based)	Published	Serum progesterone - their phase
Byrne-2016	27	Ptid-27_Visit-1	Other	Other	DMPA	Ineligible - use of hormonal contraception or IUD	Ineligible - use of hormonal contraception or IUD	Ineligible - use of hormonal contraception or IUD	MIP-1b	14.64	6351	CCL4	In	NA	3.871843648509318	CVL	Luminex (or other bead-based)	Published	Serum progesterone - their phase
Byrne-2016	28	Ptid-28_Visit-1	Other	Other	DMPA	Ineligible - use of hormonal contraception or IUD	Ineligible - use of hormonal contraception or IUD	Ineligible - use of hormonal contraception or IUD	MIP-1b	23.48	6351	CCL4	In	NA	4.553360503335328	CVL	Luminex (or other bead-based)	Published	Serum progesterone - their phase
Byrne-2016	29	Ptid-29_Visit-1	Other	Other	DMPA	Ineligible - use of hormonal contraception or IUD	Ineligible - use of hormonal contraception or IUD	Ineligible - use of hormonal contraception or IUD	MIP-1b	1.5	6351	CCL4	Below	NA	0.5849625007211562	CVL	Luminex (or other bead-based)	Published	Serum progesterone - their phase
Byrne-2016	30	Ptid-30_Visit-1	Other	Other	DMPA	Ineligible - use of hormonal contraception or IUD	Ineligible - use of hormonal contraception or IUD	Ineligible - use of hormonal contraception or IUD	MIP-1b	20.21	6351	CCL4	In	NA	4.33699741660501	CVL	Luminex (or other bead-based)	Published	Serum progesterone - their phase
Byrne-2016	31	Ptid-31_Visit-1	Other	Other	DMPA	Ineligible - use of hormonal contraception or IUD	Ineligible - use of hormonal contraception or IUD	Ineligible - use of hormonal contraception or IUD	MIP-1b	33.48	6351	CCL4	In	NA	5.065227622775619	CVL	Luminex (or other bead-based)	Published	Serum progesterone - their phase
Byrne-2016	32	Ptid-32_Visit-1	Other	Other	DMPA	Ineligible - use of hormonal contraception or IUD	Ineligible - use of hormonal contraception or IUD	Ineligible - use of hormonal contraception or IUD	MIP-1b	3	6351	CCL4	In	NA	1.584962500721156	CVL	Luminex (or other bead-based)	Published	Serum progesterone - their phase
Byrne-2016	33	Ptid-33_Visit-1	Other	Other	DMPA	Ineligible - use of hormonal contraception or IUD	Ineligible - use of hormonal contraception or IUD	Ineligible - use of hormonal contraception or IUD	MIP-1b	10.38	6351	CCL4	In	NA	3.3757345385831563	CVL	Luminex (or other bead-based)	Published	Serum progesterone - their phase
Byrne-2016	34	Ptid-34_Visit-1	Other	Other	DMPA	Ineligible - use of hormonal contraception or IUD	Ineligible - use of hormonal contraception or IUD	Ineligible - use of hormonal contraception or IUD	MIP-1b	12.3	6351	CCL4	In	NA	3.6205864104518777	CVL	Luminex (or other bead-based)	Published	Serum progesterone - their phase
Byrne-2016	35	Ptid-35_Visit-1	Other	Other	DMPA	Ineligible - use of hormonal contraception or IUD	Ineligible - use of hormonal contraception or IUD	Ineligible - use of hormonal contraception or IUD	MIP-1b	4.86	6351	CCL4	In	NA	2.2809563138310565	CVL	Luminex (or other bead-based)	Published	Serum progesterone - their phase
Byrne-2016	36	Ptid-36_Visit-1	Other	Other	DMPA	Ineligible - use of hormonal contraception or IUD	Ineligible - use of hormonal contraception or IUD	Ineligible - use of hormonal contraception or IUD	MIP-1b	3.54	6351	CCL4	In	NA	1.8237493603082728	CVL	Luminex (or other bead-based)	Published	Serum progesterone - their phase
Byrne-2016	37	Ptid-37_Visit-1	Other	Other	DMPA	Ineligible - use of hormonal contraception or IUD	Ineligible - use of hormonal contraception or IUD	Ineligible - use of hormonal contraception or IUD	MIP-1b	7.28	6351	CCL4	In	NA	2.8639384504239715	CVL	Luminex (or other bead-based)	Published	Serum progesterone - their phase
Byrne-2016	38	Ptid-38_Visit-1	Other	Other	DMPA	Ineligible - use of hormonal contraception or IUD	Ineligible - use of hormonal contraception or IUD	Ineligible - use of hormonal contraception or IUD	MIP-1b	43.89	6351	CCL4	In	NA	5.455820365084918	CVL	Luminex (or other bead-based)	Published	Serum progesterone - their phase
Byrne-2016	39	Ptid-39_Visit-1	Other	Other	DMPA	Ineligible - use of hormonal contraception or IUD	Ineligible - use of hormonal contraception or IUD	Ineligible - use of hormonal contraception or IUD	MIP-1b	16.08	6351	CCL4	In	NA	4.007195501404204	CVL	Luminex (or other bead-based)	Published	Serum progesterone - their phase
Byrne-2016	40	Ptid-40_Visit-1	Other	Other	DMPA	Ineligible - use of hormonal contraception or IUD	Ineligible - use of hormonal contraception or IUD	Ineligible - use of hormonal contraception or IUD	MIP-1b	1.5	6351	CCL4	Below	NA	0.5849625007211562	CVL	Luminex (or other bead-based)	Published	Serum progesterone - their phase
Byrne-2016	41	Ptid-41_Visit-1	Other	Other	DMPA	Ineligible - use of hormonal contraception or IUD	Ineligible - use of hormonal contraception or IUD	Ineligible - use of hormonal contraception or IUD	MIP-1b	12.02	6351	CCL4	In	NA	3.587364990936461	CVL	Luminex (or other bead-based)	Published	Serum progesterone - their phase
Byrne-2016	42	Ptid-42_Visit-1	Other	Other	Nuristerate	Ineligible - use of hormonal contraception or IUD	Ineligible - use of hormonal contraception or IUD	Ineligible - use of hormonal contraception or IUD	MIP-1b	21.42	6351	CCL4	In	NA	4.4208865749755315	CVL	Luminex (or other bead-based)	Published	Serum progesterone - their phase
Byrne-2016	43	Ptid-43_Visit-1	Other	Other	Nuristerate	Ineligible - use of hormonal contraception or IUD	Ineligible - use of hormonal contraception or IUD	Ineligible - use of hormonal contraception or IUD	MIP-1b	46.73	6351	CCL4	In	NA	5.546277132090075	CVL	Luminex (or other bead-based)	Published	Serum progesterone - their phase
Byrne-2016	44	Ptid-44_Visit-1	Other	Other	Nuristerate	Ineligible - use of hormonal contraception or IUD	Ineligible - use of hormonal contraception or IUD	Ineligible - use of hormonal contraception or IUD	MIP-1b	19.73	6351	CCL4	In	NA	4.302319050948834	CVL	Luminex (or other bead-based)	Published	Serum progesterone - their phase
Byrne-2016	45	Ptid-45_Visit-1	Other	Other	Nuristerate	Ineligible - use of hormonal contraception or IUD	Ineligible - use of hormonal contraception or IUD	Ineligible - use of hormonal contraception or IUD	MIP-1b	9.13	6351	CCL4	In	NA	3.1906148602094975	CVL	Luminex (or other bead-based)	Published	Serum progesterone - their phase
Byrne-2016	46	Ptid-46_Visit-1	Other	Other	Nuristerate	Ineligible - use of hormonal contraception or IUD	Ineligible - use of hormonal contraception or IUD	Ineligible - use of hormonal contraception or IUD	MIP-1b	3.92	6351	CCL4	In	NA	1.9708536543404835	CVL	Luminex (or other bead-based)	Published	Serum progesterone - their phase
Byrne-2016	47	Ptid-47_Visit-2	Other	Other	Nuristerate	Ineligible - use of hormonal contraception or IUD	Ineligible - use of hormonal contraception or IUD	Ineligible - use of hormonal contraception or IUD	MIP-1b	14.19	6351	CCL4	In	NA	3.8268026842858265	CVL	Luminex (or other bead-based)	Published	Serum progesterone - their phase
Byrne-2016	48	Ptid-48_Visit-1	Other	Other	Nuristerate	Ineligible - use of hormonal contraception or IUD	Ineligible - use of hormonal contraception or IUD	Ineligible - use of hormonal contraception or IUD	MIP-1b	1.5	6351	CCL4	Below	NA	0.5849625007211562	CVL	Luminex (or other bead-based)	Published	Serum progesterone - their phase
Byrne-2016	49	Ptid-49_Visit-1	Other	Other	Nuristerate	Ineligible - use of hormonal contraception or IUD	Ineligible - use of hormonal contraception or IUD	Ineligible - use of hormonal contraception or IUD	MIP-1b	3.83	6351	CCL4	In	NA	1.9373443921502325	CVL	Luminex (or other bead-based)	Published	Serum progesterone - their phase
Byrne-2016	50	Ptid-50_Visit-1	Other	Other	Nuristerate	Ineligible - use of hormonal contraception or IUD	Ineligible - use of hormonal contraception or IUD	Ineligible - use of hormonal contraception or IUD	MIP-1b	3.18	6351	CCL4	In	NA	1.6690267655096307	CVL	Luminex (or other bead-based)	Published	Serum progesterone - their phase
Byrne-2016	51	Ptid-51_Visit-1	Other	Other	Nuristerate	Ineligible - use of hormonal contraception or IUD	Ineligible - use of hormonal contraception or IUD	Ineligible - use of hormonal contraception or IUD	MIP-1b	4.27	6351	CCL4	In	NA	2.0942360698457656	CVL	Luminex (or other bead-based)	Published	Serum progesterone - their phase
Byrne-2016	52	Ptid-52_Visit-1	Follicular	Follicular	None	Eligible	Eligible	Eligible	MIP-1b	16.72	6351	CCL4	In	NA	4.063502942306158	CVL	Luminex (or other bead-based)	Published	Serum progesterone - their phase
Byrne-2016	53	Ptid-53_Visit-1	Follicular	Follicular	None	Eligible	Eligible	Eligible	MIP-1b	28.58	6351	CCL4	In	NA	4.836934011321092	CVL	Luminex (or other bead-based)	Published	Serum progesterone - their phase
Byrne-2016	54	Ptid-54_Visit-1	Follicular	Follicular	None	Eligible	Eligible	Eligible	MIP-1b	44.13	6351	CCL4	In	NA	5.463687842201262	CVL	Luminex (or other bead-based)	Published	Serum progesterone - their phase
Byrne-2016	55	Ptid-55_Visit-1	Follicular	Follicular	None	Eligible	Eligible	Eligible	MIP-1b	19.14	6351	CCL4	In	NA	4.258518924711301	CVL	Luminex (or other bead-based)	Published	Serum progesterone - their phase
Byrne-2016	56	Ptid-56_Visit-1	Follicular	Follicular	None	Eligible	Eligible	Eligible	MIP-1b	21.42	6351	CCL4	In	NA	4.4208865749755315	CVL	Luminex (or other bead-based)	Published	Serum progesterone - their phase
Byrne-2016	57	Ptid-57_Visit-4	Follicular	Follicular	None	Eligible	Eligible	Eligible	MIP-1b	7.42	6351	CCL4	In	NA	2.8914191868460786	CVL	Luminex (or other bead-based)	Published	Serum progesterone - their phase
Byrne-2016	58	Ptid-58_Visit-1	Follicular	Follicular	None	Eligible	Eligible	Eligible	MIP-1b	17.14	6351	CCL4	In	NA	4.099295204337775	CVL	Luminex (or other bead-based)	Published	Serum progesterone - their phase
Byrne-2016	59	Ptid-59_Visit-1	Follicular	Follicular	None	Eligible	Eligible	Eligible	MIP-1b	26.7	6351	CCL4	In	NA	4.738767836800192	CVL	Luminex (or other bead-based)	Published	Serum progesterone - their phase
Byrne-2016	60	Ptid-60_Visit-2	Follicular	Follicular	None	Eligible	Eligible	Eligible	MIP-1b	17.94	6351	CCL4	In	NA	4.1651079851445365	CVL	Luminex (or other bead-based)	Published	Serum progesterone - their phase
Byrne-2016	61	Ptid-61_Visit-2	Follicular	Follicular	None	Eligible	Eligible	Eligible	MIP-1b	20.6	6351	CCL4	In	NA	4.364572432295856	CVL	Luminex (or other bead-based)	Published	Serum progesterone - their phase
Byrne-2016	62	Ptid-62_Visit-1	Follicular	Follicular	None	Eligible	Eligible	Eligible	MIP-1b	1.5	6351	CCL4	Below	NA	0.5849625007211562	CVL	Luminex (or other bead-based)	Published	Serum progesterone - their phase
Byrne-2016	63	Ptid-63_Visit-1	Follicular	Follicular	None	Eligible	Eligible	Eligible	MIP-1b	25.71	6351	CCL4	In	NA	4.684257705058932	CVL	Luminex (or other bead-based)	Published	Serum progesterone - their phase
Byrne-2016	64	Ptid-64_Visit-2	Follicular	Follicular	None	Eligible	Eligible	Eligible	MIP-1b	7.74	6351	CCL4	In	NA	2.9523335663696857	CVL	Luminex (or other bead-based)	Published	Serum progesterone - their phase
Byrne-2016	65	Ptid-65_Visit-2	Follicular	Follicular	None	Eligible	Eligible	Eligible	MIP-1b	1.79	6351	CCL4	In	NA	0.8399595874895318	CVL	Luminex (or other bead-based)	Published	Serum progesterone - their phase
Byrne-2016	66	Ptid-66_Visit-1	Follicular	Follicular	None	Eligible	Eligible	Eligible	MIP-1b	7.67	6351	CCL4	In	NA	2.9392265777282085	CVL	Luminex (or other bead-based)	Published	Serum progesterone - their phase
Byrne-2016	67	Ptid-67_Visit-1	Follicular	Follicular	None	Eligible	Eligible	Eligible	MIP-1b	37.48	6351	CCL4	In	NA	5.228049047884462	CVL	Luminex (or other bead-based)	Published	Serum progesterone - their phase
Byrne-2016	68	Ptid-68_Visit-1	Follicular	Follicular	None	Eligible	Eligible	Eligible	MIP-1b	29.37	6351	CCL4	In	NA	4.876271360550127	CVL	Luminex (or other bead-based)	Published	Serum progesterone - their phase
Byrne-2016	69	Ptid-69_Visit-2	Follicular	Follicular	None	Eligible	Eligible	Eligible	MIP-1b	13.59	6351	CCL4	In	NA	3.7644735509926663	CVL	Luminex (or other bead-based)	Published	Serum progesterone - their phase
Byrne-2016	70	Ptid-70_Visit-1	Follicular	Follicular	None	Eligible	Eligible	Eligible	MIP-1b	8.27	6351	CCL4	In	NA	3.04788732939655	CVL	Luminex (or other bead-based)	Published	Serum progesterone - their phase
Byrne-2016	71	Ptid-71_Visit-3	Follicular	Follicular	None	Eligible	Eligible	Eligible	MIP-1b	9.55	6351	CCL4	In	NA	3.2555007331483865	CVL	Luminex (or other bead-based)	Published	Serum progesterone - their phase
Byrne-2016	72	Ptid-72_Visit-1	Follicular	Follicular	None	Eligible	Eligible	Eligible	MIP-1b	1.5	6351	CCL4	Below	NA	0.5849625007211562	CVL	Luminex (or other bead-based)	Published	Serum progesterone - their phase
Byrne-2016	73	Ptid-73_Visit-1	Follicular	Follicular	None	Eligible	Eligible	Eligible	MIP-1b	10.1	6351	CCL4	In	NA	3.3362833878644325	CVL	Luminex (or other bead-based)	Published	Serum progesterone - their phase
Byrne-2016	74	Ptid-74_Visit-1	Follicular	Follicular	None	Eligible	Eligible	Eligible	MIP-1b	11.18	6351	CCL4	In	NA	3.4828482830684653	CVL	Luminex (or other bead-based)	Published	Serum progesterone - their phase
Byrne-2016	75	Ptid-75_Visit-1	Follicular	Follicular	None	Eligible	Eligible	Eligible	MIP-1b	16.19	6351	CCL4	In	NA	4.0170310805278415	CVL	Luminex (or other bead-based)	Published	Serum progesterone - their phase
Byrne-2016	76	Ptid-76_Visit-1	Follicular	Follicular	None	Eligible	Eligible	Eligible	MIP-1b	6.44	6351	CCL4	In	NA	2.6870606883398924	CVL	Luminex (or other bead-based)	Published	Serum progesterone - their phase
Byrne-2016	77	Ptid-77_Visit-1	Follicular	Follicular	None	Eligible	Eligible	Eligible	MIP-1b	16.33	6351	CCL4	In	NA	4.02945288578697	CVL	Luminex (or other bead-based)	Published	Serum progesterone - their phase
Byrne-2016	78	Ptid-78_Visit-2	Follicular	Follicular	None	Eligible	Eligible	Eligible	MIP-1b	29.42	6351	CCL4	In	NA	4.878725341480106	CVL	Luminex (or other bead-based)	Published	Serum progesterone - their phase
Byrne-2016	79	Ptid-79_Visit-1	Follicular	Follicular	None	Eligible	Eligible	Eligible	MIP-1b	26.31	6351	CCL4	In	NA	4.717539343391165	CVL	Luminex (or other bead-based)	Published	Serum progesterone - their phase
Byrne-2016	80	Ptid-80_Visit-1	Follicular	Follicular	None	Eligible	Eligible	Eligible	MIP-1b	1.5	6351	CCL4	Below	NA	0.5849625007211562	CVL	Luminex (or other bead-based)	Published	Serum progesterone - their phase
Byrne-2016	81	Ptid-81_Visit-1	Follicular	Follicular	None	Eligible	Eligible	Eligible	MIP-1b	5.15	6351	CCL4	In	NA	2.3645724322958563	CVL	Luminex (or other bead-based)	Published	Serum progesterone - their phase
Byrne-2016	82	Ptid-82_Visit-1	Follicular	Follicular	None	Eligible	Eligible	Eligible	MIP-1b	10.55	6351	CCL4	In	NA	3.399171093819823	CVL	Luminex (or other bead-based)	Published	Serum progesterone - their phase
Byrne-2016	83	Ptid-83_Visit-1	Follicular	Follicular	None	Eligible	Eligible	Eligible	MIP-1b	1.5	6351	CCL4	Below	NA	0.5849625007211562	CVL	Luminex (or other bead-based)	Published	Serum progesterone - their phase
Byrne-2016	84	Ptid-84_Visit-1	Follicular	Follicular	None	Eligible	Eligible	Eligible	MIP-1b	4.71	6351	CCL4	In	NA	2.2357270598380583	CVL	Luminex (or other bead-based)	Published	Serum progesterone - their phase
Byrne-2016	85	Ptid-85_Visit-1	Luteal	Luteal	None	Eligible	Eligible	Eligible	MIP-1b	32	6351	CCL4	In	NA	5	CVL	Luminex (or other bead-based)	Published	Serum progesterone - their phase
Byrne-2016	86	Ptid-86_Visit-1	Luteal	Luteal	None	Eligible	Eligible	Eligible	MIP-1b	25.37	6351	CCL4	In	NA	4.665051614289214	CVL	Luminex (or other bead-based)	Published	Serum progesterone - their phase
Byrne-2016	87	Ptid-87_Visit-1	Luteal	Luteal	None	Eligible	Eligible	Eligible	MIP-1b	6.33	6351	CCL4	In	NA	2.6622054996536164	CVL	Luminex (or other bead-based)	Published	Serum progesterone - their phase
Byrne-2016	88	Ptid-88_Visit-1	Luteal	Luteal	None	Eligible	Eligible	Eligible	MIP-1b	5.3	6351	CCL4	In	NA	2.4059923596758366	CVL	Luminex (or other bead-based)	Published	Serum progesterone - their phase
Byrne-2016	89	Ptid-89_Visit-1	Luteal	Luteal	None	Eligible	Eligible	Eligible	MIP-1b	26.59	6351	CCL4	In	NA	4.732811872082943	CVL	Luminex (or other bead-based)	Published	Serum progesterone - their phase
Byrne-2016	90	Ptid-90_Visit-1	Luteal	Luteal	None	Eligible	Eligible	Eligible	MIP-1b	5.89	6351	CCL4	In	NA	2.5582676340557358	CVL	Luminex (or other bead-based)	Published	Serum progesterone - their phase
Byrne-2016	91	Ptid-91_Visit-3	Luteal	Luteal	None	Eligible	Eligible	Eligible	MIP-1b	36.06	6351	CCL4	In	NA	5.172327491657617	CVL	Luminex (or other bead-based)	Published	Serum progesterone - their phase
Byrne-2016	92	Ptid-92_Visit-3	Luteal	Luteal	None	Eligible	Eligible	Eligible	MIP-1b	1.5	6351	CCL4	Below	NA	0.5849625007211562	CVL	Luminex (or other bead-based)	Published	Serum progesterone - their phase
Byrne-2016	93	Ptid-93_Visit-1	Luteal	Luteal	None	Eligible	Eligible	Eligible	MIP-1b	8.58	6351	CCL4	In	NA	3.1009776477248208	CVL	Luminex (or other bead-based)	Published	Serum progesterone - their phase
Byrne-2016	94	Ptid-94_Visit-1	Luteal	Luteal	None	Eligible	Eligible	Eligible	MIP-1b	25.08	6351	CCL4	In	NA	4.648465443027314	CVL	Luminex (or other bead-based)	Published	Serum progesterone - their phase
Byrne-2016	95	Ptid-95_Visit-1	Luteal	Luteal	None	Eligible	Eligible	Eligible	MIP-1b	19.98	6351	CCL4	In	NA	4.320484678017694	CVL	Luminex (or other bead-based)	Published	Serum progesterone - their phase
Byrne-2016	96	Ptid-96_Visit-1	Luteal	Luteal	None	Eligible	Eligible	Eligible	MIP-1b	4.57	6351	CCL4	In	NA	2.192194165283345	CVL	Luminex (or other bead-based)	Published	Serum progesterone - their phase
Byrne-2016	97	Ptid-97_Visit-1	Luteal	Luteal	None	Eligible	Eligible	Eligible	MIP-1b	1.5	6351	CCL4	Below	NA	0.5849625007211562	CVL	Luminex (or other bead-based)	Published	Serum progesterone - their phase
Byrne-2016	98	Ptid-98_Visit-1	Luteal	Luteal	None	Eligible	Eligible	Eligible	MIP-1b	8.15	6351	CCL4	In	NA	3.0268000593437154	CVL	Luminex (or other bead-based)	Published	Serum progesterone - their phase
Byrne-2016	99	Ptid-99_Visit-1	Luteal	Luteal	None	Eligible	Eligible	Eligible	MIP-1b	3.49	6351	CCL4	In	NA	1.8032270364349277	CVL	Luminex (or other bead-based)	Published	Serum progesterone - their phase
Byrne-2016	100	Ptid-100_Visit-1	Luteal	Luteal	None	Eligible	Eligible	Eligible	MIP-1b	7.41	6351	CCL4	In	NA	2.889473542531109	CVL	Luminex (or other bead-based)	Published	Serum progesterone - their phase
Byrne-2016	1	Ptid-1_Visit-1	Other	Other	DMPA	Ineligible - use of hormonal contraception or IUD	Ineligible - use of hormonal contraception or IUD	Ineligible - use of hormonal contraception or IUD	RANTES	88.81	6352	CCL5	In	NA	6.472650227973347	CVL	Luminex (or other bead-based)	Published	Serum progesterone - their phase
Byrne-2016	2	Ptid-2_Visit-1	Other	Other	DMPA	Ineligible - use of hormonal contraception or IUD	Ineligible - use of hormonal contraception or IUD	Ineligible - use of hormonal contraception or IUD	RANTES	93.65	6352	CCL5	In	NA	6.549207089355683	CVL	Luminex (or other bead-based)	Published	Serum progesterone - their phase
Byrne-2016	3	Ptid-3_Visit-1	Other	Other	DMPA	Ineligible - use of hormonal contraception or IUD	Ineligible - use of hormonal contraception or IUD	Ineligible - use of hormonal contraception or IUD	RANTES	7.91	6352	CCL5	In	NA	2.983677694698067	CVL	Luminex (or other bead-based)	Published	Serum progesterone - their phase
Byrne-2016	4	Ptid-4_Visit-1	Other	Other	DMPA	Ineligible - use of hormonal contraception or IUD	Ineligible - use of hormonal contraception or IUD	Ineligible - use of hormonal contraception or IUD	RANTES	69.67	6352	CCL5	In	NA	6.1224656581792365	CVL	Luminex (or other bead-based)	Published	Serum progesterone - their phase
Byrne-2016	5	Ptid-5_Visit-1	Other	Other	DMPA	Ineligible - use of hormonal contraception or IUD	Ineligible - use of hormonal contraception or IUD	Ineligible - use of hormonal contraception or IUD	RANTES	49.56	6352	CCL5	In	NA	5.631104282365877	CVL	Luminex (or other bead-based)	Published	Serum progesterone - their phase
Byrne-2016	6	Ptid-6_Visit-1	Other	Other	DMPA	Ineligible - use of hormonal contraception or IUD	Ineligible - use of hormonal contraception or IUD	Ineligible - use of hormonal contraception or IUD	RANTES	19.12	6352	CCL5	In	NA	4.257010618206024	CVL	Luminex (or other bead-based)	Published	Serum progesterone - their phase
Byrne-2016	7	Ptid-7_Visit-1	Other	Other	DMPA	Ineligible - use of hormonal contraception or IUD	Ineligible - use of hormonal contraception or IUD	Ineligible - use of hormonal contraception or IUD	RANTES	40.42	6352	CCL5	In	NA	5.33699741660501	CVL	Luminex (or other bead-based)	Published	Serum progesterone - their phase
Byrne-2016	8	Ptid-8_Visit-1	Other	Other	DMPA	Ineligible - use of hormonal contraception or IUD	Ineligible - use of hormonal contraception or IUD	Ineligible - use of hormonal contraception or IUD	RANTES	11.37	6352	CCL5	In	NA	3.507160349117523	CVL	Luminex (or other bead-based)	Published	Serum progesterone - their phase
Byrne-2016	9	Ptid-9_Visit-1	Other	Other	DMPA	Ineligible - use of hormonal contraception or IUD	Ineligible - use of hormonal contraception or IUD	Ineligible - use of hormonal contraception or IUD	RANTES	26.92	6352	CCL5	In	NA	4.750606504835592	CVL	Luminex (or other bead-based)	Published	Serum progesterone - their phase
Byrne-2016	10	Ptid-10_Visit-1	Other	Other	DMPA	Ineligible - use of hormonal contraception or IUD	Ineligible - use of hormonal contraception or IUD	Ineligible - use of hormonal contraception or IUD	RANTES	97.2	6352	CCL5	In	NA	6.602884408718419	CVL	Luminex (or other bead-based)	Published	Serum progesterone - their phase
Byrne-2016	11	Ptid-11_Visit-1	Other	Other	DMPA	Ineligible - use of hormonal contraception or IUD	Ineligible - use of hormonal contraception or IUD	Ineligible - use of hormonal contraception or IUD	RANTES	7.53	6352	CCL5	In	NA	2.9126498648972037	CVL	Luminex (or other bead-based)	Published	Serum progesterone - their phase
Byrne-2016	12	Ptid-12_Visit-1	Other	Other	DMPA	Ineligible - use of hormonal contraception or IUD	Ineligible - use of hormonal contraception or IUD	Ineligible - use of hormonal contraception or IUD	RANTES	14.16	6352	CCL5	In	NA	3.823749360308273	CVL	Luminex (or other bead-based)	Published	Serum progesterone - their phase
Byrne-2016	13	Ptid-13_Visit-1	Other	Other	DMPA	Ineligible - use of hormonal contraception or IUD	Ineligible - use of hormonal contraception or IUD	Ineligible - use of hormonal contraception or IUD	RANTES	10.34	6352	CCL5	In	NA	3.37016428054021	CVL	Luminex (or other bead-based)	Published	Serum progesterone - their phase
Byrne-2016	14	Ptid-14_Visit-1	Other	Other	DMPA	Ineligible - use of hormonal contraception or IUD	Ineligible - use of hormonal contraception or IUD	Ineligible - use of hormonal contraception or IUD	RANTES	219.63	6352	CCL5	In	NA	7.778931320143126	CVL	Luminex (or other bead-based)	Published	Serum progesterone - their phase
Byrne-2016	15	Ptid-15_Visit-1	Other	Other	DMPA	Ineligible - use of hormonal contraception or IUD	Ineligible - use of hormonal contraception or IUD	Ineligible - use of hormonal contraception or IUD	RANTES	3.73	6352	CCL5	In	NA	1.899175630480513	CVL	Luminex (or other bead-based)	Published	Serum progesterone - their phase
Byrne-2016	16	Ptid-16_Visit-2	Other	Other	DMPA	Ineligible - use of hormonal contraception or IUD	Ineligible - use of hormonal contraception or IUD	Ineligible - use of hormonal contraception or IUD	RANTES	180.76	6352	CCL5	In	NA	7.497931651896279	CVL	Luminex (or other bead-based)	Published	Serum progesterone - their phase
Byrne-2016	17	Ptid-17_Visit-1	Other	Other	DMPA	Ineligible - use of hormonal contraception or IUD	Ineligible - use of hormonal contraception or IUD	Ineligible - use of hormonal contraception or IUD	RANTES	7.9	6352	CCL5	In	NA	2.9818526532897405	CVL	Luminex (or other bead-based)	Published	Serum progesterone - their phase
Byrne-2016	18	Ptid-18_Visit-1	Other	Other	DMPA	Ineligible - use of hormonal contraception or IUD	Ineligible - use of hormonal contraception or IUD	Ineligible - use of hormonal contraception or IUD	RANTES	4.24	6352	CCL5	In	NA	2.0840642647884744	CVL	Luminex (or other bead-based)	Published	Serum progesterone - their phase
Byrne-2016	19	Ptid-19_Visit-1	Other	Other	DMPA	Ineligible - use of hormonal contraception or IUD	Ineligible - use of hormonal contraception or IUD	Ineligible - use of hormonal contraception or IUD	RANTES	29.09	6352	CCL5	In	NA	4.862451391325582	CVL	Luminex (or other bead-based)	Published	Serum progesterone - their phase
Byrne-2016	20	Ptid-20_Visit-3	Other	Other	DMPA	Ineligible - use of hormonal contraception or IUD	Ineligible - use of hormonal contraception or IUD	Ineligible - use of hormonal contraception or IUD	RANTES	21.52	6352	CCL5	In	NA	4.4276061727819	CVL	Luminex (or other bead-based)	Published	Serum progesterone - their phase
Byrne-2016	21	Ptid-21_Visit-2	Other	Other	DMPA	Ineligible - use of hormonal contraception or IUD	Ineligible - use of hormonal contraception or IUD	Ineligible - use of hormonal contraception or IUD	RANTES	1.77	6352	CCL5	In	NA	0.8237493603082727	CVL	Luminex (or other bead-based)	Published	Serum progesterone - their phase
Byrne-2016	22	Ptid-22_Visit-1	Other	Other	DMPA	Ineligible - use of hormonal contraception or IUD	Ineligible - use of hormonal contraception or IUD	Ineligible - use of hormonal contraception or IUD	RANTES	26.17	6352	CCL5	In	NA	4.70984201927331	CVL	Luminex (or other bead-based)	Published	Serum progesterone - their phase
Byrne-2016	23	Ptid-23_Visit-1	Other	Other	DMPA	Ineligible - use of hormonal contraception or IUD	Ineligible - use of hormonal contraception or IUD	Ineligible - use of hormonal contraception or IUD	RANTES	2.38	6352	CCL5	In	NA	1.2509615735332187	CVL	Luminex (or other bead-based)	Published	Serum progesterone - their phase
Byrne-2016	24	Ptid-24_Visit-1	Other	Other	DMPA	Ineligible - use of hormonal contraception or IUD	Ineligible - use of hormonal contraception or IUD	Ineligible - use of hormonal contraception or IUD	RANTES	6.05	6352	CCL5	In	NA	2.596935142387232	CVL	Luminex (or other bead-based)	Published	Serum progesterone - their phase
Byrne-2016	25	Ptid-25_Visit-3	Other	Other	DMPA	Ineligible - use of hormonal contraception or IUD	Ineligible - use of hormonal contraception or IUD	Ineligible - use of hormonal contraception or IUD	RANTES	1.41	6352	CCL5	In	NA	0.49569516262406876	CVL	Luminex (or other bead-based)	Published	Serum progesterone - their phase
Byrne-2016	26	Ptid-26_Visit-1	Other	Other	DMPA	Ineligible - use of hormonal contraception or IUD	Ineligible - use of hormonal contraception or IUD	Ineligible - use of hormonal contraception or IUD	RANTES	25.97	6352	CCL5	In	NA	4.698774108903683	CVL	Luminex (or other bead-based)	Published	Serum progesterone - their phase
Byrne-2016	27	Ptid-27_Visit-1	Other	Other	DMPA	Ineligible - use of hormonal contraception or IUD	Ineligible - use of hormonal contraception or IUD	Ineligible - use of hormonal contraception or IUD	RANTES	5.77	6352	CCL5	In	NA	2.5285713188707577	CVL	Luminex (or other bead-based)	Published	Serum progesterone - their phase
Byrne-2016	28	Ptid-28_Visit-1	Other	Other	DMPA	Ineligible - use of hormonal contraception or IUD	Ineligible - use of hormonal contraception or IUD	Ineligible - use of hormonal contraception or IUD	RANTES	7.53	6352	CCL5	In	NA	2.9126498648972037	CVL	Luminex (or other bead-based)	Published	Serum progesterone - their phase
Byrne-2016	29	Ptid-29_Visit-1	Other	Other	DMPA	Ineligible - use of hormonal contraception or IUD	Ineligible - use of hormonal contraception or IUD	Ineligible - use of hormonal contraception or IUD	RANTES	2.69	6352	CCL5	In	NA	1.4276061727818994	CVL	Luminex (or other bead-based)	Published	Serum progesterone - their phase
Byrne-2016	30	Ptid-30_Visit-1	Other	Other	DMPA	Ineligible - use of hormonal contraception or IUD	Ineligible - use of hormonal contraception or IUD	Ineligible - use of hormonal contraception or IUD	RANTES	4.66	6352	CCL5	In	NA	2.2203299548795554	CVL	Luminex (or other bead-based)	Published	Serum progesterone - their phase
Byrne-2016	31	Ptid-31_Visit-1	Other	Other	DMPA	Ineligible - use of hormonal contraception or IUD	Ineligible - use of hormonal contraception or IUD	Ineligible - use of hormonal contraception or IUD	RANTES	547.01	6352	CCL5	In	NA	9.095423397232295	CVL	Luminex (or other bead-based)	Published	Serum progesterone - their phase
Byrne-2016	32	Ptid-32_Visit-1	Other	Other	DMPA	Ineligible - use of hormonal contraception or IUD	Ineligible - use of hormonal contraception or IUD	Ineligible - use of hormonal contraception or IUD	RANTES	3.19	6352	CCL5	In	NA	1.6735564239901446	CVL	Luminex (or other bead-based)	Published	Serum progesterone - their phase
Byrne-2016	33	Ptid-33_Visit-1	Other	Other	DMPA	Ineligible - use of hormonal contraception or IUD	Ineligible - use of hormonal contraception or IUD	Ineligible - use of hormonal contraception or IUD	RANTES	2.17	6352	CCL5	In	NA	1.1176950426697545	CVL	Luminex (or other bead-based)	Published	Serum progesterone - their phase
Byrne-2016	34	Ptid-34_Visit-1	Other	Other	DMPA	Ineligible - use of hormonal contraception or IUD	Ineligible - use of hormonal contraception or IUD	Ineligible - use of hormonal contraception or IUD	RANTES	2.3	6352	CCL5	In	NA	1.2016338611696504	CVL	Luminex (or other bead-based)	Published	Serum progesterone - their phase
Byrne-2016	35	Ptid-35_Visit-1	Other	Other	DMPA	Ineligible - use of hormonal contraception or IUD	Ineligible - use of hormonal contraception or IUD	Ineligible - use of hormonal contraception or IUD	RANTES	5.83	6352	CCL5	In	NA	2.5434958834257717	CVL	Luminex (or other bead-based)	Published	Serum progesterone - their phase
Byrne-2016	36	Ptid-36_Visit-1	Other	Other	DMPA	Ineligible - use of hormonal contraception or IUD	Ineligible - use of hormonal contraception or IUD	Ineligible - use of hormonal contraception or IUD	RANTES	17.68	6352	CCL5	In	NA	4.1440463696167065	CVL	Luminex (or other bead-based)	Published	Serum progesterone - their phase
Byrne-2016	37	Ptid-37_Visit-1	Other	Other	DMPA	Ineligible - use of hormonal contraception or IUD	Ineligible - use of hormonal contraception or IUD	Ineligible - use of hormonal contraception or IUD	RANTES	6.58	6352	CCL5	In	NA	2.718087583960517	CVL	Luminex (or other bead-based)	Published	Serum progesterone - their phase
Byrne-2016	38	Ptid-38_Visit-1	Other	Other	DMPA	Ineligible - use of hormonal contraception or IUD	Ineligible - use of hormonal contraception or IUD	Ineligible - use of hormonal contraception or IUD	RANTES	18.75	6352	CCL5	In	NA	4.22881869049588	CVL	Luminex (or other bead-based)	Published	Serum progesterone - their phase
Byrne-2016	39	Ptid-39_Visit-1	Other	Other	DMPA	Ineligible - use of hormonal contraception or IUD	Ineligible - use of hormonal contraception or IUD	Ineligible - use of hormonal contraception or IUD	RANTES	271.93	6352	CCL5	In	NA	8.087091511654915	CVL	Luminex (or other bead-based)	Published	Serum progesterone - their phase
Byrne-2016	40	Ptid-40_Visit-1	Other	Other	DMPA	Ineligible - use of hormonal contraception or IUD	Ineligible - use of hormonal contraception or IUD	Ineligible - use of hormonal contraception or IUD	RANTES	22.63	6352	CCL5	In	NA	4.500164679492167	CVL	Luminex (or other bead-based)	Published	Serum progesterone - their phase
Byrne-2016	41	Ptid-41_Visit-1	Other	Other	DMPA	Ineligible - use of hormonal contraception or IUD	Ineligible - use of hormonal contraception or IUD	Ineligible - use of hormonal contraception or IUD	RANTES	3.54	6352	CCL5	In	NA	1.8237493603082728	CVL	Luminex (or other bead-based)	Published	Serum progesterone - their phase
Byrne-2016	42	Ptid-42_Visit-1	Other	Other	Nuristerate	Ineligible - use of hormonal contraception or IUD	Ineligible - use of hormonal contraception or IUD	Ineligible - use of hormonal contraception or IUD	RANTES	3.16	6352	CCL5	In	NA	1.6599245584023783	CVL	Luminex (or other bead-based)	Published	Serum progesterone - their phase
Byrne-2016	43	Ptid-43_Visit-1	Other	Other	Nuristerate	Ineligible - use of hormonal contraception or IUD	Ineligible - use of hormonal contraception or IUD	Ineligible - use of hormonal contraception or IUD	RANTES	70.42	6352	CCL5	In	NA	6.137913322088407	CVL	Luminex (or other bead-based)	Published	Serum progesterone - their phase
Byrne-2016	44	Ptid-44_Visit-1	Other	Other	Nuristerate	Ineligible - use of hormonal contraception or IUD	Ineligible - use of hormonal contraception or IUD	Ineligible - use of hormonal contraception or IUD	RANTES	18.93	6352	CCL5	In	NA	4.24260250592898	CVL	Luminex (or other bead-based)	Published	Serum progesterone - their phase
Byrne-2016	45	Ptid-45_Visit-1	Other	Other	Nuristerate	Ineligible - use of hormonal contraception or IUD	Ineligible - use of hormonal contraception or IUD	Ineligible - use of hormonal contraception or IUD	RANTES	16.82	6352	CCL5	In	NA	4.072105800480419	CVL	Luminex (or other bead-based)	Published	Serum progesterone - their phase
Byrne-2016	46	Ptid-46_Visit-1	Other	Other	Nuristerate	Ineligible - use of hormonal contraception or IUD	Ineligible - use of hormonal contraception or IUD	Ineligible - use of hormonal contraception or IUD	RANTES	2.09	6352	CCL5	In	NA	1.063502942306158	CVL	Luminex (or other bead-based)	Published	Serum progesterone - their phase
Byrne-2016	47	Ptid-47_Visit-2	Other	Other	Nuristerate	Ineligible - use of hormonal contraception or IUD	Ineligible - use of hormonal contraception or IUD	Ineligible - use of hormonal contraception or IUD	RANTES	14.77	6352	CCL5	In	NA	3.8845979209900645	CVL	Luminex (or other bead-based)	Published	Serum progesterone - their phase
Byrne-2016	48	Ptid-48_Visit-1	Other	Other	Nuristerate	Ineligible - use of hormonal contraception or IUD	Ineligible - use of hormonal contraception or IUD	Ineligible - use of hormonal contraception or IUD	RANTES	2.38	6352	CCL5	In	NA	1.2509615735332187	CVL	Luminex (or other bead-based)	Published	Serum progesterone - their phase
Byrne-2016	49	Ptid-49_Visit-1	Other	Other	Nuristerate	Ineligible - use of hormonal contraception or IUD	Ineligible - use of hormonal contraception or IUD	Ineligible - use of hormonal contraception or IUD	RANTES	6.98	6352	CCL5	In	NA	2.8032270364349277	CVL	Luminex (or other bead-based)	Published	Serum progesterone - their phase
Byrne-2016	50	Ptid-50_Visit-1	Other	Other	Nuristerate	Ineligible - use of hormonal contraception or IUD	Ineligible - use of hormonal contraception or IUD	Ineligible - use of hormonal contraception or IUD	RANTES	1.06	6352	CCL5	In	NA	0.08406426478847455	CVL	Luminex (or other bead-based)	Published	Serum progesterone - their phase
Byrne-2016	51	Ptid-51_Visit-1	Other	Other	Nuristerate	Ineligible - use of hormonal contraception or IUD	Ineligible - use of hormonal contraception or IUD	Ineligible - use of hormonal contraception or IUD	RANTES	2.43	6352	CCL5	In	NA	1.2809563138310562	CVL	Luminex (or other bead-based)	Published	Serum progesterone - their phase
Byrne-2016	52	Ptid-52_Visit-1	Follicular	Follicular	None	Eligible	Eligible	Eligible	RANTES	9.93	6352	CCL5	In	NA	3.311793717753649	CVL	Luminex (or other bead-based)	Published	Serum progesterone - their phase
Byrne-2016	53	Ptid-53_Visit-1	Follicular	Follicular	None	Eligible	Eligible	Eligible	RANTES	25	6352	CCL5	In	NA	4.643856189774724	CVL	Luminex (or other bead-based)	Published	Serum progesterone - their phase
Byrne-2016	54	Ptid-54_Visit-1	Follicular	Follicular	None	Eligible	Eligible	Eligible	RANTES	33.13	6352	CCL5	In	NA	5.05006629830629	CVL	Luminex (or other bead-based)	Published	Serum progesterone - their phase
Byrne-2016	55	Ptid-55_Visit-1	Follicular	Follicular	None	Eligible	Eligible	Eligible	RANTES	6.95	6352	CCL5	In	NA	2.797012977836145	CVL	Luminex (or other bead-based)	Published	Serum progesterone - their phase
Byrne-2016	56	Ptid-56_Visit-1	Follicular	Follicular	None	Eligible	Eligible	Eligible	RANTES	8.66	6352	CCL5	In	NA	3.114367024952	CVL	Luminex (or other bead-based)	Published	Serum progesterone - their phase
Byrne-2016	57	Ptid-57_Visit-4	Follicular	Follicular	None	Eligible	Eligible	Eligible	RANTES	74.25	6352	CCL5	In	NA	6.2143191208007655	CVL	Luminex (or other bead-based)	Published	Serum progesterone - their phase
Byrne-2016	58	Ptid-58_Visit-1	Follicular	Follicular	None	Eligible	Eligible	Eligible	RANTES	36.41	6352	CCL5	In	NA	5.18626283566979	CVL	Luminex (or other bead-based)	Published	Serum progesterone - their phase
Byrne-2016	59	Ptid-59_Visit-1	Follicular	Follicular	None	Eligible	Eligible	Eligible	RANTES	68.87	6352	CCL5	In	NA	6.105803771917085	CVL	Luminex (or other bead-based)	Published	Serum progesterone - their phase
Byrne-2016	60	Ptid-60_Visit-2	Follicular	Follicular	None	Eligible	Eligible	Eligible	RANTES	7.14	6352	CCL5	In	NA	2.835924074254375	CVL	Luminex (or other bead-based)	Published	Serum progesterone - their phase
Byrne-2016	61	Ptid-61_Visit-2	Follicular	Follicular	None	Eligible	Eligible	Eligible	RANTES	70.05	6352	CCL5	In	NA	6.130313145543456	CVL	Luminex (or other bead-based)	Published	Serum progesterone - their phase
Byrne-2016	62	Ptid-62_Visit-1	Follicular	Follicular	None	Eligible	Eligible	Eligible	RANTES	1.52	6352	CCL5	In	NA	0.6040713236688608	CVL	Luminex (or other bead-based)	Published	Serum progesterone - their phase
Byrne-2016	63	Ptid-63_Visit-1	Follicular	Follicular	None	Eligible	Eligible	Eligible	RANTES	11.62	6352	CCL5	In	NA	3.538538163629804	CVL	Luminex (or other bead-based)	Published	Serum progesterone - their phase
Byrne-2016	64	Ptid-64_Visit-2	Follicular	Follicular	None	Eligible	Eligible	Eligible	RANTES	4.76	6352	CCL5	In	NA	2.250961573533219	CVL	Luminex (or other bead-based)	Published	Serum progesterone - their phase
Byrne-2016	65	Ptid-65_Visit-2	Follicular	Follicular	None	Eligible	Eligible	Eligible	RANTES	2.58	6352	CCL5	In	NA	1.3673710656485294	CVL	Luminex (or other bead-based)	Published	Serum progesterone - their phase
Byrne-2016	66	Ptid-66_Visit-1	Follicular	Follicular	None	Eligible	Eligible	Eligible	RANTES	8.06	6352	CCL5	In	NA	3.0107798387532427	CVL	Luminex (or other bead-based)	Published	Serum progesterone - their phase
Byrne-2016	67	Ptid-67_Visit-1	Follicular	Follicular	None	Eligible	Eligible	Eligible	RANTES	13.76	6352	CCL5	In	NA	3.782408564927373	CVL	Luminex (or other bead-based)	Published	Serum progesterone - their phase
Byrne-2016	68	Ptid-68_Visit-1	Follicular	Follicular	None	Eligible	Eligible	Eligible	RANTES	5.91	6352	CCL5	In	NA	2.5631581304028077	CVL	Luminex (or other bead-based)	Published	Serum progesterone - their phase
Byrne-2016	69	Ptid-69_Visit-2	Follicular	Follicular	None	Eligible	Eligible	Eligible	RANTES	19.43	6352	CCL5	In	NA	4.28021399581062	CVL	Luminex (or other bead-based)	Published	Serum progesterone - their phase
Byrne-2016	70	Ptid-70_Visit-1	Follicular	Follicular	None	Eligible	Eligible	Eligible	RANTES	29	6352	CCL5	In	NA	4.857980995127572	CVL	Luminex (or other bead-based)	Published	Serum progesterone - their phase
Byrne-2016	71	Ptid-71_Visit-3	Follicular	Follicular	None	Eligible	Eligible	Eligible	RANTES	1.77	6352	CCL5	In	NA	0.8237493603082727	CVL	Luminex (or other bead-based)	Published	Serum progesterone - their phase
Byrne-2016	72	Ptid-72_Visit-1	Follicular	Follicular	None	Eligible	Eligible	Eligible	RANTES	0.6	6352	CCL5	Below	NA	-0.7369655941662062	CVL	Luminex (or other bead-based)	Published	Serum progesterone - their phase
Byrne-2016	73	Ptid-73_Visit-1	Follicular	Follicular	None	Eligible	Eligible	Eligible	RANTES	3.73	6352	CCL5	In	NA	1.899175630480513	CVL	Luminex (or other bead-based)	Published	Serum progesterone - their phase
Byrne-2016	74	Ptid-74_Visit-1	Follicular	Follicular	None	Eligible	Eligible	Eligible	RANTES	19.46	6352	CCL5	In	NA	4.282439805006387	CVL	Luminex (or other bead-based)	Published	Serum progesterone - their phase
Byrne-2016	75	Ptid-75_Visit-1	Follicular	Follicular	None	Eligible	Eligible	Eligible	RANTES	23.04	6352	CCL5	In	NA	4.526068811667588	CVL	Luminex (or other bead-based)	Published	Serum progesterone - their phase
Byrne-2016	76	Ptid-76_Visit-1	Follicular	Follicular	None	Eligible	Eligible	Eligible	RANTES	3.31	6352	CCL5	In	NA	1.726831217032493	CVL	Luminex (or other bead-based)	Published	Serum progesterone - their phase
Byrne-2016	77	Ptid-77_Visit-1	Follicular	Follicular	None	Eligible	Eligible	Eligible	RANTES	1.63	6352	CCL5	In	NA	0.7048719644563528	CVL	Luminex (or other bead-based)	Published	Serum progesterone - their phase
Byrne-2016	78	Ptid-78_Visit-2	Follicular	Follicular	None	Eligible	Eligible	Eligible	RANTES	54.76	6352	CCL5	In	NA	5.775050541483175	CVL	Luminex (or other bead-based)	Published	Serum progesterone - their phase
Byrne-2016	79	Ptid-79_Visit-1	Follicular	Follicular	None	Eligible	Eligible	Eligible	RANTES	20.55	6352	CCL5	In	NA	4.361066488794321	CVL	Luminex (or other bead-based)	Published	Serum progesterone - their phase
Byrne-2016	80	Ptid-80_Visit-1	Follicular	Follicular	None	Eligible	Eligible	Eligible	RANTES	2.3	6352	CCL5	In	NA	1.2016338611696504	CVL	Luminex (or other bead-based)	Published	Serum progesterone - their phase
Byrne-2016	81	Ptid-81_Visit-1	Follicular	Follicular	None	Eligible	Eligible	Eligible	RANTES	4.03	6352	CCL5	In	NA	2.0107798387532427	CVL	Luminex (or other bead-based)	Published	Serum progesterone - their phase
Byrne-2016	82	Ptid-82_Visit-1	Follicular	Follicular	None	Eligible	Eligible	Eligible	RANTES	5.06	6352	CCL5	In	NA	2.339137384919585	CVL	Luminex (or other bead-based)	Published	Serum progesterone - their phase
Byrne-2016	83	Ptid-83_Visit-1	Follicular	Follicular	None	Eligible	Eligible	Eligible	RANTES	0.6	6352	CCL5	Below	NA	-0.7369655941662062	CVL	Luminex (or other bead-based)	Published	Serum progesterone - their phase
Byrne-2016	84	Ptid-84_Visit-1	Follicular	Follicular	None	Eligible	Eligible	Eligible	RANTES	10.73	6352	CCL5	In	NA	3.423578170981797	CVL	Luminex (or other bead-based)	Published	Serum progesterone - their phase
Byrne-2016	85	Ptid-85_Visit-1	Luteal	Luteal	None	Eligible	Eligible	Eligible	RANTES	7.43	6352	CCL5	In	NA	2.8933622107638715	CVL	Luminex (or other bead-based)	Published	Serum progesterone - their phase
Byrne-2016	86	Ptid-86_Visit-1	Luteal	Luteal	None	Eligible	Eligible	Eligible	RANTES	6.95	6352	CCL5	In	NA	2.797012977836145	CVL	Luminex (or other bead-based)	Published	Serum progesterone - their phase
Byrne-2016	87	Ptid-87_Visit-1	Luteal	Luteal	None	Eligible	Eligible	Eligible	RANTES	3.2	6352	CCL5	In	NA	1.6780719051126378	CVL	Luminex (or other bead-based)	Published	Serum progesterone - their phase
Byrne-2016	88	Ptid-88_Visit-1	Luteal	Luteal	None	Eligible	Eligible	Eligible	RANTES	11.9	6352	CCL5	In	NA	3.572889668420581	CVL	Luminex (or other bead-based)	Published	Serum progesterone - their phase
Byrne-2016	89	Ptid-89_Visit-1	Luteal	Luteal	None	Eligible	Eligible	Eligible	RANTES	39.47	6352	CCL5	In	NA	5.3026846141183785	CVL	Luminex (or other bead-based)	Published	Serum progesterone - their phase
Byrne-2016	90	Ptid-90_Visit-1	Luteal	Luteal	None	Eligible	Eligible	Eligible	RANTES	35.11	6352	CCL5	In	NA	5.133810091106031	CVL	Luminex (or other bead-based)	Published	Serum progesterone - their phase
Byrne-2016	91	Ptid-91_Visit-3	Luteal	Luteal	None	Eligible	Eligible	Eligible	RANTES	13.44	6352	CCL5	In	NA	3.7484612330040354	CVL	Luminex (or other bead-based)	Published	Serum progesterone - their phase
Byrne-2016	92	Ptid-92_Visit-3	Luteal	Luteal	None	Eligible	Eligible	Eligible	RANTES	2.12	6352	CCL5	In	NA	1.0840642647884746	CVL	Luminex (or other bead-based)	Published	Serum progesterone - their phase
Byrne-2016	93	Ptid-93_Visit-1	Luteal	Luteal	None	Eligible	Eligible	Eligible	RANTES	4.26	6352	CCL5	In	NA	2.0908534304511135	CVL	Luminex (or other bead-based)	Published	Serum progesterone - their phase
Byrne-2016	94	Ptid-94_Visit-1	Luteal	Luteal	None	Eligible	Eligible	Eligible	RANTES	135.93	6352	CCL5	In	NA	7.08672008645982	CVL	Luminex (or other bead-based)	Published	Serum progesterone - their phase
Byrne-2016	95	Ptid-95_Visit-1	Luteal	Luteal	None	Eligible	Eligible	Eligible	RANTES	1.91	6352	CCL5	In	NA	0.9335726382610239	CVL	Luminex (or other bead-based)	Published	Serum progesterone - their phase
Byrne-2016	96	Ptid-96_Visit-1	Luteal	Luteal	None	Eligible	Eligible	Eligible	RANTES	1.91	6352	CCL5	In	NA	0.9335726382610239	CVL	Luminex (or other bead-based)	Published	Serum progesterone - their phase
Byrne-2016	97	Ptid-97_Visit-1	Luteal	Luteal	None	Eligible	Eligible	Eligible	RANTES	1.63	6352	CCL5	In	NA	0.7048719644563528	CVL	Luminex (or other bead-based)	Published	Serum progesterone - their phase
Byrne-2016	98	Ptid-98_Visit-1	Luteal	Luteal	None	Eligible	Eligible	Eligible	RANTES	3.37	6352	CCL5	In	NA	1.752748591407134	CVL	Luminex (or other bead-based)	Published	Serum progesterone - their phase
Byrne-2016	99	Ptid-99_Visit-1	Luteal	Luteal	None	Eligible	Eligible	Eligible	RANTES	3.91	6352	CCL5	In	NA	1.9671686075326276	CVL	Luminex (or other bead-based)	Published	Serum progesterone - their phase
Byrne-2016	100	Ptid-100_Visit-1	Luteal	Luteal	None	Eligible	Eligible	Eligible	RANTES	2.17	6352	CCL5	In	NA	1.1176950426697545	CVL	Luminex (or other bead-based)	Published	Serum progesterone - their phase
