# Supplementary material for: Changes in concentrations of cervicovaginal immune mediators across the menstrual cycle: a systematic review and meta-analysis of individual patient data
Source: BMC Med. 2022 Oct 5;20:353. doi: 10.1186/s12916-022-02532-9 (PMC9533580; doi:10.1186/s12916-022-02532-9)
Supplement: Supplementary file 3 — Additional file 3. Code and data. IPD from co-authors who agreed to share it, results of all analyses presented in the paper, and R code files necessary to reproduce the analysis and figures. [file 12916_2022_2532_MOESM3_ESM.zip › MenstrualCycleMetaanalysis/data/data_complete/01_study/clean_summary_data/Shust-2010.csv]

Assay	StudyName	Published	SampleType	N	EntrezId	OfficialSymbol	AssayMethod	TheirPhase	SummConcentration	SummInterval	SummLog2Concentration	SummLog2Interval	SummType	Phase	OurPhasingMethod
IgG	Shust-2010	Published	CVL	9	NA	IgG	ELISA	Follicular	8709635900	2.884031503	33.01996526	1.528086924	Mean_SD	Unknown	NA
IgA	Shust-2010	Published	CVL	9	NA	IgA	ELISA	Follicular	1230268771	2.691534804	30.19632638	1.428429081	Mean_SD	Unknown	NA
SLPI	Shust-2010	Published	CVL	9	6590	SLPI	ELISA	Follicular	89125093813	2.454708916	36.37511264	1.295551957	Mean_SD	Unknown	NA
Lactoferrin	Shust-2010	Published	CVL	9	4057	LTF	ELISA	Follicular	457088189.6	3.467368505	28.7678973	1.793841171	Mean_SD	Unknown	NA
Lysozyme	Shust-2010	Published	CVL	9	4069	LYZ	ELISA	Follicular	338844156.1	4.786300923	28.33604665	2.258911105	Mean_SD	Unknown	NA
HNP 1-3	Shust-2010	Published	CVL	9	NA	DEFA1-3	ELISA	Follicular	1.00E+11	1.258925412	36.54120904	0.332192809	Mean_SD	Unknown	NA
HBD 2	Shust-2010	Published	CVL	9	1673	DEFB4A	ELISA	Follicular	117489755.5	1.148153621	26.80795973	0.199315686	Mean_SD	Unknown	NA
HBD 3	Shust-2010	Published	CVL	9	55894	DEFB103B	ELISA	Follicular	190.5460718	2.187761624	7.573996056	1.129455552	Mean_SD	Unknown	NA
IL-1ra	Shust-2010	Published	CVL	9	3557	IL1RN	ELISA	Follicular	26302679919	1.995262315	34.61449075	0.996578428	Mean_SD	Unknown	NA
IL-6	Shust-2010	Published	CVL	9	3569	IL6	Luminex	Follicular	120.2264435	6.309573445	6.909610437	2.657542476	Mean_SD	Unknown	NA
IL-8	Shust-2010	Published	CVL	9	3576	CXCL8	Luminex	Follicular	112.2018454	1.445439771	6.809952595	0.531508495	Mean_SD	Unknown	NA
IL-1a	Shust-2010	Published	CVL	9	3552	IL1A	Luminex	Follicular	114.8153621	2.951209227	6.843171875	1.561306205	Mean_SD	Unknown	NA
IL-1b	Shust-2010	Published	CVL	9	3553	IL1B	Luminex	Follicular	169.8243652	6.165950019	7.407899652	2.624323195	Mean_SD	Unknown	NA
IFN-a2	Shust-2010	Published	CVL	9	3440	IFNA2	ELISA	Follicular	39.81071706	1.513561248	5.315084952	0.597947057	Mean_SD	Unknown	NA
IFN-c	Shust-2010	Published	CVL	9	3458	IFNG	ELISA	Follicular	26.91534804	3.235936569	4.750357176	1.694183328	Mean_SD	Unknown	NA
RANTES	Shust-2010	Published	CVL	9	6352	CCL5	Luminex	Follicular	58.88436554	8.128305162	5.879812728	3.022954566	Mean_SD	Unknown	NA
Total protein	Shust-2010	Published	CVL	9	NA	Total	Luminex	Follicular	977.237221	1.862087137	9.932565004	0.896920586	Mean_SD	Unknown	NA
IgG	Shust-2010	Published	CVL	9	NA	IgG	ELISA	Luteal	7943282347	2.041737945	32.88708814	1.029797709	Mean_SD	Unknown	NA
IgA	Shust-2010	Published	CVL	9	NA	IgA	ELISA	Luteal	676082975.4	2.754228703	29.33262508	1.461648362	Mean_SD	Unknown	NA
SLPI	Shust-2010	Published	CVL	9	6590	SLPI	ELISA	Luteal	95499258602	2.754228703	36.47477048	1.461648362	Mean_SD	Unknown	NA
Lactoferrin	Shust-2010	Published	CVL	9	4057	LTF	ELISA	Luteal	512861384	4.265795188	28.93399371	2.0928147	Mean_SD	Unknown	NA
Lysozyme	Shust-2010	Published	CVL	9	4069	LYZ	ELISA	Luteal	371535229.1	4.570881896	28.46892377	2.192472543	Mean_SD	Unknown	NA
HNP 1-3	Shust-2010	Published	CVL	9	NA	DEFA1-3	ELISA	Luteal	2.14E+11	12.02264435	37.63744532	3.587682342	Mean_SD	Unknown	NA
HBD 2	Shust-2010	Published	CVL	9	1673	DEFB4A	ELISA	Luteal	245470891.6	10.96478196	27.87097672	3.454805219	Mean_SD	Unknown	NA
HBD 3	Shust-2010	Published	CVL	9	55894	DEFB103B	ELISA	Luteal	363.0780548	2.511886432	8.504135923	1.328771238	Mean_SD	Unknown	NA
IL-1ra	Shust-2010	Published	CVL	9	3557	IL1RN	ELISA	Luteal	29512092267	1.9498446	34.78058715	0.963359148	Mean_SD	Unknown	NA
IL-6	Shust-2010	Published	CVL	9	3569	IL6	Luminex	Luteal	114.8153621	4.897788194	6.843171875	2.292130385	Mean_SD	Unknown	NA
IL-8	Shust-2010	Published	CVL	9	3576	CXCL8	Luminex	Luteal	95.4992586	15.84893192	6.577417628	3.986313714	Mean_SD	Unknown	NA
IL-1a	Shust-2010	Published	CVL	9	3552	IL1A	Luminex	Luteal	123.0268771	2.754228703	6.942829718	1.461648362	Mean_SD	Unknown	NA
IL-1b	Shust-2010	Published	CVL	9	3553	IL1B	Luminex	Luteal	93.32543008	21.87761624	6.544198347	4.451383647	Mean_SD	Unknown	NA
IFN-a2	Shust-2010	Published	CVL	9	3440	IFNA2	ELISA	Luteal	47.86300923	11.22018454	5.580839199	3.4880245	Mean_SD	Unknown	NA
IFN-c	Shust-2010	Published	CVL	9	3458	IFNG	ELISA	Luteal	30.1995172	13.48962883	4.91645358	3.753778747	Mean_SD	Unknown	NA
RANTES	Shust-2010	Published	CVL	9	6352	CCL5	Luminex	Luteal	61.65950019	8.7096359	5.94625129	3.122612409	Mean_SD	Unknown	NA
Total protein	Shust-2010	Published	CVL	9	NA	Total	Luminex	Luteal	954.992586	1.584893192	9.899345723	0.664385619	Mean_SD	Unknown	NA
