# Supplementary material for: Changes in concentrations of cervicovaginal immune mediators across the menstrual cycle: a systematic review and meta-analysis of individual patient data
Source: BMC Med. 2022 Oct 5;20:353. doi: 10.1186/s12916-022-02532-9 (PMC9533580; doi:10.1186/s12916-022-02532-9)
Supplement: Supplementary file 3 — Additional file 3. Code and data. IPD from co-authors who agreed to share it, results of all analyses presented in the paper, and R code files necessary to reproduce the analysis and figures. [file 12916_2022_2532_MOESM3_ESM.zip › MenstrualCycleMetaanalysis/data/data_complete/01_study/clean_summary_data/Shust-2010_table_III_ICC.xlsx]

## Sheet: Sheet1
Mediator	Unit	Follicular	Luteal	Hormonal contraception
Anti-HSV		0.63	0.44	0.44
IgG	ng/mL	0.35	0.51	0.36
IgA	ng/mL	0.58	0.61	0.27
SLPI	ng/mL	0.49	0.38	0.2
Lactoferrin	ng/mL	0.41	0.73	0.65
Lysozyme	ng/mL	0.84	0.58	0.74
HNP 1-3	ng/mL	0.44	0.79	0.65
HBD 2	ng/mL	0.37	0.85	0.68
HBD 3	pg/mL	0.37	0.06	0.19
IL-1ra	ng/mL	0.51	0.41	0.66
IL-6	pg/mL	0.27	0.59	0.63
IL-8	pg/mL	0.82	0.71	0.86
IL-1a	pg/mL	0.23	0.57	0.27
IL-1b	pg/mL	0.53	0.7	0.92
IFN-a2	pg/mL	0.64	0.81	0.81
IFN-g	pg/mL	0.82	0.8	0.79
RANTES	pg/mL	0.8	0.89	0.89
Total Protein	ug/mL	0.69	0.76	0.57
