# Supplementary material for: Changes in concentrations of cervicovaginal immune mediators across the menstrual cycle: a systematic review and meta-analysis of individual patient data
Source: BMC Med. 2022 Oct 5;20:353. doi: 10.1186/s12916-022-02532-9 (PMC9533580; doi:10.1186/s12916-022-02532-9)
Supplement: Supplementary file 3 — Additional file 3. Code and data. IPD from co-authors who agreed to share it, results of all analyses presented in the paper, and R code files necessary to reproduce the analysis and figures. [file 12916_2022_2532_MOESM3_ESM.zip › MenstrualCycleMetaanalysis/data/data_complete/01_study/Cortez-2014.csv]

StudyName	Ptid	SampleId	Phase	TheirPhase	DaysSinceLhPeak	DaysSinceLmp	DayOfLhPeak	SerumEstradiol	SerumProgesterone	Menses	DoucheWithin24h	VaginalpH	Gravidity	Bv	Yeast	Gonorrhea	Syphilis	Trichomonas	Cd4Count	CervicalHiv	SerumHiv	VaginalHiv	EligibilityTheirPhase	EligibilityPrimary	EligibilitySecondary	Assay	Concentration	EntrezId	OfficialSymbol	Detectable	LowerLOD	UpperLOD	Log2Concentration	Published	SampleType	AssayMethod	OurPhasingMethod
Cortez-2014	13	Ptid-13_Day-2	Other	Follicular	-10	2	12	NA	NA	Positive	Positive	7	2	Negative	Negative	Positive	Negative	Negative	377	5	5.58	5.09	Eligible	Ineligible - active menses	Ineligible - active menses	eotaxin	28.183829312644534	6356	CCL11	In	NA	NA	4.816795737586675	Published	Swab	Luminex (or other bead-based)	Days since LH peak
Cortez-2014	13	Ptid-13_Day-3	Other	Follicular	-9	3	12	19	0.6	Positive	Positive	7	2	Negative	Negative	Positive	Negative	Negative	377	5.01	5.85	4.5	Eligible	Ineligible - active menses	Ineligible - active menses	eotaxin	97.72372209558107	6356	CCL11	In	NA	NA	6.610636908825851	Published	Swab	Luminex (or other bead-based)	Days since LH peak
Cortez-2014	13	Ptid-13_Day-4	Follicular	Follicular	-8	4	12	NA	NA	Negative	Positive	6.1	2	Negative	Negative	Positive	Negative	Negative	377	4.24	NA	5.89	Eligible	Eligible	Eligible	eotaxin	16.595869074375607	6356	CCL11	In	NA	NA	4.0527522757625825	Published	Swab	Luminex (or other bead-based)	Days since LH peak
Cortez-2014	13	Ptid-13_Day-5	Follicular	Follicular	-7	5	12	27	0.6	Negative	Positive	6.1	2	Negative	Negative	Positive	Negative	Negative	377	5.19	5.16	3.58	Eligible	Eligible	Eligible	eotaxin	7.5857757502918375	6356	CCL11	In	NA	NA	2.923296723500879	Published	Swab	Luminex (or other bead-based)	Days since LH peak
Cortez-2014	13	Ptid-13_Day-6	Follicular	Follicular	-6	6	12	NA	NA	Negative	Negative	5	2	Negative	Negative	Positive	Negative	Negative	377	4.31	NA	4.29	Eligible	Eligible	Eligible	eotaxin	26.302679918953814	6356	CCL11	In	NA	NA	4.717137894740055	Published	Swab	Luminex (or other bead-based)	Days since LH peak
Cortez-2014	13	Ptid-13_Day-7	Follicular	Follicular	-5	7	12	NA	NA	Negative	Negative	5	2	Negative	Negative	Negative	Negative	Negative	377	4.92	NA	4.62	Eligible	Eligible	Eligible	eotaxin	85.11380382023764	6356	CCL11	In	NA	NA	6.411321223132609	Published	Swab	Luminex (or other bead-based)	Days since LH peak
Cortez-2014	13	Ptid-13_Day-8	Follicular	Follicular	-4	8	12	45	0.6	Negative	Negative	5	2	Negative	Negative	Negative	Negative	Negative	377	5.01	5.3	4.63	Eligible	Eligible	Eligible	eotaxin	26.302679918953814	6356	CCL11	In	NA	NA	4.717137894740055	Published	Swab	Luminex (or other bead-based)	Days since LH peak
Cortez-2014	13	Ptid-13_Day-9	Follicular	Follicular	-3	9	12	NA	NA	Negative	Positive	7	2	Negative	Negative	Negative	Negative	Negative	377	5.1	NA	1.68	Eligible	Eligible	Eligible	eotaxin	56.23413251903491	6356	CCL11	In	NA	NA	5.813374166052884	Published	Swab	Luminex (or other bead-based)	Days since LH peak
Cortez-2014	13	Ptid-13_Day-10	Follicular	Follicular	-2	10	12	79	0.3	Negative	Positive	7	2	Negative	Negative	Negative	Negative	Negative	377	5.3	5.35	4.41	Eligible	Eligible	Eligible	eotaxin	50.11872336272722	6356	CCL11	In	NA	NA	5.647277761308516	Published	Swab	Luminex (or other bead-based)	Days since LH peak
Cortez-2014	13	Ptid-13_Day-11	Follicular	Follicular	-1	11	12	NA	NA	Negative	Positive	5.8	2	Positive	Negative	Negative	Negative	Positive	377	4.93	NA	3.79	Eligible	Eligible	Eligible	eotaxin	38.018939632056124	6356	CCL11	In	NA	NA	5.248646389922032	Published	Swab	Luminex (or other bead-based)	Days since LH peak
Cortez-2014	13	Ptid-13_Day-12	Periovulatory	Undefined	0	12	12	100	1	Negative	Positive	6.1	2	Positive	Negative	Negative	Negative	Positive	377	1.48	5.5	4.23	Ineligible - outside of their phase definition	Eligible	Eligible	eotaxin	30.902954325135905	6356	CCL11	In	NA	NA	4.94967286138217	Published	Swab	Luminex (or other bead-based)	Days since LH peak
Cortez-2014	13	Ptid-13_Day-13	Periovulatory	Luteal	1	13	12	NA	NA	Negative	Negative	5	2	Positive	Negative	Negative	Negative	Positive	377	5.03	NA	4.53	Eligible	Eligible	Eligible	eotaxin	28.84031503126606	6356	CCL11	In	NA	NA	4.850015018535549	Published	Swab	Luminex (or other bead-based)	Days since LH peak
Cortez-2014	13	Ptid-13_Day-14	Luteal	Luteal	2	14	12	NA	NA	Negative	Negative	5.3	2	Positive	Negative	Negative	Negative	Positive	377	4.42	NA	3.58	Eligible	Eligible	Eligible	eotaxin	12.302687708123818	6356	CCL11	In	NA	NA	3.6209016234272253	Published	Swab	Luminex (or other bead-based)	Days since LH peak
Cortez-2014	13	Ptid-13_Day-15	Luteal	Luteal	3	15	12	44	4.3	Negative	Negative	5.8	2	Positive	Negative	Negative	Negative	Positive	377	2.02	5.38	2.66	Eligible	Eligible	Eligible	eotaxin	12.882495516931343	6356	CCL11	In	NA	NA	3.6873401853249725	Published	Swab	Luminex (or other bead-based)	Days since LH peak
Cortez-2014	13	Ptid-13_Day-16	Luteal	Luteal	4	16	12	NA	NA	Negative	Negative	5.8	2	Positive	Negative	Negative	Negative	Positive	377	4.97	NA	0.95	Eligible	Eligible	Eligible	eotaxin	30.19951720402016	6356	CCL11	In	NA	NA	4.916453580433296	Published	Swab	Luminex (or other bead-based)	Days since LH peak
Cortez-2014	13	Ptid-13_Day-17	Luteal	Luteal	5	17	12	49	9	Negative	Negative	5	2	Positive	Negative	Negative	Negative	Positive	377	4.38	5.38	0.95	Eligible	Eligible	Eligible	eotaxin	12.302687708123818	6356	CCL11	In	NA	NA	3.6209016234272253	Published	Swab	Luminex (or other bead-based)	Days since LH peak
Cortez-2014	13	Ptid-13_Day-18	Luteal	Luteal	6	18	12	NA	NA	Negative	Positive	4.7	2	Positive	Negative	Negative	Negative	Positive	377	4.66	NA	4.09	Eligible	Eligible	Eligible	eotaxin	2.8771996866857847	6356	CCL11	Below	NA	NA	1.5246653521143954	Published	Swab	Luminex (or other bead-based)	Days since LH peak
Cortez-2014	13	Ptid-13_Day-19	Luteal	Luteal	7	19	12	50	11.8	Negative	Negative	4.7	2	Positive	Positive	Negative	Negative	Positive	377	4.85	5.34	4.02	Eligible	Eligible	Eligible	eotaxin	38.90451449942807	6356	CCL11	In	NA	NA	5.281865670870906	Published	Swab	Luminex (or other bead-based)	Days since LH peak
Cortez-2014	13	Ptid-13_Day-20	Luteal	Luteal	8	20	12	NA	NA	Negative	Positive	4.7	2	Negative	Positive	Negative	Negative	Negative	377	4.75	NA	3.65	Eligible	Eligible	Eligible	eotaxin	38.90451449942807	6356	CCL11	In	NA	NA	5.281865670870906	Published	Swab	Luminex (or other bead-based)	Days since LH peak
Cortez-2014	13	Ptid-13_Day-21	Luteal	Luteal	9	21	12	NA	NA	Negative	Negative	4.4	2	Negative	Positive	Negative	Negative	Negative	377	4.86	NA	4.48	Eligible	Eligible	Eligible	eotaxin	26.302679918953814	6356	CCL11	In	NA	NA	4.717137894740055	Published	Swab	Luminex (or other bead-based)	Days since LH peak
Cortez-2014	13	Ptid-13_Day-22	Luteal	Luteal	10	22	12	115	14.5	Negative	Positive	6.5	2	Negative	Positive	Negative	Negative	Negative	377	4.71	5.25	4.24	Eligible	Eligible	Eligible	eotaxin	87.09635899560806	6356	CCL11	In	NA	NA	6.444540504081483	Published	Swab	Luminex (or other bead-based)	Days since LH peak
Cortez-2014	13	Ptid-13_Day-23	Luteal	Luteal	11	23	12	NA	NA	Negative	Positive	5.3	2	Negative	Positive	Negative	Negative	Negative	377	4.51	NA	3.01	Eligible	Eligible	Eligible	eotaxin	42.65795188015925	6356	CCL11	In	NA	NA	5.414742794666401	Published	Swab	Luminex (or other bead-based)	Days since LH peak
Cortez-2014	13	Ptid-13_Day-24	Luteal	Luteal	12	24	12	44	11.7	Negative	Positive	6.1	2	Negative	Positive	Negative	Negative	Negative	377	4.57	5.41	0.95	Eligible	Eligible	Eligible	eotaxin	69.18309709189366	6356	CCL11	In	NA	NA	6.112347694592747	Published	Swab	Luminex (or other bead-based)	Days since LH peak
Cortez-2014	13	Ptid-13_Day-25	Other	Luteal	13	25	12	NA	NA	Negative	Positive	5.8	2	Negative	Positive	Negative	Negative	Negative	377	4.32	NA	0.95	Eligible	Ineligible - days since LH peak outside of allowed windows	Ineligible - days since LH peak outside of allowed windows	eotaxin	21.379620895022324	6356	CCL11	In	NA	NA	4.418164366200192	Published	Swab	Luminex (or other bead-based)	Days since LH peak
Cortez-2014	13	Ptid-13_Day-26	Other	Luteal	14	26	12	78	4.7	Negative	Positive	5.8	2	Negative	Positive	Negative	Negative	Negative	377	4.88	5.27	0.95	Eligible	Ineligible - days since LH peak outside of allowed windows	Ineligible - days since LH peak outside of allowed windows	eotaxin	29.512092266663856	6356	CCL11	In	NA	NA	4.883234299484423	Published	Swab	Luminex (or other bead-based)	Days since LH peak
Cortez-2014	13	Ptid-13_Day-27	Other	Luteal	15	27	12	NA	NA	Negative	Positive	5	2	Negative	Positive	Negative	Negative	Negative	377	4.8	NA	4.73	Eligible	Ineligible - days since LH peak outside of allowed windows	Ineligible - days since LH peak outside of allowed windows	eotaxin	70.79457843841381	6356	CCL11	In	NA	NA	6.1455669755416205	Published	Swab	Luminex (or other bead-based)	Days since LH peak
Cortez-2014	14	Ptid-14_Day-2	Other	Follicular	-11	2	13	NA	NA	Positive	Negative	7	4	Negative	Positive	Negative	Negative	Negative	566	3.32	5.28	3.76	Eligible	Ineligible - active menses	Ineligible - active menses	eotaxin	69.18309709189366	6356	CCL11	In	NA	NA	6.112347694592747	Published	Swab	Luminex (or other bead-based)	Days since LH peak
Cortez-2014	14	Ptid-14_Day-3	Other	Follicular	-10	3	13	NA	NA	Positive	Negative	7	4	Negative	Positive	Negative	Negative	Negative	566	4.05	NA	3.96	Eligible	Ineligible - active menses	Ineligible - active menses	eotaxin	60.25595860743578	6356	CCL11	In	NA	NA	5.913032008899505	Published	Swab	Luminex (or other bead-based)	Days since LH peak
Cortez-2014	14	Ptid-14_Day-4	Other	Follicular	-9	4	13	37	0.6	Positive	Negative	7	4	Negative	Positive	Negative	Negative	Negative	566	2.57	5.46	3.96	Eligible	Ineligible - active menses	Ineligible - active menses	eotaxin	18.620871366628677	6356	CCL11	In	NA	NA	4.218848680506951	Published	Swab	Luminex (or other bead-based)	Days since LH peak
Cortez-2014	14	Ptid-14_Day-5	Follicular	Follicular	-8	5	13	NA	NA	Negative	Negative	4.7	4	Negative	Positive	Negative	Negative	Negative	566	3.88	NA	3.37	Eligible	Eligible	Eligible	eotaxin	30.902954325135905	6356	CCL11	In	NA	NA	4.94967286138217	Published	Swab	Luminex (or other bead-based)	Days since LH peak
Cortez-2014	14	Ptid-14_Day-7	Follicular	Follicular	-6	7	13	58	0.7	Negative	Negative	4.4	4	Negative	Positive	Negative	Negative	Negative	566	3.67	5.74	4.04	Eligible	Eligible	Eligible	eotaxin	50.11872336272722	6356	CCL11	In	NA	NA	5.647277761308516	Published	Swab	Luminex (or other bead-based)	Days since LH peak
Cortez-2014	14	Ptid-14_Day-8	Follicular	Follicular	-5	8	13	NA	NA	Negative	Positive	5	4	Negative	Positive	Negative	Negative	Negative	566	3.89	NA	3.99	Eligible	Eligible	Eligible	eotaxin	2.8771996866857847	6356	CCL11	Below	NA	NA	1.5246653521143954	Published	Swab	Luminex (or other bead-based)	Days since LH peak
Cortez-2014	14	Ptid-14_Day-9	Follicular	Follicular	-4	9	13	114	0.4	Negative	Negative	4.7	4	Negative	Positive	Negative	Negative	Negative	566	4.09	5.49	4.49	Eligible	Eligible	Eligible	eotaxin	47.86300923226383	6356	CCL11	In	NA	NA	5.580839199410769	Published	Swab	Luminex (or other bead-based)	Days since LH peak
Cortez-2014	14	Ptid-14_Day-10	Follicular	Follicular	-3	10	13	NA	NA	Negative	Negative	5	4	Negative	Positive	Negative	Negative	Negative	566	3.61	NA	0.95	Eligible	Eligible	Eligible	eotaxin	28.84031503126606	6356	CCL11	In	NA	NA	4.850015018535549	Published	Swab	Luminex (or other bead-based)	Days since LH peak
Cortez-2014	14	Ptid-14_Day-11	Follicular	Follicular	-2	11	13	231	0.4	Negative	Negative	4.7	4	Negative	Positive	Negative	Negative	Negative	566	4.14	5.51	4.87	Eligible	Eligible	Eligible	eotaxin	56.23413251903491	6356	CCL11	In	NA	NA	5.813374166052884	Published	Swab	Luminex (or other bead-based)	Days since LH peak
Cortez-2014	14	Ptid-14_Day-12	Follicular	Follicular	-1	12	13	NA	NA	Negative	Negative	7	4	Negative	Positive	Negative	Negative	Negative	566	3.87	NA	3.89	Eligible	Eligible	Eligible	eotaxin	25.118864315095795	6356	CCL11	In	NA	NA	4.650699332842307	Published	Swab	Luminex (or other bead-based)	Days since LH peak
Cortez-2014	14	Ptid-14_Day-13	Periovulatory	Undefined	0	13	13	NA	NA	Negative	Negative	5	4	Negative	Positive	Negative	Negative	Negative	566	3.8	NA	2.84	Ineligible - outside of their phase definition	Eligible	Eligible	eotaxin	72.44359600749902	6356	CCL11	In	NA	NA	6.178786256490494	Published	Swab	Luminex (or other bead-based)	Days since LH peak
Cortez-2014	14	Ptid-14_Day-14	Periovulatory	Luteal	1	14	13	67	2.4	Negative	Negative	7	4	Negative	Positive	Negative	Negative	Negative	566	3.37	5.46	2.62	Eligible	Eligible	Eligible	eotaxin	77.62471166286916	6356	CCL11	In	NA	NA	6.278444099337115	Published	Swab	Luminex (or other bead-based)	Days since LH peak
Cortez-2014	14	Ptid-14_Day-15	Luteal	Luteal	2	15	13	NA	NA	Negative	Negative	5.8	4	Negative	Negative	Negative	Negative	Negative	566	3.44	NA	3.88	Eligible	Eligible	Eligible	eotaxin	52.48074602497726	6356	CCL11	In	NA	NA	5.713716323206263	Published	Swab	Luminex (or other bead-based)	Days since LH peak
Cortez-2014	14	Ptid-14_Day-16	Luteal	Luteal	3	16	13	166	6.2	Negative	Negative	5.5	4	Negative	Negative	Negative	Negative	Negative	566	0.95	5.21	3.4	Eligible	Eligible	Eligible	eotaxin	77.62471166286916	6356	CCL11	In	NA	NA	6.278444099337115	Published	Swab	Luminex (or other bead-based)	Days since LH peak
Cortez-2014	14	Ptid-14_Day-17	Luteal	Luteal	4	17	13	NA	NA	Negative	Negative	5.8	4	Positive	Negative	Negative	Negative	Negative	566	3.55	NA	3.11	Eligible	Eligible	Eligible	eotaxin	93.3254300796991	6356	CCL11	In	NA	NA	6.544198346928104	Published	Swab	Luminex (or other bead-based)	Days since LH peak
Cortez-2014	14	Ptid-14_Day-18	Luteal	Luteal	5	18	13	223	10.6	Negative	Negative	5	4	Positive	Negative	Negative	Negative	Negative	566	3.76	5.37	4.06	Eligible	Eligible	Eligible	eotaxin	22.908676527677734	6356	CCL11	In	NA	NA	4.517822209046813	Published	Swab	Luminex (or other bead-based)	Days since LH peak
Cortez-2014	14	Ptid-14_Day-19	Luteal	Luteal	6	19	13	NA	NA	Negative	Negative	5.3	4	Positive	Negative	Negative	Negative	Negative	566	3.63	NA	3.11	Eligible	Eligible	Eligible	eotaxin	66.06934480075961	6356	CCL11	In	NA	NA	6.045909132695	Published	Swab	Luminex (or other bead-based)	Days since LH peak
Cortez-2014	14	Ptid-14_Day-20	Luteal	Luteal	7	20	13	NA	NA	Negative	Negative	7	4	Positive	Negative	Negative	Negative	Negative	566	3.4	NA	3.95	Eligible	Eligible	Eligible	eotaxin	95.49925860214358	6356	CCL11	In	NA	NA	6.577417627876978	Published	Swab	Luminex (or other bead-based)	Days since LH peak
Cortez-2014	14	Ptid-14_Day-21	Luteal	Luteal	8	21	13	175	9.7	Negative	Negative	5.8	4	Positive	Negative	Negative	Negative	Negative	566	3.54	5.1	2.24	Eligible	Eligible	Eligible	eotaxin	77.62471166286916	6356	CCL11	In	NA	NA	6.278444099337115	Published	Swab	Luminex (or other bead-based)	Days since LH peak
Cortez-2014	14	Ptid-14_Day-22	Luteal	Luteal	9	22	13	NA	NA	Negative	Negative	5.8	4	Positive	Negative	Negative	Negative	Negative	566	4.33	NA	2.8	Eligible	Eligible	Eligible	eotaxin	36.30780547701014	6356	CCL11	In	NA	NA	5.182207828024286	Published	Swab	Luminex (or other bead-based)	Days since LH peak
Cortez-2014	14	Ptid-14_Day-23	Luteal	Luteal	10	23	13	145	6.4	Negative	Negative	5.5	4	Positive	Negative	Negative	Negative	Negative	566	3.26	4.9	3.44	Eligible	Eligible	Eligible	eotaxin	57.543993733715695	6356	CCL11	In	NA	NA	5.846593447001758	Published	Swab	Luminex (or other bead-based)	Days since LH peak
Cortez-2014	14	Ptid-14_Day-24	Luteal	Luteal	11	24	13	NA	NA	Negative	Negative	5.8	4	Positive	Negative	Negative	Negative	Negative	566	3.17	NA	0.95	Eligible	Eligible	Eligible	eotaxin	97.72372209558107	6356	CCL11	In	NA	NA	6.610636908825851	Published	Swab	Luminex (or other bead-based)	Days since LH peak
Cortez-2014	14	Ptid-14_Day-25	Luteal	Luteal	12	25	13	88	3.8	Negative	Negative	5.8	4	Positive	Negative	Negative	Negative	Negative	566	3.3	4.92	3.14	Eligible	Eligible	Eligible	eotaxin	87.09635899560806	6356	CCL11	In	NA	NA	6.444540504081483	Published	Swab	Luminex (or other bead-based)	Days since LH peak
Cortez-2014	15	Ptid-15_Day-2	Other	Follicular	-10	2	12	NA	NA	Positive	Negative	7	3	Positive	Negative	Negative	Negative	Positive	197	2.57	NA	1.65	Eligible	Ineligible - active menses	Ineligible - active menses	eotaxin	23.442288153199225	6356	CCL11	In	NA	NA	4.551041489995686	Published	Swab	Luminex (or other bead-based)	Days since LH peak
Cortez-2014	15	Ptid-15_Day-3	Other	Follicular	-9	3	12	NA	NA	Positive	Negative	7	3	Positive	Negative	Negative	Negative	Positive	197	3.03	NA	3.26	Eligible	Ineligible - active menses	Ineligible - active menses	eotaxin	85.11380382023764	6356	CCL11	In	NA	NA	6.411321223132609	Published	Swab	Luminex (or other bead-based)	Days since LH peak
Cortez-2014	15	Ptid-15_Day-4	Follicular	Follicular	-8	4	12	NA	NA	Negative	Negative	5.8	3	Positive	Negative	Negative	Negative	Positive	197	2.2	4.11	0.95	Eligible	Eligible	Eligible	eotaxin	43.65158322401658	6356	CCL11	In	NA	NA	5.447962075615274	Published	Swab	Luminex (or other bead-based)	Days since LH peak
Cortez-2014	15	Ptid-15_Day-5	Follicular	Follicular	-7	5	12	NA	NA	Negative	Negative	5.5	3	Positive	Positive	Negative	Negative	Positive	197	1.88	NA	0.95	Eligible	Eligible	Eligible	eotaxin	39.810717055349734	6356	CCL11	In	NA	NA	5.31508495181978	Published	Swab	Luminex (or other bead-based)	Days since LH peak
Cortez-2014	15	Ptid-15_Day-7	Follicular	Follicular	-5	7	12	40	0.3	Negative	Negative	5.3	3	Negative	Positive	Negative	Negative	Positive	197	2.38	3.99	1.6	Eligible	Eligible	Eligible	eotaxin	75.85775750291836	6356	CCL11	In	NA	NA	6.245224818388241	Published	Swab	Luminex (or other bead-based)	Days since LH peak
Cortez-2014	15	Ptid-15_Day-8	Follicular	Follicular	-4	8	12	57	0.2	Negative	Negative	4.7	3	Negative	Positive	Negative	Negative	Positive	197	1.26	3.55	3.17	Eligible	Eligible	Eligible	eotaxin	125.89254117941675	6356	CCL11	In	NA	NA	6.976048999263461	Published	Swab	Luminex (or other bead-based)	Days since LH peak
Cortez-2014	15	Ptid-15_Day-9	Follicular	Follicular	-3	9	12	NA	NA	Negative	Negative	5.3	3	Negative	Positive	Negative	Negative	Positive	197	1.26	NA	3.98	Eligible	Eligible	Eligible	eotaxin	125.89254117941675	6356	CCL11	In	NA	NA	6.976048999263461	Published	Swab	Luminex (or other bead-based)	Days since LH peak
Cortez-2014	15	Ptid-15_Day-11	Follicular	Follicular	-1	11	12	NA	NA	Negative	Negative	5.8	3	Negative	Positive	Negative	Negative	Negative	197	0.95	3.72	0.95	Eligible	Eligible	Eligible	eotaxin	83.17637711026708	6356	CCL11	In	NA	NA	6.3781019421837355	Published	Swab	Luminex (or other bead-based)	Days since LH peak
Cortez-2014	15	Ptid-15_Day-12	Periovulatory	Undefined	0	12	12	NA	NA	Negative	Negative	5.8	3	Negative	Positive	Negative	Negative	Negative	197	0.95	NA	0.95	Ineligible - outside of their phase definition	Eligible	Eligible	eotaxin	144.5439770745928	6356	CCL11	In	NA	NA	7.175364684956703	Published	Swab	Luminex (or other bead-based)	Days since LH peak
Cortez-2014	15	Ptid-15_Day-13	Periovulatory	Luteal	1	13	12	31	1.5	Negative	Negative	5.8	3	Negative	Negative	Negative	Negative	Negative	197	2.15	3.88	1.7	Eligible	Eligible	Eligible	eotaxin	83.17637711026708	6356	CCL11	In	NA	NA	6.3781019421837355	Published	Swab	Luminex (or other bead-based)	Days since LH peak
Cortez-2014	15	Ptid-15_Day-14	Luteal	Luteal	2	14	12	NA	NA	Negative	Negative	5.8	3	Negative	Negative	Negative	Negative	Negative	197	1.6	NA	2.52	Eligible	Eligible	Eligible	eotaxin	75.85775750291836	6356	CCL11	In	NA	NA	6.245224818388241	Published	Swab	Luminex (or other bead-based)	Days since LH peak
Cortez-2014	15	Ptid-15_Day-15	Luteal	Luteal	3	15	12	42	4.9	Negative	Negative	5.8	3	Positive	Positive	Negative	Negative	Negative	197	3.34	3.76	0.95	Eligible	Eligible	Eligible	eotaxin	123.02687708123811	6356	CCL11	In	NA	NA	6.942829718314587	Published	Swab	Luminex (or other bead-based)	Days since LH peak
Cortez-2014	15	Ptid-15_Day-16	Luteal	Luteal	4	16	12	NA	NA	Negative	Negative	5.8	3	Positive	Positive	Negative	Negative	Negative	197	1.78	NA	0.95	Eligible	Eligible	Eligible	eotaxin	83.17637711026708	6356	CCL11	In	NA	NA	6.3781019421837355	Published	Swab	Luminex (or other bead-based)	Days since LH peak
Cortez-2014	15	Ptid-15_Day-17	Luteal	Luteal	5	17	12	NA	NA	Negative	Negative	5.8	3	Positive	Positive	Negative	Negative	Negative	197	3.15	NA	1.63	Eligible	Eligible	Eligible	eotaxin	64.56542290346556	6356	CCL11	In	NA	NA	6.012689851746126	Published	Swab	Luminex (or other bead-based)	Days since LH peak
Cortez-2014	15	Ptid-15_Day-18	Luteal	Luteal	6	18	12	34	10.1	Negative	Negative	5.5	3	Positive	Positive	Negative	Negative	Negative	197	2.27	3.86	0.95	Eligible	Eligible	Eligible	eotaxin	85.11380382023764	6356	CCL11	In	NA	NA	6.411321223132609	Published	Swab	Luminex (or other bead-based)	Days since LH peak
Cortez-2014	15	Ptid-15_Day-19	Luteal	Luteal	7	19	12	NA	NA	Negative	Negative	5.8	3	Positive	Positive	Negative	Negative	Negative	197	3.12	NA	3.61	Eligible	Eligible	Eligible	eotaxin	109.64781961431851	6356	CCL11	In	NA	NA	6.77673331357022	Published	Swab	Luminex (or other bead-based)	Days since LH peak
Cortez-2014	15	Ptid-15_Day-20	Luteal	Luteal	8	20	12	51	10.6	Negative	Negative	5.5	3	Positive	Positive	Negative	Negative	Negative	197	2.19	4.11	0.95	Eligible	Eligible	Eligible	eotaxin	36.30780547701014	6356	CCL11	In	NA	NA	5.182207828024286	Published	Swab	Luminex (or other bead-based)	Days since LH peak
Cortez-2014	15	Ptid-15_Day-21	Luteal	Luteal	9	21	12	NA	NA	Negative	Negative	5.8	3	Positive	Positive	Negative	Negative	Negative	197	2.18	NA	1.68	Eligible	Eligible	Eligible	eotaxin	72.44359600749902	6356	CCL11	In	NA	NA	6.178786256490494	Published	Swab	Luminex (or other bead-based)	Days since LH peak
Cortez-2014	15	Ptid-15_Day-22	Luteal	Luteal	10	22	12	66	7.3	Negative	Negative	5.5	3	Positive	Positive	Negative	Negative	Negative	197	2.95	3.72	0.95	Eligible	Eligible	Eligible	eotaxin	75.85775750291836	6356	CCL11	In	NA	NA	6.245224818388241	Published	Swab	Luminex (or other bead-based)	Days since LH peak
Cortez-2014	15	Ptid-15_Day-23	Luteal	Luteal	11	23	12	NA	NA	Negative	Negative	5.8	3	Positive	Positive	Negative	Negative	Negative	197	1.86	NA	4.27	Eligible	Eligible	Eligible	eotaxin	83.17637711026708	6356	CCL11	In	NA	NA	6.3781019421837355	Published	Swab	Luminex (or other bead-based)	Days since LH peak
Cortez-2014	16	Ptid-16_Day-2	Other	Follicular	-13	2	15	NA	NA	Positive	Negative	7	3	Negative	Negative	Negative	Negative	Positive	278	3.81	4.7	3.22	Eligible	Ineligible - active menses	Ineligible - active menses	eotaxin	56.23413251903491	6356	CCL11	In	NA	NA	5.813374166052884	Published	Swab	Luminex (or other bead-based)	Days since LH peak
Cortez-2014	16	Ptid-16_Day-3	Other	Follicular	-12	3	15	19	0.4	Positive	Negative	7	3	Negative	Negative	Negative	Negative	Positive	278	3.54	4.6	3.79	Eligible	Ineligible - active menses	Ineligible - active menses	eotaxin	47.86300923226383	6356	CCL11	In	NA	NA	5.580839199410769	Published	Swab	Luminex (or other bead-based)	Days since LH peak
Cortez-2014	16	Ptid-16_Day-4	Other	Follicular	-11	4	15	NA	NA	Positive	Negative	7	3	Negative	Negative	Negative	Negative	Positive	278	3.64	NA	2.55	Eligible	Ineligible - active menses	Ineligible - active menses	eotaxin	66.06934480075961	6356	CCL11	In	NA	NA	6.045909132695	Published	Swab	Luminex (or other bead-based)	Days since LH peak
Cortez-2014	16	Ptid-16_Day-5	Follicular	Follicular	-10	5	15	19	0.4	Negative	Positive	5.3	3	Negative	Negative	Negative	Negative	Positive	278	2.59	4.56	0.95	Eligible	Eligible	Eligible	eotaxin	34.673685045253166	6356	CCL11	In	NA	NA	5.115769266126538	Published	Swab	Luminex (or other bead-based)	Days since LH peak
Cortez-2014	16	Ptid-16_Day-6	Follicular	Follicular	-9	6	15	NA	NA	Negative	Negative	4.8	3	Negative	Negative	Negative	Negative	Positive	278	3.34	NA	0.95	Eligible	Eligible	Eligible	eotaxin	36.30780547701014	6356	CCL11	In	NA	NA	5.182207828024286	Published	Swab	Luminex (or other bead-based)	Days since LH peak
Cortez-2014	16	Ptid-16_Day-7	Follicular	Follicular	-8	7	15	NA	NA	Negative	Negative	4.4	3	Negative	Negative	Negative	Negative	Negative	278	3.27	NA	3.4	Eligible	Eligible	Eligible	eotaxin	22.908676527677734	6356	CCL11	In	NA	NA	4.517822209046813	Published	Swab	Luminex (or other bead-based)	Days since LH peak
Cortez-2014	16	Ptid-16_Day-8	Follicular	Follicular	-7	8	15	79	0.3	Negative	Negative	4.4	3	Negative	Negative	Negative	Negative	Negative	278	3.21	4.38	2.55	Eligible	Eligible	Eligible	eotaxin	38.90451449942807	6356	CCL11	In	NA	NA	5.281865670870906	Published	Swab	Luminex (or other bead-based)	Days since LH peak
Cortez-2014	16	Ptid-16_Day-9	Follicular	Follicular	-6	9	15	NA	NA	Negative	Negative	4	3	Negative	Negative	Negative	Negative	Negative	278	2.51	NA	1.58	Eligible	Eligible	Eligible	eotaxin	16.982436524617444	6356	CCL11	In	NA	NA	4.085971556711455	Published	Swab	Luminex (or other bead-based)	Days since LH peak
Cortez-2014	16	Ptid-16_Day-10	Follicular	Follicular	-5	10	15	102	0.3	Negative	Negative	4.4	3	Negative	Negative	Negative	Negative	Negative	278	3.71	4.33	2.63	Eligible	Eligible	Eligible	eotaxin	19.054607179632473	6356	CCL11	In	NA	NA	4.252067961455824	Published	Swab	Luminex (or other bead-based)	Days since LH peak
Cortez-2014	16	Ptid-16_Day-11	Follicular	Follicular	-4	11	15	NA	NA	Negative	Negative	7	3	Negative	Negative	Negative	Negative	Negative	278	3.63	NA	1.45	Eligible	Eligible	Eligible	eotaxin	22.908676527677734	6356	CCL11	In	NA	NA	4.517822209046813	Published	Swab	Luminex (or other bead-based)	Days since LH peak
Cortez-2014	16	Ptid-16_Day-12	Follicular	Follicular	-3	12	15	179	0.4	Negative	Negative	4.4	3	Positive	Positive	Negative	Negative	Negative	278	3.59	4.3	2.61	Eligible	Eligible	Eligible	eotaxin	63.09573444801933	6356	CCL11	In	NA	NA	5.979470570797252	Published	Swab	Luminex (or other bead-based)	Days since LH peak
Cortez-2014	16	Ptid-16_Day-13	Follicular	Follicular	-2	13	15	NA	NA	Negative	Negative	6.5	3	Positive	Positive	Negative	Negative	Negative	278	3.16	NA	2.97	Eligible	Eligible	Eligible	eotaxin	75.85775750291836	6356	CCL11	In	NA	NA	6.245224818388241	Published	Swab	Luminex (or other bead-based)	Days since LH peak
Cortez-2014	16	Ptid-16_Day-14	Follicular	Follicular	-1	14	15	NA	NA	Negative	Negative	5.5	3	Positive	Positive	Negative	Negative	Negative	278	3.43	NA	0.95	Eligible	Eligible	Eligible	eotaxin	75.85775750291836	6356	CCL11	In	NA	NA	6.245224818388241	Published	Swab	Luminex (or other bead-based)	Days since LH peak
Cortez-2014	16	Ptid-16_Day-15	Periovulatory	Undefined	0	15	15	469	1.3	Negative	Negative	5.8	3	Positive	Positive	Negative	Negative	Negative	278	2.25	4.16	1.74	Ineligible - outside of their phase definition	Eligible	Eligible	eotaxin	81.2830516164099	6356	CCL11	In	NA	NA	6.344882661234862	Published	Swab	Luminex (or other bead-based)	Days since LH peak
Cortez-2014	16	Ptid-16_Day-16	Periovulatory	Luteal	1	16	15	NA	NA	Negative	Positive	7	3	Positive	Positive	Negative	Negative	Negative	278	3.06	NA	2.54	Eligible	Eligible	Eligible	eotaxin	57.543993733715695	6356	CCL11	In	NA	NA	5.846593447001758	Published	Swab	Luminex (or other bead-based)	Days since LH peak
Cortez-2014	16	Ptid-16_Day-17	Luteal	Luteal	2	17	15	71	3.3	Negative	Negative	5.8	3	Positive	Positive	Negative	Negative	Negative	278	3.71	4.36	3.87	Eligible	Eligible	Eligible	eotaxin	75.85775750291836	6356	CCL11	In	NA	NA	6.245224818388241	Published	Swab	Luminex (or other bead-based)	Days since LH peak
Cortez-2014	16	Ptid-16_Day-18	Luteal	Luteal	3	18	15	NA	NA	Negative	Negative	5.5	3	Positive	Positive	Negative	Negative	Negative	278	3.67	NA	4.14	Eligible	Eligible	Eligible	eotaxin	31.622776601683793	6356	CCL11	In	NA	NA	4.9828921423310435	Published	Swab	Luminex (or other bead-based)	Days since LH peak
Cortez-2014	16	Ptid-16_Day-19	Luteal	Luteal	4	19	15	224	6.5	Negative	Negative	6.1	3	Positive	Positive	Negative	Negative	Negative	278	4.12	4.43	2.56	Eligible	Eligible	Eligible	eotaxin	117.48975549395291	6356	CCL11	In	NA	NA	6.876391156416839	Published	Swab	Luminex (or other bead-based)	Days since LH peak
Cortez-2014	16	Ptid-16_Day-20	Luteal	Luteal	5	20	15	NA	NA	Negative	Positive	7	3	Positive	Positive	Negative	Negative	Negative	278	4.27	NA	4.7	Eligible	Eligible	Eligible	eotaxin	48.97788193684461	6356	CCL11	In	NA	NA	5.614058480359642	Published	Swab	Luminex (or other bead-based)	Days since LH peak
Cortez-2014	16	Ptid-16_Day-21	Luteal	Luteal	6	21	15	NA	NA	Negative	Positive	7	3	Negative	Negative	Negative	Negative	Negative	278	3.9	NA	5.06	Eligible	Eligible	Eligible	eotaxin	81.2830516164099	6356	CCL11	In	NA	NA	6.344882661234862	Published	Swab	Luminex (or other bead-based)	Days since LH peak
Cortez-2014	16	Ptid-16_Day-22	Luteal	Luteal	7	22	15	149	6.6	Negative	Negative	7	3	Negative	Negative	Negative	Negative	Negative	278	4.64	4.46	0.95	Eligible	Eligible	Eligible	eotaxin	158.48931924611142	6356	CCL11	In	NA	NA	7.308241808752197	Published	Swab	Luminex (or other bead-based)	Days since LH peak
Cortez-2014	16	Ptid-16_Day-23	Luteal	Luteal	8	23	15	NA	NA	Negative	Negative	6.1	3	Negative	Negative	Negative	Negative	Negative	278	4.02	NA	4.94	Eligible	Eligible	Eligible	eotaxin	100	6356	CCL11	In	NA	NA	6.643856189774724	Published	Swab	Luminex (or other bead-based)	Days since LH peak
Cortez-2014	16	Ptid-16_Day-24	Luteal	Luteal	9	24	15	82	3.4	Negative	Positive	7	3	Negative	Negative	Negative	Negative	Negative	278	4.48	4.5	2.11	Eligible	Eligible	Eligible	eotaxin	134.89628825916532	6356	CCL11	In	NA	NA	7.0757068421100815	Published	Swab	Luminex (or other bead-based)	Days since LH peak
Cortez-2014	17	Ptid-17_Day-2	Other	Follicular	-12	2	14	NA	NA	Positive	Negative	7	6	Negative	Negative	Negative	Negative	Negative	208	3.83	5.06	0.95	Eligible	Ineligible - active menses	Ineligible - active menses	eotaxin	8.128305161640993	6356	CCL11	In	NA	NA	3.0229545663475	Published	Swab	Luminex (or other bead-based)	Days since LH peak
Cortez-2014	17	Ptid-17_Day-3	Follicular	Follicular	-11	3	14	NA	NA	Negative	Positive	7	6	Negative	Negative	Negative	Negative	Negative	208	4.01	NA	1.92	Eligible	Eligible	Eligible	eotaxin	31.622776601683793	6356	CCL11	In	NA	NA	4.9828921423310435	Published	Swab	Luminex (or other bead-based)	Days since LH peak
Cortez-2014	17	Ptid-17_Day-4	Follicular	Follicular	-10	4	14	19	0.1	Negative	Negative	5.8	6	Negative	Negative	Negative	Negative	Negative	208	3.88	4.99	0.95	Eligible	Eligible	Eligible	eotaxin	40.73802778041128	6356	CCL11	In	NA	NA	5.348304232768654	Published	Swab	Luminex (or other bead-based)	Days since LH peak
Cortez-2014	17	Ptid-17_Day-5	Follicular	Follicular	-9	5	14	NA	NA	Negative	Negative	5.8	6	Negative	Negative	Negative	Negative	Negative	208	4.06	NA	4.78	Eligible	Eligible	Eligible	eotaxin	42.65795188015925	6356	CCL11	In	NA	NA	5.414742794666401	Published	Swab	Luminex (or other bead-based)	Days since LH peak
Cortez-2014	17	Ptid-17_Day-6	Follicular	Follicular	-8	6	14	NA	NA	Negative	Negative	5.8	6	Negative	Negative	Negative	Negative	Negative	208	4.19	NA	0.95	Eligible	Eligible	Eligible	eotaxin	46.77351412871981	6356	CCL11	In	NA	NA	5.547619918461895	Published	Swab	Luminex (or other bead-based)	Days since LH peak
Cortez-2014	17	Ptid-17_Day-7	Follicular	Follicular	-7	7	14	56	0.3	Negative	Negative	5.8	6	Negative	Negative	Negative	Negative	Negative	208	4.01	5.14	0.95	Eligible	Eligible	Eligible	eotaxin	33.884415613920254	6356	CCL11	In	NA	NA	5.082549985177664	Published	Swab	Luminex (or other bead-based)	Days since LH peak
Cortez-2014	17	Ptid-17_Day-8	Follicular	Follicular	-6	8	14	NA	NA	Negative	Negative	7	6	Negative	Negative	Negative	Negative	Negative	208	3.18	NA	4.82	Eligible	Eligible	Eligible	eotaxin	30.902954325135905	6356	CCL11	In	NA	NA	4.94967286138217	Published	Swab	Luminex (or other bead-based)	Days since LH peak
Cortez-2014	17	Ptid-17_Day-9	Follicular	Follicular	-5	9	14	96	0.1	Negative	Negative	5.5	6	Negative	Negative	Negative	Negative	Negative	208	4.14	5.08	1.36	Eligible	Eligible	Eligible	eotaxin	39.810717055349734	6356	CCL11	In	NA	NA	5.31508495181978	Published	Swab	Luminex (or other bead-based)	Days since LH peak
Cortez-2014	17	Ptid-17_Day-10	Follicular	Follicular	-4	10	14	NA	NA	Negative	Negative	5.5	6	Negative	Negative	Negative	Negative	Negative	208	4.25	NA	4.94	Eligible	Eligible	Eligible	eotaxin	58.8843655355589	6356	CCL11	In	NA	NA	5.879812727950632	Published	Swab	Luminex (or other bead-based)	Days since LH peak
Cortez-2014	17	Ptid-17_Day-11	Follicular	Follicular	-3	11	14	143	0.2	Negative	Negative	5.3	6	Positive	Negative	Negative	Negative	Negative	208	4.03	5.04	3.01	Eligible	Eligible	Eligible	eotaxin	21.87761623949553	6356	CCL11	In	NA	NA	4.451383647149066	Published	Swab	Luminex (or other bead-based)	Days since LH peak
Cortez-2014	17	Ptid-17_Day-12	Follicular	Follicular	-2	12	14	NA	NA	Negative	Positive	6.1	6	Positive	Negative	Negative	Negative	Negative	208	4.18	NA	4.94	Eligible	Eligible	Eligible	eotaxin	46.77351412871981	6356	CCL11	In	NA	NA	5.547619918461895	Published	Swab	Luminex (or other bead-based)	Days since LH peak
Cortez-2014	17	Ptid-17_Day-13	Follicular	Follicular	-1	13	14	NA	NA	Negative	Positive	5	6	Positive	Negative	Negative	Negative	Negative	208	4.29	NA	1.36	Eligible	Eligible	Eligible	eotaxin	44.6683592150963	6356	CCL11	In	NA	NA	5.481181356564147	Published	Swab	Luminex (or other bead-based)	Days since LH peak
Cortez-2014	17	Ptid-17_Day-14	Periovulatory	Undefined	0	14	14	NA	NA	Negative	Negative	6.1	6	Positive	Negative	Negative	Negative	Negative	208	3.97	4.87	4.94	Ineligible - outside of their phase definition	Eligible	Eligible	eotaxin	4.897788193684462	6356	CCL11	In	NA	NA	2.29213038547228	Published	Swab	Luminex (or other bead-based)	Days since LH peak
Cortez-2014	17	Ptid-17_Day-15	Periovulatory	Luteal	1	15	14	NA	NA	Negative	Positive	5.8	6	Positive	Negative	Negative	Negative	Negative	208	4.25	NA	2.03	Eligible	Eligible	Eligible	eotaxin	14.12537544622754	6356	CCL11	In	NA	NA	3.8202173091204665	Published	Swab	Luminex (or other bead-based)	Days since LH peak
Cortez-2014	17	Ptid-17_Day-16	Luteal	Luteal	2	16	14	NA	NA	Negative	NA	NA	6	Positive	Negative	Negative	Negative	Negative	208	4.02	NA	4.4	Eligible	Eligible	Ineligible - missing co-variate information	eotaxin	15.848931924611133	6356	CCL11	In	NA	NA	3.986313713864835	Published	Swab	Luminex (or other bead-based)	Days since LH peak
Cortez-2014	17	Ptid-17_Day-18	Luteal	Luteal	4	18	14	140	11.8	Negative	Positive	5.5	6	Positive	Negative	Negative	Negative	Negative	208	4.18	5.13	2.05	Eligible	Eligible	Eligible	eotaxin	42.65795188015925	6356	CCL11	In	NA	NA	5.414742794666401	Published	Swab	Luminex (or other bead-based)	Days since LH peak
Cortez-2014	17	Ptid-17_Day-19	Luteal	Luteal	5	19	14	NA	NA	Negative	Negative	5.5	6	Positive	Negative	Negative	Negative	Negative	208	4.32	NA	0.95	Eligible	Eligible	Eligible	eotaxin	54.954087385762456	6356	CCL11	In	NA	NA	5.78015488510401	Published	Swab	Luminex (or other bead-based)	Days since LH peak
Cortez-2014	17	Ptid-17_Day-20	Luteal	Luteal	6	20	14	NA	NA	Negative	Negative	5	6	Positive	Negative	Negative	Negative	Negative	208	4.36	NA	3.96	Eligible	Eligible	Eligible	eotaxin	35.48133892335755	6356	CCL11	In	NA	NA	5.148988547075412	Published	Swab	Luminex (or other bead-based)	Days since LH peak
Cortez-2014	17	Ptid-17_Day-21	Luteal	Luteal	7	21	14	188	15.7	Negative	Negative	5	6	Positive	Negative	Negative	Negative	Negative	208	4.37	5.08	4.05	Eligible	Eligible	Eligible	eotaxin	38.018939632056124	6356	CCL11	In	NA	NA	5.248646389922032	Published	Swab	Luminex (or other bead-based)	Days since LH peak
Cortez-2014	17	Ptid-17_Day-22	Luteal	Luteal	8	22	14	NA	NA	Negative	Negative	5	6	Positive	Negative	Negative	Negative	Negative	208	4.34	NA	0.95	Eligible	Eligible	Eligible	eotaxin	45.708818961487495	6356	CCL11	In	NA	NA	5.514400637513021	Published	Swab	Luminex (or other bead-based)	Days since LH peak
Cortez-2014	17	Ptid-17_Day-23	Luteal	Luteal	9	23	14	221	12.8	Negative	Negative	5.3	6	Positive	Negative	Negative	Negative	Negative	208	4.37	4.97	1.76	Eligible	Eligible	Eligible	eotaxin	51.28613839913648	6356	CCL11	In	NA	NA	5.6804970422573895	Published	Swab	Luminex (or other bead-based)	Days since LH peak
Cortez-2014	17	Ptid-17_Day-24	Luteal	Luteal	10	24	14	NA	NA	Negative	Negative	5.3	6	Positive	Negative	Negative	Negative	Negative	208	4.59	NA	3.69	Eligible	Eligible	Eligible	eotaxin	66.06934480075961	6356	CCL11	In	NA	NA	6.045909132695	Published	Swab	Luminex (or other bead-based)	Days since LH peak
Cortez-2014	17	Ptid-17_Day-25	Luteal	Luteal	11	25	14	101	7	Negative	Negative	5.3	6	Positive	Negative	Negative	Negative	Negative	208	4.53	5.04	3.96	Eligible	Eligible	Eligible	eotaxin	28.183829312644534	6356	CCL11	In	NA	NA	4.816795737586675	Published	Swab	Luminex (or other bead-based)	Days since LH peak
Cortez-2014	18	Ptid-18_Day-4	Other	Follicular	-14	4	18	53	3.6	Positive	Negative	7	5	Negative	Negative	Negative	Negative	Negative	322	6.11	5.1	6.6	Eligible	Ineligible - active menses	Ineligible - active menses	eotaxin	66.06934480075961	6356	CCL11	In	NA	NA	6.045909132695	Published	Swab	Luminex (or other bead-based)	Days since LH peak
Cortez-2014	18	Ptid-18_Day-5	Other	Follicular	-13	5	18	40	3.6	Positive	Negative	7	5	Negative	Negative	Negative	Negative	Negative	322	5.32	5.14	5.76	Eligible	Ineligible - active menses	Ineligible - active menses	eotaxin	33.884415613920254	6356	CCL11	In	NA	NA	5.082549985177664	Published	Swab	Luminex (or other bead-based)	Days since LH peak
Cortez-2014	18	Ptid-18_Day-6	Follicular	Follicular	-12	6	18	NA	NA	Negative	Negative	5.8	5	Negative	Negative	Negative	Negative	Negative	322	4.3	NA	4.48	Eligible	Eligible	Eligible	eotaxin	47.86300923226383	6356	CCL11	In	NA	NA	5.580839199410769	Published	Swab	Luminex (or other bead-based)	Days since LH peak
Cortez-2014	18	Ptid-18_Day-7	Follicular	Follicular	-11	7	18	NA	NA	Negative	Negative	5.8	5	Negative	Negative	Negative	Negative	Negative	322	4.2	NA	4.16	Eligible	Eligible	Eligible	eotaxin	16.595869074375607	6356	CCL11	In	NA	NA	4.0527522757625825	Published	Swab	Luminex (or other bead-based)	Days since LH peak
Cortez-2014	18	Ptid-18_Day-8	Follicular	Follicular	-10	8	18	31	1.1	Negative	Positive	NA	5	Negative	Negative	Negative	Negative	Negative	322	4.05	5.39	2.85	Eligible	Eligible	Ineligible - missing co-variate information	eotaxin	16.218100973589298	6356	CCL11	In	NA	NA	4.019532994813709	Published	Swab	Luminex (or other bead-based)	Days since LH peak
Cortez-2014	18	Ptid-18_Day-9	Follicular	Follicular	-9	9	18	NA	NA	Negative	Negative	5.5	5	Negative	Negative	Negative	Negative	Negative	322	4	NA	3.88	Eligible	Eligible	Eligible	eotaxin	23.9883291901949	6356	CCL11	In	NA	NA	4.58426077094456	Published	Swab	Luminex (or other bead-based)	Days since LH peak
Cortez-2014	18	Ptid-18_Day-10	Follicular	Follicular	-8	10	18	24	0.4	Negative	Negative	5	5	Negative	Negative	Negative	Negative	Negative	322	2.87	5.3	4.04	Eligible	Eligible	Eligible	eotaxin	13.182567385564074	6356	CCL11	In	NA	NA	3.720559466273846	Published	Swab	Luminex (or other bead-based)	Days since LH peak
Cortez-2014	18	Ptid-18_Day-11	Follicular	Follicular	-7	11	18	NA	NA	Negative	Negative	5	5	Negative	Negative	Negative	Negative	Negative	322	4.05	NA	4.15	Eligible	Eligible	Eligible	eotaxin	19.498445997580454	6356	CCL11	In	NA	NA	4.2852872424046975	Published	Swab	Luminex (or other bead-based)	Days since LH peak
Cortez-2014	18	Ptid-18_Day-12	Follicular	Follicular	-6	12	18	64	0.1	Negative	Negative	5	5	Negative	Negative	Negative	Negative	Negative	322	4.27	5.31	2.5	Eligible	Eligible	Eligible	eotaxin	20.892961308540396	6356	CCL11	In	NA	NA	4.384945085251318	Published	Swab	Luminex (or other bead-based)	Days since LH peak
Cortez-2014	18	Ptid-18_Day-13	Follicular	Follicular	-5	13	18	NA	NA	Negative	Positive	5.8	5	Negative	Negative	Negative	Negative	Negative	322	4.47	NA	4	Eligible	Eligible	Eligible	eotaxin	45.708818961487495	6356	CCL11	In	NA	NA	5.514400637513021	Published	Swab	Luminex (or other bead-based)	Days since LH peak
Cortez-2014	18	Ptid-18_Day-14	Follicular	Follicular	-4	14	18	NA	NA	Negative	Negative	5	5	Negative	Negative	Negative	Negative	Negative	322	2.85	NA	4.95	Eligible	Eligible	Eligible	eotaxin	23.9883291901949	6356	CCL11	In	NA	NA	4.58426077094456	Published	Swab	Luminex (or other bead-based)	Days since LH peak
Cortez-2014	18	Ptid-18_Day-15	Follicular	Follicular	-3	15	18	114	0.1	Negative	Negative	4.4	5	Negative	Negative	Negative	Negative	Negative	322	4.02	5.02	0.95	Eligible	Eligible	Eligible	eotaxin	16.595869074375607	6356	CCL11	In	NA	NA	4.0527522757625825	Published	Swab	Luminex (or other bead-based)	Days since LH peak
Cortez-2014	18	Ptid-18_Day-16	Follicular	Follicular	-2	16	18	NA	NA	Negative	Negative	4.7	5	Negative	Negative	Negative	Negative	Negative	322	4.61	NA	4.94	Eligible	Eligible	Eligible	eotaxin	12.589254117941675	6356	CCL11	In	NA	NA	3.6541209043760987	Published	Swab	Luminex (or other bead-based)	Days since LH peak
Cortez-2014	18	Ptid-18_Day-17	Follicular	Follicular	-1	17	18	54	0.3	Negative	Negative	5.8	5	Negative	Negative	Negative	Negative	Negative	322	3.18	5.26	5.09	Eligible	Eligible	Eligible	eotaxin	11.481536214968829	6356	CCL11	In	NA	NA	3.5212437805806043	Published	Swab	Luminex (or other bead-based)	Days since LH peak
Cortez-2014	18	Ptid-18_Day-18	Periovulatory	Undefined	0	18	18	NA	NA	Negative	Negative	4.7	5	Negative	Negative	Negative	Negative	Negative	322	4.24	NA	5.34	Ineligible - outside of their phase definition	Eligible	Eligible	eotaxin	16.218100973589298	6356	CCL11	In	NA	NA	4.019532994813709	Published	Swab	Luminex (or other bead-based)	Days since LH peak
Cortez-2014	18	Ptid-18_Day-19	Periovulatory	Luteal	1	19	18	19	1	Negative	Negative	5	5	Negative	Negative	Negative	Negative	Negative	322	4.15	5.32	0.95	Eligible	Eligible	Eligible	eotaxin	26.915348039269155	6356	CCL11	In	NA	NA	4.7503571756889285	Published	Swab	Luminex (or other bead-based)	Days since LH peak
Cortez-2014	18	Ptid-18_Day-20	Luteal	Luteal	2	20	18	NA	NA	Negative	Negative	5.3	5	Negative	Negative	Negative	Negative	Negative	322	4.96	NA	3.63	Eligible	Eligible	Eligible	eotaxin	10.471285480508996	6356	CCL11	In	NA	NA	3.38836665678511	Published	Swab	Luminex (or other bead-based)	Days since LH peak
Cortez-2014	18	Ptid-18_Day-21	Luteal	Luteal	3	21	18	NA	NA	Negative	Negative	4.7	5	Negative	Negative	Negative	Negative	Negative	322	4.74	NA	3.87	Eligible	Eligible	Eligible	eotaxin	10.471285480508996	6356	CCL11	In	NA	NA	3.38836665678511	Published	Swab	Luminex (or other bead-based)	Days since LH peak
Cortez-2014	18	Ptid-18_Day-22	Luteal	Luteal	4	22	18	41	5.4	Negative	Negative	4.4	5	Negative	Negative	Negative	Negative	Negative	322	4.73	5.29	4.38	Eligible	Eligible	Eligible	eotaxin	6.760829753919817	6356	CCL11	In	NA	NA	2.7572003187565106	Published	Swab	Luminex (or other bead-based)	Days since LH peak
Cortez-2014	18	Ptid-18_Day-23	Luteal	Luteal	5	23	18	NA	NA	Negative	Negative	4.4	5	Negative	Negative	Negative	Negative	Negative	322	5.03	NA	2.34	Eligible	Eligible	Eligible	eotaxin	12.589254117941675	6356	CCL11	In	NA	NA	3.6541209043760987	Published	Swab	Luminex (or other bead-based)	Days since LH peak
Cortez-2014	18	Ptid-18_Day-24	Luteal	Luteal	6	24	18	74	9.8	Negative	Negative	4.7	5	Negative	Negative	Negative	Negative	Negative	322	4.5	5.27	3.7	Eligible	Eligible	Eligible	eotaxin	25.118864315095795	6356	CCL11	In	NA	NA	4.650699332842307	Published	Swab	Luminex (or other bead-based)	Days since LH peak
Cortez-2014	18	Ptid-18_Day-25	Luteal	Luteal	7	25	18	NA	NA	Negative	Negative	4.7	5	Negative	Negative	Negative	Negative	Negative	322	4.4	NA	1.9	Eligible	Eligible	Eligible	eotaxin	11.481536214968829	6356	CCL11	In	NA	NA	3.5212437805806043	Published	Swab	Luminex (or other bead-based)	Days since LH peak
Cortez-2014	18	Ptid-18_Day-26	Luteal	Luteal	8	26	18	70	7.6	Negative	Negative	4.4	5	Negative	Negative	Negative	Negative	Negative	322	4.36	5.33	0.95	Eligible	Eligible	Eligible	eotaxin	18.197008586099834	6356	CCL11	In	NA	NA	4.185629399558077	Published	Swab	Luminex (or other bead-based)	Days since LH peak
Cortez-2014	18	Ptid-18_Day-27	Luteal	Luteal	9	27	18	NA	NA	Negative	Negative	4.4	5	Negative	Negative	Negative	Negative	Negative	322	4.86	NA	4.2	Eligible	Eligible	Eligible	eotaxin	16.218100973589298	6356	CCL11	In	NA	NA	4.019532994813709	Published	Swab	Luminex (or other bead-based)	Days since LH peak
Cortez-2014	18	Ptid-18_Day-28	Luteal	Luteal	10	28	18	NA	NA	Negative	Negative	4.4	5	Negative	Negative	Negative	Negative	Negative	322	4.25	NA	3.34	Eligible	Eligible	Eligible	eotaxin	17.378008287493753	6356	CCL11	In	NA	NA	4.119190837660329	Published	Swab	Luminex (or other bead-based)	Days since LH peak
Cortez-2014	18	Ptid-18_Day-29	Luteal	Luteal	11	29	18	66	5.8	Negative	Negative	4.4	5	Negative	Negative	Negative	Negative	Negative	322	4.76	5.24	2.91	Eligible	Eligible	Eligible	eotaxin	44.6683592150963	6356	CCL11	In	NA	NA	5.481181356564147	Published	Swab	Luminex (or other bead-based)	Days since LH peak
Cortez-2014	19	Ptid-19_Day-1	Other	Follicular	-17	1	18	25	0.5	Positive	Negative	7	0	Negative	Negative	Negative	Negative	Negative	551	0.95	4.32	0.95	Eligible	Ineligible - active menses	Ineligible - active menses	eotaxin	72.44359600749902	6356	CCL11	In	NA	NA	6.178786256490494	Published	Swab	Luminex (or other bead-based)	Days since LH peak
Cortez-2014	19	Ptid-19_Day-2	Other	Follicular	-16	2	18	NA	NA	Positive	Negative	7	0	Negative	Negative	Negative	Negative	Negative	551	3.15	NA	3.28	Eligible	Ineligible - active menses	Ineligible - active menses	eotaxin	41.68693834703355	6356	CCL11	In	NA	NA	5.381523513717528	Published	Swab	Luminex (or other bead-based)	Days since LH peak
Cortez-2014	19	Ptid-19_Day-3	Follicular	Follicular	-15	3	18	27	0.1	Negative	Negative	5	0	Negative	Negative	Negative	Negative	Negative	551	1.7	4.07	0.95	Eligible	Eligible	Eligible	eotaxin	42.65795188015925	6356	CCL11	In	NA	NA	5.414742794666401	Published	Swab	Luminex (or other bead-based)	Days since LH peak
Cortez-2014	19	Ptid-19_Day-4	Follicular	Follicular	-14	4	18	NA	NA	Negative	Negative	5	0	Negative	Negative	Negative	Negative	Negative	551	2.48	NA	0.95	Eligible	Eligible	Eligible	eotaxin	45.708818961487495	6356	CCL11	In	NA	NA	5.514400637513021	Published	Swab	Luminex (or other bead-based)	Days since LH peak
Cortez-2014	19	Ptid-19_Day-5	Follicular	Follicular	-13	5	18	31	0.3	Negative	Negative	5.5	0	Negative	Negative	Negative	Negative	Negative	551	2.53	4.03	1.97	Eligible	Eligible	Eligible	eotaxin	72.44359600749902	6356	CCL11	In	NA	NA	6.178786256490494	Published	Swab	Luminex (or other bead-based)	Days since LH peak
Cortez-2014	19	Ptid-19_Day-6	Follicular	Follicular	-12	6	18	NA	NA	Negative	Negative	5.8	0	Positive	Negative	Negative	Negative	Negative	551	1.45	NA	0.95	Eligible	Eligible	Eligible	eotaxin	74.13102413009177	6356	CCL11	In	NA	NA	6.212005537439368	Published	Swab	Luminex (or other bead-based)	Days since LH peak
Cortez-2014	19	Ptid-19_Day-7	Follicular	Follicular	-11	7	18	NA	NA	Negative	Negative	5.3	0	Positive	Negative	Negative	Negative	Negative	551	1.81	NA	0.95	Eligible	Eligible	Eligible	eotaxin	45.708818961487495	6356	CCL11	In	NA	NA	5.514400637513021	Published	Swab	Luminex (or other bead-based)	Days since LH peak
Cortez-2014	19	Ptid-19_Day-8	Follicular	Follicular	-10	8	18	28	0.1	Negative	Negative	5.3	0	Positive	Negative	Negative	Negative	Negative	551	3.09	3.51	3.73	Eligible	Eligible	Eligible	eotaxin	30.19951720402016	6356	CCL11	In	NA	NA	4.916453580433296	Published	Swab	Luminex (or other bead-based)	Days since LH peak
Cortez-2014	19	Ptid-19_Day-9	Follicular	Follicular	-9	9	18	NA	NA	Negative	Positive	6.5	0	Positive	Negative	Negative	Negative	Negative	551	1.7	NA	3.54	Eligible	Eligible	Eligible	eotaxin	27.542287033381662	6356	CCL11	In	NA	NA	4.783576456637801	Published	Swab	Luminex (or other bead-based)	Days since LH peak
Cortez-2014	19	Ptid-19_Day-10	Follicular	Follicular	-8	10	18	42	0.3	Negative	Negative	5.5	0	Positive	Negative	Negative	Negative	Negative	551	2.64	4.41	0.95	Eligible	Eligible	Eligible	eotaxin	41.68693834703355	6356	CCL11	In	NA	NA	5.381523513717528	Published	Swab	Luminex (or other bead-based)	Days since LH peak
Cortez-2014	19	Ptid-19_Day-11	Follicular	Follicular	-7	11	18	NA	NA	Negative	Negative	5.8	0	Positive	Negative	Negative	Negative	Negative	551	2.92	NA	0.95	Eligible	Eligible	Eligible	eotaxin	56.23413251903491	6356	CCL11	In	NA	NA	5.813374166052884	Published	Swab	Luminex (or other bead-based)	Days since LH peak
Cortez-2014	19	Ptid-19_Day-12	Follicular	Follicular	-6	12	18	60	0.3	Negative	Negative	5.5	0	Positive	Negative	Negative	Negative	Negative	551	2.67	4.45	0.95	Eligible	Eligible	Eligible	eotaxin	58.8843655355589	6356	CCL11	In	NA	NA	5.879812727950632	Published	Swab	Luminex (or other bead-based)	Days since LH peak
Cortez-2014	19	Ptid-19_Day-13	Follicular	Follicular	-5	13	18	NA	NA	Negative	Negative	5.5	0	Positive	Negative	Negative	Negative	Negative	551	2.6	NA	3.12	Eligible	Eligible	Eligible	eotaxin	14.791083881682072	6356	CCL11	In	NA	NA	3.8866558710182137	Published	Swab	Luminex (or other bead-based)	Days since LH peak
Cortez-2014	19	Ptid-19_Day-14	Follicular	Follicular	-4	14	18	NA	NA	Negative	Negative	5.5	0	Positive	Negative	Negative	Negative	Negative	551	2.22	NA	0.95	Eligible	Eligible	Eligible	eotaxin	44.6683592150963	6356	CCL11	In	NA	NA	5.481181356564147	Published	Swab	Luminex (or other bead-based)	Days since LH peak
Cortez-2014	19	Ptid-19_Day-15	Follicular	Follicular	-3	15	18	129	0.5	Negative	Positive	6.5	0	Negative	Negative	Negative	Negative	Negative	551	2.84	4.4	3.83	Eligible	Eligible	Eligible	eotaxin	28.183829312644534	6356	CCL11	In	NA	NA	4.816795737586675	Published	Swab	Luminex (or other bead-based)	Days since LH peak
Cortez-2014	19	Ptid-19_Day-16	Follicular	Follicular	-2	16	18	NA	NA	Negative	Negative	4.4	0	Negative	Negative	Negative	Negative	Negative	551	1.45	NA	2	Eligible	Eligible	Eligible	eotaxin	20.892961308540396	6356	CCL11	In	NA	NA	4.384945085251318	Published	Swab	Luminex (or other bead-based)	Days since LH peak
Cortez-2014	19	Ptid-19_Day-17	Follicular	Follicular	-1	17	18	349	0.4	Negative	Negative	5.5	0	Negative	Negative	Negative	Negative	Negative	551	1.93	4.35	0.95	Eligible	Eligible	Eligible	eotaxin	25.118864315095795	6356	CCL11	In	NA	NA	4.650699332842307	Published	Swab	Luminex (or other bead-based)	Days since LH peak
Cortez-2014	19	Ptid-19_Day-18	Periovulatory	Undefined	0	18	18	NA	NA	Negative	Negative	5.3	0	Negative	Negative	Negative	Negative	Negative	551	2.04	NA	0.95	Ineligible - outside of their phase definition	Eligible	Eligible	eotaxin	26.302679918953814	6356	CCL11	In	NA	NA	4.717137894740055	Published	Swab	Luminex (or other bead-based)	Days since LH peak
Cortez-2014	19	Ptid-19_Day-19	Periovulatory	Luteal	1	19	18	145	1.3	Negative	Negative	5	0	Positive	Negative	Negative	Negative	Negative	551	1.78	4.68	0.95	Eligible	Eligible	Eligible	eotaxin	8.709635899560805	6356	CCL11	In	NA	NA	3.1226124091941205	Published	Swab	Luminex (or other bead-based)	Days since LH peak
Cortez-2014	19	Ptid-19_Day-20	Luteal	Luteal	2	20	18	NA	NA	Negative	Negative	5.3	0	Positive	Negative	Negative	Negative	Negative	551	2.77	NA	0.95	Eligible	Eligible	Eligible	eotaxin	34.673685045253166	6356	CCL11	In	NA	NA	5.115769266126538	Published	Swab	Luminex (or other bead-based)	Days since LH peak
Cortez-2014	19	Ptid-19_Day-21	Luteal	Luteal	3	21	18	NA	NA	Negative	Negative	5.5	0	Positive	Negative	Negative	Negative	Negative	551	2.61	NA	1.3	Eligible	Eligible	Eligible	eotaxin	42.65795188015925	6356	CCL11	In	NA	NA	5.414742794666401	Published	Swab	Luminex (or other bead-based)	Days since LH peak
Cortez-2014	19	Ptid-19_Day-22	Luteal	Luteal	4	22	18	157	4.9	Negative	Negative	5.5	0	Positive	Negative	Negative	Negative	Negative	551	1.36	4.86	0.95	Eligible	Eligible	Eligible	eotaxin	44.6683592150963	6356	CCL11	In	NA	NA	5.481181356564147	Published	Swab	Luminex (or other bead-based)	Days since LH peak
Cortez-2014	19	Ptid-19_Day-23	Luteal	Luteal	5	23	18	NA	NA	Negative	Negative	5.8	0	Positive	Negative	Negative	Negative	Negative	551	1.95	NA	0.95	Eligible	Eligible	Eligible	eotaxin	28.84031503126606	6356	CCL11	In	NA	NA	4.850015018535549	Published	Swab	Luminex (or other bead-based)	Days since LH peak
Cortez-2014	19	Ptid-19_Day-24	Luteal	Luteal	6	24	18	127	7.3	Negative	Negative	6.1	0	Positive	Negative	Negative	Negative	Negative	551	2.76	4.72	2.48	Eligible	Eligible	Eligible	eotaxin	70.79457843841381	6356	CCL11	In	NA	NA	6.1455669755416205	Published	Swab	Luminex (or other bead-based)	Days since LH peak
Cortez-2014	19	Ptid-19_Day-25	Luteal	Luteal	7	25	18	NA	NA	Negative	Negative	5.5	0	Positive	Negative	Negative	Negative	Negative	551	2.72	NA	0.95	Eligible	Eligible	Eligible	eotaxin	46.77351412871981	6356	CCL11	In	NA	NA	5.547619918461895	Published	Swab	Luminex (or other bead-based)	Days since LH peak
Cortez-2014	19	Ptid-19_Day-26	Luteal	Luteal	8	26	18	182	10.5	Negative	Negative	5	0	Positive	Negative	Negative	Negative	Negative	551	2.69	4.48	0.95	Eligible	Eligible	Eligible	eotaxin	24.547089156850298	6356	CCL11	In	NA	NA	4.617480051893433	Published	Swab	Luminex (or other bead-based)	Days since LH peak
Cortez-2014	19	Ptid-19_Day-27	Luteal	Luteal	9	27	18	NA	NA	Negative	Negative	5.8	0	Positive	Negative	Negative	Negative	Negative	551	2.58	NA	0.95	Eligible	Eligible	Eligible	eotaxin	61.65950018614822	6356	CCL11	In	NA	NA	5.946251289848378	Published	Swab	Luminex (or other bead-based)	Days since LH peak
Cortez-2014	19	Ptid-19_Day-28	Luteal	Luteal	10	28	18	NA	NA	Negative	Negative	5.8	0	Negative	Negative	Negative	Negative	Negative	551	3.31	NA	0.95	Eligible	Eligible	Eligible	eotaxin	54.954087385762456	6356	CCL11	In	NA	NA	5.78015488510401	Published	Swab	Luminex (or other bead-based)	Days since LH peak
Cortez-2014	19	Ptid-19_Day-29	Luteal	Luteal	11	29	18	NA	NA	Negative	Negative	5.8	0	Negative	Negative	Negative	Negative	Negative	551	3.29	4.24	0.95	Eligible	Eligible	Eligible	eotaxin	69.18309709189366	6356	CCL11	In	NA	NA	6.112347694592747	Published	Swab	Luminex (or other bead-based)	Days since LH peak
Cortez-2014	19	Ptid-19_Day-30	Luteal	Luteal	12	30	18	NA	NA	Negative	Negative	7	0	Negative	Negative	Negative	Negative	Negative	551	3.05	NA	0.95	Eligible	Eligible	Eligible	eotaxin	28.183829312644534	6356	CCL11	In	NA	NA	4.816795737586675	Published	Swab	Luminex (or other bead-based)	Days since LH peak
Cortez-2014	19	Ptid-19_Day-31	Other	Luteal	13	31	18	38	1.3	Negative	Negative	5.8	0	Negative	Negative	Negative	Negative	Negative	551	2.74	4.23	1.89	Eligible	Ineligible - days since LH peak outside of allowed windows	Ineligible - days since LH peak outside of allowed windows	eotaxin	30.902954325135905	6356	CCL11	In	NA	NA	4.94967286138217	Published	Swab	Luminex (or other bead-based)	Days since LH peak
Cortez-2014	20	Ptid-20_Day-2	Other	Follicular	-11	2	13	31	0.2	Positive	Negative	7	0	Positive	Negative	Negative	Negative	Negative	427	3.28	0.48	4.25	Eligible	Ineligible - active menses	Ineligible - active menses	eotaxin	43.65158322401658	6356	CCL11	In	NA	NA	5.447962075615274	Published	Swab	Luminex (or other bead-based)	Days since LH peak
Cortez-2014	20	Ptid-20_Day-3	Other	Follicular	-10	3	13	NA	NA	Positive	Negative	7	0	Positive	Negative	Negative	Negative	Negative	427	3.27	NA	3.78	Eligible	Ineligible - active menses	Ineligible - active menses	eotaxin	52.48074602497726	6356	CCL11	In	NA	NA	5.713716323206263	Published	Swab	Luminex (or other bead-based)	Days since LH peak
Cortez-2014	20	Ptid-20_Day-4	Other	Follicular	-9	4	13	NA	NA	Positive	Negative	7	0	Positive	Negative	Negative	Negative	Negative	427	3.58	NA	3.66	Eligible	Ineligible - active menses	Ineligible - active menses	eotaxin	34.673685045253166	6356	CCL11	In	NA	NA	5.115769266126538	Published	Swab	Luminex (or other bead-based)	Days since LH peak
Cortez-2014	20	Ptid-20_Day-5	Other	Follicular	-8	5	13	28	0.3	Positive	Negative	7	0	Positive	Negative	Negative	Negative	Negative	427	0.95	4.37	3.12	Eligible	Ineligible - active menses	Ineligible - active menses	eotaxin	28.183829312644534	6356	CCL11	In	NA	NA	4.816795737586675	Published	Swab	Luminex (or other bead-based)	Days since LH peak
Cortez-2014	20	Ptid-20_Day-6	Follicular	Follicular	-7	6	13	NA	NA	Negative	Negative	5.8	0	Positive	Negative	Negative	Negative	Negative	427	0.95	NA	3.13	Eligible	Eligible	Eligible	eotaxin	19.952623149688797	6356	CCL11	In	NA	NA	4.318506523353571	Published	Swab	Luminex (or other bead-based)	Days since LH peak
Cortez-2014	20	Ptid-20_Day-7	Follicular	Follicular	-6	7	13	24	0.3	Negative	Negative	5.8	0	Positive	Negative	Negative	Negative	Negative	427	3.33	4.45	0.95	Eligible	Eligible	Eligible	eotaxin	12.302687708123818	6356	CCL11	In	NA	NA	3.6209016234272253	Published	Swab	Luminex (or other bead-based)	Days since LH peak
Cortez-2014	20	Ptid-20_Day-8	Follicular	Follicular	-5	8	13	NA	NA	Negative	Positive	6.5	0	Positive	Negative	Negative	Negative	Negative	427	2.99	NA	2.77	Eligible	Eligible	Eligible	eotaxin	16.595869074375607	6356	CCL11	In	NA	NA	4.0527522757625825	Published	Swab	Luminex (or other bead-based)	Days since LH peak
Cortez-2014	20	Ptid-20_Day-9	Follicular	Follicular	-4	9	13	62	0.1	Negative	Positive	5.5	0	Positive	Negative	Negative	Negative	Negative	427	3.04	4.41	0.95	Eligible	Eligible	Eligible	eotaxin	8.709635899560805	6356	CCL11	In	NA	NA	3.1226124091941205	Published	Swab	Luminex (or other bead-based)	Days since LH peak
Cortez-2014	20	Ptid-20_Day-10	Follicular	Follicular	-3	10	13	NA	NA	Negative	Negative	5.5	0	Negative	Negative	Negative	Negative	Negative	427	2.55	NA	1.6	Eligible	Eligible	Eligible	eotaxin	13.489628825916533	6356	CCL11	In	NA	NA	3.7537787472227193	Published	Swab	Luminex (or other bead-based)	Days since LH peak
Cortez-2014	20	Ptid-20_Day-11	Follicular	Follicular	-2	11	13	NA	NA	Negative	Positive	5.5	0	Negative	Negative	Negative	Negative	Negative	427	0.95	NA	2.72	Eligible	Eligible	Eligible	eotaxin	19.054607179632473	6356	CCL11	In	NA	NA	4.252067961455824	Published	Swab	Luminex (or other bead-based)	Days since LH peak
Cortez-2014	20	Ptid-20_Day-12	Follicular	Follicular	-1	12	13	181	0.3	Negative	Negative	5.5	0	Negative	Negative	Negative	Negative	Negative	427	3.32	4.51	3.12	Eligible	Eligible	Eligible	eotaxin	21.87761623949553	6356	CCL11	In	NA	NA	4.451383647149066	Published	Swab	Luminex (or other bead-based)	Days since LH peak
Cortez-2014	20	Ptid-20_Day-13	Periovulatory	Undefined	0	13	13	NA	NA	Negative	Negative	6.1	0	Negative	Negative	Negative	Negative	Negative	427	3.12	NA	2.92	Ineligible - outside of their phase definition	Eligible	Eligible	eotaxin	33.11311214825911	6356	CCL11	In	NA	NA	5.049330704228791	Published	Swab	Luminex (or other bead-based)	Days since LH peak
Cortez-2014	20	Ptid-20_Day-14	Periovulatory	Luteal	1	14	13	175	0.9	Negative	Negative	5.8	0	Negative	Negative	Negative	Negative	Negative	427	3.56	4.39	3.63	Eligible	Eligible	Eligible	eotaxin	14.12537544622754	6356	CCL11	In	NA	NA	3.8202173091204665	Published	Swab	Luminex (or other bead-based)	Days since LH peak
Cortez-2014	20	Ptid-20_Day-15	Luteal	Luteal	2	15	13	NA	NA	Negative	Positive	5.8	0	Negative	Negative	Negative	Negative	Negative	427	2.91	NA	0.95	Eligible	Eligible	Eligible	eotaxin	18.197008586099834	6356	CCL11	In	NA	NA	4.185629399558077	Published	Swab	Luminex (or other bead-based)	Days since LH peak
Cortez-2014	20	Ptid-20_Day-16	Luteal	Luteal	3	16	13	NA	NA	Negative	Positive	5.8	0	Negative	Positive	Negative	Negative	Negative	427	3.11	4.51	3.69	Eligible	Eligible	Eligible	eotaxin	28.84031503126606	6356	CCL11	In	NA	NA	4.850015018535549	Published	Swab	Luminex (or other bead-based)	Days since LH peak
Cortez-2014	20	Ptid-20_Day-17	Luteal	Luteal	4	17	13	NA	NA	Negative	Negative	5.3	0	Negative	Positive	Negative	Negative	Negative	427	3.32	NA	3.21	Eligible	Eligible	Eligible	eotaxin	46.77351412871981	6356	CCL11	In	NA	NA	5.547619918461895	Published	Swab	Luminex (or other bead-based)	Days since LH peak
Cortez-2014	20	Ptid-20_Day-18	Luteal	Luteal	5	18	13	NA	NA	Negative	Negative	5.5	0	Negative	Positive	Negative	Negative	Negative	427	2.86	NA	3.23	Eligible	Eligible	Eligible	eotaxin	57.543993733715695	6356	CCL11	In	NA	NA	5.846593447001758	Published	Swab	Luminex (or other bead-based)	Days since LH peak
Cortez-2014	20	Ptid-20_Day-19	Luteal	Luteal	6	19	13	91	2.3	Negative	Negative	6.1	0	Negative	Positive	Negative	Negative	Negative	427	3.43	4.42	0.95	Eligible	Eligible	Eligible	eotaxin	57.543993733715695	6356	CCL11	In	NA	NA	5.846593447001758	Published	Swab	Luminex (or other bead-based)	Days since LH peak
Cortez-2014	20	Ptid-20_Day-20	Luteal	Luteal	7	20	13	NA	NA	Negative	Negative	6.5	0	Negative	Positive	Negative	Negative	Negative	427	3.84	NA	2.58	Eligible	Eligible	Eligible	eotaxin	74.13102413009177	6356	CCL11	In	NA	NA	6.212005537439368	Published	Swab	Luminex (or other bead-based)	Days since LH peak
Cortez-2014	20	Ptid-20_Day-21	Luteal	Luteal	8	21	13	136	4.3	Negative	Negative	6.5	0	Negative	Positive	Negative	Negative	Negative	427	3.88	4.48	0.95	Eligible	Eligible	Eligible	eotaxin	64.56542290346556	6356	CCL11	In	NA	NA	6.012689851746126	Published	Swab	Luminex (or other bead-based)	Days since LH peak
Cortez-2014	20	Ptid-20_Day-22	Luteal	Luteal	9	22	13	NA	NA	Negative	Negative	6.5	0	Negative	Positive	Negative	Negative	Negative	427	3.57	NA	4.07	Eligible	Eligible	Eligible	eotaxin	36.30780547701014	6356	CCL11	In	NA	NA	5.182207828024286	Published	Swab	Luminex (or other bead-based)	Days since LH peak
Cortez-2014	20	Ptid-20_Day-23	Luteal	Luteal	10	23	13	74	5.6	Negative	Negative	7	0	Negative	Positive	Negative	Negative	Negative	427	3.8	4.52	3.64	Eligible	Eligible	Eligible	eotaxin	104.71285480508996	6356	CCL11	In	NA	NA	6.710294751672472	Published	Swab	Luminex (or other bead-based)	Days since LH peak
Cortez-2014	20	Ptid-20_Day-24	Luteal	Luteal	11	24	13	NA	NA	Negative	Negative	6.5	0	Negative	Positive	Negative	Negative	Negative	427	3.83	NA	0.95	Eligible	Eligible	Eligible	eotaxin	26.302679918953814	6356	CCL11	In	NA	NA	4.717137894740055	Published	Swab	Luminex (or other bead-based)	Days since LH peak
Cortez-2014	20	Ptid-20_Day-25	Luteal	Luteal	12	25	13	NA	NA	Negative	Negative	6.1	0	Negative	Negative	Negative	Negative	Negative	427	3.63	NA	4.28	Eligible	Eligible	Eligible	eotaxin	54.954087385762456	6356	CCL11	In	NA	NA	5.78015488510401	Published	Swab	Luminex (or other bead-based)	Days since LH peak
Cortez-2014	20	Ptid-20_Day-26	Other	Luteal	13	26	13	51	4	Negative	Negative	5.8	0	Negative	Negative	Negative	Negative	Negative	427	3.78	4.36	0.95	Eligible	Ineligible - days since LH peak outside of allowed windows	Ineligible - days since LH peak outside of allowed windows	eotaxin	38.018939632056124	6356	CCL11	In	NA	NA	5.248646389922032	Published	Swab	Luminex (or other bead-based)	Days since LH peak
Cortez-2014	20	Ptid-20_Day-27	Other	Luteal	14	27	13	NA	NA	Negative	Negative	7	0	Negative	Negative	Negative	Negative	Negative	427	3.37	NA	4.61	Eligible	Ineligible - days since LH peak outside of allowed windows	Ineligible - days since LH peak outside of allowed windows	eotaxin	35.48133892335755	6356	CCL11	In	NA	NA	5.148988547075412	Published	Swab	Luminex (or other bead-based)	Days since LH peak
Cortez-2014	21	Ptid-21_Day-2	Other	Follicular	-16	2	18	27	0.8	Positive	Negative	7	2	Positive	Negative	Negative	Negative	Negative	230	4.43	4.99	0.95	Eligible	Ineligible - active menses	Ineligible - active menses	eotaxin	104.71285480508996	6356	CCL11	In	NA	NA	6.710294751672472	Published	Swab	Luminex (or other bead-based)	Days since LH peak
Cortez-2014	21	Ptid-21_Day-3	Other	Follicular	-15	3	18	NA	NA	Positive	Negative	7	2	Positive	Negative	Negative	Negative	Negative	230	4.98	NA	1.58	Eligible	Ineligible - active menses	Ineligible - active menses	eotaxin	72.44359600749902	6356	CCL11	In	NA	NA	6.178786256490494	Published	Swab	Luminex (or other bead-based)	Days since LH peak
Cortez-2014	21	Ptid-21_Day-4	Other	Follicular	-14	4	18	NA	NA	Positive	Negative	7	2	Positive	Negative	Negative	Negative	Negative	230	5.07	NA	0.95	Eligible	Ineligible - active menses	Ineligible - active menses	eotaxin	89.12509381337455	6356	CCL11	In	NA	NA	6.477759785030356	Published	Swab	Luminex (or other bead-based)	Days since LH peak
Cortez-2014	21	Ptid-21_Day-5	Other	Follicular	-13	5	18	33	0.4	Positive	Negative	7	2	Positive	Negative	Negative	Negative	Negative	230	4.78	5.04	2.63	Eligible	Ineligible - active menses	Ineligible - active menses	eotaxin	58.8843655355589	6356	CCL11	In	NA	NA	5.879812727950632	Published	Swab	Luminex (or other bead-based)	Days since LH peak
Cortez-2014	21	Ptid-21_Day-6	Follicular	Follicular	-12	6	18	NA	NA	Negative	Negative	5.3	2	Positive	Negative	Negative	Negative	Negative	230	0.95	NA	1.52	Eligible	Eligible	Eligible	eotaxin	66.06934480075961	6356	CCL11	In	NA	NA	6.045909132695	Published	Swab	Luminex (or other bead-based)	Days since LH peak
Cortez-2014	21	Ptid-21_Day-8	Follicular	Follicular	-10	8	18	NA	NA	Negative	Negative	6.1	2	Positive	Negative	Negative	Negative	Negative	230	4.36	NA	1.95	Eligible	Eligible	Eligible	eotaxin	112.2018454301963	6356	CCL11	In	NA	NA	6.809952594519093	Published	Swab	Luminex (or other bead-based)	Days since LH peak
Cortez-2014	21	Ptid-21_Day-9	Follicular	Follicular	-9	9	18	49	0.3	Negative	Negative	5.8	2	Positive	Negative	Negative	Negative	Negative	230	4.6	5.31	0.95	Eligible	Eligible	Eligible	eotaxin	75.85775750291836	6356	CCL11	In	NA	NA	6.245224818388241	Published	Swab	Luminex (or other bead-based)	Days since LH peak
Cortez-2014	21	Ptid-21_Day-10	Follicular	Follicular	-8	10	18	NA	NA	Negative	Negative	7	2	Positive	Negative	Negative	Negative	Negative	230	3.99	NA	4.32	Eligible	Eligible	Eligible	eotaxin	97.72372209558107	6356	CCL11	In	NA	NA	6.610636908825851	Published	Swab	Luminex (or other bead-based)	Days since LH peak
Cortez-2014	21	Ptid-21_Day-11	Follicular	Follicular	-7	11	18	NA	NA	Negative	Negative	5.8	2	Negative	Negative	Negative	Negative	Negative	230	3.84	NA	0.95	Eligible	Eligible	Eligible	eotaxin	141.2537544622754	6356	CCL11	In	NA	NA	7.142145404007828	Published	Swab	Luminex (or other bead-based)	Days since LH peak
Cortez-2014	21	Ptid-21_Day-12	Follicular	Follicular	-6	12	18	66	0.4	Negative	Negative	5.8	2	Negative	Negative	Negative	Negative	Negative	230	4.41	6.44	0.95	Eligible	Eligible	Eligible	eotaxin	128.82495516931337	6356	CCL11	In	NA	NA	7.009268280212334	Published	Swab	Luminex (or other bead-based)	Days since LH peak
Cortez-2014	21	Ptid-21_Day-13	Follicular	Follicular	-5	13	18	NA	NA	Negative	Negative	5.5	2	Negative	Negative	Negative	Negative	Negative	230	4.09	NA	1.26	Eligible	Eligible	Eligible	eotaxin	165.95869074375614	6356	CCL11	In	NA	NA	7.374680370649945	Published	Swab	Luminex (or other bead-based)	Days since LH peak
Cortez-2014	21	Ptid-21_Day-14	Follicular	Follicular	-4	14	18	134	0.3	Negative	Negative	5.8	2	Negative	Negative	Negative	Negative	Negative	230	3.59	5.94	0.95	Eligible	Eligible	Eligible	eotaxin	66.06934480075961	6356	CCL11	In	NA	NA	6.045909132695	Published	Swab	Luminex (or other bead-based)	Days since LH peak
Cortez-2014	21	Ptid-21_Day-16	Follicular	Follicular	-2	16	18	212	0.4	Negative	Negative	6.5	2	Positive	Negative	Negative	Negative	Negative	230	3.31	5.61	0.95	Eligible	Eligible	Eligible	eotaxin	63.09573444801933	6356	CCL11	In	NA	NA	5.979470570797252	Published	Swab	Luminex (or other bead-based)	Days since LH peak
Cortez-2014	21	Ptid-21_Day-17	Follicular	Follicular	-1	17	18	NA	NA	Negative	Negative	5.5	2	Positive	Negative	Negative	Negative	Negative	230	3.3	NA	2.16	Eligible	Eligible	Eligible	eotaxin	38.90451449942807	6356	CCL11	In	NA	NA	5.281865670870906	Published	Swab	Luminex (or other bead-based)	Days since LH peak
Cortez-2014	21	Ptid-21_Day-18	Periovulatory	Undefined	0	18	18	NA	NA	Negative	Negative	5.8	2	Positive	Negative	Negative	Negative	Negative	230	3.82	NA	5.37	Ineligible - outside of their phase definition	Eligible	Eligible	eotaxin	89.12509381337455	6356	CCL11	In	NA	NA	6.477759785030356	Published	Swab	Luminex (or other bead-based)	Days since LH peak
Cortez-2014	21	Ptid-21_Day-19	Periovulatory	Luteal	1	19	18	34	3.5	Negative	Negative	5.8	2	Positive	Negative	Negative	Negative	Negative	230	3.47	5.6	0.95	Eligible	Eligible	Eligible	eotaxin	141.2537544622754	6356	CCL11	In	NA	NA	7.142145404007828	Published	Swab	Luminex (or other bead-based)	Days since LH peak
Cortez-2014	21	Ptid-21_Day-20	Luteal	Luteal	2	20	18	NA	NA	Negative	Negative	7	2	Positive	Negative	Negative	Negative	Negative	230	2.88	NA	0.95	Eligible	Eligible	Eligible	eotaxin	70.79457843841381	6356	CCL11	In	NA	NA	6.1455669755416205	Published	Swab	Luminex (or other bead-based)	Days since LH peak
Cortez-2014	21	Ptid-21_Day-21	Luteal	Luteal	3	21	18	78	8.5	Negative	Negative	6.1	2	Positive	Negative	Negative	Negative	Negative	230	3.56	5.6	1.54	Eligible	Eligible	Eligible	eotaxin	177.82794100389228	6356	CCL11	In	NA	NA	7.474338213496566	Published	Swab	Luminex (or other bead-based)	Days since LH peak
Cortez-2014	21	Ptid-21_Day-23	Luteal	Luteal	5	23	18	112	22.2	Negative	Negative	5.8	2	Positive	Negative	Negative	Negative	Negative	230	2.82	5.73	0.95	Eligible	Eligible	Eligible	eotaxin	131.82567385564073	6356	CCL11	In	NA	NA	7.0424875611612086	Published	Swab	Luminex (or other bead-based)	Days since LH peak
Cortez-2014	21	Ptid-21_Day-24	Luteal	Luteal	6	24	18	NA	NA	Negative	Negative	5.5	2	Positive	Negative	Negative	Negative	Negative	230	4.47	NA	0.95	Eligible	Eligible	Eligible	eotaxin	158.48931924611142	6356	CCL11	In	NA	NA	7.308241808752197	Published	Swab	Luminex (or other bead-based)	Days since LH peak
Cortez-2014	21	Ptid-21_Day-25	Luteal	Luteal	7	25	18	NA	NA	Negative	Negative	5.8	2	Positive	Negative	Negative	Negative	Negative	230	4.35	NA	4.82	Eligible	Eligible	Eligible	eotaxin	144.5439770745928	6356	CCL11	In	NA	NA	7.175364684956703	Published	Swab	Luminex (or other bead-based)	Days since LH peak
Cortez-2014	21	Ptid-21_Day-26	Luteal	Luteal	8	26	18	200	15.3	Negative	Negative	5.8	2	Negative	Negative	Negative	Negative	Negative	230	2.85	5.48	4.16	Eligible	Eligible	Eligible	eotaxin	147.91083881682073	6356	CCL11	In	NA	NA	7.208583965905576	Published	Swab	Luminex (or other bead-based)	Days since LH peak
Cortez-2014	21	Ptid-21_Day-27	Luteal	Luteal	9	27	18	NA	NA	Negative	Negative	5.5	2	Negative	Negative	Negative	Negative	Negative	230	4.47	NA	2.91	Eligible	Eligible	Eligible	eotaxin	158.48931924611142	6356	CCL11	In	NA	NA	7.308241808752197	Published	Swab	Luminex (or other bead-based)	Days since LH peak
Cortez-2014	21	Ptid-21_Day-28	Luteal	Luteal	10	28	18	166	8.1	Negative	Negative	6.5	2	Negative	Negative	Negative	Negative	Negative	230	4.53	5.44	4.58	Eligible	Eligible	Eligible	eotaxin	229.08676527677724	6356	CCL11	In	NA	NA	7.839750303934175	Published	Swab	Luminex (or other bead-based)	Days since LH peak
Cortez-2014	21	Ptid-21_Day-29	Luteal	Luteal	11	29	18	NA	NA	Negative	Negative	5.5	2	Negative	Negative	Negative	Negative	Negative	230	4.38	NA	4.11	Eligible	Eligible	Eligible	eotaxin	229.08676527677724	6356	CCL11	In	NA	NA	7.839750303934175	Published	Swab	Luminex (or other bead-based)	Days since LH peak
Cortez-2014	22	Ptid-22_Day-3	Other	Undefined	NA	3	NA	NA	NA	Positive	Negative	7	3	Negative	Negative	Negative	Negative	Negative	139	4.86	NA	4.76	Ineligible - no menstrual cycle information	Ineligible - active menses	Ineligible - active menses	eotaxin	40.73802778041128	6356	CCL11	In	NA	NA	5.348304232768654	Published	Swab	Luminex (or other bead-based)	Days since LH peak
Cortez-2014	22	Ptid-22_Day-4	Other	Undefined	NA	4	NA	42	0.4	Negative	Negative	4.7	3	Negative	Negative	Negative	Negative	Negative	139	4.14	5.43	5.19	Ineligible - no menstrual cycle information	Ineligible - days since LH peak outside of allowed windows	Ineligible - days since LH peak outside of allowed windows	eotaxin	25.703957827688633	6356	CCL11	In	NA	NA	4.683918613791181	Published	Swab	Luminex (or other bead-based)	Days since LH peak
Cortez-2014	22	Ptid-22_Day-5	Other	Undefined	NA	5	NA	NA	NA	Negative	Negative	5	3	Negative	Negative	Negative	Negative	Negative	139	4.79	NA	4.35	Ineligible - no menstrual cycle information	Ineligible - days since LH peak outside of allowed windows	Ineligible - days since LH peak outside of allowed windows	eotaxin	87.09635899560806	6356	CCL11	In	NA	NA	6.444540504081483	Published	Swab	Luminex (or other bead-based)	Days since LH peak
Cortez-2014	22	Ptid-22_Day-7	Other	Undefined	NA	7	NA	50	0.6	Negative	Negative	4.4	3	Negative	Negative	Negative	Negative	Negative	139	5.37	5.4	4.37	Ineligible - no menstrual cycle information	Ineligible - days since LH peak outside of allowed windows	Ineligible - days since LH peak outside of allowed windows	eotaxin	54.954087385762456	6356	CCL11	In	NA	NA	5.78015488510401	Published	Swab	Luminex (or other bead-based)	Days since LH peak
Cortez-2014	22	Ptid-22_Day-8	Other	Undefined	NA	8	NA	NA	NA	Negative	Negative	4.7	3	Negative	Negative	Negative	Negative	Negative	139	5.33	NA	4.44	Ineligible - no menstrual cycle information	Ineligible - days since LH peak outside of allowed windows	Ineligible - days since LH peak outside of allowed windows	eotaxin	50.11872336272722	6356	CCL11	In	NA	NA	5.647277761308516	Published	Swab	Luminex (or other bead-based)	Days since LH peak
Cortez-2014	22	Ptid-22_Day-9	Other	Undefined	NA	9	NA	61	0.4	Negative	Negative	4.7	3	Negative	Negative	Negative	Negative	Negative	139	3.94	5.39	4.64	Ineligible - no menstrual cycle information	Ineligible - days since LH peak outside of allowed windows	Ineligible - days since LH peak outside of allowed windows	eotaxin	36.30780547701014	6356	CCL11	In	NA	NA	5.182207828024286	Published	Swab	Luminex (or other bead-based)	Days since LH peak
Cortez-2014	22	Ptid-22_Day-10	Other	Undefined	NA	10	NA	NA	NA	Negative	Negative	4.4	3	Negative	Negative	Negative	Negative	Negative	139	5.31	NA	4.7	Ineligible - no menstrual cycle information	Ineligible - days since LH peak outside of allowed windows	Ineligible - days since LH peak outside of allowed windows	eotaxin	56.23413251903491	6356	CCL11	In	NA	NA	5.813374166052884	Published	Swab	Luminex (or other bead-based)	Days since LH peak
Cortez-2014	22	Ptid-22_Day-11	Other	Undefined	NA	11	NA	82	0.1	Negative	Negative	4.7	3	Negative	Negative	Negative	Negative	Negative	139	5.12	5.47	4.89	Ineligible - no menstrual cycle information	Ineligible - days since LH peak outside of allowed windows	Ineligible - days since LH peak outside of allowed windows	eotaxin	91.20108393559097	6356	CCL11	In	NA	NA	6.51097906597923	Published	Swab	Luminex (or other bead-based)	Days since LH peak
Cortez-2014	22	Ptid-22_Day-12	Other	Undefined	NA	12	NA	NA	NA	Negative	Negative	4.4	3	Negative	Negative	Negative	Negative	Negative	139	5.38	NA	4.01	Ineligible - no menstrual cycle information	Ineligible - days since LH peak outside of allowed windows	Ineligible - days since LH peak outside of allowed windows	eotaxin	66.06934480075961	6356	CCL11	In	NA	NA	6.045909132695	Published	Swab	Luminex (or other bead-based)	Days since LH peak
Cortez-2014	22	Ptid-22_Day-13	Other	Undefined	NA	13	NA	NA	NA	Negative	Negative	4.7	3	Negative	Negative	Negative	Negative	Negative	139	5.17	NA	5.19	Ineligible - no menstrual cycle information	Ineligible - days since LH peak outside of allowed windows	Ineligible - days since LH peak outside of allowed windows	eotaxin	72.44359600749902	6356	CCL11	In	NA	NA	6.178786256490494	Published	Swab	Luminex (or other bead-based)	Days since LH peak
Cortez-2014	22	Ptid-22_Day-14	Other	Undefined	NA	14	NA	100	0.7	Negative	Negative	4.7	3	Negative	Negative	Negative	Negative	Negative	139	5.49	0.48	5.33	Ineligible - no menstrual cycle information	Ineligible - days since LH peak outside of allowed windows	Ineligible - days since LH peak outside of allowed windows	eotaxin	72.44359600749902	6356	CCL11	In	NA	NA	6.178786256490494	Published	Swab	Luminex (or other bead-based)	Days since LH peak
Cortez-2014	22	Ptid-22_Day-16	Other	Undefined	NA	16	NA	29	1.4	Negative	Negative	4.4	3	Negative	Negative	Negative	Negative	Negative	139	5.52	5.68	5.37	Ineligible - no menstrual cycle information	Ineligible - days since LH peak outside of allowed windows	Ineligible - days since LH peak outside of allowed windows	eotaxin	35.48133892335755	6356	CCL11	In	NA	NA	5.148988547075412	Published	Swab	Luminex (or other bead-based)	Days since LH peak
Cortez-2014	22	Ptid-22_Day-17	Other	Undefined	NA	17	NA	NA	NA	Negative	Negative	4	3	Negative	Negative	Negative	Negative	Negative	139	5.65	NA	4.95	Ineligible - no menstrual cycle information	Ineligible - days since LH peak outside of allowed windows	Ineligible - days since LH peak outside of allowed windows	eotaxin	50.11872336272722	6356	CCL11	In	NA	NA	5.647277761308516	Published	Swab	Luminex (or other bead-based)	Days since LH peak
Cortez-2014	22	Ptid-22_Day-18	Other	Undefined	NA	18	NA	42	1.7	Negative	Negative	4	3	Negative	Negative	Negative	Negative	Negative	139	5.14	5.6	5.43	Ineligible - no menstrual cycle information	Ineligible - days since LH peak outside of allowed windows	Ineligible - days since LH peak outside of allowed windows	eotaxin	35.48133892335755	6356	CCL11	In	NA	NA	5.148988547075412	Published	Swab	Luminex (or other bead-based)	Days since LH peak
Cortez-2014	22	Ptid-22_Day-19	Other	Undefined	NA	19	NA	NA	NA	Negative	Negative	4.4	3	Negative	Negative	Negative	Negative	Negative	139	5.15	NA	2.93	Ineligible - no menstrual cycle information	Ineligible - days since LH peak outside of allowed windows	Ineligible - days since LH peak outside of allowed windows	eotaxin	15.488166189124811	6356	CCL11	In	NA	NA	3.953094432915961	Published	Swab	Luminex (or other bead-based)	Days since LH peak
Cortez-2014	22	Ptid-22_Day-20	Other	Undefined	NA	20	NA	NA	NA	Negative	Negative	4.4	3	Negative	Negative	Negative	Negative	Negative	139	5.13	NA	5	Ineligible - no menstrual cycle information	Ineligible - days since LH peak outside of allowed windows	Ineligible - days since LH peak outside of allowed windows	eotaxin	83.17637711026708	6356	CCL11	In	NA	NA	6.3781019421837355	Published	Swab	Luminex (or other bead-based)	Days since LH peak
Cortez-2014	22	Ptid-22_Day-21	Other	Undefined	NA	21	NA	NA	NA	Negative	Negative	4.7	3	Negative	Negative	Negative	Negative	Negative	139	5.15	5.62	1.94	Ineligible - no menstrual cycle information	Ineligible - days since LH peak outside of allowed windows	Ineligible - days since LH peak outside of allowed windows	eotaxin	93.3254300796991	6356	CCL11	In	NA	NA	6.544198346928104	Published	Swab	Luminex (or other bead-based)	Days since LH peak
Cortez-2014	23	Ptid-23_Day-5	Follicular	Follicular	-9	5	14	NA	NA	Negative	Negative	5	3	Negative	Negative	Negative	Negative	Negative	486	2.93	3.12	3.05	Eligible	Eligible	Eligible	eotaxin	33.11311214825911	6356	CCL11	In	NA	NA	5.049330704228791	Published	Swab	Luminex (or other bead-based)	Days since LH peak
Cortez-2014	23	Ptid-23_Day-6	Follicular	Follicular	-8	6	14	NA	NA	Negative	Positive	5.3	3	Negative	Negative	Negative	Negative	Negative	486	1.85	NA	0.95	Eligible	Eligible	Eligible	eotaxin	64.56542290346556	6356	CCL11	In	NA	NA	6.012689851746126	Published	Swab	Luminex (or other bead-based)	Days since LH peak
Cortez-2014	23	Ptid-23_Day-7	Follicular	Follicular	-7	7	14	25	0.4	Negative	Positive	5	3	Negative	Negative	Negative	Negative	Negative	486	2.69	2.67	0.95	Eligible	Eligible	Eligible	eotaxin	85.11380382023764	6356	CCL11	In	NA	NA	6.411321223132609	Published	Swab	Luminex (or other bead-based)	Days since LH peak
Cortez-2014	23	Ptid-23_Day-8	Follicular	Follicular	-6	8	14	NA	NA	Negative	Negative	5.5	3	Negative	Negative	Negative	Negative	Negative	486	1.83	NA	3.62	Eligible	Eligible	Eligible	eotaxin	21.87761623949553	6356	CCL11	In	NA	NA	4.451383647149066	Published	Swab	Luminex (or other bead-based)	Days since LH peak
Cortez-2014	23	Ptid-23_Day-9	Follicular	Follicular	-5	9	14	45	0.3	Negative	Negative	5.8	3	Negative	Negative	Negative	Negative	Negative	486	1.45	3.3	3.05	Eligible	Eligible	Eligible	eotaxin	16.218100973589298	6356	CCL11	In	NA	NA	4.019532994813709	Published	Swab	Luminex (or other bead-based)	Days since LH peak
Cortez-2014	23	Ptid-23_Day-10	Follicular	Follicular	-4	10	14	NA	NA	Negative	Negative	7	3	Negative	Negative	Negative	Negative	Negative	486	1.72	NA	2.99	Eligible	Eligible	Eligible	eotaxin	33.11311214825911	6356	CCL11	In	NA	NA	5.049330704228791	Published	Swab	Luminex (or other bead-based)	Days since LH peak
Cortez-2014	23	Ptid-23_Day-11	Follicular	Follicular	-3	11	14	123	0.2	Negative	Negative	7	3	Negative	Negative	Negative	Negative	Negative	486	2.44	3.54	2.68	Eligible	Eligible	Eligible	eotaxin	33.11311214825911	6356	CCL11	In	NA	NA	5.049330704228791	Published	Swab	Luminex (or other bead-based)	Days since LH peak
Cortez-2014	23	Ptid-23_Day-12	Follicular	Follicular	-2	12	14	NA	NA	Negative	Negative	5.8	3	Negative	Negative	Negative	Negative	Negative	486	2.44	NA	2.57	Eligible	Eligible	Eligible	eotaxin	45.708818961487495	6356	CCL11	In	NA	NA	5.514400637513021	Published	Swab	Luminex (or other bead-based)	Days since LH peak
Cortez-2014	23	Ptid-23_Day-13	Follicular	Follicular	-1	13	14	NA	NA	Negative	Negative	5.8	3	Positive	Negative	Negative	Negative	Negative	486	2.11	NA	3.42	Eligible	Eligible	Eligible	eotaxin	60.25595860743578	6356	CCL11	In	NA	NA	5.913032008899505	Published	Swab	Luminex (or other bead-based)	Days since LH peak
Cortez-2014	23	Ptid-23_Day-14	Periovulatory	Undefined	0	14	14	205	1	Negative	Negative	5.5	3	Positive	Negative	Negative	Negative	Negative	486	2.39	3.59	3.51	Ineligible - outside of their phase definition	Eligible	Eligible	eotaxin	60.25595860743578	6356	CCL11	In	NA	NA	5.913032008899505	Published	Swab	Luminex (or other bead-based)	Days since LH peak
Cortez-2014	23	Ptid-23_Day-15	Periovulatory	Luteal	1	15	14	NA	NA	Negative	Negative	4.7	3	Positive	Negative	Negative	Negative	Negative	486	2.4	NA	0.95	Eligible	Eligible	Eligible	eotaxin	51.28613839913648	6356	CCL11	In	NA	NA	5.6804970422573895	Published	Swab	Luminex (or other bead-based)	Days since LH peak
Cortez-2014	23	Ptid-23_Day-16	Luteal	Luteal	2	16	14	67	1.8	Negative	Negative	5.3	3	Positive	Negative	Negative	Negative	Negative	486	2.7	3.8	2.75	Eligible	Eligible	Eligible	eotaxin	54.954087385762456	6356	CCL11	In	NA	NA	5.78015488510401	Published	Swab	Luminex (or other bead-based)	Days since LH peak
Cortez-2014	23	Ptid-23_Day-17	Luteal	Luteal	3	17	14	NA	NA	Negative	Negative	5.8	3	Positive	Negative	Negative	Negative	Negative	486	2.72	NA	3.49	Eligible	Eligible	Eligible	eotaxin	42.65795188015925	6356	CCL11	In	NA	NA	5.414742794666401	Published	Swab	Luminex (or other bead-based)	Days since LH peak
Cortez-2014	23	Ptid-23_Day-18	Luteal	Luteal	4	18	14	67	7	Negative	Negative	6.1	3	Positive	Negative	Negative	Negative	Negative	486	2.36	3.93	3.75	Eligible	Eligible	Eligible	eotaxin	56.23413251903491	6356	CCL11	In	NA	NA	5.813374166052884	Published	Swab	Luminex (or other bead-based)	Days since LH peak
Cortez-2014	23	Ptid-23_Day-19	Luteal	Luteal	5	19	14	NA	NA	Negative	Negative	5.8	3	Positive	Negative	Negative	Negative	Negative	486	2.16	NA	3.72	Eligible	Eligible	Eligible	eotaxin	36.30780547701014	6356	CCL11	In	NA	NA	5.182207828024286	Published	Swab	Luminex (or other bead-based)	Days since LH peak
Cortez-2014	23	Ptid-23_Day-20	Luteal	Luteal	6	20	14	NA	NA	Negative	Negative	5.8	3	Positive	Negative	Negative	Negative	Negative	486	2.19	NA	2.9	Eligible	Eligible	Eligible	eotaxin	93.3254300796991	6356	CCL11	In	NA	NA	6.544198346928104	Published	Swab	Luminex (or other bead-based)	Days since LH peak
Cortez-2014	23	Ptid-23_Day-21	Luteal	Luteal	7	21	14	68	10.6	Negative	Negative	5.8	3	Positive	Negative	Negative	Negative	Negative	486	2.26	3.93	0.95	Eligible	Eligible	Eligible	eotaxin	41.68693834703355	6356	CCL11	In	NA	NA	5.381523513717528	Published	Swab	Luminex (or other bead-based)	Days since LH peak
Cortez-2014	23	Ptid-23_Day-22	Luteal	Luteal	8	22	14	NA	NA	Negative	Negative	5.8	3	Negative	Negative	Negative	Negative	Negative	486	2.26	NA	3.13	Eligible	Eligible	Eligible	eotaxin	97.72372209558107	6356	CCL11	In	NA	NA	6.610636908825851	Published	Swab	Luminex (or other bead-based)	Days since LH peak
Cortez-2014	23	Ptid-23_Day-23	Luteal	Luteal	9	23	14	90	13.8	Negative	Negative	5.8	3	Negative	Negative	Negative	Negative	Negative	486	2.07	3.78	3.21	Eligible	Eligible	Eligible	eotaxin	77.62471166286916	6356	CCL11	In	NA	NA	6.278444099337115	Published	Swab	Luminex (or other bead-based)	Days since LH peak
Cortez-2014	23	Ptid-23_Day-24	Luteal	Luteal	10	24	14	NA	NA	Negative	Negative	5.8	3	Negative	Negative	Negative	Negative	Negative	486	2.48	NA	2.88	Eligible	Eligible	Eligible	eotaxin	34.673685045253166	6356	CCL11	In	NA	NA	5.115769266126538	Published	Swab	Luminex (or other bead-based)	Days since LH peak
Cortez-2014	23	Ptid-23_Day-25	Luteal	Luteal	11	25	14	70	8.5	Negative	Negative	6.1	3	Negative	Negative	Negative	Negative	Negative	486	2.89	3.57	3.12	Eligible	Eligible	Eligible	eotaxin	75.85775750291836	6356	CCL11	In	NA	NA	6.245224818388241	Published	Swab	Luminex (or other bead-based)	Days since LH peak
Cortez-2014	24	Ptid-24_Day-2	Other	Follicular	-18	2	20	24	0.7	Positive	Negative	7	4	Negative	Negative	Negative	Negative	Negative	501	2.57	3.26	2.2	Eligible	Ineligible - active menses	Ineligible - active menses	eotaxin	50.11872336272722	6356	CCL11	In	NA	NA	5.647277761308516	Published	Swab	Luminex (or other bead-based)	Days since LH peak
Cortez-2014	24	Ptid-24_Day-3	Other	Follicular	-17	3	20	33	0.6	Positive	Negative	7	4	Negative	Negative	Negative	Negative	Negative	501	1.48	3.32	0.95	Eligible	Ineligible - active menses	Ineligible - active menses	eotaxin	36.30780547701014	6356	CCL11	In	NA	NA	5.182207828024286	Published	Swab	Luminex (or other bead-based)	Days since LH peak
Cortez-2014	24	Ptid-24_Day-4	Follicular	Follicular	-16	4	20	NA	NA	Negative	Negative	5.5	4	Negative	Negative	Negative	Negative	Negative	501	1.3	NA	2.06	Eligible	Eligible	Eligible	eotaxin	54.954087385762456	6356	CCL11	In	NA	NA	5.78015488510401	Published	Swab	Luminex (or other bead-based)	Days since LH peak
Cortez-2014	24	Ptid-24_Day-5	Follicular	Follicular	-15	5	20	32	0.3	Negative	Negative	6.1	4	Negative	Negative	Negative	Negative	Negative	501	2.19	3.47	2.05	Eligible	Eligible	Eligible	eotaxin	48.97788193684461	6356	CCL11	In	NA	NA	5.614058480359642	Published	Swab	Luminex (or other bead-based)	Days since LH peak
Cortez-2014	24	Ptid-24_Day-6	Follicular	Follicular	-14	6	20	NA	NA	Negative	Negative	6.1	4	Negative	Negative	Negative	Negative	Negative	501	1.98	NA	1.26	Eligible	Eligible	Eligible	eotaxin	63.09573444801933	6356	CCL11	In	NA	NA	5.979470570797252	Published	Swab	Luminex (or other bead-based)	Days since LH peak
Cortez-2014	24	Ptid-24_Day-7	Follicular	Follicular	-13	7	20	NA	NA	Negative	Positive	6.5	4	Negative	Negative	Negative	Negative	Negative	501	2.66	NA	0.95	Eligible	Eligible	Eligible	eotaxin	51.28613839913648	6356	CCL11	In	NA	NA	5.6804970422573895	Published	Swab	Luminex (or other bead-based)	Days since LH peak
Cortez-2014	24	Ptid-24_Day-8	Follicular	Follicular	-12	8	20	26	0.4	Negative	Negative	5.8	4	Negative	Negative	Negative	Negative	Negative	501	3.22	3.02	1.45	Eligible	Eligible	Eligible	eotaxin	8.31763771102671	6356	CCL11	In	NA	NA	3.0561738472963733	Published	Swab	Luminex (or other bead-based)	Days since LH peak
Cortez-2014	24	Ptid-24_Day-9	Follicular	Follicular	-11	9	20	NA	NA	Negative	Negative	5.5	4	Negative	Negative	Negative	Negative	Negative	501	2.34	NA	1.3	Eligible	Eligible	Eligible	eotaxin	45.708818961487495	6356	CCL11	In	NA	NA	5.514400637513021	Published	Swab	Luminex (or other bead-based)	Days since LH peak
Cortez-2014	24	Ptid-24_Day-10	Follicular	Follicular	-10	10	20	59	0.4	Negative	Negative	6.1	4	Negative	Negative	Negative	Negative	Negative	501	3.87	3.27	0.95	Eligible	Eligible	Eligible	eotaxin	81.2830516164099	6356	CCL11	In	NA	NA	6.344882661234862	Published	Swab	Luminex (or other bead-based)	Days since LH peak
Cortez-2014	24	Ptid-24_Day-11	Follicular	Follicular	-9	11	20	NA	NA	Negative	Negative	6.1	4	Positive	Negative	Negative	Negative	Negative	501	2.33	NA	0.95	Eligible	Eligible	Eligible	eotaxin	25.118864315095795	6356	CCL11	In	NA	NA	4.650699332842307	Published	Swab	Luminex (or other bead-based)	Days since LH peak
Cortez-2014	24	Ptid-24_Day-12	Follicular	Follicular	-8	12	20	51	0.8	Negative	Negative	5.8	4	Positive	Negative	Negative	Negative	Negative	501	2.73	3.19	0.95	Eligible	Eligible	Eligible	eotaxin	46.77351412871981	6356	CCL11	In	NA	NA	5.547619918461895	Published	Swab	Luminex (or other bead-based)	Days since LH peak
Cortez-2014	24	Ptid-24_Day-13	Follicular	Follicular	-7	13	20	NA	NA	Negative	Negative	6.1	4	Positive	Negative	Negative	Negative	Negative	501	2.98	NA	0.95	Eligible	Eligible	Eligible	eotaxin	56.23413251903491	6356	CCL11	In	NA	NA	5.813374166052884	Published	Swab	Luminex (or other bead-based)	Days since LH peak
Cortez-2014	24	Ptid-24_Day-14	Follicular	Follicular	-6	14	20	NA	NA	Negative	Negative	6.1	4	Positive	Negative	Negative	Negative	Negative	501	2.34	NA	2.03	Eligible	Eligible	Eligible	eotaxin	26.302679918953814	6356	CCL11	In	NA	NA	4.717137894740055	Published	Swab	Luminex (or other bead-based)	Days since LH peak
Cortez-2014	24	Ptid-24_Day-15	Follicular	Follicular	-5	15	20	65	0.4	Negative	Negative	5.8	4	Positive	Negative	Negative	Negative	Negative	501	2.57	2.89	0.95	Eligible	Eligible	Eligible	eotaxin	20.892961308540396	6356	CCL11	In	NA	NA	4.384945085251318	Published	Swab	Luminex (or other bead-based)	Days since LH peak
Cortez-2014	24	Ptid-24_Day-16	Follicular	Follicular	-4	16	20	NA	NA	Negative	Negative	5.8	4	Positive	Negative	Negative	Negative	Negative	501	2.41	NA	1.36	Eligible	Eligible	Eligible	eotaxin	9.772372209558107	6356	CCL11	In	NA	NA	3.288708813938489	Published	Swab	Luminex (or other bead-based)	Days since LH peak
Cortez-2014	24	Ptid-24_Day-17	Follicular	Follicular	-3	17	20	118	0.4	Negative	Negative	5.5	4	Positive	Negative	Negative	Negative	Negative	501	2.26	2.81	1.26	Eligible	Eligible	Eligible	eotaxin	51.28613839913648	6356	CCL11	In	NA	NA	5.6804970422573895	Published	Swab	Luminex (or other bead-based)	Days since LH peak
Cortez-2014	24	Ptid-24_Day-18	Follicular	Follicular	-2	18	20	NA	NA	Negative	Positive	5.8	4	Positive	Negative	Negative	Negative	Negative	501	2.51	NA	1.36	Eligible	Eligible	Eligible	eotaxin	46.77351412871981	6356	CCL11	In	NA	NA	5.547619918461895	Published	Swab	Luminex (or other bead-based)	Days since LH peak
Cortez-2014	24	Ptid-24_Day-19	Follicular	Follicular	-1	19	20	375	0.6	Negative	Negative	6.1	4	Positive	Negative	Negative	Negative	Negative	501	2.61	2.81	1.58	Eligible	Eligible	Eligible	eotaxin	38.90451449942807	6356	CCL11	In	NA	NA	5.281865670870906	Published	Swab	Luminex (or other bead-based)	Days since LH peak
Cortez-2014	24	Ptid-24_Day-20	Periovulatory	Undefined	0	20	20	NA	NA	Negative	Negative	6.5	4	Positive	Negative	Negative	Negative	Negative	501	2.34	NA	2.2	Ineligible - outside of their phase definition	Eligible	Eligible	eotaxin	29.512092266663856	6356	CCL11	In	NA	NA	4.883234299484423	Published	Swab	Luminex (or other bead-based)	Days since LH peak
Cortez-2014	24	Ptid-24_Day-22	Luteal	Luteal	2	22	20	173	2.8	Negative	Negative	6.5	4	Positive	Negative	Negative	Negative	Negative	501	2.59	3.02	1.58	Eligible	Eligible	Eligible	eotaxin	112.2018454301963	6356	CCL11	In	NA	NA	6.809952594519093	Published	Swab	Luminex (or other bead-based)	Days since LH peak
Cortez-2014	24	Ptid-24_Day-23	Luteal	Luteal	3	23	20	NA	NA	Negative	Negative	6.5	4	Positive	Negative	Negative	Negative	Negative	501	2.47	NA	1.36	Eligible	Eligible	Eligible	eotaxin	39.810717055349734	6356	CCL11	In	NA	NA	5.31508495181978	Published	Swab	Luminex (or other bead-based)	Days since LH peak
Cortez-2014	24	Ptid-24_Day-24	Luteal	Luteal	4	24	20	132	7.4	Negative	Negative	6.1	4	Positive	Negative	Negative	Negative	Negative	501	2.69	3.26	0.95	Eligible	Eligible	Eligible	eotaxin	46.77351412871981	6356	CCL11	In	NA	NA	5.547619918461895	Published	Swab	Luminex (or other bead-based)	Days since LH peak
Cortez-2014	24	Ptid-24_Day-25	Luteal	Luteal	5	25	20	NA	NA	Negative	Negative	6.1	4	Positive	Negative	Negative	Negative	Negative	501	2.74	NA	0.95	Eligible	Eligible	Eligible	eotaxin	37.15352290971726	6356	CCL11	In	NA	NA	5.215427108973159	Published	Swab	Luminex (or other bead-based)	Days since LH peak
Cortez-2014	24	Ptid-24_Day-26	Luteal	Luteal	6	26	20	NA	NA	Negative	Negative	6.1	4	Positive	Negative	Negative	Negative	Negative	501	3.7	NA	1.36	Eligible	Eligible	Eligible	eotaxin	52.48074602497726	6356	CCL11	In	NA	NA	5.713716323206263	Published	Swab	Luminex (or other bead-based)	Days since LH peak
Cortez-2014	24	Ptid-24_Day-27	Luteal	Luteal	7	27	20	154	15.9	Negative	Negative	5.8	4	Positive	Negative	Negative	Negative	Negative	501	2.45	3.26	1.78	Eligible	Eligible	Eligible	eotaxin	29.512092266663856	6356	CCL11	In	NA	NA	4.883234299484423	Published	Swab	Luminex (or other bead-based)	Days since LH peak
Cortez-2014	24	Ptid-24_Day-28	Luteal	Luteal	8	28	20	NA	NA	Negative	Negative	6.1	4	Positive	Negative	Negative	Negative	Negative	501	3.03	NA	0.95	Eligible	Eligible	Eligible	eotaxin	42.65795188015925	6356	CCL11	In	NA	NA	5.414742794666401	Published	Swab	Luminex (or other bead-based)	Days since LH peak
Cortez-2014	24	Ptid-24_Day-29	Luteal	Luteal	9	29	20	152	15.4	Negative	Negative	5.8	4	Positive	Negative	Negative	Negative	Negative	501	2.74	3.27	1.58	Eligible	Eligible	Eligible	eotaxin	33.884415613920254	6356	CCL11	In	NA	NA	5.082549985177664	Published	Swab	Luminex (or other bead-based)	Days since LH peak
Cortez-2014	24	Ptid-24_Day-30	Luteal	Luteal	10	30	20	NA	NA	Negative	Negative	6.5	4	Negative	Negative	Negative	Negative	Negative	501	3.1	NA	1.26	Eligible	Eligible	Eligible	eotaxin	30.902954325135905	6356	CCL11	In	NA	NA	4.94967286138217	Published	Swab	Luminex (or other bead-based)	Days since LH peak
Cortez-2014	24	Ptid-24_Day-31	Luteal	Luteal	11	31	20	NA	NA	Negative	Positive	6.5	4	Negative	Negative	Negative	Negative	Negative	501	2.86	NA	0.95	Eligible	Eligible	Eligible	eotaxin	36.30780547701014	6356	CCL11	In	NA	NA	5.182207828024286	Published	Swab	Luminex (or other bead-based)	Days since LH peak
Cortez-2014	25	Ptid-25_Day-2	Other	Follicular	-12	2	14	39	0.8	Positive	Negative	7	2	Positive	Positive	Negative	Negative	Negative	555	1.36	0.48	0.95	Eligible	Ineligible - active menses	Ineligible - active menses	eotaxin	63.09573444801933	6356	CCL11	In	NA	NA	5.979470570797252	Published	Swab	Luminex (or other bead-based)	Days since LH peak
Cortez-2014	25	Ptid-25_Day-3	Other	Follicular	-11	3	14	30	0.8	Positive	Negative	7	2	Positive	Positive	Negative	Negative	Negative	555	0.95	0.48	1.7	Eligible	Ineligible - active menses	Ineligible - active menses	eotaxin	52.48074602497726	6356	CCL11	In	NA	NA	5.713716323206263	Published	Swab	Luminex (or other bead-based)	Days since LH peak
Cortez-2014	25	Ptid-25_Day-4	Follicular	Follicular	-10	4	14	NA	NA	Negative	Negative	5.8	2	Positive	Positive	Negative	Negative	Negative	555	0.95	NA	1.52	Eligible	Eligible	Eligible	eotaxin	45.708818961487495	6356	CCL11	In	NA	NA	5.514400637513021	Published	Swab	Luminex (or other bead-based)	Days since LH peak
Cortez-2014	25	Ptid-25_Day-5	Other	Follicular	-9	5	14	30	0.6	Positive	Negative	7	2	Positive	Positive	Negative	Negative	Negative	555	0.95	1.41	1.26	Eligible	Ineligible - active menses	Ineligible - active menses	eotaxin	64.56542290346556	6356	CCL11	In	NA	NA	6.012689851746126	Published	Swab	Luminex (or other bead-based)	Days since LH peak
Cortez-2014	25	Ptid-25_Day-6	Follicular	Follicular	-8	6	14	NA	NA	Negative	Negative	5.8	2	Positive	Positive	Negative	Negative	Negative	555	0.95	NA	0.95	Eligible	Eligible	Eligible	eotaxin	64.56542290346556	6356	CCL11	In	NA	NA	6.012689851746126	Published	Swab	Luminex (or other bead-based)	Days since LH peak
Cortez-2014	25	Ptid-25_Day-7	Follicular	Follicular	-7	7	14	NA	NA	Negative	Negative	5.5	2	Negative	Negative	Negative	Negative	Negative	555	0.95	NA	0.95	Eligible	Eligible	Eligible	eotaxin	45.708818961487495	6356	CCL11	In	NA	NA	5.514400637513021	Published	Swab	Luminex (or other bead-based)	Days since LH peak
Cortez-2014	25	Ptid-25_Day-8	Follicular	Follicular	-6	8	14	62	0.4	Negative	Positive	5.5	2	Negative	Negative	Negative	Negative	Negative	555	1.26	1.48	0.95	Eligible	Eligible	Eligible	eotaxin	52.48074602497726	6356	CCL11	In	NA	NA	5.713716323206263	Published	Swab	Luminex (or other bead-based)	Days since LH peak
Cortez-2014	25	Ptid-25_Day-9	Follicular	Follicular	-5	9	14	NA	NA	Negative	Negative	5	2	Negative	Negative	Negative	Negative	Negative	555	1.4	NA	1.3	Eligible	Eligible	Eligible	eotaxin	27.542287033381662	6356	CCL11	In	NA	NA	4.783576456637801	Published	Swab	Luminex (or other bead-based)	Days since LH peak
Cortez-2014	25	Ptid-25_Day-10	Follicular	Follicular	-4	10	14	91	0.9	Negative	Negative	4.7	2	Negative	Negative	Negative	Negative	Negative	555	0.95	1.18	0.95	Eligible	Eligible	Eligible	eotaxin	30.902954325135905	6356	CCL11	In	NA	NA	4.94967286138217	Published	Swab	Luminex (or other bead-based)	Days since LH peak
Cortez-2014	25	Ptid-25_Day-11	Follicular	Follicular	-3	11	14	NA	NA	Negative	Negative	4.7	2	Negative	Negative	Negative	Negative	Negative	555	1.26	NA	0.95	Eligible	Eligible	Eligible	eotaxin	30.19951720402016	6356	CCL11	In	NA	NA	4.916453580433296	Published	Swab	Luminex (or other bead-based)	Days since LH peak
Cortez-2014	25	Ptid-25_Day-12	Follicular	Follicular	-2	12	14	192	1.4	Negative	Positive	4.4	2	Negative	Negative	Negative	Negative	Negative	555	0.95	1.45	0.95	Eligible	Eligible	Eligible	eotaxin	100	6356	CCL11	In	NA	NA	6.643856189774724	Published	Swab	Luminex (or other bead-based)	Days since LH peak
Cortez-2014	25	Ptid-25_Day-13	Follicular	Follicular	-1	13	14	NA	NA	Negative	Negative	4.7	2	Negative	Negative	Negative	Negative	Negative	555	0.95	NA	1.3	Eligible	Eligible	Eligible	eotaxin	52.48074602497726	6356	CCL11	In	NA	NA	5.713716323206263	Published	Swab	Luminex (or other bead-based)	Days since LH peak
Cortez-2014	25	Ptid-25_Day-14	Periovulatory	Undefined	0	14	14	NA	NA	Negative	Positive	4.7	2	Positive	Negative	Negative	Negative	Negative	555	0.95	NA	0.95	Ineligible - outside of their phase definition	Eligible	Eligible	eotaxin	43.65158322401658	6356	CCL11	In	NA	NA	5.447962075615274	Published	Swab	Luminex (or other bead-based)	Days since LH peak
Cortez-2014	25	Ptid-25_Day-15	Periovulatory	Luteal	1	15	14	49	2.4	Negative	Negative	5	2	Positive	Negative	Negative	Negative	Negative	555	0.95	1.58	0.95	Eligible	Eligible	Eligible	eotaxin	19.952623149688797	6356	CCL11	In	NA	NA	4.318506523353571	Published	Swab	Luminex (or other bead-based)	Days since LH peak
Cortez-2014	25	Ptid-25_Day-16	Luteal	Luteal	2	16	14	NA	NA	Negative	Positive	5.3	2	Positive	Negative	Negative	Negative	Negative	555	0.95	NA	0.95	Eligible	Eligible	Eligible	eotaxin	14.12537544622754	6356	CCL11	In	NA	NA	3.8202173091204665	Published	Swab	Luminex (or other bead-based)	Days since LH peak
Cortez-2014	25	Ptid-25_Day-17	Luteal	Luteal	3	17	14	70	7.1	Negative	Positive	5	2	Positive	Negative	Negative	Negative	Negative	555	0.95	1	0.95	Eligible	Eligible	Eligible	eotaxin	53.70317963702527	6356	CCL11	In	NA	NA	5.746935604155137	Published	Swab	Luminex (or other bead-based)	Days since LH peak
Cortez-2014	25	Ptid-25_Day-18	Luteal	Luteal	4	18	14	NA	NA	Negative	Negative	5	2	Positive	Negative	Negative	Negative	Negative	555	1.3	NA	0.95	Eligible	Eligible	Eligible	eotaxin	2.8117066259517456	6356	CCL11	Below	NA	NA	1.4914460711655217	Published	Swab	Luminex (or other bead-based)	Days since LH peak
Cortez-2014	25	Ptid-25_Day-19	Luteal	Luteal	5	19	14	95	13.6	Negative	Negative	5.3	2	Positive	Negative	Negative	Negative	Negative	555	1.26	1.04	0.95	Eligible	Eligible	Eligible	eotaxin	38.018939632056124	6356	CCL11	In	NA	NA	5.248646389922032	Published	Swab	Luminex (or other bead-based)	Days since LH peak
Cortez-2014	25	Ptid-25_Day-20	Luteal	Luteal	6	20	14	NA	NA	Negative	Negative	5.3	2	Positive	Negative	Negative	Negative	Negative	555	0.95	NA	0.95	Eligible	Eligible	Eligible	eotaxin	33.884415613920254	6356	CCL11	In	NA	NA	5.082549985177664	Published	Swab	Luminex (or other bead-based)	Days since LH peak
Cortez-2014	25	Ptid-25_Day-21	Luteal	Luteal	7	21	14	NA	NA	Negative	Positive	5	2	Positive	Negative	Negative	Negative	Negative	555	0.95	NA	0.95	Eligible	Eligible	Eligible	eotaxin	15.848931924611133	6356	CCL11	In	NA	NA	3.986313713864835	Published	Swab	Luminex (or other bead-based)	Days since LH peak
Cortez-2014	25	Ptid-25_Day-22	Luteal	Luteal	8	22	14	127	17	Negative	Negative	5.5	2	Positive	Negative	Negative	Negative	Negative	555	0.95	1.3	0.95	Eligible	Eligible	Eligible	eotaxin	53.70317963702527	6356	CCL11	In	NA	NA	5.746935604155137	Published	Swab	Luminex (or other bead-based)	Days since LH peak
Cortez-2014	25	Ptid-25_Day-23	Luteal	Luteal	9	23	14	NA	NA	Negative	Negative	5	2	Positive	Negative	Negative	Negative	Negative	555	1.3	NA	0.95	Eligible	Eligible	Eligible	eotaxin	69.18309709189366	6356	CCL11	In	NA	NA	6.112347694592747	Published	Swab	Luminex (or other bead-based)	Days since LH peak
Cortez-2014	25	Ptid-25_Day-24	Luteal	Luteal	10	24	14	149	14.1	Negative	Negative	5.5	2	Positive	Negative	Negative	Negative	Negative	555	0.95	1.23	0.95	Eligible	Eligible	Eligible	eotaxin	64.56542290346556	6356	CCL11	In	NA	NA	6.012689851746126	Published	Swab	Luminex (or other bead-based)	Days since LH peak
Cortez-2014	25	Ptid-25_Day-25	Luteal	Luteal	11	25	14	NA	NA	Negative	Negative	5.5	2	Positive	Negative	Negative	Negative	Negative	555	0.95	NA	0.95	Eligible	Eligible	Eligible	eotaxin	58.8843655355589	6356	CCL11	In	NA	NA	5.879812727950632	Published	Swab	Luminex (or other bead-based)	Days since LH peak
Cortez-2014	25	Ptid-25_Day-26	Luteal	Luteal	12	26	14	NA	NA	Negative	Negative	5.8	2	Positive	Negative	Negative	Negative	Negative	555	0.95	NA	0.95	Eligible	Eligible	Eligible	eotaxin	64.56542290346556	6356	CCL11	In	NA	NA	6.012689851746126	Published	Swab	Luminex (or other bead-based)	Days since LH peak
Cortez-2014	25	Ptid-25_Day-27	Other	Luteal	13	27	14	73	5.2	Negative	Negative	5.3	2	Positive	Negative	Negative	Negative	Negative	555	0.95	1.41	0.95	Eligible	Ineligible - days since LH peak outside of allowed windows	Ineligible - days since LH peak outside of allowed windows	eotaxin	39.810717055349734	6356	CCL11	In	NA	NA	5.31508495181978	Published	Swab	Luminex (or other bead-based)	Days since LH peak
Cortez-2014	25	Ptid-25_Day-28	Other	Luteal	14	28	14	NA	NA	Negative	Positive	6.1	2	Positive	Negative	Negative	Negative	Negative	555	1.63	NA	1.36	Eligible	Ineligible - days since LH peak outside of allowed windows	Ineligible - days since LH peak outside of allowed windows	eotaxin	81.2830516164099	6356	CCL11	In	NA	NA	6.344882661234862	Published	Swab	Luminex (or other bead-based)	Days since LH peak
Cortez-2014	25	Ptid-25_Day-29	Other	Luteal	15	29	14	31	1.1	Negative	Negative	5.5	2	Positive	Negative	Negative	Negative	Negative	555	0.95	0.95	1.3	Eligible	Ineligible - days since LH peak outside of allowed windows	Ineligible - days since LH peak outside of allowed windows	eotaxin	54.954087385762456	6356	CCL11	In	NA	NA	5.78015488510401	Published	Swab	Luminex (or other bead-based)	Days since LH peak
Cortez-2014	26	Ptid-26_Day-2	Other	Follicular	-12	2	14	38	0.8	Positive	Positive	7	3	Negative	Negative	Negative	Positive	Positive	296	3.58	4.16	2.59	Eligible	Ineligible - active menses	Ineligible - active menses	eotaxin	39.810717055349734	6356	CCL11	In	NA	NA	5.31508495181978	Published	Swab	Luminex (or other bead-based)	Days since LH peak
Cortez-2014	26	Ptid-26_Day-3	Other	Follicular	-11	3	14	NA	NA	Positive	Negative	7	3	Negative	Negative	Negative	Positive	Positive	296	3.54	NA	3.38	Eligible	Ineligible - active menses	Ineligible - active menses	eotaxin	39.810717055349734	6356	CCL11	In	NA	NA	5.31508495181978	Published	Swab	Luminex (or other bead-based)	Days since LH peak
Cortez-2014	26	Ptid-26_Day-4	Follicular	Follicular	-10	4	14	77	0.5	Negative	Negative	5.5	3	Negative	Negative	Negative	Positive	Positive	296	4.29	4.19	3.47	Eligible	Eligible	Eligible	eotaxin	61.65950018614822	6356	CCL11	In	NA	NA	5.946251289848378	Published	Swab	Luminex (or other bead-based)	Days since LH peak
Cortez-2014	26	Ptid-26_Day-5	Follicular	Follicular	-9	5	14	NA	NA	Negative	Negative	5.8	3	Negative	Negative	Negative	Positive	Positive	296	4.23	NA	3.73	Eligible	Eligible	Eligible	eotaxin	34.673685045253166	6356	CCL11	In	NA	NA	5.115769266126538	Published	Swab	Luminex (or other bead-based)	Days since LH peak
Cortez-2014	26	Ptid-26_Day-6	Follicular	Follicular	-8	6	14	NA	NA	Negative	Negative	4.7	3	Negative	Negative	Negative	Negative	Positive	296	4.18	NA	3.62	Eligible	Eligible	Eligible	eotaxin	47.86300923226383	6356	CCL11	In	NA	NA	5.580839199410769	Published	Swab	Luminex (or other bead-based)	Days since LH peak
Cortez-2014	26	Ptid-26_Day-7	Follicular	Follicular	-7	7	14	82	0.2	Negative	Negative	4.7	3	Negative	Negative	Negative	Negative	Positive	296	4.11	4.02	0.95	Eligible	Eligible	Eligible	eotaxin	20.417379446695296	6356	CCL11	In	NA	NA	4.351725804302445	Published	Swab	Luminex (or other bead-based)	Days since LH peak
Cortez-2014	26	Ptid-26_Day-8	Follicular	Follicular	-6	8	14	NA	NA	Negative	Negative	4.7	3	Negative	Negative	Negative	Negative	Negative	296	4.1	NA	3.04	Eligible	Eligible	Eligible	eotaxin	41.68693834703355	6356	CCL11	In	NA	NA	5.381523513717528	Published	Swab	Luminex (or other bead-based)	Days since LH peak
Cortez-2014	26	Ptid-26_Day-9	Follicular	Follicular	-5	9	14	147	0.4	Negative	Negative	4.7	3	Negative	Negative	Negative	Negative	Negative	296	3.77	4.19	3.82	Eligible	Eligible	Eligible	eotaxin	60.25595860743578	6356	CCL11	In	NA	NA	5.913032008899505	Published	Swab	Luminex (or other bead-based)	Days since LH peak
Cortez-2014	26	Ptid-26_Day-10	Follicular	Follicular	-4	10	14	NA	NA	Negative	Positive	5	3	Negative	Negative	Negative	Negative	Negative	296	3.07	NA	3.5	Eligible	Eligible	Eligible	eotaxin	43.65158322401658	6356	CCL11	In	NA	NA	5.447962075615274	Published	Swab	Luminex (or other bead-based)	Days since LH peak
Cortez-2014	26	Ptid-26_Day-11	Follicular	Follicular	-3	11	14	126	0.4	Negative	Negative	4.4	3	Negative	Negative	Negative	Negative	Negative	296	2.86	4.15	1.63	Eligible	Eligible	Eligible	eotaxin	37.15352290971726	6356	CCL11	In	NA	NA	5.215427108973159	Published	Swab	Luminex (or other bead-based)	Days since LH peak
Cortez-2014	26	Ptid-26_Day-12	Follicular	Follicular	-2	12	14	NA	NA	Negative	Negative	4.4	3	Negative	Negative	Negative	Negative	Negative	296	3.15	NA	3.54	Eligible	Eligible	Eligible	eotaxin	38.018939632056124	6356	CCL11	In	NA	NA	5.248646389922032	Published	Swab	Luminex (or other bead-based)	Days since LH peak
Cortez-2014	26	Ptid-26_Day-13	Follicular	Follicular	-1	13	14	NA	NA	Negative	Negative	4.4	3	Negative	Negative	Negative	Negative	Negative	296	3.19	NA	3.3	Eligible	Eligible	Eligible	eotaxin	35.48133892335755	6356	CCL11	In	NA	NA	5.148988547075412	Published	Swab	Luminex (or other bead-based)	Days since LH peak
Cortez-2014	26	Ptid-26_Day-14	Periovulatory	Undefined	0	14	14	188	0.8	Negative	Negative	4	3	Negative	Negative	Negative	Negative	Negative	296	2.23	4.33	3.25	Ineligible - outside of their phase definition	Eligible	Eligible	eotaxin	33.884415613920254	6356	CCL11	In	NA	NA	5.082549985177664	Published	Swab	Luminex (or other bead-based)	Days since LH peak
Cortez-2014	26	Ptid-26_Day-15	Periovulatory	Luteal	1	15	14	NA	NA	Negative	Negative	4	3	Negative	Negative	Negative	Negative	Negative	296	2.35	NA	0.95	Eligible	Eligible	Eligible	eotaxin	38.018939632056124	6356	CCL11	In	NA	NA	5.248646389922032	Published	Swab	Luminex (or other bead-based)	Days since LH peak
Cortez-2014	26	Ptid-26_Day-16	Luteal	Luteal	2	16	14	84	1.4	Negative	Negative	4	3	Negative	Negative	Negative	Negative	Negative	296	3.09	4.26	3.39	Eligible	Eligible	Eligible	eotaxin	42.65795188015925	6356	CCL11	In	NA	NA	5.414742794666401	Published	Swab	Luminex (or other bead-based)	Days since LH peak
Cortez-2014	26	Ptid-26_Day-17	Luteal	Luteal	3	17	14	NA	NA	Negative	Negative	4	3	Negative	Negative	Negative	Negative	Negative	296	3.35	NA	3.16	Eligible	Eligible	Eligible	eotaxin	50.11872336272722	6356	CCL11	In	NA	NA	5.647277761308516	Published	Swab	Luminex (or other bead-based)	Days since LH peak
Cortez-2014	26	Ptid-26_Day-18	Luteal	Luteal	4	18	14	147	2.7	Negative	Negative	4.4	3	Negative	Negative	Negative	Negative	Negative	296	3.51	4.26	2.72	Eligible	Eligible	Eligible	eotaxin	43.65158322401658	6356	CCL11	In	NA	NA	5.447962075615274	Published	Swab	Luminex (or other bead-based)	Days since LH peak
Cortez-2014	26	Ptid-26_Day-19	Luteal	Luteal	5	19	14	NA	NA	Negative	Negative	4.4	3	Negative	Negative	Negative	Negative	Negative	296	3.52	NA	3.03	Eligible	Eligible	Eligible	eotaxin	33.884415613920254	6356	CCL11	In	NA	NA	5.082549985177664	Published	Swab	Luminex (or other bead-based)	Days since LH peak
Cortez-2014	26	Ptid-26_Day-20	Luteal	Luteal	6	20	14	NA	NA	Negative	Negative	4.4	3	Negative	Negative	Negative	Negative	Negative	296	3.5	NA	3.17	Eligible	Eligible	Eligible	eotaxin	31.622776601683793	6356	CCL11	In	NA	NA	4.9828921423310435	Published	Swab	Luminex (or other bead-based)	Days since LH peak
Cortez-2014	26	Ptid-26_Day-21	Luteal	Luteal	7	21	14	161	6.1	Negative	Negative	4	3	Negative	Negative	Negative	Negative	Negative	296	3.18	3.97	2.36	Eligible	Eligible	Eligible	eotaxin	41.68693834703355	6356	CCL11	In	NA	NA	5.381523513717528	Published	Swab	Luminex (or other bead-based)	Days since LH peak
Cortez-2014	26	Ptid-26_Day-22	Luteal	Luteal	8	22	14	NA	NA	Negative	Negative	4	3	Negative	Negative	Negative	Negative	Negative	296	3.56	NA	2.46	Eligible	Eligible	Eligible	eotaxin	20.417379446695296	6356	CCL11	In	NA	NA	4.351725804302445	Published	Swab	Luminex (or other bead-based)	Days since LH peak
Cortez-2014	26	Ptid-26_Day-23	Luteal	Luteal	9	23	14	88	7.8	Negative	Negative	4.4	3	Negative	Negative	Negative	Negative	Negative	296	3.49	4.01	2.97	Eligible	Eligible	Eligible	eotaxin	34.673685045253166	6356	CCL11	In	NA	NA	5.115769266126538	Published	Swab	Luminex (or other bead-based)	Days since LH peak
Cortez-2014	26	Ptid-26_Day-24	Luteal	Luteal	10	24	14	NA	NA	Negative	Negative	4	3	Negative	Negative	Negative	Negative	Negative	296	1.97	NA	1.9	Eligible	Eligible	Eligible	eotaxin	22.908676527677734	6356	CCL11	In	NA	NA	4.517822209046813	Published	Swab	Luminex (or other bead-based)	Days since LH peak
Cortez-2014	26	Ptid-26_Day-25	Luteal	Luteal	11	25	14	NA	NA	Negative	Negative	4.4	3	Negative	Negative	Negative	Negative	Negative	296	3.89	NA	0.95	Eligible	Eligible	Eligible	eotaxin	46.77351412871981	6356	CCL11	In	NA	NA	5.547619918461895	Published	Swab	Luminex (or other bead-based)	Days since LH peak
Cortez-2014	26	Ptid-26_Day-26	Luteal	Luteal	12	26	14	90	6.6	Negative	Negative	4	3	Negative	Negative	Negative	Negative	Negative	296	4.26	4.13	3.03	Eligible	Eligible	Eligible	eotaxin	39.810717055349734	6356	CCL11	In	NA	NA	5.31508495181978	Published	Swab	Luminex (or other bead-based)	Days since LH peak
Cortez-2014	26	Ptid-26_Day-27	Other	Luteal	13	27	14	NA	NA	Negative	Negative	4	3	Negative	Negative	Negative	Negative	Negative	296	3.8	NA	3.2	Eligible	Ineligible - days since LH peak outside of allowed windows	Ineligible - days since LH peak outside of allowed windows	eotaxin	29.512092266663856	6356	CCL11	In	NA	NA	4.883234299484423	Published	Swab	Luminex (or other bead-based)	Days since LH peak
Cortez-2014	26	Ptid-26_Day-28	Other	Luteal	14	28	14	73	3.9	Negative	Negative	4.4	3	Negative	Negative	Negative	Negative	Negative	296	4.24	4.06	3.42	Eligible	Ineligible - days since LH peak outside of allowed windows	Ineligible - days since LH peak outside of allowed windows	eotaxin	37.15352290971726	6356	CCL11	In	NA	NA	5.215427108973159	Published	Swab	Luminex (or other bead-based)	Days since LH peak
Cortez-2014	26	Ptid-26_Day-29	Other	Luteal	15	29	14	NA	NA	Negative	Negative	4.4	3	Negative	Negative	Negative	Negative	Negative	296	4.29	NA	1.92	Eligible	Ineligible - days since LH peak outside of allowed windows	Ineligible - days since LH peak outside of allowed windows	eotaxin	33.11311214825911	6356	CCL11	In	NA	NA	5.049330704228791	Published	Swab	Luminex (or other bead-based)	Days since LH peak
Cortez-2014	26	Ptid-26_Day-30	Other	Luteal	16	30	14	NA	NA	Negative	Negative	4	3	Negative	Negative	Negative	Negative	Negative	296	4.4	NA	0.95	Eligible	Ineligible - days since LH peak outside of allowed windows	Ineligible - days since LH peak outside of allowed windows	eotaxin	30.19951720402016	6356	CCL11	In	NA	NA	4.916453580433296	Published	Swab	Luminex (or other bead-based)	Days since LH peak
Cortez-2014	26	Ptid-26_Day-31	Other	Luteal	17	31	14	38	0.9	Negative	Negative	4.4	3	Negative	Negative	Negative	Negative	Negative	296	4.38	3.91	3.64	Eligible	Ineligible - days since LH peak outside of allowed windows	Ineligible - days since LH peak outside of allowed windows	eotaxin	5.248074602497725	6356	CCL11	In	NA	NA	2.3917882283189007	Published	Swab	Luminex (or other bead-based)	Days since LH peak
Cortez-2014	27	Ptid-27_Day-2	Other	Follicular	-9	2	11	NA	NA	Positive	Negative	7	0	Positive	Negative	Negative	Negative	Negative	354	3.55	NA	3.67	Eligible	Ineligible - active menses	Ineligible - active menses	eotaxin	35.48133892335755	6356	CCL11	In	NA	NA	5.148988547075412	Published	Swab	Luminex (or other bead-based)	Days since LH peak
Cortez-2014	27	Ptid-27_Day-3	Other	Follicular	-8	3	11	45	0.1	Positive	Negative	7	0	Positive	Negative	Negative	Negative	Negative	354	4.35	4.75	3.84	Eligible	Ineligible - active menses	Ineligible - active menses	eotaxin	33.884415613920254	6356	CCL11	In	NA	NA	5.082549985177664	Published	Swab	Luminex (or other bead-based)	Days since LH peak
Cortez-2014	27	Ptid-27_Day-4	Other	Follicular	-7	4	11	NA	NA	Positive	Negative	7	0	Positive	Negative	Negative	Negative	Negative	354	4.22	NA	3.56	Eligible	Ineligible - active menses	Ineligible - active menses	eotaxin	64.56542290346556	6356	CCL11	In	NA	NA	6.012689851746126	Published	Swab	Luminex (or other bead-based)	Days since LH peak
Cortez-2014	27	Ptid-27_Day-5	Follicular	Follicular	-6	5	11	19	0.1	Negative	Negative	5.8	0	Positive	Negative	Negative	Negative	Negative	354	4.07	4.66	3.81	Eligible	Eligible	Eligible	eotaxin	95.49925860214358	6356	CCL11	In	NA	NA	6.577417627876978	Published	Swab	Luminex (or other bead-based)	Days since LH peak
Cortez-2014	27	Ptid-27_Day-6	Follicular	Follicular	-5	6	11	NA	NA	Negative	Negative	5.8	0	Positive	Negative	Negative	Negative	Negative	354	3.37	NA	3.88	Eligible	Eligible	Eligible	eotaxin	104.71285480508996	6356	CCL11	In	NA	NA	6.710294751672472	Published	Swab	Luminex (or other bead-based)	Days since LH peak
Cortez-2014	27	Ptid-27_Day-7	Follicular	Follicular	-4	7	11	41	0.1	Negative	Negative	5.8	0	Positive	Negative	Negative	Negative	Negative	354	3.69	4.72	2.93	Eligible	Eligible	Eligible	eotaxin	54.954087385762456	6356	CCL11	In	NA	NA	5.78015488510401	Published	Swab	Luminex (or other bead-based)	Days since LH peak
Cortez-2014	27	Ptid-27_Day-8	Follicular	Follicular	-3	8	11	NA	NA	Negative	Negative	5.5	0	Negative	Negative	Negative	Negative	Negative	354	4.2	NA	3.65	Eligible	Eligible	Eligible	eotaxin	63.09573444801933	6356	CCL11	In	NA	NA	5.979470570797252	Published	Swab	Luminex (or other bead-based)	Days since LH peak
Cortez-2014	27	Ptid-27_Day-9	Follicular	Follicular	-2	9	11	NA	NA	Negative	Negative	5.5	0	Positive	Negative	Negative	Negative	Negative	354	3.62	NA	3.9	Eligible	Eligible	Eligible	eotaxin	97.72372209558107	6356	CCL11	In	NA	NA	6.610636908825851	Published	Swab	Luminex (or other bead-based)	Days since LH peak
Cortez-2014	27	Ptid-27_Day-10	Follicular	Follicular	-1	10	11	145	0.1	Negative	Negative	5.8	0	Positive	Negative	Negative	Negative	Negative	354	1.48	4.98	4.05	Eligible	Eligible	Eligible	eotaxin	23.442288153199225	6356	CCL11	In	NA	NA	4.551041489995686	Published	Swab	Luminex (or other bead-based)	Days since LH peak
Cortez-2014	27	Ptid-27_Day-11	Periovulatory	Undefined	0	11	11	NA	NA	Negative	Negative	5.8	0	Positive	Negative	Negative	Negative	Negative	354	1.94	NA	4.14	Ineligible - outside of their phase definition	Eligible	Eligible	eotaxin	52.48074602497726	6356	CCL11	In	NA	NA	5.713716323206263	Published	Swab	Luminex (or other bead-based)	Days since LH peak
Cortez-2014	27	Ptid-27_Day-12	Periovulatory	Luteal	1	12	11	51	0.3	Negative	Negative	6.5	0	Positive	Negative	Negative	Negative	Negative	354	4.4	5.1	2.6	Eligible	Eligible	Eligible	eotaxin	42.65795188015925	6356	CCL11	In	NA	NA	5.414742794666401	Published	Swab	Luminex (or other bead-based)	Days since LH peak
Cortez-2014	27	Ptid-27_Day-13	Luteal	Luteal	2	13	11	NA	NA	Negative	Negative	5.8	0	Positive	Negative	Negative	Negative	Negative	354	3.1	NA	2.64	Eligible	Eligible	Eligible	eotaxin	75.85775750291836	6356	CCL11	In	NA	NA	6.245224818388241	Published	Swab	Luminex (or other bead-based)	Days since LH peak
Cortez-2014	27	Ptid-27_Day-14	Luteal	Luteal	3	14	11	61	2.2	Negative	Negative	6.1	0	Positive	Negative	Negative	Negative	Negative	354	3.57	5.24	2.6	Eligible	Eligible	Eligible	eotaxin	93.3254300796991	6356	CCL11	In	NA	NA	6.544198346928104	Published	Swab	Luminex (or other bead-based)	Days since LH peak
Cortez-2014	27	Ptid-27_Day-15	Luteal	Luteal	4	15	11	NA	NA	Negative	Negative	5.8	0	Positive	Negative	Negative	Negative	Negative	354	3.62	NA	2.77	Eligible	Eligible	Eligible	eotaxin	87.09635899560806	6356	CCL11	In	NA	NA	6.444540504081483	Published	Swab	Luminex (or other bead-based)	Days since LH peak
Cortez-2014	27	Ptid-27_Day-16	Luteal	Luteal	5	16	11	NA	NA	Negative	Negative	6.1	0	Positive	Negative	Negative	Negative	Negative	354	3.17	NA	3.75	Eligible	Eligible	Eligible	eotaxin	31.622776601683793	6356	CCL11	In	NA	NA	4.9828921423310435	Published	Swab	Luminex (or other bead-based)	Days since LH peak
Cortez-2014	27	Ptid-27_Day-17	Luteal	Luteal	6	17	11	147	8	Negative	Negative	7	0	Positive	Negative	Negative	Negative	Negative	354	3.28	5.76	3.05	Eligible	Eligible	Eligible	eotaxin	75.85775750291836	6356	CCL11	In	NA	NA	6.245224818388241	Published	Swab	Luminex (or other bead-based)	Days since LH peak
Cortez-2014	27	Ptid-27_Day-18	Luteal	Luteal	7	18	11	NA	NA	Negative	Negative	6.5	0	Positive	Negative	Negative	Negative	Negative	354	3.87	NA	2.43	Eligible	Eligible	Eligible	eotaxin	66.06934480075961	6356	CCL11	In	NA	NA	6.045909132695	Published	Swab	Luminex (or other bead-based)	Days since LH peak
Cortez-2014	27	Ptid-27_Day-19	Luteal	Luteal	8	19	11	107	6.6	Negative	Negative	5.8	0	Positive	Negative	Negative	Negative	Negative	354	4.2	5.95	2.21	Eligible	Eligible	Eligible	eotaxin	67.60829753919819	6356	CCL11	In	NA	NA	6.079128413643874	Published	Swab	Luminex (or other bead-based)	Days since LH peak
Cortez-2014	27	Ptid-27_Day-20	Luteal	Luteal	9	20	11	NA	NA	Negative	Negative	5.8	0	Positive	Negative	Negative	Negative	Negative	354	4.12	NA	2.65	Eligible	Eligible	Eligible	eotaxin	16.218100973589298	6356	CCL11	In	NA	NA	4.019532994813709	Published	Swab	Luminex (or other bead-based)	Days since LH peak
Cortez-2014	27	Ptid-27_Day-21	Luteal	Luteal	10	21	11	NA	NA	Negative	Negative	7	0	Positive	Negative	Negative	Negative	Negative	354	0.95	NA	3.35	Eligible	Eligible	Eligible	eotaxin	53.70317963702527	6356	CCL11	In	NA	NA	5.746935604155137	Published	Swab	Luminex (or other bead-based)	Days since LH peak
Cortez-2014	27	Ptid-27_Day-22	Luteal	Luteal	11	22	11	52	3.7	Negative	Negative	5.8	0	Positive	Negative	Negative	Negative	Negative	354	4.13	5.33	3.17	Eligible	Eligible	Eligible	eotaxin	61.65950018614822	6356	CCL11	In	NA	NA	5.946251289848378	Published	Swab	Luminex (or other bead-based)	Days since LH peak
Cortez-2014	27	Ptid-27_Day-23	Luteal	Luteal	12	23	11	NA	NA	Negative	Negative	5.8	0	Positive	Negative	Negative	Negative	Negative	354	3.54	NA	1.54	Eligible	Eligible	Eligible	eotaxin	63.09573444801933	6356	CCL11	In	NA	NA	5.979470570797252	Published	Swab	Luminex (or other bead-based)	Days since LH peak
Cortez-2014	27	Ptid-27_Day-24	Other	Luteal	13	24	11	34	1.4	Negative	Negative	6.5	0	Positive	Negative	Negative	Negative	Negative	354	4.35	5.06	3.08	Eligible	Ineligible - days since LH peak outside of allowed windows	Ineligible - days since LH peak outside of allowed windows	eotaxin	91.20108393559097	6356	CCL11	In	NA	NA	6.51097906597923	Published	Swab	Luminex (or other bead-based)	Days since LH peak
Cortez-2014	27	Ptid-27_Day-25	Other	Luteal	14	25	11	NA	NA	Negative	Negative	5.8	0	Negative	Negative	Negative	Negative	Negative	354	4.26	NA	3.19	Eligible	Ineligible - days since LH peak outside of allowed windows	Ineligible - days since LH peak outside of allowed windows	eotaxin	2.448894096842231	6356	CCL11	Below	NA	NA	1.2921303854722799	Published	Swab	Luminex (or other bead-based)	Days since LH peak
Cortez-2014	13	Ptid-13_Day-2	Other	Follicular	-10	2	12	NA	NA	Positive	Positive	7	2	Negative	Negative	Positive	Negative	Negative	377	5	5.58	5.09	Eligible	Ineligible - active menses	Ineligible - active menses	gcsf	2884.031503126606	1440	CSF3	In	NA	NA	11.493871208310274	Published	Swab	Luminex (or other bead-based)	Days since LH peak
Cortez-2014	13	Ptid-13_Day-3	Other	Follicular	-9	3	12	19	0.6	Positive	Positive	7	2	Negative	Negative	Positive	Negative	Negative	377	5.01	5.85	4.5	Eligible	Ineligible - active menses	Ineligible - active menses	gcsf	6918.309709189362	1440	CSF3	In	NA	NA	12.756203884367471	Published	Swab	Luminex (or other bead-based)	Days since LH peak
Cortez-2014	13	Ptid-13_Day-4	Follicular	Follicular	-8	4	12	NA	NA	Negative	Positive	6.1	2	Negative	Negative	Positive	Negative	Negative	377	4.24	NA	5.89	Eligible	Eligible	Eligible	gcsf	398.1071705534973	1440	CSF3	In	NA	NA	8.637013046707143	Published	Swab	Luminex (or other bead-based)	Days since LH peak
Cortez-2014	13	Ptid-13_Day-5	Follicular	Follicular	-7	5	12	27	0.6	Negative	Positive	6.1	2	Negative	Negative	Positive	Negative	Negative	377	5.19	5.16	3.58	Eligible	Eligible	Eligible	gcsf	602.5595860743575	1440	CSF3	In	NA	NA	9.234960103786866	Published	Swab	Luminex (or other bead-based)	Days since LH peak
Cortez-2014	13	Ptid-13_Day-6	Follicular	Follicular	-6	6	12	NA	NA	Negative	Negative	5	2	Negative	Negative	Positive	Negative	Negative	377	4.31	NA	4.29	Eligible	Eligible	Eligible	gcsf	66.06934480075961	1440	CSF3	In	NA	NA	6.045909132695	Published	Swab	Luminex (or other bead-based)	Days since LH peak
Cortez-2014	13	Ptid-13_Day-7	Follicular	Follicular	-5	7	12	NA	NA	Negative	Negative	5	2	Negative	Negative	Negative	Negative	Negative	377	4.92	NA	4.62	Eligible	Eligible	Eligible	gcsf	1023.2929922807537	1440	CSF3	In	NA	NA	9.99900356561096	Published	Swab	Luminex (or other bead-based)	Days since LH peak
Cortez-2014	13	Ptid-13_Day-8	Follicular	Follicular	-4	8	12	45	0.6	Negative	Negative	5	2	Negative	Negative	Negative	Negative	Negative	377	5.01	5.3	4.63	Eligible	Eligible	Eligible	gcsf	239.88329190194898	1440	CSF3	In	NA	NA	7.906188865831922	Published	Swab	Luminex (or other bead-based)	Days since LH peak
Cortez-2014	13	Ptid-13_Day-9	Follicular	Follicular	-3	9	12	NA	NA	Negative	Positive	7	2	Negative	Negative	Negative	Negative	Negative	377	5.1	NA	1.68	Eligible	Eligible	Eligible	gcsf	1122.018454301963	1440	CSF3	In	NA	NA	10.131880689406454	Published	Swab	Luminex (or other bead-based)	Days since LH peak
Cortez-2014	13	Ptid-13_Day-10	Follicular	Follicular	-2	10	12	79	0.3	Negative	Positive	7	2	Negative	Negative	Negative	Negative	Negative	377	5.3	5.35	4.41	Eligible	Eligible	Eligible	gcsf	389.04514499428046	1440	CSF3	In	NA	NA	8.603793765758269	Published	Swab	Luminex (or other bead-based)	Days since LH peak
Cortez-2014	13	Ptid-13_Day-11	Follicular	Follicular	-1	11	12	NA	NA	Negative	Positive	5.8	2	Positive	Negative	Negative	Negative	Positive	377	4.93	NA	3.79	Eligible	Eligible	Eligible	gcsf	645.6542290346556	1440	CSF3	In	NA	NA	9.334617946633488	Published	Swab	Luminex (or other bead-based)	Days since LH peak
Cortez-2014	13	Ptid-13_Day-12	Periovulatory	Undefined	0	12	12	100	1	Negative	Positive	6.1	2	Positive	Negative	Negative	Negative	Positive	377	1.48	5.5	4.23	Ineligible - outside of their phase definition	Eligible	Eligible	gcsf	512.8613839913648	1440	CSF3	In	NA	NA	9.002425137144751	Published	Swab	Luminex (or other bead-based)	Days since LH peak
Cortez-2014	13	Ptid-13_Day-13	Periovulatory	Luteal	1	13	12	NA	NA	Negative	Negative	5	2	Positive	Negative	Negative	Negative	Positive	377	5.03	NA	4.53	Eligible	Eligible	Eligible	gcsf	181.97008586099827	1440	CSF3	In	NA	NA	7.507557494445439	Published	Swab	Luminex (or other bead-based)	Days since LH peak
Cortez-2014	13	Ptid-13_Day-14	Luteal	Luteal	2	14	12	NA	NA	Negative	Negative	5.3	2	Positive	Negative	Negative	Negative	Positive	377	4.42	NA	3.58	Eligible	Eligible	Eligible	gcsf	112.2018454301963	1440	CSF3	In	NA	NA	6.809952594519093	Published	Swab	Luminex (or other bead-based)	Days since LH peak
Cortez-2014	13	Ptid-13_Day-15	Luteal	Luteal	3	15	12	44	4.3	Negative	Negative	5.8	2	Positive	Negative	Negative	Negative	Positive	377	2.02	5.38	2.66	Eligible	Eligible	Eligible	gcsf	87.09635899560806	1440	CSF3	In	NA	NA	6.444540504081483	Published	Swab	Luminex (or other bead-based)	Days since LH peak
Cortez-2014	13	Ptid-13_Day-16	Luteal	Luteal	4	16	12	NA	NA	Negative	Negative	5.8	2	Positive	Negative	Negative	Negative	Positive	377	4.97	NA	0.95	Eligible	Eligible	Eligible	gcsf	416.8693834703355	1440	CSF3	In	NA	NA	8.70345160860489	Published	Swab	Luminex (or other bead-based)	Days since LH peak
Cortez-2014	13	Ptid-13_Day-17	Luteal	Luteal	5	17	12	49	9	Negative	Negative	5	2	Positive	Negative	Negative	Negative	Positive	377	4.38	5.38	0.95	Eligible	Eligible	Eligible	gcsf	15.488166189124811	1440	CSF3	In	NA	NA	3.953094432915961	Published	Swab	Luminex (or other bead-based)	Days since LH peak
Cortez-2014	13	Ptid-13_Day-18	Luteal	Luteal	6	18	12	NA	NA	Negative	Positive	4.7	2	Positive	Negative	Negative	Negative	Positive	377	4.66	NA	4.09	Eligible	Eligible	Eligible	gcsf	19.952623149688797	1440	CSF3	In	NA	NA	4.318506523353571	Published	Swab	Luminex (or other bead-based)	Days since LH peak
Cortez-2014	13	Ptid-13_Day-19	Luteal	Luteal	7	19	12	50	11.8	Negative	Negative	4.7	2	Positive	Positive	Negative	Negative	Positive	377	4.85	5.34	4.02	Eligible	Eligible	Eligible	gcsf	40.73802778041128	1440	CSF3	In	NA	NA	5.348304232768654	Published	Swab	Luminex (or other bead-based)	Days since LH peak
Cortez-2014	13	Ptid-13_Day-20	Luteal	Luteal	8	20	12	NA	NA	Negative	Positive	4.7	2	Negative	Positive	Negative	Negative	Negative	377	4.75	NA	3.65	Eligible	Eligible	Eligible	gcsf	158.48931924611142	1440	CSF3	In	NA	NA	7.308241808752197	Published	Swab	Luminex (or other bead-based)	Days since LH peak
Cortez-2014	13	Ptid-13_Day-21	Luteal	Luteal	9	21	12	NA	NA	Negative	Negative	4.4	2	Negative	Positive	Negative	Negative	Negative	377	4.86	NA	4.48	Eligible	Eligible	Eligible	gcsf	79.43282347242814	1440	CSF3	In	NA	NA	6.311663380285988	Published	Swab	Luminex (or other bead-based)	Days since LH peak
Cortez-2014	13	Ptid-13_Day-22	Luteal	Luteal	10	22	12	115	14.5	Negative	Positive	6.5	2	Negative	Positive	Negative	Negative	Negative	377	4.71	5.25	4.24	Eligible	Eligible	Eligible	gcsf	331.1311214825911	1440	CSF3	In	NA	NA	8.371258799116154	Published	Swab	Luminex (or other bead-based)	Days since LH peak
Cortez-2014	13	Ptid-13_Day-23	Luteal	Luteal	11	23	12	NA	NA	Negative	Positive	5.3	2	Negative	Positive	Negative	Negative	Negative	377	4.51	NA	3.01	Eligible	Eligible	Eligible	gcsf	338.84415613920237	1440	CSF3	In	NA	NA	8.404478080065026	Published	Swab	Luminex (or other bead-based)	Days since LH peak
Cortez-2014	13	Ptid-13_Day-24	Luteal	Luteal	12	24	12	44	11.7	Negative	Positive	6.1	2	Negative	Positive	Negative	Negative	Negative	377	4.57	5.41	0.95	Eligible	Eligible	Eligible	gcsf	114.81536214968828	1440	CSF3	In	NA	NA	6.8431718754679665	Published	Swab	Luminex (or other bead-based)	Days since LH peak
Cortez-2014	13	Ptid-13_Day-25	Other	Luteal	13	25	12	NA	NA	Negative	Positive	5.8	2	Negative	Positive	Negative	Negative	Negative	377	4.32	NA	0.95	Eligible	Ineligible - days since LH peak outside of allowed windows	Ineligible - days since LH peak outside of allowed windows	gcsf	69.18309709189366	1440	CSF3	In	NA	NA	6.112347694592747	Published	Swab	Luminex (or other bead-based)	Days since LH peak
Cortez-2014	13	Ptid-13_Day-26	Other	Luteal	14	26	12	78	4.7	Negative	Positive	5.8	2	Negative	Positive	Negative	Negative	Negative	377	4.88	5.27	0.95	Eligible	Ineligible - days since LH peak outside of allowed windows	Ineligible - days since LH peak outside of allowed windows	gcsf	48.97788193684461	1440	CSF3	In	NA	NA	5.614058480359642	Published	Swab	Luminex (or other bead-based)	Days since LH peak
Cortez-2014	13	Ptid-13_Day-27	Other	Luteal	15	27	12	NA	NA	Negative	Positive	5	2	Negative	Positive	Negative	Negative	Negative	377	4.8	NA	4.73	Eligible	Ineligible - days since LH peak outside of allowed windows	Ineligible - days since LH peak outside of allowed windows	gcsf	354.8133892335753	1440	CSF3	In	NA	NA	8.470916641962773	Published	Swab	Luminex (or other bead-based)	Days since LH peak
Cortez-2014	14	Ptid-14_Day-2	Other	Follicular	-11	2	13	NA	NA	Positive	Negative	7	4	Negative	Positive	Negative	Negative	Negative	566	3.32	5.28	3.76	Eligible	Ineligible - active menses	Ineligible - active menses	gcsf	5495.408738576249	1440	CSF3	In	NA	NA	12.424011074878736	Published	Swab	Luminex (or other bead-based)	Days since LH peak
Cortez-2014	14	Ptid-14_Day-3	Other	Follicular	-10	3	13	NA	NA	Positive	Negative	7	4	Negative	Positive	Negative	Negative	Negative	566	4.05	NA	3.96	Eligible	Ineligible - active menses	Ineligible - active menses	gcsf	2630.2679918953813	1440	CSF3	In	NA	NA	11.360994084514779	Published	Swab	Luminex (or other bead-based)	Days since LH peak
Cortez-2014	14	Ptid-14_Day-4	Other	Follicular	-9	4	13	37	0.6	Positive	Negative	7	4	Negative	Positive	Negative	Negative	Negative	566	2.57	5.46	3.96	Eligible	Ineligible - active menses	Ineligible - active menses	gcsf	95.49925860214358	1440	CSF3	In	NA	NA	6.577417627876978	Published	Swab	Luminex (or other bead-based)	Days since LH peak
Cortez-2014	14	Ptid-14_Day-5	Follicular	Follicular	-8	5	13	NA	NA	Negative	Negative	4.7	4	Negative	Positive	Negative	Negative	Negative	566	3.88	NA	3.37	Eligible	Eligible	Eligible	gcsf	117.48975549395291	1440	CSF3	In	NA	NA	6.876391156416839	Published	Swab	Luminex (or other bead-based)	Days since LH peak
Cortez-2014	14	Ptid-14_Day-7	Follicular	Follicular	-6	7	13	58	0.7	Negative	Negative	4.4	4	Negative	Positive	Negative	Negative	Negative	566	3.67	5.74	4.04	Eligible	Eligible	Eligible	gcsf	199.52623149688787	1440	CSF3	In	NA	NA	7.640434618240933	Published	Swab	Luminex (or other bead-based)	Days since LH peak
Cortez-2014	14	Ptid-14_Day-8	Follicular	Follicular	-5	8	13	NA	NA	Negative	Positive	5	4	Negative	Positive	Negative	Negative	Negative	566	3.89	NA	3.99	Eligible	Eligible	Eligible	gcsf	117.48975549395291	1440	CSF3	In	NA	NA	6.876391156416839	Published	Swab	Luminex (or other bead-based)	Days since LH peak
Cortez-2014	14	Ptid-14_Day-9	Follicular	Follicular	-4	9	13	114	0.4	Negative	Negative	4.7	4	Negative	Positive	Negative	Negative	Negative	566	4.09	5.49	4.49	Eligible	Eligible	Eligible	gcsf	1230.268770812381	1440	CSF3	In	NA	NA	10.26475781320195	Published	Swab	Luminex (or other bead-based)	Days since LH peak
Cortez-2014	14	Ptid-14_Day-10	Follicular	Follicular	-3	10	13	NA	NA	Negative	Negative	5	4	Negative	Positive	Negative	Negative	Negative	566	3.61	NA	0.95	Eligible	Eligible	Eligible	gcsf	602.5595860743575	1440	CSF3	In	NA	NA	9.234960103786866	Published	Swab	Luminex (or other bead-based)	Days since LH peak
Cortez-2014	14	Ptid-14_Day-11	Follicular	Follicular	-2	11	13	231	0.4	Negative	Negative	4.7	4	Negative	Positive	Negative	Negative	Negative	566	4.14	5.51	4.87	Eligible	Eligible	Eligible	gcsf	363.0780547701014	1440	CSF3	In	NA	NA	8.504135922911647	Published	Swab	Luminex (or other bead-based)	Days since LH peak
Cortez-2014	14	Ptid-14_Day-12	Follicular	Follicular	-1	12	13	NA	NA	Negative	Negative	7	4	Negative	Positive	Negative	Negative	Negative	566	3.87	NA	3.89	Eligible	Eligible	Eligible	gcsf	169.82436524617444	1440	CSF3	In	NA	NA	7.407899651598818	Published	Swab	Luminex (or other bead-based)	Days since LH peak
Cortez-2014	14	Ptid-14_Day-13	Periovulatory	Undefined	0	13	13	NA	NA	Negative	Negative	5	4	Negative	Positive	Negative	Negative	Negative	566	3.8	NA	2.84	Ineligible - outside of their phase definition	Eligible	Eligible	gcsf	186.20871366628674	1440	CSF3	In	NA	NA	7.5407767753943125	Published	Swab	Luminex (or other bead-based)	Days since LH peak
Cortez-2014	14	Ptid-14_Day-14	Periovulatory	Luteal	1	14	13	67	2.4	Negative	Negative	7	4	Negative	Positive	Negative	Negative	Negative	566	3.37	5.46	2.62	Eligible	Eligible	Eligible	gcsf	147.91083881682073	1440	CSF3	In	NA	NA	7.208583965905576	Published	Swab	Luminex (or other bead-based)	Days since LH peak
Cortez-2014	14	Ptid-14_Day-15	Luteal	Luteal	2	15	13	NA	NA	Negative	Negative	5.8	4	Negative	Negative	Negative	Negative	Negative	566	3.44	NA	3.88	Eligible	Eligible	Eligible	gcsf	56.23413251903491	1440	CSF3	In	NA	NA	5.813374166052884	Published	Swab	Luminex (or other bead-based)	Days since LH peak
Cortez-2014	14	Ptid-14_Day-16	Luteal	Luteal	3	16	13	166	6.2	Negative	Negative	5.5	4	Negative	Negative	Negative	Negative	Negative	566	0.95	5.21	3.4	Eligible	Eligible	Eligible	gcsf	158.48931924611142	1440	CSF3	In	NA	NA	7.308241808752197	Published	Swab	Luminex (or other bead-based)	Days since LH peak
Cortez-2014	14	Ptid-14_Day-17	Luteal	Luteal	4	17	13	NA	NA	Negative	Negative	5.8	4	Positive	Negative	Negative	Negative	Negative	566	3.55	NA	3.11	Eligible	Eligible	Eligible	gcsf	83.17637711026708	1440	CSF3	In	NA	NA	6.3781019421837355	Published	Swab	Luminex (or other bead-based)	Days since LH peak
Cortez-2014	14	Ptid-14_Day-18	Luteal	Luteal	5	18	13	223	10.6	Negative	Negative	5	4	Positive	Negative	Negative	Negative	Negative	566	3.76	5.37	4.06	Eligible	Eligible	Eligible	gcsf	199.52623149688787	1440	CSF3	In	NA	NA	7.640434618240933	Published	Swab	Luminex (or other bead-based)	Days since LH peak
Cortez-2014	14	Ptid-14_Day-19	Luteal	Luteal	6	19	13	NA	NA	Negative	Negative	5.3	4	Positive	Negative	Negative	Negative	Negative	566	3.63	NA	3.11	Eligible	Eligible	Eligible	gcsf	112.2018454301963	1440	CSF3	In	NA	NA	6.809952594519093	Published	Swab	Luminex (or other bead-based)	Days since LH peak
Cortez-2014	14	Ptid-14_Day-20	Luteal	Luteal	7	20	13	NA	NA	Negative	Negative	7	4	Positive	Negative	Negative	Negative	Negative	566	3.4	NA	3.95	Eligible	Eligible	Eligible	gcsf	77.62471166286916	1440	CSF3	In	NA	NA	6.278444099337115	Published	Swab	Luminex (or other bead-based)	Days since LH peak
Cortez-2014	14	Ptid-14_Day-21	Luteal	Luteal	8	21	13	175	9.7	Negative	Negative	5.8	4	Positive	Negative	Negative	Negative	Negative	566	3.54	5.1	2.24	Eligible	Eligible	Eligible	gcsf	112.2018454301963	1440	CSF3	In	NA	NA	6.809952594519093	Published	Swab	Luminex (or other bead-based)	Days since LH peak
Cortez-2014	14	Ptid-14_Day-22	Luteal	Luteal	9	22	13	NA	NA	Negative	Negative	5.8	4	Positive	Negative	Negative	Negative	Negative	566	4.33	NA	2.8	Eligible	Eligible	Eligible	gcsf	186.20871366628674	1440	CSF3	In	NA	NA	7.5407767753943125	Published	Swab	Luminex (or other bead-based)	Days since LH peak
Cortez-2014	14	Ptid-14_Day-23	Luteal	Luteal	10	23	13	145	6.4	Negative	Negative	5.5	4	Positive	Negative	Negative	Negative	Negative	566	3.26	4.9	3.44	Eligible	Eligible	Eligible	gcsf	102.32929922807536	1440	CSF3	In	NA	NA	6.677075470723597	Published	Swab	Luminex (or other bead-based)	Days since LH peak
Cortez-2014	14	Ptid-14_Day-24	Luteal	Luteal	11	24	13	NA	NA	Negative	Negative	5.8	4	Positive	Negative	Negative	Negative	Negative	566	3.17	NA	0.95	Eligible	Eligible	Eligible	gcsf	128.82495516931337	1440	CSF3	In	NA	NA	7.009268280212334	Published	Swab	Luminex (or other bead-based)	Days since LH peak
Cortez-2014	14	Ptid-14_Day-25	Luteal	Luteal	12	25	13	88	3.8	Negative	Negative	5.8	4	Positive	Negative	Negative	Negative	Negative	566	3.3	4.92	3.14	Eligible	Eligible	Eligible	gcsf	66.06934480075961	1440	CSF3	In	NA	NA	6.045909132695	Published	Swab	Luminex (or other bead-based)	Days since LH peak
Cortez-2014	15	Ptid-15_Day-2	Other	Follicular	-10	2	12	NA	NA	Positive	Negative	7	3	Positive	Negative	Negative	Negative	Positive	197	2.57	NA	1.65	Eligible	Ineligible - active menses	Ineligible - active menses	gcsf	660.6934480075957	1440	CSF3	In	NA	NA	9.367837227582362	Published	Swab	Luminex (or other bead-based)	Days since LH peak
Cortez-2014	15	Ptid-15_Day-3	Other	Follicular	-9	3	12	NA	NA	Positive	Negative	7	3	Positive	Negative	Negative	Negative	Positive	197	3.03	NA	3.26	Eligible	Ineligible - active menses	Ineligible - active menses	gcsf	1023.2929922807537	1440	CSF3	In	NA	NA	9.99900356561096	Published	Swab	Luminex (or other bead-based)	Days since LH peak
Cortez-2014	15	Ptid-15_Day-4	Follicular	Follicular	-8	4	12	NA	NA	Negative	Negative	5.8	3	Positive	Negative	Negative	Negative	Positive	197	2.2	4.11	0.95	Eligible	Eligible	Eligible	gcsf	512.8613839913648	1440	CSF3	In	NA	NA	9.002425137144751	Published	Swab	Luminex (or other bead-based)	Days since LH peak
Cortez-2014	15	Ptid-15_Day-5	Follicular	Follicular	-7	5	12	NA	NA	Negative	Negative	5.5	3	Positive	Positive	Negative	Negative	Positive	197	1.88	NA	0.95	Eligible	Eligible	Eligible	gcsf	478.6300923226385	1440	CSF3	In	NA	NA	8.902767294298132	Published	Swab	Luminex (or other bead-based)	Days since LH peak
Cortez-2014	15	Ptid-15_Day-7	Follicular	Follicular	-5	7	12	40	0.3	Negative	Negative	5.3	3	Negative	Positive	Negative	Negative	Positive	197	2.38	3.99	1.6	Eligible	Eligible	Eligible	gcsf	602.5595860743575	1440	CSF3	In	NA	NA	9.234960103786866	Published	Swab	Luminex (or other bead-based)	Days since LH peak
Cortez-2014	15	Ptid-15_Day-8	Follicular	Follicular	-4	8	12	57	0.2	Negative	Negative	4.7	3	Negative	Positive	Negative	Negative	Positive	197	1.26	3.55	3.17	Eligible	Eligible	Eligible	gcsf	3467.368504525317	1440	CSF3	In	NA	NA	11.759625455901263	Published	Swab	Luminex (or other bead-based)	Days since LH peak
Cortez-2014	15	Ptid-15_Day-9	Follicular	Follicular	-3	9	12	NA	NA	Negative	Negative	5.3	3	Negative	Positive	Negative	Negative	Positive	197	1.26	NA	3.98	Eligible	Eligible	Eligible	gcsf	1698.2436524617442	1440	CSF3	In	NA	NA	10.72982774648618	Published	Swab	Luminex (or other bead-based)	Days since LH peak
Cortez-2014	15	Ptid-15_Day-11	Follicular	Follicular	-1	11	12	NA	NA	Negative	Negative	5.8	3	Negative	Positive	Negative	Negative	Negative	197	0.95	3.72	0.95	Eligible	Eligible	Eligible	gcsf	562.341325190349	1440	CSF3	In	NA	NA	9.135302260940247	Published	Swab	Luminex (or other bead-based)	Days since LH peak
Cortez-2014	15	Ptid-15_Day-12	Periovulatory	Undefined	0	12	12	NA	NA	Negative	Negative	5.8	3	Negative	Positive	Negative	Negative	Negative	197	0.95	NA	0.95	Ineligible - outside of their phase definition	Eligible	Eligible	gcsf	2041.7379446695295	1440	CSF3	In	NA	NA	10.995581994077169	Published	Swab	Luminex (or other bead-based)	Days since LH peak
Cortez-2014	15	Ptid-15_Day-13	Periovulatory	Luteal	1	13	12	31	1.5	Negative	Negative	5.8	3	Negative	Negative	Negative	Negative	Negative	197	2.15	3.88	1.7	Eligible	Eligible	Eligible	gcsf	380.1893963205613	1440	CSF3	In	NA	NA	8.570574484809395	Published	Swab	Luminex (or other bead-based)	Days since LH peak
Cortez-2014	15	Ptid-15_Day-14	Luteal	Luteal	2	14	12	NA	NA	Negative	Negative	5.8	3	Negative	Negative	Negative	Negative	Negative	197	1.6	NA	2.52	Eligible	Eligible	Eligible	gcsf	478.6300923226385	1440	CSF3	In	NA	NA	8.902767294298132	Published	Swab	Luminex (or other bead-based)	Days since LH peak
Cortez-2014	15	Ptid-15_Day-15	Luteal	Luteal	3	15	12	42	4.9	Negative	Negative	5.8	3	Positive	Positive	Negative	Negative	Negative	197	3.34	3.76	0.95	Eligible	Eligible	Eligible	gcsf	758.5775750291835	1440	CSF3	In	NA	NA	9.567152913275603	Published	Swab	Luminex (or other bead-based)	Days since LH peak
Cortez-2014	15	Ptid-15_Day-16	Luteal	Luteal	4	16	12	NA	NA	Negative	Negative	5.8	3	Positive	Positive	Negative	Negative	Negative	197	1.78	NA	0.95	Eligible	Eligible	Eligible	gcsf	436.5158322401661	1440	CSF3	In	NA	NA	8.769890170502636	Published	Swab	Luminex (or other bead-based)	Days since LH peak
Cortez-2014	15	Ptid-15_Day-17	Luteal	Luteal	5	17	12	NA	NA	Negative	Negative	5.8	3	Positive	Positive	Negative	Negative	Negative	197	3.15	NA	1.63	Eligible	Eligible	Eligible	gcsf	630.957344480193	1440	CSF3	In	NA	NA	9.301398665684614	Published	Swab	Luminex (or other bead-based)	Days since LH peak
Cortez-2014	15	Ptid-15_Day-18	Luteal	Luteal	6	18	12	34	10.1	Negative	Negative	5.5	3	Positive	Positive	Negative	Negative	Negative	197	2.27	3.86	0.95	Eligible	Eligible	Eligible	gcsf	691.8309709189363	1440	CSF3	In	NA	NA	9.43427578948011	Published	Swab	Luminex (or other bead-based)	Days since LH peak
Cortez-2014	15	Ptid-15_Day-19	Luteal	Luteal	7	19	12	NA	NA	Negative	Negative	5.8	3	Positive	Positive	Negative	Negative	Negative	197	3.12	NA	3.61	Eligible	Eligible	Eligible	gcsf	1096.4781961431852	1440	CSF3	In	NA	NA	10.098661408457582	Published	Swab	Luminex (or other bead-based)	Days since LH peak
Cortez-2014	15	Ptid-15_Day-20	Luteal	Luteal	8	20	12	51	10.6	Negative	Negative	5.5	3	Positive	Positive	Negative	Negative	Negative	197	2.19	4.11	0.95	Eligible	Eligible	Eligible	gcsf	199.52623149688787	1440	CSF3	In	NA	NA	7.640434618240933	Published	Swab	Luminex (or other bead-based)	Days since LH peak
Cortez-2014	15	Ptid-15_Day-21	Luteal	Luteal	9	21	12	NA	NA	Negative	Negative	5.8	3	Positive	Positive	Negative	Negative	Negative	197	2.18	NA	1.68	Eligible	Eligible	Eligible	gcsf	281.8382931264455	1440	CSF3	In	NA	NA	8.138723832474039	Published	Swab	Luminex (or other bead-based)	Days since LH peak
Cortez-2014	15	Ptid-15_Day-22	Luteal	Luteal	10	22	12	66	7.3	Negative	Negative	5.5	3	Positive	Positive	Negative	Negative	Negative	197	2.95	3.72	0.95	Eligible	Eligible	Eligible	gcsf	1096.4781961431852	1440	CSF3	In	NA	NA	10.098661408457582	Published	Swab	Luminex (or other bead-based)	Days since LH peak
Cortez-2014	15	Ptid-15_Day-23	Luteal	Luteal	11	23	12	NA	NA	Negative	Negative	5.8	3	Positive	Positive	Negative	Negative	Negative	197	1.86	NA	4.27	Eligible	Eligible	Eligible	gcsf	1230.268770812381	1440	CSF3	In	NA	NA	10.26475781320195	Published	Swab	Luminex (or other bead-based)	Days since LH peak
Cortez-2014	16	Ptid-16_Day-2	Other	Follicular	-13	2	15	NA	NA	Positive	Negative	7	3	Negative	Negative	Negative	Negative	Positive	278	3.81	4.7	3.22	Eligible	Ineligible - active menses	Ineligible - active menses	gcsf	2951.209226666387	1440	CSF3	In	NA	NA	11.527090489259148	Published	Swab	Luminex (or other bead-based)	Days since LH peak
Cortez-2014	16	Ptid-16_Day-3	Other	Follicular	-12	3	15	19	0.4	Positive	Negative	7	3	Negative	Negative	Negative	Negative	Positive	278	3.54	4.6	3.79	Eligible	Ineligible - active menses	Ineligible - active menses	gcsf	616.5950018614822	1440	CSF3	In	NA	NA	9.26817938473574	Published	Swab	Luminex (or other bead-based)	Days since LH peak
Cortez-2014	16	Ptid-16_Day-4	Other	Follicular	-11	4	15	NA	NA	Positive	Negative	7	3	Negative	Negative	Negative	Negative	Positive	278	3.64	NA	2.55	Eligible	Ineligible - active menses	Ineligible - active menses	gcsf	2187.761623949552	1440	CSF3	In	NA	NA	11.09523983692379	Published	Swab	Luminex (or other bead-based)	Days since LH peak
Cortez-2014	16	Ptid-16_Day-5	Follicular	Follicular	-10	5	15	19	0.4	Negative	Positive	5.3	3	Negative	Negative	Negative	Negative	Positive	278	2.59	4.56	0.95	Eligible	Eligible	Eligible	gcsf	1318.2567385564075	1440	CSF3	In	NA	NA	10.364415656048571	Published	Swab	Luminex (or other bead-based)	Days since LH peak
Cortez-2014	16	Ptid-16_Day-6	Follicular	Follicular	-9	6	15	NA	NA	Negative	Negative	4.8	3	Negative	Negative	Negative	Negative	Positive	278	3.34	NA	0.95	Eligible	Eligible	Eligible	gcsf	645.6542290346556	1440	CSF3	In	NA	NA	9.334617946633488	Published	Swab	Luminex (or other bead-based)	Days since LH peak
Cortez-2014	16	Ptid-16_Day-7	Follicular	Follicular	-8	7	15	NA	NA	Negative	Negative	4.4	3	Negative	Negative	Negative	Negative	Negative	278	3.27	NA	3.4	Eligible	Eligible	Eligible	gcsf	794.3282347242813	1440	CSF3	In	NA	NA	9.63359147517335	Published	Swab	Luminex (or other bead-based)	Days since LH peak
Cortez-2014	16	Ptid-16_Day-8	Follicular	Follicular	-7	8	15	79	0.3	Negative	Negative	4.4	3	Negative	Negative	Negative	Negative	Negative	278	3.21	4.38	2.55	Eligible	Eligible	Eligible	gcsf	707.945784384138	1440	CSF3	In	NA	NA	9.467495070428983	Published	Swab	Luminex (or other bead-based)	Days since LH peak
Cortez-2014	16	Ptid-16_Day-9	Follicular	Follicular	-6	9	15	NA	NA	Negative	Negative	4	3	Negative	Negative	Negative	Negative	Negative	278	2.51	NA	1.58	Eligible	Eligible	Eligible	gcsf	120.22644346174131	1440	CSF3	In	NA	NA	6.909610437365714	Published	Swab	Luminex (or other bead-based)	Days since LH peak
Cortez-2014	16	Ptid-16_Day-10	Follicular	Follicular	-5	10	15	102	0.3	Negative	Negative	4.4	3	Negative	Negative	Negative	Negative	Negative	278	3.71	4.33	2.63	Eligible	Eligible	Eligible	gcsf	426.57951880159254	1440	CSF3	In	NA	NA	8.736670889553762	Published	Swab	Luminex (or other bead-based)	Days since LH peak
Cortez-2014	16	Ptid-16_Day-11	Follicular	Follicular	-4	11	15	NA	NA	Negative	Negative	7	3	Negative	Negative	Negative	Negative	Negative	278	3.63	NA	1.45	Eligible	Eligible	Eligible	gcsf	309.0295432513592	1440	CSF3	In	NA	NA	8.271600956269532	Published	Swab	Luminex (or other bead-based)	Days since LH peak
Cortez-2014	16	Ptid-16_Day-12	Follicular	Follicular	-3	12	15	179	0.4	Negative	Negative	4.4	3	Positive	Positive	Negative	Negative	Negative	278	3.59	4.3	2.61	Eligible	Eligible	Eligible	gcsf	3311.311214825911	1440	CSF3	In	NA	NA	11.693186894003516	Published	Swab	Luminex (or other bead-based)	Days since LH peak
Cortez-2014	16	Ptid-16_Day-13	Follicular	Follicular	-2	13	15	NA	NA	Negative	Negative	6.5	3	Positive	Positive	Negative	Negative	Negative	278	3.16	NA	2.97	Eligible	Eligible	Eligible	gcsf	1445.439770745928	1440	CSF3	In	NA	NA	10.497292779844065	Published	Swab	Luminex (or other bead-based)	Days since LH peak
Cortez-2014	16	Ptid-16_Day-14	Follicular	Follicular	-1	14	15	NA	NA	Negative	Negative	5.5	3	Positive	Positive	Negative	Negative	Negative	278	3.43	NA	0.95	Eligible	Eligible	Eligible	gcsf	660.6934480075957	1440	CSF3	In	NA	NA	9.367837227582362	Published	Swab	Luminex (or other bead-based)	Days since LH peak
Cortez-2014	16	Ptid-16_Day-15	Periovulatory	Undefined	0	15	15	469	1.3	Negative	Negative	5.8	3	Positive	Positive	Negative	Negative	Negative	278	2.25	4.16	1.74	Ineligible - outside of their phase definition	Eligible	Eligible	gcsf	1202.2644346174131	1440	CSF3	In	NA	NA	10.231538532253076	Published	Swab	Luminex (or other bead-based)	Days since LH peak
Cortez-2014	16	Ptid-16_Day-16	Periovulatory	Luteal	1	16	15	NA	NA	Negative	Positive	7	3	Positive	Positive	Negative	Negative	Negative	278	3.06	NA	2.54	Eligible	Eligible	Eligible	gcsf	269.1534803926917	1440	CSF3	In	NA	NA	8.072285270576291	Published	Swab	Luminex (or other bead-based)	Days since LH peak
Cortez-2014	16	Ptid-16_Day-17	Luteal	Luteal	2	17	15	71	3.3	Negative	Negative	5.8	3	Positive	Positive	Negative	Negative	Negative	278	3.71	4.36	3.87	Eligible	Eligible	Eligible	gcsf	954.992586021436	1440	CSF3	In	NA	NA	9.89934572276434	Published	Swab	Luminex (or other bead-based)	Days since LH peak
Cortez-2014	16	Ptid-16_Day-18	Luteal	Luteal	3	18	15	NA	NA	Negative	Negative	5.5	3	Positive	Positive	Negative	Negative	Negative	278	3.67	NA	4.14	Eligible	Eligible	Eligible	gcsf	123.02687708123811	1440	CSF3	In	NA	NA	6.942829718314587	Published	Swab	Luminex (or other bead-based)	Days since LH peak
Cortez-2014	16	Ptid-16_Day-19	Luteal	Luteal	4	19	15	224	6.5	Negative	Negative	6.1	3	Positive	Positive	Negative	Negative	Negative	278	4.12	4.43	2.56	Eligible	Eligible	Eligible	gcsf	758.5775750291835	1440	CSF3	In	NA	NA	9.567152913275603	Published	Swab	Luminex (or other bead-based)	Days since LH peak
Cortez-2014	16	Ptid-16_Day-20	Luteal	Luteal	5	20	15	NA	NA	Negative	Positive	7	3	Positive	Positive	Negative	Negative	Negative	278	4.27	NA	4.7	Eligible	Eligible	Eligible	gcsf	1174.897554939529	1440	CSF3	In	NA	NA	10.198319251304202	Published	Swab	Luminex (or other bead-based)	Days since LH peak
Cortez-2014	16	Ptid-16_Day-21	Luteal	Luteal	6	21	15	NA	NA	Negative	Positive	7	3	Negative	Negative	Negative	Negative	Negative	278	3.9	NA	5.06	Eligible	Eligible	Eligible	gcsf	154.88166189124811	1440	CSF3	In	NA	NA	7.275022527803324	Published	Swab	Luminex (or other bead-based)	Days since LH peak
Cortez-2014	16	Ptid-16_Day-22	Luteal	Luteal	7	22	15	149	6.6	Negative	Negative	7	3	Negative	Negative	Negative	Negative	Negative	278	4.64	4.46	0.95	Eligible	Eligible	Eligible	gcsf	2570.3957827688646	1440	CSF3	In	NA	NA	11.327774803565907	Published	Swab	Luminex (or other bead-based)	Days since LH peak
Cortez-2014	16	Ptid-16_Day-23	Luteal	Luteal	8	23	15	NA	NA	Negative	Negative	6.1	3	Negative	Negative	Negative	Negative	Negative	278	4.02	NA	4.94	Eligible	Eligible	Eligible	gcsf	1445.439770745928	1440	CSF3	In	NA	NA	10.497292779844065	Published	Swab	Luminex (or other bead-based)	Days since LH peak
Cortez-2014	16	Ptid-16_Day-24	Luteal	Luteal	9	24	15	82	3.4	Negative	Positive	7	3	Negative	Negative	Negative	Negative	Negative	278	4.48	4.5	2.11	Eligible	Eligible	Eligible	gcsf	851.1380382023768	1440	CSF3	In	NA	NA	9.733249318019972	Published	Swab	Luminex (or other bead-based)	Days since LH peak
Cortez-2014	17	Ptid-17_Day-2	Other	Follicular	-12	2	14	NA	NA	Positive	Negative	7	6	Negative	Negative	Negative	Negative	Negative	208	3.83	5.06	0.95	Eligible	Ineligible - active menses	Ineligible - active menses	gcsf	5.874487774697648	1440	CSF3	Below	NA	NA	2.5544630615294777	Published	Swab	Luminex (or other bead-based)	Days since LH peak
Cortez-2014	17	Ptid-17_Day-3	Follicular	Follicular	-11	3	14	NA	NA	Negative	Positive	7	6	Negative	Negative	Negative	Negative	Negative	208	4.01	NA	1.92	Eligible	Eligible	Eligible	gcsf	549.5408738576248	1440	CSF3	In	NA	NA	9.102082979991373	Published	Swab	Luminex (or other bead-based)	Days since LH peak
Cortez-2014	17	Ptid-17_Day-4	Follicular	Follicular	-10	4	14	19	0.1	Negative	Negative	5.8	6	Negative	Negative	Negative	Negative	Negative	208	3.88	4.99	0.95	Eligible	Eligible	Eligible	gcsf	524.8074602497728	1440	CSF3	In	NA	NA	9.035644418093627	Published	Swab	Luminex (or other bead-based)	Days since LH peak
Cortez-2014	17	Ptid-17_Day-5	Follicular	Follicular	-9	5	14	NA	NA	Negative	Negative	5.8	6	Negative	Negative	Negative	Negative	Negative	208	4.06	NA	4.78	Eligible	Eligible	Eligible	gcsf	512.8613839913648	1440	CSF3	In	NA	NA	9.002425137144751	Published	Swab	Luminex (or other bead-based)	Days since LH peak
Cortez-2014	17	Ptid-17_Day-6	Follicular	Follicular	-8	6	14	NA	NA	Negative	Negative	5.8	6	Negative	Negative	Negative	Negative	Negative	208	4.19	NA	0.95	Eligible	Eligible	Eligible	gcsf	446.683592150963	1440	CSF3	In	NA	NA	8.80310945145151	Published	Swab	Luminex (or other bead-based)	Days since LH peak
Cortez-2014	17	Ptid-17_Day-7	Follicular	Follicular	-7	7	14	56	0.3	Negative	Negative	5.8	6	Negative	Negative	Negative	Negative	Negative	208	4.01	5.14	0.95	Eligible	Eligible	Eligible	gcsf	275.4228703338166	1440	CSF3	In	NA	NA	8.105504551525163	Published	Swab	Luminex (or other bead-based)	Days since LH peak
Cortez-2014	17	Ptid-17_Day-8	Follicular	Follicular	-6	8	14	NA	NA	Negative	Negative	7	6	Negative	Negative	Negative	Negative	Negative	208	3.18	NA	4.82	Eligible	Eligible	Eligible	gcsf	389.04514499428046	1440	CSF3	In	NA	NA	8.603793765758269	Published	Swab	Luminex (or other bead-based)	Days since LH peak
Cortez-2014	17	Ptid-17_Day-9	Follicular	Follicular	-5	9	14	96	0.1	Negative	Negative	5.5	6	Negative	Negative	Negative	Negative	Negative	208	4.14	5.08	1.36	Eligible	Eligible	Eligible	gcsf	724.4359600749899	1440	CSF3	In	NA	NA	9.500714351377855	Published	Swab	Luminex (or other bead-based)	Days since LH peak
Cortez-2014	17	Ptid-17_Day-10	Follicular	Follicular	-4	10	14	NA	NA	Negative	Negative	5.5	6	Negative	Negative	Negative	Negative	Negative	208	4.25	NA	4.94	Eligible	Eligible	Eligible	gcsf	933.2543007969915	1440	CSF3	In	NA	NA	9.866126441815467	Published	Swab	Luminex (or other bead-based)	Days since LH peak
Cortez-2014	17	Ptid-17_Day-11	Follicular	Follicular	-3	11	14	143	0.2	Negative	Negative	5.3	6	Positive	Negative	Negative	Negative	Negative	208	4.03	5.04	3.01	Eligible	Eligible	Eligible	gcsf	457.0881896148752	1440	CSF3	In	NA	NA	8.836328732400384	Published	Swab	Luminex (or other bead-based)	Days since LH peak
Cortez-2014	17	Ptid-17_Day-12	Follicular	Follicular	-2	12	14	NA	NA	Negative	Positive	6.1	6	Positive	Negative	Negative	Negative	Negative	208	4.18	NA	4.94	Eligible	Eligible	Eligible	gcsf	1148.1536214968828	1440	CSF3	In	NA	NA	10.165099970355328	Published	Swab	Luminex (or other bead-based)	Days since LH peak
Cortez-2014	17	Ptid-17_Day-13	Follicular	Follicular	-1	13	14	NA	NA	Negative	Positive	5	6	Positive	Negative	Negative	Negative	Negative	208	4.29	NA	1.36	Eligible	Eligible	Eligible	gcsf	1778.2794100389228	1440	CSF3	In	NA	NA	10.796266308383927	Published	Swab	Luminex (or other bead-based)	Days since LH peak
Cortez-2014	17	Ptid-17_Day-14	Periovulatory	Undefined	0	14	14	NA	NA	Negative	Negative	6.1	6	Positive	Negative	Negative	Negative	Negative	208	3.97	4.87	4.94	Ineligible - outside of their phase definition	Eligible	Eligible	gcsf	524.8074602497728	1440	CSF3	In	NA	NA	9.035644418093627	Published	Swab	Luminex (or other bead-based)	Days since LH peak
Cortez-2014	17	Ptid-17_Day-15	Periovulatory	Luteal	1	15	14	NA	NA	Negative	Positive	5.8	6	Positive	Negative	Negative	Negative	Negative	208	4.25	NA	2.03	Eligible	Eligible	Eligible	gcsf	123.02687708123811	1440	CSF3	In	NA	NA	6.942829718314587	Published	Swab	Luminex (or other bead-based)	Days since LH peak
Cortez-2014	17	Ptid-17_Day-16	Luteal	Luteal	2	16	14	NA	NA	Negative	NA	NA	6	Positive	Negative	Negative	Negative	Negative	208	4.02	NA	4.4	Eligible	Eligible	Ineligible - missing co-variate information	gcsf	524.8074602497728	1440	CSF3	In	NA	NA	9.035644418093627	Published	Swab	Luminex (or other bead-based)	Days since LH peak
Cortez-2014	17	Ptid-17_Day-18	Luteal	Luteal	4	18	14	140	11.8	Negative	Positive	5.5	6	Positive	Negative	Negative	Negative	Negative	208	4.18	5.13	2.05	Eligible	Eligible	Eligible	gcsf	301.9951720402016	1440	CSF3	In	NA	NA	8.238381675320658	Published	Swab	Luminex (or other bead-based)	Days since LH peak
Cortez-2014	17	Ptid-17_Day-19	Luteal	Luteal	5	19	14	NA	NA	Negative	Negative	5.5	6	Positive	Negative	Negative	Negative	Negative	208	4.32	NA	0.95	Eligible	Eligible	Eligible	gcsf	691.8309709189363	1440	CSF3	In	NA	NA	9.43427578948011	Published	Swab	Luminex (or other bead-based)	Days since LH peak
Cortez-2014	17	Ptid-17_Day-20	Luteal	Luteal	6	20	14	NA	NA	Negative	Negative	5	6	Positive	Negative	Negative	Negative	Negative	208	4.36	NA	3.96	Eligible	Eligible	Eligible	gcsf	1698.2436524617442	1440	CSF3	In	NA	NA	10.72982774648618	Published	Swab	Luminex (or other bead-based)	Days since LH peak
Cortez-2014	17	Ptid-17_Day-21	Luteal	Luteal	7	21	14	188	15.7	Negative	Negative	5	6	Positive	Negative	Negative	Negative	Negative	208	4.37	5.08	4.05	Eligible	Eligible	Eligible	gcsf	1412.537544622754	1440	CSF3	In	NA	NA	10.464073498895191	Published	Swab	Luminex (or other bead-based)	Days since LH peak
Cortez-2014	17	Ptid-17_Day-22	Luteal	Luteal	8	22	14	NA	NA	Negative	Negative	5	6	Positive	Negative	Negative	Negative	Negative	208	4.34	NA	0.95	Eligible	Eligible	Eligible	gcsf	562.341325190349	1440	CSF3	In	NA	NA	9.135302260940247	Published	Swab	Luminex (or other bead-based)	Days since LH peak
Cortez-2014	17	Ptid-17_Day-23	Luteal	Luteal	9	23	14	221	12.8	Negative	Negative	5.3	6	Positive	Negative	Negative	Negative	Negative	208	4.37	4.97	1.76	Eligible	Eligible	Eligible	gcsf	1318.2567385564075	1440	CSF3	In	NA	NA	10.364415656048571	Published	Swab	Luminex (or other bead-based)	Days since LH peak
Cortez-2014	17	Ptid-17_Day-24	Luteal	Luteal	10	24	14	NA	NA	Negative	Negative	5.3	6	Positive	Negative	Negative	Negative	Negative	208	4.59	NA	3.69	Eligible	Eligible	Eligible	gcsf	4365.158322401661	1440	CSF3	In	NA	NA	12.09181826539	Published	Swab	Luminex (or other bead-based)	Days since LH peak
Cortez-2014	17	Ptid-17_Day-25	Luteal	Luteal	11	25	14	101	7	Negative	Negative	5.3	6	Positive	Negative	Negative	Negative	Negative	208	4.53	5.04	3.96	Eligible	Eligible	Eligible	gcsf	549.5408738576248	1440	CSF3	In	NA	NA	9.102082979991373	Published	Swab	Luminex (or other bead-based)	Days since LH peak
Cortez-2014	18	Ptid-18_Day-4	Other	Follicular	-14	4	18	53	3.6	Positive	Negative	7	5	Negative	Negative	Negative	Negative	Negative	322	6.11	5.1	6.6	Eligible	Ineligible - active menses	Ineligible - active menses	gcsf	1023.2929922807537	1440	CSF3	In	NA	NA	9.99900356561096	Published	Swab	Luminex (or other bead-based)	Days since LH peak
Cortez-2014	18	Ptid-18_Day-5	Other	Follicular	-13	5	18	40	3.6	Positive	Negative	7	5	Negative	Negative	Negative	Negative	Negative	322	5.32	5.14	5.76	Eligible	Ineligible - active menses	Ineligible - active menses	gcsf	588.843655355589	1440	CSF3	In	NA	NA	9.201740822837994	Published	Swab	Luminex (or other bead-based)	Days since LH peak
Cortez-2014	18	Ptid-18_Day-6	Follicular	Follicular	-12	6	18	NA	NA	Negative	Negative	5.8	5	Negative	Negative	Negative	Negative	Negative	322	4.3	NA	4.48	Eligible	Eligible	Eligible	gcsf	549.5408738576248	1440	CSF3	In	NA	NA	9.102082979991373	Published	Swab	Luminex (or other bead-based)	Days since LH peak
Cortez-2014	18	Ptid-18_Day-7	Follicular	Follicular	-11	7	18	NA	NA	Negative	Negative	5.8	5	Negative	Negative	Negative	Negative	Negative	322	4.2	NA	4.16	Eligible	Eligible	Eligible	gcsf	446.683592150963	1440	CSF3	In	NA	NA	8.80310945145151	Published	Swab	Luminex (or other bead-based)	Days since LH peak
Cortez-2014	18	Ptid-18_Day-8	Follicular	Follicular	-10	8	18	31	1.1	Negative	Positive	NA	5	Negative	Negative	Negative	Negative	Negative	322	4.05	5.39	2.85	Eligible	Eligible	Ineligible - missing co-variate information	gcsf	933.2543007969915	1440	CSF3	In	NA	NA	9.866126441815467	Published	Swab	Luminex (or other bead-based)	Days since LH peak
Cortez-2014	18	Ptid-18_Day-9	Follicular	Follicular	-9	9	18	NA	NA	Negative	Negative	5.5	5	Negative	Negative	Negative	Negative	Negative	322	4	NA	3.88	Eligible	Eligible	Eligible	gcsf	1047.1285480508996	1440	CSF3	In	NA	NA	10.032222846559835	Published	Swab	Luminex (or other bead-based)	Days since LH peak
Cortez-2014	18	Ptid-18_Day-10	Follicular	Follicular	-8	10	18	24	0.4	Negative	Negative	5	5	Negative	Negative	Negative	Negative	Negative	322	2.87	5.3	4.04	Eligible	Eligible	Eligible	gcsf	61.65950018614822	1440	CSF3	In	NA	NA	5.946251289848378	Published	Swab	Luminex (or other bead-based)	Days since LH peak
Cortez-2014	18	Ptid-18_Day-11	Follicular	Follicular	-7	11	18	NA	NA	Negative	Negative	5	5	Negative	Negative	Negative	Negative	Negative	322	4.05	NA	4.15	Eligible	Eligible	Eligible	gcsf	446.683592150963	1440	CSF3	In	NA	NA	8.80310945145151	Published	Swab	Luminex (or other bead-based)	Days since LH peak
Cortez-2014	18	Ptid-18_Day-12	Follicular	Follicular	-6	12	18	64	0.1	Negative	Negative	5	5	Negative	Negative	Negative	Negative	Negative	322	4.27	5.31	2.5	Eligible	Eligible	Eligible	gcsf	776.247116628692	1440	CSF3	In	NA	NA	9.600372194224478	Published	Swab	Luminex (or other bead-based)	Days since LH peak
Cortez-2014	18	Ptid-18_Day-13	Follicular	Follicular	-5	13	18	NA	NA	Negative	Positive	5.8	5	Negative	Negative	Negative	Negative	Negative	322	4.47	NA	4	Eligible	Eligible	Eligible	gcsf	6025.595860743575	1440	CSF3	In	NA	NA	12.55688819867423	Published	Swab	Luminex (or other bead-based)	Days since LH peak
Cortez-2014	18	Ptid-18_Day-14	Follicular	Follicular	-4	14	18	NA	NA	Negative	Negative	5	5	Negative	Negative	Negative	Negative	Negative	322	2.85	NA	4.95	Eligible	Eligible	Eligible	gcsf	1513.5612484362086	1440	CSF3	In	NA	NA	10.563731341741812	Published	Swab	Luminex (or other bead-based)	Days since LH peak
Cortez-2014	18	Ptid-18_Day-15	Follicular	Follicular	-3	15	18	114	0.1	Negative	Negative	4.4	5	Negative	Negative	Negative	Negative	Negative	322	4.02	5.02	0.95	Eligible	Eligible	Eligible	gcsf	741.3102413009177	1440	CSF3	In	NA	NA	9.53393363232673	Published	Swab	Luminex (or other bead-based)	Days since LH peak
Cortez-2014	18	Ptid-18_Day-16	Follicular	Follicular	-2	16	18	NA	NA	Negative	Negative	4.7	5	Negative	Negative	Negative	Negative	Negative	322	4.61	NA	4.94	Eligible	Eligible	Eligible	gcsf	549.5408738576248	1440	CSF3	In	NA	NA	9.102082979991373	Published	Swab	Luminex (or other bead-based)	Days since LH peak
Cortez-2014	18	Ptid-18_Day-17	Follicular	Follicular	-1	17	18	54	0.3	Negative	Negative	5.8	5	Negative	Negative	Negative	Negative	Negative	322	3.18	5.26	5.09	Eligible	Eligible	Eligible	gcsf	117.48975549395291	1440	CSF3	In	NA	NA	6.876391156416839	Published	Swab	Luminex (or other bead-based)	Days since LH peak
Cortez-2014	18	Ptid-18_Day-18	Periovulatory	Undefined	0	18	18	NA	NA	Negative	Negative	4.7	5	Negative	Negative	Negative	Negative	Negative	322	4.24	NA	5.34	Ineligible - outside of their phase definition	Eligible	Eligible	gcsf	363.0780547701014	1440	CSF3	In	NA	NA	8.504135922911647	Published	Swab	Luminex (or other bead-based)	Days since LH peak
Cortez-2014	18	Ptid-18_Day-19	Periovulatory	Luteal	1	19	18	19	1	Negative	Negative	5	5	Negative	Negative	Negative	Negative	Negative	322	4.15	5.32	0.95	Eligible	Eligible	Eligible	gcsf	338.84415613920237	1440	CSF3	In	NA	NA	8.404478080065026	Published	Swab	Luminex (or other bead-based)	Days since LH peak
Cortez-2014	18	Ptid-18_Day-20	Luteal	Luteal	2	20	18	NA	NA	Negative	Negative	5.3	5	Negative	Negative	Negative	Negative	Negative	322	4.96	NA	3.63	Eligible	Eligible	Eligible	gcsf	181.97008586099827	1440	CSF3	In	NA	NA	7.507557494445439	Published	Swab	Luminex (or other bead-based)	Days since LH peak
Cortez-2014	18	Ptid-18_Day-21	Luteal	Luteal	3	21	18	NA	NA	Negative	Negative	4.7	5	Negative	Negative	Negative	Negative	Negative	322	4.74	NA	3.87	Eligible	Eligible	Eligible	gcsf	186.20871366628674	1440	CSF3	In	NA	NA	7.5407767753943125	Published	Swab	Luminex (or other bead-based)	Days since LH peak
Cortez-2014	18	Ptid-18_Day-22	Luteal	Luteal	4	22	18	41	5.4	Negative	Negative	4.4	5	Negative	Negative	Negative	Negative	Negative	322	4.73	5.29	4.38	Eligible	Eligible	Eligible	gcsf	100	1440	CSF3	In	NA	NA	6.643856189774724	Published	Swab	Luminex (or other bead-based)	Days since LH peak
Cortez-2014	18	Ptid-18_Day-23	Luteal	Luteal	5	23	18	NA	NA	Negative	Negative	4.4	5	Negative	Negative	Negative	Negative	Negative	322	5.03	NA	2.34	Eligible	Eligible	Eligible	gcsf	309.0295432513592	1440	CSF3	In	NA	NA	8.271600956269532	Published	Swab	Luminex (or other bead-based)	Days since LH peak
Cortez-2014	18	Ptid-18_Day-24	Luteal	Luteal	6	24	18	74	9.8	Negative	Negative	4.7	5	Negative	Negative	Negative	Negative	Negative	322	4.5	5.27	3.7	Eligible	Eligible	Eligible	gcsf	512.8613839913648	1440	CSF3	In	NA	NA	9.002425137144751	Published	Swab	Luminex (or other bead-based)	Days since LH peak
Cortez-2014	18	Ptid-18_Day-25	Luteal	Luteal	7	25	18	NA	NA	Negative	Negative	4.7	5	Negative	Negative	Negative	Negative	Negative	322	4.4	NA	1.9	Eligible	Eligible	Eligible	gcsf	269.1534803926917	1440	CSF3	In	NA	NA	8.072285270576291	Published	Swab	Luminex (or other bead-based)	Days since LH peak
Cortez-2014	18	Ptid-18_Day-26	Luteal	Luteal	8	26	18	70	7.6	Negative	Negative	4.4	5	Negative	Negative	Negative	Negative	Negative	322	4.36	5.33	0.95	Eligible	Eligible	Eligible	gcsf	616.5950018614822	1440	CSF3	In	NA	NA	9.26817938473574	Published	Swab	Luminex (or other bead-based)	Days since LH peak
Cortez-2014	18	Ptid-18_Day-27	Luteal	Luteal	9	27	18	NA	NA	Negative	Negative	4.4	5	Negative	Negative	Negative	Negative	Negative	322	4.86	NA	4.2	Eligible	Eligible	Eligible	gcsf	602.5595860743575	1440	CSF3	In	NA	NA	9.234960103786866	Published	Swab	Luminex (or other bead-based)	Days since LH peak
Cortez-2014	18	Ptid-18_Day-28	Luteal	Luteal	10	28	18	NA	NA	Negative	Negative	4.4	5	Negative	Negative	Negative	Negative	Negative	322	4.25	NA	3.34	Eligible	Eligible	Eligible	gcsf	741.3102413009177	1440	CSF3	In	NA	NA	9.53393363232673	Published	Swab	Luminex (or other bead-based)	Days since LH peak
Cortez-2014	18	Ptid-18_Day-29	Luteal	Luteal	11	29	18	66	5.8	Negative	Negative	4.4	5	Negative	Negative	Negative	Negative	Negative	322	4.76	5.24	2.91	Eligible	Eligible	Eligible	gcsf	912.0108393559096	1440	CSF3	In	NA	NA	9.832907160866592	Published	Swab	Luminex (or other bead-based)	Days since LH peak
Cortez-2014	21	Ptid-21_Day-2	Other	Follicular	-16	2	18	27	0.8	Positive	Negative	7	2	Positive	Negative	Negative	Negative	Negative	230	4.43	4.99	0.95	Eligible	Ineligible - active menses	Ineligible - active menses	gcsf	6165.9500186148225	1440	CSF3	In	NA	NA	12.590107479623104	Published	Swab	Luminex (or other bead-based)	Days since LH peak
Cortez-2014	21	Ptid-21_Day-3	Other	Follicular	-15	3	18	NA	NA	Positive	Negative	7	2	Positive	Negative	Negative	Negative	Negative	230	4.98	NA	1.58	Eligible	Ineligible - active menses	Ineligible - active menses	gcsf	1995.2623149688789	1440	CSF3	In	NA	NA	10.962362713128295	Published	Swab	Luminex (or other bead-based)	Days since LH peak
Cortez-2014	21	Ptid-21_Day-4	Other	Follicular	-14	4	18	NA	NA	Positive	Negative	7	2	Positive	Negative	Negative	Negative	Negative	230	5.07	NA	0.95	Eligible	Ineligible - active menses	Ineligible - active menses	gcsf	954.992586021436	1440	CSF3	In	NA	NA	9.89934572276434	Published	Swab	Luminex (or other bead-based)	Days since LH peak
Cortez-2014	21	Ptid-21_Day-5	Other	Follicular	-13	5	18	33	0.4	Positive	Negative	7	2	Positive	Negative	Negative	Negative	Negative	230	4.78	5.04	2.63	Eligible	Ineligible - active menses	Ineligible - active menses	gcsf	346.73685045253166	1440	CSF3	In	NA	NA	8.4376973610139	Published	Swab	Luminex (or other bead-based)	Days since LH peak
Cortez-2014	21	Ptid-21_Day-6	Follicular	Follicular	-12	6	18	NA	NA	Negative	Negative	5.3	2	Positive	Negative	Negative	Negative	Negative	230	0.95	NA	1.52	Eligible	Eligible	Eligible	gcsf	263.02679918953817	1440	CSF3	In	NA	NA	8.039065989627417	Published	Swab	Luminex (or other bead-based)	Days since LH peak
Cortez-2014	21	Ptid-21_Day-8	Follicular	Follicular	-10	8	18	NA	NA	Negative	Negative	6.1	2	Positive	Negative	Negative	Negative	Negative	230	4.36	NA	1.95	Eligible	Eligible	Eligible	gcsf	891.2509381337459	1440	CSF3	In	NA	NA	9.79968787991772	Published	Swab	Luminex (or other bead-based)	Days since LH peak
Cortez-2014	21	Ptid-21_Day-9	Follicular	Follicular	-9	9	18	49	0.3	Negative	Negative	5.8	2	Positive	Negative	Negative	Negative	Negative	230	4.6	5.31	0.95	Eligible	Eligible	Eligible	gcsf	616.5950018614822	1440	CSF3	In	NA	NA	9.26817938473574	Published	Swab	Luminex (or other bead-based)	Days since LH peak
Cortez-2014	21	Ptid-21_Day-10	Follicular	Follicular	-8	10	18	NA	NA	Negative	Negative	7	2	Positive	Negative	Negative	Negative	Negative	230	3.99	NA	4.32	Eligible	Eligible	Eligible	gcsf	1023.2929922807537	1440	CSF3	In	NA	NA	9.99900356561096	Published	Swab	Luminex (or other bead-based)	Days since LH peak
Cortez-2014	21	Ptid-21_Day-11	Follicular	Follicular	-7	11	18	NA	NA	Negative	Negative	5.8	2	Negative	Negative	Negative	Negative	Negative	230	3.84	NA	0.95	Eligible	Eligible	Eligible	gcsf	1621.8100973589299	1440	CSF3	In	NA	NA	10.663389184588434	Published	Swab	Luminex (or other bead-based)	Days since LH peak
Cortez-2014	21	Ptid-21_Day-12	Follicular	Follicular	-6	12	18	66	0.4	Negative	Negative	5.8	2	Negative	Negative	Negative	Negative	Negative	230	4.41	6.44	0.95	Eligible	Eligible	Eligible	gcsf	1318.2567385564075	1440	CSF3	In	NA	NA	10.364415656048571	Published	Swab	Luminex (or other bead-based)	Days since LH peak
Cortez-2014	21	Ptid-21_Day-13	Follicular	Follicular	-5	13	18	NA	NA	Negative	Negative	5.5	2	Negative	Negative	Negative	Negative	Negative	230	4.09	NA	1.26	Eligible	Eligible	Eligible	gcsf	1122.018454301963	1440	CSF3	In	NA	NA	10.131880689406454	Published	Swab	Luminex (or other bead-based)	Days since LH peak
Cortez-2014	21	Ptid-21_Day-14	Follicular	Follicular	-4	14	18	134	0.3	Negative	Negative	5.8	2	Negative	Negative	Negative	Negative	Negative	230	3.59	5.94	0.95	Eligible	Eligible	Eligible	gcsf	1258.9254117941675	1440	CSF3	In	NA	NA	10.297977094150824	Published	Swab	Luminex (or other bead-based)	Days since LH peak
Cortez-2014	21	Ptid-21_Day-16	Follicular	Follicular	-2	16	18	212	0.4	Negative	Negative	6.5	2	Positive	Negative	Negative	Negative	Negative	230	3.31	5.61	0.95	Eligible	Eligible	Eligible	gcsf	562.341325190349	1440	CSF3	In	NA	NA	9.135302260940247	Published	Swab	Luminex (or other bead-based)	Days since LH peak
Cortez-2014	21	Ptid-21_Day-17	Follicular	Follicular	-1	17	18	NA	NA	Negative	Negative	5.5	2	Positive	Negative	Negative	Negative	Negative	230	3.3	NA	2.16	Eligible	Eligible	Eligible	gcsf	245.4708915685031	1440	CSF3	In	NA	NA	7.939408146780797	Published	Swab	Luminex (or other bead-based)	Days since LH peak
Cortez-2014	21	Ptid-21_Day-18	Periovulatory	Undefined	0	18	18	NA	NA	Negative	Negative	5.8	2	Positive	Negative	Negative	Negative	Negative	230	3.82	NA	5.37	Ineligible - outside of their phase definition	Eligible	Eligible	gcsf	776.247116628692	1440	CSF3	In	NA	NA	9.600372194224478	Published	Swab	Luminex (or other bead-based)	Days since LH peak
Cortez-2014	21	Ptid-21_Day-19	Periovulatory	Luteal	1	19	18	34	3.5	Negative	Negative	5.8	2	Positive	Negative	Negative	Negative	Negative	230	3.47	5.6	0.95	Eligible	Eligible	Eligible	gcsf	741.3102413009177	1440	CSF3	In	NA	NA	9.53393363232673	Published	Swab	Luminex (or other bead-based)	Days since LH peak
Cortez-2014	21	Ptid-21_Day-20	Luteal	Luteal	2	20	18	NA	NA	Negative	Negative	7	2	Positive	Negative	Negative	Negative	Negative	230	2.88	NA	0.95	Eligible	Eligible	Eligible	gcsf	295.1209226666387	1440	CSF3	In	NA	NA	8.205162394371786	Published	Swab	Luminex (or other bead-based)	Days since LH peak
Cortez-2014	21	Ptid-21_Day-21	Luteal	Luteal	3	21	18	78	8.5	Negative	Negative	6.1	2	Positive	Negative	Negative	Negative	Negative	230	3.56	5.6	1.54	Eligible	Eligible	Eligible	gcsf	1148.1536214968828	1440	CSF3	In	NA	NA	10.165099970355328	Published	Swab	Luminex (or other bead-based)	Days since LH peak
Cortez-2014	21	Ptid-21_Day-23	Luteal	Luteal	5	23	18	112	22.2	Negative	Negative	5.8	2	Positive	Negative	Negative	Negative	Negative	230	2.82	5.73	0.95	Eligible	Eligible	Eligible	gcsf	616.5950018614822	1440	CSF3	In	NA	NA	9.26817938473574	Published	Swab	Luminex (or other bead-based)	Days since LH peak
Cortez-2014	21	Ptid-21_Day-24	Luteal	Luteal	6	24	18	NA	NA	Negative	Negative	5.5	2	Positive	Negative	Negative	Negative	Negative	230	4.47	NA	0.95	Eligible	Eligible	Eligible	gcsf	724.4359600749899	1440	CSF3	In	NA	NA	9.500714351377855	Published	Swab	Luminex (or other bead-based)	Days since LH peak
Cortez-2014	21	Ptid-21_Day-25	Luteal	Luteal	7	25	18	NA	NA	Negative	Negative	5.8	2	Positive	Negative	Negative	Negative	Negative	230	4.35	NA	4.82	Eligible	Eligible	Eligible	gcsf	776.247116628692	1440	CSF3	In	NA	NA	9.600372194224478	Published	Swab	Luminex (or other bead-based)	Days since LH peak
Cortez-2014	21	Ptid-21_Day-26	Luteal	Luteal	8	26	18	200	15.3	Negative	Negative	5.8	2	Negative	Negative	Negative	Negative	Negative	230	2.85	5.48	4.16	Eligible	Eligible	Eligible	gcsf	660.6934480075957	1440	CSF3	In	NA	NA	9.367837227582362	Published	Swab	Luminex (or other bead-based)	Days since LH peak
Cortez-2014	21	Ptid-21_Day-27	Luteal	Luteal	9	27	18	NA	NA	Negative	Negative	5.5	2	Negative	Negative	Negative	Negative	Negative	230	4.47	NA	2.91	Eligible	Eligible	Eligible	gcsf	245.4708915685031	1440	CSF3	In	NA	NA	7.939408146780797	Published	Swab	Luminex (or other bead-based)	Days since LH peak
Cortez-2014	21	Ptid-21_Day-28	Luteal	Luteal	10	28	18	166	8.1	Negative	Negative	6.5	2	Negative	Negative	Negative	Negative	Negative	230	4.53	5.44	4.58	Eligible	Eligible	Eligible	gcsf	549.5408738576248	1440	CSF3	In	NA	NA	9.102082979991373	Published	Swab	Luminex (or other bead-based)	Days since LH peak
Cortez-2014	21	Ptid-21_Day-29	Luteal	Luteal	11	29	18	NA	NA	Negative	Negative	5.5	2	Negative	Negative	Negative	Negative	Negative	230	4.38	NA	4.11	Eligible	Eligible	Eligible	gcsf	870.9635899560806	1440	CSF3	In	NA	NA	9.766468598968846	Published	Swab	Luminex (or other bead-based)	Days since LH peak
Cortez-2014	22	Ptid-22_Day-3	Other	Undefined	NA	3	NA	NA	NA	Positive	Negative	7	3	Negative	Negative	Negative	Negative	Negative	139	4.86	NA	4.76	Ineligible - no menstrual cycle information	Ineligible - active menses	Ineligible - active menses	gcsf	3090.295432513592	1440	CSF3	In	NA	NA	11.593529051156896	Published	Swab	Luminex (or other bead-based)	Days since LH peak
Cortez-2014	22	Ptid-22_Day-4	Other	Undefined	NA	4	NA	42	0.4	Negative	Negative	4.7	3	Negative	Negative	Negative	Negative	Negative	139	4.14	5.43	5.19	Ineligible - no menstrual cycle information	Ineligible - days since LH peak outside of allowed windows	Ineligible - days since LH peak outside of allowed windows	gcsf	1380.3842646028852	1440	CSF3	In	NA	NA	10.430854217946319	Published	Swab	Luminex (or other bead-based)	Days since LH peak
Cortez-2014	22	Ptid-22_Day-5	Other	Undefined	NA	5	NA	NA	NA	Negative	Negative	5	3	Negative	Negative	Negative	Negative	Negative	139	4.79	NA	4.35	Ineligible - no menstrual cycle information	Ineligible - days since LH peak outside of allowed windows	Ineligible - days since LH peak outside of allowed windows	gcsf	7762.4711662869195	1440	CSF3	In	NA	NA	12.92230028911184	Published	Swab	Luminex (or other bead-based)	Days since LH peak
Cortez-2014	22	Ptid-22_Day-7	Other	Undefined	NA	7	NA	50	0.6	Negative	Negative	4.4	3	Negative	Negative	Negative	Negative	Negative	139	5.37	5.4	4.37	Ineligible - no menstrual cycle information	Ineligible - days since LH peak outside of allowed windows	Ineligible - days since LH peak outside of allowed windows	gcsf	1548.816618912481	1440	CSF3	In	NA	NA	10.596950622690686	Published	Swab	Luminex (or other bead-based)	Days since LH peak
Cortez-2014	22	Ptid-22_Day-8	Other	Undefined	NA	8	NA	NA	NA	Negative	Negative	4.7	3	Negative	Negative	Negative	Negative	Negative	139	5.33	NA	4.44	Ineligible - no menstrual cycle information	Ineligible - days since LH peak outside of allowed windows	Ineligible - days since LH peak outside of allowed windows	gcsf	2344.228815319923	1440	CSF3	In	NA	NA	11.194897679770412	Published	Swab	Luminex (or other bead-based)	Days since LH peak
Cortez-2014	22	Ptid-22_Day-9	Other	Undefined	NA	9	NA	61	0.4	Negative	Negative	4.7	3	Negative	Negative	Negative	Negative	Negative	139	3.94	5.39	4.64	Ineligible - no menstrual cycle information	Ineligible - days since LH peak outside of allowed windows	Ineligible - days since LH peak outside of allowed windows	gcsf	1819.7008586099826	1440	CSF3	In	NA	NA	10.829485589332801	Published	Swab	Luminex (or other bead-based)	Days since LH peak
Cortez-2014	22	Ptid-22_Day-10	Other	Undefined	NA	10	NA	NA	NA	Negative	Negative	4.4	3	Negative	Negative	Negative	Negative	Negative	139	5.31	NA	4.7	Ineligible - no menstrual cycle information	Ineligible - days since LH peak outside of allowed windows	Ineligible - days since LH peak outside of allowed windows	gcsf	5370.317963702527	1440	CSF3	In	NA	NA	12.39079179392986	Published	Swab	Luminex (or other bead-based)	Days since LH peak
Cortez-2014	22	Ptid-22_Day-11	Other	Undefined	NA	11	NA	82	0.1	Negative	Negative	4.7	3	Negative	Negative	Negative	Negative	Negative	139	5.12	5.47	4.89	Ineligible - no menstrual cycle information	Ineligible - days since LH peak outside of allowed windows	Ineligible - days since LH peak outside of allowed windows	gcsf	7762.4711662869195	1440	CSF3	In	NA	NA	12.92230028911184	Published	Swab	Luminex (or other bead-based)	Days since LH peak
Cortez-2014	22	Ptid-22_Day-12	Other	Undefined	NA	12	NA	NA	NA	Negative	Negative	4.4	3	Negative	Negative	Negative	Negative	Negative	139	5.38	NA	4.01	Ineligible - no menstrual cycle information	Ineligible - days since LH peak outside of allowed windows	Ineligible - days since LH peak outside of allowed windows	gcsf	4570.881896148751	1440	CSF3	In	NA	NA	12.158256827287747	Published	Swab	Luminex (or other bead-based)	Days since LH peak
Cortez-2014	22	Ptid-22_Day-13	Other	Undefined	NA	13	NA	NA	NA	Negative	Negative	4.7	3	Negative	Negative	Negative	Negative	Negative	139	5.17	NA	5.19	Ineligible - no menstrual cycle information	Ineligible - days since LH peak outside of allowed windows	Ineligible - days since LH peak outside of allowed windows	gcsf	7762.4711662869195	1440	CSF3	In	NA	NA	12.92230028911184	Published	Swab	Luminex (or other bead-based)	Days since LH peak
Cortez-2014	22	Ptid-22_Day-14	Other	Undefined	NA	14	NA	100	0.7	Negative	Negative	4.7	3	Negative	Negative	Negative	Negative	Negative	139	5.49	0.48	5.33	Ineligible - no menstrual cycle information	Ineligible - days since LH peak outside of allowed windows	Ineligible - days since LH peak outside of allowed windows	gcsf	7762.4711662869195	1440	CSF3	In	NA	NA	12.92230028911184	Published	Swab	Luminex (or other bead-based)	Days since LH peak
Cortez-2014	22	Ptid-22_Day-16	Other	Undefined	NA	16	NA	29	1.4	Negative	Negative	4.4	3	Negative	Negative	Negative	Negative	Negative	139	5.52	5.68	5.37	Ineligible - no menstrual cycle information	Ineligible - days since LH peak outside of allowed windows	Ineligible - days since LH peak outside of allowed windows	gcsf	3090.295432513592	1440	CSF3	In	NA	NA	11.593529051156896	Published	Swab	Luminex (or other bead-based)	Days since LH peak
Cortez-2014	22	Ptid-22_Day-17	Other	Undefined	NA	17	NA	NA	NA	Negative	Negative	4	3	Negative	Negative	Negative	Negative	Negative	139	5.65	NA	4.95	Ineligible - no menstrual cycle information	Ineligible - days since LH peak outside of allowed windows	Ineligible - days since LH peak outside of allowed windows	gcsf	7762.4711662869195	1440	CSF3	In	NA	NA	12.92230028911184	Published	Swab	Luminex (or other bead-based)	Days since LH peak
Cortez-2014	22	Ptid-22_Day-18	Other	Undefined	NA	18	NA	42	1.7	Negative	Negative	4	3	Negative	Negative	Negative	Negative	Negative	139	5.14	5.6	5.43	Ineligible - no menstrual cycle information	Ineligible - days since LH peak outside of allowed windows	Ineligible - days since LH peak outside of allowed windows	gcsf	6025.595860743575	1440	CSF3	In	NA	NA	12.55688819867423	Published	Swab	Luminex (or other bead-based)	Days since LH peak
Cortez-2014	22	Ptid-22_Day-19	Other	Undefined	NA	19	NA	NA	NA	Negative	Negative	4.4	3	Negative	Negative	Negative	Negative	Negative	139	5.15	NA	2.93	Ineligible - no menstrual cycle information	Ineligible - days since LH peak outside of allowed windows	Ineligible - days since LH peak outside of allowed windows	gcsf	4168.693834703355	1440	CSF3	In	NA	NA	12.025379703492252	Published	Swab	Luminex (or other bead-based)	Days since LH peak
Cortez-2014	22	Ptid-22_Day-20	Other	Undefined	NA	20	NA	NA	NA	Negative	Negative	4.4	3	Negative	Negative	Negative	Negative	Negative	139	5.13	NA	5	Ineligible - no menstrual cycle information	Ineligible - days since LH peak outside of allowed windows	Ineligible - days since LH peak outside of allowed windows	gcsf	7762.4711662869195	1440	CSF3	In	NA	NA	12.92230028911184	Published	Swab	Luminex (or other bead-based)	Days since LH peak
Cortez-2014	22	Ptid-22_Day-21	Other	Undefined	NA	21	NA	NA	NA	Negative	Negative	4.7	3	Negative	Negative	Negative	Negative	Negative	139	5.15	5.62	1.94	Ineligible - no menstrual cycle information	Ineligible - days since LH peak outside of allowed windows	Ineligible - days since LH peak outside of allowed windows	gcsf	7762.4711662869195	1440	CSF3	In	NA	NA	12.92230028911184	Published	Swab	Luminex (or other bead-based)	Days since LH peak
Cortez-2014	23	Ptid-23_Day-5	Follicular	Follicular	-9	5	14	NA	NA	Negative	Negative	5	3	Negative	Negative	Negative	Negative	Negative	486	2.93	3.12	3.05	Eligible	Eligible	Eligible	gcsf	131.82567385564073	1440	CSF3	In	NA	NA	7.0424875611612086	Published	Swab	Luminex (or other bead-based)	Days since LH peak
Cortez-2014	23	Ptid-23_Day-6	Follicular	Follicular	-8	6	14	NA	NA	Negative	Positive	5.3	3	Negative	Negative	Negative	Negative	Negative	486	1.85	NA	0.95	Eligible	Eligible	Eligible	gcsf	95.49925860214358	1440	CSF3	In	NA	NA	6.577417627876978	Published	Swab	Luminex (or other bead-based)	Days since LH peak
Cortez-2014	23	Ptid-23_Day-7	Follicular	Follicular	-7	7	14	25	0.4	Negative	Positive	5	3	Negative	Negative	Negative	Negative	Negative	486	2.69	2.67	0.95	Eligible	Eligible	Eligible	gcsf	301.9951720402016	1440	CSF3	In	NA	NA	8.238381675320658	Published	Swab	Luminex (or other bead-based)	Days since LH peak
Cortez-2014	23	Ptid-23_Day-8	Follicular	Follicular	-6	8	14	NA	NA	Negative	Negative	5.5	3	Negative	Negative	Negative	Negative	Negative	486	1.83	NA	3.62	Eligible	Eligible	Eligible	gcsf	107.1519305237606	1440	CSF3	In	NA	NA	6.743514032621345	Published	Swab	Luminex (or other bead-based)	Days since LH peak
Cortez-2014	23	Ptid-23_Day-9	Follicular	Follicular	-5	9	14	45	0.3	Negative	Negative	5.8	3	Negative	Negative	Negative	Negative	Negative	486	1.45	3.3	3.05	Eligible	Eligible	Eligible	gcsf	151.35612484362088	1440	CSF3	In	NA	NA	7.241803246854451	Published	Swab	Luminex (or other bead-based)	Days since LH peak
Cortez-2014	23	Ptid-23_Day-10	Follicular	Follicular	-4	10	14	NA	NA	Negative	Negative	7	3	Negative	Negative	Negative	Negative	Negative	486	1.72	NA	2.99	Eligible	Eligible	Eligible	gcsf	436.5158322401661	1440	CSF3	In	NA	NA	8.769890170502636	Published	Swab	Luminex (or other bead-based)	Days since LH peak
Cortez-2014	23	Ptid-23_Day-11	Follicular	Follicular	-3	11	14	123	0.2	Negative	Negative	7	3	Negative	Negative	Negative	Negative	Negative	486	2.44	3.54	2.68	Eligible	Eligible	Eligible	gcsf	239.88329190194898	1440	CSF3	In	NA	NA	7.906188865831922	Published	Swab	Luminex (or other bead-based)	Days since LH peak
Cortez-2014	23	Ptid-23_Day-12	Follicular	Follicular	-2	12	14	NA	NA	Negative	Negative	5.8	3	Negative	Negative	Negative	Negative	Negative	486	2.44	NA	2.57	Eligible	Eligible	Eligible	gcsf	426.57951880159254	1440	CSF3	In	NA	NA	8.736670889553762	Published	Swab	Luminex (or other bead-based)	Days since LH peak
Cortez-2014	23	Ptid-23_Day-13	Follicular	Follicular	-1	13	14	NA	NA	Negative	Negative	5.8	3	Positive	Negative	Negative	Negative	Negative	486	2.11	NA	3.42	Eligible	Eligible	Eligible	gcsf	467.73514128719813	1440	CSF3	In	NA	NA	8.869548013349258	Published	Swab	Luminex (or other bead-based)	Days since LH peak
Cortez-2014	23	Ptid-23_Day-14	Periovulatory	Undefined	0	14	14	205	1	Negative	Negative	5.5	3	Positive	Negative	Negative	Negative	Negative	486	2.39	3.59	3.51	Ineligible - outside of their phase definition	Eligible	Eligible	gcsf	354.8133892335753	1440	CSF3	In	NA	NA	8.470916641962773	Published	Swab	Luminex (or other bead-based)	Days since LH peak
Cortez-2014	23	Ptid-23_Day-15	Periovulatory	Luteal	1	15	14	NA	NA	Negative	Negative	4.7	3	Positive	Negative	Negative	Negative	Negative	486	2.4	NA	0.95	Eligible	Eligible	Eligible	gcsf	158.48931924611142	1440	CSF3	In	NA	NA	7.308241808752197	Published	Swab	Luminex (or other bead-based)	Days since LH peak
Cortez-2014	23	Ptid-23_Day-16	Luteal	Luteal	2	16	14	67	1.8	Negative	Negative	5.3	3	Positive	Negative	Negative	Negative	Negative	486	2.7	3.8	2.75	Eligible	Eligible	Eligible	gcsf	63.09573444801933	1440	CSF3	In	NA	NA	5.979470570797252	Published	Swab	Luminex (or other bead-based)	Days since LH peak
Cortez-2014	23	Ptid-23_Day-17	Luteal	Luteal	3	17	14	NA	NA	Negative	Negative	5.8	3	Positive	Negative	Negative	Negative	Negative	486	2.72	NA	3.49	Eligible	Eligible	Eligible	gcsf	128.82495516931337	1440	CSF3	In	NA	NA	7.009268280212334	Published	Swab	Luminex (or other bead-based)	Days since LH peak
Cortez-2014	23	Ptid-23_Day-18	Luteal	Luteal	4	18	14	67	7	Negative	Negative	6.1	3	Positive	Negative	Negative	Negative	Negative	486	2.36	3.93	3.75	Eligible	Eligible	Eligible	gcsf	107.1519305237606	1440	CSF3	In	NA	NA	6.743514032621345	Published	Swab	Luminex (or other bead-based)	Days since LH peak
Cortez-2014	23	Ptid-23_Day-19	Luteal	Luteal	5	19	14	NA	NA	Negative	Negative	5.8	3	Positive	Negative	Negative	Negative	Negative	486	2.16	NA	3.72	Eligible	Eligible	Eligible	gcsf	50.11872336272722	1440	CSF3	In	NA	NA	5.647277761308516	Published	Swab	Luminex (or other bead-based)	Days since LH peak
Cortez-2014	23	Ptid-23_Day-20	Luteal	Luteal	6	20	14	NA	NA	Negative	Negative	5.8	3	Positive	Negative	Negative	Negative	Negative	486	2.19	NA	2.9	Eligible	Eligible	Eligible	gcsf	223.872113856834	1440	CSF3	In	NA	NA	7.806531022985302	Published	Swab	Luminex (or other bead-based)	Days since LH peak
Cortez-2014	23	Ptid-23_Day-21	Luteal	Luteal	7	21	14	68	10.6	Negative	Negative	5.8	3	Positive	Negative	Negative	Negative	Negative	486	2.26	3.93	0.95	Eligible	Eligible	Eligible	gcsf	60.25595860743578	1440	CSF3	In	NA	NA	5.913032008899505	Published	Swab	Luminex (or other bead-based)	Days since LH peak
Cortez-2014	23	Ptid-23_Day-22	Luteal	Luteal	8	22	14	NA	NA	Negative	Negative	5.8	3	Negative	Negative	Negative	Negative	Negative	486	2.26	NA	3.13	Eligible	Eligible	Eligible	gcsf	199.52623149688787	1440	CSF3	In	NA	NA	7.640434618240933	Published	Swab	Luminex (or other bead-based)	Days since LH peak
Cortez-2014	23	Ptid-23_Day-23	Luteal	Luteal	9	23	14	90	13.8	Negative	Negative	5.8	3	Negative	Negative	Negative	Negative	Negative	486	2.07	3.78	3.21	Eligible	Eligible	Eligible	gcsf	213.79620895022325	1440	CSF3	In	NA	NA	7.7400924610875546	Published	Swab	Luminex (or other bead-based)	Days since LH peak
Cortez-2014	23	Ptid-23_Day-24	Luteal	Luteal	10	24	14	NA	NA	Negative	Negative	5.8	3	Negative	Negative	Negative	Negative	Negative	486	2.48	NA	2.88	Eligible	Eligible	Eligible	gcsf	56.23413251903491	1440	CSF3	In	NA	NA	5.813374166052884	Published	Swab	Luminex (or other bead-based)	Days since LH peak
Cortez-2014	23	Ptid-23_Day-25	Luteal	Luteal	11	25	14	70	8.5	Negative	Negative	6.1	3	Negative	Negative	Negative	Negative	Negative	486	2.89	3.57	3.12	Eligible	Eligible	Eligible	gcsf	97.72372209558107	1440	CSF3	In	NA	NA	6.610636908825851	Published	Swab	Luminex (or other bead-based)	Days since LH peak
Cortez-2014	24	Ptid-24_Day-2	Other	Follicular	-18	2	20	24	0.7	Positive	Negative	7	4	Negative	Negative	Negative	Negative	Negative	501	2.57	3.26	2.2	Eligible	Ineligible - active menses	Ineligible - active menses	gcsf	141.2537544622754	1440	CSF3	In	NA	NA	7.142145404007828	Published	Swab	Luminex (or other bead-based)	Days since LH peak
Cortez-2014	24	Ptid-24_Day-3	Other	Follicular	-17	3	20	33	0.6	Positive	Negative	7	4	Negative	Negative	Negative	Negative	Negative	501	1.48	3.32	0.95	Eligible	Ineligible - active menses	Ineligible - active menses	gcsf	199.52623149688787	1440	CSF3	In	NA	NA	7.640434618240933	Published	Swab	Luminex (or other bead-based)	Days since LH peak
Cortez-2014	24	Ptid-24_Day-4	Follicular	Follicular	-16	4	20	NA	NA	Negative	Negative	5.5	4	Negative	Negative	Negative	Negative	Negative	501	1.3	NA	2.06	Eligible	Eligible	Eligible	gcsf	181.97008586099827	1440	CSF3	In	NA	NA	7.507557494445439	Published	Swab	Luminex (or other bead-based)	Days since LH peak
Cortez-2014	24	Ptid-24_Day-5	Follicular	Follicular	-15	5	20	32	0.3	Negative	Negative	6.1	4	Negative	Negative	Negative	Negative	Negative	501	2.19	3.47	2.05	Eligible	Eligible	Eligible	gcsf	177.82794100389228	1440	CSF3	In	NA	NA	7.474338213496566	Published	Swab	Luminex (or other bead-based)	Days since LH peak
Cortez-2014	24	Ptid-24_Day-6	Follicular	Follicular	-14	6	20	NA	NA	Negative	Negative	6.1	4	Negative	Negative	Negative	Negative	Negative	501	1.98	NA	1.26	Eligible	Eligible	Eligible	gcsf	794.3282347242813	1440	CSF3	In	NA	NA	9.63359147517335	Published	Swab	Luminex (or other bead-based)	Days since LH peak
Cortez-2014	24	Ptid-24_Day-7	Follicular	Follicular	-13	7	20	NA	NA	Negative	Positive	6.5	4	Negative	Negative	Negative	Negative	Negative	501	2.66	NA	0.95	Eligible	Eligible	Eligible	gcsf	131.82567385564073	1440	CSF3	In	NA	NA	7.0424875611612086	Published	Swab	Luminex (or other bead-based)	Days since LH peak
Cortez-2014	24	Ptid-24_Day-8	Follicular	Follicular	-12	8	20	26	0.4	Negative	Negative	5.8	4	Negative	Negative	Negative	Negative	Negative	501	3.22	3.02	1.45	Eligible	Eligible	Eligible	gcsf	1.8576761454858626	1440	CSF3	Below	NA	NA	0.8934990140857965	Published	Swab	Luminex (or other bead-based)	Days since LH peak
Cortez-2014	24	Ptid-24_Day-9	Follicular	Follicular	-11	9	20	NA	NA	Negative	Negative	5.5	4	Negative	Negative	Negative	Negative	Negative	501	2.34	NA	1.3	Eligible	Eligible	Eligible	gcsf	138.03842646028852	1440	CSF3	In	NA	NA	7.108926123058956	Published	Swab	Luminex (or other bead-based)	Days since LH peak
Cortez-2014	24	Ptid-24_Day-10	Follicular	Follicular	-10	10	20	59	0.4	Negative	Negative	6.1	4	Negative	Negative	Negative	Negative	Negative	501	3.87	3.27	0.95	Eligible	Eligible	Eligible	gcsf	199.52623149688787	1440	CSF3	In	NA	NA	7.640434618240933	Published	Swab	Luminex (or other bead-based)	Days since LH peak
Cortez-2014	24	Ptid-24_Day-11	Follicular	Follicular	-9	11	20	NA	NA	Negative	Negative	6.1	4	Positive	Negative	Negative	Negative	Negative	501	2.33	NA	0.95	Eligible	Eligible	Eligible	gcsf	128.82495516931337	1440	CSF3	In	NA	NA	7.009268280212334	Published	Swab	Luminex (or other bead-based)	Days since LH peak
Cortez-2014	24	Ptid-24_Day-12	Follicular	Follicular	-8	12	20	51	0.8	Negative	Negative	5.8	4	Positive	Negative	Negative	Negative	Negative	501	2.73	3.19	0.95	Eligible	Eligible	Eligible	gcsf	208.92961308540387	1440	CSF3	In	NA	NA	7.70687318013868	Published	Swab	Luminex (or other bead-based)	Days since LH peak
Cortez-2014	24	Ptid-24_Day-13	Follicular	Follicular	-7	13	20	NA	NA	Negative	Negative	6.1	4	Positive	Negative	Negative	Negative	Negative	501	2.98	NA	0.95	Eligible	Eligible	Eligible	gcsf	199.52623149688787	1440	CSF3	In	NA	NA	7.640434618240933	Published	Swab	Luminex (or other bead-based)	Days since LH peak
Cortez-2014	24	Ptid-24_Day-14	Follicular	Follicular	-6	14	20	NA	NA	Negative	Negative	6.1	4	Positive	Negative	Negative	Negative	Negative	501	2.34	NA	2.03	Eligible	Eligible	Eligible	gcsf	301.9951720402016	1440	CSF3	In	NA	NA	8.238381675320658	Published	Swab	Luminex (or other bead-based)	Days since LH peak
Cortez-2014	24	Ptid-24_Day-15	Follicular	Follicular	-5	15	20	65	0.4	Negative	Negative	5.8	4	Positive	Negative	Negative	Negative	Negative	501	2.57	2.89	0.95	Eligible	Eligible	Eligible	gcsf	245.4708915685031	1440	CSF3	In	NA	NA	7.939408146780797	Published	Swab	Luminex (or other bead-based)	Days since LH peak
Cortez-2014	24	Ptid-24_Day-16	Follicular	Follicular	-4	16	20	NA	NA	Negative	Negative	5.8	4	Positive	Negative	Negative	Negative	Negative	501	2.41	NA	1.36	Eligible	Eligible	Eligible	gcsf	1.8576761454858626	1440	CSF3	Below	NA	NA	0.8934990140857965	Published	Swab	Luminex (or other bead-based)	Days since LH peak
Cortez-2014	24	Ptid-24_Day-17	Follicular	Follicular	-3	17	20	118	0.4	Negative	Negative	5.5	4	Positive	Negative	Negative	Negative	Negative	501	2.26	2.81	1.26	Eligible	Eligible	Eligible	gcsf	645.6542290346556	1440	CSF3	In	NA	NA	9.334617946633488	Published	Swab	Luminex (or other bead-based)	Days since LH peak
Cortez-2014	24	Ptid-24_Day-18	Follicular	Follicular	-2	18	20	NA	NA	Negative	Positive	5.8	4	Positive	Negative	Negative	Negative	Negative	501	2.51	NA	1.36	Eligible	Eligible	Eligible	gcsf	131.82567385564073	1440	CSF3	In	NA	NA	7.0424875611612086	Published	Swab	Luminex (or other bead-based)	Days since LH peak
Cortez-2014	24	Ptid-24_Day-19	Follicular	Follicular	-1	19	20	375	0.6	Negative	Negative	6.1	4	Positive	Negative	Negative	Negative	Negative	501	2.61	2.81	1.58	Eligible	Eligible	Eligible	gcsf	120.22644346174131	1440	CSF3	In	NA	NA	6.909610437365714	Published	Swab	Luminex (or other bead-based)	Days since LH peak
Cortez-2014	24	Ptid-24_Day-20	Periovulatory	Undefined	0	20	20	NA	NA	Negative	Negative	6.5	4	Positive	Negative	Negative	Negative	Negative	501	2.34	NA	2.2	Ineligible - outside of their phase definition	Eligible	Eligible	gcsf	257.03957827688646	1440	CSF3	In	NA	NA	8.005846708678543	Published	Swab	Luminex (or other bead-based)	Days since LH peak
Cortez-2014	24	Ptid-24_Day-22	Luteal	Luteal	2	22	20	173	2.8	Negative	Negative	6.5	4	Positive	Negative	Negative	Negative	Negative	501	2.59	3.02	1.58	Eligible	Eligible	Eligible	gcsf	977.2372209558112	1440	CSF3	In	NA	NA	9.932565003713215	Published	Swab	Luminex (or other bead-based)	Days since LH peak
Cortez-2014	24	Ptid-24_Day-23	Luteal	Luteal	3	23	20	NA	NA	Negative	Negative	6.5	4	Positive	Negative	Negative	Negative	Negative	501	2.47	NA	1.36	Eligible	Eligible	Eligible	gcsf	162.18100973589299	1440	CSF3	In	NA	NA	7.34146108970107	Published	Swab	Luminex (or other bead-based)	Days since LH peak
Cortez-2014	24	Ptid-24_Day-24	Luteal	Luteal	4	24	20	132	7.4	Negative	Negative	6.1	4	Positive	Negative	Negative	Negative	Negative	501	2.69	3.26	0.95	Eligible	Eligible	Eligible	gcsf	123.02687708123811	1440	CSF3	In	NA	NA	6.942829718314587	Published	Swab	Luminex (or other bead-based)	Days since LH peak
Cortez-2014	24	Ptid-24_Day-25	Luteal	Luteal	5	25	20	NA	NA	Negative	Negative	6.1	4	Positive	Negative	Negative	Negative	Negative	501	2.74	NA	0.95	Eligible	Eligible	Eligible	gcsf	181.97008586099827	1440	CSF3	In	NA	NA	7.507557494445439	Published	Swab	Luminex (or other bead-based)	Days since LH peak
Cortez-2014	24	Ptid-24_Day-26	Luteal	Luteal	6	26	20	NA	NA	Negative	Negative	6.1	4	Positive	Negative	Negative	Negative	Negative	501	3.7	NA	1.36	Eligible	Eligible	Eligible	gcsf	134.89628825916532	1440	CSF3	In	NA	NA	7.0757068421100815	Published	Swab	Luminex (or other bead-based)	Days since LH peak
Cortez-2014	24	Ptid-24_Day-27	Luteal	Luteal	7	27	20	154	15.9	Negative	Negative	5.8	4	Positive	Negative	Negative	Negative	Negative	501	2.45	3.26	1.78	Eligible	Eligible	Eligible	gcsf	173.78008287493762	1440	CSF3	In	NA	NA	7.441118932547692	Published	Swab	Luminex (or other bead-based)	Days since LH peak
Cortez-2014	24	Ptid-24_Day-28	Luteal	Luteal	8	28	20	NA	NA	Negative	Negative	6.1	4	Positive	Negative	Negative	Negative	Negative	501	3.03	NA	0.95	Eligible	Eligible	Eligible	gcsf	125.89254117941675	1440	CSF3	In	NA	NA	6.976048999263461	Published	Swab	Luminex (or other bead-based)	Days since LH peak
Cortez-2014	24	Ptid-24_Day-29	Luteal	Luteal	9	29	20	152	15.4	Negative	Negative	5.8	4	Positive	Negative	Negative	Negative	Negative	501	2.74	3.27	1.58	Eligible	Eligible	Eligible	gcsf	87.09635899560806	1440	CSF3	In	NA	NA	6.444540504081483	Published	Swab	Luminex (or other bead-based)	Days since LH peak
Cortez-2014	24	Ptid-24_Day-30	Luteal	Luteal	10	30	20	NA	NA	Negative	Negative	6.5	4	Negative	Negative	Negative	Negative	Negative	501	3.1	NA	1.26	Eligible	Eligible	Eligible	gcsf	95.49925860214358	1440	CSF3	In	NA	NA	6.577417627876978	Published	Swab	Luminex (or other bead-based)	Days since LH peak
Cortez-2014	24	Ptid-24_Day-31	Luteal	Luteal	11	31	20	NA	NA	Negative	Positive	6.5	4	Negative	Negative	Negative	Negative	Negative	501	2.86	NA	0.95	Eligible	Eligible	Eligible	gcsf	131.82567385564073	1440	CSF3	In	NA	NA	7.0424875611612086	Published	Swab	Luminex (or other bead-based)	Days since LH peak
Cortez-2014	25	Ptid-25_Day-2	Other	Follicular	-12	2	14	39	0.8	Positive	Negative	7	2	Positive	Positive	Negative	Negative	Negative	555	1.36	0.48	0.95	Eligible	Ineligible - active menses	Ineligible - active menses	gcsf	3467.368504525317	1440	CSF3	In	NA	NA	11.759625455901263	Published	Swab	Luminex (or other bead-based)	Days since LH peak
Cortez-2014	25	Ptid-25_Day-3	Other	Follicular	-11	3	14	30	0.8	Positive	Negative	7	2	Positive	Positive	Negative	Negative	Negative	555	0.95	0.48	1.7	Eligible	Ineligible - active menses	Ineligible - active menses	gcsf	323.5936569296281	1440	CSF3	In	NA	NA	8.338039518167278	Published	Swab	Luminex (or other bead-based)	Days since LH peak
Cortez-2014	25	Ptid-25_Day-4	Follicular	Follicular	-10	4	14	NA	NA	Negative	Negative	5.8	2	Positive	Positive	Negative	Negative	Negative	555	0.95	NA	1.52	Eligible	Eligible	Eligible	gcsf	158.48931924611142	1440	CSF3	In	NA	NA	7.308241808752197	Published	Swab	Luminex (or other bead-based)	Days since LH peak
Cortez-2014	25	Ptid-25_Day-5	Other	Follicular	-9	5	14	30	0.6	Positive	Negative	7	2	Positive	Positive	Negative	Negative	Negative	555	0.95	1.41	1.26	Eligible	Ineligible - active menses	Ineligible - active menses	gcsf	478.6300923226385	1440	CSF3	In	NA	NA	8.902767294298132	Published	Swab	Luminex (or other bead-based)	Days since LH peak
Cortez-2014	25	Ptid-25_Day-6	Follicular	Follicular	-8	6	14	NA	NA	Negative	Negative	5.8	2	Positive	Positive	Negative	Negative	Negative	555	0.95	NA	0.95	Eligible	Eligible	Eligible	gcsf	158.48931924611142	1440	CSF3	In	NA	NA	7.308241808752197	Published	Swab	Luminex (or other bead-based)	Days since LH peak
Cortez-2014	25	Ptid-25_Day-7	Follicular	Follicular	-7	7	14	NA	NA	Negative	Negative	5.5	2	Negative	Negative	Negative	Negative	Negative	555	0.95	NA	0.95	Eligible	Eligible	Eligible	gcsf	125.89254117941675	1440	CSF3	In	NA	NA	6.976048999263461	Published	Swab	Luminex (or other bead-based)	Days since LH peak
Cortez-2014	25	Ptid-25_Day-8	Follicular	Follicular	-6	8	14	62	0.4	Negative	Positive	5.5	2	Negative	Negative	Negative	Negative	Negative	555	1.26	1.48	0.95	Eligible	Eligible	Eligible	gcsf	263.02679918953817	1440	CSF3	In	NA	NA	8.039065989627417	Published	Swab	Luminex (or other bead-based)	Days since LH peak
Cortez-2014	25	Ptid-25_Day-9	Follicular	Follicular	-5	9	14	NA	NA	Negative	Negative	5	2	Negative	Negative	Negative	Negative	Negative	555	1.4	NA	1.3	Eligible	Eligible	Eligible	gcsf	239.88329190194898	1440	CSF3	In	NA	NA	7.906188865831922	Published	Swab	Luminex (or other bead-based)	Days since LH peak
Cortez-2014	25	Ptid-25_Day-10	Follicular	Follicular	-4	10	14	91	0.9	Negative	Negative	4.7	2	Negative	Negative	Negative	Negative	Negative	555	0.95	1.18	0.95	Eligible	Eligible	Eligible	gcsf	190.54607179632464	1440	CSF3	In	NA	NA	7.573996056343185	Published	Swab	Luminex (or other bead-based)	Days since LH peak
Cortez-2014	25	Ptid-25_Day-11	Follicular	Follicular	-3	11	14	NA	NA	Negative	Negative	4.7	2	Negative	Negative	Negative	Negative	Negative	555	1.26	NA	0.95	Eligible	Eligible	Eligible	gcsf	263.02679918953817	1440	CSF3	In	NA	NA	8.039065989627417	Published	Swab	Luminex (or other bead-based)	Days since LH peak
Cortez-2014	25	Ptid-25_Day-12	Follicular	Follicular	-2	12	14	192	1.4	Negative	Positive	4.4	2	Negative	Negative	Negative	Negative	Negative	555	0.95	1.45	0.95	Eligible	Eligible	Eligible	gcsf	2691.5348039269165	1440	CSF3	In	NA	NA	11.394213365463653	Published	Swab	Luminex (or other bead-based)	Days since LH peak
Cortez-2014	25	Ptid-25_Day-13	Follicular	Follicular	-1	13	14	NA	NA	Negative	Negative	4.7	2	Negative	Negative	Negative	Negative	Negative	555	0.95	NA	1.3	Eligible	Eligible	Eligible	gcsf	446.683592150963	1440	CSF3	In	NA	NA	8.80310945145151	Published	Swab	Luminex (or other bead-based)	Days since LH peak
Cortez-2014	25	Ptid-25_Day-14	Periovulatory	Undefined	0	14	14	NA	NA	Negative	Positive	4.7	2	Positive	Negative	Negative	Negative	Negative	555	0.95	NA	0.95	Ineligible - outside of their phase definition	Eligible	Eligible	gcsf	125.89254117941675	1440	CSF3	In	NA	NA	6.976048999263461	Published	Swab	Luminex (or other bead-based)	Days since LH peak
Cortez-2014	25	Ptid-25_Day-15	Periovulatory	Luteal	1	15	14	49	2.4	Negative	Negative	5	2	Positive	Negative	Negative	Negative	Negative	555	0.95	1.58	0.95	Eligible	Eligible	Eligible	gcsf	89.12509381337455	1440	CSF3	In	NA	NA	6.477759785030356	Published	Swab	Luminex (or other bead-based)	Days since LH peak
Cortez-2014	25	Ptid-25_Day-16	Luteal	Luteal	2	16	14	NA	NA	Negative	Positive	5.3	2	Positive	Negative	Negative	Negative	Negative	555	0.95	NA	0.95	Eligible	Eligible	Eligible	gcsf	43.65158322401658	1440	CSF3	In	NA	NA	5.447962075615274	Published	Swab	Luminex (or other bead-based)	Days since LH peak
Cortez-2014	25	Ptid-25_Day-17	Luteal	Luteal	3	17	14	70	7.1	Negative	Positive	5	2	Positive	Negative	Negative	Negative	Negative	555	0.95	1	0.95	Eligible	Eligible	Eligible	gcsf	74.13102413009177	1440	CSF3	In	NA	NA	6.212005537439368	Published	Swab	Luminex (or other bead-based)	Days since LH peak
Cortez-2014	25	Ptid-25_Day-18	Luteal	Luteal	4	18	14	NA	NA	Negative	Negative	5	2	Positive	Negative	Negative	Negative	Negative	555	1.3	NA	0.95	Eligible	Eligible	Eligible	gcsf	4.168693834703354	1440	CSF3	In	NA	NA	2.0595954188301646	Published	Swab	Luminex (or other bead-based)	Days since LH peak
Cortez-2014	25	Ptid-25_Day-19	Luteal	Luteal	5	19	14	95	13.6	Negative	Negative	5.3	2	Positive	Negative	Negative	Negative	Negative	555	1.26	1.04	0.95	Eligible	Eligible	Eligible	gcsf	89.12509381337455	1440	CSF3	In	NA	NA	6.477759785030356	Published	Swab	Luminex (or other bead-based)	Days since LH peak
Cortez-2014	25	Ptid-25_Day-20	Luteal	Luteal	6	20	14	NA	NA	Negative	Negative	5.3	2	Positive	Negative	Negative	Negative	Negative	555	0.95	NA	0.95	Eligible	Eligible	Eligible	gcsf	107.1519305237606	1440	CSF3	In	NA	NA	6.743514032621345	Published	Swab	Luminex (or other bead-based)	Days since LH peak
Cortez-2014	25	Ptid-25_Day-21	Luteal	Luteal	7	21	14	NA	NA	Negative	Positive	5	2	Positive	Negative	Negative	Negative	Negative	555	0.95	NA	0.95	Eligible	Eligible	Eligible	gcsf	10.471285480508996	1440	CSF3	In	NA	NA	3.38836665678511	Published	Swab	Luminex (or other bead-based)	Days since LH peak
Cortez-2014	25	Ptid-25_Day-22	Luteal	Luteal	8	22	14	127	17	Negative	Negative	5.5	2	Positive	Negative	Negative	Negative	Negative	555	0.95	1.3	0.95	Eligible	Eligible	Eligible	gcsf	338.84415613920237	1440	CSF3	In	NA	NA	8.404478080065026	Published	Swab	Luminex (or other bead-based)	Days since LH peak
Cortez-2014	25	Ptid-25_Day-23	Luteal	Luteal	9	23	14	NA	NA	Negative	Negative	5	2	Positive	Negative	Negative	Negative	Negative	555	1.3	NA	0.95	Eligible	Eligible	Eligible	gcsf	64.56542290346556	1440	CSF3	In	NA	NA	6.012689851746126	Published	Swab	Luminex (or other bead-based)	Days since LH peak
Cortez-2014	25	Ptid-25_Day-24	Luteal	Luteal	10	24	14	149	14.1	Negative	Negative	5.5	2	Positive	Negative	Negative	Negative	Negative	555	0.95	1.23	0.95	Eligible	Eligible	Eligible	gcsf	154.88166189124811	1440	CSF3	In	NA	NA	7.275022527803324	Published	Swab	Luminex (or other bead-based)	Days since LH peak
Cortez-2014	25	Ptid-25_Day-25	Luteal	Luteal	11	25	14	NA	NA	Negative	Negative	5.5	2	Positive	Negative	Negative	Negative	Negative	555	0.95	NA	0.95	Eligible	Eligible	Eligible	gcsf	77.62471166286916	1440	CSF3	In	NA	NA	6.278444099337115	Published	Swab	Luminex (or other bead-based)	Days since LH peak
Cortez-2014	25	Ptid-25_Day-26	Luteal	Luteal	12	26	14	NA	NA	Negative	Negative	5.8	2	Positive	Negative	Negative	Negative	Negative	555	0.95	NA	0.95	Eligible	Eligible	Eligible	gcsf	257.03957827688646	1440	CSF3	In	NA	NA	8.005846708678543	Published	Swab	Luminex (or other bead-based)	Days since LH peak
Cortez-2014	25	Ptid-25_Day-27	Other	Luteal	13	27	14	73	5.2	Negative	Negative	5.3	2	Positive	Negative	Negative	Negative	Negative	555	0.95	1.41	0.95	Eligible	Ineligible - days since LH peak outside of allowed windows	Ineligible - days since LH peak outside of allowed windows	gcsf	58.8843655355589	1440	CSF3	In	NA	NA	5.879812727950632	Published	Swab	Luminex (or other bead-based)	Days since LH peak
Cortez-2014	25	Ptid-25_Day-28	Other	Luteal	14	28	14	NA	NA	Negative	Positive	6.1	2	Positive	Negative	Negative	Negative	Negative	555	1.63	NA	1.36	Eligible	Ineligible - days since LH peak outside of allowed windows	Ineligible - days since LH peak outside of allowed windows	gcsf	208.92961308540387	1440	CSF3	In	NA	NA	7.70687318013868	Published	Swab	Luminex (or other bead-based)	Days since LH peak
Cortez-2014	25	Ptid-25_Day-29	Other	Luteal	15	29	14	31	1.1	Negative	Negative	5.5	2	Positive	Negative	Negative	Negative	Negative	555	0.95	0.95	1.3	Eligible	Ineligible - days since LH peak outside of allowed windows	Ineligible - days since LH peak outside of allowed windows	gcsf	5128.613839913648	1440	CSF3	In	NA	NA	12.324353232032115	Published	Swab	Luminex (or other bead-based)	Days since LH peak
Cortez-2014	26	Ptid-26_Day-2	Other	Follicular	-12	2	14	38	0.8	Positive	Positive	7	3	Negative	Negative	Negative	Positive	Positive	296	3.58	4.16	2.59	Eligible	Ineligible - active menses	Ineligible - active menses	gcsf	1318.2567385564075	1440	CSF3	In	NA	NA	10.364415656048571	Published	Swab	Luminex (or other bead-based)	Days since LH peak
Cortez-2014	26	Ptid-26_Day-3	Other	Follicular	-11	3	14	NA	NA	Positive	Negative	7	3	Negative	Negative	Negative	Positive	Positive	296	3.54	NA	3.38	Eligible	Ineligible - active menses	Ineligible - active menses	gcsf	416.8693834703355	1440	CSF3	In	NA	NA	8.70345160860489	Published	Swab	Luminex (or other bead-based)	Days since LH peak
Cortez-2014	26	Ptid-26_Day-4	Follicular	Follicular	-10	4	14	77	0.5	Negative	Negative	5.5	3	Negative	Negative	Negative	Positive	Positive	296	4.29	4.19	3.47	Eligible	Eligible	Eligible	gcsf	426.57951880159254	1440	CSF3	In	NA	NA	8.736670889553762	Published	Swab	Luminex (or other bead-based)	Days since LH peak
Cortez-2014	26	Ptid-26_Day-5	Follicular	Follicular	-9	5	14	NA	NA	Negative	Negative	5.8	3	Negative	Negative	Negative	Positive	Positive	296	4.23	NA	3.73	Eligible	Eligible	Eligible	gcsf	436.5158322401661	1440	CSF3	In	NA	NA	8.769890170502636	Published	Swab	Luminex (or other bead-based)	Days since LH peak
Cortez-2014	26	Ptid-26_Day-6	Follicular	Follicular	-8	6	14	NA	NA	Negative	Negative	4.7	3	Negative	Negative	Negative	Negative	Positive	296	4.18	NA	3.62	Eligible	Eligible	Eligible	gcsf	512.8613839913648	1440	CSF3	In	NA	NA	9.002425137144751	Published	Swab	Luminex (or other bead-based)	Days since LH peak
Cortez-2014	26	Ptid-26_Day-7	Follicular	Follicular	-7	7	14	82	0.2	Negative	Negative	4.7	3	Negative	Negative	Negative	Negative	Positive	296	4.11	4.02	0.95	Eligible	Eligible	Eligible	gcsf	63.09573444801933	1440	CSF3	In	NA	NA	5.979470570797252	Published	Swab	Luminex (or other bead-based)	Days since LH peak
Cortez-2014	26	Ptid-26_Day-8	Follicular	Follicular	-6	8	14	NA	NA	Negative	Negative	4.7	3	Negative	Negative	Negative	Negative	Negative	296	4.1	NA	3.04	Eligible	Eligible	Eligible	gcsf	446.683592150963	1440	CSF3	In	NA	NA	8.80310945145151	Published	Swab	Luminex (or other bead-based)	Days since LH peak
Cortez-2014	26	Ptid-26_Day-9	Follicular	Follicular	-5	9	14	147	0.4	Negative	Negative	4.7	3	Negative	Negative	Negative	Negative	Negative	296	3.77	4.19	3.82	Eligible	Eligible	Eligible	gcsf	1318.2567385564075	1440	CSF3	In	NA	NA	10.364415656048571	Published	Swab	Luminex (or other bead-based)	Days since LH peak
Cortez-2014	26	Ptid-26_Day-10	Follicular	Follicular	-4	10	14	NA	NA	Negative	Positive	5	3	Negative	Negative	Negative	Negative	Negative	296	3.07	NA	3.5	Eligible	Eligible	Eligible	gcsf	457.0881896148752	1440	CSF3	In	NA	NA	8.836328732400384	Published	Swab	Luminex (or other bead-based)	Days since LH peak
Cortez-2014	26	Ptid-26_Day-11	Follicular	Follicular	-3	11	14	126	0.4	Negative	Negative	4.4	3	Negative	Negative	Negative	Negative	Negative	296	2.86	4.15	1.63	Eligible	Eligible	Eligible	gcsf	407.3802778041126	1440	CSF3	In	NA	NA	8.670232327656015	Published	Swab	Luminex (or other bead-based)	Days since LH peak
Cortez-2014	26	Ptid-26_Day-12	Follicular	Follicular	-2	12	14	NA	NA	Negative	Negative	4.4	3	Negative	Negative	Negative	Negative	Negative	296	3.15	NA	3.54	Eligible	Eligible	Eligible	gcsf	1318.2567385564075	1440	CSF3	In	NA	NA	10.364415656048571	Published	Swab	Luminex (or other bead-based)	Days since LH peak
Cortez-2014	26	Ptid-26_Day-13	Follicular	Follicular	-1	13	14	NA	NA	Negative	Negative	4.4	3	Negative	Negative	Negative	Negative	Negative	296	3.19	NA	3.3	Eligible	Eligible	Eligible	gcsf	645.6542290346556	1440	CSF3	In	NA	NA	9.334617946633488	Published	Swab	Luminex (or other bead-based)	Days since LH peak
Cortez-2014	26	Ptid-26_Day-14	Periovulatory	Undefined	0	14	14	188	0.8	Negative	Negative	4	3	Negative	Negative	Negative	Negative	Negative	296	2.23	4.33	3.25	Ineligible - outside of their phase definition	Eligible	Eligible	gcsf	489.77881936844614	1440	CSF3	In	NA	NA	8.935986575247005	Published	Swab	Luminex (or other bead-based)	Days since LH peak
Cortez-2014	26	Ptid-26_Day-15	Periovulatory	Luteal	1	15	14	NA	NA	Negative	Negative	4	3	Negative	Negative	Negative	Negative	Negative	296	2.35	NA	0.95	Eligible	Eligible	Eligible	gcsf	794.3282347242813	1440	CSF3	In	NA	NA	9.63359147517335	Published	Swab	Luminex (or other bead-based)	Days since LH peak
Cortez-2014	26	Ptid-26_Day-16	Luteal	Luteal	2	16	14	84	1.4	Negative	Negative	4	3	Negative	Negative	Negative	Negative	Negative	296	3.09	4.26	3.39	Eligible	Eligible	Eligible	gcsf	446.683592150963	1440	CSF3	In	NA	NA	8.80310945145151	Published	Swab	Luminex (or other bead-based)	Days since LH peak
Cortez-2014	26	Ptid-26_Day-17	Luteal	Luteal	3	17	14	NA	NA	Negative	Negative	4	3	Negative	Negative	Negative	Negative	Negative	296	3.35	NA	3.16	Eligible	Eligible	Eligible	gcsf	389.04514499428046	1440	CSF3	In	NA	NA	8.603793765758269	Published	Swab	Luminex (or other bead-based)	Days since LH peak
Cortez-2014	26	Ptid-26_Day-18	Luteal	Luteal	4	18	14	147	2.7	Negative	Negative	4.4	3	Negative	Negative	Negative	Negative	Negative	296	3.51	4.26	2.72	Eligible	Eligible	Eligible	gcsf	1318.2567385564075	1440	CSF3	In	NA	NA	10.364415656048571	Published	Swab	Luminex (or other bead-based)	Days since LH peak
Cortez-2014	26	Ptid-26_Day-19	Luteal	Luteal	5	19	14	NA	NA	Negative	Negative	4.4	3	Negative	Negative	Negative	Negative	Negative	296	3.52	NA	3.03	Eligible	Eligible	Eligible	gcsf	89.12509381337455	1440	CSF3	In	NA	NA	6.477759785030356	Published	Swab	Luminex (or other bead-based)	Days since LH peak
Cortez-2014	26	Ptid-26_Day-20	Luteal	Luteal	6	20	14	NA	NA	Negative	Negative	4.4	3	Negative	Negative	Negative	Negative	Negative	296	3.5	NA	3.17	Eligible	Eligible	Eligible	gcsf	204.17379446695296	1440	CSF3	In	NA	NA	7.673653899189807	Published	Swab	Luminex (or other bead-based)	Days since LH peak
Cortez-2014	26	Ptid-26_Day-21	Luteal	Luteal	7	21	14	161	6.1	Negative	Negative	4	3	Negative	Negative	Negative	Negative	Negative	296	3.18	3.97	2.36	Eligible	Eligible	Eligible	gcsf	316.22776601683796	1440	CSF3	In	NA	NA	8.304820237218406	Published	Swab	Luminex (or other bead-based)	Days since LH peak
Cortez-2014	26	Ptid-26_Day-22	Luteal	Luteal	8	22	14	NA	NA	Negative	Negative	4	3	Negative	Negative	Negative	Negative	Negative	296	3.56	NA	2.46	Eligible	Eligible	Eligible	gcsf	117.48975549395291	1440	CSF3	In	NA	NA	6.876391156416839	Published	Swab	Luminex (or other bead-based)	Days since LH peak
Cortez-2014	26	Ptid-26_Day-23	Luteal	Luteal	9	23	14	88	7.8	Negative	Negative	4.4	3	Negative	Negative	Negative	Negative	Negative	296	3.49	4.01	2.97	Eligible	Eligible	Eligible	gcsf	218.77616239495518	1440	CSF3	In	NA	NA	7.7733117420364275	Published	Swab	Luminex (or other bead-based)	Days since LH peak
Cortez-2014	26	Ptid-26_Day-24	Luteal	Luteal	10	24	14	NA	NA	Negative	Negative	4	3	Negative	Negative	Negative	Negative	Negative	296	1.97	NA	1.9	Eligible	Eligible	Eligible	gcsf	104.71285480508996	1440	CSF3	In	NA	NA	6.710294751672472	Published	Swab	Luminex (or other bead-based)	Days since LH peak
Cortez-2014	26	Ptid-26_Day-25	Luteal	Luteal	11	25	14	NA	NA	Negative	Negative	4.4	3	Negative	Negative	Negative	Negative	Negative	296	3.89	NA	0.95	Eligible	Eligible	Eligible	gcsf	416.8693834703355	1440	CSF3	In	NA	NA	8.70345160860489	Published	Swab	Luminex (or other bead-based)	Days since LH peak
Cortez-2014	26	Ptid-26_Day-26	Luteal	Luteal	12	26	14	90	6.6	Negative	Negative	4	3	Negative	Negative	Negative	Negative	Negative	296	4.26	4.13	3.03	Eligible	Eligible	Eligible	gcsf	436.5158322401661	1440	CSF3	In	NA	NA	8.769890170502636	Published	Swab	Luminex (or other bead-based)	Days since LH peak
Cortez-2014	26	Ptid-26_Day-27	Other	Luteal	13	27	14	NA	NA	Negative	Negative	4	3	Negative	Negative	Negative	Negative	Negative	296	3.8	NA	3.2	Eligible	Ineligible - days since LH peak outside of allowed windows	Ineligible - days since LH peak outside of allowed windows	gcsf	436.5158322401661	1440	CSF3	In	NA	NA	8.769890170502636	Published	Swab	Luminex (or other bead-based)	Days since LH peak
Cortez-2014	26	Ptid-26_Day-28	Other	Luteal	14	28	14	73	3.9	Negative	Negative	4.4	3	Negative	Negative	Negative	Negative	Negative	296	4.24	4.06	3.42	Eligible	Ineligible - days since LH peak outside of allowed windows	Ineligible - days since LH peak outside of allowed windows	gcsf	467.73514128719813	1440	CSF3	In	NA	NA	8.869548013349258	Published	Swab	Luminex (or other bead-based)	Days since LH peak
Cortez-2014	26	Ptid-26_Day-29	Other	Luteal	15	29	14	NA	NA	Negative	Negative	4.4	3	Negative	Negative	Negative	Negative	Negative	296	4.29	NA	1.92	Eligible	Ineligible - days since LH peak outside of allowed windows	Ineligible - days since LH peak outside of allowed windows	gcsf	169.82436524617444	1440	CSF3	In	NA	NA	7.407899651598818	Published	Swab	Luminex (or other bead-based)	Days since LH peak
Cortez-2014	26	Ptid-26_Day-30	Other	Luteal	16	30	14	NA	NA	Negative	Negative	4	3	Negative	Negative	Negative	Negative	Negative	296	4.4	NA	0.95	Eligible	Ineligible - days since LH peak outside of allowed windows	Ineligible - days since LH peak outside of allowed windows	gcsf	389.04514499428046	1440	CSF3	In	NA	NA	8.603793765758269	Published	Swab	Luminex (or other bead-based)	Days since LH peak
Cortez-2014	26	Ptid-26_Day-31	Other	Luteal	17	31	14	38	0.9	Negative	Negative	4.4	3	Negative	Negative	Negative	Negative	Negative	296	4.38	3.91	3.64	Eligible	Ineligible - days since LH peak outside of allowed windows	Ineligible - days since LH peak outside of allowed windows	gcsf	3.0902954325135905	1440	CSF3	In	NA	NA	1.6277447664948075	Published	Swab	Luminex (or other bead-based)	Days since LH peak
Cortez-2014	27	Ptid-27_Day-2	Other	Follicular	-9	2	11	NA	NA	Positive	Negative	7	0	Positive	Negative	Negative	Negative	Negative	354	3.55	NA	3.67	Eligible	Ineligible - active menses	Ineligible - active menses	gcsf	158.48931924611142	1440	CSF3	In	NA	NA	7.308241808752197	Published	Swab	Luminex (or other bead-based)	Days since LH peak
Cortez-2014	27	Ptid-27_Day-3	Other	Follicular	-8	3	11	45	0.1	Positive	Negative	7	0	Positive	Negative	Negative	Negative	Negative	354	4.35	4.75	3.84	Eligible	Ineligible - active menses	Ineligible - active menses	gcsf	74.13102413009177	1440	CSF3	In	NA	NA	6.212005537439368	Published	Swab	Luminex (or other bead-based)	Days since LH peak
Cortez-2014	27	Ptid-27_Day-4	Other	Follicular	-7	4	11	NA	NA	Positive	Negative	7	0	Positive	Negative	Negative	Negative	Negative	354	4.22	NA	3.56	Eligible	Ineligible - active menses	Ineligible - active menses	gcsf	213.79620895022325	1440	CSF3	In	NA	NA	7.7400924610875546	Published	Swab	Luminex (or other bead-based)	Days since LH peak
Cortez-2014	27	Ptid-27_Day-5	Follicular	Follicular	-6	5	11	19	0.1	Negative	Negative	5.8	0	Positive	Negative	Negative	Negative	Negative	354	4.07	4.66	3.81	Eligible	Eligible	Eligible	gcsf	288.40315031266056	1440	CSF3	In	NA	NA	8.17194311342291	Published	Swab	Luminex (or other bead-based)	Days since LH peak
Cortez-2014	27	Ptid-27_Day-6	Follicular	Follicular	-5	6	11	NA	NA	Negative	Negative	5.8	0	Positive	Negative	Negative	Negative	Negative	354	3.37	NA	3.88	Eligible	Eligible	Eligible	gcsf	467.73514128719813	1440	CSF3	In	NA	NA	8.869548013349258	Published	Swab	Luminex (or other bead-based)	Days since LH peak
Cortez-2014	27	Ptid-27_Day-7	Follicular	Follicular	-4	7	11	41	0.1	Negative	Negative	5.8	0	Positive	Negative	Negative	Negative	Negative	354	3.69	4.72	2.93	Eligible	Eligible	Eligible	gcsf	177.82794100389228	1440	CSF3	In	NA	NA	7.474338213496566	Published	Swab	Luminex (or other bead-based)	Days since LH peak
Cortez-2014	27	Ptid-27_Day-8	Follicular	Follicular	-3	8	11	NA	NA	Negative	Negative	5.5	0	Negative	Negative	Negative	Negative	Negative	354	4.2	NA	3.65	Eligible	Eligible	Eligible	gcsf	426.57951880159254	1440	CSF3	In	NA	NA	8.736670889553762	Published	Swab	Luminex (or other bead-based)	Days since LH peak
Cortez-2014	27	Ptid-27_Day-9	Follicular	Follicular	-2	9	11	NA	NA	Negative	Negative	5.5	0	Positive	Negative	Negative	Negative	Negative	354	3.62	NA	3.9	Eligible	Eligible	Eligible	gcsf	724.4359600749899	1440	CSF3	In	NA	NA	9.500714351377855	Published	Swab	Luminex (or other bead-based)	Days since LH peak
Cortez-2014	27	Ptid-27_Day-10	Follicular	Follicular	-1	10	11	145	0.1	Negative	Negative	5.8	0	Positive	Negative	Negative	Negative	Negative	354	1.48	4.98	4.05	Eligible	Eligible	Eligible	gcsf	26.302679918953814	1440	CSF3	In	NA	NA	4.717137894740055	Published	Swab	Luminex (or other bead-based)	Days since LH peak
Cortez-2014	27	Ptid-27_Day-11	Periovulatory	Undefined	0	11	11	NA	NA	Negative	Negative	5.8	0	Positive	Negative	Negative	Negative	Negative	354	1.94	NA	4.14	Ineligible - outside of their phase definition	Eligible	Eligible	gcsf	281.8382931264455	1440	CSF3	In	NA	NA	8.138723832474039	Published	Swab	Luminex (or other bead-based)	Days since LH peak
Cortez-2014	27	Ptid-27_Day-12	Periovulatory	Luteal	1	12	11	51	0.3	Negative	Negative	6.5	0	Positive	Negative	Negative	Negative	Negative	354	4.4	5.1	2.6	Eligible	Eligible	Eligible	gcsf	112.2018454301963	1440	CSF3	In	NA	NA	6.809952594519093	Published	Swab	Luminex (or other bead-based)	Days since LH peak
Cortez-2014	27	Ptid-27_Day-13	Luteal	Luteal	2	13	11	NA	NA	Negative	Negative	5.8	0	Positive	Negative	Negative	Negative	Negative	354	3.1	NA	2.64	Eligible	Eligible	Eligible	gcsf	524.8074602497728	1440	CSF3	In	NA	NA	9.035644418093627	Published	Swab	Luminex (or other bead-based)	Days since LH peak
Cortez-2014	27	Ptid-27_Day-14	Luteal	Luteal	3	14	11	61	2.2	Negative	Negative	6.1	0	Positive	Negative	Negative	Negative	Negative	354	3.57	5.24	2.6	Eligible	Eligible	Eligible	gcsf	275.4228703338166	1440	CSF3	In	NA	NA	8.105504551525163	Published	Swab	Luminex (or other bead-based)	Days since LH peak
Cortez-2014	27	Ptid-27_Day-15	Luteal	Luteal	4	15	11	NA	NA	Negative	Negative	5.8	0	Positive	Negative	Negative	Negative	Negative	354	3.62	NA	2.77	Eligible	Eligible	Eligible	gcsf	275.4228703338166	1440	CSF3	In	NA	NA	8.105504551525163	Published	Swab	Luminex (or other bead-based)	Days since LH peak
Cortez-2014	27	Ptid-27_Day-16	Luteal	Luteal	5	16	11	NA	NA	Negative	Negative	6.1	0	Positive	Negative	Negative	Negative	Negative	354	3.17	NA	3.75	Eligible	Eligible	Eligible	gcsf	144.5439770745928	1440	CSF3	In	NA	NA	7.175364684956703	Published	Swab	Luminex (or other bead-based)	Days since LH peak
Cortez-2014	27	Ptid-27_Day-17	Luteal	Luteal	6	17	11	147	8	Negative	Negative	7	0	Positive	Negative	Negative	Negative	Negative	354	3.28	5.76	3.05	Eligible	Eligible	Eligible	gcsf	120.22644346174131	1440	CSF3	In	NA	NA	6.909610437365714	Published	Swab	Luminex (or other bead-based)	Days since LH peak
Cortez-2014	27	Ptid-27_Day-18	Luteal	Luteal	7	18	11	NA	NA	Negative	Negative	6.5	0	Positive	Negative	Negative	Negative	Negative	354	3.87	NA	2.43	Eligible	Eligible	Eligible	gcsf	83.17637711026708	1440	CSF3	In	NA	NA	6.3781019421837355	Published	Swab	Luminex (or other bead-based)	Days since LH peak
Cortez-2014	27	Ptid-27_Day-19	Luteal	Luteal	8	19	11	107	6.6	Negative	Negative	5.8	0	Positive	Negative	Negative	Negative	Negative	354	4.2	5.95	2.21	Eligible	Eligible	Eligible	gcsf	52.48074602497726	1440	CSF3	In	NA	NA	5.713716323206263	Published	Swab	Luminex (or other bead-based)	Days since LH peak
Cortez-2014	27	Ptid-27_Day-20	Luteal	Luteal	9	20	11	NA	NA	Negative	Negative	5.8	0	Positive	Negative	Negative	Negative	Negative	354	4.12	NA	2.65	Eligible	Eligible	Eligible	gcsf	20.417379446695296	1440	CSF3	In	NA	NA	4.351725804302445	Published	Swab	Luminex (or other bead-based)	Days since LH peak
Cortez-2014	27	Ptid-27_Day-21	Luteal	Luteal	10	21	11	NA	NA	Negative	Negative	7	0	Positive	Negative	Negative	Negative	Negative	354	0.95	NA	3.35	Eligible	Eligible	Eligible	gcsf	20.892961308540396	1440	CSF3	In	NA	NA	4.384945085251318	Published	Swab	Luminex (or other bead-based)	Days since LH peak
Cortez-2014	27	Ptid-27_Day-22	Luteal	Luteal	11	22	11	52	3.7	Negative	Negative	5.8	0	Positive	Negative	Negative	Negative	Negative	354	4.13	5.33	3.17	Eligible	Eligible	Eligible	gcsf	52.48074602497726	1440	CSF3	In	NA	NA	5.713716323206263	Published	Swab	Luminex (or other bead-based)	Days since LH peak
Cortez-2014	27	Ptid-27_Day-23	Luteal	Luteal	12	23	11	NA	NA	Negative	Negative	5.8	0	Positive	Negative	Negative	Negative	Negative	354	3.54	NA	1.54	Eligible	Eligible	Eligible	gcsf	575.4399373371566	1440	CSF3	In	NA	NA	9.168521541889119	Published	Swab	Luminex (or other bead-based)	Days since LH peak
Cortez-2014	27	Ptid-27_Day-24	Other	Luteal	13	24	11	34	1.4	Negative	Negative	6.5	0	Positive	Negative	Negative	Negative	Negative	354	4.35	5.06	3.08	Eligible	Ineligible - days since LH peak outside of allowed windows	Ineligible - days since LH peak outside of allowed windows	gcsf	117.48975549395291	1440	CSF3	In	NA	NA	6.876391156416839	Published	Swab	Luminex (or other bead-based)	Days since LH peak
Cortez-2014	27	Ptid-27_Day-25	Other	Luteal	14	25	11	NA	NA	Negative	Negative	5.8	0	Negative	Negative	Negative	Negative	Negative	354	4.26	NA	3.19	Eligible	Ineligible - days since LH peak outside of allowed windows	Ineligible - days since LH peak outside of allowed windows	gcsf	1.25594321575479	1440	CSF3	Below	NA	NA	0.32877123795494495	Published	Swab	Luminex (or other bead-based)	Days since LH peak
Cortez-2014	13	Ptid-13_Day-2	Other	Follicular	-10	2	12	NA	NA	Positive	Positive	7	2	Negative	Negative	Positive	Negative	Negative	377	5	5.58	5.09	Eligible	Ineligible - active menses	Ineligible - active menses	gmcsf	56.23413251903491	1437	CSF2	In	NA	NA	5.813374166052884	Published	Swab	Luminex (or other bead-based)	Days since LH peak
Cortez-2014	13	Ptid-13_Day-3	Other	Follicular	-9	3	12	19	0.6	Positive	Positive	7	2	Negative	Negative	Positive	Negative	Negative	377	5.01	5.85	4.5	Eligible	Ineligible - active menses	Ineligible - active menses	gmcsf	426.57951880159254	1437	CSF2	In	NA	NA	8.736670889553762	Published	Swab	Luminex (or other bead-based)	Days since LH peak
Cortez-2014	13	Ptid-13_Day-4	Follicular	Follicular	-8	4	12	NA	NA	Negative	Positive	6.1	2	Negative	Negative	Positive	Negative	Negative	377	4.24	NA	5.89	Eligible	Eligible	Eligible	gmcsf	1.8576761454858626	1437	CSF2	Below	NA	NA	0.8934990140857965	Published	Swab	Luminex (or other bead-based)	Days since LH peak
Cortez-2014	13	Ptid-13_Day-5	Follicular	Follicular	-7	5	12	27	0.6	Negative	Positive	6.1	2	Negative	Negative	Positive	Negative	Negative	377	5.19	5.16	3.58	Eligible	Eligible	Eligible	gmcsf	1.8576761454858626	1437	CSF2	Below	NA	NA	0.8934990140857965	Published	Swab	Luminex (or other bead-based)	Days since LH peak
Cortez-2014	13	Ptid-13_Day-6	Follicular	Follicular	-6	6	12	NA	NA	Negative	Negative	5	2	Negative	Negative	Positive	Negative	Negative	377	4.31	NA	4.29	Eligible	Eligible	Eligible	gmcsf	4.570881896148751	1437	CSF2	In	NA	NA	2.1924725426256595	Published	Swab	Luminex (or other bead-based)	Days since LH peak
Cortez-2014	13	Ptid-13_Day-7	Follicular	Follicular	-5	7	12	NA	NA	Negative	Negative	5	2	Negative	Negative	Negative	Negative	Negative	377	4.92	NA	4.62	Eligible	Eligible	Eligible	gmcsf	23.442288153199225	1437	CSF2	In	NA	NA	4.551041489995686	Published	Swab	Luminex (or other bead-based)	Days since LH peak
Cortez-2014	13	Ptid-13_Day-8	Follicular	Follicular	-4	8	12	45	0.6	Negative	Negative	5	2	Negative	Negative	Negative	Negative	Negative	377	5.01	5.3	4.63	Eligible	Eligible	Eligible	gmcsf	1.8576761454858626	1437	CSF2	Below	NA	NA	0.8934990140857965	Published	Swab	Luminex (or other bead-based)	Days since LH peak
Cortez-2014	13	Ptid-13_Day-9	Follicular	Follicular	-3	9	12	NA	NA	Negative	Positive	7	2	Negative	Negative	Negative	Negative	Negative	377	5.1	NA	1.68	Eligible	Eligible	Eligible	gmcsf	23.442288153199225	1437	CSF2	In	NA	NA	4.551041489995686	Published	Swab	Luminex (or other bead-based)	Days since LH peak
Cortez-2014	13	Ptid-13_Day-10	Follicular	Follicular	-2	10	12	79	0.3	Negative	Positive	7	2	Negative	Negative	Negative	Negative	Negative	377	5.3	5.35	4.41	Eligible	Eligible	Eligible	gmcsf	5.623413251903491	1437	CSF2	In	NA	NA	2.4914460711655217	Published	Swab	Luminex (or other bead-based)	Days since LH peak
Cortez-2014	13	Ptid-13_Day-11	Follicular	Follicular	-1	11	12	NA	NA	Negative	Positive	5.8	2	Positive	Negative	Negative	Negative	Positive	377	4.93	NA	3.79	Eligible	Eligible	Eligible	gmcsf	9.772372209558107	1437	CSF2	In	NA	NA	3.288708813938489	Published	Swab	Luminex (or other bead-based)	Days since LH peak
Cortez-2014	13	Ptid-13_Day-12	Periovulatory	Undefined	0	12	12	100	1	Negative	Positive	6.1	2	Positive	Negative	Negative	Negative	Positive	377	1.48	5.5	4.23	Ineligible - outside of their phase definition	Eligible	Eligible	gmcsf	10.715193052376065	1437	CSF2	In	NA	NA	3.4215859377339832	Published	Swab	Luminex (or other bead-based)	Days since LH peak
Cortez-2014	13	Ptid-13_Day-13	Periovulatory	Luteal	1	13	12	NA	NA	Negative	Negative	5	2	Positive	Negative	Negative	Negative	Positive	377	5.03	NA	4.53	Eligible	Eligible	Eligible	gmcsf	16.982436524617444	1437	CSF2	In	NA	NA	4.085971556711455	Published	Swab	Luminex (or other bead-based)	Days since LH peak
Cortez-2014	13	Ptid-13_Day-14	Luteal	Luteal	2	14	12	NA	NA	Negative	Negative	5.3	2	Positive	Negative	Negative	Negative	Positive	377	4.42	NA	3.58	Eligible	Eligible	Eligible	gmcsf	1.8576761454858626	1437	CSF2	Below	NA	NA	0.8934990140857965	Published	Swab	Luminex (or other bead-based)	Days since LH peak
Cortez-2014	13	Ptid-13_Day-15	Luteal	Luteal	3	15	12	44	4.3	Negative	Negative	5.8	2	Positive	Negative	Negative	Negative	Positive	377	2.02	5.38	2.66	Eligible	Eligible	Eligible	gmcsf	1.8576761454858626	1437	CSF2	Below	NA	NA	0.8934990140857965	Published	Swab	Luminex (or other bead-based)	Days since LH peak
Cortez-2014	13	Ptid-13_Day-16	Luteal	Luteal	4	16	12	NA	NA	Negative	Negative	5.8	2	Positive	Negative	Negative	Negative	Positive	377	4.97	NA	0.95	Eligible	Eligible	Eligible	gmcsf	1.8576761454858626	1437	CSF2	Below	NA	NA	0.8934990140857965	Published	Swab	Luminex (or other bead-based)	Days since LH peak
Cortez-2014	13	Ptid-13_Day-17	Luteal	Luteal	5	17	12	49	9	Negative	Negative	5	2	Positive	Negative	Negative	Negative	Positive	377	4.38	5.38	0.95	Eligible	Eligible	Eligible	gmcsf	1.8576761454858626	1437	CSF2	Below	NA	NA	0.8934990140857965	Published	Swab	Luminex (or other bead-based)	Days since LH peak
Cortez-2014	13	Ptid-13_Day-18	Luteal	Luteal	6	18	12	NA	NA	Negative	Positive	4.7	2	Positive	Negative	Negative	Negative	Positive	377	4.66	NA	4.09	Eligible	Eligible	Eligible	gmcsf	1.8576761454858626	1437	CSF2	Below	NA	NA	0.8934990140857965	Published	Swab	Luminex (or other bead-based)	Days since LH peak
Cortez-2014	13	Ptid-13_Day-19	Luteal	Luteal	7	19	12	50	11.8	Negative	Negative	4.7	2	Positive	Positive	Negative	Negative	Positive	377	4.85	5.34	4.02	Eligible	Eligible	Eligible	gmcsf	4.36515832240166	1437	CSF2	In	NA	NA	2.126033980727912	Published	Swab	Luminex (or other bead-based)	Days since LH peak
Cortez-2014	13	Ptid-13_Day-20	Luteal	Luteal	8	20	12	NA	NA	Negative	Positive	4.7	2	Negative	Positive	Negative	Negative	Negative	377	4.75	NA	3.65	Eligible	Eligible	Eligible	gmcsf	4.897788193684462	1437	CSF2	In	NA	NA	2.29213038547228	Published	Swab	Luminex (or other bead-based)	Days since LH peak
Cortez-2014	13	Ptid-13_Day-21	Luteal	Luteal	9	21	12	NA	NA	Negative	Negative	4.4	2	Negative	Positive	Negative	Negative	Negative	377	4.86	NA	4.48	Eligible	Eligible	Eligible	gmcsf	1.8576761454858626	1437	CSF2	Below	NA	NA	0.8934990140857965	Published	Swab	Luminex (or other bead-based)	Days since LH peak
Cortez-2014	13	Ptid-13_Day-22	Luteal	Luteal	10	22	12	115	14.5	Negative	Positive	6.5	2	Negative	Positive	Negative	Negative	Negative	377	4.71	5.25	4.24	Eligible	Eligible	Eligible	gmcsf	21.379620895022324	1437	CSF2	In	NA	NA	4.418164366200192	Published	Swab	Luminex (or other bead-based)	Days since LH peak
Cortez-2014	13	Ptid-13_Day-23	Luteal	Luteal	11	23	12	NA	NA	Negative	Positive	5.3	2	Negative	Positive	Negative	Negative	Negative	377	4.51	NA	3.01	Eligible	Eligible	Eligible	gmcsf	11.220184543019636	1437	CSF2	In	NA	NA	3.488024499631731	Published	Swab	Luminex (or other bead-based)	Days since LH peak
Cortez-2014	13	Ptid-13_Day-24	Luteal	Luteal	12	24	12	44	11.7	Negative	Positive	6.1	2	Negative	Positive	Negative	Negative	Negative	377	4.57	5.41	0.95	Eligible	Eligible	Eligible	gmcsf	8.31763771102671	1437	CSF2	In	NA	NA	3.0561738472963733	Published	Swab	Luminex (or other bead-based)	Days since LH peak
Cortez-2014	13	Ptid-13_Day-25	Other	Luteal	13	25	12	NA	NA	Negative	Positive	5.8	2	Negative	Positive	Negative	Negative	Negative	377	4.32	NA	0.95	Eligible	Ineligible - days since LH peak outside of allowed windows	Ineligible - days since LH peak outside of allowed windows	gmcsf	1.8576761454858626	1437	CSF2	Below	NA	NA	0.8934990140857965	Published	Swab	Luminex (or other bead-based)	Days since LH peak
Cortez-2014	13	Ptid-13_Day-26	Other	Luteal	14	26	12	78	4.7	Negative	Positive	5.8	2	Negative	Positive	Negative	Negative	Negative	377	4.88	5.27	0.95	Eligible	Ineligible - days since LH peak outside of allowed windows	Ineligible - days since LH peak outside of allowed windows	gmcsf	4.36515832240166	1437	CSF2	In	NA	NA	2.126033980727912	Published	Swab	Luminex (or other bead-based)	Days since LH peak
Cortez-2014	13	Ptid-13_Day-27	Other	Luteal	15	27	12	NA	NA	Negative	Positive	5	2	Negative	Positive	Negative	Negative	Negative	377	4.8	NA	4.73	Eligible	Ineligible - days since LH peak outside of allowed windows	Ineligible - days since LH peak outside of allowed windows	gmcsf	20.892961308540396	1437	CSF2	In	NA	NA	4.384945085251318	Published	Swab	Luminex (or other bead-based)	Days since LH peak
Cortez-2014	14	Ptid-14_Day-2	Other	Follicular	-11	2	13	NA	NA	Positive	Negative	7	4	Negative	Positive	Negative	Negative	Negative	566	3.32	5.28	3.76	Eligible	Ineligible - active menses	Ineligible - active menses	gmcsf	93.3254300796991	1437	CSF2	In	NA	NA	6.544198346928104	Published	Swab	Luminex (or other bead-based)	Days since LH peak
Cortez-2014	14	Ptid-14_Day-3	Other	Follicular	-10	3	13	NA	NA	Positive	Negative	7	4	Negative	Positive	Negative	Negative	Negative	566	4.05	NA	3.96	Eligible	Ineligible - active menses	Ineligible - active menses	gmcsf	53.70317963702527	1437	CSF2	In	NA	NA	5.746935604155137	Published	Swab	Luminex (or other bead-based)	Days since LH peak
Cortez-2014	14	Ptid-14_Day-4	Other	Follicular	-9	4	13	37	0.6	Positive	Negative	7	4	Negative	Positive	Negative	Negative	Negative	566	2.57	5.46	3.96	Eligible	Ineligible - active menses	Ineligible - active menses	gmcsf	1.8576761454858626	1437	CSF2	Below	NA	NA	0.8934990140857965	Published	Swab	Luminex (or other bead-based)	Days since LH peak
Cortez-2014	14	Ptid-14_Day-5	Follicular	Follicular	-8	5	13	NA	NA	Negative	Negative	4.7	4	Negative	Positive	Negative	Negative	Negative	566	3.88	NA	3.37	Eligible	Eligible	Eligible	gmcsf	1.8576761454858626	1437	CSF2	Below	NA	NA	0.8934990140857965	Published	Swab	Luminex (or other bead-based)	Days since LH peak
Cortez-2014	14	Ptid-14_Day-7	Follicular	Follicular	-6	7	13	58	0.7	Negative	Negative	4.4	4	Negative	Positive	Negative	Negative	Negative	566	3.67	5.74	4.04	Eligible	Eligible	Eligible	gmcsf	4.570881896148751	1437	CSF2	In	NA	NA	2.1924725426256595	Published	Swab	Luminex (or other bead-based)	Days since LH peak
Cortez-2014	14	Ptid-14_Day-8	Follicular	Follicular	-5	8	13	NA	NA	Negative	Positive	5	4	Negative	Positive	Negative	Negative	Negative	566	3.89	NA	3.99	Eligible	Eligible	Eligible	gmcsf	1.8576761454858626	1437	CSF2	Below	NA	NA	0.8934990140857965	Published	Swab	Luminex (or other bead-based)	Days since LH peak
Cortez-2014	14	Ptid-14_Day-9	Follicular	Follicular	-4	9	13	114	0.4	Negative	Negative	4.7	4	Negative	Positive	Negative	Negative	Negative	566	4.09	5.49	4.49	Eligible	Eligible	Eligible	gmcsf	12.589254117941675	1437	CSF2	In	NA	NA	3.6541209043760987	Published	Swab	Luminex (or other bead-based)	Days since LH peak
Cortez-2014	14	Ptid-14_Day-10	Follicular	Follicular	-3	10	13	NA	NA	Negative	Negative	5	4	Negative	Positive	Negative	Negative	Negative	566	3.61	NA	0.95	Eligible	Eligible	Eligible	gmcsf	6.025595860743578	1437	CSF2	In	NA	NA	2.591103914012143	Published	Swab	Luminex (or other bead-based)	Days since LH peak
Cortez-2014	14	Ptid-14_Day-11	Follicular	Follicular	-2	11	13	231	0.4	Negative	Negative	4.7	4	Negative	Positive	Negative	Negative	Negative	566	4.14	5.51	4.87	Eligible	Eligible	Eligible	gmcsf	8.128305161640993	1437	CSF2	In	NA	NA	3.0229545663475	Published	Swab	Luminex (or other bead-based)	Days since LH peak
Cortez-2014	14	Ptid-14_Day-12	Follicular	Follicular	-1	12	13	NA	NA	Negative	Negative	7	4	Negative	Positive	Negative	Negative	Negative	566	3.87	NA	3.89	Eligible	Eligible	Eligible	gmcsf	1.8576761454858626	1437	CSF2	Below	NA	NA	0.8934990140857965	Published	Swab	Luminex (or other bead-based)	Days since LH peak
Cortez-2014	14	Ptid-14_Day-13	Periovulatory	Undefined	0	13	13	NA	NA	Negative	Negative	5	4	Negative	Positive	Negative	Negative	Negative	566	3.8	NA	2.84	Ineligible - outside of their phase definition	Eligible	Eligible	gmcsf	8.31763771102671	1437	CSF2	In	NA	NA	3.0561738472963733	Published	Swab	Luminex (or other bead-based)	Days since LH peak
Cortez-2014	14	Ptid-14_Day-14	Periovulatory	Luteal	1	14	13	67	2.4	Negative	Negative	7	4	Negative	Positive	Negative	Negative	Negative	566	3.37	5.46	2.62	Eligible	Eligible	Eligible	gmcsf	4.466835921509632	1437	CSF2	In	NA	NA	2.1592532616767857	Published	Swab	Luminex (or other bead-based)	Days since LH peak
Cortez-2014	14	Ptid-14_Day-15	Luteal	Luteal	2	15	13	NA	NA	Negative	Negative	5.8	4	Negative	Negative	Negative	Negative	Negative	566	3.44	NA	3.88	Eligible	Eligible	Eligible	gmcsf	3.8018939632056115	1437	CSF2	In	NA	NA	1.92671829503467	Published	Swab	Luminex (or other bead-based)	Days since LH peak
Cortez-2014	14	Ptid-14_Day-16	Luteal	Luteal	3	16	13	166	6.2	Negative	Negative	5.5	4	Negative	Negative	Negative	Negative	Negative	566	0.95	5.21	3.4	Eligible	Eligible	Eligible	gmcsf	8.31763771102671	1437	CSF2	In	NA	NA	3.0561738472963733	Published	Swab	Luminex (or other bead-based)	Days since LH peak
Cortez-2014	14	Ptid-14_Day-17	Luteal	Luteal	4	17	13	NA	NA	Negative	Negative	5.8	4	Positive	Negative	Negative	Negative	Negative	566	3.55	NA	3.11	Eligible	Eligible	Eligible	gmcsf	6.025595860743578	1437	CSF2	In	NA	NA	2.591103914012143	Published	Swab	Luminex (or other bead-based)	Days since LH peak
Cortez-2014	14	Ptid-14_Day-18	Luteal	Luteal	5	18	13	223	10.6	Negative	Negative	5	4	Positive	Negative	Negative	Negative	Negative	566	3.76	5.37	4.06	Eligible	Eligible	Eligible	gmcsf	4.36515832240166	1437	CSF2	In	NA	NA	2.126033980727912	Published	Swab	Luminex (or other bead-based)	Days since LH peak
Cortez-2014	14	Ptid-14_Day-19	Luteal	Luteal	6	19	13	NA	NA	Negative	Negative	5.3	4	Positive	Negative	Negative	Negative	Negative	566	3.63	NA	3.11	Eligible	Eligible	Eligible	gmcsf	5.1286138399136485	1437	CSF2	In	NA	NA	2.3585689473700273	Published	Swab	Luminex (or other bead-based)	Days since LH peak
Cortez-2014	14	Ptid-14_Day-20	Luteal	Luteal	7	20	13	NA	NA	Negative	Negative	7	4	Positive	Negative	Negative	Negative	Negative	566	3.4	NA	3.95	Eligible	Eligible	Eligible	gmcsf	5.88843655355589	1437	CSF2	In	NA	NA	2.557884633063269	Published	Swab	Luminex (or other bead-based)	Days since LH peak
Cortez-2014	14	Ptid-14_Day-21	Luteal	Luteal	8	21	13	175	9.7	Negative	Negative	5.8	4	Positive	Negative	Negative	Negative	Negative	566	3.54	5.1	2.24	Eligible	Eligible	Eligible	gmcsf	7.413102413009175	1437	CSF2	In	NA	NA	2.890077442552005	Published	Swab	Luminex (or other bead-based)	Days since LH peak
Cortez-2014	14	Ptid-14_Day-22	Luteal	Luteal	9	22	13	NA	NA	Negative	Negative	5.8	4	Positive	Negative	Negative	Negative	Negative	566	4.33	NA	2.8	Eligible	Eligible	Eligible	gmcsf	4.786300923226384	1437	CSF2	In	NA	NA	2.2589111045234067	Published	Swab	Luminex (or other bead-based)	Days since LH peak
Cortez-2014	14	Ptid-14_Day-23	Luteal	Luteal	10	23	13	145	6.4	Negative	Negative	5.5	4	Positive	Negative	Negative	Negative	Negative	566	3.26	4.9	3.44	Eligible	Eligible	Eligible	gmcsf	10.964781961431852	1437	CSF2	In	NA	NA	3.454805218682857	Published	Swab	Luminex (or other bead-based)	Days since LH peak
Cortez-2014	14	Ptid-14_Day-24	Luteal	Luteal	11	24	13	NA	NA	Negative	Negative	5.8	4	Positive	Negative	Negative	Negative	Negative	566	3.17	NA	0.95	Eligible	Eligible	Eligible	gmcsf	12.302687708123818	1437	CSF2	In	NA	NA	3.6209016234272253	Published	Swab	Luminex (or other bead-based)	Days since LH peak
Cortez-2014	14	Ptid-14_Day-25	Luteal	Luteal	12	25	13	88	3.8	Negative	Negative	5.8	4	Positive	Negative	Negative	Negative	Negative	566	3.3	4.92	3.14	Eligible	Eligible	Eligible	gmcsf	5.88843655355589	1437	CSF2	In	NA	NA	2.557884633063269	Published	Swab	Luminex (or other bead-based)	Days since LH peak
Cortez-2014	15	Ptid-15_Day-2	Other	Follicular	-10	2	12	NA	NA	Positive	Negative	7	3	Positive	Negative	Negative	Negative	Positive	197	2.57	NA	1.65	Eligible	Ineligible - active menses	Ineligible - active menses	gmcsf	22.908676527677734	1437	CSF2	In	NA	NA	4.517822209046813	Published	Swab	Luminex (or other bead-based)	Days since LH peak
Cortez-2014	15	Ptid-15_Day-3	Other	Follicular	-9	3	12	NA	NA	Positive	Negative	7	3	Positive	Negative	Negative	Negative	Positive	197	3.03	NA	3.26	Eligible	Ineligible - active menses	Ineligible - active menses	gmcsf	25.118864315095795	1437	CSF2	In	NA	NA	4.650699332842307	Published	Swab	Luminex (or other bead-based)	Days since LH peak
Cortez-2014	15	Ptid-15_Day-4	Follicular	Follicular	-8	4	12	NA	NA	Negative	Negative	5.8	3	Positive	Negative	Negative	Negative	Positive	197	2.2	4.11	0.95	Eligible	Eligible	Eligible	gmcsf	21.87761623949553	1437	CSF2	In	NA	NA	4.451383647149066	Published	Swab	Luminex (or other bead-based)	Days since LH peak
Cortez-2014	15	Ptid-15_Day-5	Follicular	Follicular	-7	5	12	NA	NA	Negative	Negative	5.5	3	Positive	Positive	Negative	Negative	Positive	197	1.88	NA	0.95	Eligible	Eligible	Eligible	gmcsf	8.511380382023766	1437	CSF2	In	NA	NA	3.089393128245247	Published	Swab	Luminex (or other bead-based)	Days since LH peak
Cortez-2014	15	Ptid-15_Day-7	Follicular	Follicular	-5	7	12	40	0.3	Negative	Negative	5.3	3	Negative	Positive	Negative	Negative	Positive	197	2.38	3.99	1.6	Eligible	Eligible	Eligible	gmcsf	33.884415613920254	1437	CSF2	In	NA	NA	5.082549985177664	Published	Swab	Luminex (or other bead-based)	Days since LH peak
Cortez-2014	15	Ptid-15_Day-8	Follicular	Follicular	-4	8	12	57	0.2	Negative	Negative	4.7	3	Negative	Positive	Negative	Negative	Positive	197	1.26	3.55	3.17	Eligible	Eligible	Eligible	gmcsf	87.09635899560806	1437	CSF2	In	NA	NA	6.444540504081483	Published	Swab	Luminex (or other bead-based)	Days since LH peak
Cortez-2014	15	Ptid-15_Day-9	Follicular	Follicular	-3	9	12	NA	NA	Negative	Negative	5.3	3	Negative	Positive	Negative	Negative	Positive	197	1.26	NA	3.98	Eligible	Eligible	Eligible	gmcsf	41.68693834703355	1437	CSF2	In	NA	NA	5.381523513717528	Published	Swab	Luminex (or other bead-based)	Days since LH peak
Cortez-2014	15	Ptid-15_Day-11	Follicular	Follicular	-1	11	12	NA	NA	Negative	Negative	5.8	3	Negative	Positive	Negative	Negative	Negative	197	0.95	3.72	0.95	Eligible	Eligible	Eligible	gmcsf	24.547089156850298	1437	CSF2	In	NA	NA	4.617480051893433	Published	Swab	Luminex (or other bead-based)	Days since LH peak
Cortez-2014	15	Ptid-15_Day-12	Periovulatory	Undefined	0	12	12	NA	NA	Negative	Negative	5.8	3	Negative	Positive	Negative	Negative	Negative	197	0.95	NA	0.95	Ineligible - outside of their phase definition	Eligible	Eligible	gmcsf	44.6683592150963	1437	CSF2	In	NA	NA	5.481181356564147	Published	Swab	Luminex (or other bead-based)	Days since LH peak
Cortez-2014	15	Ptid-15_Day-13	Periovulatory	Luteal	1	13	12	31	1.5	Negative	Negative	5.8	3	Negative	Negative	Negative	Negative	Negative	197	2.15	3.88	1.7	Eligible	Eligible	Eligible	gmcsf	28.183829312644534	1437	CSF2	In	NA	NA	4.816795737586675	Published	Swab	Luminex (or other bead-based)	Days since LH peak
Cortez-2014	15	Ptid-15_Day-14	Luteal	Luteal	2	14	12	NA	NA	Negative	Negative	5.8	3	Negative	Negative	Negative	Negative	Negative	197	1.6	NA	2.52	Eligible	Eligible	Eligible	gmcsf	26.915348039269155	1437	CSF2	In	NA	NA	4.7503571756889285	Published	Swab	Luminex (or other bead-based)	Days since LH peak
Cortez-2014	15	Ptid-15_Day-15	Luteal	Luteal	3	15	12	42	4.9	Negative	Negative	5.8	3	Positive	Positive	Negative	Negative	Negative	197	3.34	3.76	0.95	Eligible	Eligible	Eligible	gmcsf	45.708818961487495	1437	CSF2	In	NA	NA	5.514400637513021	Published	Swab	Luminex (or other bead-based)	Days since LH peak
Cortez-2014	15	Ptid-15_Day-16	Luteal	Luteal	4	16	12	NA	NA	Negative	Negative	5.8	3	Positive	Positive	Negative	Negative	Negative	197	1.78	NA	0.95	Eligible	Eligible	Eligible	gmcsf	26.302679918953814	1437	CSF2	In	NA	NA	4.717137894740055	Published	Swab	Luminex (or other bead-based)	Days since LH peak
Cortez-2014	15	Ptid-15_Day-17	Luteal	Luteal	5	17	12	NA	NA	Negative	Negative	5.8	3	Positive	Positive	Negative	Negative	Negative	197	3.15	NA	1.63	Eligible	Eligible	Eligible	gmcsf	43.65158322401658	1437	CSF2	In	NA	NA	5.447962075615274	Published	Swab	Luminex (or other bead-based)	Days since LH peak
Cortez-2014	15	Ptid-15_Day-18	Luteal	Luteal	6	18	12	34	10.1	Negative	Negative	5.5	3	Positive	Positive	Negative	Negative	Negative	197	2.27	3.86	0.95	Eligible	Eligible	Eligible	gmcsf	33.884415613920254	1437	CSF2	In	NA	NA	5.082549985177664	Published	Swab	Luminex (or other bead-based)	Days since LH peak
Cortez-2014	15	Ptid-15_Day-19	Luteal	Luteal	7	19	12	NA	NA	Negative	Negative	5.8	3	Positive	Positive	Negative	Negative	Negative	197	3.12	NA	3.61	Eligible	Eligible	Eligible	gmcsf	50.11872336272722	1437	CSF2	In	NA	NA	5.647277761308516	Published	Swab	Luminex (or other bead-based)	Days since LH peak
Cortez-2014	15	Ptid-15_Day-20	Luteal	Luteal	8	20	12	51	10.6	Negative	Negative	5.5	3	Positive	Positive	Negative	Negative	Negative	197	2.19	4.11	0.95	Eligible	Eligible	Eligible	gmcsf	12.302687708123818	1437	CSF2	In	NA	NA	3.6209016234272253	Published	Swab	Luminex (or other bead-based)	Days since LH peak
Cortez-2014	15	Ptid-15_Day-21	Luteal	Luteal	9	21	12	NA	NA	Negative	Negative	5.8	3	Positive	Positive	Negative	Negative	Negative	197	2.18	NA	1.68	Eligible	Eligible	Eligible	gmcsf	17.78279410038923	1437	CSF2	In	NA	NA	4.152410118609203	Published	Swab	Luminex (or other bead-based)	Days since LH peak
Cortez-2014	15	Ptid-15_Day-22	Luteal	Luteal	10	22	12	66	7.3	Negative	Negative	5.5	3	Positive	Positive	Negative	Negative	Negative	197	2.95	3.72	0.95	Eligible	Eligible	Eligible	gmcsf	34.673685045253166	1437	CSF2	In	NA	NA	5.115769266126538	Published	Swab	Luminex (or other bead-based)	Days since LH peak
Cortez-2014	15	Ptid-15_Day-23	Luteal	Luteal	11	23	12	NA	NA	Negative	Negative	5.8	3	Positive	Positive	Negative	Negative	Negative	197	1.86	NA	4.27	Eligible	Eligible	Eligible	gmcsf	33.884415613920254	1437	CSF2	In	NA	NA	5.082549985177664	Published	Swab	Luminex (or other bead-based)	Days since LH peak
Cortez-2014	16	Ptid-16_Day-2	Other	Follicular	-13	2	15	NA	NA	Positive	Negative	7	3	Negative	Negative	Negative	Negative	Positive	278	3.81	4.7	3.22	Eligible	Ineligible - active menses	Ineligible - active menses	gmcsf	346.73685045253166	1437	CSF2	In	NA	NA	8.4376973610139	Published	Swab	Luminex (or other bead-based)	Days since LH peak
Cortez-2014	16	Ptid-16_Day-3	Other	Follicular	-12	3	15	19	0.4	Positive	Negative	7	3	Negative	Negative	Negative	Negative	Positive	278	3.54	4.6	3.79	Eligible	Ineligible - active menses	Ineligible - active menses	gmcsf	60.25595860743578	1437	CSF2	In	NA	NA	5.913032008899505	Published	Swab	Luminex (or other bead-based)	Days since LH peak
Cortez-2014	16	Ptid-16_Day-4	Other	Follicular	-11	4	15	NA	NA	Positive	Negative	7	3	Negative	Negative	Negative	Negative	Positive	278	3.64	NA	2.55	Eligible	Ineligible - active menses	Ineligible - active menses	gmcsf	138.03842646028852	1437	CSF2	In	NA	NA	7.108926123058956	Published	Swab	Luminex (or other bead-based)	Days since LH peak
Cortez-2014	16	Ptid-16_Day-5	Follicular	Follicular	-10	5	15	19	0.4	Negative	Positive	5.3	3	Negative	Negative	Negative	Negative	Positive	278	2.59	4.56	0.95	Eligible	Eligible	Eligible	gmcsf	22.908676527677734	1437	CSF2	In	NA	NA	4.517822209046813	Published	Swab	Luminex (or other bead-based)	Days since LH peak
Cortez-2014	16	Ptid-16_Day-6	Follicular	Follicular	-9	6	15	NA	NA	Negative	Negative	4.8	3	Negative	Negative	Negative	Negative	Positive	278	3.34	NA	0.95	Eligible	Eligible	Eligible	gmcsf	11.748975549395297	1437	CSF2	In	NA	NA	3.554463061529478	Published	Swab	Luminex (or other bead-based)	Days since LH peak
Cortez-2014	16	Ptid-16_Day-7	Follicular	Follicular	-8	7	15	NA	NA	Negative	Negative	4.4	3	Negative	Negative	Negative	Negative	Negative	278	3.27	NA	3.4	Eligible	Eligible	Eligible	gmcsf	5.7543993733715695	1437	CSF2	In	NA	NA	2.5246653521143956	Published	Swab	Luminex (or other bead-based)	Days since LH peak
Cortez-2014	16	Ptid-16_Day-8	Follicular	Follicular	-7	8	15	79	0.3	Negative	Negative	4.4	3	Negative	Negative	Negative	Negative	Negative	278	3.21	4.38	2.55	Eligible	Eligible	Eligible	gmcsf	12.02264434617413	1437	CSF2	In	NA	NA	3.5876823424783515	Published	Swab	Luminex (or other bead-based)	Days since LH peak
Cortez-2014	16	Ptid-16_Day-9	Follicular	Follicular	-6	9	15	NA	NA	Negative	Negative	4	3	Negative	Negative	Negative	Negative	Negative	278	2.51	NA	1.58	Eligible	Eligible	Eligible	gmcsf	1.509975860201008	1437	CSF2	Below	NA	NA	0.5945254855459339	Published	Swab	Luminex (or other bead-based)	Days since LH peak
Cortez-2014	16	Ptid-16_Day-10	Follicular	Follicular	-5	10	15	102	0.3	Negative	Negative	4.4	3	Negative	Negative	Negative	Negative	Negative	278	3.71	4.33	2.63	Eligible	Eligible	Eligible	gmcsf	7.413102413009175	1437	CSF2	In	NA	NA	2.890077442552005	Published	Swab	Luminex (or other bead-based)	Days since LH peak
Cortez-2014	16	Ptid-16_Day-11	Follicular	Follicular	-4	11	15	NA	NA	Negative	Negative	7	3	Negative	Negative	Negative	Negative	Negative	278	3.63	NA	1.45	Eligible	Eligible	Eligible	gmcsf	4.786300923226384	1437	CSF2	In	NA	NA	2.2589111045234067	Published	Swab	Luminex (or other bead-based)	Days since LH peak
Cortez-2014	16	Ptid-16_Day-12	Follicular	Follicular	-3	12	15	179	0.4	Negative	Negative	4.4	3	Positive	Positive	Negative	Negative	Negative	278	3.59	4.3	2.61	Eligible	Eligible	Eligible	gmcsf	85.11380382023764	1437	CSF2	In	NA	NA	6.411321223132609	Published	Swab	Luminex (or other bead-based)	Days since LH peak
Cortez-2014	16	Ptid-16_Day-13	Follicular	Follicular	-2	13	15	NA	NA	Negative	Negative	6.5	3	Positive	Positive	Negative	Negative	Negative	278	3.16	NA	2.97	Eligible	Eligible	Eligible	gmcsf	57.543993733715695	1437	CSF2	In	NA	NA	5.846593447001758	Published	Swab	Luminex (or other bead-based)	Days since LH peak
Cortez-2014	16	Ptid-16_Day-14	Follicular	Follicular	-1	14	15	NA	NA	Negative	Negative	5.5	3	Positive	Positive	Negative	Negative	Negative	278	3.43	NA	0.95	Eligible	Eligible	Eligible	gmcsf	44.6683592150963	1437	CSF2	In	NA	NA	5.481181356564147	Published	Swab	Luminex (or other bead-based)	Days since LH peak
Cortez-2014	16	Ptid-16_Day-15	Periovulatory	Undefined	0	15	15	469	1.3	Negative	Negative	5.8	3	Positive	Positive	Negative	Negative	Negative	278	2.25	4.16	1.74	Ineligible - outside of their phase definition	Eligible	Eligible	gmcsf	26.302679918953814	1437	CSF2	In	NA	NA	4.717137894740055	Published	Swab	Luminex (or other bead-based)	Days since LH peak
Cortez-2014	16	Ptid-16_Day-16	Periovulatory	Luteal	1	16	15	NA	NA	Negative	Positive	7	3	Positive	Positive	Negative	Negative	Negative	278	3.06	NA	2.54	Eligible	Eligible	Eligible	gmcsf	9.549925860214358	1437	CSF2	In	NA	NA	3.255489532989615	Published	Swab	Luminex (or other bead-based)	Days since LH peak
Cortez-2014	16	Ptid-16_Day-17	Luteal	Luteal	2	17	15	71	3.3	Negative	Negative	5.8	3	Positive	Positive	Negative	Negative	Negative	278	3.71	4.36	3.87	Eligible	Eligible	Eligible	gmcsf	28.183829312644534	1437	CSF2	In	NA	NA	4.816795737586675	Published	Swab	Luminex (or other bead-based)	Days since LH peak
Cortez-2014	16	Ptid-16_Day-18	Luteal	Luteal	3	18	15	NA	NA	Negative	Negative	5.5	3	Positive	Positive	Negative	Negative	Negative	278	3.67	NA	4.14	Eligible	Eligible	Eligible	gmcsf	6.760829753919817	1437	CSF2	In	NA	NA	2.7572003187565106	Published	Swab	Luminex (or other bead-based)	Days since LH peak
Cortez-2014	16	Ptid-16_Day-19	Luteal	Luteal	4	19	15	224	6.5	Negative	Negative	6.1	3	Positive	Positive	Negative	Negative	Negative	278	4.12	4.43	2.56	Eligible	Eligible	Eligible	gmcsf	45.708818961487495	1437	CSF2	In	NA	NA	5.514400637513021	Published	Swab	Luminex (or other bead-based)	Days since LH peak
Cortez-2014	16	Ptid-16_Day-20	Luteal	Luteal	5	20	15	NA	NA	Negative	Positive	7	3	Positive	Positive	Negative	Negative	Negative	278	4.27	NA	4.7	Eligible	Eligible	Eligible	gmcsf	25.703957827688633	1437	CSF2	In	NA	NA	4.683918613791181	Published	Swab	Luminex (or other bead-based)	Days since LH peak
Cortez-2014	16	Ptid-16_Day-21	Luteal	Luteal	6	21	15	NA	NA	Negative	Positive	7	3	Negative	Negative	Negative	Negative	Negative	278	3.9	NA	5.06	Eligible	Eligible	Eligible	gmcsf	19.498445997580454	1437	CSF2	In	NA	NA	4.2852872424046975	Published	Swab	Luminex (or other bead-based)	Days since LH peak
Cortez-2014	16	Ptid-16_Day-22	Luteal	Luteal	7	22	15	149	6.6	Negative	Negative	7	3	Negative	Negative	Negative	Negative	Negative	278	4.64	4.46	0.95	Eligible	Eligible	Eligible	gmcsf	120.22644346174131	1437	CSF2	In	NA	NA	6.909610437365714	Published	Swab	Luminex (or other bead-based)	Days since LH peak
Cortez-2014	16	Ptid-16_Day-23	Luteal	Luteal	8	23	15	NA	NA	Negative	Negative	6.1	3	Negative	Negative	Negative	Negative	Negative	278	4.02	NA	4.94	Eligible	Eligible	Eligible	gmcsf	48.97788193684461	1437	CSF2	In	NA	NA	5.614058480359642	Published	Swab	Luminex (or other bead-based)	Days since LH peak
Cortez-2014	16	Ptid-16_Day-24	Luteal	Luteal	9	24	15	82	3.4	Negative	Positive	7	3	Negative	Negative	Negative	Negative	Negative	278	4.48	4.5	2.11	Eligible	Eligible	Eligible	gmcsf	53.70317963702527	1437	CSF2	In	NA	NA	5.746935604155137	Published	Swab	Luminex (or other bead-based)	Days since LH peak
Cortez-2014	17	Ptid-17_Day-2	Other	Follicular	-12	2	14	NA	NA	Positive	Negative	7	6	Negative	Negative	Negative	Negative	Negative	208	3.83	5.06	0.95	Eligible	Ineligible - active menses	Ineligible - active menses	gmcsf	3.7928878751459183	1437	CSF2	Below	NA	NA	1.9232967235008787	Published	Swab	Luminex (or other bead-based)	Days since LH peak
Cortez-2014	17	Ptid-17_Day-3	Follicular	Follicular	-11	3	14	NA	NA	Negative	Positive	7	6	Negative	Negative	Negative	Negative	Negative	208	4.01	NA	1.92	Eligible	Eligible	Eligible	gmcsf	81.2830516164099	1437	CSF2	In	NA	NA	6.344882661234862	Published	Swab	Luminex (or other bead-based)	Days since LH peak
Cortez-2014	17	Ptid-17_Day-4	Follicular	Follicular	-10	4	14	19	0.1	Negative	Negative	5.8	6	Negative	Negative	Negative	Negative	Negative	208	3.88	4.99	0.95	Eligible	Eligible	Eligible	gmcsf	102.32929922807536	1437	CSF2	In	NA	NA	6.677075470723597	Published	Swab	Luminex (or other bead-based)	Days since LH peak
Cortez-2014	17	Ptid-17_Day-5	Follicular	Follicular	-9	5	14	NA	NA	Negative	Negative	5.8	6	Negative	Negative	Negative	Negative	Negative	208	4.06	NA	4.78	Eligible	Eligible	Eligible	gmcsf	112.2018454301963	1437	CSF2	In	NA	NA	6.809952594519093	Published	Swab	Luminex (or other bead-based)	Days since LH peak
Cortez-2014	17	Ptid-17_Day-6	Follicular	Follicular	-8	6	14	NA	NA	Negative	Negative	5.8	6	Negative	Negative	Negative	Negative	Negative	208	4.19	NA	0.95	Eligible	Eligible	Eligible	gmcsf	128.82495516931337	1437	CSF2	In	NA	NA	7.009268280212334	Published	Swab	Luminex (or other bead-based)	Days since LH peak
Cortez-2014	17	Ptid-17_Day-7	Follicular	Follicular	-7	7	14	56	0.3	Negative	Negative	5.8	6	Negative	Negative	Negative	Negative	Negative	208	4.01	5.14	0.95	Eligible	Eligible	Eligible	gmcsf	112.2018454301963	1437	CSF2	In	NA	NA	6.809952594519093	Published	Swab	Luminex (or other bead-based)	Days since LH peak
Cortez-2014	17	Ptid-17_Day-8	Follicular	Follicular	-6	8	14	NA	NA	Negative	Negative	7	6	Negative	Negative	Negative	Negative	Negative	208	3.18	NA	4.82	Eligible	Eligible	Eligible	gmcsf	87.09635899560806	1437	CSF2	In	NA	NA	6.444540504081483	Published	Swab	Luminex (or other bead-based)	Days since LH peak
Cortez-2014	17	Ptid-17_Day-9	Follicular	Follicular	-5	9	14	96	0.1	Negative	Negative	5.5	6	Negative	Negative	Negative	Negative	Negative	208	4.14	5.08	1.36	Eligible	Eligible	Eligible	gmcsf	120.22644346174131	1437	CSF2	In	NA	NA	6.909610437365714	Published	Swab	Luminex (or other bead-based)	Days since LH peak
Cortez-2014	17	Ptid-17_Day-10	Follicular	Follicular	-4	10	14	NA	NA	Negative	Negative	5.5	6	Negative	Negative	Negative	Negative	Negative	208	4.25	NA	4.94	Eligible	Eligible	Eligible	gmcsf	114.81536214968828	1437	CSF2	In	NA	NA	6.8431718754679665	Published	Swab	Luminex (or other bead-based)	Days since LH peak
Cortez-2014	17	Ptid-17_Day-11	Follicular	Follicular	-3	11	14	143	0.2	Negative	Negative	5.3	6	Positive	Negative	Negative	Negative	Negative	208	4.03	5.04	3.01	Eligible	Eligible	Eligible	gmcsf	54.954087385762456	1437	CSF2	In	NA	NA	5.78015488510401	Published	Swab	Luminex (or other bead-based)	Days since LH peak
Cortez-2014	17	Ptid-17_Day-12	Follicular	Follicular	-2	12	14	NA	NA	Negative	Positive	6.1	6	Positive	Negative	Negative	Negative	Negative	208	4.18	NA	4.94	Eligible	Eligible	Eligible	gmcsf	93.3254300796991	1437	CSF2	In	NA	NA	6.544198346928104	Published	Swab	Luminex (or other bead-based)	Days since LH peak
Cortez-2014	17	Ptid-17_Day-13	Follicular	Follicular	-1	13	14	NA	NA	Negative	Positive	5	6	Positive	Negative	Negative	Negative	Negative	208	4.29	NA	1.36	Eligible	Eligible	Eligible	gmcsf	95.49925860214358	1437	CSF2	In	NA	NA	6.577417627876978	Published	Swab	Luminex (or other bead-based)	Days since LH peak
Cortez-2014	17	Ptid-17_Day-14	Periovulatory	Undefined	0	14	14	NA	NA	Negative	Negative	6.1	6	Positive	Negative	Negative	Negative	Negative	208	3.97	4.87	4.94	Ineligible - outside of their phase definition	Eligible	Eligible	gmcsf	19.498445997580454	1437	CSF2	In	NA	NA	4.2852872424046975	Published	Swab	Luminex (or other bead-based)	Days since LH peak
Cortez-2014	17	Ptid-17_Day-15	Periovulatory	Luteal	1	15	14	NA	NA	Negative	Positive	5.8	6	Positive	Negative	Negative	Negative	Negative	208	4.25	NA	2.03	Eligible	Eligible	Eligible	gmcsf	29.512092266663856	1437	CSF2	In	NA	NA	4.883234299484423	Published	Swab	Luminex (or other bead-based)	Days since LH peak
Cortez-2014	17	Ptid-17_Day-16	Luteal	Luteal	2	16	14	NA	NA	Negative	NA	NA	6	Positive	Negative	Negative	Negative	Negative	208	4.02	NA	4.4	Eligible	Eligible	Ineligible - missing co-variate information	gmcsf	39.810717055349734	1437	CSF2	In	NA	NA	5.31508495181978	Published	Swab	Luminex (or other bead-based)	Days since LH peak
Cortez-2014	17	Ptid-17_Day-18	Luteal	Luteal	4	18	14	140	11.8	Negative	Positive	5.5	6	Positive	Negative	Negative	Negative	Negative	208	4.18	5.13	2.05	Eligible	Eligible	Eligible	gmcsf	74.13102413009177	1437	CSF2	In	NA	NA	6.212005537439368	Published	Swab	Luminex (or other bead-based)	Days since LH peak
Cortez-2014	17	Ptid-17_Day-19	Luteal	Luteal	5	19	14	NA	NA	Negative	Negative	5.5	6	Positive	Negative	Negative	Negative	Negative	208	4.32	NA	0.95	Eligible	Eligible	Eligible	gmcsf	81.2830516164099	1437	CSF2	In	NA	NA	6.344882661234862	Published	Swab	Luminex (or other bead-based)	Days since LH peak
Cortez-2014	17	Ptid-17_Day-20	Luteal	Luteal	6	20	14	NA	NA	Negative	Negative	5	6	Positive	Negative	Negative	Negative	Negative	208	4.36	NA	3.96	Eligible	Eligible	Eligible	gmcsf	87.09635899560806	1437	CSF2	In	NA	NA	6.444540504081483	Published	Swab	Luminex (or other bead-based)	Days since LH peak
Cortez-2014	17	Ptid-17_Day-21	Luteal	Luteal	7	21	14	188	15.7	Negative	Negative	5	6	Positive	Negative	Negative	Negative	Negative	208	4.37	5.08	4.05	Eligible	Eligible	Eligible	gmcsf	93.3254300796991	1437	CSF2	In	NA	NA	6.544198346928104	Published	Swab	Luminex (or other bead-based)	Days since LH peak
Cortez-2014	17	Ptid-17_Day-22	Luteal	Luteal	8	22	14	NA	NA	Negative	Negative	5	6	Positive	Negative	Negative	Negative	Negative	208	4.34	NA	0.95	Eligible	Eligible	Eligible	gmcsf	47.86300923226383	1437	CSF2	In	NA	NA	5.580839199410769	Published	Swab	Luminex (or other bead-based)	Days since LH peak
Cortez-2014	17	Ptid-17_Day-23	Luteal	Luteal	9	23	14	221	12.8	Negative	Negative	5.3	6	Positive	Negative	Negative	Negative	Negative	208	4.37	4.97	1.76	Eligible	Eligible	Eligible	gmcsf	89.12509381337455	1437	CSF2	In	NA	NA	6.477759785030356	Published	Swab	Luminex (or other bead-based)	Days since LH peak
Cortez-2014	17	Ptid-17_Day-24	Luteal	Luteal	10	24	14	NA	NA	Negative	Negative	5.3	6	Positive	Negative	Negative	Negative	Negative	208	4.59	NA	3.69	Eligible	Eligible	Eligible	gmcsf	147.91083881682073	1437	CSF2	In	NA	NA	7.208583965905576	Published	Swab	Luminex (or other bead-based)	Days since LH peak
Cortez-2014	17	Ptid-17_Day-25	Luteal	Luteal	11	25	14	101	7	Negative	Negative	5.3	6	Positive	Negative	Negative	Negative	Negative	208	4.53	5.04	3.96	Eligible	Eligible	Eligible	gmcsf	60.25595860743578	1437	CSF2	In	NA	NA	5.913032008899505	Published	Swab	Luminex (or other bead-based)	Days since LH peak
Cortez-2014	18	Ptid-18_Day-4	Other	Follicular	-14	4	18	53	3.6	Positive	Negative	7	5	Negative	Negative	Negative	Negative	Negative	322	6.11	5.1	6.6	Eligible	Ineligible - active menses	Ineligible - active menses	gmcsf	79.43282347242814	1437	CSF2	In	NA	NA	6.311663380285988	Published	Swab	Luminex (or other bead-based)	Days since LH peak
Cortez-2014	18	Ptid-18_Day-5	Other	Follicular	-13	5	18	40	3.6	Positive	Negative	7	5	Negative	Negative	Negative	Negative	Negative	322	5.32	5.14	5.76	Eligible	Ineligible - active menses	Ineligible - active menses	gmcsf	41.68693834703355	1437	CSF2	In	NA	NA	5.381523513717528	Published	Swab	Luminex (or other bead-based)	Days since LH peak
Cortez-2014	18	Ptid-18_Day-6	Follicular	Follicular	-12	6	18	NA	NA	Negative	Negative	5.8	5	Negative	Negative	Negative	Negative	Negative	322	4.3	NA	4.48	Eligible	Eligible	Eligible	gmcsf	53.70317963702527	1437	CSF2	In	NA	NA	5.746935604155137	Published	Swab	Luminex (or other bead-based)	Days since LH peak
Cortez-2014	18	Ptid-18_Day-7	Follicular	Follicular	-11	7	18	NA	NA	Negative	Negative	5.8	5	Negative	Negative	Negative	Negative	Negative	322	4.2	NA	4.16	Eligible	Eligible	Eligible	gmcsf	18.197008586099834	1437	CSF2	In	NA	NA	4.185629399558077	Published	Swab	Luminex (or other bead-based)	Days since LH peak
Cortez-2014	18	Ptid-18_Day-8	Follicular	Follicular	-10	8	18	31	1.1	Negative	Positive	NA	5	Negative	Negative	Negative	Negative	Negative	322	4.05	5.39	2.85	Eligible	Eligible	Ineligible - missing co-variate information	gmcsf	22.3872113856834	1437	CSF2	In	NA	NA	4.48460292809794	Published	Swab	Luminex (or other bead-based)	Days since LH peak
Cortez-2014	18	Ptid-18_Day-9	Follicular	Follicular	-9	9	18	NA	NA	Negative	Negative	5.5	5	Negative	Negative	Negative	Negative	Negative	322	4	NA	3.88	Eligible	Eligible	Eligible	gmcsf	25.703957827688633	1437	CSF2	In	NA	NA	4.683918613791181	Published	Swab	Luminex (or other bead-based)	Days since LH peak
Cortez-2014	18	Ptid-18_Day-10	Follicular	Follicular	-8	10	18	24	0.4	Negative	Negative	5	5	Negative	Negative	Negative	Negative	Negative	322	2.87	5.3	4.04	Eligible	Eligible	Eligible	gmcsf	20.892961308540396	1437	CSF2	In	NA	NA	4.384945085251318	Published	Swab	Luminex (or other bead-based)	Days since LH peak
Cortez-2014	18	Ptid-18_Day-11	Follicular	Follicular	-7	11	18	NA	NA	Negative	Negative	5	5	Negative	Negative	Negative	Negative	Negative	322	4.05	NA	4.15	Eligible	Eligible	Eligible	gmcsf	26.915348039269155	1437	CSF2	In	NA	NA	4.7503571756889285	Published	Swab	Luminex (or other bead-based)	Days since LH peak
Cortez-2014	18	Ptid-18_Day-12	Follicular	Follicular	-6	12	18	64	0.1	Negative	Negative	5	5	Negative	Negative	Negative	Negative	Negative	322	4.27	5.31	2.5	Eligible	Eligible	Eligible	gmcsf	28.183829312644534	1437	CSF2	In	NA	NA	4.816795737586675	Published	Swab	Luminex (or other bead-based)	Days since LH peak
Cortez-2014	18	Ptid-18_Day-13	Follicular	Follicular	-5	13	18	NA	NA	Negative	Positive	5.8	5	Negative	Negative	Negative	Negative	Negative	322	4.47	NA	4	Eligible	Eligible	Eligible	gmcsf	89.12509381337455	1437	CSF2	In	NA	NA	6.477759785030356	Published	Swab	Luminex (or other bead-based)	Days since LH peak
Cortez-2014	18	Ptid-18_Day-14	Follicular	Follicular	-4	14	18	NA	NA	Negative	Negative	5	5	Negative	Negative	Negative	Negative	Negative	322	2.85	NA	4.95	Eligible	Eligible	Eligible	gmcsf	23.442288153199225	1437	CSF2	In	NA	NA	4.551041489995686	Published	Swab	Luminex (or other bead-based)	Days since LH peak
Cortez-2014	18	Ptid-18_Day-15	Follicular	Follicular	-3	15	18	114	0.1	Negative	Negative	4.4	5	Negative	Negative	Negative	Negative	Negative	322	4.02	5.02	0.95	Eligible	Eligible	Eligible	gmcsf	8.31763771102671	1437	CSF2	In	NA	NA	3.0561738472963733	Published	Swab	Luminex (or other bead-based)	Days since LH peak
Cortez-2014	18	Ptid-18_Day-16	Follicular	Follicular	-2	16	18	NA	NA	Negative	Negative	4.7	5	Negative	Negative	Negative	Negative	Negative	322	4.61	NA	4.94	Eligible	Eligible	Eligible	gmcsf	15.13561248436208	1437	CSF2	In	NA	NA	3.9198751519670876	Published	Swab	Luminex (or other bead-based)	Days since LH peak
Cortez-2014	18	Ptid-18_Day-17	Follicular	Follicular	-1	17	18	54	0.3	Negative	Negative	5.8	5	Negative	Negative	Negative	Negative	Negative	322	3.18	5.26	5.09	Eligible	Eligible	Eligible	gmcsf	13.489628825916533	1437	CSF2	In	NA	NA	3.7537787472227193	Published	Swab	Luminex (or other bead-based)	Days since LH peak
Cortez-2014	18	Ptid-18_Day-18	Periovulatory	Undefined	0	18	18	NA	NA	Negative	Negative	4.7	5	Negative	Negative	Negative	Negative	Negative	322	4.24	NA	5.34	Ineligible - outside of their phase definition	Eligible	Eligible	gmcsf	12.02264434617413	1437	CSF2	In	NA	NA	3.5876823424783515	Published	Swab	Luminex (or other bead-based)	Days since LH peak
Cortez-2014	18	Ptid-18_Day-19	Periovulatory	Luteal	1	19	18	19	1	Negative	Negative	5	5	Negative	Negative	Negative	Negative	Negative	322	4.15	5.32	0.95	Eligible	Eligible	Eligible	gmcsf	19.498445997580454	1437	CSF2	In	NA	NA	4.2852872424046975	Published	Swab	Luminex (or other bead-based)	Days since LH peak
Cortez-2014	18	Ptid-18_Day-20	Luteal	Luteal	2	20	18	NA	NA	Negative	Negative	5.3	5	Negative	Negative	Negative	Negative	Negative	322	4.96	NA	3.63	Eligible	Eligible	Eligible	gmcsf	12.02264434617413	1437	CSF2	In	NA	NA	3.5876823424783515	Published	Swab	Luminex (or other bead-based)	Days since LH peak
Cortez-2014	18	Ptid-18_Day-21	Luteal	Luteal	3	21	18	NA	NA	Negative	Negative	4.7	5	Negative	Negative	Negative	Negative	Negative	322	4.74	NA	3.87	Eligible	Eligible	Eligible	gmcsf	8.31763771102671	1437	CSF2	In	NA	NA	3.0561738472963733	Published	Swab	Luminex (or other bead-based)	Days since LH peak
Cortez-2014	18	Ptid-18_Day-22	Luteal	Luteal	4	22	18	41	5.4	Negative	Negative	4.4	5	Negative	Negative	Negative	Negative	Negative	322	4.73	5.29	4.38	Eligible	Eligible	Eligible	gmcsf	3.7928878751459183	1437	CSF2	Below	NA	NA	1.9232967235008787	Published	Swab	Luminex (or other bead-based)	Days since LH peak
Cortez-2014	18	Ptid-18_Day-23	Luteal	Luteal	5	23	18	NA	NA	Negative	Negative	4.4	5	Negative	Negative	Negative	Negative	Negative	322	5.03	NA	2.34	Eligible	Eligible	Eligible	gmcsf	18.197008586099834	1437	CSF2	In	NA	NA	4.185629399558077	Published	Swab	Luminex (or other bead-based)	Days since LH peak
Cortez-2014	18	Ptid-18_Day-24	Luteal	Luteal	6	24	18	74	9.8	Negative	Negative	4.7	5	Negative	Negative	Negative	Negative	Negative	322	4.5	5.27	3.7	Eligible	Eligible	Eligible	gmcsf	23.442288153199225	1437	CSF2	In	NA	NA	4.551041489995686	Published	Swab	Luminex (or other bead-based)	Days since LH peak
Cortez-2014	18	Ptid-18_Day-25	Luteal	Luteal	7	25	18	NA	NA	Negative	Negative	4.7	5	Negative	Negative	Negative	Negative	Negative	322	4.4	NA	1.9	Eligible	Eligible	Eligible	gmcsf	8.31763771102671	1437	CSF2	In	NA	NA	3.0561738472963733	Published	Swab	Luminex (or other bead-based)	Days since LH peak
Cortez-2014	18	Ptid-18_Day-26	Luteal	Luteal	8	26	18	70	7.6	Negative	Negative	4.4	5	Negative	Negative	Negative	Negative	Negative	322	4.36	5.33	0.95	Eligible	Eligible	Eligible	gmcsf	20.892961308540396	1437	CSF2	In	NA	NA	4.384945085251318	Published	Swab	Luminex (or other bead-based)	Days since LH peak
Cortez-2014	18	Ptid-18_Day-27	Luteal	Luteal	9	27	18	NA	NA	Negative	Negative	4.4	5	Negative	Negative	Negative	Negative	Negative	322	4.86	NA	4.2	Eligible	Eligible	Eligible	gmcsf	20.892961308540396	1437	CSF2	In	NA	NA	4.384945085251318	Published	Swab	Luminex (or other bead-based)	Days since LH peak
Cortez-2014	18	Ptid-18_Day-28	Luteal	Luteal	10	28	18	NA	NA	Negative	Negative	4.4	5	Negative	Negative	Negative	Negative	Negative	322	4.25	NA	3.34	Eligible	Eligible	Eligible	gmcsf	23.442288153199225	1437	CSF2	In	NA	NA	4.551041489995686	Published	Swab	Luminex (or other bead-based)	Days since LH peak
Cortez-2014	18	Ptid-18_Day-29	Luteal	Luteal	11	29	18	66	5.8	Negative	Negative	4.4	5	Negative	Negative	Negative	Negative	Negative	322	4.76	5.24	2.91	Eligible	Eligible	Eligible	gmcsf	50.11872336272722	1437	CSF2	In	NA	NA	5.647277761308516	Published	Swab	Luminex (or other bead-based)	Days since LH peak
Cortez-2014	19	Ptid-19_Day-1	Other	Follicular	-17	1	18	25	0.5	Positive	Negative	7	0	Negative	Negative	Negative	Negative	Negative	551	0.95	4.32	0.95	Eligible	Ineligible - active menses	Ineligible - active menses	gmcsf	120.22644346174131	1437	CSF2	In	NA	NA	6.909610437365714	Published	Swab	Luminex (or other bead-based)	Days since LH peak
Cortez-2014	19	Ptid-19_Day-2	Other	Follicular	-16	2	18	NA	NA	Positive	Negative	7	0	Negative	Negative	Negative	Negative	Negative	551	3.15	NA	3.28	Eligible	Ineligible - active menses	Ineligible - active menses	gmcsf	91.20108393559097	1437	CSF2	In	NA	NA	6.51097906597923	Published	Swab	Luminex (or other bead-based)	Days since LH peak
Cortez-2014	19	Ptid-19_Day-3	Follicular	Follicular	-15	3	18	27	0.1	Negative	Negative	5	0	Negative	Negative	Negative	Negative	Negative	551	1.7	4.07	0.95	Eligible	Eligible	Eligible	gmcsf	6.456542290346556	1437	CSF2	In	NA	NA	2.690761756858764	Published	Swab	Luminex (or other bead-based)	Days since LH peak
Cortez-2014	19	Ptid-19_Day-4	Follicular	Follicular	-14	4	18	NA	NA	Negative	Negative	5	0	Negative	Negative	Negative	Negative	Negative	551	2.48	NA	0.95	Eligible	Eligible	Eligible	gmcsf	2.8771996866857847	1437	CSF2	Below	NA	NA	1.5246653521143954	Published	Swab	Luminex (or other bead-based)	Days since LH peak
Cortez-2014	19	Ptid-19_Day-5	Follicular	Follicular	-13	5	18	31	0.3	Negative	Negative	5.5	0	Negative	Negative	Negative	Negative	Negative	551	2.53	4.03	1.97	Eligible	Eligible	Eligible	gmcsf	15.488166189124811	1437	CSF2	In	NA	NA	3.953094432915961	Published	Swab	Luminex (or other bead-based)	Days since LH peak
Cortez-2014	19	Ptid-19_Day-6	Follicular	Follicular	-12	6	18	NA	NA	Negative	Negative	5.8	0	Positive	Negative	Negative	Negative	Negative	551	1.45	NA	0.95	Eligible	Eligible	Eligible	gmcsf	8.709635899560805	1437	CSF2	In	NA	NA	3.1226124091941205	Published	Swab	Luminex (or other bead-based)	Days since LH peak
Cortez-2014	19	Ptid-19_Day-7	Follicular	Follicular	-11	7	18	NA	NA	Negative	Negative	5.3	0	Positive	Negative	Negative	Negative	Negative	551	1.81	NA	0.95	Eligible	Eligible	Eligible	gmcsf	2.8771996866857847	1437	CSF2	Below	NA	NA	1.5246653521143954	Published	Swab	Luminex (or other bead-based)	Days since LH peak
Cortez-2014	19	Ptid-19_Day-8	Follicular	Follicular	-10	8	18	28	0.1	Negative	Negative	5.3	0	Positive	Negative	Negative	Negative	Negative	551	3.09	3.51	3.73	Eligible	Eligible	Eligible	gmcsf	2.8771996866857847	1437	CSF2	Below	NA	NA	1.5246653521143954	Published	Swab	Luminex (or other bead-based)	Days since LH peak
Cortez-2014	19	Ptid-19_Day-9	Follicular	Follicular	-9	9	18	NA	NA	Negative	Positive	6.5	0	Positive	Negative	Negative	Negative	Negative	551	1.7	NA	3.54	Eligible	Eligible	Eligible	gmcsf	2.8771996866857847	1437	CSF2	Below	NA	NA	1.5246653521143954	Published	Swab	Luminex (or other bead-based)	Days since LH peak
Cortez-2014	19	Ptid-19_Day-10	Follicular	Follicular	-8	10	18	42	0.3	Negative	Negative	5.5	0	Positive	Negative	Negative	Negative	Negative	551	2.64	4.41	0.95	Eligible	Eligible	Eligible	gmcsf	2.8771996866857847	1437	CSF2	Below	NA	NA	1.5246653521143954	Published	Swab	Luminex (or other bead-based)	Days since LH peak
Cortez-2014	19	Ptid-19_Day-11	Follicular	Follicular	-7	11	18	NA	NA	Negative	Negative	5.8	0	Positive	Negative	Negative	Negative	Negative	551	2.92	NA	0.95	Eligible	Eligible	Eligible	gmcsf	2.8771996866857847	1437	CSF2	Below	NA	NA	1.5246653521143954	Published	Swab	Luminex (or other bead-based)	Days since LH peak
Cortez-2014	19	Ptid-19_Day-12	Follicular	Follicular	-6	12	18	60	0.3	Negative	Negative	5.5	0	Positive	Negative	Negative	Negative	Negative	551	2.67	4.45	0.95	Eligible	Eligible	Eligible	gmcsf	2.8771996866857847	1437	CSF2	Below	NA	NA	1.5246653521143954	Published	Swab	Luminex (or other bead-based)	Days since LH peak
Cortez-2014	19	Ptid-19_Day-13	Follicular	Follicular	-5	13	18	NA	NA	Negative	Negative	5.5	0	Positive	Negative	Negative	Negative	Negative	551	2.6	NA	3.12	Eligible	Eligible	Eligible	gmcsf	2.8771996866857847	1437	CSF2	Below	NA	NA	1.5246653521143954	Published	Swab	Luminex (or other bead-based)	Days since LH peak
Cortez-2014	19	Ptid-19_Day-14	Follicular	Follicular	-4	14	18	NA	NA	Negative	Negative	5.5	0	Positive	Negative	Negative	Negative	Negative	551	2.22	NA	0.95	Eligible	Eligible	Eligible	gmcsf	9.549925860214358	1437	CSF2	In	NA	NA	3.255489532989615	Published	Swab	Luminex (or other bead-based)	Days since LH peak
Cortez-2014	19	Ptid-19_Day-15	Follicular	Follicular	-3	15	18	129	0.5	Negative	Positive	6.5	0	Negative	Negative	Negative	Negative	Negative	551	2.84	4.4	3.83	Eligible	Eligible	Eligible	gmcsf	9.33254300796991	1437	CSF2	In	NA	NA	3.2222702520407416	Published	Swab	Luminex (or other bead-based)	Days since LH peak
Cortez-2014	19	Ptid-19_Day-16	Follicular	Follicular	-2	16	18	NA	NA	Negative	Negative	4.4	0	Negative	Negative	Negative	Negative	Negative	551	1.45	NA	2	Eligible	Eligible	Eligible	gmcsf	2.8771996866857847	1437	CSF2	Below	NA	NA	1.5246653521143954	Published	Swab	Luminex (or other bead-based)	Days since LH peak
Cortez-2014	19	Ptid-19_Day-17	Follicular	Follicular	-1	17	18	349	0.4	Negative	Negative	5.5	0	Negative	Negative	Negative	Negative	Negative	551	1.93	4.35	0.95	Eligible	Eligible	Eligible	gmcsf	7.943282347242816	1437	CSF2	In	NA	NA	2.989735285398626	Published	Swab	Luminex (or other bead-based)	Days since LH peak
Cortez-2014	19	Ptid-19_Day-18	Periovulatory	Undefined	0	18	18	NA	NA	Negative	Negative	5.3	0	Negative	Negative	Negative	Negative	Negative	551	2.04	NA	0.95	Ineligible - outside of their phase definition	Eligible	Eligible	gmcsf	2.8771996866857847	1437	CSF2	Below	NA	NA	1.5246653521143954	Published	Swab	Luminex (or other bead-based)	Days since LH peak
Cortez-2014	19	Ptid-19_Day-19	Periovulatory	Luteal	1	19	18	145	1.3	Negative	Negative	5	0	Positive	Negative	Negative	Negative	Negative	551	1.78	4.68	0.95	Eligible	Eligible	Eligible	gmcsf	2.8771996866857847	1437	CSF2	Below	NA	NA	1.5246653521143954	Published	Swab	Luminex (or other bead-based)	Days since LH peak
Cortez-2014	19	Ptid-19_Day-20	Luteal	Luteal	2	20	18	NA	NA	Negative	Negative	5.3	0	Positive	Negative	Negative	Negative	Negative	551	2.77	NA	0.95	Eligible	Eligible	Eligible	gmcsf	2.8771996866857847	1437	CSF2	Below	NA	NA	1.5246653521143954	Published	Swab	Luminex (or other bead-based)	Days since LH peak
Cortez-2014	19	Ptid-19_Day-21	Luteal	Luteal	3	21	18	NA	NA	Negative	Negative	5.5	0	Positive	Negative	Negative	Negative	Negative	551	2.61	NA	1.3	Eligible	Eligible	Eligible	gmcsf	2.8771996866857847	1437	CSF2	Below	NA	NA	1.5246653521143954	Published	Swab	Luminex (or other bead-based)	Days since LH peak
Cortez-2014	19	Ptid-19_Day-22	Luteal	Luteal	4	22	18	157	4.9	Negative	Negative	5.5	0	Positive	Negative	Negative	Negative	Negative	551	1.36	4.86	0.95	Eligible	Eligible	Eligible	gmcsf	2.8771996866857847	1437	CSF2	Below	NA	NA	1.5246653521143954	Published	Swab	Luminex (or other bead-based)	Days since LH peak
Cortez-2014	19	Ptid-19_Day-23	Luteal	Luteal	5	23	18	NA	NA	Negative	Negative	5.8	0	Positive	Negative	Negative	Negative	Negative	551	1.95	NA	0.95	Eligible	Eligible	Eligible	gmcsf	2.8771996866857847	1437	CSF2	Below	NA	NA	1.5246653521143954	Published	Swab	Luminex (or other bead-based)	Days since LH peak
Cortez-2014	19	Ptid-19_Day-24	Luteal	Luteal	6	24	18	127	7.3	Negative	Negative	6.1	0	Positive	Negative	Negative	Negative	Negative	551	2.76	4.72	2.48	Eligible	Eligible	Eligible	gmcsf	2.8771996866857847	1437	CSF2	Below	NA	NA	1.5246653521143954	Published	Swab	Luminex (or other bead-based)	Days since LH peak
Cortez-2014	19	Ptid-19_Day-25	Luteal	Luteal	7	25	18	NA	NA	Negative	Negative	5.5	0	Positive	Negative	Negative	Negative	Negative	551	2.72	NA	0.95	Eligible	Eligible	Eligible	gmcsf	2.8771996866857847	1437	CSF2	Below	NA	NA	1.5246653521143954	Published	Swab	Luminex (or other bead-based)	Days since LH peak
Cortez-2014	19	Ptid-19_Day-26	Luteal	Luteal	8	26	18	182	10.5	Negative	Negative	5	0	Positive	Negative	Negative	Negative	Negative	551	2.69	4.48	0.95	Eligible	Eligible	Eligible	gmcsf	2.8771996866857847	1437	CSF2	Below	NA	NA	1.5246653521143954	Published	Swab	Luminex (or other bead-based)	Days since LH peak
Cortez-2014	19	Ptid-19_Day-27	Luteal	Luteal	9	27	18	NA	NA	Negative	Negative	5.8	0	Positive	Negative	Negative	Negative	Negative	551	2.58	NA	0.95	Eligible	Eligible	Eligible	gmcsf	2.8771996866857847	1437	CSF2	Below	NA	NA	1.5246653521143954	Published	Swab	Luminex (or other bead-based)	Days since LH peak
Cortez-2014	19	Ptid-19_Day-28	Luteal	Luteal	10	28	18	NA	NA	Negative	Negative	5.8	0	Negative	Negative	Negative	Negative	Negative	551	3.31	NA	0.95	Eligible	Eligible	Eligible	gmcsf	2.8771996866857847	1437	CSF2	Below	NA	NA	1.5246653521143954	Published	Swab	Luminex (or other bead-based)	Days since LH peak
Cortez-2014	19	Ptid-19_Day-29	Luteal	Luteal	11	29	18	NA	NA	Negative	Negative	5.8	0	Negative	Negative	Negative	Negative	Negative	551	3.29	4.24	0.95	Eligible	Eligible	Eligible	gmcsf	2.8771996866857847	1437	CSF2	Below	NA	NA	1.5246653521143954	Published	Swab	Luminex (or other bead-based)	Days since LH peak
Cortez-2014	19	Ptid-19_Day-30	Luteal	Luteal	12	30	18	NA	NA	Negative	Negative	7	0	Negative	Negative	Negative	Negative	Negative	551	3.05	NA	0.95	Eligible	Eligible	Eligible	gmcsf	2.8771996866857847	1437	CSF2	Below	NA	NA	1.5246653521143954	Published	Swab	Luminex (or other bead-based)	Days since LH peak
Cortez-2014	19	Ptid-19_Day-31	Other	Luteal	13	31	18	38	1.3	Negative	Negative	5.8	0	Negative	Negative	Negative	Negative	Negative	551	2.74	4.23	1.89	Eligible	Ineligible - days since LH peak outside of allowed windows	Ineligible - days since LH peak outside of allowed windows	gmcsf	2.8771996866857847	1437	CSF2	Below	NA	NA	1.5246653521143954	Published	Swab	Luminex (or other bead-based)	Days since LH peak
Cortez-2014	20	Ptid-20_Day-2	Other	Follicular	-11	2	13	31	0.2	Positive	Negative	7	0	Positive	Negative	Negative	Negative	Negative	427	3.28	0.48	4.25	Eligible	Ineligible - active menses	Ineligible - active menses	gmcsf	57.543993733715695	1437	CSF2	In	NA	NA	5.846593447001758	Published	Swab	Luminex (or other bead-based)	Days since LH peak
Cortez-2014	20	Ptid-20_Day-3	Other	Follicular	-10	3	13	NA	NA	Positive	Negative	7	0	Positive	Negative	Negative	Negative	Negative	427	3.27	NA	3.78	Eligible	Ineligible - active menses	Ineligible - active menses	gmcsf	75.85775750291836	1437	CSF2	In	NA	NA	6.245224818388241	Published	Swab	Luminex (or other bead-based)	Days since LH peak
Cortez-2014	20	Ptid-20_Day-4	Other	Follicular	-9	4	13	NA	NA	Positive	Negative	7	0	Positive	Negative	Negative	Negative	Negative	427	3.58	NA	3.66	Eligible	Ineligible - active menses	Ineligible - active menses	gmcsf	38.018939632056124	1437	CSF2	In	NA	NA	5.248646389922032	Published	Swab	Luminex (or other bead-based)	Days since LH peak
Cortez-2014	20	Ptid-20_Day-5	Other	Follicular	-8	5	13	28	0.3	Positive	Negative	7	0	Positive	Negative	Negative	Negative	Negative	427	0.95	4.37	3.12	Eligible	Ineligible - active menses	Ineligible - active menses	gmcsf	2.8771996866857847	1437	CSF2	Below	NA	NA	1.5246653521143954	Published	Swab	Luminex (or other bead-based)	Days since LH peak
Cortez-2014	20	Ptid-20_Day-6	Follicular	Follicular	-7	6	13	NA	NA	Negative	Negative	5.8	0	Positive	Negative	Negative	Negative	Negative	427	0.95	NA	3.13	Eligible	Eligible	Eligible	gmcsf	2.8771996866857847	1437	CSF2	Below	NA	NA	1.5246653521143954	Published	Swab	Luminex (or other bead-based)	Days since LH peak
Cortez-2014	20	Ptid-20_Day-7	Follicular	Follicular	-6	7	13	24	0.3	Negative	Negative	5.8	0	Positive	Negative	Negative	Negative	Negative	427	3.33	4.45	0.95	Eligible	Eligible	Eligible	gmcsf	2.8771996866857847	1437	CSF2	Below	NA	NA	1.5246653521143954	Published	Swab	Luminex (or other bead-based)	Days since LH peak
Cortez-2014	20	Ptid-20_Day-8	Follicular	Follicular	-5	8	13	NA	NA	Negative	Positive	6.5	0	Positive	Negative	Negative	Negative	Negative	427	2.99	NA	2.77	Eligible	Eligible	Eligible	gmcsf	12.02264434617413	1437	CSF2	In	NA	NA	3.5876823424783515	Published	Swab	Luminex (or other bead-based)	Days since LH peak
Cortez-2014	20	Ptid-20_Day-9	Follicular	Follicular	-4	9	13	62	0.1	Negative	Positive	5.5	0	Positive	Negative	Negative	Negative	Negative	427	3.04	4.41	0.95	Eligible	Eligible	Eligible	gmcsf	2.8771996866857847	1437	CSF2	Below	NA	NA	1.5246653521143954	Published	Swab	Luminex (or other bead-based)	Days since LH peak
Cortez-2014	20	Ptid-20_Day-10	Follicular	Follicular	-3	10	13	NA	NA	Negative	Negative	5.5	0	Negative	Negative	Negative	Negative	Negative	427	2.55	NA	1.6	Eligible	Eligible	Eligible	gmcsf	10	1437	CSF2	In	NA	NA	3.321928094887362	Published	Swab	Luminex (or other bead-based)	Days since LH peak
Cortez-2014	20	Ptid-20_Day-11	Follicular	Follicular	-2	11	13	NA	NA	Negative	Positive	5.5	0	Negative	Negative	Negative	Negative	Negative	427	0.95	NA	2.72	Eligible	Eligible	Eligible	gmcsf	2.8771996866857847	1437	CSF2	Below	NA	NA	1.5246653521143954	Published	Swab	Luminex (or other bead-based)	Days since LH peak
Cortez-2014	20	Ptid-20_Day-12	Follicular	Follicular	-1	12	13	181	0.3	Negative	Negative	5.5	0	Negative	Negative	Negative	Negative	Negative	427	3.32	4.51	3.12	Eligible	Eligible	Eligible	gmcsf	2.8771996866857847	1437	CSF2	Below	NA	NA	1.5246653521143954	Published	Swab	Luminex (or other bead-based)	Days since LH peak
Cortez-2014	20	Ptid-20_Day-13	Periovulatory	Undefined	0	13	13	NA	NA	Negative	Negative	6.1	0	Negative	Negative	Negative	Negative	Negative	427	3.12	NA	2.92	Ineligible - outside of their phase definition	Eligible	Eligible	gmcsf	2.8771996866857847	1437	CSF2	Below	NA	NA	1.5246653521143954	Published	Swab	Luminex (or other bead-based)	Days since LH peak
Cortez-2014	20	Ptid-20_Day-14	Periovulatory	Luteal	1	14	13	175	0.9	Negative	Negative	5.8	0	Negative	Negative	Negative	Negative	Negative	427	3.56	4.39	3.63	Eligible	Eligible	Eligible	gmcsf	2.8771996866857847	1437	CSF2	Below	NA	NA	1.5246653521143954	Published	Swab	Luminex (or other bead-based)	Days since LH peak
Cortez-2014	20	Ptid-20_Day-15	Luteal	Luteal	2	15	13	NA	NA	Negative	Positive	5.8	0	Negative	Negative	Negative	Negative	Negative	427	2.91	NA	0.95	Eligible	Eligible	Eligible	gmcsf	2.8771996866857847	1437	CSF2	Below	NA	NA	1.5246653521143954	Published	Swab	Luminex (or other bead-based)	Days since LH peak
Cortez-2014	20	Ptid-20_Day-16	Luteal	Luteal	3	16	13	NA	NA	Negative	Positive	5.8	0	Negative	Positive	Negative	Negative	Negative	427	3.11	4.51	3.69	Eligible	Eligible	Eligible	gmcsf	10.232929922807541	1437	CSF2	In	NA	NA	3.355147375836236	Published	Swab	Luminex (or other bead-based)	Days since LH peak
Cortez-2014	20	Ptid-20_Day-17	Luteal	Luteal	4	17	13	NA	NA	Negative	Negative	5.3	0	Negative	Positive	Negative	Negative	Negative	427	3.32	NA	3.21	Eligible	Eligible	Eligible	gmcsf	43.65158322401658	1437	CSF2	In	NA	NA	5.447962075615274	Published	Swab	Luminex (or other bead-based)	Days since LH peak
Cortez-2014	20	Ptid-20_Day-18	Luteal	Luteal	5	18	13	NA	NA	Negative	Negative	5.5	0	Negative	Positive	Negative	Negative	Negative	427	2.86	NA	3.23	Eligible	Eligible	Eligible	gmcsf	52.48074602497726	1437	CSF2	In	NA	NA	5.713716323206263	Published	Swab	Luminex (or other bead-based)	Days since LH peak
Cortez-2014	20	Ptid-20_Day-19	Luteal	Luteal	6	19	13	91	2.3	Negative	Negative	6.1	0	Negative	Positive	Negative	Negative	Negative	427	3.43	4.42	0.95	Eligible	Eligible	Eligible	gmcsf	29.512092266663856	1437	CSF2	In	NA	NA	4.883234299484423	Published	Swab	Luminex (or other bead-based)	Days since LH peak
Cortez-2014	20	Ptid-20_Day-20	Luteal	Luteal	7	20	13	NA	NA	Negative	Negative	6.5	0	Negative	Positive	Negative	Negative	Negative	427	3.84	NA	2.58	Eligible	Eligible	Eligible	gmcsf	38.018939632056124	1437	CSF2	In	NA	NA	5.248646389922032	Published	Swab	Luminex (or other bead-based)	Days since LH peak
Cortez-2014	20	Ptid-20_Day-21	Luteal	Luteal	8	21	13	136	4.3	Negative	Negative	6.5	0	Negative	Positive	Negative	Negative	Negative	427	3.88	4.48	0.95	Eligible	Eligible	Eligible	gmcsf	33.11311214825911	1437	CSF2	In	NA	NA	5.049330704228791	Published	Swab	Luminex (or other bead-based)	Days since LH peak
Cortez-2014	20	Ptid-20_Day-22	Luteal	Luteal	9	22	13	NA	NA	Negative	Negative	6.5	0	Negative	Positive	Negative	Negative	Negative	427	3.57	NA	4.07	Eligible	Eligible	Eligible	gmcsf	48.97788193684461	1437	CSF2	In	NA	NA	5.614058480359642	Published	Swab	Luminex (or other bead-based)	Days since LH peak
Cortez-2014	20	Ptid-20_Day-23	Luteal	Luteal	10	23	13	74	5.6	Negative	Negative	7	0	Negative	Positive	Negative	Negative	Negative	427	3.8	4.52	3.64	Eligible	Eligible	Eligible	gmcsf	30.902954325135905	1437	CSF2	In	NA	NA	4.94967286138217	Published	Swab	Luminex (or other bead-based)	Days since LH peak
Cortez-2014	20	Ptid-20_Day-24	Luteal	Luteal	11	24	13	NA	NA	Negative	Negative	6.5	0	Negative	Positive	Negative	Negative	Negative	427	3.83	NA	0.95	Eligible	Eligible	Eligible	gmcsf	24.547089156850298	1437	CSF2	In	NA	NA	4.617480051893433	Published	Swab	Luminex (or other bead-based)	Days since LH peak
Cortez-2014	20	Ptid-20_Day-25	Luteal	Luteal	12	25	13	NA	NA	Negative	Negative	6.1	0	Negative	Negative	Negative	Negative	Negative	427	3.63	NA	4.28	Eligible	Eligible	Eligible	gmcsf	45.708818961487495	1437	CSF2	In	NA	NA	5.514400637513021	Published	Swab	Luminex (or other bead-based)	Days since LH peak
Cortez-2014	20	Ptid-20_Day-26	Other	Luteal	13	26	13	51	4	Negative	Negative	5.8	0	Negative	Negative	Negative	Negative	Negative	427	3.78	4.36	0.95	Eligible	Ineligible - days since LH peak outside of allowed windows	Ineligible - days since LH peak outside of allowed windows	gmcsf	64.56542290346556	1437	CSF2	In	NA	NA	6.012689851746126	Published	Swab	Luminex (or other bead-based)	Days since LH peak
Cortez-2014	20	Ptid-20_Day-27	Other	Luteal	14	27	13	NA	NA	Negative	Negative	7	0	Negative	Negative	Negative	Negative	Negative	427	3.37	NA	4.61	Eligible	Ineligible - days since LH peak outside of allowed windows	Ineligible - days since LH peak outside of allowed windows	gmcsf	26.302679918953814	1437	CSF2	In	NA	NA	4.717137894740055	Published	Swab	Luminex (or other bead-based)	Days since LH peak
Cortez-2014	21	Ptid-21_Day-2	Other	Follicular	-16	2	18	27	0.8	Positive	Negative	7	2	Positive	Negative	Negative	Negative	Negative	230	4.43	4.99	0.95	Eligible	Ineligible - active menses	Ineligible - active menses	gmcsf	114.81536214968828	1437	CSF2	In	NA	NA	6.8431718754679665	Published	Swab	Luminex (or other bead-based)	Days since LH peak
Cortez-2014	21	Ptid-21_Day-3	Other	Follicular	-15	3	18	NA	NA	Positive	Negative	7	2	Positive	Negative	Negative	Negative	Negative	230	4.98	NA	1.58	Eligible	Ineligible - active menses	Ineligible - active menses	gmcsf	21.379620895022324	1437	CSF2	In	NA	NA	4.418164366200192	Published	Swab	Luminex (or other bead-based)	Days since LH peak
Cortez-2014	21	Ptid-21_Day-4	Other	Follicular	-14	4	18	NA	NA	Positive	Negative	7	2	Positive	Negative	Negative	Negative	Negative	230	5.07	NA	0.95	Eligible	Ineligible - active menses	Ineligible - active menses	gmcsf	21.379620895022324	1437	CSF2	In	NA	NA	4.418164366200192	Published	Swab	Luminex (or other bead-based)	Days since LH peak
Cortez-2014	21	Ptid-21_Day-5	Other	Follicular	-13	5	18	33	0.4	Positive	Negative	7	2	Positive	Negative	Negative	Negative	Negative	230	4.78	5.04	2.63	Eligible	Ineligible - active menses	Ineligible - active menses	gmcsf	23.9883291901949	1437	CSF2	In	NA	NA	4.58426077094456	Published	Swab	Luminex (or other bead-based)	Days since LH peak
Cortez-2014	21	Ptid-21_Day-6	Follicular	Follicular	-12	6	18	NA	NA	Negative	Negative	5.3	2	Positive	Negative	Negative	Negative	Negative	230	0.95	NA	1.52	Eligible	Eligible	Eligible	gmcsf	14.12537544622754	1437	CSF2	In	NA	NA	3.8202173091204665	Published	Swab	Luminex (or other bead-based)	Days since LH peak
Cortez-2014	21	Ptid-21_Day-8	Follicular	Follicular	-10	8	18	NA	NA	Negative	Negative	6.1	2	Positive	Negative	Negative	Negative	Negative	230	4.36	NA	1.95	Eligible	Eligible	Eligible	gmcsf	47.86300923226383	1437	CSF2	In	NA	NA	5.580839199410769	Published	Swab	Luminex (or other bead-based)	Days since LH peak
Cortez-2014	21	Ptid-21_Day-9	Follicular	Follicular	-9	9	18	49	0.3	Negative	Negative	5.8	2	Positive	Negative	Negative	Negative	Negative	230	4.6	5.31	0.95	Eligible	Eligible	Eligible	gmcsf	52.48074602497726	1437	CSF2	In	NA	NA	5.713716323206263	Published	Swab	Luminex (or other bead-based)	Days since LH peak
Cortez-2014	21	Ptid-21_Day-10	Follicular	Follicular	-8	10	18	NA	NA	Negative	Negative	7	2	Positive	Negative	Negative	Negative	Negative	230	3.99	NA	4.32	Eligible	Eligible	Eligible	gmcsf	34.673685045253166	1437	CSF2	In	NA	NA	5.115769266126538	Published	Swab	Luminex (or other bead-based)	Days since LH peak
Cortez-2014	21	Ptid-21_Day-11	Follicular	Follicular	-7	11	18	NA	NA	Negative	Negative	5.8	2	Negative	Negative	Negative	Negative	Negative	230	3.84	NA	0.95	Eligible	Eligible	Eligible	gmcsf	69.18309709189366	1437	CSF2	In	NA	NA	6.112347694592747	Published	Swab	Luminex (or other bead-based)	Days since LH peak
Cortez-2014	21	Ptid-21_Day-12	Follicular	Follicular	-6	12	18	66	0.4	Negative	Negative	5.8	2	Negative	Negative	Negative	Negative	Negative	230	4.41	6.44	0.95	Eligible	Eligible	Eligible	gmcsf	53.70317963702527	1437	CSF2	In	NA	NA	5.746935604155137	Published	Swab	Luminex (or other bead-based)	Days since LH peak
Cortez-2014	21	Ptid-21_Day-13	Follicular	Follicular	-5	13	18	NA	NA	Negative	Negative	5.5	2	Negative	Negative	Negative	Negative	Negative	230	4.09	NA	1.26	Eligible	Eligible	Eligible	gmcsf	72.44359600749902	1437	CSF2	In	NA	NA	6.178786256490494	Published	Swab	Luminex (or other bead-based)	Days since LH peak
Cortez-2014	21	Ptid-21_Day-14	Follicular	Follicular	-4	14	18	134	0.3	Negative	Negative	5.8	2	Negative	Negative	Negative	Negative	Negative	230	3.59	5.94	0.95	Eligible	Eligible	Eligible	gmcsf	26.915348039269155	1437	CSF2	In	NA	NA	4.7503571756889285	Published	Swab	Luminex (or other bead-based)	Days since LH peak
Cortez-2014	21	Ptid-21_Day-16	Follicular	Follicular	-2	16	18	212	0.4	Negative	Negative	6.5	2	Positive	Negative	Negative	Negative	Negative	230	3.31	5.61	0.95	Eligible	Eligible	Eligible	gmcsf	11.748975549395297	1437	CSF2	In	NA	NA	3.554463061529478	Published	Swab	Luminex (or other bead-based)	Days since LH peak
Cortez-2014	21	Ptid-21_Day-17	Follicular	Follicular	-1	17	18	NA	NA	Negative	Negative	5.5	2	Positive	Negative	Negative	Negative	Negative	230	3.3	NA	2.16	Eligible	Eligible	Eligible	gmcsf	6.918309709189364	1437	CSF2	In	NA	NA	2.790419599705384	Published	Swab	Luminex (or other bead-based)	Days since LH peak
Cortez-2014	21	Ptid-21_Day-18	Periovulatory	Undefined	0	18	18	NA	NA	Negative	Negative	5.8	2	Positive	Negative	Negative	Negative	Negative	230	3.82	NA	5.37	Ineligible - outside of their phase definition	Eligible	Eligible	gmcsf	26.915348039269155	1437	CSF2	In	NA	NA	4.7503571756889285	Published	Swab	Luminex (or other bead-based)	Days since LH peak
Cortez-2014	21	Ptid-21_Day-19	Periovulatory	Luteal	1	19	18	34	3.5	Negative	Negative	5.8	2	Positive	Negative	Negative	Negative	Negative	230	3.47	5.6	0.95	Eligible	Eligible	Eligible	gmcsf	63.09573444801933	1437	CSF2	In	NA	NA	5.979470570797252	Published	Swab	Luminex (or other bead-based)	Days since LH peak
Cortez-2014	21	Ptid-21_Day-20	Luteal	Luteal	2	20	18	NA	NA	Negative	Negative	7	2	Positive	Negative	Negative	Negative	Negative	230	2.88	NA	0.95	Eligible	Eligible	Eligible	gmcsf	9.120108393559097	1437	CSF2	In	NA	NA	3.1890509710918677	Published	Swab	Luminex (or other bead-based)	Days since LH peak
Cortez-2014	21	Ptid-21_Day-21	Luteal	Luteal	3	21	18	78	8.5	Negative	Negative	6.1	2	Positive	Negative	Negative	Negative	Negative	230	3.56	5.6	1.54	Eligible	Eligible	Eligible	gmcsf	75.85775750291836	1437	CSF2	In	NA	NA	6.245224818388241	Published	Swab	Luminex (or other bead-based)	Days since LH peak
Cortez-2014	21	Ptid-21_Day-23	Luteal	Luteal	5	23	18	112	22.2	Negative	Negative	5.8	2	Positive	Negative	Negative	Negative	Negative	230	2.82	5.73	0.95	Eligible	Eligible	Eligible	gmcsf	61.65950018614822	1437	CSF2	In	NA	NA	5.946251289848378	Published	Swab	Luminex (or other bead-based)	Days since LH peak
Cortez-2014	21	Ptid-21_Day-24	Luteal	Luteal	6	24	18	NA	NA	Negative	Negative	5.5	2	Positive	Negative	Negative	Negative	Negative	230	4.47	NA	0.95	Eligible	Eligible	Eligible	gmcsf	57.543993733715695	1437	CSF2	In	NA	NA	5.846593447001758	Published	Swab	Luminex (or other bead-based)	Days since LH peak
Cortez-2014	21	Ptid-21_Day-25	Luteal	Luteal	7	25	18	NA	NA	Negative	Negative	5.8	2	Positive	Negative	Negative	Negative	Negative	230	4.35	NA	4.82	Eligible	Eligible	Eligible	gmcsf	66.06934480075961	1437	CSF2	In	NA	NA	6.045909132695	Published	Swab	Luminex (or other bead-based)	Days since LH peak
Cortez-2014	21	Ptid-21_Day-26	Luteal	Luteal	8	26	18	200	15.3	Negative	Negative	5.8	2	Negative	Negative	Negative	Negative	Negative	230	2.85	5.48	4.16	Eligible	Eligible	Eligible	gmcsf	40.73802778041128	1437	CSF2	In	NA	NA	5.348304232768654	Published	Swab	Luminex (or other bead-based)	Days since LH peak
Cortez-2014	21	Ptid-21_Day-27	Luteal	Luteal	9	27	18	NA	NA	Negative	Negative	5.5	2	Negative	Negative	Negative	Negative	Negative	230	4.47	NA	2.91	Eligible	Eligible	Eligible	gmcsf	17.378008287493753	1437	CSF2	In	NA	NA	4.119190837660329	Published	Swab	Luminex (or other bead-based)	Days since LH peak
Cortez-2014	21	Ptid-21_Day-28	Luteal	Luteal	10	28	18	166	8.1	Negative	Negative	6.5	2	Negative	Negative	Negative	Negative	Negative	230	4.53	5.44	4.58	Eligible	Eligible	Eligible	gmcsf	79.43282347242814	1437	CSF2	In	NA	NA	6.311663380285988	Published	Swab	Luminex (or other bead-based)	Days since LH peak
Cortez-2014	21	Ptid-21_Day-29	Luteal	Luteal	11	29	18	NA	NA	Negative	Negative	5.5	2	Negative	Negative	Negative	Negative	Negative	230	4.38	NA	4.11	Eligible	Eligible	Eligible	gmcsf	104.71285480508996	1437	CSF2	In	NA	NA	6.710294751672472	Published	Swab	Luminex (or other bead-based)	Days since LH peak
Cortez-2014	22	Ptid-22_Day-3	Other	Undefined	NA	3	NA	NA	NA	Positive	Negative	7	3	Negative	Negative	Negative	Negative	Negative	139	4.86	NA	4.76	Ineligible - no menstrual cycle information	Ineligible - active menses	Ineligible - active menses	gmcsf	66.06934480075961	1437	CSF2	In	NA	NA	6.045909132695	Published	Swab	Luminex (or other bead-based)	Days since LH peak
Cortez-2014	22	Ptid-22_Day-4	Other	Undefined	NA	4	NA	42	0.4	Negative	Negative	4.7	3	Negative	Negative	Negative	Negative	Negative	139	4.14	5.43	5.19	Ineligible - no menstrual cycle information	Ineligible - days since LH peak outside of allowed windows	Ineligible - days since LH peak outside of allowed windows	gmcsf	19.498445997580454	1437	CSF2	In	NA	NA	4.2852872424046975	Published	Swab	Luminex (or other bead-based)	Days since LH peak
Cortez-2014	22	Ptid-22_Day-5	Other	Undefined	NA	5	NA	NA	NA	Negative	Negative	5	3	Negative	Negative	Negative	Negative	Negative	139	4.79	NA	4.35	Ineligible - no menstrual cycle information	Ineligible - days since LH peak outside of allowed windows	Ineligible - days since LH peak outside of allowed windows	gmcsf	83.17637711026708	1437	CSF2	In	NA	NA	6.3781019421837355	Published	Swab	Luminex (or other bead-based)	Days since LH peak
Cortez-2014	22	Ptid-22_Day-7	Other	Undefined	NA	7	NA	50	0.6	Negative	Negative	4.4	3	Negative	Negative	Negative	Negative	Negative	139	5.37	5.4	4.37	Ineligible - no menstrual cycle information	Ineligible - days since LH peak outside of allowed windows	Ineligible - days since LH peak outside of allowed windows	gmcsf	34.673685045253166	1437	CSF2	In	NA	NA	5.115769266126538	Published	Swab	Luminex (or other bead-based)	Days since LH peak
Cortez-2014	22	Ptid-22_Day-8	Other	Undefined	NA	8	NA	NA	NA	Negative	Negative	4.7	3	Negative	Negative	Negative	Negative	Negative	139	5.33	NA	4.44	Ineligible - no menstrual cycle information	Ineligible - days since LH peak outside of allowed windows	Ineligible - days since LH peak outside of allowed windows	gmcsf	37.15352290971726	1437	CSF2	In	NA	NA	5.215427108973159	Published	Swab	Luminex (or other bead-based)	Days since LH peak
Cortez-2014	22	Ptid-22_Day-9	Other	Undefined	NA	9	NA	61	0.4	Negative	Negative	4.7	3	Negative	Negative	Negative	Negative	Negative	139	3.94	5.39	4.64	Ineligible - no menstrual cycle information	Ineligible - days since LH peak outside of allowed windows	Ineligible - days since LH peak outside of allowed windows	gmcsf	26.302679918953814	1437	CSF2	In	NA	NA	4.717137894740055	Published	Swab	Luminex (or other bead-based)	Days since LH peak
Cortez-2014	22	Ptid-22_Day-10	Other	Undefined	NA	10	NA	NA	NA	Negative	Negative	4.4	3	Negative	Negative	Negative	Negative	Negative	139	5.31	NA	4.7	Ineligible - no menstrual cycle information	Ineligible - days since LH peak outside of allowed windows	Ineligible - days since LH peak outside of allowed windows	gmcsf	58.8843655355589	1437	CSF2	In	NA	NA	5.879812727950632	Published	Swab	Luminex (or other bead-based)	Days since LH peak
Cortez-2014	22	Ptid-22_Day-11	Other	Undefined	NA	11	NA	82	0.1	Negative	Negative	4.7	3	Negative	Negative	Negative	Negative	Negative	139	5.12	5.47	4.89	Ineligible - no menstrual cycle information	Ineligible - days since LH peak outside of allowed windows	Ineligible - days since LH peak outside of allowed windows	gmcsf	102.32929922807536	1437	CSF2	In	NA	NA	6.677075470723597	Published	Swab	Luminex (or other bead-based)	Days since LH peak
Cortez-2014	22	Ptid-22_Day-12	Other	Undefined	NA	12	NA	NA	NA	Negative	Negative	4.4	3	Negative	Negative	Negative	Negative	Negative	139	5.38	NA	4.01	Ineligible - no menstrual cycle information	Ineligible - days since LH peak outside of allowed windows	Ineligible - days since LH peak outside of allowed windows	gmcsf	60.25595860743578	1437	CSF2	In	NA	NA	5.913032008899505	Published	Swab	Luminex (or other bead-based)	Days since LH peak
Cortez-2014	22	Ptid-22_Day-13	Other	Undefined	NA	13	NA	NA	NA	Negative	Negative	4.7	3	Negative	Negative	Negative	Negative	Negative	139	5.17	NA	5.19	Ineligible - no menstrual cycle information	Ineligible - days since LH peak outside of allowed windows	Ineligible - days since LH peak outside of allowed windows	gmcsf	83.17637711026708	1437	CSF2	In	NA	NA	6.3781019421837355	Published	Swab	Luminex (or other bead-based)	Days since LH peak
Cortez-2014	22	Ptid-22_Day-14	Other	Undefined	NA	14	NA	100	0.7	Negative	Negative	4.7	3	Negative	Negative	Negative	Negative	Negative	139	5.49	0.48	5.33	Ineligible - no menstrual cycle information	Ineligible - days since LH peak outside of allowed windows	Ineligible - days since LH peak outside of allowed windows	gmcsf	72.44359600749902	1437	CSF2	In	NA	NA	6.178786256490494	Published	Swab	Luminex (or other bead-based)	Days since LH peak
Cortez-2014	22	Ptid-22_Day-16	Other	Undefined	NA	16	NA	29	1.4	Negative	Negative	4.4	3	Negative	Negative	Negative	Negative	Negative	139	5.52	5.68	5.37	Ineligible - no menstrual cycle information	Ineligible - days since LH peak outside of allowed windows	Ineligible - days since LH peak outside of allowed windows	gmcsf	11.748975549395297	1437	CSF2	In	NA	NA	3.554463061529478	Published	Swab	Luminex (or other bead-based)	Days since LH peak
Cortez-2014	22	Ptid-22_Day-17	Other	Undefined	NA	17	NA	NA	NA	Negative	Negative	4	3	Negative	Negative	Negative	Negative	Negative	139	5.65	NA	4.95	Ineligible - no menstrual cycle information	Ineligible - days since LH peak outside of allowed windows	Ineligible - days since LH peak outside of allowed windows	gmcsf	42.65795188015925	1437	CSF2	In	NA	NA	5.414742794666401	Published	Swab	Luminex (or other bead-based)	Days since LH peak
Cortez-2014	22	Ptid-22_Day-18	Other	Undefined	NA	18	NA	42	1.7	Negative	Negative	4	3	Negative	Negative	Negative	Negative	Negative	139	5.14	5.6	5.43	Ineligible - no menstrual cycle information	Ineligible - days since LH peak outside of allowed windows	Ineligible - days since LH peak outside of allowed windows	gmcsf	29.512092266663856	1437	CSF2	In	NA	NA	4.883234299484423	Published	Swab	Luminex (or other bead-based)	Days since LH peak
Cortez-2014	22	Ptid-22_Day-19	Other	Undefined	NA	19	NA	NA	NA	Negative	Negative	4.4	3	Negative	Negative	Negative	Negative	Negative	139	5.15	NA	2.93	Ineligible - no menstrual cycle information	Ineligible - days since LH peak outside of allowed windows	Ineligible - days since LH peak outside of allowed windows	gmcsf	41.68693834703355	1437	CSF2	In	NA	NA	5.381523513717528	Published	Swab	Luminex (or other bead-based)	Days since LH peak
Cortez-2014	22	Ptid-22_Day-20	Other	Undefined	NA	20	NA	NA	NA	Negative	Negative	4.4	3	Negative	Negative	Negative	Negative	Negative	139	5.13	NA	5	Ineligible - no menstrual cycle information	Ineligible - days since LH peak outside of allowed windows	Ineligible - days since LH peak outside of allowed windows	gmcsf	239.88329190194898	1437	CSF2	In	NA	NA	7.906188865831922	Published	Swab	Luminex (or other bead-based)	Days since LH peak
Cortez-2014	22	Ptid-22_Day-21	Other	Undefined	NA	21	NA	NA	NA	Negative	Negative	4.7	3	Negative	Negative	Negative	Negative	Negative	139	5.15	5.62	1.94	Ineligible - no menstrual cycle information	Ineligible - days since LH peak outside of allowed windows	Ineligible - days since LH peak outside of allowed windows	gmcsf	288.40315031266056	1437	CSF2	In	NA	NA	8.17194311342291	Published	Swab	Luminex (or other bead-based)	Days since LH peak
Cortez-2014	23	Ptid-23_Day-5	Follicular	Follicular	-9	5	14	NA	NA	Negative	Negative	5	3	Negative	Negative	Negative	Negative	Negative	486	2.93	3.12	3.05	Eligible	Eligible	Eligible	gmcsf	2.6240373012488627	1437	CSF2	Below	NA	NA	1.3917882283189007	Published	Swab	Luminex (or other bead-based)	Days since LH peak
Cortez-2014	23	Ptid-23_Day-6	Follicular	Follicular	-8	6	14	NA	NA	Negative	Positive	5.3	3	Negative	Negative	Negative	Negative	Negative	486	1.85	NA	0.95	Eligible	Eligible	Eligible	gmcsf	8.511380382023766	1437	CSF2	In	NA	NA	3.089393128245247	Published	Swab	Luminex (or other bead-based)	Days since LH peak
Cortez-2014	23	Ptid-23_Day-7	Follicular	Follicular	-7	7	14	25	0.4	Negative	Positive	5	3	Negative	Negative	Negative	Negative	Negative	486	2.69	2.67	0.95	Eligible	Eligible	Eligible	gmcsf	11.748975549395297	1437	CSF2	In	NA	NA	3.554463061529478	Published	Swab	Luminex (or other bead-based)	Days since LH peak
Cortez-2014	23	Ptid-23_Day-8	Follicular	Follicular	-6	8	14	NA	NA	Negative	Negative	5.5	3	Negative	Negative	Negative	Negative	Negative	486	1.83	NA	3.62	Eligible	Eligible	Eligible	gmcsf	2.6240373012488627	1437	CSF2	Below	NA	NA	1.3917882283189007	Published	Swab	Luminex (or other bead-based)	Days since LH peak
Cortez-2014	23	Ptid-23_Day-9	Follicular	Follicular	-5	9	14	45	0.3	Negative	Negative	5.8	3	Negative	Negative	Negative	Negative	Negative	486	1.45	3.3	3.05	Eligible	Eligible	Eligible	gmcsf	2.6240373012488627	1437	CSF2	Below	NA	NA	1.3917882283189007	Published	Swab	Luminex (or other bead-based)	Days since LH peak
Cortez-2014	23	Ptid-23_Day-10	Follicular	Follicular	-4	10	14	NA	NA	Negative	Negative	7	3	Negative	Negative	Negative	Negative	Negative	486	1.72	NA	2.99	Eligible	Eligible	Eligible	gmcsf	6.456542290346556	1437	CSF2	In	NA	NA	2.690761756858764	Published	Swab	Luminex (or other bead-based)	Days since LH peak
Cortez-2014	23	Ptid-23_Day-11	Follicular	Follicular	-3	11	14	123	0.2	Negative	Negative	7	3	Negative	Negative	Negative	Negative	Negative	486	2.44	3.54	2.68	Eligible	Eligible	Eligible	gmcsf	5.88843655355589	1437	CSF2	In	NA	NA	2.557884633063269	Published	Swab	Luminex (or other bead-based)	Days since LH peak
Cortez-2014	23	Ptid-23_Day-12	Follicular	Follicular	-2	12	14	NA	NA	Negative	Negative	5.8	3	Negative	Negative	Negative	Negative	Negative	486	2.44	NA	2.57	Eligible	Eligible	Eligible	gmcsf	7.762471166286917	1437	CSF2	In	NA	NA	2.9565160044497523	Published	Swab	Luminex (or other bead-based)	Days since LH peak
Cortez-2014	23	Ptid-23_Day-13	Follicular	Follicular	-1	13	14	NA	NA	Negative	Negative	5.8	3	Positive	Negative	Negative	Negative	Negative	486	2.11	NA	3.42	Eligible	Eligible	Eligible	gmcsf	8.511380382023766	1437	CSF2	In	NA	NA	3.089393128245247	Published	Swab	Luminex (or other bead-based)	Days since LH peak
Cortez-2014	23	Ptid-23_Day-14	Periovulatory	Undefined	0	14	14	205	1	Negative	Negative	5.5	3	Positive	Negative	Negative	Negative	Negative	486	2.39	3.59	3.51	Ineligible - outside of their phase definition	Eligible	Eligible	gmcsf	11.220184543019636	1437	CSF2	In	NA	NA	3.488024499631731	Published	Swab	Luminex (or other bead-based)	Days since LH peak
Cortez-2014	23	Ptid-23_Day-15	Periovulatory	Luteal	1	15	14	NA	NA	Negative	Negative	4.7	3	Positive	Negative	Negative	Negative	Negative	486	2.4	NA	0.95	Eligible	Eligible	Eligible	gmcsf	8.128305161640993	1437	CSF2	In	NA	NA	3.0229545663475	Published	Swab	Luminex (or other bead-based)	Days since LH peak
Cortez-2014	23	Ptid-23_Day-16	Luteal	Luteal	2	16	14	67	1.8	Negative	Negative	5.3	3	Positive	Negative	Negative	Negative	Negative	486	2.7	3.8	2.75	Eligible	Eligible	Eligible	gmcsf	2.6240373012488627	1437	CSF2	Below	NA	NA	1.3917882283189007	Published	Swab	Luminex (or other bead-based)	Days since LH peak
Cortez-2014	23	Ptid-23_Day-17	Luteal	Luteal	3	17	14	NA	NA	Negative	Negative	5.8	3	Positive	Negative	Negative	Negative	Negative	486	2.72	NA	3.49	Eligible	Eligible	Eligible	gmcsf	6.918309709189364	1437	CSF2	In	NA	NA	2.790419599705384	Published	Swab	Luminex (or other bead-based)	Days since LH peak
Cortez-2014	23	Ptid-23_Day-18	Luteal	Luteal	4	18	14	67	7	Negative	Negative	6.1	3	Positive	Negative	Negative	Negative	Negative	486	2.36	3.93	3.75	Eligible	Eligible	Eligible	gmcsf	9.120108393559097	1437	CSF2	In	NA	NA	3.1890509710918677	Published	Swab	Luminex (or other bead-based)	Days since LH peak
Cortez-2014	23	Ptid-23_Day-19	Luteal	Luteal	5	19	14	NA	NA	Negative	Negative	5.8	3	Positive	Negative	Negative	Negative	Negative	486	2.16	NA	3.72	Eligible	Eligible	Eligible	gmcsf	2.6240373012488627	1437	CSF2	Below	NA	NA	1.3917882283189007	Published	Swab	Luminex (or other bead-based)	Days since LH peak
Cortez-2014	23	Ptid-23_Day-20	Luteal	Luteal	6	20	14	NA	NA	Negative	Negative	5.8	3	Positive	Negative	Negative	Negative	Negative	486	2.19	NA	2.9	Eligible	Eligible	Eligible	gmcsf	21.87761623949553	1437	CSF2	In	NA	NA	4.451383647149066	Published	Swab	Luminex (or other bead-based)	Days since LH peak
Cortez-2014	23	Ptid-23_Day-21	Luteal	Luteal	7	21	14	68	10.6	Negative	Negative	5.8	3	Positive	Negative	Negative	Negative	Negative	486	2.26	3.93	0.95	Eligible	Eligible	Eligible	gmcsf	2.6240373012488627	1437	CSF2	Below	NA	NA	1.3917882283189007	Published	Swab	Luminex (or other bead-based)	Days since LH peak
Cortez-2014	23	Ptid-23_Day-22	Luteal	Luteal	8	22	14	NA	NA	Negative	Negative	5.8	3	Negative	Negative	Negative	Negative	Negative	486	2.26	NA	3.13	Eligible	Eligible	Eligible	gmcsf	16.595869074375607	1437	CSF2	In	NA	NA	4.0527522757625825	Published	Swab	Luminex (or other bead-based)	Days since LH peak
Cortez-2014	23	Ptid-23_Day-23	Luteal	Luteal	9	23	14	90	13.8	Negative	Negative	5.8	3	Negative	Negative	Negative	Negative	Negative	486	2.07	3.78	3.21	Eligible	Eligible	Eligible	gmcsf	20.417379446695296	1437	CSF2	In	NA	NA	4.351725804302445	Published	Swab	Luminex (or other bead-based)	Days since LH peak
Cortez-2014	23	Ptid-23_Day-24	Luteal	Luteal	10	24	14	NA	NA	Negative	Negative	5.8	3	Negative	Negative	Negative	Negative	Negative	486	2.48	NA	2.88	Eligible	Eligible	Eligible	gmcsf	2.6240373012488627	1437	CSF2	Below	NA	NA	1.3917882283189007	Published	Swab	Luminex (or other bead-based)	Days since LH peak
Cortez-2014	23	Ptid-23_Day-25	Luteal	Luteal	11	25	14	70	8.5	Negative	Negative	6.1	3	Negative	Negative	Negative	Negative	Negative	486	2.89	3.57	3.12	Eligible	Eligible	Eligible	gmcsf	7.762471166286917	1437	CSF2	In	NA	NA	2.9565160044497523	Published	Swab	Luminex (or other bead-based)	Days since LH peak
Cortez-2014	24	Ptid-24_Day-2	Other	Follicular	-18	2	20	24	0.7	Positive	Negative	7	4	Negative	Negative	Negative	Negative	Negative	501	2.57	3.26	2.2	Eligible	Ineligible - active menses	Ineligible - active menses	gmcsf	20.892961308540396	1437	CSF2	In	NA	NA	4.384945085251318	Published	Swab	Luminex (or other bead-based)	Days since LH peak
Cortez-2014	24	Ptid-24_Day-3	Other	Follicular	-17	3	20	33	0.6	Positive	Negative	7	4	Negative	Negative	Negative	Negative	Negative	501	1.48	3.32	0.95	Eligible	Ineligible - active menses	Ineligible - active menses	gmcsf	10.471285480508996	1437	CSF2	In	NA	NA	3.38836665678511	Published	Swab	Luminex (or other bead-based)	Days since LH peak
Cortez-2014	24	Ptid-24_Day-4	Follicular	Follicular	-16	4	20	NA	NA	Negative	Negative	5.5	4	Negative	Negative	Negative	Negative	Negative	501	1.3	NA	2.06	Eligible	Eligible	Eligible	gmcsf	16.982436524617444	1437	CSF2	In	NA	NA	4.085971556711455	Published	Swab	Luminex (or other bead-based)	Days since LH peak
Cortez-2014	24	Ptid-24_Day-5	Follicular	Follicular	-15	5	20	32	0.3	Negative	Negative	6.1	4	Negative	Negative	Negative	Negative	Negative	501	2.19	3.47	2.05	Eligible	Eligible	Eligible	gmcsf	14.454397707459272	1437	CSF2	In	NA	NA	3.85343659006934	Published	Swab	Luminex (or other bead-based)	Days since LH peak
Cortez-2014	24	Ptid-24_Day-6	Follicular	Follicular	-14	6	20	NA	NA	Negative	Negative	6.1	4	Negative	Negative	Negative	Negative	Negative	501	1.98	NA	1.26	Eligible	Eligible	Eligible	gmcsf	11.481536214968829	1437	CSF2	In	NA	NA	3.5212437805806043	Published	Swab	Luminex (or other bead-based)	Days since LH peak
Cortez-2014	24	Ptid-24_Day-7	Follicular	Follicular	-13	7	20	NA	NA	Negative	Positive	6.5	4	Negative	Negative	Negative	Negative	Negative	501	2.66	NA	0.95	Eligible	Eligible	Eligible	gmcsf	7.943282347242816	1437	CSF2	In	NA	NA	2.989735285398626	Published	Swab	Luminex (or other bead-based)	Days since LH peak
Cortez-2014	24	Ptid-24_Day-8	Follicular	Follicular	-12	8	20	26	0.4	Negative	Negative	5.8	4	Negative	Negative	Negative	Negative	Negative	501	3.22	3.02	1.45	Eligible	Eligible	Eligible	gmcsf	3.012797930371789	1437	CSF2	Below	NA	NA	1.5911039140121428	Published	Swab	Luminex (or other bead-based)	Days since LH peak
Cortez-2014	24	Ptid-24_Day-9	Follicular	Follicular	-11	9	20	NA	NA	Negative	Negative	5.5	4	Negative	Negative	Negative	Negative	Negative	501	2.34	NA	1.3	Eligible	Eligible	Eligible	gmcsf	17.78279410038923	1437	CSF2	In	NA	NA	4.152410118609203	Published	Swab	Luminex (or other bead-based)	Days since LH peak
Cortez-2014	24	Ptid-24_Day-10	Follicular	Follicular	-10	10	20	59	0.4	Negative	Negative	6.1	4	Negative	Negative	Negative	Negative	Negative	501	3.87	3.27	0.95	Eligible	Eligible	Eligible	gmcsf	13.182567385564074	1437	CSF2	In	NA	NA	3.720559466273846	Published	Swab	Luminex (or other bead-based)	Days since LH peak
Cortez-2014	24	Ptid-24_Day-11	Follicular	Follicular	-9	11	20	NA	NA	Negative	Negative	6.1	4	Positive	Negative	Negative	Negative	Negative	501	2.33	NA	0.95	Eligible	Eligible	Eligible	gmcsf	3.012797930371789	1437	CSF2	Below	NA	NA	1.5911039140121428	Published	Swab	Luminex (or other bead-based)	Days since LH peak
Cortez-2014	24	Ptid-24_Day-12	Follicular	Follicular	-8	12	20	51	0.8	Negative	Negative	5.8	4	Positive	Negative	Negative	Negative	Negative	501	2.73	3.19	0.95	Eligible	Eligible	Eligible	gmcsf	3.012797930371789	1437	CSF2	Below	NA	NA	1.5911039140121428	Published	Swab	Luminex (or other bead-based)	Days since LH peak
Cortez-2014	24	Ptid-24_Day-13	Follicular	Follicular	-7	13	20	NA	NA	Negative	Negative	6.1	4	Positive	Negative	Negative	Negative	Negative	501	2.98	NA	0.95	Eligible	Eligible	Eligible	gmcsf	12.589254117941675	1437	CSF2	In	NA	NA	3.6541209043760987	Published	Swab	Luminex (or other bead-based)	Days since LH peak
Cortez-2014	24	Ptid-24_Day-14	Follicular	Follicular	-6	14	20	NA	NA	Negative	Negative	6.1	4	Positive	Negative	Negative	Negative	Negative	501	2.34	NA	2.03	Eligible	Eligible	Eligible	gmcsf	6.606934480075959	1437	CSF2	In	NA	NA	2.723981037807637	Published	Swab	Luminex (or other bead-based)	Days since LH peak
Cortez-2014	24	Ptid-24_Day-15	Follicular	Follicular	-5	15	20	65	0.4	Negative	Negative	5.8	4	Positive	Negative	Negative	Negative	Negative	501	2.57	2.89	0.95	Eligible	Eligible	Eligible	gmcsf	3.012797930371789	1437	CSF2	Below	NA	NA	1.5911039140121428	Published	Swab	Luminex (or other bead-based)	Days since LH peak
Cortez-2014	24	Ptid-24_Day-16	Follicular	Follicular	-4	16	20	NA	NA	Negative	Negative	5.8	4	Positive	Negative	Negative	Negative	Negative	501	2.41	NA	1.36	Eligible	Eligible	Eligible	gmcsf	3.012797930371789	1437	CSF2	Below	NA	NA	1.5911039140121428	Published	Swab	Luminex (or other bead-based)	Days since LH peak
Cortez-2014	24	Ptid-24_Day-17	Follicular	Follicular	-3	17	20	118	0.4	Negative	Negative	5.5	4	Positive	Negative	Negative	Negative	Negative	501	2.26	2.81	1.26	Eligible	Eligible	Eligible	gmcsf	19.952623149688797	1437	CSF2	In	NA	NA	4.318506523353571	Published	Swab	Luminex (or other bead-based)	Days since LH peak
Cortez-2014	24	Ptid-24_Day-18	Follicular	Follicular	-2	18	20	NA	NA	Negative	Positive	5.8	4	Positive	Negative	Negative	Negative	Negative	501	2.51	NA	1.36	Eligible	Eligible	Eligible	gmcsf	8.912509381337454	1437	CSF2	In	NA	NA	3.155831690142994	Published	Swab	Luminex (or other bead-based)	Days since LH peak
Cortez-2014	24	Ptid-24_Day-19	Follicular	Follicular	-1	19	20	375	0.6	Negative	Negative	6.1	4	Positive	Negative	Negative	Negative	Negative	501	2.61	2.81	1.58	Eligible	Eligible	Eligible	gmcsf	3.012797930371789	1437	CSF2	Below	NA	NA	1.5911039140121428	Published	Swab	Luminex (or other bead-based)	Days since LH peak
Cortez-2014	24	Ptid-24_Day-20	Periovulatory	Undefined	0	20	20	NA	NA	Negative	Negative	6.5	4	Positive	Negative	Negative	Negative	Negative	501	2.34	NA	2.2	Ineligible - outside of their phase definition	Eligible	Eligible	gmcsf	15.13561248436208	1437	CSF2	In	NA	NA	3.9198751519670876	Published	Swab	Luminex (or other bead-based)	Days since LH peak
Cortez-2014	24	Ptid-24_Day-22	Luteal	Luteal	2	22	20	173	2.8	Negative	Negative	6.5	4	Positive	Negative	Negative	Negative	Negative	501	2.59	3.02	1.58	Eligible	Eligible	Eligible	gmcsf	30.902954325135905	1437	CSF2	In	NA	NA	4.94967286138217	Published	Swab	Luminex (or other bead-based)	Days since LH peak
Cortez-2014	24	Ptid-24_Day-23	Luteal	Luteal	3	23	20	NA	NA	Negative	Negative	6.5	4	Positive	Negative	Negative	Negative	Negative	501	2.47	NA	1.36	Eligible	Eligible	Eligible	gmcsf	3.012797930371789	1437	CSF2	Below	NA	NA	1.5911039140121428	Published	Swab	Luminex (or other bead-based)	Days since LH peak
Cortez-2014	24	Ptid-24_Day-24	Luteal	Luteal	4	24	20	132	7.4	Negative	Negative	6.1	4	Positive	Negative	Negative	Negative	Negative	501	2.69	3.26	0.95	Eligible	Eligible	Eligible	gmcsf	3.012797930371789	1437	CSF2	Below	NA	NA	1.5911039140121428	Published	Swab	Luminex (or other bead-based)	Days since LH peak
Cortez-2014	24	Ptid-24_Day-25	Luteal	Luteal	5	25	20	NA	NA	Negative	Negative	6.1	4	Positive	Negative	Negative	Negative	Negative	501	2.74	NA	0.95	Eligible	Eligible	Eligible	gmcsf	3.012797930371789	1437	CSF2	Below	NA	NA	1.5911039140121428	Published	Swab	Luminex (or other bead-based)	Days since LH peak
Cortez-2014	24	Ptid-24_Day-26	Luteal	Luteal	6	26	20	NA	NA	Negative	Negative	6.1	4	Positive	Negative	Negative	Negative	Negative	501	3.7	NA	1.36	Eligible	Eligible	Eligible	gmcsf	17.378008287493753	1437	CSF2	In	NA	NA	4.119190837660329	Published	Swab	Luminex (or other bead-based)	Days since LH peak
Cortez-2014	24	Ptid-24_Day-27	Luteal	Luteal	7	27	20	154	15.9	Negative	Negative	5.8	4	Positive	Negative	Negative	Negative	Negative	501	2.45	3.26	1.78	Eligible	Eligible	Eligible	gmcsf	3.012797930371789	1437	CSF2	Below	NA	NA	1.5911039140121428	Published	Swab	Luminex (or other bead-based)	Days since LH peak
Cortez-2014	24	Ptid-24_Day-28	Luteal	Luteal	8	28	20	NA	NA	Negative	Negative	6.1	4	Positive	Negative	Negative	Negative	Negative	501	3.03	NA	0.95	Eligible	Eligible	Eligible	gmcsf	15.848931924611133	1437	CSF2	In	NA	NA	3.986313713864835	Published	Swab	Luminex (or other bead-based)	Days since LH peak
Cortez-2014	24	Ptid-24_Day-29	Luteal	Luteal	9	29	20	152	15.4	Negative	Negative	5.8	4	Positive	Negative	Negative	Negative	Negative	501	2.74	3.27	1.58	Eligible	Eligible	Eligible	gmcsf	9.120108393559097	1437	CSF2	In	NA	NA	3.1890509710918677	Published	Swab	Luminex (or other bead-based)	Days since LH peak
Cortez-2014	24	Ptid-24_Day-30	Luteal	Luteal	10	30	20	NA	NA	Negative	Negative	6.5	4	Negative	Negative	Negative	Negative	Negative	501	3.1	NA	1.26	Eligible	Eligible	Eligible	gmcsf	10.715193052376065	1437	CSF2	In	NA	NA	3.4215859377339832	Published	Swab	Luminex (or other bead-based)	Days since LH peak
Cortez-2014	24	Ptid-24_Day-31	Luteal	Luteal	11	31	20	NA	NA	Negative	Positive	6.5	4	Negative	Negative	Negative	Negative	Negative	501	2.86	NA	0.95	Eligible	Eligible	Eligible	gmcsf	3.012797930371789	1437	CSF2	Below	NA	NA	1.5911039140121428	Published	Swab	Luminex (or other bead-based)	Days since LH peak
Cortez-2014	25	Ptid-25_Day-2	Other	Follicular	-12	2	14	39	0.8	Positive	Negative	7	2	Positive	Positive	Negative	Negative	Negative	555	1.36	0.48	0.95	Eligible	Ineligible - active menses	Ineligible - active menses	gmcsf	95.49925860214358	1437	CSF2	In	NA	NA	6.577417627876978	Published	Swab	Luminex (or other bead-based)	Days since LH peak
Cortez-2014	25	Ptid-25_Day-3	Other	Follicular	-11	3	14	30	0.8	Positive	Negative	7	2	Positive	Positive	Negative	Negative	Negative	555	0.95	0.48	1.7	Eligible	Ineligible - active menses	Ineligible - active menses	gmcsf	12.882495516931343	1437	CSF2	In	NA	NA	3.6873401853249725	Published	Swab	Luminex (or other bead-based)	Days since LH peak
Cortez-2014	25	Ptid-25_Day-4	Follicular	Follicular	-10	4	14	NA	NA	Negative	Negative	5.8	2	Positive	Positive	Negative	Negative	Negative	555	0.95	NA	1.52	Eligible	Eligible	Eligible	gmcsf	33.11311214825911	1437	CSF2	In	NA	NA	5.049330704228791	Published	Swab	Luminex (or other bead-based)	Days since LH peak
Cortez-2014	25	Ptid-25_Day-5	Other	Follicular	-9	5	14	30	0.6	Positive	Negative	7	2	Positive	Positive	Negative	Negative	Negative	555	0.95	1.41	1.26	Eligible	Ineligible - active menses	Ineligible - active menses	gmcsf	38.018939632056124	1437	CSF2	In	NA	NA	5.248646389922032	Published	Swab	Luminex (or other bead-based)	Days since LH peak
Cortez-2014	25	Ptid-25_Day-6	Follicular	Follicular	-8	6	14	NA	NA	Negative	Negative	5.8	2	Positive	Positive	Negative	Negative	Negative	555	0.95	NA	0.95	Eligible	Eligible	Eligible	gmcsf	26.302679918953814	1437	CSF2	In	NA	NA	4.717137894740055	Published	Swab	Luminex (or other bead-based)	Days since LH peak
Cortez-2014	25	Ptid-25_Day-7	Follicular	Follicular	-7	7	14	NA	NA	Negative	Negative	5.5	2	Negative	Negative	Negative	Negative	Negative	555	0.95	NA	0.95	Eligible	Eligible	Eligible	gmcsf	18.197008586099834	1437	CSF2	In	NA	NA	4.185629399558077	Published	Swab	Luminex (or other bead-based)	Days since LH peak
Cortez-2014	25	Ptid-25_Day-8	Follicular	Follicular	-6	8	14	62	0.4	Negative	Positive	5.5	2	Negative	Negative	Negative	Negative	Negative	555	1.26	1.48	0.95	Eligible	Eligible	Eligible	gmcsf	19.054607179632473	1437	CSF2	In	NA	NA	4.252067961455824	Published	Swab	Luminex (or other bead-based)	Days since LH peak
Cortez-2014	25	Ptid-25_Day-9	Follicular	Follicular	-5	9	14	NA	NA	Negative	Negative	5	2	Negative	Negative	Negative	Negative	Negative	555	1.4	NA	1.3	Eligible	Eligible	Eligible	gmcsf	26.302679918953814	1437	CSF2	In	NA	NA	4.717137894740055	Published	Swab	Luminex (or other bead-based)	Days since LH peak
Cortez-2014	25	Ptid-25_Day-10	Follicular	Follicular	-4	10	14	91	0.9	Negative	Negative	4.7	2	Negative	Negative	Negative	Negative	Negative	555	0.95	1.18	0.95	Eligible	Eligible	Eligible	gmcsf	18.197008586099834	1437	CSF2	In	NA	NA	4.185629399558077	Published	Swab	Luminex (or other bead-based)	Days since LH peak
Cortez-2014	25	Ptid-25_Day-11	Follicular	Follicular	-3	11	14	NA	NA	Negative	Negative	4.7	2	Negative	Negative	Negative	Negative	Negative	555	1.26	NA	0.95	Eligible	Eligible	Eligible	gmcsf	3.012797930371789	1437	CSF2	Below	NA	NA	1.5911039140121428	Published	Swab	Luminex (or other bead-based)	Days since LH peak
Cortez-2014	25	Ptid-25_Day-12	Follicular	Follicular	-2	12	14	192	1.4	Negative	Positive	4.4	2	Negative	Negative	Negative	Negative	Negative	555	0.95	1.45	0.95	Eligible	Eligible	Eligible	gmcsf	39.810717055349734	1437	CSF2	In	NA	NA	5.31508495181978	Published	Swab	Luminex (or other bead-based)	Days since LH peak
Cortez-2014	25	Ptid-25_Day-13	Follicular	Follicular	-1	13	14	NA	NA	Negative	Negative	4.7	2	Negative	Negative	Negative	Negative	Negative	555	0.95	NA	1.3	Eligible	Eligible	Eligible	gmcsf	8.709635899560805	1437	CSF2	In	NA	NA	3.1226124091941205	Published	Swab	Luminex (or other bead-based)	Days since LH peak
Cortez-2014	25	Ptid-25_Day-14	Periovulatory	Undefined	0	14	14	NA	NA	Negative	Positive	4.7	2	Positive	Negative	Negative	Negative	Negative	555	0.95	NA	0.95	Ineligible - outside of their phase definition	Eligible	Eligible	gmcsf	10.232929922807541	1437	CSF2	In	NA	NA	3.355147375836236	Published	Swab	Luminex (or other bead-based)	Days since LH peak
Cortez-2014	25	Ptid-25_Day-15	Periovulatory	Luteal	1	15	14	49	2.4	Negative	Negative	5	2	Positive	Negative	Negative	Negative	Negative	555	0.95	1.58	0.95	Eligible	Eligible	Eligible	gmcsf	3.012797930371789	1437	CSF2	Below	NA	NA	1.5911039140121428	Published	Swab	Luminex (or other bead-based)	Days since LH peak
Cortez-2014	25	Ptid-25_Day-16	Luteal	Luteal	2	16	14	NA	NA	Negative	Positive	5.3	2	Positive	Negative	Negative	Negative	Negative	555	0.95	NA	0.95	Eligible	Eligible	Eligible	gmcsf	3.012797930371789	1437	CSF2	Below	NA	NA	1.5911039140121428	Published	Swab	Luminex (or other bead-based)	Days since LH peak
Cortez-2014	25	Ptid-25_Day-17	Luteal	Luteal	3	17	14	70	7.1	Negative	Positive	5	2	Positive	Negative	Negative	Negative	Negative	555	0.95	1	0.95	Eligible	Eligible	Eligible	gmcsf	27.542287033381662	1437	CSF2	In	NA	NA	4.783576456637801	Published	Swab	Luminex (or other bead-based)	Days since LH peak
Cortez-2014	25	Ptid-25_Day-18	Luteal	Luteal	4	18	14	NA	NA	Negative	Negative	5	2	Positive	Negative	Negative	Negative	Negative	555	1.3	NA	0.95	Eligible	Eligible	Eligible	gmcsf	3.012797930371789	1437	CSF2	Below	NA	NA	1.5911039140121428	Published	Swab	Luminex (or other bead-based)	Days since LH peak
Cortez-2014	25	Ptid-25_Day-19	Luteal	Luteal	5	19	14	95	13.6	Negative	Negative	5.3	2	Positive	Negative	Negative	Negative	Negative	555	1.26	1.04	0.95	Eligible	Eligible	Eligible	gmcsf	6.456542290346556	1437	CSF2	In	NA	NA	2.690761756858764	Published	Swab	Luminex (or other bead-based)	Days since LH peak
Cortez-2014	25	Ptid-25_Day-20	Luteal	Luteal	6	20	14	NA	NA	Negative	Negative	5.3	2	Positive	Negative	Negative	Negative	Negative	555	0.95	NA	0.95	Eligible	Eligible	Eligible	gmcsf	8.31763771102671	1437	CSF2	In	NA	NA	3.0561738472963733	Published	Swab	Luminex (or other bead-based)	Days since LH peak
Cortez-2014	25	Ptid-25_Day-21	Luteal	Luteal	7	21	14	NA	NA	Negative	Positive	5	2	Positive	Negative	Negative	Negative	Negative	555	0.95	NA	0.95	Eligible	Eligible	Eligible	gmcsf	8.709635899560805	1437	CSF2	In	NA	NA	3.1226124091941205	Published	Swab	Luminex (or other bead-based)	Days since LH peak
Cortez-2014	25	Ptid-25_Day-22	Luteal	Luteal	8	22	14	127	17	Negative	Negative	5.5	2	Positive	Negative	Negative	Negative	Negative	555	0.95	1.3	0.95	Eligible	Eligible	Eligible	gmcsf	14.791083881682072	1437	CSF2	In	NA	NA	3.8866558710182137	Published	Swab	Luminex (or other bead-based)	Days since LH peak
Cortez-2014	25	Ptid-25_Day-23	Luteal	Luteal	9	23	14	NA	NA	Negative	Negative	5	2	Positive	Negative	Negative	Negative	Negative	555	1.3	NA	0.95	Eligible	Eligible	Eligible	gmcsf	15.13561248436208	1437	CSF2	In	NA	NA	3.9198751519670876	Published	Swab	Luminex (or other bead-based)	Days since LH peak
Cortez-2014	25	Ptid-25_Day-24	Luteal	Luteal	10	24	14	149	14.1	Negative	Negative	5.5	2	Positive	Negative	Negative	Negative	Negative	555	0.95	1.23	0.95	Eligible	Eligible	Eligible	gmcsf	25.118864315095795	1437	CSF2	In	NA	NA	4.650699332842307	Published	Swab	Luminex (or other bead-based)	Days since LH peak
Cortez-2014	25	Ptid-25_Day-25	Luteal	Luteal	11	25	14	NA	NA	Negative	Negative	5.5	2	Positive	Negative	Negative	Negative	Negative	555	0.95	NA	0.95	Eligible	Eligible	Eligible	gmcsf	11.748975549395297	1437	CSF2	In	NA	NA	3.554463061529478	Published	Swab	Luminex (or other bead-based)	Days since LH peak
Cortez-2014	25	Ptid-25_Day-26	Luteal	Luteal	12	26	14	NA	NA	Negative	Negative	5.8	2	Positive	Negative	Negative	Negative	Negative	555	0.95	NA	0.95	Eligible	Eligible	Eligible	gmcsf	48.97788193684461	1437	CSF2	In	NA	NA	5.614058480359642	Published	Swab	Luminex (or other bead-based)	Days since LH peak
Cortez-2014	25	Ptid-25_Day-27	Other	Luteal	13	27	14	73	5.2	Negative	Negative	5.3	2	Positive	Negative	Negative	Negative	Negative	555	0.95	1.41	0.95	Eligible	Ineligible - days since LH peak outside of allowed windows	Ineligible - days since LH peak outside of allowed windows	gmcsf	3.012797930371789	1437	CSF2	Below	NA	NA	1.5911039140121428	Published	Swab	Luminex (or other bead-based)	Days since LH peak
Cortez-2014	25	Ptid-25_Day-28	Other	Luteal	14	28	14	NA	NA	Negative	Positive	6.1	2	Positive	Negative	Negative	Negative	Negative	555	1.63	NA	1.36	Eligible	Ineligible - days since LH peak outside of allowed windows	Ineligible - days since LH peak outside of allowed windows	gmcsf	45.708818961487495	1437	CSF2	In	NA	NA	5.514400637513021	Published	Swab	Luminex (or other bead-based)	Days since LH peak
Cortez-2014	25	Ptid-25_Day-29	Other	Luteal	15	29	14	31	1.1	Negative	Negative	5.5	2	Positive	Negative	Negative	Negative	Negative	555	0.95	0.95	1.3	Eligible	Ineligible - days since LH peak outside of allowed windows	Ineligible - days since LH peak outside of allowed windows	gmcsf	104.71285480508996	1437	CSF2	In	NA	NA	6.710294751672472	Published	Swab	Luminex (or other bead-based)	Days since LH peak
Cortez-2014	26	Ptid-26_Day-2	Other	Follicular	-12	2	14	38	0.8	Positive	Positive	7	3	Negative	Negative	Negative	Positive	Positive	296	3.58	4.16	2.59	Eligible	Ineligible - active menses	Ineligible - active menses	gmcsf	50.11872336272722	1437	CSF2	In	NA	NA	5.647277761308516	Published	Swab	Luminex (or other bead-based)	Days since LH peak
Cortez-2014	26	Ptid-26_Day-3	Other	Follicular	-11	3	14	NA	NA	Positive	Negative	7	3	Negative	Negative	Negative	Positive	Positive	296	3.54	NA	3.38	Eligible	Ineligible - active menses	Ineligible - active menses	gmcsf	9.33254300796991	1437	CSF2	In	NA	NA	3.2222702520407416	Published	Swab	Luminex (or other bead-based)	Days since LH peak
Cortez-2014	26	Ptid-26_Day-4	Follicular	Follicular	-10	4	14	77	0.5	Negative	Negative	5.5	3	Negative	Negative	Negative	Positive	Positive	296	4.29	4.19	3.47	Eligible	Eligible	Eligible	gmcsf	14.454397707459272	1437	CSF2	In	NA	NA	3.85343659006934	Published	Swab	Luminex (or other bead-based)	Days since LH peak
Cortez-2014	26	Ptid-26_Day-5	Follicular	Follicular	-9	5	14	NA	NA	Negative	Negative	5.8	3	Negative	Negative	Negative	Positive	Positive	296	4.23	NA	3.73	Eligible	Eligible	Eligible	gmcsf	10.232929922807541	1437	CSF2	In	NA	NA	3.355147375836236	Published	Swab	Luminex (or other bead-based)	Days since LH peak
Cortez-2014	26	Ptid-26_Day-6	Follicular	Follicular	-8	6	14	NA	NA	Negative	Negative	4.7	3	Negative	Negative	Negative	Negative	Positive	296	4.18	NA	3.62	Eligible	Eligible	Eligible	gmcsf	9.33254300796991	1437	CSF2	In	NA	NA	3.2222702520407416	Published	Swab	Luminex (or other bead-based)	Days since LH peak
Cortez-2014	26	Ptid-26_Day-7	Follicular	Follicular	-7	7	14	82	0.2	Negative	Negative	4.7	3	Negative	Negative	Negative	Negative	Positive	296	4.11	4.02	0.95	Eligible	Eligible	Eligible	gmcsf	1.3771143516690831	1437	CSF2	Below	NA	NA	0.46164836175043933	Published	Swab	Luminex (or other bead-based)	Days since LH peak
Cortez-2014	26	Ptid-26_Day-8	Follicular	Follicular	-6	8	14	NA	NA	Negative	Negative	4.7	3	Negative	Negative	Negative	Negative	Negative	296	4.1	NA	3.04	Eligible	Eligible	Eligible	gmcsf	9.33254300796991	1437	CSF2	In	NA	NA	3.2222702520407416	Published	Swab	Luminex (or other bead-based)	Days since LH peak
Cortez-2014	26	Ptid-26_Day-9	Follicular	Follicular	-5	9	14	147	0.4	Negative	Negative	4.7	3	Negative	Negative	Negative	Negative	Negative	296	3.77	4.19	3.82	Eligible	Eligible	Eligible	gmcsf	28.84031503126606	1437	CSF2	In	NA	NA	4.850015018535549	Published	Swab	Luminex (or other bead-based)	Days since LH peak
Cortez-2014	26	Ptid-26_Day-10	Follicular	Follicular	-4	10	14	NA	NA	Negative	Positive	5	3	Negative	Negative	Negative	Negative	Negative	296	3.07	NA	3.5	Eligible	Eligible	Eligible	gmcsf	8.511380382023766	1437	CSF2	In	NA	NA	3.089393128245247	Published	Swab	Luminex (or other bead-based)	Days since LH peak
Cortez-2014	26	Ptid-26_Day-11	Follicular	Follicular	-3	11	14	126	0.4	Negative	Negative	4.4	3	Negative	Negative	Negative	Negative	Negative	296	2.86	4.15	1.63	Eligible	Eligible	Eligible	gmcsf	7.762471166286917	1437	CSF2	In	NA	NA	2.9565160044497523	Published	Swab	Luminex (or other bead-based)	Days since LH peak
Cortez-2014	26	Ptid-26_Day-12	Follicular	Follicular	-2	12	14	NA	NA	Negative	Negative	4.4	3	Negative	Negative	Negative	Negative	Negative	296	3.15	NA	3.54	Eligible	Eligible	Eligible	gmcsf	6.918309709189364	1437	CSF2	In	NA	NA	2.790419599705384	Published	Swab	Luminex (or other bead-based)	Days since LH peak
Cortez-2014	26	Ptid-26_Day-13	Follicular	Follicular	-1	13	14	NA	NA	Negative	Negative	4.4	3	Negative	Negative	Negative	Negative	Negative	296	3.19	NA	3.3	Eligible	Eligible	Eligible	gmcsf	3.1622776601683795	1437	CSF2	In	NA	NA	1.6609640474436813	Published	Swab	Luminex (or other bead-based)	Days since LH peak
Cortez-2014	26	Ptid-26_Day-14	Periovulatory	Undefined	0	14	14	188	0.8	Negative	Negative	4	3	Negative	Negative	Negative	Negative	Negative	296	2.23	4.33	3.25	Ineligible - outside of their phase definition	Eligible	Eligible	gmcsf	1.3771143516690831	1437	CSF2	Below	NA	NA	0.46164836175043933	Published	Swab	Luminex (or other bead-based)	Days since LH peak
Cortez-2014	26	Ptid-26_Day-15	Periovulatory	Luteal	1	15	14	NA	NA	Negative	Negative	4	3	Negative	Negative	Negative	Negative	Negative	296	2.35	NA	0.95	Eligible	Eligible	Eligible	gmcsf	4.677351412871983	1437	CSF2	In	NA	NA	2.225691823574533	Published	Swab	Luminex (or other bead-based)	Days since LH peak
Cortez-2014	26	Ptid-26_Day-16	Luteal	Luteal	2	16	14	84	1.4	Negative	Negative	4	3	Negative	Negative	Negative	Negative	Negative	296	3.09	4.26	3.39	Eligible	Eligible	Eligible	gmcsf	9.120108393559097	1437	CSF2	In	NA	NA	3.1890509710918677	Published	Swab	Luminex (or other bead-based)	Days since LH peak
Cortez-2014	26	Ptid-26_Day-17	Luteal	Luteal	3	17	14	NA	NA	Negative	Negative	4	3	Negative	Negative	Negative	Negative	Negative	296	3.35	NA	3.16	Eligible	Eligible	Eligible	gmcsf	10.964781961431852	1437	CSF2	In	NA	NA	3.454805218682857	Published	Swab	Luminex (or other bead-based)	Days since LH peak
Cortez-2014	26	Ptid-26_Day-18	Luteal	Luteal	4	18	14	147	2.7	Negative	Negative	4.4	3	Negative	Negative	Negative	Negative	Negative	296	3.51	4.26	2.72	Eligible	Eligible	Eligible	gmcsf	11.748975549395297	1437	CSF2	In	NA	NA	3.554463061529478	Published	Swab	Luminex (or other bead-based)	Days since LH peak
Cortez-2014	26	Ptid-26_Day-19	Luteal	Luteal	5	19	14	NA	NA	Negative	Negative	4.4	3	Negative	Negative	Negative	Negative	Negative	296	3.52	NA	3.03	Eligible	Eligible	Eligible	gmcsf	1.3771143516690831	1437	CSF2	Below	NA	NA	0.46164836175043933	Published	Swab	Luminex (or other bead-based)	Days since LH peak
Cortez-2014	26	Ptid-26_Day-20	Luteal	Luteal	6	20	14	NA	NA	Negative	Negative	4.4	3	Negative	Negative	Negative	Negative	Negative	296	3.5	NA	3.17	Eligible	Eligible	Eligible	gmcsf	3.9810717055349722	1437	CSF2	In	NA	NA	1.9931568569324174	Published	Swab	Luminex (or other bead-based)	Days since LH peak
Cortez-2014	26	Ptid-26_Day-21	Luteal	Luteal	7	21	14	161	6.1	Negative	Negative	4	3	Negative	Negative	Negative	Negative	Negative	296	3.18	3.97	2.36	Eligible	Eligible	Eligible	gmcsf	6.309573444801933	1437	CSF2	In	NA	NA	2.65754247590989	Published	Swab	Luminex (or other bead-based)	Days since LH peak
Cortez-2014	26	Ptid-26_Day-22	Luteal	Luteal	8	22	14	NA	NA	Negative	Negative	4	3	Negative	Negative	Negative	Negative	Negative	296	3.56	NA	2.46	Eligible	Eligible	Eligible	gmcsf	1.3771143516690831	1437	CSF2	Below	NA	NA	0.46164836175043933	Published	Swab	Luminex (or other bead-based)	Days since LH peak
Cortez-2014	26	Ptid-26_Day-23	Luteal	Luteal	9	23	14	88	7.8	Negative	Negative	4.4	3	Negative	Negative	Negative	Negative	Negative	296	3.49	4.01	2.97	Eligible	Eligible	Eligible	gmcsf	5.7543993733715695	1437	CSF2	In	NA	NA	2.5246653521143956	Published	Swab	Luminex (or other bead-based)	Days since LH peak
Cortez-2014	26	Ptid-26_Day-24	Luteal	Luteal	10	24	14	NA	NA	Negative	Negative	4	3	Negative	Negative	Negative	Negative	Negative	296	1.97	NA	1.9	Eligible	Eligible	Eligible	gmcsf	4.36515832240166	1437	CSF2	In	NA	NA	2.126033980727912	Published	Swab	Luminex (or other bead-based)	Days since LH peak
Cortez-2014	26	Ptid-26_Day-25	Luteal	Luteal	11	25	14	NA	NA	Negative	Negative	4.4	3	Negative	Negative	Negative	Negative	Negative	296	3.89	NA	0.95	Eligible	Eligible	Eligible	gmcsf	8.128305161640993	1437	CSF2	In	NA	NA	3.0229545663475	Published	Swab	Luminex (or other bead-based)	Days since LH peak
Cortez-2014	26	Ptid-26_Day-26	Luteal	Luteal	12	26	14	90	6.6	Negative	Negative	4	3	Negative	Negative	Negative	Negative	Negative	296	4.26	4.13	3.03	Eligible	Eligible	Eligible	gmcsf	8.511380382023766	1437	CSF2	In	NA	NA	3.089393128245247	Published	Swab	Luminex (or other bead-based)	Days since LH peak
Cortez-2014	26	Ptid-26_Day-27	Other	Luteal	13	27	14	NA	NA	Negative	Negative	4	3	Negative	Negative	Negative	Negative	Negative	296	3.8	NA	3.2	Eligible	Ineligible - days since LH peak outside of allowed windows	Ineligible - days since LH peak outside of allowed windows	gmcsf	7.5857757502918375	1437	CSF2	In	NA	NA	2.923296723500879	Published	Swab	Luminex (or other bead-based)	Days since LH peak
Cortez-2014	26	Ptid-26_Day-28	Other	Luteal	14	28	14	73	3.9	Negative	Negative	4.4	3	Negative	Negative	Negative	Negative	Negative	296	4.24	4.06	3.42	Eligible	Ineligible - days since LH peak outside of allowed windows	Ineligible - days since LH peak outside of allowed windows	gmcsf	15.488166189124811	1437	CSF2	In	NA	NA	3.953094432915961	Published	Swab	Luminex (or other bead-based)	Days since LH peak
Cortez-2014	26	Ptid-26_Day-29	Other	Luteal	15	29	14	NA	NA	Negative	Negative	4.4	3	Negative	Negative	Negative	Negative	Negative	296	4.29	NA	1.92	Eligible	Ineligible - days since LH peak outside of allowed windows	Ineligible - days since LH peak outside of allowed windows	gmcsf	4.36515832240166	1437	CSF2	In	NA	NA	2.126033980727912	Published	Swab	Luminex (or other bead-based)	Days since LH peak
Cortez-2014	26	Ptid-26_Day-30	Other	Luteal	16	30	14	NA	NA	Negative	Negative	4	3	Negative	Negative	Negative	Negative	Negative	296	4.4	NA	0.95	Eligible	Ineligible - days since LH peak outside of allowed windows	Ineligible - days since LH peak outside of allowed windows	gmcsf	9.549925860214358	1437	CSF2	In	NA	NA	3.255489532989615	Published	Swab	Luminex (or other bead-based)	Days since LH peak
Cortez-2014	26	Ptid-26_Day-31	Other	Luteal	17	31	14	38	0.9	Negative	Negative	4.4	3	Negative	Negative	Negative	Negative	Negative	296	4.38	3.91	3.64	Eligible	Ineligible - days since LH peak outside of allowed windows	Ineligible - days since LH peak outside of allowed windows	gmcsf	1.3771143516690831	1437	CSF2	Below	NA	NA	0.46164836175043933	Published	Swab	Luminex (or other bead-based)	Days since LH peak
Cortez-2014	27	Ptid-27_Day-2	Other	Follicular	-9	2	11	NA	NA	Positive	Negative	7	0	Positive	Negative	Negative	Negative	Negative	354	3.55	NA	3.67	Eligible	Ineligible - active menses	Ineligible - active menses	gmcsf	24.547089156850298	1437	CSF2	In	NA	NA	4.617480051893433	Published	Swab	Luminex (or other bead-based)	Days since LH peak
Cortez-2014	27	Ptid-27_Day-3	Other	Follicular	-8	3	11	45	0.1	Positive	Negative	7	0	Positive	Negative	Negative	Negative	Negative	354	4.35	4.75	3.84	Eligible	Ineligible - active menses	Ineligible - active menses	gmcsf	1.3771143516690831	1437	CSF2	Below	NA	NA	0.46164836175043933	Published	Swab	Luminex (or other bead-based)	Days since LH peak
Cortez-2014	27	Ptid-27_Day-4	Other	Follicular	-7	4	11	NA	NA	Positive	Negative	7	0	Positive	Negative	Negative	Negative	Negative	354	4.22	NA	3.56	Eligible	Ineligible - active menses	Ineligible - active menses	gmcsf	9.772372209558107	1437	CSF2	In	NA	NA	3.288708813938489	Published	Swab	Luminex (or other bead-based)	Days since LH peak
Cortez-2014	27	Ptid-27_Day-5	Follicular	Follicular	-6	5	11	19	0.1	Negative	Negative	5.8	0	Positive	Negative	Negative	Negative	Negative	354	4.07	4.66	3.81	Eligible	Eligible	Eligible	gmcsf	25.118864315095795	1437	CSF2	In	NA	NA	4.650699332842307	Published	Swab	Luminex (or other bead-based)	Days since LH peak
Cortez-2014	27	Ptid-27_Day-6	Follicular	Follicular	-5	6	11	NA	NA	Negative	Negative	5.8	0	Positive	Negative	Negative	Negative	Negative	354	3.37	NA	3.88	Eligible	Eligible	Eligible	gmcsf	35.48133892335755	1437	CSF2	In	NA	NA	5.148988547075412	Published	Swab	Luminex (or other bead-based)	Days since LH peak
Cortez-2014	27	Ptid-27_Day-7	Follicular	Follicular	-4	7	11	41	0.1	Negative	Negative	5.8	0	Positive	Negative	Negative	Negative	Negative	354	3.69	4.72	2.93	Eligible	Eligible	Eligible	gmcsf	3.548133892335755	1437	CSF2	In	NA	NA	1.8270604521880496	Published	Swab	Luminex (or other bead-based)	Days since LH peak
Cortez-2014	27	Ptid-27_Day-8	Follicular	Follicular	-3	8	11	NA	NA	Negative	Negative	5.5	0	Negative	Negative	Negative	Negative	Negative	354	4.2	NA	3.65	Eligible	Eligible	Eligible	gmcsf	7.943282347242816	1437	CSF2	In	NA	NA	2.989735285398626	Published	Swab	Luminex (or other bead-based)	Days since LH peak
Cortez-2014	27	Ptid-27_Day-9	Follicular	Follicular	-2	9	11	NA	NA	Negative	Negative	5.5	0	Positive	Negative	Negative	Negative	Negative	354	3.62	NA	3.9	Eligible	Eligible	Eligible	gmcsf	38.90451449942807	1437	CSF2	In	NA	NA	5.281865670870906	Published	Swab	Luminex (or other bead-based)	Days since LH peak
Cortez-2014	27	Ptid-27_Day-10	Follicular	Follicular	-1	10	11	145	0.1	Negative	Negative	5.8	0	Positive	Negative	Negative	Negative	Negative	354	1.48	4.98	4.05	Eligible	Eligible	Eligible	gmcsf	1.3771143516690831	1437	CSF2	Below	NA	NA	0.46164836175043933	Published	Swab	Luminex (or other bead-based)	Days since LH peak
Cortez-2014	27	Ptid-27_Day-11	Periovulatory	Undefined	0	11	11	NA	NA	Negative	Negative	5.8	0	Positive	Negative	Negative	Negative	Negative	354	1.94	NA	4.14	Ineligible - outside of their phase definition	Eligible	Eligible	gmcsf	7.762471166286917	1437	CSF2	In	NA	NA	2.9565160044497523	Published	Swab	Luminex (or other bead-based)	Days since LH peak
Cortez-2014	27	Ptid-27_Day-12	Periovulatory	Luteal	1	12	11	51	0.3	Negative	Negative	6.5	0	Positive	Negative	Negative	Negative	Negative	354	4.4	5.1	2.6	Eligible	Eligible	Eligible	gmcsf	3.9810717055349722	1437	CSF2	In	NA	NA	1.9931568569324174	Published	Swab	Luminex (or other bead-based)	Days since LH peak
Cortez-2014	27	Ptid-27_Day-13	Luteal	Luteal	2	13	11	NA	NA	Negative	Negative	5.8	0	Positive	Negative	Negative	Negative	Negative	354	3.1	NA	2.64	Eligible	Eligible	Eligible	gmcsf	9.772372209558107	1437	CSF2	In	NA	NA	3.288708813938489	Published	Swab	Luminex (or other bead-based)	Days since LH peak
Cortez-2014	27	Ptid-27_Day-14	Luteal	Luteal	3	14	11	61	2.2	Negative	Negative	6.1	0	Positive	Negative	Negative	Negative	Negative	354	3.57	5.24	2.6	Eligible	Eligible	Eligible	gmcsf	16.595869074375607	1437	CSF2	In	NA	NA	4.0527522757625825	Published	Swab	Luminex (or other bead-based)	Days since LH peak
Cortez-2014	27	Ptid-27_Day-15	Luteal	Luteal	4	15	11	NA	NA	Negative	Negative	5.8	0	Positive	Negative	Negative	Negative	Negative	354	3.62	NA	2.77	Eligible	Eligible	Eligible	gmcsf	13.489628825916533	1437	CSF2	In	NA	NA	3.7537787472227193	Published	Swab	Luminex (or other bead-based)	Days since LH peak
Cortez-2014	27	Ptid-27_Day-16	Luteal	Luteal	5	16	11	NA	NA	Negative	Negative	6.1	0	Positive	Negative	Negative	Negative	Negative	354	3.17	NA	3.75	Eligible	Eligible	Eligible	gmcsf	1.3771143516690831	1437	CSF2	Below	NA	NA	0.46164836175043933	Published	Swab	Luminex (or other bead-based)	Days since LH peak
Cortez-2014	27	Ptid-27_Day-17	Luteal	Luteal	6	17	11	147	8	Negative	Negative	7	0	Positive	Negative	Negative	Negative	Negative	354	3.28	5.76	3.05	Eligible	Eligible	Eligible	gmcsf	11.481536214968829	1437	CSF2	In	NA	NA	3.5212437805806043	Published	Swab	Luminex (or other bead-based)	Days since LH peak
Cortez-2014	27	Ptid-27_Day-18	Luteal	Luteal	7	18	11	NA	NA	Negative	Negative	6.5	0	Positive	Negative	Negative	Negative	Negative	354	3.87	NA	2.43	Eligible	Eligible	Eligible	gmcsf	13.489628825916533	1437	CSF2	In	NA	NA	3.7537787472227193	Published	Swab	Luminex (or other bead-based)	Days since LH peak
Cortez-2014	27	Ptid-27_Day-19	Luteal	Luteal	8	19	11	107	6.6	Negative	Negative	5.8	0	Positive	Negative	Negative	Negative	Negative	354	4.2	5.95	2.21	Eligible	Eligible	Eligible	gmcsf	2.9512092266663856	1437	CSF2	In	NA	NA	1.5613062045970603	Published	Swab	Luminex (or other bead-based)	Days since LH peak
Cortez-2014	27	Ptid-27_Day-20	Luteal	Luteal	9	20	11	NA	NA	Negative	Negative	5.8	0	Positive	Negative	Negative	Negative	Negative	354	4.12	NA	2.65	Eligible	Eligible	Eligible	gmcsf	1.3771143516690831	1437	CSF2	Below	NA	NA	0.46164836175043933	Published	Swab	Luminex (or other bead-based)	Days since LH peak
Cortez-2014	27	Ptid-27_Day-21	Luteal	Luteal	10	21	11	NA	NA	Negative	Negative	7	0	Positive	Negative	Negative	Negative	Negative	354	0.95	NA	3.35	Eligible	Eligible	Eligible	gmcsf	1.3771143516690831	1437	CSF2	Below	NA	NA	0.46164836175043933	Published	Swab	Luminex (or other bead-based)	Days since LH peak
Cortez-2014	27	Ptid-27_Day-22	Luteal	Luteal	11	22	11	52	3.7	Negative	Negative	5.8	0	Positive	Negative	Negative	Negative	Negative	354	4.13	5.33	3.17	Eligible	Eligible	Eligible	gmcsf	5.011872336272722	1437	CSF2	In	NA	NA	2.3253496664211535	Published	Swab	Luminex (or other bead-based)	Days since LH peak
Cortez-2014	27	Ptid-27_Day-23	Luteal	Luteal	12	23	11	NA	NA	Negative	Negative	5.8	0	Positive	Negative	Negative	Negative	Negative	354	3.54	NA	1.54	Eligible	Eligible	Eligible	gmcsf	26.915348039269155	1437	CSF2	In	NA	NA	4.7503571756889285	Published	Swab	Luminex (or other bead-based)	Days since LH peak
Cortez-2014	27	Ptid-27_Day-24	Other	Luteal	13	24	11	34	1.4	Negative	Negative	6.5	0	Positive	Negative	Negative	Negative	Negative	354	4.35	5.06	3.08	Eligible	Ineligible - days since LH peak outside of allowed windows	Ineligible - days since LH peak outside of allowed windows	gmcsf	30.902954325135905	1437	CSF2	In	NA	NA	4.94967286138217	Published	Swab	Luminex (or other bead-based)	Days since LH peak
Cortez-2014	27	Ptid-27_Day-25	Other	Luteal	14	25	11	NA	NA	Negative	Negative	5.8	0	Negative	Negative	Negative	Negative	Negative	354	4.26	NA	3.19	Eligible	Ineligible - days since LH peak outside of allowed windows	Ineligible - days since LH peak outside of allowed windows	gmcsf	1.3771143516690831	1437	CSF2	Below	NA	NA	0.46164836175043933	Published	Swab	Luminex (or other bead-based)	Days since LH peak
Cortez-2014	13	Ptid-13_Day-2	Other	Follicular	-10	2	12	NA	NA	Positive	Positive	7	2	Negative	Negative	Positive	Negative	Negative	377	5	5.58	5.09	Eligible	Ineligible - active menses	Ineligible - active menses	ifna2	27.542287033381662	3440	IFNA2	In	NA	NA	4.783576456637801	Published	Swab	Luminex (or other bead-based)	Days since LH peak
Cortez-2014	13	Ptid-13_Day-3	Other	Follicular	-9	3	12	19	0.6	Positive	Positive	7	2	Negative	Negative	Positive	Negative	Negative	377	5.01	5.85	4.5	Eligible	Ineligible - active menses	Ineligible - active menses	ifna2	58.8843655355589	3440	IFNA2	In	NA	NA	5.879812727950632	Published	Swab	Luminex (or other bead-based)	Days since LH peak
Cortez-2014	13	Ptid-13_Day-4	Follicular	Follicular	-8	4	12	NA	NA	Negative	Positive	6.1	2	Negative	Negative	Positive	Negative	Negative	377	4.24	NA	5.89	Eligible	Eligible	Eligible	ifna2	7.943282347242816	3440	IFNA2	In	NA	NA	2.989735285398626	Published	Swab	Luminex (or other bead-based)	Days since LH peak
Cortez-2014	13	Ptid-13_Day-5	Follicular	Follicular	-7	5	12	27	0.6	Negative	Positive	6.1	2	Negative	Negative	Positive	Negative	Negative	377	5.19	5.16	3.58	Eligible	Eligible	Eligible	ifna2	7.943282347242816	3440	IFNA2	In	NA	NA	2.989735285398626	Published	Swab	Luminex (or other bead-based)	Days since LH peak
Cortez-2014	13	Ptid-13_Day-6	Follicular	Follicular	-6	6	12	NA	NA	Negative	Negative	5	2	Negative	Negative	Positive	Negative	Negative	377	4.31	NA	4.29	Eligible	Eligible	Eligible	ifna2	16.595869074375607	3440	IFNA2	In	NA	NA	4.0527522757625825	Published	Swab	Luminex (or other bead-based)	Days since LH peak
Cortez-2014	13	Ptid-13_Day-7	Follicular	Follicular	-5	7	12	NA	NA	Negative	Negative	5	2	Negative	Negative	Negative	Negative	Negative	377	4.92	NA	4.62	Eligible	Eligible	Eligible	ifna2	45.708818961487495	3440	IFNA2	In	NA	NA	5.514400637513021	Published	Swab	Luminex (or other bead-based)	Days since LH peak
Cortez-2014	13	Ptid-13_Day-8	Follicular	Follicular	-4	8	12	45	0.6	Negative	Negative	5	2	Negative	Negative	Negative	Negative	Negative	377	5.01	5.3	4.63	Eligible	Eligible	Eligible	ifna2	18.197008586099834	3440	IFNA2	In	NA	NA	4.185629399558077	Published	Swab	Luminex (or other bead-based)	Days since LH peak
Cortez-2014	13	Ptid-13_Day-9	Follicular	Follicular	-3	9	12	NA	NA	Negative	Positive	7	2	Negative	Negative	Negative	Negative	Negative	377	5.1	NA	1.68	Eligible	Eligible	Eligible	ifna2	64.56542290346556	3440	IFNA2	In	NA	NA	6.012689851746126	Published	Swab	Luminex (or other bead-based)	Days since LH peak
Cortez-2014	13	Ptid-13_Day-10	Follicular	Follicular	-2	10	12	79	0.3	Negative	Positive	7	2	Negative	Negative	Negative	Negative	Negative	377	5.3	5.35	4.41	Eligible	Eligible	Eligible	ifna2	40.73802778041128	3440	IFNA2	In	NA	NA	5.348304232768654	Published	Swab	Luminex (or other bead-based)	Days since LH peak
Cortez-2014	13	Ptid-13_Day-11	Follicular	Follicular	-1	11	12	NA	NA	Negative	Positive	5.8	2	Positive	Negative	Negative	Negative	Positive	377	4.93	NA	3.79	Eligible	Eligible	Eligible	ifna2	30.19951720402016	3440	IFNA2	In	NA	NA	4.916453580433296	Published	Swab	Luminex (or other bead-based)	Days since LH peak
Cortez-2014	13	Ptid-13_Day-12	Periovulatory	Undefined	0	12	12	100	1	Negative	Positive	6.1	2	Positive	Negative	Negative	Negative	Positive	377	1.48	5.5	4.23	Ineligible - outside of their phase definition	Eligible	Eligible	ifna2	39.810717055349734	3440	IFNA2	In	NA	NA	5.31508495181978	Published	Swab	Luminex (or other bead-based)	Days since LH peak
Cortez-2014	13	Ptid-13_Day-13	Periovulatory	Luteal	1	13	12	NA	NA	Negative	Negative	5	2	Positive	Negative	Negative	Negative	Positive	377	5.03	NA	4.53	Eligible	Eligible	Eligible	ifna2	41.68693834703355	3440	IFNA2	In	NA	NA	5.381523513717528	Published	Swab	Luminex (or other bead-based)	Days since LH peak
Cortez-2014	13	Ptid-13_Day-14	Luteal	Luteal	2	14	12	NA	NA	Negative	Negative	5.3	2	Positive	Negative	Negative	Negative	Positive	377	4.42	NA	3.58	Eligible	Eligible	Eligible	ifna2	6.309573444801933	3440	IFNA2	In	NA	NA	2.65754247590989	Published	Swab	Luminex (or other bead-based)	Days since LH peak
Cortez-2014	13	Ptid-13_Day-15	Luteal	Luteal	3	15	12	44	4.3	Negative	Negative	5.8	2	Positive	Negative	Negative	Negative	Positive	377	2.02	5.38	2.66	Eligible	Eligible	Eligible	ifna2	7.943282347242816	3440	IFNA2	In	NA	NA	2.989735285398626	Published	Swab	Luminex (or other bead-based)	Days since LH peak
Cortez-2014	13	Ptid-13_Day-16	Luteal	Luteal	4	16	12	NA	NA	Negative	Negative	5.8	2	Positive	Negative	Negative	Negative	Positive	377	4.97	NA	0.95	Eligible	Eligible	Eligible	ifna2	14.12537544622754	3440	IFNA2	In	NA	NA	3.8202173091204665	Published	Swab	Luminex (or other bead-based)	Days since LH peak
Cortez-2014	13	Ptid-13_Day-17	Luteal	Luteal	5	17	12	49	9	Negative	Negative	5	2	Positive	Negative	Negative	Negative	Positive	377	4.38	5.38	0.95	Eligible	Eligible	Eligible	ifna2	10.964781961431852	3440	IFNA2	In	NA	NA	3.454805218682857	Published	Swab	Luminex (or other bead-based)	Days since LH peak
Cortez-2014	13	Ptid-13_Day-18	Luteal	Luteal	6	18	12	NA	NA	Negative	Positive	4.7	2	Positive	Negative	Negative	Negative	Positive	377	4.66	NA	4.09	Eligible	Eligible	Eligible	ifna2	10.964781961431852	3440	IFNA2	In	NA	NA	3.454805218682857	Published	Swab	Luminex (or other bead-based)	Days since LH peak
Cortez-2014	13	Ptid-13_Day-19	Luteal	Luteal	7	19	12	50	11.8	Negative	Negative	4.7	2	Positive	Positive	Negative	Negative	Positive	377	4.85	5.34	4.02	Eligible	Eligible	Eligible	ifna2	30.19951720402016	3440	IFNA2	In	NA	NA	4.916453580433296	Published	Swab	Luminex (or other bead-based)	Days since LH peak
Cortez-2014	13	Ptid-13_Day-20	Luteal	Luteal	8	20	12	NA	NA	Negative	Positive	4.7	2	Negative	Positive	Negative	Negative	Negative	377	4.75	NA	3.65	Eligible	Eligible	Eligible	ifna2	37.15352290971726	3440	IFNA2	In	NA	NA	5.215427108973159	Published	Swab	Luminex (or other bead-based)	Days since LH peak
Cortez-2014	13	Ptid-13_Day-21	Luteal	Luteal	9	21	12	NA	NA	Negative	Negative	4.4	2	Negative	Positive	Negative	Negative	Negative	377	4.86	NA	4.48	Eligible	Eligible	Eligible	ifna2	24.547089156850298	3440	IFNA2	In	NA	NA	4.617480051893433	Published	Swab	Luminex (or other bead-based)	Days since LH peak
Cortez-2014	13	Ptid-13_Day-22	Luteal	Luteal	10	22	12	115	14.5	Negative	Positive	6.5	2	Negative	Positive	Negative	Negative	Negative	377	4.71	5.25	4.24	Eligible	Eligible	Eligible	ifna2	63.09573444801933	3440	IFNA2	In	NA	NA	5.979470570797252	Published	Swab	Luminex (or other bead-based)	Days since LH peak
Cortez-2014	13	Ptid-13_Day-23	Luteal	Luteal	11	23	12	NA	NA	Negative	Positive	5.3	2	Negative	Positive	Negative	Negative	Negative	377	4.51	NA	3.01	Eligible	Eligible	Eligible	ifna2	36.30780547701014	3440	IFNA2	In	NA	NA	5.182207828024286	Published	Swab	Luminex (or other bead-based)	Days since LH peak
Cortez-2014	13	Ptid-13_Day-24	Luteal	Luteal	12	24	12	44	11.7	Negative	Positive	6.1	2	Negative	Positive	Negative	Negative	Negative	377	4.57	5.41	0.95	Eligible	Eligible	Eligible	ifna2	60.25595860743578	3440	IFNA2	In	NA	NA	5.913032008899505	Published	Swab	Luminex (or other bead-based)	Days since LH peak
Cortez-2014	13	Ptid-13_Day-25	Other	Luteal	13	25	12	NA	NA	Negative	Positive	5.8	2	Negative	Positive	Negative	Negative	Negative	377	4.32	NA	0.95	Eligible	Ineligible - days since LH peak outside of allowed windows	Ineligible - days since LH peak outside of allowed windows	ifna2	23.442288153199225	3440	IFNA2	In	NA	NA	4.551041489995686	Published	Swab	Luminex (or other bead-based)	Days since LH peak
Cortez-2014	13	Ptid-13_Day-26	Other	Luteal	14	26	12	78	4.7	Negative	Positive	5.8	2	Negative	Positive	Negative	Negative	Negative	377	4.88	5.27	0.95	Eligible	Ineligible - days since LH peak outside of allowed windows	Ineligible - days since LH peak outside of allowed windows	ifna2	21.87761623949553	3440	IFNA2	In	NA	NA	4.451383647149066	Published	Swab	Luminex (or other bead-based)	Days since LH peak
Cortez-2014	13	Ptid-13_Day-27	Other	Luteal	15	27	12	NA	NA	Negative	Positive	5	2	Negative	Positive	Negative	Negative	Negative	377	4.8	NA	4.73	Eligible	Ineligible - days since LH peak outside of allowed windows	Ineligible - days since LH peak outside of allowed windows	ifna2	56.23413251903491	3440	IFNA2	In	NA	NA	5.813374166052884	Published	Swab	Luminex (or other bead-based)	Days since LH peak
Cortez-2014	14	Ptid-14_Day-2	Other	Follicular	-11	2	13	NA	NA	Positive	Negative	7	4	Negative	Positive	Negative	Negative	Negative	566	3.32	5.28	3.76	Eligible	Ineligible - active menses	Ineligible - active menses	ifna2	61.65950018614822	3440	IFNA2	In	NA	NA	5.946251289848378	Published	Swab	Luminex (or other bead-based)	Days since LH peak
Cortez-2014	14	Ptid-14_Day-3	Other	Follicular	-10	3	13	NA	NA	Positive	Negative	7	4	Negative	Positive	Negative	Negative	Negative	566	4.05	NA	3.96	Eligible	Ineligible - active menses	Ineligible - active menses	ifna2	97.72372209558107	3440	IFNA2	In	NA	NA	6.610636908825851	Published	Swab	Luminex (or other bead-based)	Days since LH peak
Cortez-2014	14	Ptid-14_Day-4	Other	Follicular	-9	4	13	37	0.6	Positive	Negative	7	4	Negative	Positive	Negative	Negative	Negative	566	2.57	5.46	3.96	Eligible	Ineligible - active menses	Ineligible - active menses	ifna2	18.197008586099834	3440	IFNA2	In	NA	NA	4.185629399558077	Published	Swab	Luminex (or other bead-based)	Days since LH peak
Cortez-2014	14	Ptid-14_Day-5	Follicular	Follicular	-8	5	13	NA	NA	Negative	Negative	4.7	4	Negative	Positive	Negative	Negative	Negative	566	3.88	NA	3.37	Eligible	Eligible	Eligible	ifna2	24.547089156850298	3440	IFNA2	In	NA	NA	4.617480051893433	Published	Swab	Luminex (or other bead-based)	Days since LH peak
Cortez-2014	14	Ptid-14_Day-7	Follicular	Follicular	-6	7	13	58	0.7	Negative	Negative	4.4	4	Negative	Positive	Negative	Negative	Negative	566	3.67	5.74	4.04	Eligible	Eligible	Eligible	ifna2	43.65158322401658	3440	IFNA2	In	NA	NA	5.447962075615274	Published	Swab	Luminex (or other bead-based)	Days since LH peak
Cortez-2014	14	Ptid-14_Day-8	Follicular	Follicular	-5	8	13	NA	NA	Negative	Positive	5	4	Negative	Positive	Negative	Negative	Negative	566	3.89	NA	3.99	Eligible	Eligible	Eligible	ifna2	1.945225724971403	3440	IFNA2	Below	NA	NA	0.9599375759835437	Published	Swab	Luminex (or other bead-based)	Days since LH peak
Cortez-2014	14	Ptid-14_Day-9	Follicular	Follicular	-4	9	13	114	0.4	Negative	Negative	4.7	4	Negative	Positive	Negative	Negative	Negative	566	4.09	5.49	4.49	Eligible	Eligible	Eligible	ifna2	40.73802778041128	3440	IFNA2	In	NA	NA	5.348304232768654	Published	Swab	Luminex (or other bead-based)	Days since LH peak
Cortez-2014	14	Ptid-14_Day-10	Follicular	Follicular	-3	10	13	NA	NA	Negative	Negative	5	4	Negative	Positive	Negative	Negative	Negative	566	3.61	NA	0.95	Eligible	Eligible	Eligible	ifna2	33.884415613920254	3440	IFNA2	In	NA	NA	5.082549985177664	Published	Swab	Luminex (or other bead-based)	Days since LH peak
Cortez-2014	14	Ptid-14_Day-11	Follicular	Follicular	-2	11	13	231	0.4	Negative	Negative	4.7	4	Negative	Positive	Negative	Negative	Negative	566	4.14	5.51	4.87	Eligible	Eligible	Eligible	ifna2	42.65795188015925	3440	IFNA2	In	NA	NA	5.414742794666401	Published	Swab	Luminex (or other bead-based)	Days since LH peak
Cortez-2014	14	Ptid-14_Day-12	Follicular	Follicular	-1	12	13	NA	NA	Negative	Negative	7	4	Negative	Positive	Negative	Negative	Negative	566	3.87	NA	3.89	Eligible	Eligible	Eligible	ifna2	20.892961308540396	3440	IFNA2	In	NA	NA	4.384945085251318	Published	Swab	Luminex (or other bead-based)	Days since LH peak
Cortez-2014	14	Ptid-14_Day-13	Periovulatory	Undefined	0	13	13	NA	NA	Negative	Negative	5	4	Negative	Positive	Negative	Negative	Negative	566	3.8	NA	2.84	Ineligible - outside of their phase definition	Eligible	Eligible	ifna2	125.89254117941675	3440	IFNA2	In	NA	NA	6.976048999263461	Published	Swab	Luminex (or other bead-based)	Days since LH peak
Cortez-2014	14	Ptid-14_Day-14	Periovulatory	Luteal	1	14	13	67	2.4	Negative	Negative	7	4	Negative	Positive	Negative	Negative	Negative	566	3.37	5.46	2.62	Eligible	Eligible	Eligible	ifna2	46.77351412871981	3440	IFNA2	In	NA	NA	5.547619918461895	Published	Swab	Luminex (or other bead-based)	Days since LH peak
Cortez-2014	14	Ptid-14_Day-15	Luteal	Luteal	2	15	13	NA	NA	Negative	Negative	5.8	4	Negative	Negative	Negative	Negative	Negative	566	3.44	NA	3.88	Eligible	Eligible	Eligible	ifna2	27.542287033381662	3440	IFNA2	In	NA	NA	4.783576456637801	Published	Swab	Luminex (or other bead-based)	Days since LH peak
Cortez-2014	14	Ptid-14_Day-16	Luteal	Luteal	3	16	13	166	6.2	Negative	Negative	5.5	4	Negative	Negative	Negative	Negative	Negative	566	0.95	5.21	3.4	Eligible	Eligible	Eligible	ifna2	47.86300923226383	3440	IFNA2	In	NA	NA	5.580839199410769	Published	Swab	Luminex (or other bead-based)	Days since LH peak
Cortez-2014	14	Ptid-14_Day-17	Luteal	Luteal	4	17	13	NA	NA	Negative	Negative	5.8	4	Positive	Negative	Negative	Negative	Negative	566	3.55	NA	3.11	Eligible	Eligible	Eligible	ifna2	31.622776601683793	3440	IFNA2	In	NA	NA	4.9828921423310435	Published	Swab	Luminex (or other bead-based)	Days since LH peak
Cortez-2014	14	Ptid-14_Day-18	Luteal	Luteal	5	18	13	223	10.6	Negative	Negative	5	4	Positive	Negative	Negative	Negative	Negative	566	3.76	5.37	4.06	Eligible	Eligible	Eligible	ifna2	45.708818961487495	3440	IFNA2	In	NA	NA	5.514400637513021	Published	Swab	Luminex (or other bead-based)	Days since LH peak
Cortez-2014	14	Ptid-14_Day-19	Luteal	Luteal	6	19	13	NA	NA	Negative	Negative	5.3	4	Positive	Negative	Negative	Negative	Negative	566	3.63	NA	3.11	Eligible	Eligible	Eligible	ifna2	21.87761623949553	3440	IFNA2	In	NA	NA	4.451383647149066	Published	Swab	Luminex (or other bead-based)	Days since LH peak
Cortez-2014	14	Ptid-14_Day-20	Luteal	Luteal	7	20	13	NA	NA	Negative	Negative	7	4	Positive	Negative	Negative	Negative	Negative	566	3.4	NA	3.95	Eligible	Eligible	Eligible	ifna2	27.542287033381662	3440	IFNA2	In	NA	NA	4.783576456637801	Published	Swab	Luminex (or other bead-based)	Days since LH peak
Cortez-2014	14	Ptid-14_Day-21	Luteal	Luteal	8	21	13	175	9.7	Negative	Negative	5.8	4	Positive	Negative	Negative	Negative	Negative	566	3.54	5.1	2.24	Eligible	Eligible	Eligible	ifna2	39.810717055349734	3440	IFNA2	In	NA	NA	5.31508495181978	Published	Swab	Luminex (or other bead-based)	Days since LH peak
Cortez-2014	14	Ptid-14_Day-22	Luteal	Luteal	9	22	13	NA	NA	Negative	Negative	5.8	4	Positive	Negative	Negative	Negative	Negative	566	4.33	NA	2.8	Eligible	Eligible	Eligible	ifna2	31.622776601683793	3440	IFNA2	In	NA	NA	4.9828921423310435	Published	Swab	Luminex (or other bead-based)	Days since LH peak
Cortez-2014	14	Ptid-14_Day-23	Luteal	Luteal	10	23	13	145	6.4	Negative	Negative	5.5	4	Positive	Negative	Negative	Negative	Negative	566	3.26	4.9	3.44	Eligible	Eligible	Eligible	ifna2	17.378008287493753	3440	IFNA2	In	NA	NA	4.119190837660329	Published	Swab	Luminex (or other bead-based)	Days since LH peak
Cortez-2014	14	Ptid-14_Day-24	Luteal	Luteal	11	24	13	NA	NA	Negative	Negative	5.8	4	Positive	Negative	Negative	Negative	Negative	566	3.17	NA	0.95	Eligible	Eligible	Eligible	ifna2	43.65158322401658	3440	IFNA2	In	NA	NA	5.447962075615274	Published	Swab	Luminex (or other bead-based)	Days since LH peak
Cortez-2014	14	Ptid-14_Day-25	Luteal	Luteal	12	25	13	88	3.8	Negative	Negative	5.8	4	Positive	Negative	Negative	Negative	Negative	566	3.3	4.92	3.14	Eligible	Eligible	Eligible	ifna2	52.48074602497726	3440	IFNA2	In	NA	NA	5.713716323206263	Published	Swab	Luminex (or other bead-based)	Days since LH peak
Cortez-2014	15	Ptid-15_Day-2	Other	Follicular	-10	2	12	NA	NA	Positive	Negative	7	3	Positive	Negative	Negative	Negative	Positive	197	2.57	NA	1.65	Eligible	Ineligible - active menses	Ineligible - active menses	ifna2	32.359365692962825	3440	IFNA2	In	NA	NA	5.016111423279917	Published	Swab	Luminex (or other bead-based)	Days since LH peak
Cortez-2014	15	Ptid-15_Day-3	Other	Follicular	-9	3	12	NA	NA	Positive	Negative	7	3	Positive	Negative	Negative	Negative	Positive	197	3.03	NA	3.26	Eligible	Ineligible - active menses	Ineligible - active menses	ifna2	52.48074602497726	3440	IFNA2	In	NA	NA	5.713716323206263	Published	Swab	Luminex (or other bead-based)	Days since LH peak
Cortez-2014	15	Ptid-15_Day-4	Follicular	Follicular	-8	4	12	NA	NA	Negative	Negative	5.8	3	Positive	Negative	Negative	Negative	Positive	197	2.2	4.11	0.95	Eligible	Eligible	Eligible	ifna2	29.512092266663856	3440	IFNA2	In	NA	NA	4.883234299484423	Published	Swab	Luminex (or other bead-based)	Days since LH peak
Cortez-2014	15	Ptid-15_Day-5	Follicular	Follicular	-7	5	12	NA	NA	Negative	Negative	5.5	3	Positive	Positive	Negative	Negative	Positive	197	1.88	NA	0.95	Eligible	Eligible	Eligible	ifna2	34.673685045253166	3440	IFNA2	In	NA	NA	5.115769266126538	Published	Swab	Luminex (or other bead-based)	Days since LH peak
Cortez-2014	15	Ptid-15_Day-7	Follicular	Follicular	-5	7	12	40	0.3	Negative	Negative	5.3	3	Negative	Positive	Negative	Negative	Positive	197	2.38	3.99	1.6	Eligible	Eligible	Eligible	ifna2	67.60829753919819	3440	IFNA2	In	NA	NA	6.079128413643874	Published	Swab	Luminex (or other bead-based)	Days since LH peak
Cortez-2014	15	Ptid-15_Day-8	Follicular	Follicular	-4	8	12	57	0.2	Negative	Negative	4.7	3	Negative	Positive	Negative	Negative	Positive	197	1.26	3.55	3.17	Eligible	Eligible	Eligible	ifna2	117.48975549395291	3440	IFNA2	In	NA	NA	6.876391156416839	Published	Swab	Luminex (or other bead-based)	Days since LH peak
Cortez-2014	15	Ptid-15_Day-9	Follicular	Follicular	-3	9	12	NA	NA	Negative	Negative	5.3	3	Negative	Positive	Negative	Negative	Positive	197	1.26	NA	3.98	Eligible	Eligible	Eligible	ifna2	89.12509381337455	3440	IFNA2	In	NA	NA	6.477759785030356	Published	Swab	Luminex (or other bead-based)	Days since LH peak
Cortez-2014	15	Ptid-15_Day-11	Follicular	Follicular	-1	11	12	NA	NA	Negative	Negative	5.8	3	Negative	Positive	Negative	Negative	Negative	197	0.95	3.72	0.95	Eligible	Eligible	Eligible	ifna2	69.18309709189366	3440	IFNA2	In	NA	NA	6.112347694592747	Published	Swab	Luminex (or other bead-based)	Days since LH peak
Cortez-2014	15	Ptid-15_Day-12	Periovulatory	Undefined	0	12	12	NA	NA	Negative	Negative	5.8	3	Negative	Positive	Negative	Negative	Negative	197	0.95	NA	0.95	Ineligible - outside of their phase definition	Eligible	Eligible	ifna2	112.2018454301963	3440	IFNA2	In	NA	NA	6.809952594519093	Published	Swab	Luminex (or other bead-based)	Days since LH peak
Cortez-2014	15	Ptid-15_Day-13	Periovulatory	Luteal	1	13	12	31	1.5	Negative	Negative	5.8	3	Negative	Negative	Negative	Negative	Negative	197	2.15	3.88	1.7	Eligible	Eligible	Eligible	ifna2	58.8843655355589	3440	IFNA2	In	NA	NA	5.879812727950632	Published	Swab	Luminex (or other bead-based)	Days since LH peak
Cortez-2014	15	Ptid-15_Day-14	Luteal	Luteal	2	14	12	NA	NA	Negative	Negative	5.8	3	Negative	Negative	Negative	Negative	Negative	197	1.6	NA	2.52	Eligible	Eligible	Eligible	ifna2	61.65950018614822	3440	IFNA2	In	NA	NA	5.946251289848378	Published	Swab	Luminex (or other bead-based)	Days since LH peak
Cortez-2014	15	Ptid-15_Day-15	Luteal	Luteal	3	15	12	42	4.9	Negative	Negative	5.8	3	Positive	Positive	Negative	Negative	Negative	197	3.34	3.76	0.95	Eligible	Eligible	Eligible	ifna2	83.17637711026708	3440	IFNA2	In	NA	NA	6.3781019421837355	Published	Swab	Luminex (or other bead-based)	Days since LH peak
Cortez-2014	15	Ptid-15_Day-16	Luteal	Luteal	4	16	12	NA	NA	Negative	Negative	5.8	3	Positive	Positive	Negative	Negative	Negative	197	1.78	NA	0.95	Eligible	Eligible	Eligible	ifna2	58.8843655355589	3440	IFNA2	In	NA	NA	5.879812727950632	Published	Swab	Luminex (or other bead-based)	Days since LH peak
Cortez-2014	15	Ptid-15_Day-17	Luteal	Luteal	5	17	12	NA	NA	Negative	Negative	5.8	3	Positive	Positive	Negative	Negative	Negative	197	3.15	NA	1.63	Eligible	Eligible	Eligible	ifna2	56.23413251903491	3440	IFNA2	In	NA	NA	5.813374166052884	Published	Swab	Luminex (or other bead-based)	Days since LH peak
Cortez-2014	15	Ptid-15_Day-18	Luteal	Luteal	6	18	12	34	10.1	Negative	Negative	5.5	3	Positive	Positive	Negative	Negative	Negative	197	2.27	3.86	0.95	Eligible	Eligible	Eligible	ifna2	56.23413251903491	3440	IFNA2	In	NA	NA	5.813374166052884	Published	Swab	Luminex (or other bead-based)	Days since LH peak
Cortez-2014	15	Ptid-15_Day-19	Luteal	Luteal	7	19	12	NA	NA	Negative	Negative	5.8	3	Positive	Positive	Negative	Negative	Negative	197	3.12	NA	3.61	Eligible	Eligible	Eligible	ifna2	95.49925860214358	3440	IFNA2	In	NA	NA	6.577417627876978	Published	Swab	Luminex (or other bead-based)	Days since LH peak
Cortez-2014	15	Ptid-15_Day-20	Luteal	Luteal	8	20	12	51	10.6	Negative	Negative	5.5	3	Positive	Positive	Negative	Negative	Negative	197	2.19	4.11	0.95	Eligible	Eligible	Eligible	ifna2	41.68693834703355	3440	IFNA2	In	NA	NA	5.381523513717528	Published	Swab	Luminex (or other bead-based)	Days since LH peak
Cortez-2014	15	Ptid-15_Day-21	Luteal	Luteal	9	21	12	NA	NA	Negative	Negative	5.8	3	Positive	Positive	Negative	Negative	Negative	197	2.18	NA	1.68	Eligible	Eligible	Eligible	ifna2	52.48074602497726	3440	IFNA2	In	NA	NA	5.713716323206263	Published	Swab	Luminex (or other bead-based)	Days since LH peak
Cortez-2014	15	Ptid-15_Day-22	Luteal	Luteal	10	22	12	66	7.3	Negative	Negative	5.5	3	Positive	Positive	Negative	Negative	Negative	197	2.95	3.72	0.95	Eligible	Eligible	Eligible	ifna2	58.8843655355589	3440	IFNA2	In	NA	NA	5.879812727950632	Published	Swab	Luminex (or other bead-based)	Days since LH peak
Cortez-2014	15	Ptid-15_Day-23	Luteal	Luteal	11	23	12	NA	NA	Negative	Negative	5.8	3	Positive	Positive	Negative	Negative	Negative	197	1.86	NA	4.27	Eligible	Eligible	Eligible	ifna2	74.13102413009177	3440	IFNA2	In	NA	NA	6.212005537439368	Published	Swab	Luminex (or other bead-based)	Days since LH peak
Cortez-2014	16	Ptid-16_Day-2	Other	Follicular	-13	2	15	NA	NA	Positive	Negative	7	3	Negative	Negative	Negative	Negative	Positive	278	3.81	4.7	3.22	Eligible	Ineligible - active menses	Ineligible - active menses	ifna2	165.95869074375614	3440	IFNA2	In	NA	NA	7.374680370649945	Published	Swab	Luminex (or other bead-based)	Days since LH peak
Cortez-2014	16	Ptid-16_Day-3	Other	Follicular	-12	3	15	19	0.4	Positive	Negative	7	3	Negative	Negative	Negative	Negative	Positive	278	3.54	4.6	3.79	Eligible	Ineligible - active menses	Ineligible - active menses	ifna2	165.95869074375614	3440	IFNA2	In	NA	NA	7.374680370649945	Published	Swab	Luminex (or other bead-based)	Days since LH peak
Cortez-2014	16	Ptid-16_Day-4	Other	Follicular	-11	4	15	NA	NA	Positive	Negative	7	3	Negative	Negative	Negative	Negative	Positive	278	3.64	NA	2.55	Eligible	Ineligible - active menses	Ineligible - active menses	ifna2	301.9951720402016	3440	IFNA2	In	NA	NA	8.238381675320658	Published	Swab	Luminex (or other bead-based)	Days since LH peak
Cortez-2014	16	Ptid-16_Day-5	Follicular	Follicular	-10	5	15	19	0.4	Negative	Positive	5.3	3	Negative	Negative	Negative	Negative	Positive	278	2.59	4.56	0.95	Eligible	Eligible	Eligible	ifna2	141.2537544622754	3440	IFNA2	In	NA	NA	7.142145404007828	Published	Swab	Luminex (or other bead-based)	Days since LH peak
Cortez-2014	16	Ptid-16_Day-6	Follicular	Follicular	-9	6	15	NA	NA	Negative	Negative	4.8	3	Negative	Negative	Negative	Negative	Positive	278	3.34	NA	0.95	Eligible	Eligible	Eligible	ifna2	77.62471166286916	3440	IFNA2	In	NA	NA	6.278444099337115	Published	Swab	Luminex (or other bead-based)	Days since LH peak
Cortez-2014	16	Ptid-16_Day-7	Follicular	Follicular	-8	7	15	NA	NA	Negative	Negative	4.4	3	Negative	Negative	Negative	Negative	Negative	278	3.27	NA	3.4	Eligible	Eligible	Eligible	ifna2	52.48074602497726	3440	IFNA2	In	NA	NA	5.713716323206263	Published	Swab	Luminex (or other bead-based)	Days since LH peak
Cortez-2014	16	Ptid-16_Day-8	Follicular	Follicular	-7	8	15	79	0.3	Negative	Negative	4.4	3	Negative	Negative	Negative	Negative	Negative	278	3.21	4.38	2.55	Eligible	Eligible	Eligible	ifna2	97.72372209558107	3440	IFNA2	In	NA	NA	6.610636908825851	Published	Swab	Luminex (or other bead-based)	Days since LH peak
Cortez-2014	16	Ptid-16_Day-9	Follicular	Follicular	-6	9	15	NA	NA	Negative	Negative	4	3	Negative	Negative	Negative	Negative	Negative	278	2.51	NA	1.58	Eligible	Eligible	Eligible	ifna2	16.982436524617444	3440	IFNA2	In	NA	NA	4.085971556711455	Published	Swab	Luminex (or other bead-based)	Days since LH peak
Cortez-2014	16	Ptid-16_Day-10	Follicular	Follicular	-5	10	15	102	0.3	Negative	Negative	4.4	3	Negative	Negative	Negative	Negative	Negative	278	3.71	4.33	2.63	Eligible	Eligible	Eligible	ifna2	48.97788193684461	3440	IFNA2	In	NA	NA	5.614058480359642	Published	Swab	Luminex (or other bead-based)	Days since LH peak
Cortez-2014	16	Ptid-16_Day-11	Follicular	Follicular	-4	11	15	NA	NA	Negative	Negative	7	3	Negative	Negative	Negative	Negative	Negative	278	3.63	NA	1.45	Eligible	Eligible	Eligible	ifna2	20.892961308540396	3440	IFNA2	In	NA	NA	4.384945085251318	Published	Swab	Luminex (or other bead-based)	Days since LH peak
Cortez-2014	16	Ptid-16_Day-12	Follicular	Follicular	-3	12	15	179	0.4	Negative	Negative	4.4	3	Positive	Positive	Negative	Negative	Negative	278	3.59	4.3	2.61	Eligible	Eligible	Eligible	ifna2	134.89628825916532	3440	IFNA2	In	NA	NA	7.0757068421100815	Published	Swab	Luminex (or other bead-based)	Days since LH peak
Cortez-2014	16	Ptid-16_Day-13	Follicular	Follicular	-2	13	15	NA	NA	Negative	Negative	6.5	3	Positive	Positive	Negative	Negative	Negative	278	3.16	NA	2.97	Eligible	Eligible	Eligible	ifna2	112.2018454301963	3440	IFNA2	In	NA	NA	6.809952594519093	Published	Swab	Luminex (or other bead-based)	Days since LH peak
Cortez-2014	16	Ptid-16_Day-14	Follicular	Follicular	-1	14	15	NA	NA	Negative	Negative	5.5	3	Positive	Positive	Negative	Negative	Negative	278	3.43	NA	0.95	Eligible	Eligible	Eligible	ifna2	93.3254300796991	3440	IFNA2	In	NA	NA	6.544198346928104	Published	Swab	Luminex (or other bead-based)	Days since LH peak
Cortez-2014	16	Ptid-16_Day-15	Periovulatory	Undefined	0	15	15	469	1.3	Negative	Negative	5.8	3	Positive	Positive	Negative	Negative	Negative	278	2.25	4.16	1.74	Ineligible - outside of their phase definition	Eligible	Eligible	ifna2	70.79457843841381	3440	IFNA2	In	NA	NA	6.1455669755416205	Published	Swab	Luminex (or other bead-based)	Days since LH peak
Cortez-2014	16	Ptid-16_Day-16	Periovulatory	Luteal	1	16	15	NA	NA	Negative	Positive	7	3	Positive	Positive	Negative	Negative	Negative	278	3.06	NA	2.54	Eligible	Eligible	Eligible	ifna2	38.018939632056124	3440	IFNA2	In	NA	NA	5.248646389922032	Published	Swab	Luminex (or other bead-based)	Days since LH peak
Cortez-2014	16	Ptid-16_Day-17	Luteal	Luteal	2	17	15	71	3.3	Negative	Negative	5.8	3	Positive	Positive	Negative	Negative	Negative	278	3.71	4.36	3.87	Eligible	Eligible	Eligible	ifna2	52.48074602497726	3440	IFNA2	In	NA	NA	5.713716323206263	Published	Swab	Luminex (or other bead-based)	Days since LH peak
Cortez-2014	16	Ptid-16_Day-18	Luteal	Luteal	3	18	15	NA	NA	Negative	Negative	5.5	3	Positive	Positive	Negative	Negative	Negative	278	3.67	NA	4.14	Eligible	Eligible	Eligible	ifna2	18.197008586099834	3440	IFNA2	In	NA	NA	4.185629399558077	Published	Swab	Luminex (or other bead-based)	Days since LH peak
Cortez-2014	16	Ptid-16_Day-19	Luteal	Luteal	4	19	15	224	6.5	Negative	Negative	6.1	3	Positive	Positive	Negative	Negative	Negative	278	4.12	4.43	2.56	Eligible	Eligible	Eligible	ifna2	107.1519305237606	3440	IFNA2	In	NA	NA	6.743514032621345	Published	Swab	Luminex (or other bead-based)	Days since LH peak
Cortez-2014	16	Ptid-16_Day-20	Luteal	Luteal	5	20	15	NA	NA	Negative	Positive	7	3	Positive	Positive	Negative	Negative	Negative	278	4.27	NA	4.7	Eligible	Eligible	Eligible	ifna2	63.09573444801933	3440	IFNA2	In	NA	NA	5.979470570797252	Published	Swab	Luminex (or other bead-based)	Days since LH peak
Cortez-2014	16	Ptid-16_Day-21	Luteal	Luteal	6	21	15	NA	NA	Negative	Positive	7	3	Negative	Negative	Negative	Negative	Negative	278	3.9	NA	5.06	Eligible	Eligible	Eligible	ifna2	41.68693834703355	3440	IFNA2	In	NA	NA	5.381523513717528	Published	Swab	Luminex (or other bead-based)	Days since LH peak
Cortez-2014	16	Ptid-16_Day-22	Luteal	Luteal	7	22	15	149	6.6	Negative	Negative	7	3	Negative	Negative	Negative	Negative	Negative	278	4.64	4.46	0.95	Eligible	Eligible	Eligible	ifna2	181.97008586099827	3440	IFNA2	In	NA	NA	7.507557494445439	Published	Swab	Luminex (or other bead-based)	Days since LH peak
Cortez-2014	16	Ptid-16_Day-23	Luteal	Luteal	8	23	15	NA	NA	Negative	Negative	6.1	3	Negative	Negative	Negative	Negative	Negative	278	4.02	NA	4.94	Eligible	Eligible	Eligible	ifna2	109.64781961431851	3440	IFNA2	In	NA	NA	6.77673331357022	Published	Swab	Luminex (or other bead-based)	Days since LH peak
Cortez-2014	16	Ptid-16_Day-24	Luteal	Luteal	9	24	15	82	3.4	Negative	Positive	7	3	Negative	Negative	Negative	Negative	Negative	278	4.48	4.5	2.11	Eligible	Eligible	Eligible	ifna2	83.17637711026708	3440	IFNA2	In	NA	NA	6.3781019421837355	Published	Swab	Luminex (or other bead-based)	Days since LH peak
Cortez-2014	17	Ptid-17_Day-2	Other	Follicular	-12	2	14	NA	NA	Positive	Negative	7	6	Negative	Negative	Negative	Negative	Negative	208	3.83	5.06	0.95	Eligible	Ineligible - active menses	Ineligible - active menses	ifna2	3.9716411736214083	3440	IFNA2	Below	NA	NA	1.9897352853986263	Published	Swab	Luminex (or other bead-based)	Days since LH peak
Cortez-2014	17	Ptid-17_Day-3	Follicular	Follicular	-11	3	14	NA	NA	Negative	Positive	7	6	Negative	Negative	Negative	Negative	Negative	208	4.01	NA	1.92	Eligible	Eligible	Eligible	ifna2	117.48975549395291	3440	IFNA2	In	NA	NA	6.876391156416839	Published	Swab	Luminex (or other bead-based)	Days since LH peak
Cortez-2014	17	Ptid-17_Day-4	Follicular	Follicular	-10	4	14	19	0.1	Negative	Negative	5.8	6	Negative	Negative	Negative	Negative	Negative	208	3.88	4.99	0.95	Eligible	Eligible	Eligible	ifna2	138.03842646028852	3440	IFNA2	In	NA	NA	7.108926123058956	Published	Swab	Luminex (or other bead-based)	Days since LH peak
Cortez-2014	17	Ptid-17_Day-5	Follicular	Follicular	-9	5	14	NA	NA	Negative	Negative	5.8	6	Negative	Negative	Negative	Negative	Negative	208	4.06	NA	4.78	Eligible	Eligible	Eligible	ifna2	151.35612484362088	3440	IFNA2	In	NA	NA	7.241803246854451	Published	Swab	Luminex (or other bead-based)	Days since LH peak
Cortez-2014	17	Ptid-17_Day-6	Follicular	Follicular	-8	6	14	NA	NA	Negative	Negative	5.8	6	Negative	Negative	Negative	Negative	Negative	208	4.19	NA	0.95	Eligible	Eligible	Eligible	ifna2	144.5439770745928	3440	IFNA2	In	NA	NA	7.175364684956703	Published	Swab	Luminex (or other bead-based)	Days since LH peak
Cortez-2014	17	Ptid-17_Day-7	Follicular	Follicular	-7	7	14	56	0.3	Negative	Negative	5.8	6	Negative	Negative	Negative	Negative	Negative	208	4.01	5.14	0.95	Eligible	Eligible	Eligible	ifna2	117.48975549395291	3440	IFNA2	In	NA	NA	6.876391156416839	Published	Swab	Luminex (or other bead-based)	Days since LH peak
Cortez-2014	17	Ptid-17_Day-8	Follicular	Follicular	-6	8	14	NA	NA	Negative	Negative	7	6	Negative	Negative	Negative	Negative	Negative	208	3.18	NA	4.82	Eligible	Eligible	Eligible	ifna2	97.72372209558107	3440	IFNA2	In	NA	NA	6.610636908825851	Published	Swab	Luminex (or other bead-based)	Days since LH peak
Cortez-2014	17	Ptid-17_Day-9	Follicular	Follicular	-5	9	14	96	0.1	Negative	Negative	5.5	6	Negative	Negative	Negative	Negative	Negative	208	4.14	5.08	1.36	Eligible	Eligible	Eligible	ifna2	173.78008287493762	3440	IFNA2	In	NA	NA	7.441118932547692	Published	Swab	Luminex (or other bead-based)	Days since LH peak
Cortez-2014	17	Ptid-17_Day-10	Follicular	Follicular	-4	10	14	NA	NA	Negative	Negative	5.5	6	Negative	Negative	Negative	Negative	Negative	208	4.25	NA	4.94	Eligible	Eligible	Eligible	ifna2	194.98445997580455	3440	IFNA2	In	NA	NA	7.60721533729206	Published	Swab	Luminex (or other bead-based)	Days since LH peak
Cortez-2014	17	Ptid-17_Day-11	Follicular	Follicular	-3	11	14	143	0.2	Negative	Negative	5.3	6	Positive	Negative	Negative	Negative	Negative	208	4.03	5.04	3.01	Eligible	Eligible	Eligible	ifna2	74.13102413009177	3440	IFNA2	In	NA	NA	6.212005537439368	Published	Swab	Luminex (or other bead-based)	Days since LH peak
Cortez-2014	17	Ptid-17_Day-12	Follicular	Follicular	-2	12	14	NA	NA	Negative	Positive	6.1	6	Positive	Negative	Negative	Negative	Negative	208	4.18	NA	4.94	Eligible	Eligible	Eligible	ifna2	125.89254117941675	3440	IFNA2	In	NA	NA	6.976048999263461	Published	Swab	Luminex (or other bead-based)	Days since LH peak
Cortez-2014	17	Ptid-17_Day-13	Follicular	Follicular	-1	13	14	NA	NA	Negative	Positive	5	6	Positive	Negative	Negative	Negative	Negative	208	4.29	NA	1.36	Eligible	Eligible	Eligible	ifna2	131.82567385564073	3440	IFNA2	In	NA	NA	7.0424875611612086	Published	Swab	Luminex (or other bead-based)	Days since LH peak
Cortez-2014	17	Ptid-17_Day-14	Periovulatory	Undefined	0	14	14	NA	NA	Negative	Negative	6.1	6	Positive	Negative	Negative	Negative	Negative	208	3.97	4.87	4.94	Ineligible - outside of their phase definition	Eligible	Eligible	ifna2	18.620871366628677	3440	IFNA2	In	NA	NA	4.218848680506951	Published	Swab	Luminex (or other bead-based)	Days since LH peak
Cortez-2014	17	Ptid-17_Day-15	Periovulatory	Luteal	1	15	14	NA	NA	Negative	Positive	5.8	6	Positive	Negative	Negative	Negative	Negative	208	4.25	NA	2.03	Eligible	Eligible	Eligible	ifna2	37.15352290971726	3440	IFNA2	In	NA	NA	5.215427108973159	Published	Swab	Luminex (or other bead-based)	Days since LH peak
Cortez-2014	17	Ptid-17_Day-16	Luteal	Luteal	2	16	14	NA	NA	Negative	NA	NA	6	Positive	Negative	Negative	Negative	Negative	208	4.02	NA	4.4	Eligible	Eligible	Ineligible - missing co-variate information	ifna2	60.25595860743578	3440	IFNA2	In	NA	NA	5.913032008899505	Published	Swab	Luminex (or other bead-based)	Days since LH peak
Cortez-2014	17	Ptid-17_Day-18	Luteal	Luteal	4	18	14	140	11.8	Negative	Positive	5.5	6	Positive	Negative	Negative	Negative	Negative	208	4.18	5.13	2.05	Eligible	Eligible	Eligible	ifna2	107.1519305237606	3440	IFNA2	In	NA	NA	6.743514032621345	Published	Swab	Luminex (or other bead-based)	Days since LH peak
Cortez-2014	17	Ptid-17_Day-19	Luteal	Luteal	5	19	14	NA	NA	Negative	Negative	5.5	6	Positive	Negative	Negative	Negative	Negative	208	4.32	NA	0.95	Eligible	Eligible	Eligible	ifna2	144.5439770745928	3440	IFNA2	In	NA	NA	7.175364684956703	Published	Swab	Luminex (or other bead-based)	Days since LH peak
Cortez-2014	17	Ptid-17_Day-20	Luteal	Luteal	6	20	14	NA	NA	Negative	Negative	5	6	Positive	Negative	Negative	Negative	Negative	208	4.36	NA	3.96	Eligible	Eligible	Eligible	ifna2	162.18100973589299	3440	IFNA2	In	NA	NA	7.34146108970107	Published	Swab	Luminex (or other bead-based)	Days since LH peak
Cortez-2014	17	Ptid-17_Day-21	Luteal	Luteal	7	21	14	188	15.7	Negative	Negative	5	6	Positive	Negative	Negative	Negative	Negative	208	4.37	5.08	4.05	Eligible	Eligible	Eligible	ifna2	114.81536214968828	3440	IFNA2	In	NA	NA	6.8431718754679665	Published	Swab	Luminex (or other bead-based)	Days since LH peak
Cortez-2014	17	Ptid-17_Day-22	Luteal	Luteal	8	22	14	NA	NA	Negative	Negative	5	6	Positive	Negative	Negative	Negative	Negative	208	4.34	NA	0.95	Eligible	Eligible	Eligible	ifna2	91.20108393559097	3440	IFNA2	In	NA	NA	6.51097906597923	Published	Swab	Luminex (or other bead-based)	Days since LH peak
Cortez-2014	17	Ptid-17_Day-23	Luteal	Luteal	9	23	14	221	12.8	Negative	Negative	5.3	6	Positive	Negative	Negative	Negative	Negative	208	4.37	4.97	1.76	Eligible	Eligible	Eligible	ifna2	147.91083881682073	3440	IFNA2	In	NA	NA	7.208583965905576	Published	Swab	Luminex (or other bead-based)	Days since LH peak
Cortez-2014	17	Ptid-17_Day-24	Luteal	Luteal	10	24	14	NA	NA	Negative	Negative	5.3	6	Positive	Negative	Negative	Negative	Negative	208	4.59	NA	3.69	Eligible	Eligible	Eligible	ifna2	190.54607179632464	3440	IFNA2	In	NA	NA	7.573996056343185	Published	Swab	Luminex (or other bead-based)	Days since LH peak
Cortez-2014	17	Ptid-17_Day-25	Luteal	Luteal	11	25	14	101	7	Negative	Negative	5.3	6	Positive	Negative	Negative	Negative	Negative	208	4.53	5.04	3.96	Eligible	Eligible	Eligible	ifna2	60.25595860743578	3440	IFNA2	In	NA	NA	5.913032008899505	Published	Swab	Luminex (or other bead-based)	Days since LH peak
Cortez-2014	18	Ptid-18_Day-4	Other	Follicular	-14	4	18	53	3.6	Positive	Negative	7	5	Negative	Negative	Negative	Negative	Negative	322	6.11	5.1	6.6	Eligible	Ineligible - active menses	Ineligible - active menses	ifna2	194.98445997580455	3440	IFNA2	In	NA	NA	7.60721533729206	Published	Swab	Luminex (or other bead-based)	Days since LH peak
Cortez-2014	18	Ptid-18_Day-5	Other	Follicular	-13	5	18	40	3.6	Positive	Negative	7	5	Negative	Negative	Negative	Negative	Negative	322	5.32	5.14	5.76	Eligible	Ineligible - active menses	Ineligible - active menses	ifna2	117.48975549395291	3440	IFNA2	In	NA	NA	6.876391156416839	Published	Swab	Luminex (or other bead-based)	Days since LH peak
Cortez-2014	18	Ptid-18_Day-6	Follicular	Follicular	-12	6	18	NA	NA	Negative	Negative	5.8	5	Negative	Negative	Negative	Negative	Negative	322	4.3	NA	4.48	Eligible	Eligible	Eligible	ifna2	173.78008287493762	3440	IFNA2	In	NA	NA	7.441118932547692	Published	Swab	Luminex (or other bead-based)	Days since LH peak
Cortez-2014	18	Ptid-18_Day-7	Follicular	Follicular	-11	7	18	NA	NA	Negative	Negative	5.8	5	Negative	Negative	Negative	Negative	Negative	322	4.2	NA	4.16	Eligible	Eligible	Eligible	ifna2	60.25595860743578	3440	IFNA2	In	NA	NA	5.913032008899505	Published	Swab	Luminex (or other bead-based)	Days since LH peak
Cortez-2014	18	Ptid-18_Day-8	Follicular	Follicular	-10	8	18	31	1.1	Negative	Positive	NA	5	Negative	Negative	Negative	Negative	Negative	322	4.05	5.39	2.85	Eligible	Eligible	Ineligible - missing co-variate information	ifna2	87.09635899560806	3440	IFNA2	In	NA	NA	6.444540504081483	Published	Swab	Luminex (or other bead-based)	Days since LH peak
Cortez-2014	18	Ptid-18_Day-9	Follicular	Follicular	-9	9	18	NA	NA	Negative	Negative	5.5	5	Negative	Negative	Negative	Negative	Negative	322	4	NA	3.88	Eligible	Eligible	Eligible	ifna2	67.60829753919819	3440	IFNA2	In	NA	NA	6.079128413643874	Published	Swab	Luminex (or other bead-based)	Days since LH peak
Cortez-2014	18	Ptid-18_Day-10	Follicular	Follicular	-8	10	18	24	0.4	Negative	Negative	5	5	Negative	Negative	Negative	Negative	Negative	322	2.87	5.3	4.04	Eligible	Eligible	Eligible	ifna2	45.708818961487495	3440	IFNA2	In	NA	NA	5.514400637513021	Published	Swab	Luminex (or other bead-based)	Days since LH peak
Cortez-2014	18	Ptid-18_Day-11	Follicular	Follicular	-7	11	18	NA	NA	Negative	Negative	5	5	Negative	Negative	Negative	Negative	Negative	322	4.05	NA	4.15	Eligible	Eligible	Eligible	ifna2	81.2830516164099	3440	IFNA2	In	NA	NA	6.344882661234862	Published	Swab	Luminex (or other bead-based)	Days since LH peak
Cortez-2014	18	Ptid-18_Day-12	Follicular	Follicular	-6	12	18	64	0.1	Negative	Negative	5	5	Negative	Negative	Negative	Negative	Negative	322	4.27	5.31	2.5	Eligible	Eligible	Eligible	ifna2	81.2830516164099	3440	IFNA2	In	NA	NA	6.344882661234862	Published	Swab	Luminex (or other bead-based)	Days since LH peak
Cortez-2014	18	Ptid-18_Day-13	Follicular	Follicular	-5	13	18	NA	NA	Negative	Positive	5.8	5	Negative	Negative	Negative	Negative	Negative	322	4.47	NA	4	Eligible	Eligible	Eligible	ifna2	208.92961308540387	3440	IFNA2	In	NA	NA	7.70687318013868	Published	Swab	Luminex (or other bead-based)	Days since LH peak
Cortez-2014	18	Ptid-18_Day-14	Follicular	Follicular	-4	14	18	NA	NA	Negative	Negative	5	5	Negative	Negative	Negative	Negative	Negative	322	2.85	NA	4.95	Eligible	Eligible	Eligible	ifna2	95.49925860214358	3440	IFNA2	In	NA	NA	6.577417627876978	Published	Swab	Luminex (or other bead-based)	Days since LH peak
Cortez-2014	18	Ptid-18_Day-15	Follicular	Follicular	-3	15	18	114	0.1	Negative	Negative	4.4	5	Negative	Negative	Negative	Negative	Negative	322	4.02	5.02	0.95	Eligible	Eligible	Eligible	ifna2	37.15352290971726	3440	IFNA2	In	NA	NA	5.215427108973159	Published	Swab	Luminex (or other bead-based)	Days since LH peak
Cortez-2014	18	Ptid-18_Day-16	Follicular	Follicular	-2	16	18	NA	NA	Negative	Negative	4.7	5	Negative	Negative	Negative	Negative	Negative	322	4.61	NA	4.94	Eligible	Eligible	Eligible	ifna2	50.11872336272722	3440	IFNA2	In	NA	NA	5.647277761308516	Published	Swab	Luminex (or other bead-based)	Days since LH peak
Cortez-2014	18	Ptid-18_Day-17	Follicular	Follicular	-1	17	18	54	0.3	Negative	Negative	5.8	5	Negative	Negative	Negative	Negative	Negative	322	3.18	5.26	5.09	Eligible	Eligible	Eligible	ifna2	18.620871366628677	3440	IFNA2	In	NA	NA	4.218848680506951	Published	Swab	Luminex (or other bead-based)	Days since LH peak
Cortez-2014	18	Ptid-18_Day-18	Periovulatory	Undefined	0	18	18	NA	NA	Negative	Negative	4.7	5	Negative	Negative	Negative	Negative	Negative	322	4.24	NA	5.34	Ineligible - outside of their phase definition	Eligible	Eligible	ifna2	37.15352290971726	3440	IFNA2	In	NA	NA	5.215427108973159	Published	Swab	Luminex (or other bead-based)	Days since LH peak
Cortez-2014	18	Ptid-18_Day-19	Periovulatory	Luteal	1	19	18	19	1	Negative	Negative	5	5	Negative	Negative	Negative	Negative	Negative	322	4.15	5.32	0.95	Eligible	Eligible	Eligible	ifna2	53.70317963702527	3440	IFNA2	In	NA	NA	5.746935604155137	Published	Swab	Luminex (or other bead-based)	Days since LH peak
Cortez-2014	18	Ptid-18_Day-20	Luteal	Luteal	2	20	18	NA	NA	Negative	Negative	5.3	5	Negative	Negative	Negative	Negative	Negative	322	4.96	NA	3.63	Eligible	Eligible	Eligible	ifna2	18.620871366628677	3440	IFNA2	In	NA	NA	4.218848680506951	Published	Swab	Luminex (or other bead-based)	Days since LH peak
Cortez-2014	18	Ptid-18_Day-21	Luteal	Luteal	3	21	18	NA	NA	Negative	Negative	4.7	5	Negative	Negative	Negative	Negative	Negative	322	4.74	NA	3.87	Eligible	Eligible	Eligible	ifna2	37.15352290971726	3440	IFNA2	In	NA	NA	5.215427108973159	Published	Swab	Luminex (or other bead-based)	Days since LH peak
Cortez-2014	18	Ptid-18_Day-22	Luteal	Luteal	4	22	18	41	5.4	Negative	Negative	4.4	5	Negative	Negative	Negative	Negative	Negative	322	4.73	5.29	4.38	Eligible	Eligible	Eligible	ifna2	8.511380382023766	3440	IFNA2	In	NA	NA	3.089393128245247	Published	Swab	Luminex (or other bead-based)	Days since LH peak
Cortez-2014	18	Ptid-18_Day-23	Luteal	Luteal	5	23	18	NA	NA	Negative	Negative	4.4	5	Negative	Negative	Negative	Negative	Negative	322	5.03	NA	2.34	Eligible	Eligible	Eligible	ifna2	45.708818961487495	3440	IFNA2	In	NA	NA	5.514400637513021	Published	Swab	Luminex (or other bead-based)	Days since LH peak
Cortez-2014	18	Ptid-18_Day-24	Luteal	Luteal	6	24	18	74	9.8	Negative	Negative	4.7	5	Negative	Negative	Negative	Negative	Negative	322	4.5	5.27	3.7	Eligible	Eligible	Eligible	ifna2	67.60829753919819	3440	IFNA2	In	NA	NA	6.079128413643874	Published	Swab	Luminex (or other bead-based)	Days since LH peak
Cortez-2014	18	Ptid-18_Day-25	Luteal	Luteal	7	25	18	NA	NA	Negative	Negative	4.7	5	Negative	Negative	Negative	Negative	Negative	322	4.4	NA	1.9	Eligible	Eligible	Eligible	ifna2	37.15352290971726	3440	IFNA2	In	NA	NA	5.215427108973159	Published	Swab	Luminex (or other bead-based)	Days since LH peak
Cortez-2014	18	Ptid-18_Day-26	Luteal	Luteal	8	26	18	70	7.6	Negative	Negative	4.4	5	Negative	Negative	Negative	Negative	Negative	322	4.36	5.33	0.95	Eligible	Eligible	Eligible	ifna2	53.70317963702527	3440	IFNA2	In	NA	NA	5.746935604155137	Published	Swab	Luminex (or other bead-based)	Days since LH peak
Cortez-2014	18	Ptid-18_Day-27	Luteal	Luteal	9	27	18	NA	NA	Negative	Negative	4.4	5	Negative	Negative	Negative	Negative	Negative	322	4.86	NA	4.2	Eligible	Eligible	Eligible	ifna2	60.25595860743578	3440	IFNA2	In	NA	NA	5.913032008899505	Published	Swab	Luminex (or other bead-based)	Days since LH peak
Cortez-2014	18	Ptid-18_Day-28	Luteal	Luteal	10	28	18	NA	NA	Negative	Negative	4.4	5	Negative	Negative	Negative	Negative	Negative	322	4.25	NA	3.34	Eligible	Eligible	Eligible	ifna2	64.56542290346556	3440	IFNA2	In	NA	NA	6.012689851746126	Published	Swab	Luminex (or other bead-based)	Days since LH peak
Cortez-2014	18	Ptid-18_Day-29	Luteal	Luteal	11	29	18	66	5.8	Negative	Negative	4.4	5	Negative	Negative	Negative	Negative	Negative	322	4.76	5.24	2.91	Eligible	Eligible	Eligible	ifna2	134.89628825916532	3440	IFNA2	In	NA	NA	7.0757068421100815	Published	Swab	Luminex (or other bead-based)	Days since LH peak
Cortez-2014	19	Ptid-19_Day-1	Other	Follicular	-17	1	18	25	0.5	Positive	Negative	7	0	Negative	Negative	Negative	Negative	Negative	551	0.95	4.32	0.95	Eligible	Ineligible - active menses	Ineligible - active menses	ifna2	104.71285480508996	3440	IFNA2	In	NA	NA	6.710294751672472	Published	Swab	Luminex (or other bead-based)	Days since LH peak
Cortez-2014	19	Ptid-19_Day-2	Other	Follicular	-16	2	18	NA	NA	Positive	Negative	7	0	Negative	Negative	Negative	Negative	Negative	551	3.15	NA	3.28	Eligible	Ineligible - active menses	Ineligible - active menses	ifna2	50.11872336272722	3440	IFNA2	In	NA	NA	5.647277761308516	Published	Swab	Luminex (or other bead-based)	Days since LH peak
Cortez-2014	19	Ptid-19_Day-3	Follicular	Follicular	-15	3	18	27	0.1	Negative	Negative	5	0	Negative	Negative	Negative	Negative	Negative	551	1.7	4.07	0.95	Eligible	Eligible	Eligible	ifna2	41.68693834703355	3440	IFNA2	In	NA	NA	5.381523513717528	Published	Swab	Luminex (or other bead-based)	Days since LH peak
Cortez-2014	19	Ptid-19_Day-4	Follicular	Follicular	-14	4	18	NA	NA	Negative	Negative	5	0	Negative	Negative	Negative	Negative	Negative	551	2.48	NA	0.95	Eligible	Eligible	Eligible	ifna2	37.15352290971726	3440	IFNA2	In	NA	NA	5.215427108973159	Published	Swab	Luminex (or other bead-based)	Days since LH peak
Cortez-2014	19	Ptid-19_Day-5	Follicular	Follicular	-13	5	18	31	0.3	Negative	Negative	5.5	0	Negative	Negative	Negative	Negative	Negative	551	2.53	4.03	1.97	Eligible	Eligible	Eligible	ifna2	46.77351412871981	3440	IFNA2	In	NA	NA	5.547619918461895	Published	Swab	Luminex (or other bead-based)	Days since LH peak
Cortez-2014	19	Ptid-19_Day-6	Follicular	Follicular	-12	6	18	NA	NA	Negative	Negative	5.8	0	Positive	Negative	Negative	Negative	Negative	551	1.45	NA	0.95	Eligible	Eligible	Eligible	ifna2	40.73802778041128	3440	IFNA2	In	NA	NA	5.348304232768654	Published	Swab	Luminex (or other bead-based)	Days since LH peak
Cortez-2014	19	Ptid-19_Day-7	Follicular	Follicular	-11	7	18	NA	NA	Negative	Negative	5.3	0	Positive	Negative	Negative	Negative	Negative	551	1.81	NA	0.95	Eligible	Eligible	Eligible	ifna2	14.12537544622754	3440	IFNA2	In	NA	NA	3.8202173091204665	Published	Swab	Luminex (or other bead-based)	Days since LH peak
Cortez-2014	19	Ptid-19_Day-8	Follicular	Follicular	-10	8	18	28	0.1	Negative	Negative	5.3	0	Positive	Negative	Negative	Negative	Negative	551	3.09	3.51	3.73	Eligible	Eligible	Eligible	ifna2	17.378008287493753	3440	IFNA2	In	NA	NA	4.119190837660329	Published	Swab	Luminex (or other bead-based)	Days since LH peak
Cortez-2014	19	Ptid-19_Day-9	Follicular	Follicular	-9	9	18	NA	NA	Negative	Positive	6.5	0	Positive	Negative	Negative	Negative	Negative	551	1.7	NA	3.54	Eligible	Eligible	Eligible	ifna2	31.622776601683793	3440	IFNA2	In	NA	NA	4.9828921423310435	Published	Swab	Luminex (or other bead-based)	Days since LH peak
Cortez-2014	19	Ptid-19_Day-10	Follicular	Follicular	-8	10	18	42	0.3	Negative	Negative	5.5	0	Positive	Negative	Negative	Negative	Negative	551	2.64	4.41	0.95	Eligible	Eligible	Eligible	ifna2	15.488166189124811	3440	IFNA2	In	NA	NA	3.953094432915961	Published	Swab	Luminex (or other bead-based)	Days since LH peak
Cortez-2014	19	Ptid-19_Day-11	Follicular	Follicular	-7	11	18	NA	NA	Negative	Negative	5.8	0	Positive	Negative	Negative	Negative	Negative	551	2.92	NA	0.95	Eligible	Eligible	Eligible	ifna2	25.118864315095795	3440	IFNA2	In	NA	NA	4.650699332842307	Published	Swab	Luminex (or other bead-based)	Days since LH peak
Cortez-2014	19	Ptid-19_Day-12	Follicular	Follicular	-6	12	18	60	0.3	Negative	Negative	5.5	0	Positive	Negative	Negative	Negative	Negative	551	2.67	4.45	0.95	Eligible	Eligible	Eligible	ifna2	21.87761623949553	3440	IFNA2	In	NA	NA	4.451383647149066	Published	Swab	Luminex (or other bead-based)	Days since LH peak
Cortez-2014	19	Ptid-19_Day-13	Follicular	Follicular	-5	13	18	NA	NA	Negative	Negative	5.5	0	Positive	Negative	Negative	Negative	Negative	551	2.6	NA	3.12	Eligible	Eligible	Eligible	ifna2	15.488166189124811	3440	IFNA2	In	NA	NA	3.953094432915961	Published	Swab	Luminex (or other bead-based)	Days since LH peak
Cortez-2014	19	Ptid-19_Day-14	Follicular	Follicular	-4	14	18	NA	NA	Negative	Negative	5.5	0	Positive	Negative	Negative	Negative	Negative	551	2.22	NA	0.95	Eligible	Eligible	Eligible	ifna2	14.12537544622754	3440	IFNA2	In	NA	NA	3.8202173091204665	Published	Swab	Luminex (or other bead-based)	Days since LH peak
Cortez-2014	19	Ptid-19_Day-15	Follicular	Follicular	-3	15	18	129	0.5	Negative	Positive	6.5	0	Negative	Negative	Negative	Negative	Negative	551	2.84	4.4	3.83	Eligible	Eligible	Eligible	ifna2	21.87761623949553	3440	IFNA2	In	NA	NA	4.451383647149066	Published	Swab	Luminex (or other bead-based)	Days since LH peak
Cortez-2014	19	Ptid-19_Day-16	Follicular	Follicular	-2	16	18	NA	NA	Negative	Negative	4.4	0	Negative	Negative	Negative	Negative	Negative	551	1.45	NA	2	Eligible	Eligible	Eligible	ifna2	31.622776601683793	3440	IFNA2	In	NA	NA	4.9828921423310435	Published	Swab	Luminex (or other bead-based)	Days since LH peak
Cortez-2014	19	Ptid-19_Day-17	Follicular	Follicular	-1	17	18	349	0.4	Negative	Negative	5.5	0	Negative	Negative	Negative	Negative	Negative	551	1.93	4.35	0.95	Eligible	Eligible	Eligible	ifna2	20.417379446695296	3440	IFNA2	In	NA	NA	4.351725804302445	Published	Swab	Luminex (or other bead-based)	Days since LH peak
Cortez-2014	19	Ptid-19_Day-18	Periovulatory	Undefined	0	18	18	NA	NA	Negative	Negative	5.3	0	Negative	Negative	Negative	Negative	Negative	551	2.04	NA	0.95	Ineligible - outside of their phase definition	Eligible	Eligible	ifna2	8.912509381337454	3440	IFNA2	In	NA	NA	3.155831690142994	Published	Swab	Luminex (or other bead-based)	Days since LH peak
Cortez-2014	19	Ptid-19_Day-19	Periovulatory	Luteal	1	19	18	145	1.3	Negative	Negative	5	0	Positive	Negative	Negative	Negative	Negative	551	1.78	4.68	0.95	Eligible	Eligible	Eligible	ifna2	5.7543993733715695	3440	IFNA2	In	NA	NA	2.5246653521143956	Published	Swab	Luminex (or other bead-based)	Days since LH peak
Cortez-2014	19	Ptid-19_Day-20	Luteal	Luteal	2	20	18	NA	NA	Negative	Negative	5.3	0	Positive	Negative	Negative	Negative	Negative	551	2.77	NA	0.95	Eligible	Eligible	Eligible	ifna2	5.7543993733715695	3440	IFNA2	In	NA	NA	2.5246653521143956	Published	Swab	Luminex (or other bead-based)	Days since LH peak
Cortez-2014	19	Ptid-19_Day-21	Luteal	Luteal	3	21	18	NA	NA	Negative	Negative	5.5	0	Positive	Negative	Negative	Negative	Negative	551	2.61	NA	1.3	Eligible	Eligible	Eligible	ifna2	8.912509381337454	3440	IFNA2	In	NA	NA	3.155831690142994	Published	Swab	Luminex (or other bead-based)	Days since LH peak
Cortez-2014	19	Ptid-19_Day-22	Luteal	Luteal	4	22	18	157	4.9	Negative	Negative	5.5	0	Positive	Negative	Negative	Negative	Negative	551	1.36	4.86	0.95	Eligible	Eligible	Eligible	ifna2	7.413102413009175	3440	IFNA2	In	NA	NA	2.890077442552005	Published	Swab	Luminex (or other bead-based)	Days since LH peak
Cortez-2014	19	Ptid-19_Day-23	Luteal	Luteal	5	23	18	NA	NA	Negative	Negative	5.8	0	Positive	Negative	Negative	Negative	Negative	551	1.95	NA	0.95	Eligible	Eligible	Eligible	ifna2	14.12537544622754	3440	IFNA2	In	NA	NA	3.8202173091204665	Published	Swab	Luminex (or other bead-based)	Days since LH peak
Cortez-2014	19	Ptid-19_Day-24	Luteal	Luteal	6	24	18	127	7.3	Negative	Negative	6.1	0	Positive	Negative	Negative	Negative	Negative	551	2.76	4.72	2.48	Eligible	Eligible	Eligible	ifna2	10.715193052376065	3440	IFNA2	In	NA	NA	3.4215859377339832	Published	Swab	Luminex (or other bead-based)	Days since LH peak
Cortez-2014	19	Ptid-19_Day-25	Luteal	Luteal	7	25	18	NA	NA	Negative	Negative	5.5	0	Positive	Negative	Negative	Negative	Negative	551	2.72	NA	0.95	Eligible	Eligible	Eligible	ifna2	7.413102413009175	3440	IFNA2	In	NA	NA	2.890077442552005	Published	Swab	Luminex (or other bead-based)	Days since LH peak
Cortez-2014	19	Ptid-19_Day-26	Luteal	Luteal	8	26	18	182	10.5	Negative	Negative	5	0	Positive	Negative	Negative	Negative	Negative	551	2.69	4.48	0.95	Eligible	Eligible	Eligible	ifna2	19.498445997580454	3440	IFNA2	In	NA	NA	4.2852872424046975	Published	Swab	Luminex (or other bead-based)	Days since LH peak
Cortez-2014	19	Ptid-19_Day-27	Luteal	Luteal	9	27	18	NA	NA	Negative	Negative	5.8	0	Positive	Negative	Negative	Negative	Negative	551	2.58	NA	0.95	Eligible	Eligible	Eligible	ifna2	16.595869074375607	3440	IFNA2	In	NA	NA	4.0527522757625825	Published	Swab	Luminex (or other bead-based)	Days since LH peak
Cortez-2014	19	Ptid-19_Day-28	Luteal	Luteal	10	28	18	NA	NA	Negative	Negative	5.8	0	Negative	Negative	Negative	Negative	Negative	551	3.31	NA	0.95	Eligible	Eligible	Eligible	ifna2	10.715193052376065	3440	IFNA2	In	NA	NA	3.4215859377339832	Published	Swab	Luminex (or other bead-based)	Days since LH peak
Cortez-2014	19	Ptid-19_Day-29	Luteal	Luteal	11	29	18	NA	NA	Negative	Negative	5.8	0	Negative	Negative	Negative	Negative	Negative	551	3.29	4.24	0.95	Eligible	Eligible	Eligible	ifna2	12.302687708123818	3440	IFNA2	In	NA	NA	3.6209016234272253	Published	Swab	Luminex (or other bead-based)	Days since LH peak
Cortez-2014	19	Ptid-19_Day-30	Luteal	Luteal	12	30	18	NA	NA	Negative	Negative	7	0	Negative	Negative	Negative	Negative	Negative	551	3.05	NA	0.95	Eligible	Eligible	Eligible	ifna2	7.413102413009175	3440	IFNA2	In	NA	NA	2.890077442552005	Published	Swab	Luminex (or other bead-based)	Days since LH peak
Cortez-2014	19	Ptid-19_Day-31	Other	Luteal	13	31	18	38	1.3	Negative	Negative	5.8	0	Negative	Negative	Negative	Negative	Negative	551	2.74	4.23	1.89	Eligible	Ineligible - days since LH peak outside of allowed windows	Ineligible - days since LH peak outside of allowed windows	ifna2	6.456542290346556	3440	IFNA2	In	NA	NA	2.690761756858764	Published	Swab	Luminex (or other bead-based)	Days since LH peak
Cortez-2014	20	Ptid-20_Day-2	Other	Follicular	-11	2	13	31	0.2	Positive	Negative	7	0	Positive	Negative	Negative	Negative	Negative	427	3.28	0.48	4.25	Eligible	Ineligible - active menses	Ineligible - active menses	ifna2	28.183829312644534	3440	IFNA2	In	NA	NA	4.816795737586675	Published	Swab	Luminex (or other bead-based)	Days since LH peak
Cortez-2014	20	Ptid-20_Day-3	Other	Follicular	-10	3	13	NA	NA	Positive	Negative	7	0	Positive	Negative	Negative	Negative	Negative	427	3.27	NA	3.78	Eligible	Ineligible - active menses	Ineligible - active menses	ifna2	67.60829753919819	3440	IFNA2	In	NA	NA	6.079128413643874	Published	Swab	Luminex (or other bead-based)	Days since LH peak
Cortez-2014	20	Ptid-20_Day-4	Other	Follicular	-9	4	13	NA	NA	Positive	Negative	7	0	Positive	Negative	Negative	Negative	Negative	427	3.58	NA	3.66	Eligible	Ineligible - active menses	Ineligible - active menses	ifna2	41.68693834703355	3440	IFNA2	In	NA	NA	5.381523513717528	Published	Swab	Luminex (or other bead-based)	Days since LH peak
Cortez-2014	20	Ptid-20_Day-5	Other	Follicular	-8	5	13	28	0.3	Positive	Negative	7	0	Positive	Negative	Negative	Negative	Negative	427	0.95	4.37	3.12	Eligible	Ineligible - active menses	Ineligible - active menses	ifna2	12.302687708123818	3440	IFNA2	In	NA	NA	3.6209016234272253	Published	Swab	Luminex (or other bead-based)	Days since LH peak
Cortez-2014	20	Ptid-20_Day-6	Follicular	Follicular	-7	6	13	NA	NA	Negative	Negative	5.8	0	Positive	Negative	Negative	Negative	Negative	427	0.95	NA	3.13	Eligible	Eligible	Eligible	ifna2	12.302687708123818	3440	IFNA2	In	NA	NA	3.6209016234272253	Published	Swab	Luminex (or other bead-based)	Days since LH peak
Cortez-2014	20	Ptid-20_Day-7	Follicular	Follicular	-6	7	13	24	0.3	Negative	Negative	5.8	0	Positive	Negative	Negative	Negative	Negative	427	3.33	4.45	0.95	Eligible	Eligible	Eligible	ifna2	8.128305161640993	3440	IFNA2	In	NA	NA	3.0229545663475	Published	Swab	Luminex (or other bead-based)	Days since LH peak
Cortez-2014	20	Ptid-20_Day-8	Follicular	Follicular	-5	8	13	NA	NA	Negative	Positive	6.5	0	Positive	Negative	Negative	Negative	Negative	427	2.99	NA	2.77	Eligible	Eligible	Eligible	ifna2	19.054607179632473	3440	IFNA2	In	NA	NA	4.252067961455824	Published	Swab	Luminex (or other bead-based)	Days since LH peak
Cortez-2014	20	Ptid-20_Day-9	Follicular	Follicular	-4	9	13	62	0.1	Negative	Positive	5.5	0	Positive	Negative	Negative	Negative	Negative	427	3.04	4.41	0.95	Eligible	Eligible	Eligible	ifna2	20.417379446695296	3440	IFNA2	In	NA	NA	4.351725804302445	Published	Swab	Luminex (or other bead-based)	Days since LH peak
Cortez-2014	20	Ptid-20_Day-10	Follicular	Follicular	-3	10	13	NA	NA	Negative	Negative	5.5	0	Negative	Negative	Negative	Negative	Negative	427	2.55	NA	1.6	Eligible	Eligible	Eligible	ifna2	19.054607179632473	3440	IFNA2	In	NA	NA	4.252067961455824	Published	Swab	Luminex (or other bead-based)	Days since LH peak
Cortez-2014	20	Ptid-20_Day-11	Follicular	Follicular	-2	11	13	NA	NA	Negative	Positive	5.5	0	Negative	Negative	Negative	Negative	Negative	427	0.95	NA	2.72	Eligible	Eligible	Eligible	ifna2	7.413102413009175	3440	IFNA2	In	NA	NA	2.890077442552005	Published	Swab	Luminex (or other bead-based)	Days since LH peak
Cortez-2014	20	Ptid-20_Day-12	Follicular	Follicular	-1	12	13	181	0.3	Negative	Negative	5.5	0	Negative	Negative	Negative	Negative	Negative	427	3.32	4.51	3.12	Eligible	Eligible	Eligible	ifna2	9.772372209558107	3440	IFNA2	In	NA	NA	3.288708813938489	Published	Swab	Luminex (or other bead-based)	Days since LH peak
Cortez-2014	20	Ptid-20_Day-13	Periovulatory	Undefined	0	13	13	NA	NA	Negative	Negative	6.1	0	Negative	Negative	Negative	Negative	Negative	427	3.12	NA	2.92	Ineligible - outside of their phase definition	Eligible	Eligible	ifna2	17.378008287493753	3440	IFNA2	In	NA	NA	4.119190837660329	Published	Swab	Luminex (or other bead-based)	Days since LH peak
Cortez-2014	20	Ptid-20_Day-14	Periovulatory	Luteal	1	14	13	175	0.9	Negative	Negative	5.8	0	Negative	Negative	Negative	Negative	Negative	427	3.56	4.39	3.63	Eligible	Eligible	Eligible	ifna2	14.12537544622754	3440	IFNA2	In	NA	NA	3.8202173091204665	Published	Swab	Luminex (or other bead-based)	Days since LH peak
Cortez-2014	20	Ptid-20_Day-15	Luteal	Luteal	2	15	13	NA	NA	Negative	Positive	5.8	0	Negative	Negative	Negative	Negative	Negative	427	2.91	NA	0.95	Eligible	Eligible	Eligible	ifna2	20.417379446695296	3440	IFNA2	In	NA	NA	4.351725804302445	Published	Swab	Luminex (or other bead-based)	Days since LH peak
Cortez-2014	20	Ptid-20_Day-16	Luteal	Luteal	3	16	13	NA	NA	Negative	Positive	5.8	0	Negative	Positive	Negative	Negative	Negative	427	3.11	4.51	3.69	Eligible	Eligible	Eligible	ifna2	11.481536214968829	3440	IFNA2	In	NA	NA	3.5212437805806043	Published	Swab	Luminex (or other bead-based)	Days since LH peak
Cortez-2014	20	Ptid-20_Day-17	Luteal	Luteal	4	17	13	NA	NA	Negative	Negative	5.3	0	Negative	Positive	Negative	Negative	Negative	427	3.32	NA	3.21	Eligible	Eligible	Eligible	ifna2	38.90451449942807	3440	IFNA2	In	NA	NA	5.281865670870906	Published	Swab	Luminex (or other bead-based)	Days since LH peak
Cortez-2014	20	Ptid-20_Day-18	Luteal	Luteal	5	18	13	NA	NA	Negative	Negative	5.5	0	Negative	Positive	Negative	Negative	Negative	427	2.86	NA	3.23	Eligible	Eligible	Eligible	ifna2	45.708818961487495	3440	IFNA2	In	NA	NA	5.514400637513021	Published	Swab	Luminex (or other bead-based)	Days since LH peak
Cortez-2014	20	Ptid-20_Day-19	Luteal	Luteal	6	19	13	91	2.3	Negative	Negative	6.1	0	Negative	Positive	Negative	Negative	Negative	427	3.43	4.42	0.95	Eligible	Eligible	Eligible	ifna2	52.48074602497726	3440	IFNA2	In	NA	NA	5.713716323206263	Published	Swab	Luminex (or other bead-based)	Days since LH peak
Cortez-2014	20	Ptid-20_Day-20	Luteal	Luteal	7	20	13	NA	NA	Negative	Negative	6.5	0	Negative	Positive	Negative	Negative	Negative	427	3.84	NA	2.58	Eligible	Eligible	Eligible	ifna2	45.708818961487495	3440	IFNA2	In	NA	NA	5.514400637513021	Published	Swab	Luminex (or other bead-based)	Days since LH peak
[truncated: 8,194 more rows]
