# Supplementary material for: Changes in concentrations of cervicovaginal immune mediators across the menstrual cycle: a systematic review and meta-analysis of individual patient data
Source: BMC Med. 2022 Oct 5;20:353. doi: 10.1186/s12916-022-02532-9 (PMC9533580; doi:10.1186/s12916-022-02532-9)
Supplement: Supplementary file 3 — Additional file 3. Code and data. IPD from co-authors who agreed to share it, results of all analyses presented in the paper, and R code files necessary to reproduce the analysis and figures. [file 12916_2022_2532_MOESM3_ESM.zip › MenstrualCycleMetaanalysis/data/data_complete/01_study/Fidel-2003.csv]

StudyName	Ptid	Visit	SampleId	Phase	TheirPhase	SerumProgesterone	SerumEstradiol	Treatment	TreatmentTimepoint	TotalProtein	EligibilityTheirPhase	EligibilityPrimary	EligibilitySecondary	Assay	Concentration	EntrezId	OfficialSymbol	Detectable	LowerLOD	UpperLOD	Log2Concentration	Published	SampleType	AssayMethod	OurPhasingMethod	TotalProteinAssay
Fidel-2003	7049	Baseline	7049 Baseline	Follicular	Follicular	0.58	149.44	None	0	503000000	Eligible	Eligible	Eligible	IgE-tot	21510	NA	IgE	In	NA	NA	14.392719904310423	Published	CVL	ELISA	Serum progesterone plus LH	BCA
Fidel-2003	7049	Treatment	7049 Treatment	Other	Follicular	1.1	141.63	Ag	16	790000000	Ineligible - post-treatment	Ineligible - post-treatment	Ineligible - post-treatment	IgE-tot	34434	NA	IgE	In	NA	NA	15.071546159788424	Published	CVL	ELISA	Serum progesterone plus LH	BCA
Fidel-2003	7050	Baseline	7050 Baseline	Follicular	Follicular	0.15	78.83	None	0	568000000	Eligible	Eligible	Eligible	IgE-tot	161242	NA	IgE	In	NA	NA	17.298868057629207	Published	CVL	ELISA	Serum progesterone plus LH	BCA
Fidel-2003	7050	Treatment	7050 Treatment	Follicular	Follicular	0.11	106.85	Ag	16	1312000000	Ineligible - post-treatment	Ineligible - post-treatment	Ineligible - post-treatment	IgE-tot	209100	NA	IgE	In	NA	NA	17.673833536364302	Published	CVL	ELISA	Serum progesterone plus LH	BCA
Fidel-2003	7052	Baseline	7052 Baseline	Follicular	Follicular	0.59	34.43	None	0	794000000	Eligible	Eligible	Eligible	IgE-tot	148942	NA	IgE	In	NA	NA	17.184391109804835	Published	CVL	ELISA	Serum progesterone plus LH	BCA
Fidel-2003	7052	Treatment	7052 Treatment	Follicular	Follicular	0.52	41.53	PBS	16	239000000	Ineligible - post-treatment	Ineligible - post-treatment	Ineligible - post-treatment	IgE-tot	51784	NA	IgE	In	NA	NA	15.660218788535618	Published	CVL	ELISA	Serum progesterone plus LH	BCA
Fidel-2003	7053	Baseline	7053 Baseline	Follicular	Follicular	0.41	31.5	None	0	947000000	Eligible	Eligible	Eligible	IgE-tot	30595	NA	IgE	In	NA	NA	14.90100827872212	Published	CVL	ELISA	Serum progesterone plus LH	BCA
Fidel-2003	7053	Treatment	7053 Treatment	Follicular	Follicular	0.48	23.33	PBS	16	422000000	Ineligible - post-treatment	Ineligible - post-treatment	Ineligible - post-treatment	IgE-tot	185	NA	IgE	Below	NA	NA	7.531381460516312	Published	CVL	ELISA	Serum progesterone plus LH	BCA
Fidel-2003	7054	Baseline	7054 Baseline	Follicular	Follicular	0.5	19.12	None	0	440000000	Eligible	Eligible	Eligible	IgE-tot	139606	NA	IgE	In	NA	NA	17.09100142160207	Published	CVL	ELISA	Serum progesterone plus LH	BCA
Fidel-2003	7054	Treatment	7054 Treatment	Follicular	Follicular	0.59	28.17	Ag	16	142000000	Ineligible - post-treatment	Ineligible - post-treatment	Ineligible - post-treatment	IgE-tot	90647	NA	IgE	In	NA	NA	16.467971653719193	Published	CVL	ELISA	Serum progesterone plus LH	BCA
Fidel-2003	7055	Baseline	7055 Baseline	Follicular	Follicular	0.66	61.42	None	0	371000000	Eligible	Eligible	Eligible	IgE-tot	17702	NA	IgE	In	NA	NA	14.11162474703725	Published	CVL	ELISA	Serum progesterone plus LH	BCA
Fidel-2003	7055	Treatment	7055 Treatment	Other	Follicular	1.11	63.64	PBS	16	395000000	Ineligible - post-treatment	Ineligible - post-treatment	Ineligible - post-treatment	IgE-tot	1276	NA	IgE	In	NA	NA	10.31741261376487	Published	CVL	ELISA	Serum progesterone plus LH	BCA
Fidel-2003	7056	Baseline	7056 Baseline	Follicular	Follicular	0.33	51.7	None	0	375000000	Eligible	Eligible	Eligible	IgE-tot	38761	NA	IgE	In	NA	NA	15.242318171056587	Published	CVL	ELISA	Serum progesterone plus LH	BCA
Fidel-2003	7056	Treatment	7056 Treatment	Follicular	Follicular	0.44	101.05	Ag	16	426000000	Ineligible - post-treatment	Ineligible - post-treatment	Ineligible - post-treatment	IgE-tot	37798	NA	IgE	In	NA	NA	15.206022278905387	Published	CVL	ELISA	Serum progesterone plus LH	BCA
Fidel-2003	7057	Baseline	7057 Baseline	Follicular	Follicular	0.38	5	None	0	656000000	Eligible	Eligible	Eligible	IgE-tot	182432	NA	IgE	In	NA	NA	17.47699928613306	Published	CVL	ELISA	Serum progesterone plus LH	BCA
Fidel-2003	7057	Treatment	7057 Treatment	Follicular	Follicular	0.23	5	Ag	40	375000000	Ineligible - post-treatment	Ineligible - post-treatment	Ineligible - post-treatment	IgE-tot	22941	NA	IgE	In	NA	NA	14.485640659464513	Published	CVL	ELISA	Serum progesterone plus LH	BCA
Fidel-2003	7058	Baseline	7058 Baseline	Follicular	Follicular	0.18	108.33	None	0	229000000	Eligible	Eligible	Eligible	IgE-tot	36356	NA	IgE	In	NA	NA	15.149905858025047	Published	CVL	ELISA	Serum progesterone plus LH	BCA
Fidel-2003	7058	Treatment	7058 Treatment	Follicular	Follicular	0.84	211.41	PBS	40	137000000	Ineligible - post-treatment	Ineligible - post-treatment	Ineligible - post-treatment	IgE-tot	30116	NA	IgE	In	NA	NA	14.87824254386927	Published	CVL	ELISA	Serum progesterone plus LH	BCA
Fidel-2003	7059	Baseline	7059 Baseline	Follicular	Follicular	0.68	51.75	None	0	407000000	Eligible	Eligible	Eligible	IgE-tot	49368	NA	IgE	In	NA	NA	15.59128857924609	Published	CVL	ELISA	Serum progesterone plus LH	BCA
Fidel-2003	7059	Treatment	7059 Treatment	Follicular	Follicular	0.54	76.82	Ag	16	655000000	Ineligible - post-treatment	Ineligible - post-treatment	Ineligible - post-treatment	IgE-tot	25329	NA	IgE	In	NA	NA	14.62850249949289	Published	CVL	ELISA	Serum progesterone plus LH	BCA
Fidel-2003	7060	Baseline	7060 Baseline	Follicular	Follicular	0.13	74.55	None	0	342000000	Eligible	Eligible	Eligible	IgE-tot	36356	NA	IgE	In	NA	NA	15.149905858025047	Published	CVL	ELISA	Serum progesterone plus LH	BCA
Fidel-2003	7060	Treatment	7060 Treatment	Follicular	Follicular	0.17	183.99	PBS	40	399000000	Ineligible - post-treatment	Ineligible - post-treatment	Ineligible - post-treatment	IgE-tot	1733	NA	IgE	In	NA	NA	10.75905593916017	Published	CVL	ELISA	Serum progesterone plus LH	BCA
Fidel-2003	7061	Baseline	7061 Baseline	Follicular	Follicular	0.15	71.24	None	0	312000000	Eligible	Eligible	Eligible	IgE-tot	5905	NA	IgE	In	NA	NA	12.527721344284519	Published	CVL	ELISA	Serum progesterone plus LH	BCA
Fidel-2003	7061	Treatment	7061 Treatment	Follicular	Follicular	0.21	126.75	PBS	16	429000000	Ineligible - post-treatment	Ineligible - post-treatment	Ineligible - post-treatment	IgE-tot	185	NA	IgE	Below	NA	NA	7.531381460516312	Published	CVL	ELISA	Serum progesterone plus LH	BCA
Fidel-2003	7062	Baseline	7062 Baseline	Follicular	Follicular	0.76	52.84	None	0	804000000	Eligible	Eligible	Eligible	IgE-tot	46954	NA	IgE	In	NA	NA	15.518960445508391	Published	CVL	ELISA	Serum progesterone plus LH	BCA
Fidel-2003	7062	Treatment	7062 Treatment	Follicular	Follicular	0.73	74.34	PBS	40	585000000	Ineligible - post-treatment	Ineligible - post-treatment	Ineligible - post-treatment	IgE-tot	80414	NA	IgE	In	NA	NA	16.295159074638576	Published	CVL	ELISA	Serum progesterone plus LH	BCA
Fidel-2003	7063	Baseline	7063 Baseline	Follicular	Follicular	0.29	41.95	None	0	54000000	Eligible	Eligible	Eligible	IgE-tot	177007	NA	IgE	In	NA	NA	17.433446889352975	Published	CVL	ELISA	Serum progesterone plus LH	BCA
Fidel-2003	7063	Treatment	7063 Treatment	Follicular	Follicular	0.34	67.76	Ag	40	571000000	Ineligible - post-treatment	Ineligible - post-treatment	Ineligible - post-treatment	IgE-tot	67288	NA	IgE	In	NA	NA	16.0380616201336	Published	CVL	ELISA	Serum progesterone plus LH	BCA
Fidel-2003	7064	Baseline	7064 Baseline	Follicular	Follicular	0.25	38.23	None	0	1030000000	Eligible	Eligible	Eligible	IgE-tot	178980	NA	IgE	In	NA	NA	17.449438857943733	Published	CVL	ELISA	Serum progesterone plus LH	BCA
Fidel-2003	7064	Treatment	7064 Treatment	Follicular	Follicular	0.2	55.22	Ag	40	644000000	Ineligible - post-treatment	Ineligible - post-treatment	Ineligible - post-treatment	IgE-tot	79440	NA	IgE	In	NA	NA	16.277578002415737	Published	CVL	ELISA	Serum progesterone plus LH	BCA
Fidel-2003	7065	Baseline	7065 Baseline	Follicular	Follicular	0.34	37.77	None	0	764000000	Eligible	Eligible	Eligible	IgE-tot	93087	NA	IgE	In	NA	NA	16.506292082832108	Published	CVL	ELISA	Serum progesterone plus LH	BCA
Fidel-2003	7065	Treatment	7065 Treatment	Follicular	Follicular	0.25	91.07	Ag	40	464000000	Ineligible - post-treatment	Ineligible - post-treatment	Ineligible - post-treatment	IgE-tot	69716	NA	IgE	In	NA	NA	16.089202175838757	Published	CVL	ELISA	Serum progesterone plus LH	BCA
Fidel-2003	7066	Baseline	7066 Baseline	Follicular	Follicular	0.4	396.56	None	0	396000000	Eligible	Eligible	Eligible	IgE-tot	82849	NA	IgE	In	NA	NA	16.338196663553237	Published	CVL	ELISA	Serum progesterone plus LH	BCA
Fidel-2003	7066	Treatment	7066 Treatment	Follicular	Follicular	0.36	21.55	PBS	40	326000000	Ineligible - post-treatment	Ineligible - post-treatment	Ineligible - post-treatment	IgE-tot	66802	NA	IgE	In	NA	NA	16.02760367606447	Published	CVL	ELISA	Serum progesterone plus LH	BCA
Fidel-2003	7067	Baseline	7067 Baseline	Follicular	Follicular	0.65	31.24	None	0	606000000	Eligible	Eligible	Eligible	IgE-tot	203169	NA	IgE	In	NA	NA	17.63232076356409	Published	CVL	ELISA	Serum progesterone plus LH	BCA
Fidel-2003	7067	Treatment	7067 Treatment	Follicular	Follicular	0.61	23.69	Ag	16	308000000	Ineligible - post-treatment	Ineligible - post-treatment	Ineligible - post-treatment	IgE-tot	687361	NA	IgE	In	NA	NA	19.390708471764174	Published	CVL	ELISA	Serum progesterone plus LH	BCA
Fidel-2003	7068	Baseline	7068 Baseline	Follicular	Follicular	0.33	23.75	None	0	335000000	Eligible	Eligible	Eligible	IgE-tot	102854	NA	IgE	In	NA	NA	16.650238375912192	Published	CVL	ELISA	Serum progesterone plus LH	BCA
Fidel-2003	7068	Treatment	7068 Treatment	Follicular	Follicular	0.45	38.34	PBS	16	540000000	Ineligible - post-treatment	Ineligible - post-treatment	Ineligible - post-treatment	IgE-tot	91135	NA	IgE	In	NA	NA	16.475717600746112	Published	CVL	ELISA	Serum progesterone plus LH	BCA
Fidel-2003	7069	Baseline	7069 Baseline	Follicular	Follicular	0.75	16.79	None	0	362000000	Eligible	Eligible	Eligible	IgE-tot	190821	NA	IgE	In	NA	NA	17.541860424232624	Published	CVL	ELISA	Serum progesterone plus LH	BCA
Fidel-2003	7069	Treatment	7069 Treatment	Follicular	Follicular	0.71	20.47	Ag	16	249000000	Ineligible - post-treatment	Ineligible - post-treatment	Ineligible - post-treatment	IgE-tot	90160	NA	IgE	In	NA	NA	16.460199895059585	Published	CVL	ELISA	Serum progesterone plus LH	BCA
Fidel-2003	7070	Baseline	7070 Baseline	Follicular	Follicular	0.68	184.44	None	0	717000000	Eligible	Eligible	Eligible	IgE-tot	162226	NA	IgE	In	NA	NA	17.307645533603765	Published	CVL	ELISA	Serum progesterone plus LH	BCA
Fidel-2003	7070	Treatment	7070 Treatment	Other	Follicular	1.09	297.87	Ag	16	988000000	Ineligible - post-treatment	Ineligible - post-treatment	Ineligible - post-treatment	IgE-tot	362125	NA	IgE	In	NA	NA	18.46612825393249	Published	CVL	ELISA	Serum progesterone plus LH	BCA
Fidel-2003	7071	Baseline	7071 Baseline	Follicular	Follicular	0.23	24.02	None	0	211000000	Eligible	Eligible	Eligible	IgE-tot	269547	NA	IgE	In	NA	NA	18.040177327210394	Published	CVL	ELISA	Serum progesterone plus LH	BCA
Fidel-2003	7071	Treatment	7071 Treatment	Follicular	Follicular	0.29	42.73	PBS	16	110000000	Ineligible - post-treatment	Ineligible - post-treatment	Ineligible - post-treatment	IgE-tot	44059	NA	IgE	In	NA	NA	15.427149130343736	Published	CVL	ELISA	Serum progesterone plus LH	BCA
Fidel-2003	7072	Baseline	7072 Baseline	Follicular	Follicular	0.51	26.95	None	0	446000000	Eligible	Eligible	Eligible	IgE-tot	66317	NA	IgE	In	NA	NA	16.017091124274902	Published	CVL	ELISA	Serum progesterone plus LH	BCA
Fidel-2003	7072	Treatment	7072 Treatment	Follicular	Follicular	0.54	25.09	Ag	16	347000000	Ineligible - post-treatment	Ineligible - post-treatment	Ineligible - post-treatment	IgE-tot	28199	NA	IgE	In	NA	NA	14.783356381867803	Published	CVL	ELISA	Serum progesterone plus LH	BCA
Fidel-2003	7073	Baseline	7073 Baseline	Follicular	Follicular	0.47	22.1	None	0	138000000	Eligible	Eligible	Eligible	IgE-tot	9657	NA	IgE	In	NA	NA	13.237359362198834	Published	CVL	ELISA	Serum progesterone plus LH	BCA
Fidel-2003	7073	Treatment	7073 Treatment	Follicular	Follicular	0.49	21.85	Ag	40	110000000	Ineligible - post-treatment	Ineligible - post-treatment	Ineligible - post-treatment	IgE-tot	185	NA	IgE	Below	NA	NA	7.531381460516312	Published	CVL	ELISA	Serum progesterone plus LH	BCA
Fidel-2003	7074	Baseline	7074 Baseline	Follicular	Follicular	0.51	22.12	None	0	183000000	Eligible	Eligible	Eligible	IgE-tot	61795	NA	IgE	In	NA	NA	15.915202490057297	Published	CVL	ELISA	Serum progesterone plus LH	BCA
Fidel-2003	7074	Treatment	7074 Treatment	Follicular	Follicular	0.32	17.26	PBS	40	544000000	Ineligible - post-treatment	Ineligible - post-treatment	Ineligible - post-treatment	IgE-tot	255970	NA	IgE	In	NA	NA	17.965615208930007	Published	CVL	ELISA	Serum progesterone plus LH	BCA
Fidel-2003	7075	Baseline	7075 Baseline	Follicular	Follicular	0.61	34.05	None	0	352000000	Eligible	Eligible	Eligible	IgE-tot	71704	NA	IgE	In	NA	NA	16.12976598131065	Published	CVL	ELISA	Serum progesterone plus LH	BCA
Fidel-2003	7075	Treatment	7075 Treatment	Follicular	Follicular	0.52	31.34	PBS	16	220000000	Ineligible - post-treatment	Ineligible - post-treatment	Ineligible - post-treatment	IgE-tot	10179	NA	IgE	In	NA	NA	13.313308215432134	Published	CVL	ELISA	Serum progesterone plus LH	BCA
Fidel-2003	7076	Baseline	7076 Baseline	Follicular	Follicular	0.31	22	None	0	388000000	Eligible	Eligible	Eligible	IgE-tot	185	NA	IgE	Below	NA	NA	7.531381460516312	Published	CVL	ELISA	Serum progesterone plus LH	BCA
Fidel-2003	7076	Treatment	7076 Treatment	Follicular	Follicular	0.18	17.99	Ag	16	216000000	Ineligible - post-treatment	Ineligible - post-treatment	Ineligible - post-treatment	IgE-tot	4548	NA	IgE	In	NA	NA	12.151016538892248	Published	CVL	ELISA	Serum progesterone plus LH	BCA
Fidel-2003	7078	Baseline	7078 Baseline	Follicular	Follicular	0.51	81.26	None	0	340000000	Eligible	Eligible	Eligible	IgE-tot	95190	NA	IgE	In	NA	NA	16.538522401526155	Published	CVL	ELISA	Serum progesterone plus LH	BCA
Fidel-2003	7078	Treatment	7078 Treatment	Follicular	Follicular	0.67	143.93	PBS	16	308000000	Ineligible - post-treatment	Ineligible - post-treatment	Ineligible - post-treatment	IgE-tot	164891	NA	IgE	In	NA	NA	17.331153130885255	Published	CVL	ELISA	Serum progesterone plus LH	BCA
Fidel-2003	7079	Baseline	7079 Baseline	Follicular	Follicular	0.26	18.46	None	0	328000000	Eligible	Eligible	Eligible	IgE-tot	120266	NA	IgE	In	NA	NA	16.875869315085893	Published	CVL	ELISA	Serum progesterone plus LH	BCA
Fidel-2003	7079	Treatment	7079 Treatment	Follicular	Follicular	0.23	41.17	PBS	40	766000000	Ineligible - post-treatment	Ineligible - post-treatment	Ineligible - post-treatment	IgE-tot	40661	NA	IgE	In	NA	NA	15.31135807622005	Published	CVL	ELISA	Serum progesterone plus LH	BCA
Fidel-2003	7080	Baseline	7080 Baseline	Follicular	Follicular	0.42	66.19	None	0	397000000	Eligible	Eligible	Eligible	IgE-tot	7956	NA	IgE	In	NA	NA	12.957827560833744	Published	CVL	ELISA	Serum progesterone plus LH	BCA
Fidel-2003	7080	Treatment	7080 Treatment	Follicular	Follicular	0.47	86.34	Ag	16	311000000	Ineligible - post-treatment	Ineligible - post-treatment	Ineligible - post-treatment	IgE-tot	4548	NA	IgE	In	NA	NA	12.151016538892248	Published	CVL	ELISA	Serum progesterone plus LH	BCA
Fidel-2003	7081	Baseline	7081 Baseline	Follicular	Follicular	0.34	5	None	0	180000000	Eligible	Eligible	Eligible	IgE-tot	185	NA	IgE	Below	NA	NA	7.531381460516312	Published	CVL	ELISA	Serum progesterone plus LH	BCA
Fidel-2003	7081	Treatment	7081 Treatment	Follicular	Follicular	0.59	5	PBS	16	611000000	Ineligible - post-treatment	Ineligible - post-treatment	Ineligible - post-treatment	IgE-tot	78594.09999999999	NA	IgE	In	NA	NA	16.2621333940661	Published	CVL	ELISA	Serum progesterone plus LH	BCA
Fidel-2003	7082	Baseline	7082 Baseline	Follicular	Follicular	0.65	43.17	None	0	526000000	Eligible	Eligible	Eligible	IgE-tot	641143	NA	IgE	In	NA	NA	19.290286644669354	Published	CVL	ELISA	Serum progesterone plus LH	BCA
Fidel-2003	7082	Treatment	7082 Treatment	Follicular	Follicular	0.72	91.69	Ag	40	513000000	Ineligible - post-treatment	Ineligible - post-treatment	Ineligible - post-treatment	IgE-tot	57806	NA	IgE	In	NA	NA	15.81893162523378	Published	CVL	ELISA	Serum progesterone plus LH	BCA
Fidel-2003	7083	Baseline	7083 Baseline	Other	Follicular	1.06	44.35	None	0	147000000	Eligible	Ineligible - serum progesterone outside of allowed windows	Ineligible - serum progesterone outside of allowed windows	IgE-tot	60799	NA	IgE	In	NA	NA	15.891759974486316	Published	CVL	ELISA	Serum progesterone plus LH	BCA
Fidel-2003	7083	Treatment	7083 Treatment	Other	Follicular	1.13	51.61	Ag	16	133000000	Ineligible - post-treatment	Ineligible - post-treatment	Ineligible - post-treatment	IgE-tot	82515	NA	IgE	In	NA	NA	16.332368783253845	Published	CVL	ELISA	Serum progesterone plus LH	BCA
Fidel-2003	7084	Baseline	7084 Baseline	Follicular	Follicular	0.2	26.41	None	0	534000000.00000006	Eligible	Eligible	Eligible	IgE-tot	379555	NA	IgE	In	NA	NA	18.53394943116565	Published	CVL	ELISA	Serum progesterone plus LH	BCA
Fidel-2003	7084	Treatment	7084 Treatment	Follicular	Follicular	0.19	30.29	PBS	16	1000000000	Ineligible - post-treatment	Ineligible - post-treatment	Ineligible - post-treatment	IgE-tot	382254	NA	IgE	In	NA	NA	18.544172072818103	Published	CVL	ELISA	Serum progesterone plus LH	BCA
Fidel-2003	7085	Baseline	7085 Baseline	Follicular	Follicular	0.22	69.53	None	0	501000000	Eligible	Eligible	Eligible	IgE-tot	54805	NA	IgE	In	NA	NA	15.742019899489678	Published	CVL	ELISA	Serum progesterone plus LH	BCA
Fidel-2003	7085	Treatment	7085 Treatment	Follicular	Follicular	0.29	56.5	Ag	16	211000000	Ineligible - post-treatment	Ineligible - post-treatment	Ineligible - post-treatment	IgE-tot	142202	NA	IgE	In	NA	NA	17.117582230320938	Published	CVL	ELISA	Serum progesterone plus LH	BCA
Fidel-2003	7086	Baseline	7086 Baseline	Luteal	Follicular	5.82	95.24	None	0	340000000	Eligible	Eligible	Eligible	IgE-tot	88378	NA	IgE	In	NA	NA	16.431399662729344	Published	CVL	ELISA	Serum progesterone plus LH	BCA
Fidel-2003	7086	Treatment	7086 Treatment	Luteal	Follicular	6.06	83.92	PBS	40	336000000	Ineligible - post-treatment	Ineligible - post-treatment	Ineligible - post-treatment	IgE-tot	146945	NA	IgE	In	NA	NA	17.164916744634446	Published	CVL	ELISA	Serum progesterone plus LH	BCA
Fidel-2003	7087	Baseline	7087 Baseline	Follicular	Follicular	0.92	123.29	None	0	242000000	Eligible	Eligible	Eligible	IgE-tot	145997	NA	IgE	In	NA	NA	17.155579198818884	Published	CVL	ELISA	Serum progesterone plus LH	BCA
Fidel-2003	7087	Treatment	7087 Treatment	Other	Follicular	2	196.39	Ag	40	534000000.00000006	Ineligible - post-treatment	Ineligible - post-treatment	Ineligible - post-treatment	IgE-tot	103908	NA	IgE	In	NA	NA	16.66494720775513	Published	CVL	ELISA	Serum progesterone plus LH	BCA
Fidel-2003	7088	Baseline	7088 Baseline	Follicular	Follicular	0.54	41.12	None	0	520000000	Eligible	Eligible	Eligible	IgE-tot	915537	NA	IgE	In	NA	NA	19.80425866590767	Published	CVL	ELISA	Serum progesterone plus LH	BCA
Fidel-2003	7088	Treatment	7088 Treatment	Follicular	Follicular	0.54	69.56	PBS	40	618000000	Ineligible - post-treatment	Ineligible - post-treatment	Ineligible - post-treatment	IgE-tot	1110000	NA	IgE	In	NA	NA	20.082128245899554	Published	CVL	ELISA	Serum progesterone plus LH	BCA
Fidel-2003	7089	Baseline	7089 Baseline	Follicular	Follicular	0.74	22.26	None	0	427000000	Eligible	Eligible	Eligible	IgE-tot	112585	NA	IgE	In	NA	NA	16.78065510054807	Published	CVL	ELISA	Serum progesterone plus LH	BCA
Fidel-2003	7089	Treatment	7089 Treatment	Follicular	Follicular	0.68	30.2	Ag	40	1030000000	Ineligible - post-treatment	Ineligible - post-treatment	Ineligible - post-treatment	IgE-tot	231087	NA	IgE	In	NA	NA	17.818076576461905	Published	CVL	ELISA	Serum progesterone plus LH	BCA
Fidel-2003	7091	Baseline	7091 Baseline	Follicular	Follicular	0.62	69.47	None	0	326000000	Eligible	Eligible	Eligible	IgE-tot	135547	NA	IgE	In	NA	NA	17.04843365745369	Published	CVL	ELISA	Serum progesterone plus LH	BCA
Fidel-2003	7091	Treatment	7091 Treatment	Follicular	Follicular	0.67	86.92	PBS	16	88000000	Ineligible - post-treatment	Ineligible - post-treatment	Ineligible - post-treatment	IgE-tot	138401	NA	IgE	In	NA	NA	17.078494841470906	Published	CVL	ELISA	Serum progesterone plus LH	BCA
Fidel-2003	7092	Baseline	7092 Baseline	Follicular	Follicular	0.38	132.07	None	0	383000000	Eligible	Eligible	Eligible	IgE-tot	323534	NA	IgE	In	NA	NA	18.303557806604815	Published	CVL	ELISA	Serum progesterone plus LH	BCA
Fidel-2003	7092	Treatment	7092 Treatment	Other	Follicular	NA	5	Ag	40	195000000	Ineligible - post-treatment	Ineligible - no menstrual cycle information	Ineligible - no menstrual cycle information	IgE-tot	119307	NA	IgE	In	NA	NA	16.864319165994843	Published	CVL	ELISA	Serum progesterone plus LH	BCA
Fidel-2003	7093	Baseline	7093 Baseline	Other	Follicular	2.27	52.69	None	0	175000000	Eligible	Ineligible - serum progesterone outside of allowed windows	Ineligible - serum progesterone outside of allowed windows	IgE-tot	206986	NA	IgE	In	NA	NA	17.65917366528403	Published	CVL	ELISA	Serum progesterone plus LH	BCA
Fidel-2003	7093	Treatment	7093 Treatment	Luteal	Follicular	8.92	58.19	PBS	40	441000000	Ineligible - post-treatment	Ineligible - post-treatment	Ineligible - post-treatment	IgE-tot	181793	NA	IgE	In	NA	NA	17.471937123585366	Published	CVL	ELISA	Serum progesterone plus LH	BCA
Fidel-2003	7094	Baseline	7094 Baseline	Follicular	Follicular	0.57	244.5	None	0	515000000	Eligible	Eligible	Eligible	IgE-tot	124096	NA	IgE	In	NA	NA	16.92109708810679	Published	CVL	ELISA	Serum progesterone plus LH	BCA
Fidel-2003	7094	Treatment	7094 Treatment	Follicular	Follicular	0.65	85.94	Ag	40	711000000	Ineligible - post-treatment	Ineligible - post-treatment	Ineligible - post-treatment	IgE-tot	142202	NA	IgE	In	NA	NA	17.117582230320938	Published	CVL	ELISA	Serum progesterone plus LH	BCA
Fidel-2003	7095	Baseline	7095 Baseline	Follicular	Follicular	0.55	7.24	None	0	671000000	Eligible	Eligible	Eligible	IgE-tot	108733	NA	IgE	In	NA	NA	16.730430333027094	Published	CVL	ELISA	Serum progesterone plus LH	BCA
Fidel-2003	7095	Treatment	7095 Treatment	Follicular	Follicular	0.45	10.22	PBS	40	585000000	Ineligible - post-treatment	Ineligible - post-treatment	Ineligible - post-treatment	IgE-tot	108733	NA	IgE	In	NA	NA	16.730430333027094	Published	CVL	ELISA	Serum progesterone plus LH	BCA
Fidel-2003	7096	Baseline	7096 Baseline	Follicular	Follicular	0.17	60.76	None	0	1130000000	Eligible	Eligible	Eligible	IgE-tot	472587	NA	IgE	In	NA	NA	18.850220418404756	Published	CVL	ELISA	Serum progesterone plus LH	BCA
Fidel-2003	7096	Treatment	7096 Treatment	Follicular	Follicular	0.16	62.23	Ag	16	449000000	Ineligible - post-treatment	Ineligible - post-treatment	Ineligible - post-treatment	IgE-tot	627994	NA	IgE	In	NA	NA	19.260391249777285	Published	CVL	ELISA	Serum progesterone plus LH	BCA
Fidel-2003	7097	Baseline	7097 Baseline	Follicular	Follicular	0.6	129.97	None	0	736000000	Eligible	Eligible	Eligible	IgE-tot	87402	NA	IgE	In	NA	NA	16.415378672514095	Published	CVL	ELISA	Serum progesterone plus LH	BCA
Fidel-2003	7097	Treatment	7097 Treatment	Follicular	Follicular	0.76	190.61	Ag	16	433000000	Ineligible - post-treatment	Ineligible - post-treatment	Ineligible - post-treatment	IgE-tot	114508	NA	IgE	In	NA	NA	16.80508886889132	Published	CVL	ELISA	Serum progesterone plus LH	BCA
Fidel-2003	7098	Baseline	7098 Baseline	Other	Follicular	1.71	16.02	None	0	400000000	Eligible	Ineligible - serum progesterone outside of allowed windows	Ineligible - serum progesterone outside of allowed windows	IgE-tot	473477	NA	IgE	In	NA	NA	18.85293482031661	Published	CVL	ELISA	Serum progesterone plus LH	BCA
Fidel-2003	7098	Treatment	7098 Treatment	Other	Follicular	1.62	16.64	Ag	40	1290000000	Ineligible - post-treatment	Ineligible - post-treatment	Ineligible - post-treatment	IgE-tot	620098	NA	IgE	In	NA	NA	19.242136710809355	Published	CVL	ELISA	Serum progesterone plus LH	BCA
Fidel-2003	7157	Baseline	7157 Baseline	Periovulatory	Periovulatory	3.73	37.22	None	0	1910000000	Eligible	Eligible	Eligible	IgE-tot	19150	NA	IgE	In	NA	NA	14.225056771699682	Published	CVL	ELISA	Serum progesterone plus LH	BCA
Fidel-2003	7157	Treatment	7157 Treatment	Periovulatory	Periovulatory	6.82	42.23	PBS	16	380000000	Ineligible - post-treatment	Ineligible - post-treatment	Ineligible - post-treatment	IgE-tot	7820	NA	IgE	In	NA	NA	12.932952892194715	Published	CVL	ELISA	Serum progesterone plus LH	BCA
Fidel-2003	7158	Baseline	7158 Baseline	Periovulatory	Periovulatory	0.78	251.82	None	0	2650000000	Eligible	Eligible	Eligible	IgE-tot	4760	NA	IgE	In	NA	NA	12.216745858195306	Published	CVL	ELISA	Serum progesterone plus LH	BCA
Fidel-2003	7158	Treatment	7158 Treatment	Periovulatory	Periovulatory	1.03	262.63	PBS	16	1260000000	Ineligible - post-treatment	Ineligible - post-treatment	Ineligible - post-treatment	IgE-tot	18370	NA	IgE	In	NA	NA	14.165064005998712	Published	CVL	ELISA	Serum progesterone plus LH	BCA
Fidel-2003	7159	Baseline	7159 Baseline	Periovulatory	Periovulatory	1.39	19.91	None	0	470000000	Eligible	Eligible	Eligible	IgE-tot	8250	NA	IgE	In	NA	NA	13.010178404020541	Published	CVL	ELISA	Serum progesterone plus LH	BCA
Fidel-2003	7159	Treatment	7159 Treatment	Periovulatory	Periovulatory	0.66	4.9	PBS	16	1940000000	Ineligible - post-treatment	Ineligible - post-treatment	Ineligible - post-treatment	IgE-tot	33960	NA	IgE	In	NA	NA	15.0515488384404	Published	CVL	ELISA	Serum progesterone plus LH	BCA
Fidel-2003	7160	Baseline	7160 Baseline	Periovulatory	Periovulatory	2.03	108.08	None	0	190000000	Eligible	Eligible	Eligible	IgE-tot	5970	NA	IgE	In	NA	NA	12.543515216152167	Published	CVL	ELISA	Serum progesterone plus LH	BCA
Fidel-2003	7160	Treatment	7160 Treatment	Periovulatory	Periovulatory	2.74	59.57	PBS	16	1360000000	Ineligible - post-treatment	Ineligible - post-treatment	Ineligible - post-treatment	IgE-tot	19890	NA	IgE	In	NA	NA	14.279755655721106	Published	CVL	ELISA	Serum progesterone plus LH	BCA
Fidel-2003	7161	Baseline	7161 Baseline	Periovulatory	Periovulatory	1.53	96.41	None	0	320000000	Eligible	Eligible	Eligible	IgE-tot	6210	NA	IgE	In	NA	NA	12.600377553107844	Published	CVL	ELISA	Serum progesterone plus LH	BCA
Fidel-2003	7161	Treatment	7161 Treatment	Periovulatory	Periovulatory	4.65	66	Ag	16	1810000000	Ineligible - post-treatment	Ineligible - post-treatment	Ineligible - post-treatment	IgE-tot	11290	NA	IgE	In	NA	NA	13.462757865660363	Published	CVL	ELISA	Serum progesterone plus LH	BCA
Fidel-2003	7162	Baseline	7162 Baseline	Periovulatory	Periovulatory	2.25	112.96	None	0	130000000	Eligible	Eligible	Eligible	IgE-tot	1500	NA	IgE	In	NA	NA	10.550746785383243	Published	CVL	ELISA	Serum progesterone plus LH	BCA
Fidel-2003	7162	Treatment	7162 Treatment	Periovulatory	Periovulatory	2.97	64.93	Ag	16	90000000	Ineligible - post-treatment	Ineligible - post-treatment	Ineligible - post-treatment	IgE-tot	620	NA	IgE	In	NA	NA	9.276124405274238	Published	CVL	ELISA	Serum progesterone plus LH	BCA
Fidel-2003	7163	Baseline	7163 Baseline	Periovulatory	Periovulatory	4.59	72.25	None	0	90000000	Eligible	Eligible	Eligible	IgE-tot	13060	NA	IgE	In	NA	NA	13.672867276433793	Published	CVL	ELISA	Serum progesterone plus LH	BCA
Fidel-2003	7163	Treatment	7163 Treatment	Periovulatory	Periovulatory	5.64	81.21	Ag	16	110000000	Ineligible - post-treatment	Ineligible - post-treatment	Ineligible - post-treatment	IgE-tot	8790	NA	IgE	In	NA	NA	13.101647450030766	Published	CVL	ELISA	Serum progesterone plus LH	BCA
Fidel-2003	7164	Baseline	7164 Baseline	Periovulatory	Periovulatory	2.98	46.45	None	0	240000000	Eligible	Eligible	Eligible	IgE-tot	1470	NA	IgE	In	NA	NA	10.521600439723727	Published	CVL	ELISA	Serum progesterone plus LH	BCA
Fidel-2003	7164	Treatment	7164 Treatment	Periovulatory	Periovulatory	6.36	60.71	Ag	16	440000000	Ineligible - post-treatment	Ineligible - post-treatment	Ineligible - post-treatment	IgE-tot	370	NA	IgE	In	NA	NA	8.531381460516313	Published	CVL	ELISA	Serum progesterone plus LH	BCA
Fidel-2003	7165	Baseline	7165 Baseline	Periovulatory	Periovulatory	1.06	143.75	None	0	420000000	Eligible	Eligible	Eligible	IgE-tot	4370	NA	IgE	In	NA	NA	12.093417564387961	Published	CVL	ELISA	Serum progesterone plus LH	BCA
Fidel-2003	7165	Treatment	7165 Treatment	Periovulatory	Periovulatory	1.22	108.95	PBS	16	340000000	Ineligible - post-treatment	Ineligible - post-treatment	Ineligible - post-treatment	IgE-tot	5630	NA	IgE	In	NA	NA	12.458919206967591	Published	CVL	ELISA	Serum progesterone plus LH	BCA
Fidel-2003	7166	Baseline	7166 Baseline	Periovulatory	Periovulatory	2.94	60.75	None	0	1240000000	Eligible	Eligible	Eligible	IgE-tot	129880	NA	IgE	In	NA	NA	16.98681976417345	Published	CVL	ELISA	Serum progesterone plus LH	BCA
Fidel-2003	7166	Treatment	7166 Treatment	Periovulatory	Periovulatory	4.53	45.04	Ag	16	840000000	Ineligible - post-treatment	Ineligible - post-treatment	Ineligible - post-treatment	IgE-tot	185	NA	IgE	Below	NA	NA	7.531381460516312	Published	CVL	ELISA	Serum progesterone plus LH	BCA
Fidel-2003	7167	Baseline	7167 Baseline	Periovulatory	Periovulatory	1.37	149.72	None	0	80000000	Eligible	Eligible	Eligible	IgE-tot	10770	NA	IgE	In	NA	NA	13.39473062943157	Published	CVL	ELISA	Serum progesterone plus LH	BCA
Fidel-2003	7167	Treatment	7167 Treatment	Periovulatory	Periovulatory	1.96	99.85	Ag	16	280000000	Ineligible - post-treatment	Ineligible - post-treatment	Ineligible - post-treatment	IgE-tot	13660	NA	IgE	In	NA	NA	13.737669863177453	Published	CVL	ELISA	Serum progesterone plus LH	BCA
Fidel-2003	7168	Baseline	7168 Baseline	Periovulatory	Periovulatory	2.15	215.53	None	0	160000000	Eligible	Eligible	Eligible	IgE-tot	38460	NA	IgE	In	NA	NA	15.23107114222726	Published	CVL	ELISA	Serum progesterone plus LH	BCA
Fidel-2003	7168	Treatment	7168 Treatment	Periovulatory	Periovulatory	2.07	139.02	PBS	16	430000000	Ineligible - post-treatment	Ineligible - post-treatment	Ineligible - post-treatment	IgE-tot	26660	NA	IgE	In	NA	NA	14.702389159976336	Published	CVL	ELISA	Serum progesterone plus LH	BCA
Fidel-2003	7169	Baseline	7169 Baseline	Periovulatory	Periovulatory	1.06	213.58	None	0	380000000	Eligible	Eligible	Eligible	IgE-tot	17930	NA	IgE	In	NA	NA	14.130087867755737	Published	CVL	ELISA	Serum progesterone plus LH	BCA
Fidel-2003	7169	Treatment	7169 Treatment	Periovulatory	Periovulatory	1.8	125.69	Ag	16	530000000	Ineligible - post-treatment	Ineligible - post-treatment	Ineligible - post-treatment	IgE-tot	32170	NA	IgE	In	NA	NA	14.973428315540101	Published	CVL	ELISA	Serum progesterone plus LH	BCA
Fidel-2003	7170	Baseline	7170 Baseline	Periovulatory	Periovulatory	6.79	65.85	None	0	430000000	Eligible	Eligible	Eligible	IgE-tot	1050	NA	IgE	In	NA	NA	10.036173612553485	Published	CVL	ELISA	Serum progesterone plus LH	BCA
Fidel-2003	7170	Treatment	7170 Treatment	Periovulatory	Periovulatory	7.55	67.85	Ag	16	440000000	Ineligible - post-treatment	Ineligible - post-treatment	Ineligible - post-treatment	IgE-tot	3090	NA	IgE	In	NA	NA	11.593391122791736	Published	CVL	ELISA	Serum progesterone plus LH	BCA
Fidel-2003	7171	Baseline	7171 Baseline	Periovulatory	Periovulatory	1.35	39.79	None	0	230000000	Eligible	Eligible	Eligible	IgE-tot	10460	NA	IgE	In	NA	NA	13.352595231134304	Published	CVL	ELISA	Serum progesterone plus LH	BCA
Fidel-2003	7171	Treatment	7171 Treatment	Periovulatory	Periovulatory	2.81	49.84	PBS	16	690000000	Ineligible - post-treatment	Ineligible - post-treatment	Ineligible - post-treatment	IgE-tot	11950	NA	IgE	In	NA	NA	13.544722997755473	Published	CVL	ELISA	Serum progesterone plus LH	BCA
Fidel-2003	7172	Baseline	7172 Baseline	Periovulatory	Periovulatory	1.47	99.57	None	0	500000000	Eligible	Eligible	Eligible	IgE-tot	2580	NA	IgE	In	NA	NA	11.333155350310616	Published	CVL	ELISA	Serum progesterone plus LH	BCA
Fidel-2003	7172	Treatment	7172 Treatment	Periovulatory	Periovulatory	2.37	38.42	PBS	16	490000000	Ineligible - post-treatment	Ineligible - post-treatment	Ineligible - post-treatment	IgE-tot	400	NA	IgE	In	NA	NA	8.643856189774725	Published	CVL	ELISA	Serum progesterone plus LH	BCA
Fidel-2003	7173	Baseline	7173 Baseline	Periovulatory	Periovulatory	4.25	130.68	None	0	470000000	Eligible	Eligible	Eligible	IgE-tot	17130	NA	IgE	In	NA	NA	14.064237530971361	Published	CVL	ELISA	Serum progesterone plus LH	BCA
Fidel-2003	7173	Treatment	7173 Treatment	Periovulatory	Periovulatory	7.49	153.32	Ag	16	1480000000	Ineligible - post-treatment	Ineligible - post-treatment	Ineligible - post-treatment	IgE-tot	12750	NA	IgE	In	NA	NA	13.638209626633582	Published	CVL	ELISA	Serum progesterone plus LH	BCA
Fidel-2003	7174	Baseline	7174 Baseline	Periovulatory	Periovulatory	1.68	131.76	None	0	290000000	Eligible	Eligible	Eligible	IgE-tot	46040	NA	IgE	In	NA	NA	15.490600213019592	Published	CVL	ELISA	Serum progesterone plus LH	BCA
Fidel-2003	7174	Treatment	7174 Treatment	Periovulatory	Periovulatory	3.25	58.46	PBS	16	650000000	Ineligible - post-treatment	Ineligible - post-treatment	Ineligible - post-treatment	IgE-tot	44930	NA	IgE	In	NA	NA	15.4553914414108	Published	CVL	ELISA	Serum progesterone plus LH	BCA
Fidel-2003	7100	Baseline	7100 Baseline	Luteal	Luteal	19.91	48.87	None	0	736000000	Eligible	Eligible	Eligible	IgE-tot	185	NA	IgE	Below	NA	NA	7.531381460516312	Published	CVL	ELISA	Serum progesterone plus LH	BCA
Fidel-2003	7100	Treatment	7100 Treatment	Luteal	Luteal	26.36	58.33	Ag	40	594000000	Ineligible - post-treatment	Ineligible - post-treatment	Ineligible - post-treatment	IgE-tot	185	NA	IgE	Below	NA	NA	7.531381460516312	Published	CVL	ELISA	Serum progesterone plus LH	BCA
Fidel-2003	7101	Baseline	7101 Baseline	Luteal	Luteal	4.33	97.75	None	0	1240000000	Eligible	Eligible	Eligible	IgE-tot	82684	NA	IgE	In	NA	NA	16.33532056319156	Published	CVL	ELISA	Serum progesterone plus LH	BCA
Fidel-2003	7101	Treatment	7101 Treatment	Luteal	Luteal	4.5	105.89	Ag	16	592000000	Ineligible - post-treatment	Ineligible - post-treatment	Ineligible - post-treatment	IgE-tot	11805	NA	IgE	In	NA	NA	13.527110421116005	Published	CVL	ELISA	Serum progesterone plus LH	BCA
Fidel-2003	7102	Baseline	7102 Baseline	Follicular	Luteal	0.36	16.99	None	0	1120000000	Eligible	Eligible	Eligible	IgE-tot	185	NA	IgE	Below	NA	NA	7.531381460516312	Published	CVL	ELISA	Serum progesterone plus LH	BCA
Fidel-2003	7102	Treatment	7102 Treatment	Follicular	Luteal	0.28	30.74	Ag	16	1090000000	Ineligible - post-treatment	Ineligible - post-treatment	Ineligible - post-treatment	IgE-tot	52357	NA	IgE	In	NA	NA	15.676094814320807	Published	CVL	ELISA	Serum progesterone plus LH	BCA
Fidel-2003	7103	Baseline	7103 Baseline	Luteal	Luteal	3.43	51.23	None	0	1268000000	Eligible	Eligible	Eligible	IgE-tot	185	NA	IgE	Below	NA	NA	7.531381460516312	Published	CVL	ELISA	Serum progesterone plus LH	BCA
Fidel-2003	7103	Treatment	7103 Treatment	Other	Luteal	1.21	27.22	PBS	16	1080000000	Ineligible - post-treatment	Ineligible - post-treatment	Ineligible - post-treatment	IgE-tot	185	NA	IgE	Below	NA	NA	7.531381460516312	Published	CVL	ELISA	Serum progesterone plus LH	BCA
Fidel-2003	7104	Baseline	7104 Baseline	Luteal	Luteal	8.73	162.24	None	0	896000000	Eligible	Eligible	Eligible	IgE-tot	185	NA	IgE	Below	NA	NA	7.531381460516312	Published	CVL	ELISA	Serum progesterone plus LH	BCA
Fidel-2003	7104	Treatment	7104 Treatment	Luteal	Luteal	8.2	156.63	PBS	16	267000000.00000003	Ineligible - post-treatment	Ineligible - post-treatment	Ineligible - post-treatment	IgE-tot	60804	NA	IgE	In	NA	NA	15.891878614243698	Published	CVL	ELISA	Serum progesterone plus LH	BCA
Fidel-2003	7105	Baseline	7105 Baseline	Luteal	Luteal	5.18	101.12	None	0	1390000000	Eligible	Eligible	Eligible	IgE-tot	185	NA	IgE	Below	NA	NA	7.531381460516312	Published	CVL	ELISA	Serum progesterone plus LH	BCA
Fidel-2003	7105	Treatment	7105 Treatment	Luteal	Luteal	5.17	102.83	Ag	16	860000000	Ineligible - post-treatment	Ineligible - post-treatment	Ineligible - post-treatment	IgE-tot	185	NA	IgE	Below	NA	NA	7.531381460516312	Published	CVL	ELISA	Serum progesterone plus LH	BCA
Fidel-2003	7106	Baseline	7106 Baseline	Luteal	Luteal	7.25	68.52	None	0	946000000	Eligible	Eligible	Eligible	IgE-tot	185	NA	IgE	Below	NA	NA	7.531381460516312	Published	CVL	ELISA	Serum progesterone plus LH	BCA
Fidel-2003	7106	Treatment	7106 Treatment	Luteal	Luteal	5.89	75.47	PBS	40	753000000	Ineligible - post-treatment	Ineligible - post-treatment	Ineligible - post-treatment	IgE-tot	185	NA	IgE	Below	NA	NA	7.531381460516312	Published	CVL	ELISA	Serum progesterone plus LH	BCA
Fidel-2003	7107	Baseline	7107 Baseline	Follicular	Luteal	0.25	5	None	0	808000000	Eligible	Eligible	Eligible	IgE-tot	73125	NA	IgE	In	NA	NA	16.158077099132854	Published	CVL	ELISA	Serum progesterone plus LH	BCA
Fidel-2003	7107	Treatment	7107 Treatment	Follicular	Luteal	0.27	5	PBS	16	233000000	Ineligible - post-treatment	Ineligible - post-treatment	Ineligible - post-treatment	IgE-tot	68600	NA	IgE	In	NA	NA	16.065920955947536	Published	CVL	ELISA	Serum progesterone plus LH	BCA
Fidel-2003	7108	Baseline	7108 Baseline	Luteal	Luteal	16.77	57.2	None	0	372000000	Eligible	Eligible	Eligible	IgE-tot	39141	NA	IgE	In	NA	NA	15.256392994906381	Published	CVL	ELISA	Serum progesterone plus LH	BCA
Fidel-2003	7108	Treatment	7108 Treatment	Luteal	Luteal	18.26	67.25	Ag	16	405000000	Ineligible - post-treatment	Ineligible - post-treatment	Ineligible - post-treatment	IgE-tot	185	NA	IgE	Below	NA	NA	7.531381460516312	Published	CVL	ELISA	Serum progesterone plus LH	BCA
Fidel-2003	7109	Baseline	7109 Baseline	Luteal	Luteal	30.56	83.52	None	0	390000000	Eligible	Eligible	Eligible	IgE-tot	20424	NA	IgE	In	NA	NA	14.31797782240712	Published	CVL	ELISA	Serum progesterone plus LH	BCA
Fidel-2003	7109	Treatment	7109 Treatment	Luteal	Luteal	31.35	74.5	Ag	16	417000000	Ineligible - post-treatment	Ineligible - post-treatment	Ineligible - post-treatment	IgE-tot	185	NA	IgE	Below	NA	NA	7.531381460516312	Published	CVL	ELISA	Serum progesterone plus LH	BCA
Fidel-2003	7110	Baseline	7110 Baseline	Luteal	Luteal	9.64	74.7	None	0	412000000	Eligible	Eligible	Eligible	IgE-tot	185	NA	IgE	Below	NA	NA	7.531381460516312	Published	CVL	ELISA	Serum progesterone plus LH	BCA
Fidel-2003	7110	Treatment	7110 Treatment	Luteal	Luteal	7.36	61.82	PBS	16	242000000	Ineligible - post-treatment	Ineligible - post-treatment	Ineligible - post-treatment	IgE-tot	185	NA	IgE	Below	NA	NA	7.531381460516312	Published	CVL	ELISA	Serum progesterone plus LH	BCA
Fidel-2003	7111	Baseline	7111 Baseline	Luteal	Luteal	19.33	105.25	None	0	421000000	Eligible	Eligible	Eligible	IgE-tot	185	NA	IgE	Below	NA	NA	7.531381460516312	Published	CVL	ELISA	Serum progesterone plus LH	BCA
Fidel-2003	7111	Treatment	7111 Treatment	Luteal	Luteal	25.17	92.22	Ag	40	364000000	Ineligible - post-treatment	Ineligible - post-treatment	Ineligible - post-treatment	IgE-tot	185	NA	IgE	Below	NA	NA	7.531381460516312	Published	CVL	ELISA	Serum progesterone plus LH	BCA
Fidel-2003	7112	Baseline	7112 Baseline	Luteal	Luteal	14.08	79.2	None	0	395000000	Eligible	Eligible	Eligible	IgE-tot	185	NA	IgE	Below	NA	NA	7.531381460516312	Published	CVL	ELISA	Serum progesterone plus LH	BCA
Fidel-2003	7112	Treatment	7112 Treatment	Luteal	Luteal	14.82	93.63	PBS	40	274000000	Ineligible - post-treatment	Ineligible - post-treatment	Ineligible - post-treatment	IgE-tot	185	NA	IgE	Below	NA	NA	7.531381460516312	Published	CVL	ELISA	Serum progesterone plus LH	BCA
Fidel-2003	7113	Baseline	7113 Baseline	Luteal	Luteal	6.46	164.6	None	0	877000000	Eligible	Eligible	Eligible	IgE-tot	185	NA	IgE	Below	NA	NA	7.531381460516312	Published	CVL	ELISA	Serum progesterone plus LH	BCA
Fidel-2003	7113	Treatment	7113 Treatment	Other	Luteal	1.33	31.55	Ag	40	345000000	Ineligible - post-treatment	Ineligible - post-treatment	Ineligible - post-treatment	IgE-tot	30268	NA	IgE	In	NA	NA	14.885505729792254	Published	CVL	ELISA	Serum progesterone plus LH	BCA
Fidel-2003	7114	Baseline	7114 Baseline	Luteal	Luteal	4.95	88.65	None	0	503000000	Eligible	Eligible	Eligible	IgE-tot	185	NA	IgE	Below	NA	NA	7.531381460516312	Published	CVL	ELISA	Serum progesterone plus LH	BCA
Fidel-2003	7114	Treatment	7114 Treatment	Luteal	Luteal	9.87	119.04	Ag	40	301000000	Ineligible - post-treatment	Ineligible - post-treatment	Ineligible - post-treatment	IgE-tot	42261	NA	IgE	In	NA	NA	15.367039284966456	Published	CVL	ELISA	Serum progesterone plus LH	BCA
Fidel-2003	7115	Baseline	7115 Baseline	Luteal	Luteal	19.29	101.01	None	0	246000000	Eligible	Eligible	Eligible	IgE-tot	56614	NA	IgE	In	NA	NA	15.788871238843917	Published	CVL	ELISA	Serum progesterone plus LH	BCA
Fidel-2003	7115	Treatment	7115 Treatment	Luteal	Luteal	12.67	76.08	Ag	16	333000000	Ineligible - post-treatment	Ineligible - post-treatment	Ineligible - post-treatment	IgE-tot	46425	NA	IgE	In	NA	NA	15.502614289710145	Published	CVL	ELISA	Serum progesterone plus LH	BCA
Fidel-2003	7116	Baseline	7116 Baseline	Luteal	Luteal	4.76	56.81	None	0	545000000	Eligible	Eligible	Eligible	IgE-tot	12413	NA	IgE	In	NA	NA	13.599564210736506	Published	CVL	ELISA	Serum progesterone plus LH	BCA
Fidel-2003	7116	Treatment	7116 Treatment	Luteal	Luteal	6.98	90.69	Ag	16	438000000	Ineligible - post-treatment	Ineligible - post-treatment	Ineligible - post-treatment	IgE-tot	15139	NA	IgE	In	NA	NA	13.885982291432663	Published	CVL	ELISA	Serum progesterone plus LH	BCA
Fidel-2003	7117	Baseline	7117 Baseline	Luteal	Luteal	5.29	77.69	None	0	337000000	Eligible	Eligible	Eligible	IgE-tot	29697	NA	IgE	In	NA	NA	14.85802957644325	Published	CVL	ELISA	Serum progesterone plus LH	BCA
Fidel-2003	7117	Treatment	7117 Treatment	Other	Luteal	2.5	54.62	PBS	16	259000000	Ineligible - post-treatment	Ineligible - post-treatment	Ineligible - post-treatment	IgE-tot	67398	NA	IgE	In	NA	NA	16.04041816037954	Published	CVL	ELISA	Serum progesterone plus LH	BCA
Fidel-2003	7118	Baseline	7118 Baseline	Follicular	Luteal	0.27	34.6	None	0	380000000	Eligible	Eligible	Eligible	IgE-tot	185	NA	IgE	Below	NA	NA	7.531381460516312	Published	CVL	ELISA	Serum progesterone plus LH	BCA
Fidel-2003	7118	Treatment	7118 Treatment	Follicular	Luteal	0.24	37.07	PBS	16	522000000	Ineligible - post-treatment	Ineligible - post-treatment	Ineligible - post-treatment	IgE-tot	57640	NA	IgE	In	NA	NA	15.81478271506211	Published	CVL	ELISA	Serum progesterone plus LH	BCA
Fidel-2003	7119	Baseline	7119 Baseline	Luteal	Luteal	15.78	122.53	None	0	538000000	Eligible	Eligible	Eligible	IgE-tot	185	NA	IgE	Below	NA	NA	7.531381460516312	Published	CVL	ELISA	Serum progesterone plus LH	BCA
Fidel-2003	7119	Treatment	7119 Treatment	Luteal	Luteal	11.41	83.16	Ag	40	299000000	Ineligible - post-treatment	Ineligible - post-treatment	Ineligible - post-treatment	IgE-tot	185	NA	IgE	Below	NA	NA	7.531381460516312	Published	CVL	ELISA	Serum progesterone plus LH	BCA
Fidel-2003	7120	Baseline	7120 Baseline	Luteal	Luteal	4.92	83.16	None	0	451000000	Eligible	Eligible	Eligible	IgE-tot	64788	NA	IgE	In	NA	NA	15.983439002170414	Published	CVL	ELISA	Serum progesterone plus LH	BCA
Fidel-2003	7120	Treatment	7120 Treatment	Luteal	Luteal	9.04	83.35	PBS	40	1050000000	Ineligible - post-treatment	Ineligible - post-treatment	Ineligible - post-treatment	IgE-tot	53085	NA	IgE	In	NA	NA	15.696016642033749	Published	CVL	ELISA	Serum progesterone plus LH	BCA
Fidel-2003	7121	Baseline	7121 Baseline	Luteal	Luteal	3.92	37.7	None	0	249000000	Eligible	Eligible	Eligible	IgE-tot	144095	NA	IgE	In	NA	NA	17.136660750266234	Published	CVL	ELISA	Serum progesterone plus LH	BCA
Fidel-2003	7121	Treatment	7121 Treatment	Luteal	Luteal	4.09	39.6	Ag	16	195000000	Ineligible - post-treatment	Ineligible - post-treatment	Ineligible - post-treatment	IgE-tot	184956	NA	IgE	In	NA	NA	17.496822576898396	Published	CVL	ELISA	Serum progesterone plus LH	BCA
Fidel-2003	7122	Baseline	7122 Baseline	Luteal	Luteal	6.37	86.65	None	0	890000000	Eligible	Eligible	Eligible	IgE-tot	149347	NA	IgE	In	NA	NA	17.188308732315896	Published	CVL	ELISA	Serum progesterone plus LH	BCA
Fidel-2003	7122	Treatment	7122 Treatment	Luteal	Luteal	4.16	77.95	Ag	16	656000000	Ineligible - post-treatment	Ineligible - post-treatment	Ineligible - post-treatment	IgE-tot	195518	NA	IgE	In	NA	NA	17.57694190711178	Published	CVL	ELISA	Serum progesterone plus LH	BCA
Fidel-2003	7123	Baseline	7123 Baseline	Luteal	Luteal	26.02	155.85	None	0	1164000000	Eligible	Eligible	Eligible	IgE-tot	69344	NA	IgE	In	NA	NA	16.081483438093674	Published	CVL	ELISA	Serum progesterone plus LH	BCA
Fidel-2003	7123	Treatment	7123 Treatment	Luteal	Luteal	20.34	126.68	PBS	16	1200000000	Ineligible - post-treatment	Ineligible - post-treatment	Ineligible - post-treatment	IgE-tot	65872	NA	IgE	In	NA	NA	16.00737773332127	Published	CVL	ELISA	Serum progesterone plus LH	BCA
Fidel-2003	7124	Baseline	7124 Baseline	Follicular	Luteal	0.2	6.34	None	0	630000000	Eligible	Eligible	Eligible	IgE-tot	204950	NA	IgE	In	NA	NA	17.644912464409504	Published	CVL	ELISA	Serum progesterone plus LH	BCA
Fidel-2003	7124	Treatment	7124 Treatment	Follicular	Luteal	0.2	13.14	Ag	40	413000000	Ineligible - post-treatment	Ineligible - post-treatment	Ineligible - post-treatment	IgE-tot	189228	NA	IgE	In	NA	NA	17.529766053982758	Published	CVL	ELISA	Serum progesterone plus LH	BCA
Fidel-2003	7125	Baseline	7125 Baseline	Follicular	Luteal	0.14	17.39	None	0	588000000	Eligible	Eligible	Eligible	IgE-tot	185045	NA	IgE	In	NA	NA	17.497516628325908	Published	CVL	ELISA	Serum progesterone plus LH	BCA
Fidel-2003	7125	Treatment	7125 Treatment	Follicular	Luteal	0.2	20.29	Ag	16	548000000	Ineligible - post-treatment	Ineligible - post-treatment	Ineligible - post-treatment	IgE-tot	97554	NA	IgE	In	NA	NA	16.57391340832278	Published	CVL	ELISA	Serum progesterone plus LH	BCA
Fidel-2003	7126	Baseline	7126 Baseline	Follicular	Luteal	0.33	33.65	None	0	661000000	Eligible	Eligible	Eligible	IgE-tot	185	NA	IgE	Below	NA	NA	7.531381460516312	Published	CVL	ELISA	Serum progesterone plus LH	BCA
Fidel-2003	7126	Treatment	7126 Treatment	Follicular	Luteal	0.35	50.38	PBS	40	617000000	Ineligible - post-treatment	Ineligible - post-treatment	Ineligible - post-treatment	IgE-tot	51065	NA	IgE	In	NA	NA	15.640047184862857	Published	CVL	ELISA	Serum progesterone plus LH	BCA
Fidel-2003	7127	Baseline	7127 Baseline	Luteal	Luteal	4.82	98.27	None	0	280000000	Eligible	Eligible	Eligible	IgE-tot	143229	NA	IgE	In	NA	NA	17.12796410335429	Published	CVL	ELISA	Serum progesterone plus LH	BCA
Fidel-2003	7127	Treatment	7127 Treatment	Other	Luteal	2.33	54.22	PBS	16	261000000	Ineligible - post-treatment	Ineligible - post-treatment	Ineligible - post-treatment	IgE-tot	113843	NA	IgE	In	NA	NA	16.796686059931897	Published	CVL	ELISA	Serum progesterone plus LH	BCA
Fidel-2003	7128	Baseline	7128 Baseline	Luteal	Luteal	11.2	228.18	None	0	1044999999.9999999	Eligible	Eligible	Eligible	IgE-tot	79900	NA	IgE	In	NA	NA	16.285907882702702	Published	CVL	ELISA	Serum progesterone plus LH	BCA
Fidel-2003	7128	Treatment	7128 Treatment	Luteal	Luteal	7.03	231.74	Ag	40	627000000	Ineligible - post-treatment	Ineligible - post-treatment	Ineligible - post-treatment	IgE-tot	56441	NA	IgE	In	NA	NA	15.784455928828713	Published	CVL	ELISA	Serum progesterone plus LH	BCA
Fidel-2003	7129	Baseline	7129 Baseline	Luteal	Luteal	14.65	99.64	None	0	1190000000	Eligible	Eligible	Eligible	IgE-tot	185	NA	IgE	Below	NA	NA	7.531381460516312	Published	CVL	ELISA	Serum progesterone plus LH	BCA
Fidel-2003	7129	Treatment	7129 Treatment	Luteal	Luteal	13.76	84.27	Ag	16	395000000	Ineligible - post-treatment	Ineligible - post-treatment	Ineligible - post-treatment	IgE-tot	92160	NA	IgE	In	NA	NA	16.491853096329674	Published	CVL	ELISA	Serum progesterone plus LH	BCA
Fidel-2003	7130	Baseline	7130 Baseline	Luteal	Luteal	16.15	152.8	None	0	256000000	Eligible	Eligible	Eligible	IgE-tot	79900	NA	IgE	In	NA	NA	16.285907882702702	Published	CVL	ELISA	Serum progesterone plus LH	BCA
Fidel-2003	7130	Treatment	7130 Treatment	Luteal	Luteal	9.06	106.08	PBS	40	464000000	Ineligible - post-treatment	Ineligible - post-treatment	Ineligible - post-treatment	IgE-tot	32468.000000000004	NA	IgE	In	NA	NA	14.986730898175647	Published	CVL	ELISA	Serum progesterone plus LH	BCA
Fidel-2003	7131	Baseline	7131 Baseline	Other	Luteal	2.72	41.62	None	0	312000000	Eligible	Ineligible - serum progesterone outside of allowed windows	Ineligible - serum progesterone outside of allowed windows	IgE-tot	96372	NA	IgE	In	NA	NA	16.55632642508309	Published	CVL	ELISA	Serum progesterone plus LH	BCA
Fidel-2003	7131	Treatment	7131 Treatment	Luteal	Luteal	5.23	34.13	PBS	16	315000000	Ineligible - post-treatment	Ineligible - post-treatment	Ineligible - post-treatment	IgE-tot	68301	NA	IgE	In	NA	NA	16.059619080824397	Published	CVL	ELISA	Serum progesterone plus LH	BCA
Fidel-2003	7132	Baseline	7132 Baseline	Luteal	Luteal	4.71	51.04	None	0	457000000	Eligible	Eligible	Eligible	IgE-tot	99311	NA	IgE	In	NA	NA	16.59966590361258	Published	CVL	ELISA	Serum progesterone plus LH	BCA
Fidel-2003	7132	Treatment	7132 Treatment	Other	Luteal	2.36	27.95	PBS	16	378000000	Ineligible - post-treatment	Ineligible - post-treatment	Ineligible - post-treatment	IgE-tot	70083	NA	IgE	In	NA	NA	16.09677691237219	Published	CVL	ELISA	Serum progesterone plus LH	BCA
Fidel-2003	7133	Baseline	7133 Baseline	Luteal	Luteal	8.28	74.79	None	0	931000000	Eligible	Eligible	Eligible	IgE-tot	185	NA	IgE	Below	NA	NA	7.531381460516312	Published	CVL	ELISA	Serum progesterone plus LH	BCA
Fidel-2003	7133	Treatment	7133 Treatment	Luteal	Luteal	10.35	67.35	Ag	40	661000000	Ineligible - post-treatment	Ineligible - post-treatment	Ineligible - post-treatment	IgE-tot	24076	NA	IgE	In	NA	NA	14.555308101401328	Published	CVL	ELISA	Serum progesterone plus LH	BCA
Fidel-2003	7134	Baseline	7134 Baseline	Luteal	Luteal	7.69	42.79	None	0	1070000000.0000001	Eligible	Eligible	Eligible	IgE-tot	185	NA	IgE	Below	NA	NA	7.531381460516312	Published	CVL	ELISA	Serum progesterone plus LH	BCA
Fidel-2003	7134	Treatment	7134 Treatment	Luteal	Luteal	10.96	41.65	Ag	16	754000000	Ineligible - post-treatment	Ineligible - post-treatment	Ineligible - post-treatment	IgE-tot	32200.000000000004	NA	IgE	In	NA	NA	14.974773067889341	Published	CVL	ELISA	Serum progesterone plus LH	BCA
Fidel-2003	7135	Baseline	7135 Baseline	Luteal	Luteal	8.52	162.24	None	0	642000000	Eligible	Eligible	Eligible	IgE-tot	44312	NA	IgE	In	NA	NA	15.43540982316332	Published	CVL	ELISA	Serum progesterone plus LH	BCA
Fidel-2003	7135	Treatment	7135 Treatment	Luteal	Luteal	8.14	164.81	PBS	16	214000000	Ineligible - post-treatment	Ineligible - post-treatment	Ineligible - post-treatment	IgE-tot	24416	NA	IgE	In	NA	NA	14.57553924683453	Published	CVL	ELISA	Serum progesterone plus LH	BCA
Fidel-2003	7136	Baseline	7136 Baseline	Luteal	Luteal	6.7	131.08	None	0	544000000	Eligible	Eligible	Eligible	IgE-tot	92526	NA	IgE	In	NA	NA	16.497571202479644	Published	CVL	ELISA	Serum progesterone plus LH	BCA
Fidel-2003	7136	Treatment	7136 Treatment	Luteal	Luteal	6.89	130.47	Ag	16	283000000	Ineligible - post-treatment	Ineligible - post-treatment	Ineligible - post-treatment	IgE-tot	85919	NA	IgE	In	NA	NA	16.390689581631662	Published	CVL	ELISA	Serum progesterone plus LH	BCA
Fidel-2003	7137	Baseline	7137 Baseline	Follicular	Luteal	0.85	278.37	None	0	3082000000	Eligible	Eligible	Eligible	IgE-tot	185	NA	IgE	Below	NA	NA	7.531381460516312	Published	CVL	ELISA	Serum progesterone plus LH	BCA
Fidel-2003	7137	Treatment	7137 Treatment	Other	Luteal	1.25	453.38	Ag	16	1420000000	Ineligible - post-treatment	Ineligible - post-treatment	Ineligible - post-treatment	IgE-tot	185	NA	IgE	Below	NA	NA	7.531381460516312	Published	CVL	ELISA	Serum progesterone plus LH	BCA
Fidel-2003	7138	Baseline	7138 Baseline	Luteal	Luteal	15.81	126.23	None	0	385000000	Eligible	Eligible	Eligible	IgE-tot	149252	NA	IgE	In	NA	NA	17.187390738394225	Published	CVL	ELISA	Serum progesterone plus LH	BCA
Fidel-2003	7138	Treatment	7138 Treatment	Luteal	Luteal	5.6	73.12	Ag	40	287000000	Ineligible - post-treatment	Ineligible - post-treatment	Ineligible - post-treatment	IgE-tot	110478	NA	IgE	In	NA	NA	16.753399582054545	Published	CVL	ELISA	Serum progesterone plus LH	BCA
Fidel-2003	7139	Baseline	7139 Baseline	Luteal	Luteal	10.01	75.31	None	0	516000000	Eligible	Eligible	Eligible	IgE-tot	49365	NA	IgE	In	NA	NA	15.591200906732867	Published	CVL	ELISA	Serum progesterone plus LH	BCA
Fidel-2003	7139	Treatment	7139 Treatment	Luteal	Luteal	11.36	91.47	PBS	40	527000000	Ineligible - post-treatment	Ineligible - post-treatment	Ineligible - post-treatment	IgE-tot	43543	NA	IgE	In	NA	NA	15.410153188454125	Published	CVL	ELISA	Serum progesterone plus LH	BCA
Fidel-2003	7140	Baseline	7140 Baseline	Other	Luteal	2.38	21.95	None	0	488000000	Eligible	Ineligible - serum progesterone outside of allowed windows	Ineligible - serum progesterone outside of allowed windows	IgE-tot	158632	NA	IgE	In	NA	NA	17.275324302127874	Published	CVL	ELISA	Serum progesterone plus LH	BCA
Fidel-2003	7140	Treatment	7140 Treatment	Luteal	Luteal	8.1	67.96	PBS	40	943000000	Ineligible - post-treatment	Ineligible - post-treatment	Ineligible - post-treatment	IgE-tot	68750	NA	IgE	In	NA	NA	16.06907209307411	Published	CVL	ELISA	Serum progesterone plus LH	BCA
Fidel-2003	7141	Baseline	7141 Baseline	Luteal	Luteal	8.85	80.01	None	0	663000000	Eligible	Eligible	Eligible	IgE-tot	72982	NA	IgE	In	NA	NA	16.155253066653618	Published	CVL	ELISA	Serum progesterone plus LH	BCA
Fidel-2003	7141	Treatment	7141 Treatment	Luteal	Luteal	3.06	26.54	PBS	40	540000000	Ineligible - post-treatment	Ineligible - post-treatment	Ineligible - post-treatment	IgE-tot	82946	NA	IgE	In	NA	NA	16.339884789672038	Published	CVL	ELISA	Serum progesterone plus LH	BCA
Fidel-2003	7142	Baseline	7142 Baseline	Luteal	Luteal	28.3	163.56	None	0	1100000000	Eligible	Eligible	Eligible	IgE-tot	110697	NA	IgE	In	NA	NA	16.756256598599908	Published	CVL	ELISA	Serum progesterone plus LH	BCA
Fidel-2003	7142	Treatment	7142 Treatment	Luteal	Luteal	16.04	134.16	PBS	40	904000000	Ineligible - post-treatment	Ineligible - post-treatment	Ineligible - post-treatment	IgE-tot	137002	NA	IgE	In	NA	NA	17.063837428710357	Published	CVL	ELISA	Serum progesterone plus LH	BCA
Fidel-2003	7143	Baseline	7143 Baseline	Follicular	Luteal	0.28	107.96	None	0	1380000000	Eligible	Eligible	Eligible	IgE-tot	140033	NA	IgE	In	NA	NA	17.095407325365464	Published	CVL	ELISA	Serum progesterone plus LH	BCA
Fidel-2003	7143	Treatment	7143 Treatment	Follicular	Luteal	0.24	114.39	PBS	40	1210000000	Ineligible - post-treatment	Ineligible - post-treatment	Ineligible - post-treatment	IgE-tot	132650	NA	IgE	In	NA	NA	17.01726515000342	Published	CVL	ELISA	Serum progesterone plus LH	BCA
Fidel-2003	7144	Baseline	7144 Baseline	Luteal	Luteal	20.46	132.18	None	0	1890000000	Eligible	Eligible	Eligible	IgE-tot	109271	NA	IgE	In	NA	NA	16.73755104189203	Published	CVL	ELISA	Serum progesterone plus LH	BCA
Fidel-2003	7144	Treatment	7144 Treatment	Luteal	Luteal	12.65	68.24	Ag	40	1130000000	Ineligible - post-treatment	Ineligible - post-treatment	Ineligible - post-treatment	IgE-tot	90441	NA	IgE	In	NA	NA	16.464689323508253	Published	CVL	ELISA	Serum progesterone plus LH	BCA
Fidel-2003	7150	Baseline	7150 Baseline	Follicular	Luteal	0.21	44.18	None	0	486000000	Eligible	Eligible	Eligible	IgE-tot	172831	NA	IgE	In	NA	NA	17.399002485544017	Published	CVL	ELISA	Serum progesterone plus LH	BCA
Fidel-2003	7150	Treatment	7150 Treatment	Other	Luteal	NA	NA	PBS	16	459000000	Ineligible - post-treatment	Ineligible - no menstrual cycle information	Ineligible - no menstrual cycle information	IgE-tot	176984	NA	IgE	In	NA	NA	17.43325941573931	Published	CVL	ELISA	Serum progesterone plus LH	BCA
Fidel-2003	7151	Baseline	7151 Baseline	Follicular	Luteal	0.26	44	None	0	935000000	Eligible	Eligible	Eligible	IgE-tot	88073	NA	IgE	In	NA	NA	16.426412188295032	Published	CVL	ELISA	Serum progesterone plus LH	BCA
Fidel-2003	7151	Treatment	7151 Treatment	Other	Luteal	NA	NA	PBS	16	565000000	Ineligible - post-treatment	Ineligible - no menstrual cycle information	Ineligible - no menstrual cycle information	IgE-tot	114381	NA	IgE	In	NA	NA	16.80348789821125	Published	CVL	ELISA	Serum progesterone plus LH	BCA
Fidel-2003	7152	Baseline	7152 Baseline	Follicular	Luteal	0.35	27.94	None	0	1360000000	Eligible	Eligible	Eligible	IgE-tot	140033	NA	IgE	In	NA	NA	17.095407325365464	Published	CVL	ELISA	Serum progesterone plus LH	BCA
Fidel-2003	7152	Treatment	7152 Treatment	Other	Luteal	NA	NA	PBS	40	814000000	Ineligible - post-treatment	Ineligible - no menstrual cycle information	Ineligible - no menstrual cycle information	IgE-tot	147064	NA	IgE	In	NA	NA	17.16608460493288	Published	CVL	ELISA	Serum progesterone plus LH	BCA
Fidel-2003	7153	Baseline	7153 Baseline	Follicular	Luteal	0.49	72.68	None	0	551000000	Eligible	Eligible	Eligible	IgE-tot	118528	NA	IgE	In	NA	NA	16.854868383260236	Published	CVL	ELISA	Serum progesterone plus LH	BCA
Fidel-2003	7153	Treatment	7153 Treatment	Other	Luteal	NA	NA	PBS	16	226000000	Ineligible - post-treatment	Ineligible - no menstrual cycle information	Ineligible - no menstrual cycle information	IgE-tot	94100	NA	IgE	In	NA	NA	16.52190710250326	Published	CVL	ELISA	Serum progesterone plus LH	BCA
Fidel-2003	7154	Baseline	7154 Baseline	Follicular	Luteal	0.17	58.13	None	0	339000000	Eligible	Eligible	Eligible	IgE-tot	137199	NA	IgE	In	NA	NA	17.06591044063924	Published	CVL	ELISA	Serum progesterone plus LH	BCA
Fidel-2003	7154	Treatment	7154 Treatment	Other	Luteal	NA	NA	Ag	40	569000000	Ineligible - post-treatment	Ineligible - no menstrual cycle information	Ineligible - no menstrual cycle information	IgE-tot	46224	NA	IgE	In	NA	NA	15.496354488564615	Published	CVL	ELISA	Serum progesterone plus LH	BCA
Fidel-2003	7155	Baseline	7155 Baseline	Follicular	Luteal	0.42	32.91	None	0	970000000	Eligible	Eligible	Eligible	IgE-tot	137395	NA	IgE	In	NA	NA	17.067969977818027	Published	CVL	ELISA	Serum progesterone plus LH	BCA
Fidel-2003	7155	Treatment	7155 Treatment	Other	Luteal	NA	NA	Ag	16	957000000	Ineligible - post-treatment	Ineligible - no menstrual cycle information	Ineligible - no menstrual cycle information	IgE-tot	154623	NA	IgE	In	NA	NA	17.23839540895136	Published	CVL	ELISA	Serum progesterone plus LH	BCA
Fidel-2003	7156	Baseline	7156 Baseline	Follicular	Luteal	0.14	46.12	None	0	630000000	Eligible	Eligible	Eligible	IgE-tot	145535	NA	IgE	In	NA	NA	17.151006625881053	Published	CVL	ELISA	Serum progesterone plus LH	BCA
Fidel-2003	7156	Treatment	7156 Treatment	Other	Luteal	NA	NA	PBS	16	841000000	Ineligible - post-treatment	Ineligible - no menstrual cycle information	Ineligible - no menstrual cycle information	IgE-tot	184599	NA	IgE	In	NA	NA	17.49403521214992	Published	CVL	ELISA	Serum progesterone plus LH	BCA
Fidel-2003	7049	Baseline	7049 Baseline	Follicular	Follicular	0.58	149.44	None	0	503000000	Eligible	Eligible	Eligible	TGF-b-tot	37.606	7040	TGFB1	In	NA	NA	5.232890955717587	Published	CVL	ELISA	Serum progesterone plus LH	BCA
Fidel-2003	7049	Treatment	7049 Treatment	Other	Follicular	1.1	141.63	Ag	16	790000000	Ineligible - post-treatment	Ineligible - post-treatment	Ineligible - post-treatment	TGF-b-tot	26.202	7040	TGFB1	In	NA	NA	4.7116050318393246	Published	CVL	ELISA	Serum progesterone plus LH	BCA
Fidel-2003	7050	Baseline	7050 Baseline	Follicular	Follicular	0.15	78.83	None	0	568000000	Eligible	Eligible	Eligible	TGF-b-tot	7.843	7040	TGFB1	In	NA	NA	2.9714056004190983	Published	CVL	ELISA	Serum progesterone plus LH	BCA
Fidel-2003	7050	Treatment	7050 Treatment	Follicular	Follicular	0.11	106.85	Ag	16	1312000000	Ineligible - post-treatment	Ineligible - post-treatment	Ineligible - post-treatment	TGF-b-tot	38.291	7040	TGFB1	In	NA	NA	5.258933432698893	Published	CVL	ELISA	Serum progesterone plus LH	BCA
Fidel-2003	7052	Baseline	7052 Baseline	Follicular	Follicular	0.59	34.43	None	0	794000000	Eligible	Eligible	Eligible	TGF-b-tot	1.417	7040	TGFB1	Below	NA	NA	0.5028397582559315	Published	CVL	ELISA	Serum progesterone plus LH	BCA
Fidel-2003	7052	Treatment	7052 Treatment	Follicular	Follicular	0.52	41.53	PBS	16	239000000	Ineligible - post-treatment	Ineligible - post-treatment	Ineligible - post-treatment	TGF-b-tot	7.909	7040	TGFB1	In	NA	NA	2.983495294414508	Published	CVL	ELISA	Serum progesterone plus LH	BCA
Fidel-2003	7053	Baseline	7053 Baseline	Follicular	Follicular	0.41	31.5	None	0	947000000	Eligible	Eligible	Eligible	TGF-b-tot	17.461	7040	TGFB1	In	NA	NA	4.1260642800705325	Published	CVL	ELISA	Serum progesterone plus LH	BCA
Fidel-2003	7053	Treatment	7053 Treatment	Follicular	Follicular	0.48	23.33	PBS	16	422000000	Ineligible - post-treatment	Ineligible - post-treatment	Ineligible - post-treatment	TGF-b-tot	106.035	7040	TGFB1	In	NA	NA	6.728396737506013	Published	CVL	ELISA	Serum progesterone plus LH	BCA
Fidel-2003	7054	Baseline	7054 Baseline	Follicular	Follicular	0.5	19.12	None	0	440000000	Eligible	Eligible	Eligible	TGF-b-tot	1.417	7040	TGFB1	Below	NA	NA	0.5028397582559315	Published	CVL	ELISA	Serum progesterone plus LH	BCA
Fidel-2003	7054	Treatment	7054 Treatment	Follicular	Follicular	0.59	28.17	Ag	16	142000000	Ineligible - post-treatment	Ineligible - post-treatment	Ineligible - post-treatment	TGF-b-tot	1.417	7040	TGFB1	Below	NA	NA	0.5028397582559315	Published	CVL	ELISA	Serum progesterone plus LH	BCA
Fidel-2003	7055	Baseline	7055 Baseline	Follicular	Follicular	0.66	61.42	None	0	371000000	Eligible	Eligible	Eligible	TGF-b-tot	1.417	7040	TGFB1	Below	NA	NA	0.5028397582559315	Published	CVL	ELISA	Serum progesterone plus LH	BCA
Fidel-2003	7055	Treatment	7055 Treatment	Other	Follicular	1.11	63.64	PBS	16	395000000	Ineligible - post-treatment	Ineligible - post-treatment	Ineligible - post-treatment	TGF-b-tot	17.507	7040	TGFB1	In	NA	NA	4.129859979576487	Published	CVL	ELISA	Serum progesterone plus LH	BCA
Fidel-2003	7056	Baseline	7056 Baseline	Follicular	Follicular	0.33	51.7	None	0	375000000	Eligible	Eligible	Eligible	TGF-b-tot	1.417	7040	TGFB1	Below	NA	NA	0.5028397582559315	Published	CVL	ELISA	Serum progesterone plus LH	BCA
Fidel-2003	7056	Treatment	7056 Treatment	Follicular	Follicular	0.44	101.05	Ag	16	426000000	Ineligible - post-treatment	Ineligible - post-treatment	Ineligible - post-treatment	TGF-b-tot	6.806	7040	TGFB1	In	NA	NA	2.7668071513029213	Published	CVL	ELISA	Serum progesterone plus LH	BCA
Fidel-2003	7057	Baseline	7057 Baseline	Follicular	Follicular	0.38	5	None	0	656000000	Eligible	Eligible	Eligible	TGF-b-tot	70.232	7040	TGFB1	In	NA	NA	6.1340566143386335	Published	CVL	ELISA	Serum progesterone plus LH	BCA
Fidel-2003	7057	Treatment	7057 Treatment	Follicular	Follicular	0.23	5	Ag	40	375000000	Ineligible - post-treatment	Ineligible - post-treatment	Ineligible - post-treatment	TGF-b-tot	1.417	7040	TGFB1	Below	NA	NA	0.5028397582559315	Published	CVL	ELISA	Serum progesterone plus LH	BCA
Fidel-2003	7058	Baseline	7058 Baseline	Follicular	Follicular	0.18	108.33	None	0	229000000	Eligible	Eligible	Eligible	TGF-b-tot	11.794	7040	TGFB1	In	NA	NA	3.5599811941598287	Published	CVL	ELISA	Serum progesterone plus LH	BCA
Fidel-2003	7058	Treatment	7058 Treatment	Follicular	Follicular	0.84	211.41	PBS	40	137000000	Ineligible - post-treatment	Ineligible - post-treatment	Ineligible - post-treatment	TGF-b-tot	1.417	7040	TGFB1	Below	NA	NA	0.5028397582559315	Published	CVL	ELISA	Serum progesterone plus LH	BCA
Fidel-2003	7059	Baseline	7059 Baseline	Follicular	Follicular	0.68	51.75	None	0	407000000	Eligible	Eligible	Eligible	TGF-b-tot	1.417	7040	TGFB1	Below	NA	NA	0.5028397582559315	Published	CVL	ELISA	Serum progesterone plus LH	BCA
Fidel-2003	7059	Treatment	7059 Treatment	Follicular	Follicular	0.54	76.82	Ag	16	655000000	Ineligible - post-treatment	Ineligible - post-treatment	Ineligible - post-treatment	TGF-b-tot	187.612	7040	TGFB1	In	NA	NA	7.5516082979415255	Published	CVL	ELISA	Serum progesterone plus LH	BCA
Fidel-2003	7060	Baseline	7060 Baseline	Follicular	Follicular	0.13	74.55	None	0	342000000	Eligible	Eligible	Eligible	TGF-b-tot	10.731	7040	TGFB1	In	NA	NA	3.4237126190542946	Published	CVL	ELISA	Serum progesterone plus LH	BCA
Fidel-2003	7060	Treatment	7060 Treatment	Follicular	Follicular	0.17	183.99	PBS	40	399000000	Ineligible - post-treatment	Ineligible - post-treatment	Ineligible - post-treatment	TGF-b-tot	1.417	7040	TGFB1	Below	NA	NA	0.5028397582559315	Published	CVL	ELISA	Serum progesterone plus LH	BCA
Fidel-2003	7061	Baseline	7061 Baseline	Follicular	Follicular	0.15	71.24	None	0	312000000	Eligible	Eligible	Eligible	TGF-b-tot	25.766	7040	TGFB1	In	NA	NA	4.687396680665493	Published	CVL	ELISA	Serum progesterone plus LH	BCA
Fidel-2003	7061	Treatment	7061 Treatment	Follicular	Follicular	0.21	126.75	PBS	16	429000000	Ineligible - post-treatment	Ineligible - post-treatment	Ineligible - post-treatment	TGF-b-tot	1.417	7040	TGFB1	Below	NA	NA	0.5028397582559315	Published	CVL	ELISA	Serum progesterone plus LH	BCA
Fidel-2003	7062	Baseline	7062 Baseline	Follicular	Follicular	0.76	52.84	None	0	804000000	Eligible	Eligible	Eligible	TGF-b-tot	21.041	7040	TGFB1	In	NA	NA	4.39513136704407	Published	CVL	ELISA	Serum progesterone plus LH	BCA
Fidel-2003	7062	Treatment	7062 Treatment	Follicular	Follicular	0.73	74.34	PBS	40	585000000	Ineligible - post-treatment	Ineligible - post-treatment	Ineligible - post-treatment	TGF-b-tot	1.417	7040	TGFB1	Below	NA	NA	0.5028397582559315	Published	CVL	ELISA	Serum progesterone plus LH	BCA
Fidel-2003	7063	Baseline	7063 Baseline	Follicular	Follicular	0.29	41.95	None	0	54000000	Eligible	Eligible	Eligible	TGF-b-tot	4.246	7040	TGFB1	In	NA	NA	2.086104371243291	Published	CVL	ELISA	Serum progesterone plus LH	BCA
Fidel-2003	7063	Treatment	7063 Treatment	Follicular	Follicular	0.34	67.76	Ag	40	571000000	Ineligible - post-treatment	Ineligible - post-treatment	Ineligible - post-treatment	TGF-b-tot	17.736	7040	TGFB1	In	NA	NA	4.14860877020522	Published	CVL	ELISA	Serum progesterone plus LH	BCA
Fidel-2003	7064	Baseline	7064 Baseline	Follicular	Follicular	0.25	38.23	None	0	1030000000	Eligible	Eligible	Eligible	TGF-b-tot	1.417	7040	TGFB1	Below	NA	NA	0.5028397582559315	Published	CVL	ELISA	Serum progesterone plus LH	BCA
Fidel-2003	7064	Treatment	7064 Treatment	Follicular	Follicular	0.2	55.22	Ag	40	644000000	Ineligible - post-treatment	Ineligible - post-treatment	Ineligible - post-treatment	TGF-b-tot	1.417	7040	TGFB1	Below	NA	NA	0.5028397582559315	Published	CVL	ELISA	Serum progesterone plus LH	BCA
Fidel-2003	7065	Baseline	7065 Baseline	Follicular	Follicular	0.34	37.77	None	0	764000000	Eligible	Eligible	Eligible	TGF-b-tot	12.549	7040	TGFB1	In	NA	NA	3.6495004987031043	Published	CVL	ELISA	Serum progesterone plus LH	BCA
Fidel-2003	7065	Treatment	7065 Treatment	Follicular	Follicular	0.25	91.07	Ag	40	464000000	Ineligible - post-treatment	Ineligible - post-treatment	Ineligible - post-treatment	TGF-b-tot	1.417	7040	TGFB1	Below	NA	NA	0.5028397582559315	Published	CVL	ELISA	Serum progesterone plus LH	BCA
Fidel-2003	7066	Baseline	7066 Baseline	Follicular	Follicular	0.4	396.56	None	0	396000000	Eligible	Eligible	Eligible	TGF-b-tot	10.731	7040	TGFB1	In	NA	NA	3.4237126190542946	Published	CVL	ELISA	Serum progesterone plus LH	BCA
Fidel-2003	7066	Treatment	7066 Treatment	Follicular	Follicular	0.36	21.55	PBS	40	326000000	Ineligible - post-treatment	Ineligible - post-treatment	Ineligible - post-treatment	TGF-b-tot	9.25	7040	TGFB1	In	NA	NA	3.2094533656289497	Published	CVL	ELISA	Serum progesterone plus LH	BCA
Fidel-2003	7067	Baseline	7067 Baseline	Follicular	Follicular	0.65	31.24	None	0	606000000	Eligible	Eligible	Eligible	TGF-b-tot	1.417	7040	TGFB1	Below	NA	NA	0.5028397582559315	Published	CVL	ELISA	Serum progesterone plus LH	BCA
Fidel-2003	7067	Treatment	7067 Treatment	Follicular	Follicular	0.61	23.69	Ag	16	308000000	Ineligible - post-treatment	Ineligible - post-treatment	Ineligible - post-treatment	TGF-b-tot	1.417	7040	TGFB1	Below	NA	NA	0.5028397582559315	Published	CVL	ELISA	Serum progesterone plus LH	BCA
Fidel-2003	7068	Baseline	7068 Baseline	Follicular	Follicular	0.33	23.75	None	0	335000000	Eligible	Eligible	Eligible	TGF-b-tot	1.417	7040	TGFB1	Below	NA	NA	0.5028397582559315	Published	CVL	ELISA	Serum progesterone plus LH	BCA
Fidel-2003	7068	Treatment	7068 Treatment	Follicular	Follicular	0.45	38.34	PBS	16	540000000	Ineligible - post-treatment	Ineligible - post-treatment	Ineligible - post-treatment	TGF-b-tot	32.738	7040	TGFB1	In	NA	NA	5.032894283583492	Published	CVL	ELISA	Serum progesterone plus LH	BCA
Fidel-2003	7069	Baseline	7069 Baseline	Follicular	Follicular	0.75	16.79	None	0	362000000	Eligible	Eligible	Eligible	TGF-b-tot	1.417	7040	TGFB1	Below	NA	NA	0.5028397582559315	Published	CVL	ELISA	Serum progesterone plus LH	BCA
Fidel-2003	7069	Treatment	7069 Treatment	Follicular	Follicular	0.71	20.47	Ag	16	249000000	Ineligible - post-treatment	Ineligible - post-treatment	Ineligible - post-treatment	TGF-b-tot	1.417	7040	TGFB1	Below	NA	NA	0.5028397582559315	Published	CVL	ELISA	Serum progesterone plus LH	BCA
Fidel-2003	7070	Baseline	7070 Baseline	Follicular	Follicular	0.68	184.44	None	0	717000000	Eligible	Eligible	Eligible	TGF-b-tot	1.417	7040	TGFB1	Below	NA	NA	0.5028397582559315	Published	CVL	ELISA	Serum progesterone plus LH	BCA
Fidel-2003	7070	Treatment	7070 Treatment	Other	Follicular	1.09	297.87	Ag	16	988000000	Ineligible - post-treatment	Ineligible - post-treatment	Ineligible - post-treatment	TGF-b-tot	1.417	7040	TGFB1	Below	NA	NA	0.5028397582559315	Published	CVL	ELISA	Serum progesterone plus LH	BCA
Fidel-2003	7071	Baseline	7071 Baseline	Follicular	Follicular	0.23	24.02	None	0	211000000	Eligible	Eligible	Eligible	TGF-b-tot	1.417	7040	TGFB1	Below	NA	NA	0.5028397582559315	Published	CVL	ELISA	Serum progesterone plus LH	BCA
Fidel-2003	7071	Treatment	7071 Treatment	Follicular	Follicular	0.29	42.73	PBS	16	110000000	Ineligible - post-treatment	Ineligible - post-treatment	Ineligible - post-treatment	TGF-b-tot	1.417	7040	TGFB1	Below	NA	NA	0.5028397582559315	Published	CVL	ELISA	Serum progesterone plus LH	BCA
Fidel-2003	7072	Baseline	7072 Baseline	Follicular	Follicular	0.51	26.95	None	0	446000000	Eligible	Eligible	Eligible	TGF-b-tot	4.692	7040	TGFB1	In	NA	NA	2.2302030133664217	Published	CVL	ELISA	Serum progesterone plus LH	BCA
Fidel-2003	7072	Treatment	7072 Treatment	Follicular	Follicular	0.54	25.09	Ag	16	347000000	Ineligible - post-treatment	Ineligible - post-treatment	Ineligible - post-treatment	TGF-b-tot	2.834	7040	TGFB1	In	NA	NA	1.5028397582559314	Published	CVL	ELISA	Serum progesterone plus LH	BCA
Fidel-2003	7073	Baseline	7073 Baseline	Follicular	Follicular	0.47	22.1	None	0	138000000	Eligible	Eligible	Eligible	TGF-b-tot	1.417	7040	TGFB1	Below	NA	NA	0.5028397582559315	Published	CVL	ELISA	Serum progesterone plus LH	BCA
Fidel-2003	7073	Treatment	7073 Treatment	Follicular	Follicular	0.49	21.85	Ag	40	110000000	Ineligible - post-treatment	Ineligible - post-treatment	Ineligible - post-treatment	TGF-b-tot	1.417	7040	TGFB1	Below	NA	NA	0.5028397582559315	Published	CVL	ELISA	Serum progesterone plus LH	BCA
Fidel-2003	7074	Baseline	7074 Baseline	Follicular	Follicular	0.51	22.12	None	0	183000000	Eligible	Eligible	Eligible	TGF-b-tot	1.417	7040	TGFB1	Below	NA	NA	0.5028397582559315	Published	CVL	ELISA	Serum progesterone plus LH	BCA
Fidel-2003	7074	Treatment	7074 Treatment	Follicular	Follicular	0.32	17.26	PBS	40	544000000	Ineligible - post-treatment	Ineligible - post-treatment	Ineligible - post-treatment	TGF-b-tot	1.417	7040	TGFB1	Below	NA	NA	0.5028397582559315	Published	CVL	ELISA	Serum progesterone plus LH	BCA
Fidel-2003	7075	Baseline	7075 Baseline	Follicular	Follicular	0.61	34.05	None	0	352000000	Eligible	Eligible	Eligible	TGF-b-tot	1.417	7040	TGFB1	Below	NA	NA	0.5028397582559315	Published	CVL	ELISA	Serum progesterone plus LH	BCA
Fidel-2003	7075	Treatment	7075 Treatment	Follicular	Follicular	0.52	31.34	PBS	16	220000000	Ineligible - post-treatment	Ineligible - post-treatment	Ineligible - post-treatment	TGF-b-tot	1.417	7040	TGFB1	Below	NA	NA	0.5028397582559315	Published	CVL	ELISA	Serum progesterone plus LH	BCA
Fidel-2003	7076	Baseline	7076 Baseline	Follicular	Follicular	0.31	22	None	0	388000000	Eligible	Eligible	Eligible	TGF-b-tot	5.992	7040	TGFB1	In	NA	NA	2.583037623796664	Published	CVL	ELISA	Serum progesterone plus LH	BCA
Fidel-2003	7076	Treatment	7076 Treatment	Follicular	Follicular	0.18	17.99	Ag	16	216000000	Ineligible - post-treatment	Ineligible - post-treatment	Ineligible - post-treatment	TGF-b-tot	1.417	7040	TGFB1	Below	NA	NA	0.5028397582559315	Published	CVL	ELISA	Serum progesterone plus LH	BCA
Fidel-2003	7078	Baseline	7078 Baseline	Follicular	Follicular	0.51	81.26	None	0	340000000	Eligible	Eligible	Eligible	TGF-b-tot	17.045	7040	TGFB1	In	NA	NA	4.091276694365222	Published	CVL	ELISA	Serum progesterone plus LH	BCA
Fidel-2003	7078	Treatment	7078 Treatment	Follicular	Follicular	0.67	143.93	PBS	16	308000000	Ineligible - post-treatment	Ineligible - post-treatment	Ineligible - post-treatment	TGF-b-tot	5.116	7040	TGFB1	In	NA	NA	2.35501626421955	Published	CVL	ELISA	Serum progesterone plus LH	BCA
Fidel-2003	7079	Baseline	7079 Baseline	Follicular	Follicular	0.26	18.46	None	0	328000000	Eligible	Eligible	Eligible	TGF-b-tot	1.417	7040	TGFB1	Below	NA	NA	0.5028397582559315	Published	CVL	ELISA	Serum progesterone plus LH	BCA
Fidel-2003	7079	Treatment	7079 Treatment	Follicular	Follicular	0.23	41.17	PBS	40	766000000	Ineligible - post-treatment	Ineligible - post-treatment	Ineligible - post-treatment	TGF-b-tot	1.417	7040	TGFB1	Below	NA	NA	0.5028397582559315	Published	CVL	ELISA	Serum progesterone plus LH	BCA
Fidel-2003	7080	Baseline	7080 Baseline	Follicular	Follicular	0.42	66.19	None	0	397000000	Eligible	Eligible	Eligible	TGF-b-tot	1.417	7040	TGFB1	Below	NA	NA	0.5028397582559315	Published	CVL	ELISA	Serum progesterone plus LH	BCA
Fidel-2003	7080	Treatment	7080 Treatment	Follicular	Follicular	0.47	86.34	Ag	16	311000000	Ineligible - post-treatment	Ineligible - post-treatment	Ineligible - post-treatment	TGF-b-tot	1.417	7040	TGFB1	Below	NA	NA	0.5028397582559315	Published	CVL	ELISA	Serum progesterone plus LH	BCA
Fidel-2003	7081	Baseline	7081 Baseline	Follicular	Follicular	0.34	5	None	0	180000000	Eligible	Eligible	Eligible	TGF-b-tot	1.417	7040	TGFB1	Below	NA	NA	0.5028397582559315	Published	CVL	ELISA	Serum progesterone plus LH	BCA
Fidel-2003	7081	Treatment	7081 Treatment	Follicular	Follicular	0.59	5	PBS	16	611000000	Ineligible - post-treatment	Ineligible - post-treatment	Ineligible - post-treatment	TGF-b-tot	1.417	7040	TGFB1	Below	NA	NA	0.5028397582559315	Published	CVL	ELISA	Serum progesterone plus LH	BCA
Fidel-2003	7082	Baseline	7082 Baseline	Follicular	Follicular	0.65	43.17	None	0	526000000	Eligible	Eligible	Eligible	TGF-b-tot	1.417	7040	TGFB1	Below	NA	NA	0.5028397582559315	Published	CVL	ELISA	Serum progesterone plus LH	BCA
Fidel-2003	7082	Treatment	7082 Treatment	Follicular	Follicular	0.72	91.69	Ag	40	513000000	Ineligible - post-treatment	Ineligible - post-treatment	Ineligible - post-treatment	TGF-b-tot	1.417	7040	TGFB1	Below	NA	NA	0.5028397582559315	Published	CVL	ELISA	Serum progesterone plus LH	BCA
Fidel-2003	7083	Baseline	7083 Baseline	Other	Follicular	1.06	44.35	None	0	147000000	Eligible	Ineligible - serum progesterone outside of allowed windows	Ineligible - serum progesterone outside of allowed windows	TGF-b-tot	1.417	7040	TGFB1	Below	NA	NA	0.5028397582559315	Published	CVL	ELISA	Serum progesterone plus LH	BCA
Fidel-2003	7083	Treatment	7083 Treatment	Other	Follicular	1.13	51.61	Ag	16	133000000	Ineligible - post-treatment	Ineligible - post-treatment	Ineligible - post-treatment	TGF-b-tot	1.417	7040	TGFB1	Below	NA	NA	0.5028397582559315	Published	CVL	ELISA	Serum progesterone plus LH	BCA
Fidel-2003	7084	Baseline	7084 Baseline	Follicular	Follicular	0.2	26.41	None	0	534000000.00000006	Eligible	Eligible	Eligible	TGF-b-tot	1.417	7040	TGFB1	Below	NA	NA	0.5028397582559315	Published	CVL	ELISA	Serum progesterone plus LH	BCA
Fidel-2003	7084	Treatment	7084 Treatment	Follicular	Follicular	0.19	30.29	PBS	16	1000000000	Ineligible - post-treatment	Ineligible - post-treatment	Ineligible - post-treatment	TGF-b-tot	34.364	7040	TGFB1	In	NA	NA	5.102826072117189	Published	CVL	ELISA	Serum progesterone plus LH	BCA
Fidel-2003	7085	Baseline	7085 Baseline	Follicular	Follicular	0.22	69.53	None	0	501000000	Eligible	Eligible	Eligible	TGF-b-tot	1.417	7040	TGFB1	Below	NA	NA	0.5028397582559315	Published	CVL	ELISA	Serum progesterone plus LH	BCA
Fidel-2003	7085	Treatment	7085 Treatment	Follicular	Follicular	0.29	56.5	Ag	16	211000000	Ineligible - post-treatment	Ineligible - post-treatment	Ineligible - post-treatment	TGF-b-tot	1.417	7040	TGFB1	Below	NA	NA	0.5028397582559315	Published	CVL	ELISA	Serum progesterone plus LH	BCA
Fidel-2003	7086	Baseline	7086 Baseline	Luteal	Follicular	5.82	95.24	None	0	340000000	Eligible	Eligible	Eligible	TGF-b-tot	3.677	7040	TGFB1	In	NA	NA	1.8785291765412093	Published	CVL	ELISA	Serum progesterone plus LH	BCA
Fidel-2003	7086	Treatment	7086 Treatment	Luteal	Follicular	6.06	83.92	PBS	40	336000000	Ineligible - post-treatment	Ineligible - post-treatment	Ineligible - post-treatment	TGF-b-tot	1.417	7040	TGFB1	Below	NA	NA	0.5028397582559315	Published	CVL	ELISA	Serum progesterone plus LH	BCA
Fidel-2003	7087	Baseline	7087 Baseline	Follicular	Follicular	0.92	123.29	None	0	242000000	Eligible	Eligible	Eligible	TGF-b-tot	1.417	7040	TGFB1	Below	NA	NA	0.5028397582559315	Published	CVL	ELISA	Serum progesterone plus LH	BCA
Fidel-2003	7087	Treatment	7087 Treatment	Other	Follicular	2	196.39	Ag	40	534000000.00000006	Ineligible - post-treatment	Ineligible - post-treatment	Ineligible - post-treatment	TGF-b-tot	37.714	7040	TGFB1	In	NA	NA	5.237028267751564	Published	CVL	ELISA	Serum progesterone plus LH	BCA
Fidel-2003	7088	Baseline	7088 Baseline	Follicular	Follicular	0.54	41.12	None	0	520000000	Eligible	Eligible	Eligible	TGF-b-tot	1.417	7040	TGFB1	Below	NA	NA	0.5028397582559315	Published	CVL	ELISA	Serum progesterone plus LH	BCA
Fidel-2003	7088	Treatment	7088 Treatment	Follicular	Follicular	0.54	69.56	PBS	40	618000000	Ineligible - post-treatment	Ineligible - post-treatment	Ineligible - post-treatment	TGF-b-tot	1.417	7040	TGFB1	Below	NA	NA	0.5028397582559315	Published	CVL	ELISA	Serum progesterone plus LH	BCA
Fidel-2003	7089	Baseline	7089 Baseline	Follicular	Follicular	0.74	22.26	None	0	427000000	Eligible	Eligible	Eligible	TGF-b-tot	1.417	7040	TGFB1	Below	NA	NA	0.5028397582559315	Published	CVL	ELISA	Serum progesterone plus LH	BCA
Fidel-2003	7089	Treatment	7089 Treatment	Follicular	Follicular	0.68	30.2	Ag	40	1030000000	Ineligible - post-treatment	Ineligible - post-treatment	Ineligible - post-treatment	TGF-b-tot	1.417	7040	TGFB1	Below	NA	NA	0.5028397582559315	Published	CVL	ELISA	Serum progesterone plus LH	BCA
Fidel-2003	7091	Baseline	7091 Baseline	Follicular	Follicular	0.62	69.47	None	0	326000000	Eligible	Eligible	Eligible	TGF-b-tot	1.417	7040	TGFB1	Below	NA	NA	0.5028397582559315	Published	CVL	ELISA	Serum progesterone plus LH	BCA
Fidel-2003	7091	Treatment	7091 Treatment	Follicular	Follicular	0.67	86.92	PBS	16	88000000	Ineligible - post-treatment	Ineligible - post-treatment	Ineligible - post-treatment	TGF-b-tot	1.417	7040	TGFB1	Below	NA	NA	0.5028397582559315	Published	CVL	ELISA	Serum progesterone plus LH	BCA
Fidel-2003	7092	Baseline	7092 Baseline	Follicular	Follicular	0.38	132.07	None	0	383000000	Eligible	Eligible	Eligible	TGF-b-tot	1.417	7040	TGFB1	Below	NA	NA	0.5028397582559315	Published	CVL	ELISA	Serum progesterone plus LH	BCA
Fidel-2003	7092	Treatment	7092 Treatment	Other	Follicular	NA	5	Ag	40	195000000	Ineligible - post-treatment	Ineligible - no menstrual cycle information	Ineligible - no menstrual cycle information	TGF-b-tot	1.417	7040	TGFB1	Below	NA	NA	0.5028397582559315	Published	CVL	ELISA	Serum progesterone plus LH	BCA
Fidel-2003	7093	Baseline	7093 Baseline	Other	Follicular	2.27	52.69	None	0	175000000	Eligible	Ineligible - serum progesterone outside of allowed windows	Ineligible - serum progesterone outside of allowed windows	TGF-b-tot	1.417	7040	TGFB1	Below	NA	NA	0.5028397582559315	Published	CVL	ELISA	Serum progesterone plus LH	BCA
Fidel-2003	7093	Treatment	7093 Treatment	Luteal	Follicular	8.92	58.19	PBS	40	441000000	Ineligible - post-treatment	Ineligible - post-treatment	Ineligible - post-treatment	TGF-b-tot	1.417	7040	TGFB1	Below	NA	NA	0.5028397582559315	Published	CVL	ELISA	Serum progesterone plus LH	BCA
Fidel-2003	7094	Baseline	7094 Baseline	Follicular	Follicular	0.57	244.5	None	0	515000000	Eligible	Eligible	Eligible	TGF-b-tot	163.473	7040	TGFB1	In	NA	NA	7.352908562606697	Published	CVL	ELISA	Serum progesterone plus LH	BCA
Fidel-2003	7094	Treatment	7094 Treatment	Follicular	Follicular	0.65	85.94	Ag	40	711000000	Ineligible - post-treatment	Ineligible - post-treatment	Ineligible - post-treatment	TGF-b-tot	47.351	7040	TGFB1	In	NA	NA	5.565322989003551	Published	CVL	ELISA	Serum progesterone plus LH	BCA
Fidel-2003	7095	Baseline	7095 Baseline	Follicular	Follicular	0.55	7.24	None	0	671000000	Eligible	Eligible	Eligible	TGF-b-tot	1.417	7040	TGFB1	Below	NA	NA	0.5028397582559315	Published	CVL	ELISA	Serum progesterone plus LH	BCA
Fidel-2003	7095	Treatment	7095 Treatment	Follicular	Follicular	0.45	10.22	PBS	40	585000000	Ineligible - post-treatment	Ineligible - post-treatment	Ineligible - post-treatment	TGF-b-tot	42.118	7040	TGFB1	In	NA	NA	5.39636502558651	Published	CVL	ELISA	Serum progesterone plus LH	BCA
Fidel-2003	7096	Baseline	7096 Baseline	Follicular	Follicular	0.17	60.76	None	0	1130000000	Eligible	Eligible	Eligible	TGF-b-tot	29.118	7040	TGFB1	In	NA	NA	4.863839360823267	Published	CVL	ELISA	Serum progesterone plus LH	BCA
Fidel-2003	7096	Treatment	7096 Treatment	Follicular	Follicular	0.16	62.23	Ag	16	449000000	Ineligible - post-treatment	Ineligible - post-treatment	Ineligible - post-treatment	TGF-b-tot	1.417	7040	TGFB1	Below	NA	NA	0.5028397582559315	Published	CVL	ELISA	Serum progesterone plus LH	BCA
Fidel-2003	7097	Baseline	7097 Baseline	Follicular	Follicular	0.6	129.97	None	0	736000000	Eligible	Eligible	Eligible	TGF-b-tot	1.417	7040	TGFB1	Below	NA	NA	0.5028397582559315	Published	CVL	ELISA	Serum progesterone plus LH	BCA
Fidel-2003	7097	Treatment	7097 Treatment	Follicular	Follicular	0.76	190.61	Ag	16	433000000	Ineligible - post-treatment	Ineligible - post-treatment	Ineligible - post-treatment	TGF-b-tot	3.477	7040	TGFB1	In	NA	NA	1.7978430670655408	Published	CVL	ELISA	Serum progesterone plus LH	BCA
Fidel-2003	7098	Baseline	7098 Baseline	Other	Follicular	1.71	16.02	None	0	400000000	Eligible	Ineligible - serum progesterone outside of allowed windows	Ineligible - serum progesterone outside of allowed windows	TGF-b-tot	10.617	7040	TGFB1	In	NA	NA	3.4083042624843	Published	CVL	ELISA	Serum progesterone plus LH	BCA
Fidel-2003	7098	Treatment	7098 Treatment	Other	Follicular	1.62	16.64	Ag	40	1290000000	Ineligible - post-treatment	Ineligible - post-treatment	Ineligible - post-treatment	TGF-b-tot	12.971	7040	TGFB1	In	NA	NA	3.6972178034227827	Published	CVL	ELISA	Serum progesterone plus LH	BCA
Fidel-2003	7157	Baseline	7157 Baseline	Periovulatory	Periovulatory	3.73	37.22	None	0	1910000000	Eligible	Eligible	Eligible	TGF-b-tot	123.31	7040	TGFB1	In	NA	NA	6.946145991668	Published	CVL	ELISA	Serum progesterone plus LH	BCA
Fidel-2003	7157	Treatment	7157 Treatment	Periovulatory	Periovulatory	6.82	42.23	PBS	16	380000000	Ineligible - post-treatment	Ineligible - post-treatment	Ineligible - post-treatment	TGF-b-tot	129.19	7040	TGFB1	In	NA	NA	7.0133505917821335	Published	CVL	ELISA	Serum progesterone plus LH	BCA
Fidel-2003	7158	Baseline	7158 Baseline	Periovulatory	Periovulatory	0.78	251.82	None	0	2650000000	Eligible	Eligible	Eligible	TGF-b-tot	120.68	7040	TGFB1	In	NA	NA	6.915042791371977	Published	CVL	ELISA	Serum progesterone plus LH	BCA
Fidel-2003	7158	Treatment	7158 Treatment	Periovulatory	Periovulatory	1.03	262.63	PBS	16	1260000000	Ineligible - post-treatment	Ineligible - post-treatment	Ineligible - post-treatment	TGF-b-tot	139.55	7040	TGFB1	In	NA	NA	7.124638314178705	Published	CVL	ELISA	Serum progesterone plus LH	BCA
Fidel-2003	7159	Baseline	7159 Baseline	Periovulatory	Periovulatory	1.39	19.91	None	0	470000000	Eligible	Eligible	Eligible	TGF-b-tot	67.39	7040	TGFB1	In	NA	NA	6.074462620704536	Published	CVL	ELISA	Serum progesterone plus LH	BCA
Fidel-2003	7159	Treatment	7159 Treatment	Periovulatory	Periovulatory	0.66	4.9	PBS	16	1940000000	Ineligible - post-treatment	Ineligible - post-treatment	Ineligible - post-treatment	TGF-b-tot	299.51	7040	TGFB1	In	NA	NA	8.226460362102854	Published	CVL	ELISA	Serum progesterone plus LH	BCA
Fidel-2003	7160	Baseline	7160 Baseline	Periovulatory	Periovulatory	2.03	108.08	None	0	190000000	Eligible	Eligible	Eligible	TGF-b-tot	107.89	7040	TGFB1	In	NA	NA	6.7534173417277765	Published	CVL	ELISA	Serum progesterone plus LH	BCA
Fidel-2003	7160	Treatment	7160 Treatment	Periovulatory	Periovulatory	2.74	59.57	PBS	16	1360000000	Ineligible - post-treatment	Ineligible - post-treatment	Ineligible - post-treatment	TGF-b-tot	167.51	7040	TGFB1	In	NA	NA	7.388103413821378	Published	CVL	ELISA	Serum progesterone plus LH	BCA
Fidel-2003	7161	Baseline	7161 Baseline	Periovulatory	Periovulatory	1.53	96.41	None	0	320000000	Eligible	Eligible	Eligible	TGF-b-tot	116.27	7040	TGFB1	In	NA	NA	6.861335090245255	Published	CVL	ELISA	Serum progesterone plus LH	BCA
Fidel-2003	7161	Treatment	7161 Treatment	Periovulatory	Periovulatory	4.65	66	Ag	16	1810000000	Ineligible - post-treatment	Ineligible - post-treatment	Ineligible - post-treatment	TGF-b-tot	264.08	7040	TGFB1	In	NA	NA	8.04483123344781	Published	CVL	ELISA	Serum progesterone plus LH	BCA
Fidel-2003	7162	Baseline	7162 Baseline	Periovulatory	Periovulatory	2.25	112.96	None	0	130000000	Eligible	Eligible	Eligible	TGF-b-tot	148.98	7040	TGFB1	In	NA	NA	7.218974857123272	Published	CVL	ELISA	Serum progesterone plus LH	BCA
Fidel-2003	7162	Treatment	7162 Treatment	Periovulatory	Periovulatory	2.97	64.93	Ag	16	90000000	Ineligible - post-treatment	Ineligible - post-treatment	Ineligible - post-treatment	TGF-b-tot	56.02	7040	TGFB1	In	NA	NA	5.807870078299782	Published	CVL	ELISA	Serum progesterone plus LH	BCA
Fidel-2003	7163	Baseline	7163 Baseline	Periovulatory	Periovulatory	4.59	72.25	None	0	90000000	Eligible	Eligible	Eligible	TGF-b-tot	116.46	7040	TGFB1	In	NA	NA	6.8636907136600955	Published	CVL	ELISA	Serum progesterone plus LH	BCA
Fidel-2003	7163	Treatment	7163 Treatment	Periovulatory	Periovulatory	5.64	81.21	Ag	16	110000000	Ineligible - post-treatment	Ineligible - post-treatment	Ineligible - post-treatment	TGF-b-tot	142.68	7040	TGFB1	In	NA	NA	7.156639310692087	Published	CVL	ELISA	Serum progesterone plus LH	BCA
Fidel-2003	7164	Baseline	7164 Baseline	Periovulatory	Periovulatory	2.98	46.45	None	0	240000000	Eligible	Eligible	Eligible	TGF-b-tot	266.83	7040	TGFB1	In	NA	NA	8.059777069258534	Published	CVL	ELISA	Serum progesterone plus LH	BCA
Fidel-2003	7164	Treatment	7164 Treatment	Periovulatory	Periovulatory	6.36	60.71	Ag	16	440000000	Ineligible - post-treatment	Ineligible - post-treatment	Ineligible - post-treatment	TGF-b-tot	47.96	7040	TGFB1	In	NA	NA	5.583759753639499	Published	CVL	ELISA	Serum progesterone plus LH	BCA
Fidel-2003	7165	Baseline	7165 Baseline	Periovulatory	Periovulatory	1.06	143.75	None	0	420000000	Eligible	Eligible	Eligible	TGF-b-tot	67.49	7040	TGFB1	In	NA	NA	6.076601848618572	Published	CVL	ELISA	Serum progesterone plus LH	BCA
Fidel-2003	7165	Treatment	7165 Treatment	Periovulatory	Periovulatory	1.22	108.95	PBS	16	340000000	Ineligible - post-treatment	Ineligible - post-treatment	Ineligible - post-treatment	TGF-b-tot	80.58	7040	TGFB1	In	NA	NA	6.332349900373874	Published	CVL	ELISA	Serum progesterone plus LH	BCA
Fidel-2003	7166	Baseline	7166 Baseline	Periovulatory	Periovulatory	2.94	60.75	None	0	1240000000	Eligible	Eligible	Eligible	TGF-b-tot	77.35	7040	TGFB1	In	NA	NA	6.273329386561673	Published	CVL	ELISA	Serum progesterone plus LH	BCA
Fidel-2003	7166	Treatment	7166 Treatment	Periovulatory	Periovulatory	4.53	45.04	Ag	16	840000000	Ineligible - post-treatment	Ineligible - post-treatment	Ineligible - post-treatment	TGF-b-tot	27.45	7040	TGFB1	In	NA	NA	4.778734244117836	Published	CVL	ELISA	Serum progesterone plus LH	BCA
Fidel-2003	7167	Baseline	7167 Baseline	Periovulatory	Periovulatory	1.37	149.72	None	0	80000000	Eligible	Eligible	Eligible	TGF-b-tot	86.76	7040	TGFB1	In	NA	NA	6.43895814789755	Published	CVL	ELISA	Serum progesterone plus LH	BCA
Fidel-2003	7167	Treatment	7167 Treatment	Periovulatory	Periovulatory	1.96	99.85	Ag	16	280000000	Ineligible - post-treatment	Ineligible - post-treatment	Ineligible - post-treatment	TGF-b-tot	95.36	7040	TGFB1	In	NA	NA	6.575312330687437	Published	CVL	ELISA	Serum progesterone plus LH	BCA
Fidel-2003	7168	Baseline	7168 Baseline	Periovulatory	Periovulatory	2.15	215.53	None	0	160000000	Eligible	Eligible	Eligible	TGF-b-tot	328.86	7040	TGFB1	In	NA	NA	8.361329730295076	Published	CVL	ELISA	Serum progesterone plus LH	BCA
Fidel-2003	7168	Treatment	7168 Treatment	Periovulatory	Periovulatory	2.07	139.02	PBS	16	430000000	Ineligible - post-treatment	Ineligible - post-treatment	Ineligible - post-treatment	TGF-b-tot	204.86	7040	TGFB1	In	NA	NA	7.678494507773734	Published	CVL	ELISA	Serum progesterone plus LH	BCA
Fidel-2003	7169	Baseline	7169 Baseline	Periovulatory	Periovulatory	1.06	213.58	None	0	380000000	Eligible	Eligible	Eligible	TGF-b-tot	220.2	7040	TGFB1	In	NA	NA	7.782670658677007	Published	CVL	ELISA	Serum progesterone plus LH	BCA
Fidel-2003	7169	Treatment	7169 Treatment	Periovulatory	Periovulatory	1.8	125.69	Ag	16	530000000	Ineligible - post-treatment	Ineligible - post-treatment	Ineligible - post-treatment	TGF-b-tot	163.03	7040	TGFB1	In	NA	NA	7.348993656493746	Published	CVL	ELISA	Serum progesterone plus LH	BCA
Fidel-2003	7170	Baseline	7170 Baseline	Periovulatory	Periovulatory	6.79	65.85	None	0	430000000	Eligible	Eligible	Eligible	TGF-b-tot	47.37	7040	TGFB1	In	NA	NA	5.565901766806668	Published	CVL	ELISA	Serum progesterone plus LH	BCA
Fidel-2003	7170	Treatment	7170 Treatment	Periovulatory	Periovulatory	7.55	67.85	Ag	16	440000000	Ineligible - post-treatment	Ineligible - post-treatment	Ineligible - post-treatment	TGF-b-tot	30.8	7040	TGFB1	In	NA	NA	4.944858445807539	Published	CVL	ELISA	Serum progesterone plus LH	BCA
Fidel-2003	7171	Baseline	7171 Baseline	Periovulatory	Periovulatory	1.35	39.79	None	0	230000000	Eligible	Eligible	Eligible	TGF-b-tot	26.73	7040	TGFB1	In	NA	NA	4.740387932468353	Published	CVL	ELISA	Serum progesterone plus LH	BCA
Fidel-2003	7171	Treatment	7171 Treatment	Periovulatory	Periovulatory	2.81	49.84	PBS	16	690000000	Ineligible - post-treatment	Ineligible - post-treatment	Ineligible - post-treatment	TGF-b-tot	58.96	7040	TGFB1	In	NA	NA	5.881664619320345	Published	CVL	ELISA	Serum progesterone plus LH	BCA
Fidel-2003	7172	Baseline	7172 Baseline	Periovulatory	Periovulatory	1.47	99.57	None	0	500000000	Eligible	Eligible	Eligible	TGF-b-tot	90.51	7040	TGFB1	In	NA	NA	6.5000052920931335	Published	CVL	ELISA	Serum progesterone plus LH	BCA
Fidel-2003	7172	Treatment	7172 Treatment	Periovulatory	Periovulatory	2.37	38.42	PBS	16	490000000	Ineligible - post-treatment	Ineligible - post-treatment	Ineligible - post-treatment	TGF-b-tot	193.73	7040	TGFB1	In	NA	NA	7.597903569115644	Published	CVL	ELISA	Serum progesterone plus LH	BCA
Fidel-2003	7173	Baseline	7173 Baseline	Periovulatory	Periovulatory	4.25	130.68	None	0	470000000	Eligible	Eligible	Eligible	TGF-b-tot	24.82	7040	TGFB1	In	NA	NA	4.633431210355632	Published	CVL	ELISA	Serum progesterone plus LH	BCA
Fidel-2003	7173	Treatment	7173 Treatment	Periovulatory	Periovulatory	7.49	153.32	Ag	16	1480000000	Ineligible - post-treatment	Ineligible - post-treatment	Ineligible - post-treatment	TGF-b-tot	214.07	7040	TGFB1	In	NA	NA	7.741938818829312	Published	CVL	ELISA	Serum progesterone plus LH	BCA
Fidel-2003	7174	Baseline	7174 Baseline	Periovulatory	Periovulatory	1.68	131.76	None	0	290000000	Eligible	Eligible	Eligible	TGF-b-tot	103.75	7040	TGFB1	In	NA	NA	6.696967526234287	Published	CVL	ELISA	Serum progesterone plus LH	BCA
Fidel-2003	7174	Treatment	7174 Treatment	Periovulatory	Periovulatory	3.25	58.46	PBS	16	650000000	Ineligible - post-treatment	Ineligible - post-treatment	Ineligible - post-treatment	TGF-b-tot	18.53	7040	TGFB1	In	NA	NA	4.211790976252541	Published	CVL	ELISA	Serum progesterone plus LH	BCA
Fidel-2003	7100	Baseline	7100 Baseline	Luteal	Luteal	19.91	48.87	None	0	736000000	Eligible	Eligible	Eligible	TGF-b-tot	1.417	7040	TGFB1	Below	NA	NA	0.5028397582559315	Published	CVL	ELISA	Serum progesterone plus LH	BCA
Fidel-2003	7100	Treatment	7100 Treatment	Luteal	Luteal	26.36	58.33	Ag	40	594000000	Ineligible - post-treatment	Ineligible - post-treatment	Ineligible - post-treatment	TGF-b-tot	272.791	7040	TGFB1	In	NA	NA	8.091652237107647	Published	CVL	ELISA	Serum progesterone plus LH	BCA
Fidel-2003	7101	Baseline	7101 Baseline	Luteal	Luteal	4.33	97.75	None	0	1240000000	Eligible	Eligible	Eligible	TGF-b-tot	440.51	7040	TGFB1	In	NA	NA	8.783030959854932	Published	CVL	ELISA	Serum progesterone plus LH	BCA
Fidel-2003	7101	Treatment	7101 Treatment	Luteal	Luteal	4.5	105.89	Ag	16	592000000	Ineligible - post-treatment	Ineligible - post-treatment	Ineligible - post-treatment	TGF-b-tot	1.417	7040	TGFB1	Below	NA	NA	0.5028397582559315	Published	CVL	ELISA	Serum progesterone plus LH	BCA
Fidel-2003	7102	Baseline	7102 Baseline	Follicular	Luteal	0.36	16.99	None	0	1120000000	Eligible	Eligible	Eligible	TGF-b-tot	491.222	7040	TGFB1	In	NA	NA	8.94023136485608	Published	CVL	ELISA	Serum progesterone plus LH	BCA
Fidel-2003	7102	Treatment	7102 Treatment	Follicular	Luteal	0.28	30.74	Ag	16	1090000000	Ineligible - post-treatment	Ineligible - post-treatment	Ineligible - post-treatment	TGF-b-tot	171.425	7040	TGFB1	In	NA	NA	7.421433711978502	Published	CVL	ELISA	Serum progesterone plus LH	BCA
Fidel-2003	7103	Baseline	7103 Baseline	Luteal	Luteal	3.43	51.23	None	0	1268000000	Eligible	Eligible	Eligible	TGF-b-tot	424.488	7040	TGFB1	In	NA	NA	8.729579960077908	Published	CVL	ELISA	Serum progesterone plus LH	BCA
Fidel-2003	7103	Treatment	7103 Treatment	Other	Luteal	1.21	27.22	PBS	16	1080000000	Ineligible - post-treatment	Ineligible - post-treatment	Ineligible - post-treatment	TGF-b-tot	530.635	7040	TGFB1	In	NA	NA	9.051576026783332	Published	CVL	ELISA	Serum progesterone plus LH	BCA
Fidel-2003	7104	Baseline	7104 Baseline	Luteal	Luteal	8.73	162.24	None	0	896000000	Eligible	Eligible	Eligible	TGF-b-tot	1.417	7040	TGFB1	Below	NA	NA	0.5028397582559315	Published	CVL	ELISA	Serum progesterone plus LH	BCA
Fidel-2003	7104	Treatment	7104 Treatment	Luteal	Luteal	8.2	156.63	PBS	16	267000000.00000003	Ineligible - post-treatment	Ineligible - post-treatment	Ineligible - post-treatment	TGF-b-tot	1.417	7040	TGFB1	Below	NA	NA	0.5028397582559315	Published	CVL	ELISA	Serum progesterone plus LH	BCA
Fidel-2003	7105	Baseline	7105 Baseline	Luteal	Luteal	5.18	101.12	None	0	1390000000	Eligible	Eligible	Eligible	TGF-b-tot	1.417	7040	TGFB1	Below	NA	NA	0.5028397582559315	Published	CVL	ELISA	Serum progesterone plus LH	BCA
Fidel-2003	7105	Treatment	7105 Treatment	Luteal	Luteal	5.17	102.83	Ag	16	860000000	Ineligible - post-treatment	Ineligible - post-treatment	Ineligible - post-treatment	TGF-b-tot	226.178	7040	TGFB1	In	NA	NA	7.821314797111006	Published	CVL	ELISA	Serum progesterone plus LH	BCA
Fidel-2003	7106	Baseline	7106 Baseline	Luteal	Luteal	7.25	68.52	None	0	946000000	Eligible	Eligible	Eligible	TGF-b-tot	257.197	7040	TGFB1	In	NA	NA	8.00673000463979	Published	CVL	ELISA	Serum progesterone plus LH	BCA
Fidel-2003	7106	Treatment	7106 Treatment	Luteal	Luteal	5.89	75.47	PBS	40	753000000	Ineligible - post-treatment	Ineligible - post-treatment	Ineligible - post-treatment	TGF-b-tot	204.172	7040	TGFB1	In	NA	NA	7.673641219404149	Published	CVL	ELISA	Serum progesterone plus LH	BCA
Fidel-2003	7107	Baseline	7107 Baseline	Follicular	Luteal	0.25	5	None	0	808000000	Eligible	Eligible	Eligible	TGF-b-tot	1.417	7040	TGFB1	Below	NA	NA	0.5028397582559315	Published	CVL	ELISA	Serum progesterone plus LH	BCA
Fidel-2003	7107	Treatment	7107 Treatment	Follicular	Luteal	0.27	5	PBS	16	233000000	Ineligible - post-treatment	Ineligible - post-treatment	Ineligible - post-treatment	TGF-b-tot	1.417	7040	TGFB1	Below	NA	NA	0.5028397582559315	Published	CVL	ELISA	Serum progesterone plus LH	BCA
Fidel-2003	7108	Baseline	7108 Baseline	Luteal	Luteal	16.77	57.2	None	0	372000000	Eligible	Eligible	Eligible	TGF-b-tot	88.154	7040	TGFB1	In	NA	NA	6.461954128406008	Published	CVL	ELISA	Serum progesterone plus LH	BCA
Fidel-2003	7108	Treatment	7108 Treatment	Luteal	Luteal	18.26	67.25	Ag	16	405000000	Ineligible - post-treatment	Ineligible - post-treatment	Ineligible - post-treatment	TGF-b-tot	415.287	7040	TGFB1	In	NA	NA	8.697964900619834	Published	CVL	ELISA	Serum progesterone plus LH	BCA
Fidel-2003	7109	Baseline	7109 Baseline	Luteal	Luteal	30.56	83.52	None	0	390000000	Eligible	Eligible	Eligible	TGF-b-tot	516.703	7040	TGFB1	In	NA	NA	9.013191449911716	Published	CVL	ELISA	Serum progesterone plus LH	BCA
Fidel-2003	7109	Treatment	7109 Treatment	Luteal	Luteal	31.35	74.5	Ag	16	417000000	Ineligible - post-treatment	Ineligible - post-treatment	Ineligible - post-treatment	TGF-b-tot	1.417	7040	TGFB1	Below	NA	NA	0.5028397582559315	Published	CVL	ELISA	Serum progesterone plus LH	BCA
Fidel-2003	7110	Baseline	7110 Baseline	Luteal	Luteal	9.64	74.7	None	0	412000000	Eligible	Eligible	Eligible	TGF-b-tot	59.186	7040	TGFB1	In	NA	NA	5.887184052511955	Published	CVL	ELISA	Serum progesterone plus LH	BCA
Fidel-2003	7110	Treatment	7110 Treatment	Luteal	Luteal	7.36	61.82	PBS	16	242000000	Ineligible - post-treatment	Ineligible - post-treatment	Ineligible - post-treatment	TGF-b-tot	1.417	7040	TGFB1	Below	NA	NA	0.5028397582559315	Published	CVL	ELISA	Serum progesterone plus LH	BCA
Fidel-2003	7111	Baseline	7111 Baseline	Luteal	Luteal	19.33	105.25	None	0	421000000	Eligible	Eligible	Eligible	TGF-b-tot	324.391	7040	TGFB1	In	NA	NA	8.341589983326564	Published	CVL	ELISA	Serum progesterone plus LH	BCA
Fidel-2003	7111	Treatment	7111 Treatment	Luteal	Luteal	25.17	92.22	Ag	40	364000000	Ineligible - post-treatment	Ineligible - post-treatment	Ineligible - post-treatment	TGF-b-tot	237.229	7040	TGFB1	In	NA	NA	7.890136572335008	Published	CVL	ELISA	Serum progesterone plus LH	BCA
Fidel-2003	7112	Baseline	7112 Baseline	Luteal	Luteal	14.08	79.2	None	0	395000000	Eligible	Eligible	Eligible	TGF-b-tot	581.915	7040	TGFB1	In	NA	NA	9.184664624636428	Published	CVL	ELISA	Serum progesterone plus LH	BCA
Fidel-2003	7112	Treatment	7112 Treatment	Luteal	Luteal	14.82	93.63	PBS	40	274000000	Ineligible - post-treatment	Ineligible - post-treatment	Ineligible - post-treatment	TGF-b-tot	1.417	7040	TGFB1	Below	NA	NA	0.5028397582559315	Published	CVL	ELISA	Serum progesterone plus LH	BCA
Fidel-2003	7113	Baseline	7113 Baseline	Luteal	Luteal	6.46	164.6	None	0	877000000	Eligible	Eligible	Eligible	TGF-b-tot	158.423	7040	TGFB1	In	NA	NA	7.30763799221957	Published	CVL	ELISA	Serum progesterone plus LH	BCA
Fidel-2003	7113	Treatment	7113 Treatment	Other	Luteal	1.33	31.55	Ag	40	345000000	Ineligible - post-treatment	Ineligible - post-treatment	Ineligible - post-treatment	TGF-b-tot	1032.9	7040	TGFB1	In	NA	NA	10.012484871403709	Published	CVL	ELISA	Serum progesterone plus LH	BCA
Fidel-2003	7114	Baseline	7114 Baseline	Luteal	Luteal	4.95	88.65	None	0	503000000	Eligible	Eligible	Eligible	TGF-b-tot	777.85	7040	TGFB1	In	NA	NA	9.603348163597493	Published	CVL	ELISA	Serum progesterone plus LH	BCA
Fidel-2003	7114	Treatment	7114 Treatment	Luteal	Luteal	9.87	119.04	Ag	40	301000000	Ineligible - post-treatment	Ineligible - post-treatment	Ineligible - post-treatment	TGF-b-tot	827.98	7040	TGFB1	In	NA	NA	9.693452109372151	Published	CVL	ELISA	Serum progesterone plus LH	BCA
Fidel-2003	7115	Baseline	7115 Baseline	Luteal	Luteal	19.29	101.01	None	0	246000000	Eligible	Eligible	Eligible	TGF-b-tot	65.337	7040	TGFB1	In	NA	NA	6.029828308700913	Published	CVL	ELISA	Serum progesterone plus LH	BCA
Fidel-2003	7115	Treatment	7115 Treatment	Luteal	Luteal	12.67	76.08	Ag	16	333000000	Ineligible - post-treatment	Ineligible - post-treatment	Ineligible - post-treatment	TGF-b-tot	145.483	7040	TGFB1	In	NA	NA	7.184706770753051	Published	CVL	ELISA	Serum progesterone plus LH	BCA
Fidel-2003	7116	Baseline	7116 Baseline	Luteal	Luteal	4.76	56.81	None	0	545000000	Eligible	Eligible	Eligible	TGF-b-tot	666.444	7040	TGFB1	In	NA	NA	9.380339843308708	Published	CVL	ELISA	Serum progesterone plus LH	BCA
Fidel-2003	7116	Treatment	7116 Treatment	Luteal	Luteal	6.98	90.69	Ag	16	438000000	Ineligible - post-treatment	Ineligible - post-treatment	Ineligible - post-treatment	TGF-b-tot	647.596	7040	TGFB1	In	NA	NA	9.338950264362106	Published	CVL	ELISA	Serum progesterone plus LH	BCA
Fidel-2003	7117	Baseline	7117 Baseline	Luteal	Luteal	5.29	77.69	None	0	337000000	Eligible	Eligible	Eligible	TGF-b-tot	572.569	7040	TGFB1	In	NA	NA	9.161305751909135	Published	CVL	ELISA	Serum progesterone plus LH	BCA
Fidel-2003	7117	Treatment	7117 Treatment	Other	Luteal	2.5	54.62	PBS	16	259000000	Ineligible - post-treatment	Ineligible - post-treatment	Ineligible - post-treatment	TGF-b-tot	567.9	7040	TGFB1	In	NA	NA	9.1494931015375	Published	CVL	ELISA	Serum progesterone plus LH	BCA
Fidel-2003	7118	Baseline	7118 Baseline	Follicular	Luteal	0.27	34.6	None	0	380000000	Eligible	Eligible	Eligible	TGF-b-tot	279.491	7040	TGFB1	In	NA	NA	8.126658016798748	Published	CVL	ELISA	Serum progesterone plus LH	BCA
Fidel-2003	7118	Treatment	7118 Treatment	Follicular	Luteal	0.24	37.07	PBS	16	522000000	Ineligible - post-treatment	Ineligible - post-treatment	Ineligible - post-treatment	TGF-b-tot	154.103	7040	TGFB1	In	NA	NA	7.267751137565086	Published	CVL	ELISA	Serum progesterone plus LH	BCA
Fidel-2003	7119	Baseline	7119 Baseline	Luteal	Luteal	15.78	122.53	None	0	538000000	Eligible	Eligible	Eligible	TGF-b-tot	102.856	7040	TGFB1	In	NA	NA	6.684482144238116	Published	CVL	ELISA	Serum progesterone plus LH	BCA
Fidel-2003	7119	Treatment	7119 Treatment	Luteal	Luteal	11.41	83.16	Ag	40	299000000	Ineligible - post-treatment	Ineligible - post-treatment	Ineligible - post-treatment	TGF-b-tot	281.726	7040	TGFB1	In	NA	NA	8.13814890343482	Published	CVL	ELISA	Serum progesterone plus LH	BCA
Fidel-2003	7120	Baseline	7120 Baseline	Luteal	Luteal	4.92	83.16	None	0	451000000	Eligible	Eligible	Eligible	TGF-b-tot	8.042	7040	TGFB1	In	NA	NA	3.0075543361382735	Published	CVL	ELISA	Serum progesterone plus LH	BCA
Fidel-2003	7120	Treatment	7120 Treatment	Luteal	Luteal	9.04	83.35	PBS	40	1050000000	Ineligible - post-treatment	Ineligible - post-treatment	Ineligible - post-treatment	TGF-b-tot	1.417	7040	TGFB1	Below	NA	NA	0.5028397582559315	Published	CVL	ELISA	Serum progesterone plus LH	BCA
Fidel-2003	7121	Baseline	7121 Baseline	Luteal	Luteal	3.92	37.7	None	0	249000000	Eligible	Eligible	Eligible	TGF-b-tot	184.484	7040	TGFB1	In	NA	NA	7.527351888870118	Published	CVL	ELISA	Serum progesterone plus LH	BCA
Fidel-2003	7121	Treatment	7121 Treatment	Luteal	Luteal	4.09	39.6	Ag	16	195000000	Ineligible - post-treatment	Ineligible - post-treatment	Ineligible - post-treatment	TGF-b-tot	73.589	7040	TGFB1	In	NA	NA	6.201418224872382	Published	CVL	ELISA	Serum progesterone plus LH	BCA
Fidel-2003	7122	Baseline	7122 Baseline	Luteal	Luteal	6.37	86.65	None	0	890000000	Eligible	Eligible	Eligible	TGF-b-tot	180.124	7040	TGFB1	In	NA	NA	7.492846610742156	Published	CVL	ELISA	Serum progesterone plus LH	BCA
Fidel-2003	7122	Treatment	7122 Treatment	Luteal	Luteal	4.16	77.95	Ag	16	656000000	Ineligible - post-treatment	Ineligible - post-treatment	Ineligible - post-treatment	TGF-b-tot	49.016	7040	TGFB1	In	NA	NA	5.615180851315242	Published	CVL	ELISA	Serum progesterone plus LH	BCA
Fidel-2003	7123	Baseline	7123 Baseline	Luteal	Luteal	26.02	155.85	None	0	1164000000	Eligible	Eligible	Eligible	TGF-b-tot	438.214	7040	TGFB1	In	NA	NA	8.775491765859893	Published	CVL	ELISA	Serum progesterone plus LH	BCA
Fidel-2003	7123	Treatment	7123 Treatment	Luteal	Luteal	20.34	126.68	PBS	16	1200000000	Ineligible - post-treatment	Ineligible - post-treatment	Ineligible - post-treatment	TGF-b-tot	141.184	7040	TGFB1	In	NA	NA	7.141432790929295	Published	CVL	ELISA	Serum progesterone plus LH	BCA
Fidel-2003	7124	Baseline	7124 Baseline	Follicular	Luteal	0.2	6.34	None	0	630000000	Eligible	Eligible	Eligible	TGF-b-tot	1.417	7040	TGFB1	Below	NA	NA	0.5028397582559315	Published	CVL	ELISA	Serum progesterone plus LH	BCA
Fidel-2003	7124	Treatment	7124 Treatment	Follicular	Luteal	0.2	13.14	Ag	40	413000000	Ineligible - post-treatment	Ineligible - post-treatment	Ineligible - post-treatment	TGF-b-tot	1.417	7040	TGFB1	Below	NA	NA	0.5028397582559315	Published	CVL	ELISA	Serum progesterone plus LH	BCA
Fidel-2003	7125	Baseline	7125 Baseline	Follicular	Luteal	0.14	17.39	None	0	588000000	Eligible	Eligible	Eligible	TGF-b-tot	1.417	7040	TGFB1	Below	NA	NA	0.5028397582559315	Published	CVL	ELISA	Serum progesterone plus LH	BCA
Fidel-2003	7125	Treatment	7125 Treatment	Follicular	Luteal	0.2	20.29	Ag	16	548000000	Ineligible - post-treatment	Ineligible - post-treatment	Ineligible - post-treatment	TGF-b-tot	399.284	7040	TGFB1	In	NA	NA	8.64127145162012	Published	CVL	ELISA	Serum progesterone plus LH	BCA
Fidel-2003	7126	Baseline	7126 Baseline	Follicular	Luteal	0.33	33.65	None	0	661000000	Eligible	Eligible	Eligible	TGF-b-tot	1.417	7040	TGFB1	Below	NA	NA	0.5028397582559315	Published	CVL	ELISA	Serum progesterone plus LH	BCA
Fidel-2003	7126	Treatment	7126 Treatment	Follicular	Luteal	0.35	50.38	PBS	40	617000000	Ineligible - post-treatment	Ineligible - post-treatment	Ineligible - post-treatment	TGF-b-tot	299.647	7040	TGFB1	In	NA	NA	8.227120119809253	Published	CVL	ELISA	Serum progesterone plus LH	BCA
Fidel-2003	7127	Baseline	7127 Baseline	Luteal	Luteal	4.82	98.27	None	0	280000000	Eligible	Eligible	Eligible	TGF-b-tot	1.417	7040	TGFB1	Below	NA	NA	0.5028397582559315	Published	CVL	ELISA	Serum progesterone plus LH	BCA
Fidel-2003	7127	Treatment	7127 Treatment	Other	Luteal	2.33	54.22	PBS	16	261000000	Ineligible - post-treatment	Ineligible - post-treatment	Ineligible - post-treatment	TGF-b-tot	1.417	7040	TGFB1	Below	NA	NA	0.5028397582559315	Published	CVL	ELISA	Serum progesterone plus LH	BCA
Fidel-2003	7128	Baseline	7128 Baseline	Luteal	Luteal	11.2	228.18	None	0	1044999999.9999999	Eligible	Eligible	Eligible	TGF-b-tot	1.417	7040	TGFB1	Below	NA	NA	0.5028397582559315	Published	CVL	ELISA	Serum progesterone plus LH	BCA
Fidel-2003	7128	Treatment	7128 Treatment	Luteal	Luteal	7.03	231.74	Ag	40	627000000	Ineligible - post-treatment	Ineligible - post-treatment	Ineligible - post-treatment	TGF-b-tot	1.417	7040	TGFB1	Below	NA	NA	0.5028397582559315	Published	CVL	ELISA	Serum progesterone plus LH	BCA
Fidel-2003	7129	Baseline	7129 Baseline	Luteal	Luteal	14.65	99.64	None	0	1190000000	Eligible	Eligible	Eligible	TGF-b-tot	208.563	7040	TGFB1	In	NA	NA	7.704339429841742	Published	CVL	ELISA	Serum progesterone plus LH	BCA
Fidel-2003	7129	Treatment	7129 Treatment	Luteal	Luteal	13.76	84.27	Ag	16	395000000	Ineligible - post-treatment	Ineligible - post-treatment	Ineligible - post-treatment	TGF-b-tot	1.417	7040	TGFB1	Below	NA	NA	0.5028397582559315	Published	CVL	ELISA	Serum progesterone plus LH	BCA
Fidel-2003	7130	Baseline	7130 Baseline	Luteal	Luteal	16.15	152.8	None	0	256000000	Eligible	Eligible	Eligible	TGF-b-tot	1120.584	7040	TGFB1	In	NA	NA	10.130035083301737	Published	CVL	ELISA	Serum progesterone plus LH	BCA
Fidel-2003	7130	Treatment	7130 Treatment	Luteal	Luteal	9.06	106.08	PBS	40	464000000	Ineligible - post-treatment	Ineligible - post-treatment	Ineligible - post-treatment	TGF-b-tot	177.947	7040	TGFB1	In	NA	NA	7.475303800500445	Published	CVL	ELISA	Serum progesterone plus LH	BCA
Fidel-2003	7131	Baseline	7131 Baseline	Other	Luteal	2.72	41.62	None	0	312000000	Eligible	Ineligible - serum progesterone outside of allowed windows	Ineligible - serum progesterone outside of allowed windows	TGF-b-tot	32.997	7040	TGFB1	In	NA	NA	5.044262959301916	Published	CVL	ELISA	Serum progesterone plus LH	BCA
Fidel-2003	7131	Treatment	7131 Treatment	Luteal	Luteal	5.23	34.13	PBS	16	315000000	Ineligible - post-treatment	Ineligible - post-treatment	Ineligible - post-treatment	TGF-b-tot	1.417	7040	TGFB1	Below	NA	NA	0.5028397582559315	Published	CVL	ELISA	Serum progesterone plus LH	BCA
Fidel-2003	7132	Baseline	7132 Baseline	Luteal	Luteal	4.71	51.04	None	0	457000000	Eligible	Eligible	Eligible	TGF-b-tot	1.417	7040	TGFB1	Below	NA	NA	0.5028397582559315	Published	CVL	ELISA	Serum progesterone plus LH	BCA
Fidel-2003	7132	Treatment	7132 Treatment	Other	Luteal	2.36	27.95	PBS	16	378000000	Ineligible - post-treatment	Ineligible - post-treatment	Ineligible - post-treatment	TGF-b-tot	61.233	7040	TGFB1	In	NA	NA	5.936237461942855	Published	CVL	ELISA	Serum progesterone plus LH	BCA
Fidel-2003	7133	Baseline	7133 Baseline	Luteal	Luteal	8.28	74.79	None	0	931000000	Eligible	Eligible	Eligible	TGF-b-tot	331.16	7040	TGFB1	In	NA	NA	8.371384613557957	Published	CVL	ELISA	Serum progesterone plus LH	BCA
Fidel-2003	7133	Treatment	7133 Treatment	Luteal	Luteal	10.35	67.35	Ag	40	661000000	Ineligible - post-treatment	Ineligible - post-treatment	Ineligible - post-treatment	TGF-b-tot	67.395	7040	TGFB1	In	NA	NA	6.07456965746987	Published	CVL	ELISA	Serum progesterone plus LH	BCA
Fidel-2003	7134	Baseline	7134 Baseline	Luteal	Luteal	7.69	42.79	None	0	1070000000.0000001	Eligible	Eligible	Eligible	TGF-b-tot	199.787	7040	TGFB1	In	NA	NA	7.642318900804422	Published	CVL	ELISA	Serum progesterone plus LH	BCA
Fidel-2003	7134	Treatment	7134 Treatment	Luteal	Luteal	10.96	41.65	Ag	16	754000000	Ineligible - post-treatment	Ineligible - post-treatment	Ineligible - post-treatment	TGF-b-tot	32.997	7040	TGFB1	In	NA	NA	5.044262959301916	Published	CVL	ELISA	Serum progesterone plus LH	BCA
Fidel-2003	7135	Baseline	7135 Baseline	Luteal	Luteal	8.52	162.24	None	0	642000000	Eligible	Eligible	Eligible	TGF-b-tot	297.403	7040	TGFB1	In	NA	NA	8.216275390168732	Published	CVL	ELISA	Serum progesterone plus LH	BCA
Fidel-2003	7135	Treatment	7135 Treatment	Luteal	Luteal	8.14	164.81	PBS	16	214000000	Ineligible - post-treatment	Ineligible - post-treatment	Ineligible - post-treatment	TGF-b-tot	197.596	7040	TGFB1	In	NA	NA	7.6264099320486665	Published	CVL	ELISA	Serum progesterone plus LH	BCA
Fidel-2003	7136	Baseline	7136 Baseline	Luteal	Luteal	6.7	131.08	None	0	544000000	Eligible	Eligible	Eligible	TGF-b-tot	1327.051	7040	TGFB1	In	NA	NA	10.374008100760726	Published	CVL	ELISA	Serum progesterone plus LH	BCA
Fidel-2003	7136	Treatment	7136 Treatment	Luteal	Luteal	6.89	130.47	Ag	16	283000000	Ineligible - post-treatment	Ineligible - post-treatment	Ineligible - post-treatment	TGF-b-tot	1.417	7040	TGFB1	Below	NA	NA	0.5028397582559315	Published	CVL	ELISA	Serum progesterone plus LH	BCA
Fidel-2003	7137	Baseline	7137 Baseline	Follicular	Luteal	0.85	278.37	None	0	3082000000	Eligible	Eligible	Eligible	TGF-b-tot	1.417	7040	TGFB1	Below	NA	NA	0.5028397582559315	Published	CVL	ELISA	Serum progesterone plus LH	BCA
Fidel-2003	7137	Treatment	7137 Treatment	Other	Luteal	1.25	453.38	Ag	16	1420000000	Ineligible - post-treatment	Ineligible - post-treatment	Ineligible - post-treatment	TGF-b-tot	94.439	7040	TGFB1	In	NA	NA	6.561310860059603	Published	CVL	ELISA	Serum progesterone plus LH	BCA
Fidel-2003	7138	Baseline	7138 Baseline	Luteal	Luteal	15.81	126.23	None	0	385000000	Eligible	Eligible	Eligible	TGF-b-tot	438.214	7040	TGFB1	In	NA	NA	8.775491765859893	Published	CVL	ELISA	Serum progesterone plus LH	BCA
Fidel-2003	7138	Treatment	7138 Treatment	Luteal	Luteal	5.6	73.12	Ag	40	287000000	Ineligible - post-treatment	Ineligible - post-treatment	Ineligible - post-treatment	TGF-b-tot	29.053	7040	TGFB1	In	NA	NA	4.8606152382643915	Published	CVL	ELISA	Serum progesterone plus LH	BCA
Fidel-2003	7139	Baseline	7139 Baseline	Luteal	Luteal	10.01	75.31	None	0	516000000	Eligible	Eligible	Eligible	TGF-b-tot	649.95	7040	TGFB1	In	NA	NA	9.344184927105662	Published	CVL	ELISA	Serum progesterone plus LH	BCA
Fidel-2003	7139	Treatment	7139 Treatment	Luteal	Luteal	11.36	91.47	PBS	40	527000000	Ineligible - post-treatment	Ineligible - post-treatment	Ineligible - post-treatment	TGF-b-tot	266.101	7040	TGFB1	In	NA	NA	8.055830121752033	Published	CVL	ELISA	Serum progesterone plus LH	BCA
Fidel-2003	7140	Baseline	7140 Baseline	Other	Luteal	2.38	21.95	None	0	488000000	Eligible	Ineligible - serum progesterone outside of allowed windows	Ineligible - serum progesterone outside of allowed windows	TGF-b-tot	38.962	7040	TGFB1	In	NA	NA	5.283995830727124	Published	CVL	ELISA	Serum progesterone plus LH	BCA
Fidel-2003	7140	Treatment	7140 Treatment	Luteal	Luteal	8.1	67.96	PBS	40	943000000	Ineligible - post-treatment	Ineligible - post-treatment	Ineligible - post-treatment	TGF-b-tot	324.391	7040	TGFB1	In	NA	NA	8.341589983326564	Published	CVL	ELISA	Serum progesterone plus LH	BCA
Fidel-2003	7141	Baseline	7141 Baseline	Luteal	Luteal	8.85	80.01	None	0	663000000	Eligible	Eligible	Eligible	TGF-b-tot	223.972	7040	TGFB1	In	NA	NA	7.807174573905499	Published	CVL	ELISA	Serum progesterone plus LH	BCA
Fidel-2003	7141	Treatment	7141 Treatment	Luteal	Luteal	3.06	26.54	PBS	40	540000000	Ineligible - post-treatment	Ineligible - post-treatment	Ineligible - post-treatment	TGF-b-tot	342.46	7040	TGFB1	In	NA	NA	8.419791678076512	Published	CVL	ELISA	Serum progesterone plus LH	BCA
Fidel-2003	7142	Baseline	7142 Baseline	Luteal	Luteal	28.3	163.56	None	0	1100000000	Eligible	Eligible	Eligible	TGF-b-tot	965.057	7040	TGFB1	In	NA	NA	9.914470345822556	Published	CVL	ELISA	Serum progesterone plus LH	BCA
Fidel-2003	7142	Treatment	7142 Treatment	Luteal	Luteal	16.04	134.16	PBS	40	904000000	Ineligible - post-treatment	Ineligible - post-treatment	Ineligible - post-treatment	TGF-b-tot	962.64	7040	TGFB1	In	NA	NA	9.91085256176094	Published	CVL	ELISA	Serum progesterone plus LH	BCA
Fidel-2003	7143	Baseline	7143 Baseline	Follicular	Luteal	0.28	107.96	None	0	1380000000	Eligible	Eligible	Eligible	TGF-b-tot	156.262	7040	TGFB1	In	NA	NA	7.287823174274127	Published	CVL	ELISA	Serum progesterone plus LH	BCA
Fidel-2003	7143	Treatment	7143 Treatment	Follicular	Luteal	0.24	114.39	PBS	40	1210000000	Ineligible - post-treatment	Ineligible - post-treatment	Ineligible - post-treatment	TGF-b-tot	88.154	7040	TGFB1	In	NA	NA	6.461954128406008	Published	CVL	ELISA	Serum progesterone plus LH	BCA
Fidel-2003	7144	Baseline	7144 Baseline	Luteal	Luteal	20.46	132.18	None	0	1890000000	Eligible	Eligible	Eligible	TGF-b-tot	1.417	7040	TGFB1	Below	NA	NA	0.5028397582559315	Published	CVL	ELISA	Serum progesterone plus LH	BCA
Fidel-2003	7144	Treatment	7144 Treatment	Luteal	Luteal	12.65	68.24	Ag	40	1130000000	Ineligible - post-treatment	Ineligible - post-treatment	Ineligible - post-treatment	TGF-b-tot	1.417	7040	TGFB1	Below	NA	NA	0.5028397582559315	Published	CVL	ELISA	Serum progesterone plus LH	BCA
Fidel-2003	7150	Baseline	7150 Baseline	Follicular	Luteal	0.21	44.18	None	0	486000000	Eligible	Eligible	Eligible	TGF-b-tot	1.417	7040	TGFB1	Below	NA	NA	0.5028397582559315	Published	CVL	ELISA	Serum progesterone plus LH	BCA
Fidel-2003	7150	Treatment	7150 Treatment	Other	Luteal	NA	NA	PBS	16	459000000	Ineligible - post-treatment	Ineligible - no menstrual cycle information	Ineligible - no menstrual cycle information	TGF-b-tot	1.417	7040	TGFB1	Below	NA	NA	0.5028397582559315	Published	CVL	ELISA	Serum progesterone plus LH	BCA
Fidel-2003	7151	Baseline	7151 Baseline	Follicular	Luteal	0.26	44	None	0	935000000	Eligible	Eligible	Eligible	TGF-b-tot	344.722	7040	TGFB1	In	NA	NA	8.42928956355413	Published	CVL	ELISA	Serum progesterone plus LH	BCA
Fidel-2003	7151	Treatment	7151 Treatment	Other	Luteal	NA	NA	PBS	16	565000000	Ineligible - post-treatment	Ineligible - no menstrual cycle information	Ineligible - no menstrual cycle information	TGF-b-tot	1.417	7040	TGFB1	Below	NA	NA	0.5028397582559315	Published	CVL	ELISA	Serum progesterone plus LH	BCA
Fidel-2003	7152	Baseline	7152 Baseline	Follicular	Luteal	0.35	27.94	None	0	1360000000	Eligible	Eligible	Eligible	TGF-b-tot	1.417	7040	TGFB1	Below	NA	NA	0.5028397582559315	Published	CVL	ELISA	Serum progesterone plus LH	BCA
Fidel-2003	7152	Treatment	7152 Treatment	Other	Luteal	NA	NA	PBS	40	814000000	Ineligible - post-treatment	Ineligible - no menstrual cycle information	Ineligible - no menstrual cycle information	TGF-b-tot	1.417	7040	TGFB1	Below	NA	NA	0.5028397582559315	Published	CVL	ELISA	Serum progesterone plus LH	BCA
Fidel-2003	7153	Baseline	7153 Baseline	Follicular	Luteal	0.49	72.68	None	0	551000000	Eligible	Eligible	Eligible	TGF-b-tot	1.417	7040	TGFB1	Below	NA	NA	0.5028397582559315	Published	CVL	ELISA	Serum progesterone plus LH	BCA
Fidel-2003	7153	Treatment	7153 Treatment	Other	Luteal	NA	NA	PBS	16	226000000	Ineligible - post-treatment	Ineligible - no menstrual cycle information	Ineligible - no menstrual cycle information	TGF-b-tot	1.417	7040	TGFB1	Below	NA	NA	0.5028397582559315	Published	CVL	ELISA	Serum progesterone plus LH	BCA
Fidel-2003	7154	Baseline	7154 Baseline	Follicular	Luteal	0.17	58.13	None	0	339000000	Eligible	Eligible	Eligible	TGF-b-tot	1.417	7040	TGFB1	Below	NA	NA	0.5028397582559315	Published	CVL	ELISA	Serum progesterone plus LH	BCA
Fidel-2003	7154	Treatment	7154 Treatment	Other	Luteal	NA	NA	Ag	40	569000000	Ineligible - post-treatment	Ineligible - no menstrual cycle information	Ineligible - no menstrual cycle information	TGF-b-tot	34.979	7040	TGFB1	In	NA	NA	5.128417140131405	Published	CVL	ELISA	Serum progesterone plus LH	BCA
Fidel-2003	7155	Baseline	7155 Baseline	Follicular	Luteal	0.42	32.91	None	0	970000000	Eligible	Eligible	Eligible	TGF-b-tot	1.417	7040	TGFB1	Below	NA	NA	0.5028397582559315	Published	CVL	ELISA	Serum progesterone plus LH	BCA
Fidel-2003	7155	Treatment	7155 Treatment	Other	Luteal	NA	NA	Ag	16	957000000	Ineligible - post-treatment	Ineligible - no menstrual cycle information	Ineligible - no menstrual cycle information	TGF-b-tot	1.417	7040	TGFB1	Below	NA	NA	0.5028397582559315	Published	CVL	ELISA	Serum progesterone plus LH	BCA
Fidel-2003	7156	Baseline	7156 Baseline	Follicular	Luteal	0.14	46.12	None	0	630000000	Eligible	Eligible	Eligible	TGF-b-tot	1.417	7040	TGFB1	Below	NA	NA	0.5028397582559315	Published	CVL	ELISA	Serum progesterone plus LH	BCA
Fidel-2003	7156	Treatment	7156 Treatment	Other	Luteal	NA	NA	PBS	16	841000000	Ineligible - post-treatment	Ineligible - no menstrual cycle information	Ineligible - no menstrual cycle information	TGF-b-tot	228.386	7040	TGFB1	In	NA	NA	7.835330406370325	Published	CVL	ELISA	Serum progesterone plus LH	BCA
Fidel-2003	7049	Baseline	7049 Baseline	Follicular	Follicular	0.58	149.44	None	0	503000000	Eligible	Eligible	Eligible	TNF-a	16.28	7124	TNF	In	NA	NA	4.025028794491522	Published	CVL	ELISA	Serum progesterone plus LH	BCA
Fidel-2003	7049	Treatment	7049 Treatment	Other	Follicular	1.1	141.63	Ag	16	790000000	Ineligible - post-treatment	Ineligible - post-treatment	Ineligible - post-treatment	TNF-a	25.51	7124	TNF	In	NA	NA	4.672990993827748	Published	CVL	ELISA	Serum progesterone plus LH	BCA
Fidel-2003	7052	Baseline	7052 Baseline	Follicular	Follicular	0.59	34.43	None	0	794000000	Eligible	Eligible	Eligible	TNF-a	4.51	7124	TNF	In	NA	NA	2.1731274334806563	Published	CVL	ELISA	Serum progesterone plus LH	BCA
Fidel-2003	7052	Treatment	7052 Treatment	Follicular	Follicular	0.52	41.53	PBS	16	239000000	Ineligible - post-treatment	Ineligible - post-treatment	Ineligible - post-treatment	TNF-a	0.055	7124	TNF	Below	NA	NA	-4.184424571137427	Published	CVL	ELISA	Serum progesterone plus LH	BCA
Fidel-2003	7053	Baseline	7053 Baseline	Follicular	Follicular	0.41	31.5	None	0	947000000	Eligible	Eligible	Eligible	TNF-a	0.96	7124	TNF	In	NA	NA	-0.058893689053568565	Published	CVL	ELISA	Serum progesterone plus LH	BCA
Fidel-2003	7053	Treatment	7053 Treatment	Follicular	Follicular	0.48	23.33	PBS	16	422000000	Ineligible - post-treatment	Ineligible - post-treatment	Ineligible - post-treatment	TNF-a	0.055	7124	TNF	Below	NA	NA	-4.184424571137427	Published	CVL	ELISA	Serum progesterone plus LH	BCA
Fidel-2003	7054	Baseline	7054 Baseline	Follicular	Follicular	0.5	19.12	None	0	440000000	Eligible	Eligible	Eligible	TNF-a	3.2	7124	TNF	In	NA	NA	1.6780719051126378	Published	CVL	ELISA	Serum progesterone plus LH	BCA
Fidel-2003	7055	Baseline	7055 Baseline	Follicular	Follicular	0.66	61.42	None	0	371000000	Eligible	Eligible	Eligible	TNF-a	16.82	7124	TNF	In	NA	NA	4.072105800480419	Published	CVL	ELISA	Serum progesterone plus LH	BCA
Fidel-2003	7055	Treatment	7055 Treatment	Other	Follicular	1.11	63.64	PBS	16	395000000	Ineligible - post-treatment	Ineligible - post-treatment	Ineligible - post-treatment	TNF-a	5.88	7124	TNF	In	NA	NA	2.5558161550616396	Published	CVL	ELISA	Serum progesterone plus LH	BCA
Fidel-2003	7056	Baseline	7056 Baseline	Follicular	Follicular	0.33	51.7	None	0	375000000	Eligible	Eligible	Eligible	TNF-a	3.11	7124	TNF	In	NA	NA	1.6369145803558778	Published	CVL	ELISA	Serum progesterone plus LH	BCA
Fidel-2003	7056	Treatment	7056 Treatment	Follicular	Follicular	0.44	101.05	Ag	16	426000000	Ineligible - post-treatment	Ineligible - post-treatment	Ineligible - post-treatment	TNF-a	4.22	7124	TNF	In	NA	NA	2.0772429989324603	Published	CVL	ELISA	Serum progesterone plus LH	BCA
Fidel-2003	7057	Baseline	7057 Baseline	Follicular	Follicular	0.38	5	None	0	656000000	Eligible	Eligible	Eligible	TNF-a	0.055	7124	TNF	Below	NA	NA	-4.184424571137427	Published	CVL	ELISA	Serum progesterone plus LH	BCA
Fidel-2003	7057	Treatment	7057 Treatment	Follicular	Follicular	0.23	5	Ag	40	375000000	Ineligible - post-treatment	Ineligible - post-treatment	Ineligible - post-treatment	TNF-a	0.11	7124	TNF	In	NA	NA	-3.1844245711374275	Published	CVL	ELISA	Serum progesterone plus LH	BCA
Fidel-2003	7064	Treatment	7064 Treatment	Follicular	Follicular	0.2	55.22	Ag	40	644000000	Ineligible - post-treatment	Ineligible - post-treatment	Ineligible - post-treatment	TNF-a	0.055	7124	TNF	Below	NA	NA	-4.184424571137427	Published	CVL	ELISA	Serum progesterone plus LH	BCA
Fidel-2003	7065	Baseline	7065 Baseline	Follicular	Follicular	0.34	37.77	None	0	764000000	Eligible	Eligible	Eligible	TNF-a	0.055	7124	TNF	Below	NA	NA	-4.184424571137427	Published	CVL	ELISA	Serum progesterone plus LH	BCA
Fidel-2003	7065	Treatment	7065 Treatment	Follicular	Follicular	0.25	91.07	Ag	40	464000000	Ineligible - post-treatment	Ineligible - post-treatment	Ineligible - post-treatment	TNF-a	8.8	7124	TNF	In	NA	NA	3.137503523749935	Published	CVL	ELISA	Serum progesterone plus LH	BCA
Fidel-2003	7066	Baseline	7066 Baseline	Follicular	Follicular	0.4	396.56	None	0	396000000	Eligible	Eligible	Eligible	TNF-a	1.64	7124	TNF	In	NA	NA	0.7136958148433589	Published	CVL	ELISA	Serum progesterone plus LH	BCA
Fidel-2003	7066	Treatment	7066 Treatment	Follicular	Follicular	0.36	21.55	PBS	40	326000000	Ineligible - post-treatment	Ineligible - post-treatment	Ineligible - post-treatment	TNF-a	4	7124	TNF	In	NA	NA	2	Published	CVL	ELISA	Serum progesterone plus LH	BCA
Fidel-2003	7067	Baseline	7067 Baseline	Follicular	Follicular	0.65	31.24	None	0	606000000	Eligible	Eligible	Eligible	TNF-a	6.73	7124	TNF	In	NA	NA	2.7506065048355923	Published	CVL	ELISA	Serum progesterone plus LH	BCA
Fidel-2003	7067	Treatment	7067 Treatment	Follicular	Follicular	0.61	23.69	Ag	16	308000000	Ineligible - post-treatment	Ineligible - post-treatment	Ineligible - post-treatment	TNF-a	0.055	7124	TNF	Below	NA	NA	-4.184424571137427	Published	CVL	ELISA	Serum progesterone plus LH	BCA
Fidel-2003	7068	Baseline	7068 Baseline	Follicular	Follicular	0.33	23.75	None	0	335000000	Eligible	Eligible	Eligible	TNF-a	3.84	7124	TNF	In	NA	NA	1.9411063109464315	Published	CVL	ELISA	Serum progesterone plus LH	BCA
Fidel-2003	7068	Treatment	7068 Treatment	Follicular	Follicular	0.45	38.34	PBS	16	540000000	Ineligible - post-treatment	Ineligible - post-treatment	Ineligible - post-treatment	TNF-a	0.055	7124	TNF	Below	NA	NA	-4.184424571137427	Published	CVL	ELISA	Serum progesterone plus LH	BCA
Fidel-2003	7069	Baseline	7069 Baseline	Follicular	Follicular	0.75	16.79	None	0	362000000	Eligible	Eligible	Eligible	TNF-a	0.055	7124	TNF	Below	NA	NA	-4.184424571137427	Published	CVL	ELISA	Serum progesterone plus LH	BCA
Fidel-2003	7069	Treatment	7069 Treatment	Follicular	Follicular	0.71	20.47	Ag	16	249000000	Ineligible - post-treatment	Ineligible - post-treatment	Ineligible - post-treatment	TNF-a	3.91	7124	TNF	In	NA	NA	1.9671686075326276	Published	CVL	ELISA	Serum progesterone plus LH	BCA
Fidel-2003	7070	Baseline	7070 Baseline	Follicular	Follicular	0.68	184.44	None	0	717000000	Eligible	Eligible	Eligible	TNF-a	0.055	7124	TNF	Below	NA	NA	-4.184424571137427	Published	CVL	ELISA	Serum progesterone plus LH	BCA
Fidel-2003	7070	Treatment	7070 Treatment	Other	Follicular	1.09	297.87	Ag	16	988000000	Ineligible - post-treatment	Ineligible - post-treatment	Ineligible - post-treatment	TNF-a	4.56	7124	TNF	In	NA	NA	2.189033824390017	Published	CVL	ELISA	Serum progesterone plus LH	BCA
Fidel-2003	7071	Baseline	7071 Baseline	Follicular	Follicular	0.23	24.02	None	0	211000000	Eligible	Eligible	Eligible	TNF-a	1.49	7124	TNF	In	NA	NA	0.5753123306874368	Published	CVL	ELISA	Serum progesterone plus LH	BCA
Fidel-2003	7071	Treatment	7071 Treatment	Follicular	Follicular	0.29	42.73	PBS	16	110000000	Ineligible - post-treatment	Ineligible - post-treatment	Ineligible - post-treatment	TNF-a	0.9	7124	TNF	In	NA	NA	-0.15200309344504995	Published	CVL	ELISA	Serum progesterone plus LH	BCA
Fidel-2003	7072	Baseline	7072 Baseline	Follicular	Follicular	0.51	26.95	None	0	446000000	Eligible	Eligible	Eligible	TNF-a	3.63	7124	TNF	In	NA	NA	1.859969548221026	Published	CVL	ELISA	Serum progesterone plus LH	BCA
Fidel-2003	7072	Treatment	7072 Treatment	Follicular	Follicular	0.54	25.09	Ag	16	347000000	Ineligible - post-treatment	Ineligible - post-treatment	Ineligible - post-treatment	TNF-a	16.34	7124	TNF	In	NA	NA	4.030336078370959	Published	CVL	ELISA	Serum progesterone plus LH	BCA
Fidel-2003	7073	Baseline	7073 Baseline	Follicular	Follicular	0.47	22.1	None	0	138000000	Eligible	Eligible	Eligible	TNF-a	14.56	7124	TNF	In	NA	NA	3.8639384504239715	Published	CVL	ELISA	Serum progesterone plus LH	BCA
Fidel-2003	7073	Treatment	7073 Treatment	Follicular	Follicular	0.49	21.85	Ag	40	110000000	Ineligible - post-treatment	Ineligible - post-treatment	Ineligible - post-treatment	TNF-a	5.53	7124	TNF	In	NA	NA	2.4672794804599825	Published	CVL	ELISA	Serum progesterone plus LH	BCA
Fidel-2003	7074	Baseline	7074 Baseline	Follicular	Follicular	0.51	22.12	None	0	183000000	Eligible	Eligible	Eligible	TNF-a	4.56	7124	TNF	In	NA	NA	2.189033824390017	Published	CVL	ELISA	Serum progesterone plus LH	BCA
Fidel-2003	7074	Treatment	7074 Treatment	Follicular	Follicular	0.32	17.26	PBS	40	544000000	Ineligible - post-treatment	Ineligible - post-treatment	Ineligible - post-treatment	TNF-a	1.28	7124	TNF	In	NA	NA	0.35614381022527536	Published	CVL	ELISA	Serum progesterone plus LH	BCA
Fidel-2003	7075	Baseline	7075 Baseline	Follicular	Follicular	0.61	34.05	None	0	352000000	Eligible	Eligible	Eligible	TNF-a	6.59	7124	TNF	In	NA	NA	2.720278465233327	Published	CVL	ELISA	Serum progesterone plus LH	BCA
Fidel-2003	7075	Treatment	7075 Treatment	Follicular	Follicular	0.52	31.34	PBS	16	220000000	Ineligible - post-treatment	Ineligible - post-treatment	Ineligible - post-treatment	TNF-a	51.46	7124	TNF	In	NA	NA	5.685379551959075	Published	CVL	ELISA	Serum progesterone plus LH	BCA
Fidel-2003	7076	Baseline	7076 Baseline	Follicular	Follicular	0.31	22	None	0	388000000	Eligible	Eligible	Eligible	TNF-a	168.58	7124	TNF	In	NA	NA	7.3972895777016054	Published	CVL	ELISA	Serum progesterone plus LH	BCA
Fidel-2003	7076	Treatment	7076 Treatment	Follicular	Follicular	0.18	17.99	Ag	16	216000000	Ineligible - post-treatment	Ineligible - post-treatment	Ineligible - post-treatment	TNF-a	202.1	7124	TNF	In	NA	NA	7.658925511492373	Published	CVL	ELISA	Serum progesterone plus LH	BCA
Fidel-2003	7078	Baseline	7078 Baseline	Follicular	Follicular	0.51	81.26	None	0	340000000	Eligible	Eligible	Eligible	TNF-a	38.3	7124	TNF	In	NA	NA	5.259272487037594	Published	CVL	ELISA	Serum progesterone plus LH	BCA
Fidel-2003	7078	Treatment	7078 Treatment	Follicular	Follicular	0.67	143.93	PBS	16	308000000	Ineligible - post-treatment	Ineligible - post-treatment	Ineligible - post-treatment	TNF-a	4.4	7124	TNF	In	NA	NA	2.137503523749935	Published	CVL	ELISA	Serum progesterone plus LH	BCA
Fidel-2003	7079	Baseline	7079 Baseline	Follicular	Follicular	0.26	18.46	None	0	328000000	Eligible	Eligible	Eligible	TNF-a	0.055	7124	TNF	Below	NA	NA	-4.184424571137427	Published	CVL	ELISA	Serum progesterone plus LH	BCA
Fidel-2003	7079	Treatment	7079 Treatment	Follicular	Follicular	0.23	41.17	PBS	40	766000000	Ineligible - post-treatment	Ineligible - post-treatment	Ineligible - post-treatment	TNF-a	0.055	7124	TNF	Below	NA	NA	-4.184424571137427	Published	CVL	ELISA	Serum progesterone plus LH	BCA
Fidel-2003	7080	Baseline	7080 Baseline	Follicular	Follicular	0.42	66.19	None	0	397000000	Eligible	Eligible	Eligible	TNF-a	48.05	7124	TNF	In	NA	NA	5.586464525886388	Published	CVL	ELISA	Serum progesterone plus LH	BCA
Fidel-2003	7080	Treatment	7080 Treatment	Follicular	Follicular	0.47	86.34	Ag	16	311000000	Ineligible - post-treatment	Ineligible - post-treatment	Ineligible - post-treatment	TNF-a	2.13	7124	TNF	In	NA	NA	1.0908534304511135	Published	CVL	ELISA	Serum progesterone plus LH	BCA
Fidel-2003	7081	Baseline	7081 Baseline	Follicular	Follicular	0.34	5	None	0	180000000	Eligible	Eligible	Eligible	TNF-a	2.51	7124	TNF	In	NA	NA	1.3276873641760472	Published	CVL	ELISA	Serum progesterone plus LH	BCA
Fidel-2003	7081	Treatment	7081 Treatment	Follicular	Follicular	0.59	5	PBS	16	611000000	Ineligible - post-treatment	Ineligible - post-treatment	Ineligible - post-treatment	TNF-a	0.055	7124	TNF	Below	NA	NA	-4.184424571137427	Published	CVL	ELISA	Serum progesterone plus LH	BCA
Fidel-2003	7082	Baseline	7082 Baseline	Follicular	Follicular	0.65	43.17	None	0	526000000	Eligible	Eligible	Eligible	TNF-a	15.24	7124	TNF	In	NA	NA	3.929790997718597	Published	CVL	ELISA	Serum progesterone plus LH	BCA
Fidel-2003	7082	Treatment	7082 Treatment	Follicular	Follicular	0.72	91.69	Ag	40	513000000	Ineligible - post-treatment	Ineligible - post-treatment	Ineligible - post-treatment	TNF-a	7.84	7124	TNF	In	NA	NA	2.9708536543404835	Published	CVL	ELISA	Serum progesterone plus LH	BCA
Fidel-2003	7083	Baseline	7083 Baseline	Other	Follicular	1.06	44.35	None	0	147000000	Eligible	Ineligible - serum progesterone outside of allowed windows	Ineligible - serum progesterone outside of allowed windows	TNF-a	3.73	7124	TNF	In	NA	NA	1.899175630480513	Published	CVL	ELISA	Serum progesterone plus LH	BCA
Fidel-2003	7084	Baseline	7084 Baseline	Follicular	Follicular	0.2	26.41	None	0	534000000.00000006	Eligible	Eligible	Eligible	TNF-a	0.75	7124	TNF	In	NA	NA	-0.4150374992788438	Published	CVL	ELISA	Serum progesterone plus LH	BCA
Fidel-2003	7084	Treatment	7084 Treatment	Follicular	Follicular	0.19	30.29	PBS	16	1000000000	Ineligible - post-treatment	Ineligible - post-treatment	Ineligible - post-treatment	TNF-a	1.81	7124	TNF	In	NA	NA	0.8559896973084807	Published	CVL	ELISA	Serum progesterone plus LH	BCA
Fidel-2003	7085	Baseline	7085 Baseline	Follicular	Follicular	0.22	69.53	None	0	501000000	Eligible	Eligible	Eligible	TNF-a	0.16	7124	TNF	In	NA	NA	-2.643856189774725	Published	CVL	ELISA	Serum progesterone plus LH	BCA
Fidel-2003	7085	Treatment	7085 Treatment	Follicular	Follicular	0.29	56.5	Ag	16	211000000	Ineligible - post-treatment	Ineligible - post-treatment	Ineligible - post-treatment	TNF-a	4.54	7124	TNF	In	NA	NA	2.18269229751619	Published	CVL	ELISA	Serum progesterone plus LH	BCA
Fidel-2003	7086	Baseline	7086 Baseline	Luteal	Follicular	5.82	95.24	None	0	340000000	Eligible	Eligible	Eligible	TNF-a	2.56	7124	TNF	In	NA	NA	1.3561438102252754	Published	CVL	ELISA	Serum progesterone plus LH	BCA
Fidel-2003	7086	Treatment	7086 Treatment	Luteal	Follicular	6.06	83.92	PBS	40	336000000	Ineligible - post-treatment	Ineligible - post-treatment	Ineligible - post-treatment	TNF-a	106.09	7124	TNF	In	NA	NA	6.729144864591712	Published	CVL	ELISA	Serum progesterone plus LH	BCA
Fidel-2003	7087	Baseline	7087 Baseline	Follicular	Follicular	0.92	123.29	None	0	242000000	Eligible	Eligible	Eligible	TNF-a	25.68	7124	TNF	In	NA	NA	4.682573297347578	Published	CVL	ELISA	Serum progesterone plus LH	BCA
Fidel-2003	7088	Baseline	7088 Baseline	Follicular	Follicular	0.54	41.12	None	0	520000000	Eligible	Eligible	Eligible	TNF-a	4.01	7124	TNF	In	NA	NA	2.0036022366801953	Published	CVL	ELISA	Serum progesterone plus LH	BCA
Fidel-2003	7088	Treatment	7088 Treatment	Follicular	Follicular	0.54	69.56	PBS	40	618000000	Ineligible - post-treatment	Ineligible - post-treatment	Ineligible - post-treatment	TNF-a	0.055	7124	TNF	Below	NA	NA	-4.184424571137427	Published	CVL	ELISA	Serum progesterone plus LH	BCA
Fidel-2003	7089	Baseline	7089 Baseline	Follicular	Follicular	0.74	22.26	None	0	427000000	Eligible	Eligible	Eligible	TNF-a	2.4	7124	TNF	In	NA	NA	1.2630344058337937	Published	CVL	ELISA	Serum progesterone plus LH	BCA
Fidel-2003	7089	Treatment	7089 Treatment	Follicular	Follicular	0.68	30.2	Ag	40	1030000000	Ineligible - post-treatment	Ineligible - post-treatment	Ineligible - post-treatment	TNF-a	0.055	7124	TNF	Below	NA	NA	-4.184424571137427	Published	CVL	ELISA	Serum progesterone plus LH	BCA
Fidel-2003	7091	Baseline	7091 Baseline	Follicular	Follicular	0.62	69.47	None	0	326000000	Eligible	Eligible	Eligible	TNF-a	3.04	7124	TNF	In	NA	NA	1.6040713236688608	Published	CVL	ELISA	Serum progesterone plus LH	BCA
Fidel-2003	7091	Treatment	7091 Treatment	Follicular	Follicular	0.67	86.92	PBS	16	88000000	Ineligible - post-treatment	Ineligible - post-treatment	Ineligible - post-treatment	TNF-a	21.04	7124	TNF	In	NA	NA	4.395062799517578	Published	CVL	ELISA	Serum progesterone plus LH	BCA
Fidel-2003	7092	Baseline	7092 Baseline	Follicular	Follicular	0.38	132.07	None	0	383000000	Eligible	Eligible	Eligible	TNF-a	8.42	7124	TNF	In	NA	NA	3.0738202332916713	Published	CVL	ELISA	Serum progesterone plus LH	BCA
Fidel-2003	7093	Baseline	7093 Baseline	Other	Follicular	2.27	52.69	None	0	175000000	Eligible	Ineligible - serum progesterone outside of allowed windows	Ineligible - serum progesterone outside of allowed windows	TNF-a	3.57	7124	TNF	In	NA	NA	1.835924074254375	Published	CVL	ELISA	Serum progesterone plus LH	BCA
Fidel-2003	7093	Treatment	7093 Treatment	Luteal	Follicular	8.92	58.19	PBS	40	441000000	Ineligible - post-treatment	Ineligible - post-treatment	Ineligible - post-treatment	TNF-a	1.08	7124	TNF	In	NA	NA	0.11103131238874395	Published	CVL	ELISA	Serum progesterone plus LH	BCA
Fidel-2003	7094	Baseline	7094 Baseline	Follicular	Follicular	0.57	244.5	None	0	515000000	Eligible	Eligible	Eligible	TNF-a	4.28	7124	TNF	In	NA	NA	2.097610796626422	Published	CVL	ELISA	Serum progesterone plus LH	BCA
Fidel-2003	7095	Treatment	7095 Treatment	Follicular	Follicular	0.45	10.22	PBS	40	585000000	Ineligible - post-treatment	Ineligible - post-treatment	Ineligible - post-treatment	TNF-a	6.64	7124	TNF	In	NA	NA	2.7311832415722	Published	CVL	ELISA	Serum progesterone plus LH	BCA
Fidel-2003	7096	Baseline	7096 Baseline	Follicular	Follicular	0.17	60.76	None	0	1130000000	Eligible	Eligible	Eligible	TNF-a	20.67	7124	TNF	In	NA	NA	4.369466483650723	Published	CVL	ELISA	Serum progesterone plus LH	BCA
Fidel-2003	7096	Treatment	7096 Treatment	Follicular	Follicular	0.16	62.23	Ag	16	449000000	Ineligible - post-treatment	Ineligible - post-treatment	Ineligible - post-treatment	TNF-a	10.86	7124	TNF	In	NA	NA	3.440952198029637	Published	CVL	ELISA	Serum progesterone plus LH	BCA
Fidel-2003	7157	Baseline	7157 Baseline	Periovulatory	Periovulatory	3.73	37.22	None	0	1910000000	Eligible	Eligible	Eligible	TNF-a	72.1	7124	TNF	In	NA	NA	6.17192735435346	Published	CVL	ELISA	Serum progesterone plus LH	BCA
Fidel-2003	7157	Treatment	7157 Treatment	Periovulatory	Periovulatory	6.82	42.23	PBS	16	380000000	Ineligible - post-treatment	Ineligible - post-treatment	Ineligible - post-treatment	TNF-a	8.08	7124	TNF	In	NA	NA	3.01435529297707	Published	CVL	ELISA	Serum progesterone plus LH	BCA
Fidel-2003	7158	Baseline	7158 Baseline	Periovulatory	Periovulatory	0.78	251.82	None	0	2650000000	Eligible	Eligible	Eligible	TNF-a	7.28	7124	TNF	In	NA	NA	2.8639384504239715	Published	CVL	ELISA	Serum progesterone plus LH	BCA
Fidel-2003	7158	Treatment	7158 Treatment	Periovulatory	Periovulatory	1.03	262.63	PBS	16	1260000000	Ineligible - post-treatment	Ineligible - post-treatment	Ineligible - post-treatment	TNF-a	0.64	7124	TNF	In	NA	NA	-0.6438561897747247	Published	CVL	ELISA	Serum progesterone plus LH	BCA
Fidel-2003	7159	Baseline	7159 Baseline	Periovulatory	Periovulatory	1.39	19.91	None	0	470000000	Eligible	Eligible	Eligible	TNF-a	9.65	7124	TNF	In	NA	NA	3.270528942380718	Published	CVL	ELISA	Serum progesterone plus LH	BCA
Fidel-2003	7159	Treatment	7159 Treatment	Periovulatory	Periovulatory	0.66	4.9	PBS	16	1940000000	Ineligible - post-treatment	Ineligible - post-treatment	Ineligible - post-treatment	TNF-a	14.17	7124	TNF	In	NA	NA	3.824767853143294	Published	CVL	ELISA	Serum progesterone plus LH	BCA
Fidel-2003	7160	Baseline	7160 Baseline	Periovulatory	Periovulatory	2.03	108.08	None	0	190000000	Eligible	Eligible	Eligible	TNF-a	4.12	7124	TNF	In	NA	NA	2.0426443374084937	Published	CVL	ELISA	Serum progesterone plus LH	BCA
Fidel-2003	7160	Treatment	7160 Treatment	Periovulatory	Periovulatory	2.74	59.57	PBS	16	1360000000	Ineligible - post-treatment	Ineligible - post-treatment	Ineligible - post-treatment	TNF-a	9.73	7124	TNF	In	NA	NA	3.282439805006387	Published	CVL	ELISA	Serum progesterone plus LH	BCA
Fidel-2003	7161	Baseline	7161 Baseline	Periovulatory	Periovulatory	1.53	96.41	None	0	320000000	Eligible	Eligible	Eligible	TNF-a	10.46	7124	TNF	In	NA	NA	3.3868109464722167	Published	CVL	ELISA	Serum progesterone plus LH	BCA
Fidel-2003	7161	Treatment	7161 Treatment	Periovulatory	Periovulatory	4.65	66	Ag	16	1810000000	Ineligible - post-treatment	Ineligible - post-treatment	Ineligible - post-treatment	TNF-a	63.47	7124	TNF	In	NA	NA	5.988002937508055	Published	CVL	ELISA	Serum progesterone plus LH	BCA
Fidel-2003	7162	Baseline	7162 Baseline	Periovulatory	Periovulatory	2.25	112.96	None	0	130000000	Eligible	Eligible	Eligible	TNF-a	50.01	7124	TNF	In	NA	NA	5.644144699932848	Published	CVL	ELISA	Serum progesterone plus LH	BCA
Fidel-2003	7162	Treatment	7162 Treatment	Periovulatory	Periovulatory	2.97	64.93	Ag	16	90000000	Ineligible - post-treatment	Ineligible - post-treatment	Ineligible - post-treatment	TNF-a	22.1	7124	TNF	In	NA	NA	4.465974464504069	Published	CVL	ELISA	Serum progesterone plus LH	BCA
Fidel-2003	7163	Baseline	7163 Baseline	Periovulatory	Periovulatory	4.59	72.25	None	0	90000000	Eligible	Eligible	Eligible	TNF-a	12.9	7124	TNF	In	NA	NA	3.689299160535892	Published	CVL	ELISA	Serum progesterone plus LH	BCA
Fidel-2003	7163	Treatment	7163 Treatment	Periovulatory	Periovulatory	5.64	81.21	Ag	16	110000000	Ineligible - post-treatment	Ineligible - post-treatment	Ineligible - post-treatment	TNF-a	8.02	7124	TNF	In	NA	NA	3.0036022366801953	Published	CVL	ELISA	Serum progesterone plus LH	BCA
Fidel-2003	7164	Baseline	7164 Baseline	Periovulatory	Periovulatory	2.98	46.45	None	0	240000000	Eligible	Eligible	Eligible	TNF-a	8.63	7124	TNF	In	NA	NA	3.1093605594042306	Published	CVL	ELISA	Serum progesterone plus LH	BCA
Fidel-2003	7164	Treatment	7164 Treatment	Periovulatory	Periovulatory	6.36	60.71	Ag	16	440000000	Ineligible - post-treatment	Ineligible - post-treatment	Ineligible - post-treatment	TNF-a	13.9	7124	TNF	In	NA	NA	3.797012977836145	Published	CVL	ELISA	Serum progesterone plus LH	BCA
Fidel-2003	7165	Baseline	7165 Baseline	Periovulatory	Periovulatory	1.06	143.75	None	0	420000000	Eligible	Eligible	Eligible	TNF-a	10.23	7124	TNF	In	NA	NA	3.354734239970604	Published	CVL	ELISA	Serum progesterone plus LH	BCA
Fidel-2003	7165	Treatment	7165 Treatment	Periovulatory	Periovulatory	1.22	108.95	PBS	16	340000000	Ineligible - post-treatment	Ineligible - post-treatment	Ineligible - post-treatment	TNF-a	9.6	7124	TNF	In	NA	NA	3.263034405833794	Published	CVL	ELISA	Serum progesterone plus LH	BCA
Fidel-2003	7166	Treatment	7166 Treatment	Periovulatory	Periovulatory	4.53	45.04	Ag	16	840000000	Ineligible - post-treatment	Ineligible - post-treatment	Ineligible - post-treatment	TNF-a	22.01	7124	TNF	In	NA	NA	4.460087240116833	Published	CVL	ELISA	Serum progesterone plus LH	BCA
Fidel-2003	7167	Baseline	7167 Baseline	Periovulatory	Periovulatory	1.37	149.72	None	0	80000000	Eligible	Eligible	Eligible	TNF-a	20.5	7124	TNF	In	NA	NA	4.357552004618084	Published	CVL	ELISA	Serum progesterone plus LH	BCA
Fidel-2003	7167	Treatment	7167 Treatment	Periovulatory	Periovulatory	1.96	99.85	Ag	16	280000000	Ineligible - post-treatment	Ineligible - post-treatment	Ineligible - post-treatment	TNF-a	19.47	7124	TNF	In	NA	NA	4.28318097894557	Published	CVL	ELISA	Serum progesterone plus LH	BCA
Fidel-2003	7168	Baseline	7168 Baseline	Periovulatory	Periovulatory	2.15	215.53	None	0	160000000	Eligible	Eligible	Eligible	TNF-a	11.93	7124	TNF	In	NA	NA	3.576522137920503	Published	CVL	ELISA	Serum progesterone plus LH	BCA
Fidel-2003	7168	Treatment	7168 Treatment	Periovulatory	Periovulatory	2.07	139.02	PBS	16	430000000	Ineligible - post-treatment	Ineligible - post-treatment	Ineligible - post-treatment	TNF-a	17.95	7124	TNF	In	NA	NA	4.165911938935689	Published	CVL	ELISA	Serum progesterone plus LH	BCA
Fidel-2003	7169	Baseline	7169 Baseline	Periovulatory	Periovulatory	1.06	213.58	None	0	380000000	Eligible	Eligible	Eligible	TNF-a	13.15	7124	TNF	In	NA	NA	3.71699089440494	Published	CVL	ELISA	Serum progesterone plus LH	BCA
Fidel-2003	7169	Treatment	7169 Treatment	Periovulatory	Periovulatory	1.8	125.69	Ag	16	530000000	Ineligible - post-treatment	Ineligible - post-treatment	Ineligible - post-treatment	TNF-a	27.41	7124	TNF	In	NA	NA	4.77663042305105	Published	CVL	ELISA	Serum progesterone plus LH	BCA
Fidel-2003	7170	Baseline	7170 Baseline	Periovulatory	Periovulatory	6.79	65.85	None	0	430000000	Eligible	Eligible	Eligible	TNF-a	36.65	7124	TNF	In	NA	NA	5.195741293246449	Published	CVL	ELISA	Serum progesterone plus LH	BCA
Fidel-2003	7170	Treatment	7170 Treatment	Periovulatory	Periovulatory	7.55	67.85	Ag	16	440000000	Ineligible - post-treatment	Ineligible - post-treatment	Ineligible - post-treatment	TNF-a	62.95	7124	TNF	In	NA	NA	5.976134472831654	Published	CVL	ELISA	Serum progesterone plus LH	BCA
Fidel-2003	7171	Baseline	7171 Baseline	Periovulatory	Periovulatory	1.35	39.79	None	0	230000000	Eligible	Eligible	Eligible	TNF-a	18.02	7124	TNF	In	NA	NA	4.1715271060388135	Published	CVL	ELISA	Serum progesterone plus LH	BCA
Fidel-2003	7171	Treatment	7171 Treatment	Periovulatory	Periovulatory	2.81	49.84	PBS	16	690000000	Ineligible - post-treatment	Ineligible - post-treatment	Ineligible - post-treatment	TNF-a	54.16	7124	TNF	In	NA	NA	5.759155833800272	Published	CVL	ELISA	Serum progesterone plus LH	BCA
Fidel-2003	7172	Treatment	7172 Treatment	Periovulatory	Periovulatory	2.37	38.42	PBS	16	490000000	Ineligible - post-treatment	Ineligible - post-treatment	Ineligible - post-treatment	TNF-a	51.55	7124	TNF	In	NA	NA	5.687900522480746	Published	CVL	ELISA	Serum progesterone plus LH	BCA
Fidel-2003	7173	Treatment	7173 Treatment	Periovulatory	Periovulatory	7.49	153.32	Ag	16	1480000000	Ineligible - post-treatment	Ineligible - post-treatment	Ineligible - post-treatment	TNF-a	20.01	7124	TNF	In	NA	NA	4.322649262131017	Published	CVL	ELISA	Serum progesterone plus LH	BCA
Fidel-2003	7174	Treatment	7174 Treatment	Periovulatory	Periovulatory	3.25	58.46	PBS	16	650000000	Ineligible - post-treatment	Ineligible - post-treatment	Ineligible - post-treatment	TNF-a	47.53	7124	TNF	In	NA	NA	5.570766496527611	Published	CVL	ELISA	Serum progesterone plus LH	BCA
Fidel-2003	7100	Baseline	7100 Baseline	Luteal	Luteal	19.91	48.87	None	0	736000000	Eligible	Eligible	Eligible	TNF-a	46.59	7124	TNF	In	NA	NA	5.541948425333733	Published	CVL	ELISA	Serum progesterone plus LH	BCA
Fidel-2003	7100	Treatment	7100 Treatment	Luteal	Luteal	26.36	58.33	Ag	40	594000000	Ineligible - post-treatment	Ineligible - post-treatment	Ineligible - post-treatment	TNF-a	12.99	7124	TNF	In	NA	NA	3.699329525673156	Published	CVL	ELISA	Serum progesterone plus LH	BCA
Fidel-2003	7101	Baseline	7101 Baseline	Luteal	Luteal	4.33	97.75	None	0	1240000000	Eligible	Eligible	Eligible	TNF-a	4	7124	TNF	In	NA	NA	2	Published	CVL	ELISA	Serum progesterone plus LH	BCA
Fidel-2003	7101	Treatment	7101 Treatment	Luteal	Luteal	4.5	105.89	Ag	16	592000000	Ineligible - post-treatment	Ineligible - post-treatment	Ineligible - post-treatment	TNF-a	6313	7124	TNF	In	NA	NA	12.624110035762989	Published	CVL	ELISA	Serum progesterone plus LH	BCA
Fidel-2003	7102	Baseline	7102 Baseline	Follicular	Luteal	0.36	16.99	None	0	1120000000	Eligible	Eligible	Eligible	TNF-a	0.055	7124	TNF	Below	NA	NA	-4.184424571137427	Published	CVL	ELISA	Serum progesterone plus LH	BCA
Fidel-2003	7102	Treatment	7102 Treatment	Follicular	Luteal	0.28	30.74	Ag	16	1090000000	Ineligible - post-treatment	Ineligible - post-treatment	Ineligible - post-treatment	TNF-a	5.61	7124	TNF	In	NA	NA	2.488000770834068	Published	CVL	ELISA	Serum progesterone plus LH	BCA
Fidel-2003	7103	Baseline	7103 Baseline	Luteal	Luteal	3.43	51.23	None	0	1268000000	Eligible	Eligible	Eligible	TNF-a	3.2	7124	TNF	In	NA	NA	1.6780719051126378	Published	CVL	ELISA	Serum progesterone plus LH	BCA
Fidel-2003	7103	Treatment	7103 Treatment	Other	Luteal	1.21	27.22	PBS	16	1080000000	Ineligible - post-treatment	Ineligible - post-treatment	Ineligible - post-treatment	TNF-a	29.49	7124	TNF	In	NA	NA	4.882153917287012	Published	CVL	ELISA	Serum progesterone plus LH	BCA
Fidel-2003	7104	Baseline	7104 Baseline	Luteal	Luteal	8.73	162.24	None	0	896000000	Eligible	Eligible	Eligible	TNF-a	5.94	7124	TNF	In	NA	NA	2.570462931026041	Published	CVL	ELISA	Serum progesterone plus LH	BCA
Fidel-2003	7104	Treatment	7104 Treatment	Luteal	Luteal	8.2	156.63	PBS	16	267000000.00000003	Ineligible - post-treatment	Ineligible - post-treatment	Ineligible - post-treatment	TNF-a	12.47	7124	TNF	In	NA	NA	3.6403895600549454	Published	CVL	ELISA	Serum progesterone plus LH	BCA
Fidel-2003	7105	Baseline	7105 Baseline	Luteal	Luteal	5.18	101.12	None	0	1390000000	Eligible	Eligible	Eligible	TNF-a	19.12	7124	TNF	In	NA	NA	4.257010618206024	Published	CVL	ELISA	Serum progesterone plus LH	BCA
Fidel-2003	7105	Treatment	7105 Treatment	Luteal	Luteal	5.17	102.83	Ag	16	860000000	Ineligible - post-treatment	Ineligible - post-treatment	Ineligible - post-treatment	TNF-a	3.71	7124	TNF	In	NA	NA	1.8914191868460786	Published	CVL	ELISA	Serum progesterone plus LH	BCA
Fidel-2003	7106	Baseline	7106 Baseline	Luteal	Luteal	7.25	68.52	None	0	946000000	Eligible	Eligible	Eligible	TNF-a	0.055	7124	TNF	Below	NA	NA	-4.184424571137427	Published	CVL	ELISA	Serum progesterone plus LH	BCA
Fidel-2003	7106	Treatment	7106 Treatment	Luteal	Luteal	5.89	75.47	PBS	40	753000000	Ineligible - post-treatment	Ineligible - post-treatment	Ineligible - post-treatment	TNF-a	8.67	7124	TNF	In	NA	NA	3.1160319934471103	Published	CVL	ELISA	Serum progesterone plus LH	BCA
Fidel-2003	7107	Baseline	7107 Baseline	Follicular	Luteal	0.25	5	None	0	808000000	Eligible	Eligible	Eligible	TNF-a	2.45	7124	TNF	In	NA	NA	1.292781749227846	Published	CVL	ELISA	Serum progesterone plus LH	BCA
Fidel-2003	7112	Baseline	7112 Baseline	Luteal	Luteal	14.08	79.2	None	0	395000000	Eligible	Eligible	Eligible	TNF-a	6.64	7124	TNF	In	NA	NA	2.7311832415722	Published	CVL	ELISA	Serum progesterone plus LH	BCA
Fidel-2003	7112	Treatment	7112 Treatment	Luteal	Luteal	14.82	93.63	PBS	40	274000000	Ineligible - post-treatment	Ineligible - post-treatment	Ineligible - post-treatment	TNF-a	9.21	7124	TNF	In	NA	NA	3.203201156316611	Published	CVL	ELISA	Serum progesterone plus LH	BCA
Fidel-2003	7113	Baseline	7113 Baseline	Luteal	Luteal	6.46	164.6	None	0	877000000	Eligible	Eligible	Eligible	TNF-a	1.07	7124	TNF	In	NA	NA	0.09761079662642233	Published	CVL	ELISA	Serum progesterone plus LH	BCA
Fidel-2003	7113	Treatment	7113 Treatment	Other	Luteal	1.33	31.55	Ag	40	345000000	Ineligible - post-treatment	Ineligible - post-treatment	Ineligible - post-treatment	TNF-a	0.055	7124	TNF	Below	NA	NA	-4.184424571137427	Published	CVL	ELISA	Serum progesterone plus LH	BCA
Fidel-2003	7114	Baseline	7114 Baseline	Luteal	Luteal	4.95	88.65	None	0	503000000	Eligible	Eligible	Eligible	TNF-a	4.54	7124	TNF	In	NA	NA	2.18269229751619	Published	CVL	ELISA	Serum progesterone plus LH	BCA
Fidel-2003	7114	Treatment	7114 Treatment	Luteal	Luteal	9.87	119.04	Ag	40	301000000	Ineligible - post-treatment	Ineligible - post-treatment	Ineligible - post-treatment	TNF-a	0.055	7124	TNF	Below	NA	NA	-4.184424571137427	Published	CVL	ELISA	Serum progesterone plus LH	BCA
Fidel-2003	7115	Baseline	7115 Baseline	Luteal	Luteal	19.29	101.01	None	0	246000000	Eligible	Eligible	Eligible	TNF-a	2.88	7124	TNF	In	NA	NA	1.5260688116675876	Published	CVL	ELISA	Serum progesterone plus LH	BCA
Fidel-2003	7115	Treatment	7115 Treatment	Luteal	Luteal	12.67	76.08	Ag	16	333000000	Ineligible - post-treatment	Ineligible - post-treatment	Ineligible - post-treatment	TNF-a	16.49	7124	TNF	In	NA	NA	4.0435194936627425	Published	CVL	ELISA	Serum progesterone plus LH	BCA
Fidel-2003	7116	Baseline	7116 Baseline	Luteal	Luteal	4.76	56.81	None	0	545000000	Eligible	Eligible	Eligible	TNF-a	6.56	7124	TNF	In	NA	NA	2.713695814843359	Published	CVL	ELISA	Serum progesterone plus LH	BCA
Fidel-2003	7116	Treatment	7116 Treatment	Luteal	Luteal	6.98	90.69	Ag	16	438000000	Ineligible - post-treatment	Ineligible - post-treatment	Ineligible - post-treatment	TNF-a	8.54	7124	TNF	In	NA	NA	3.0942360698457656	Published	CVL	ELISA	Serum progesterone plus LH	BCA
Fidel-2003	7117	Baseline	7117 Baseline	Luteal	Luteal	5.29	77.69	None	0	337000000	Eligible	Eligible	Eligible	TNF-a	10.6	7124	TNF	In	NA	NA	3.4059923596758366	Published	CVL	ELISA	Serum progesterone plus LH	BCA
Fidel-2003	7117	Treatment	7117 Treatment	Other	Luteal	2.5	54.62	PBS	16	259000000	Ineligible - post-treatment	Ineligible - post-treatment	Ineligible - post-treatment	TNF-a	2.56	7124	TNF	In	NA	NA	1.3561438102252754	Published	CVL	ELISA	Serum progesterone plus LH	BCA
Fidel-2003	7118	Baseline	7118 Baseline	Follicular	Luteal	0.27	34.6	None	0	380000000	Eligible	Eligible	Eligible	TNF-a	19.97	7124	TNF	In	NA	NA	4.3197624276692475	Published	CVL	ELISA	Serum progesterone plus LH	BCA
Fidel-2003	7118	Treatment	7118 Treatment	Follicular	Luteal	0.24	37.07	PBS	16	522000000	Ineligible - post-treatment	Ineligible - post-treatment	Ineligible - post-treatment	TNF-a	0.055	7124	TNF	Below	NA	NA	-4.184424571137427	Published	CVL	ELISA	Serum progesterone plus LH	BCA
Fidel-2003	7119	Baseline	7119 Baseline	Luteal	Luteal	15.78	122.53	None	0	538000000	Eligible	Eligible	Eligible	TNF-a	2.45	7124	TNF	In	NA	NA	1.292781749227846	Published	CVL	ELISA	Serum progesterone plus LH	BCA
Fidel-2003	7119	Treatment	7119 Treatment	Luteal	Luteal	11.41	83.16	Ag	40	299000000	Ineligible - post-treatment	Ineligible - post-treatment	Ineligible - post-treatment	TNF-a	12.7	7124	TNF	In	NA	NA	3.6667565918848033	Published	CVL	ELISA	Serum progesterone plus LH	BCA
Fidel-2003	7120	Baseline	7120 Baseline	Luteal	Luteal	4.92	83.16	None	0	451000000	Eligible	Eligible	Eligible	TNF-a	4.67	7124	TNF	In	NA	NA	2.2234225499349374	Published	CVL	ELISA	Serum progesterone plus LH	BCA
Fidel-2003	7120	Treatment	7120 Treatment	Luteal	Luteal	9.04	83.35	PBS	40	1050000000	Ineligible - post-treatment	Ineligible - post-treatment	Ineligible - post-treatment	TNF-a	3.17	7124	TNF	In	NA	NA	1.6644828403646825	Published	CVL	ELISA	Serum progesterone plus LH	BCA
Fidel-2003	7121	Baseline	7121 Baseline	Luteal	Luteal	3.92	37.7	None	0	249000000	Eligible	Eligible	Eligible	TNF-a	1.76	7124	TNF	In	NA	NA	0.8155754288625726	Published	CVL	ELISA	Serum progesterone plus LH	BCA
Fidel-2003	7121	Treatment	7121 Treatment	Luteal	Luteal	4.09	39.6	Ag	16	195000000	Ineligible - post-treatment	Ineligible - post-treatment	Ineligible - post-treatment	TNF-a	10.82	7124	TNF	In	NA	NA	3.4356285940520905	Published	CVL	ELISA	Serum progesterone plus LH	BCA
Fidel-2003	7122	Baseline	7122 Baseline	Luteal	Luteal	6.37	86.65	None	0	890000000	Eligible	Eligible	Eligible	TNF-a	28.13	7124	TNF	In	NA	NA	4.814037647539975	Published	CVL	ELISA	Serum progesterone plus LH	BCA
Fidel-2003	7122	Treatment	7122 Treatment	Luteal	Luteal	4.16	77.95	Ag	16	656000000	Ineligible - post-treatment	Ineligible - post-treatment	Ineligible - post-treatment	TNF-a	2.18	7124	TNF	In	NA	NA	1.1243281350022019	Published	CVL	ELISA	Serum progesterone plus LH	BCA
Fidel-2003	7123	Baseline	7123 Baseline	Luteal	Luteal	26.02	155.85	None	0	1164000000	Eligible	Eligible	Eligible	TNF-a	0.85	7124	TNF	In	NA	NA	-0.23446525363702297	Published	CVL	ELISA	Serum progesterone plus LH	BCA
Fidel-2003	7123	Treatment	7123 Treatment	Luteal	Luteal	20.34	126.68	PBS	16	1200000000	Ineligible - post-treatment	Ineligible - post-treatment	Ineligible - post-treatment	TNF-a	2.81	7124	TNF	In	NA	NA	1.4905701304462013	Published	CVL	ELISA	Serum progesterone plus LH	BCA
Fidel-2003	7124	Baseline	7124 Baseline	Follicular	Luteal	0.2	6.34	None	0	630000000	Eligible	Eligible	Eligible	TNF-a	2.73	7124	TNF	In	NA	NA	1.4489009511451278	Published	CVL	ELISA	Serum progesterone plus LH	BCA
Fidel-2003	7124	Treatment	7124 Treatment	Follicular	Luteal	0.2	13.14	Ag	40	413000000	Ineligible - post-treatment	Ineligible - post-treatment	Ineligible - post-treatment	TNF-a	3.06	7124	TNF	In	NA	NA	1.613531652917927	Published	CVL	ELISA	Serum progesterone plus LH	BCA
Fidel-2003	7125	Baseline	7125 Baseline	Follicular	Luteal	0.14	17.39	None	0	588000000	Eligible	Eligible	Eligible	TNF-a	0.055	7124	TNF	Below	NA	NA	-4.184424571137427	Published	CVL	ELISA	Serum progesterone plus LH	BCA
Fidel-2003	7125	Treatment	7125 Treatment	Follicular	Luteal	0.2	20.29	Ag	16	548000000	Ineligible - post-treatment	Ineligible - post-treatment	Ineligible - post-treatment	TNF-a	0.055	7124	TNF	Below	NA	NA	-4.184424571137427	Published	CVL	ELISA	Serum progesterone plus LH	BCA
Fidel-2003	7126	Baseline	7126 Baseline	Follicular	Luteal	0.33	33.65	None	0	661000000	Eligible	Eligible	Eligible	TNF-a	5.62	7124	TNF	In	NA	NA	2.4905701304462013	Published	CVL	ELISA	Serum progesterone plus LH	BCA
Fidel-2003	7126	Treatment	7126 Treatment	Follicular	Luteal	0.35	50.38	PBS	40	617000000	Ineligible - post-treatment	Ineligible - post-treatment	Ineligible - post-treatment	TNF-a	24.13	7124	TNF	In	NA	NA	4.592756010441026	Published	CVL	ELISA	Serum progesterone plus LH	BCA
Fidel-2003	7127	Baseline	7127 Baseline	Luteal	Luteal	4.82	98.27	None	0	280000000	Eligible	Eligible	Eligible	TNF-a	3.05	7124	TNF	In	NA	NA	1.6088092426755238	Published	CVL	ELISA	Serum progesterone plus LH	BCA
Fidel-2003	7127	Treatment	7127 Treatment	Other	Luteal	2.33	54.22	PBS	16	261000000	Ineligible - post-treatment	Ineligible - post-treatment	Ineligible - post-treatment	TNF-a	3.3	7124	TNF	In	NA	NA	1.722466024471091	Published	CVL	ELISA	Serum progesterone plus LH	BCA
Fidel-2003	7128	Baseline	7128 Baseline	Luteal	Luteal	11.2	228.18	None	0	1044999999.9999999	Eligible	Eligible	Eligible	TNF-a	1.18	7124	TNF	In	NA	NA	0.23878685958711648	Published	CVL	ELISA	Serum progesterone plus LH	BCA
Fidel-2003	7128	Treatment	7128 Treatment	Luteal	Luteal	7.03	231.74	Ag	40	627000000	Ineligible - post-treatment	Ineligible - post-treatment	Ineligible - post-treatment	TNF-a	4.76	7124	TNF	In	NA	NA	2.250961573533219	Published	CVL	ELISA	Serum progesterone plus LH	BCA
Fidel-2003	7129	Treatment	7129 Treatment	Luteal	Luteal	13.76	84.27	Ag	16	395000000	Ineligible - post-treatment	Ineligible - post-treatment	Ineligible - post-treatment	TNF-a	4.17	7124	TNF	In	NA	NA	2.060047383669939	Published	CVL	ELISA	Serum progesterone plus LH	BCA
Fidel-2003	7130	Treatment	7130 Treatment	Luteal	Luteal	9.06	106.08	PBS	40	464000000	Ineligible - post-treatment	Ineligible - post-treatment	Ineligible - post-treatment	TNF-a	0.97	7124	TNF	In	NA	NA	-0.043943347587597055	Published	CVL	ELISA	Serum progesterone plus LH	BCA
Fidel-2003	7131	Baseline	7131 Baseline	Other	Luteal	2.72	41.62	None	0	312000000	Eligible	Ineligible - serum progesterone outside of allowed windows	Ineligible - serum progesterone outside of allowed windows	TNF-a	3.25	7124	TNF	In	NA	NA	1.7004397181410922	Published	CVL	ELISA	Serum progesterone plus LH	BCA
Fidel-2003	7131	Treatment	7131 Treatment	Luteal	Luteal	5.23	34.13	PBS	16	315000000	Ineligible - post-treatment	Ineligible - post-treatment	Ineligible - post-treatment	TNF-a	4.27	7124	TNF	In	NA	NA	2.0942360698457656	Published	CVL	ELISA	Serum progesterone plus LH	BCA
Fidel-2003	7132	Baseline	7132 Baseline	Luteal	Luteal	4.71	51.04	None	0	457000000	Eligible	Eligible	Eligible	TNF-a	17.04	7124	TNF	In	NA	NA	4.090853430451113	Published	CVL	ELISA	Serum progesterone plus LH	BCA
Fidel-2003	7132	Treatment	7132 Treatment	Other	Luteal	2.36	27.95	PBS	16	378000000	Ineligible - post-treatment	Ineligible - post-treatment	Ineligible - post-treatment	TNF-a	9.49	7124	TNF	In	NA	NA	3.2464080872463845	Published	CVL	ELISA	Serum progesterone plus LH	BCA
Fidel-2003	7133	Baseline	7133 Baseline	Luteal	Luteal	8.28	74.79	None	0	931000000	Eligible	Eligible	Eligible	TNF-a	5.21	7124	TNF	In	NA	NA	2.3812833725037836	Published	CVL	ELISA	Serum progesterone plus LH	BCA
Fidel-2003	7133	Treatment	7133 Treatment	Luteal	Luteal	10.35	67.35	Ag	40	661000000	Ineligible - post-treatment	Ineligible - post-treatment	Ineligible - post-treatment	TNF-a	6.65	7124	TNF	In	NA	NA	2.733354340613827	Published	CVL	ELISA	Serum progesterone plus LH	BCA
Fidel-2003	7134	Baseline	7134 Baseline	Luteal	Luteal	7.69	42.79	None	0	1070000000.0000001	Eligible	Eligible	Eligible	TNF-a	3.05	7124	TNF	In	NA	NA	1.6088092426755238	Published	CVL	ELISA	Serum progesterone plus LH	BCA
Fidel-2003	7134	Treatment	7134 Treatment	Luteal	Luteal	10.96	41.65	Ag	16	754000000	Ineligible - post-treatment	Ineligible - post-treatment	Ineligible - post-treatment	TNF-a	7.08	7124	TNF	In	NA	NA	2.823749360308273	Published	CVL	ELISA	Serum progesterone plus LH	BCA
Fidel-2003	7135	Baseline	7135 Baseline	Luteal	Luteal	8.52	162.24	None	0	642000000	Eligible	Eligible	Eligible	TNF-a	6.83	7124	TNF	In	NA	NA	2.771885578515366	Published	CVL	ELISA	Serum progesterone plus LH	BCA
Fidel-2003	7135	Treatment	7135 Treatment	Luteal	Luteal	8.14	164.81	PBS	16	214000000	Ineligible - post-treatment	Ineligible - post-treatment	Ineligible - post-treatment	TNF-a	5.86	7124	TNF	In	NA	NA	2.550900664647523	Published	CVL	ELISA	Serum progesterone plus LH	BCA
Fidel-2003	7136	Baseline	7136 Baseline	Luteal	Luteal	6.7	131.08	None	0	544000000	Eligible	Eligible	Eligible	TNF-a	4.86	7124	TNF	In	NA	NA	2.2809563138310565	Published	CVL	ELISA	Serum progesterone plus LH	BCA
Fidel-2003	7136	Treatment	7136 Treatment	Luteal	Luteal	6.89	130.47	Ag	16	283000000	Ineligible - post-treatment	Ineligible - post-treatment	Ineligible - post-treatment	TNF-a	17.87	7124	TNF	In	NA	NA	4.159467729266766	Published	CVL	ELISA	Serum progesterone plus LH	BCA
Fidel-2003	7138	Baseline	7138 Baseline	Luteal	Luteal	15.81	126.23	None	0	385000000	Eligible	Eligible	Eligible	TNF-a	7.23	7124	TNF	In	NA	NA	2.853995647176393	Published	CVL	ELISA	Serum progesterone plus LH	BCA
Fidel-2003	7138	Treatment	7138 Treatment	Luteal	Luteal	5.6	73.12	Ag	40	287000000	Ineligible - post-treatment	Ineligible - post-treatment	Ineligible - post-treatment	TNF-a	10.02	7124	TNF	In	NA	NA	3.3248106034204836	Published	CVL	ELISA	Serum progesterone plus LH	BCA
Fidel-2003	7139	Baseline	7139 Baseline	Luteal	Luteal	10.01	75.31	None	0	516000000	Eligible	Eligible	Eligible	TNF-a	12.99	7124	TNF	In	NA	NA	3.699329525673156	Published	CVL	ELISA	Serum progesterone plus LH	BCA
Fidel-2003	7139	Treatment	7139 Treatment	Luteal	Luteal	11.36	91.47	PBS	40	527000000	Ineligible - post-treatment	Ineligible - post-treatment	Ineligible - post-treatment	TNF-a	1.17	7124	TNF	In	NA	NA	0.22650852980867975	Published	CVL	ELISA	Serum progesterone plus LH	BCA
Fidel-2003	7140	Baseline	7140 Baseline	Other	Luteal	2.38	21.95	None	0	488000000	Eligible	Ineligible - serum progesterone outside of allowed windows	Ineligible - serum progesterone outside of allowed windows	TNF-a	4.76	7124	TNF	In	NA	NA	2.250961573533219	Published	CVL	ELISA	Serum progesterone plus LH	BCA
Fidel-2003	7140	Treatment	7140 Treatment	Luteal	Luteal	8.1	67.96	PBS	40	943000000	Ineligible - post-treatment	Ineligible - post-treatment	Ineligible - post-treatment	TNF-a	2.45	7124	TNF	In	NA	NA	1.292781749227846	Published	CVL	ELISA	Serum progesterone plus LH	BCA
Fidel-2003	7141	Baseline	7141 Baseline	Luteal	Luteal	8.85	80.01	None	0	663000000	Eligible	Eligible	Eligible	TNF-a	11.39	7124	TNF	In	NA	NA	3.5096958419333872	Published	CVL	ELISA	Serum progesterone plus LH	BCA
Fidel-2003	7141	Treatment	7141 Treatment	Luteal	Luteal	3.06	26.54	PBS	40	540000000	Ineligible - post-treatment	Ineligible - post-treatment	Ineligible - post-treatment	TNF-a	13.21	7124	TNF	In	NA	NA	3.723558561472103	Published	CVL	ELISA	Serum progesterone plus LH	BCA
Fidel-2003	7142	Baseline	7142 Baseline	Luteal	Luteal	28.3	163.56	None	0	1100000000	Eligible	Eligible	Eligible	TNF-a	20.72	7124	TNF	In	NA	NA	4.3729520979118295	Published	CVL	ELISA	Serum progesterone plus LH	BCA
Fidel-2003	7142	Treatment	7142 Treatment	Luteal	Luteal	16.04	134.16	PBS	40	904000000	Ineligible - post-treatment	Ineligible - post-treatment	Ineligible - post-treatment	TNF-a	17.31	7124	TNF	In	NA	NA	4.113533819591914	Published	CVL	ELISA	Serum progesterone plus LH	BCA
Fidel-2003	7143	Baseline	7143 Baseline	Follicular	Luteal	0.28	107.96	None	0	1380000000	Eligible	Eligible	Eligible	TNF-a	25.71	7124	TNF	In	NA	NA	4.684257705058932	Published	CVL	ELISA	Serum progesterone plus LH	BCA
Fidel-2003	7143	Treatment	7143 Treatment	Follicular	Luteal	0.24	114.39	PBS	40	1210000000	Ineligible - post-treatment	Ineligible - post-treatment	Ineligible - post-treatment	TNF-a	71.78	7124	TNF	In	NA	NA	6.165510018041353	Published	CVL	ELISA	Serum progesterone plus LH	BCA
Fidel-2003	7144	Baseline	7144 Baseline	Luteal	Luteal	20.46	132.18	None	0	1890000000	Eligible	Eligible	Eligible	TNF-a	2.89	7124	TNF	In	NA	NA	1.5310694927259543	Published	CVL	ELISA	Serum progesterone plus LH	BCA
Fidel-2003	7144	Treatment	7144 Treatment	Luteal	Luteal	12.65	68.24	Ag	40	1130000000	Ineligible - post-treatment	Ineligible - post-treatment	Ineligible - post-treatment	TNF-a	3.2	7124	TNF	In	NA	NA	1.6780719051126378	Published	CVL	ELISA	Serum progesterone plus LH	BCA
Fidel-2003	7150	Baseline	7150 Baseline	Follicular	Luteal	0.21	44.18	None	0	486000000	Eligible	Eligible	Eligible	TNF-a	7.09	7124	TNF	In	NA	NA	2.8257856274647914	Published	CVL	ELISA	Serum progesterone plus LH	BCA
Fidel-2003	7150	Treatment	7150 Treatment	Other	Luteal	NA	NA	PBS	16	459000000	Ineligible - post-treatment	Ineligible - no menstrual cycle information	Ineligible - no menstrual cycle information	TNF-a	32.18	7124	TNF	In	NA	NA	5.008092420948722	Published	CVL	ELISA	Serum progesterone plus LH	BCA
Fidel-2003	7151	Baseline	7151 Baseline	Follicular	Luteal	0.26	44	None	0	935000000	Eligible	Eligible	Eligible	TNF-a	11.03	7124	TNF	In	NA	NA	3.463360885816658	Published	CVL	ELISA	Serum progesterone plus LH	BCA
Fidel-2003	7151	Treatment	7151 Treatment	Other	Luteal	NA	NA	PBS	16	565000000	Ineligible - post-treatment	Ineligible - no menstrual cycle information	Ineligible - no menstrual cycle information	TNF-a	146.97	7124	TNF	In	NA	NA	7.199377887229282	Published	CVL	ELISA	Serum progesterone plus LH	BCA
Fidel-2003	7152	Baseline	7152 Baseline	Follicular	Luteal	0.35	27.94	None	0	1360000000	Eligible	Eligible	Eligible	TNF-a	14.32	7124	TNF	In	NA	NA	3.8399595874895316	Published	CVL	ELISA	Serum progesterone plus LH	BCA
Fidel-2003	7152	Treatment	7152 Treatment	Other	Luteal	NA	NA	PBS	40	814000000	Ineligible - post-treatment	Ineligible - no menstrual cycle information	Ineligible - no menstrual cycle information	TNF-a	309.79	7124	TNF	In	NA	NA	8.275146764556638	Published	CVL	ELISA	Serum progesterone plus LH	BCA
Fidel-2003	7153	Baseline	7153 Baseline	Follicular	Luteal	0.49	72.68	None	0	551000000	Eligible	Eligible	Eligible	TNF-a	30.83	7124	TNF	In	NA	NA	4.94626298433245	Published	CVL	ELISA	Serum progesterone plus LH	BCA
Fidel-2003	7153	Treatment	7153 Treatment	Other	Luteal	NA	NA	PBS	16	226000000	Ineligible - post-treatment	Ineligible - no menstrual cycle information	Ineligible - no menstrual cycle information	TNF-a	8.74	7124	TNF	In	NA	NA	3.127633279725874	Published	CVL	ELISA	Serum progesterone plus LH	BCA
Fidel-2003	7154	Baseline	7154 Baseline	Follicular	Luteal	0.17	58.13	None	0	339000000	Eligible	Eligible	Eligible	TNF-a	7.67	7124	TNF	In	NA	NA	2.9392265777282085	Published	CVL	ELISA	Serum progesterone plus LH	BCA
Fidel-2003	7155	Baseline	7155 Baseline	Follicular	Luteal	0.42	32.91	None	0	970000000	Eligible	Eligible	Eligible	TNF-a	12.4	7124	TNF	In	NA	NA	3.6322682154995127	Published	CVL	ELISA	Serum progesterone plus LH	BCA
Fidel-2003	7155	Treatment	7155 Treatment	Other	Luteal	NA	NA	Ag	16	957000000	Ineligible - post-treatment	Ineligible - no menstrual cycle information	Ineligible - no menstrual cycle information	TNF-a	5.11	7124	TNF	In	NA	NA	2.3533232911628965	Published	CVL	ELISA	Serum progesterone plus LH	BCA
Fidel-2003	7156	Baseline	7156 Baseline	Follicular	Luteal	0.14	46.12	None	0	630000000	Eligible	Eligible	Eligible	TNF-a	1.77	7124	TNF	In	NA	NA	0.8237493603082727	Published	CVL	ELISA	Serum progesterone plus LH	BCA
Fidel-2003	7156	Treatment	7156 Treatment	Other	Luteal	NA	NA	PBS	16	841000000	Ineligible - post-treatment	Ineligible - no menstrual cycle information	Ineligible - no menstrual cycle information	TNF-a	21.58	7124	TNF	In	NA	NA	4.431622959713292	Published	CVL	ELISA	Serum progesterone plus LH	BCA
Fidel-2003	7049	Baseline	7049 Baseline	Follicular	Follicular	0.58	149.44	None	0	503000000	Eligible	Eligible	Eligible	IL-1a	422.275	3552	IL1A	In	NA	NA	8.722039027385993	Published	CVL	ELISA	Serum progesterone plus LH	BCA
Fidel-2003	7049	Treatment	7049 Treatment	Other	Follicular	1.1	141.63	Ag	16	790000000	Ineligible - post-treatment	Ineligible - post-treatment	Ineligible - post-treatment	IL-1a	239.186	3552	IL1A	In	NA	NA	7.901989138166654	Published	CVL	ELISA	Serum progesterone plus LH	BCA
Fidel-2003	7050	Baseline	7050 Baseline	Follicular	Follicular	0.15	78.83	None	0	568000000	Eligible	Eligible	Eligible	IL-1a	4.883	3552	IL1A	Below	NA	NA	2.2877677779753767	Published	CVL	ELISA	Serum progesterone plus LH	BCA
Fidel-2003	7050	Treatment	7050 Treatment	Follicular	Follicular	0.11	106.85	Ag	16	1312000000	Ineligible - post-treatment	Ineligible - post-treatment	Ineligible - post-treatment	IL-1a	405.789	3552	IL1A	In	NA	NA	8.664585947278013	Published	CVL	ELISA	Serum progesterone plus LH	BCA
Fidel-2003	7052	Baseline	7052 Baseline	Follicular	Follicular	0.59	34.43	None	0	794000000	Eligible	Eligible	Eligible	IL-1a	29.4	3552	IL1A	In	NA	NA	4.877744249949002	Published	CVL	ELISA	Serum progesterone plus LH	BCA
Fidel-2003	7052	Treatment	7052 Treatment	Follicular	Follicular	0.52	41.53	PBS	16	239000000	Ineligible - post-treatment	Ineligible - post-treatment	Ineligible - post-treatment	IL-1a	469.617	3552	IL1A	In	NA	NA	8.875340824312502	Published	CVL	ELISA	Serum progesterone plus LH	BCA
Fidel-2003	7053	Baseline	7053 Baseline	Follicular	Follicular	0.41	31.5	None	0	947000000	Eligible	Eligible	Eligible	IL-1a	4.883	3552	IL1A	Below	NA	NA	2.2877677779753767	Published	CVL	ELISA	Serum progesterone plus LH	BCA
Fidel-2003	7053	Treatment	7053 Treatment	Follicular	Follicular	0.48	23.33	PBS	16	422000000	Ineligible - post-treatment	Ineligible - post-treatment	Ineligible - post-treatment	IL-1a	4.883	3552	IL1A	Below	NA	NA	2.2877677779753767	Published	CVL	ELISA	Serum progesterone plus LH	BCA
Fidel-2003	7054	Baseline	7054 Baseline	Follicular	Follicular	0.5	19.12	None	0	440000000	Eligible	Eligible	Eligible	IL-1a	191.969	3552	IL1A	In	NA	NA	7.5847295467776625	Published	CVL	ELISA	Serum progesterone plus LH	BCA
Fidel-2003	7054	Treatment	7054 Treatment	Follicular	Follicular	0.59	28.17	Ag	16	142000000	Ineligible - post-treatment	Ineligible - post-treatment	Ineligible - post-treatment	IL-1a	4.883	3552	IL1A	Below	NA	NA	2.2877677779753767	Published	CVL	ELISA	Serum progesterone plus LH	BCA
Fidel-2003	7055	Baseline	7055 Baseline	Follicular	Follicular	0.66	61.42	None	0	371000000	Eligible	Eligible	Eligible	IL-1a	4.883	3552	IL1A	Below	NA	NA	2.2877677779753767	Published	CVL	ELISA	Serum progesterone plus LH	BCA
Fidel-2003	7055	Treatment	7055 Treatment	Other	Follicular	1.11	63.64	PBS	16	395000000	Ineligible - post-treatment	Ineligible - post-treatment	Ineligible - post-treatment	IL-1a	4.883	3552	IL1A	Below	NA	NA	2.2877677779753767	Published	CVL	ELISA	Serum progesterone plus LH	BCA
Fidel-2003	7056	Baseline	7056 Baseline	Follicular	Follicular	0.33	51.7	None	0	375000000	Eligible	Eligible	Eligible	IL-1a	4.883	3552	IL1A	Below	NA	NA	2.2877677779753767	Published	CVL	ELISA	Serum progesterone plus LH	BCA
Fidel-2003	7056	Treatment	7056 Treatment	Follicular	Follicular	0.44	101.05	Ag	16	426000000	Ineligible - post-treatment	Ineligible - post-treatment	Ineligible - post-treatment	IL-1a	4.883	3552	IL1A	Below	NA	NA	2.2877677779753767	Published	CVL	ELISA	Serum progesterone plus LH	BCA
Fidel-2003	7057	Baseline	7057 Baseline	Follicular	Follicular	0.38	5	None	0	656000000	Eligible	Eligible	Eligible	IL-1a	4.883	3552	IL1A	Below	NA	NA	2.2877677779753767	Published	CVL	ELISA	Serum progesterone plus LH	BCA
Fidel-2003	7057	Treatment	7057 Treatment	Follicular	Follicular	0.23	5	Ag	40	375000000	Ineligible - post-treatment	Ineligible - post-treatment	Ineligible - post-treatment	IL-1a	4.883	3552	IL1A	Below	NA	NA	2.2877677779753767	Published	CVL	ELISA	Serum progesterone plus LH	BCA
Fidel-2003	7058	Baseline	7058 Baseline	Follicular	Follicular	0.18	108.33	None	0	229000000	Eligible	Eligible	Eligible	IL-1a	197.574	3552	IL1A	In	NA	NA	7.626249295912662	Published	CVL	ELISA	Serum progesterone plus LH	BCA
Fidel-2003	7058	Treatment	7058 Treatment	Follicular	Follicular	0.84	211.41	PBS	40	137000000	Ineligible - post-treatment	Ineligible - post-treatment	Ineligible - post-treatment	IL-1a	4.883	3552	IL1A	Below	NA	NA	2.2877677779753767	Published	CVL	ELISA	Serum progesterone plus LH	BCA
Fidel-2003	7059	Baseline	7059 Baseline	Follicular	Follicular	0.68	51.75	None	0	407000000	Eligible	Eligible	Eligible	IL-1a	4.883	3552	IL1A	Below	NA	NA	2.2877677779753767	Published	CVL	ELISA	Serum progesterone plus LH	BCA
Fidel-2003	7059	Treatment	7059 Treatment	Follicular	Follicular	0.54	76.82	Ag	16	655000000	Ineligible - post-treatment	Ineligible - post-treatment	Ineligible - post-treatment	IL-1a	4.883	3552	IL1A	Below	NA	NA	2.2877677779753767	Published	CVL	ELISA	Serum progesterone plus LH	BCA
Fidel-2003	7060	Baseline	7060 Baseline	Follicular	Follicular	0.13	74.55	None	0	342000000	Eligible	Eligible	Eligible	IL-1a	4.883	3552	IL1A	Below	NA	NA	2.2877677779753767	Published	CVL	ELISA	Serum progesterone plus LH	BCA
Fidel-2003	7060	Treatment	7060 Treatment	Follicular	Follicular	0.17	183.99	PBS	40	399000000	Ineligible - post-treatment	Ineligible - post-treatment	Ineligible - post-treatment	IL-1a	4.883	3552	IL1A	Below	NA	NA	2.2877677779753767	Published	CVL	ELISA	Serum progesterone plus LH	BCA
Fidel-2003	7061	Baseline	7061 Baseline	Follicular	Follicular	0.15	71.24	None	0	312000000	Eligible	Eligible	Eligible	IL-1a	4.883	3552	IL1A	Below	NA	NA	2.2877677779753767	Published	CVL	ELISA	Serum progesterone plus LH	BCA
Fidel-2003	7061	Treatment	7061 Treatment	Follicular	Follicular	0.21	126.75	PBS	16	429000000	Ineligible - post-treatment	Ineligible - post-treatment	Ineligible - post-treatment	IL-1a	4.883	3552	IL1A	Below	NA	NA	2.2877677779753767	Published	CVL	ELISA	Serum progesterone plus LH	BCA
Fidel-2003	7062	Baseline	7062 Baseline	Follicular	Follicular	0.76	52.84	None	0	804000000	Eligible	Eligible	Eligible	IL-1a	397.474	3552	IL1A	In	NA	NA	8.634716682126784	Published	CVL	ELISA	Serum progesterone plus LH	BCA
Fidel-2003	7062	Treatment	7062 Treatment	Follicular	Follicular	0.73	74.34	PBS	40	585000000	Ineligible - post-treatment	Ineligible - post-treatment	Ineligible - post-treatment	IL-1a	241.634	3552	IL1A	In	NA	NA	7.916679658428748	Published	CVL	ELISA	Serum progesterone plus LH	BCA
Fidel-2003	7063	Baseline	7063 Baseline	Follicular	Follicular	0.29	41.95	None	0	54000000	Eligible	Eligible	Eligible	IL-1a	4.883	3552	IL1A	Below	NA	NA	2.2877677779753767	Published	CVL	ELISA	Serum progesterone plus LH	BCA
Fidel-2003	7063	Treatment	7063 Treatment	Follicular	Follicular	0.34	67.76	Ag	40	571000000	Ineligible - post-treatment	Ineligible - post-treatment	Ineligible - post-treatment	IL-1a	4.883	3552	IL1A	Below	NA	NA	2.2877677779753767	Published	CVL	ELISA	Serum progesterone plus LH	BCA
Fidel-2003	7064	Baseline	7064 Baseline	Follicular	Follicular	0.25	38.23	None	0	1030000000	Eligible	Eligible	Eligible	IL-1a	4.883	3552	IL1A	Below	NA	NA	2.2877677779753767	Published	CVL	ELISA	Serum progesterone plus LH	BCA
Fidel-2003	7064	Treatment	7064 Treatment	Follicular	Follicular	0.2	55.22	Ag	40	644000000	Ineligible - post-treatment	Ineligible - post-treatment	Ineligible - post-treatment	IL-1a	4.883	3552	IL1A	Below	NA	NA	2.2877677779753767	Published	CVL	ELISA	Serum progesterone plus LH	BCA
Fidel-2003	7065	Baseline	7065 Baseline	Follicular	Follicular	0.34	37.77	None	0	764000000	Eligible	Eligible	Eligible	IL-1a	4.883	3552	IL1A	Below	NA	NA	2.2877677779753767	Published	CVL	ELISA	Serum progesterone plus LH	BCA
Fidel-2003	7065	Treatment	7065 Treatment	Follicular	Follicular	0.25	91.07	Ag	40	464000000	Ineligible - post-treatment	Ineligible - post-treatment	Ineligible - post-treatment	IL-1a	4.883	3552	IL1A	Below	NA	NA	2.2877677779753767	Published	CVL	ELISA	Serum progesterone plus LH	BCA
Fidel-2003	7066	Baseline	7066 Baseline	Follicular	Follicular	0.4	396.56	None	0	396000000	Eligible	Eligible	Eligible	IL-1a	124.825	3552	IL1A	In	NA	NA	6.96376309644273	Published	CVL	ELISA	Serum progesterone plus LH	BCA
Fidel-2003	7066	Treatment	7066 Treatment	Follicular	Follicular	0.36	21.55	PBS	40	326000000	Ineligible - post-treatment	Ineligible - post-treatment	Ineligible - post-treatment	IL-1a	33.299	3552	IL1A	In	NA	NA	5.057406947357972	Published	CVL	ELISA	Serum progesterone plus LH	BCA
Fidel-2003	7067	Baseline	7067 Baseline	Follicular	Follicular	0.65	31.24	None	0	606000000	Eligible	Eligible	Eligible	IL-1a	166.234	3552	IL1A	In	NA	NA	7.377071677868298	Published	CVL	ELISA	Serum progesterone plus LH	BCA
Fidel-2003	7067	Treatment	7067 Treatment	Follicular	Follicular	0.61	23.69	Ag	16	308000000	Ineligible - post-treatment	Ineligible - post-treatment	Ineligible - post-treatment	IL-1a	478.853	3552	IL1A	In	NA	NA	8.90343903003758	Published	CVL	ELISA	Serum progesterone plus LH	BCA
Fidel-2003	7068	Baseline	7068 Baseline	Follicular	Follicular	0.33	23.75	None	0	335000000	Eligible	Eligible	Eligible	IL-1a	439.219	3552	IL1A	In	NA	NA	8.778796654438608	Published	CVL	ELISA	Serum progesterone plus LH	BCA
Fidel-2003	7068	Treatment	7068 Treatment	Follicular	Follicular	0.45	38.34	PBS	16	540000000	Ineligible - post-treatment	Ineligible - post-treatment	Ineligible - post-treatment	IL-1a	991.213	3552	IL1A	In	NA	NA	9.953051298674287	Published	CVL	ELISA	Serum progesterone plus LH	BCA
Fidel-2003	7069	Baseline	7069 Baseline	Follicular	Follicular	0.75	16.79	None	0	362000000	Eligible	Eligible	Eligible	IL-1a	227.555	3552	IL1A	In	NA	NA	7.8300714763486985	Published	CVL	ELISA	Serum progesterone plus LH	BCA
Fidel-2003	7069	Treatment	7069 Treatment	Follicular	Follicular	0.71	20.47	Ag	16	249000000	Ineligible - post-treatment	Ineligible - post-treatment	Ineligible - post-treatment	IL-1a	240.004	3552	IL1A	In	NA	NA	7.906914640325494	Published	CVL	ELISA	Serum progesterone plus LH	BCA
Fidel-2003	7070	Baseline	7070 Baseline	Follicular	Follicular	0.68	184.44	None	0	717000000	Eligible	Eligible	Eligible	IL-1a	236.686	3552	IL1A	In	NA	NA	7.886830562818484	Published	CVL	ELISA	Serum progesterone plus LH	BCA
Fidel-2003	7070	Treatment	7070 Treatment	Other	Follicular	1.09	297.87	Ag	16	988000000	Ineligible - post-treatment	Ineligible - post-treatment	Ineligible - post-treatment	IL-1a	206.076	3552	IL1A	In	NA	NA	7.687032685446989	Published	CVL	ELISA	Serum progesterone plus LH	BCA
Fidel-2003	7071	Baseline	7071 Baseline	Follicular	Follicular	0.23	24.02	None	0	211000000	Eligible	Eligible	Eligible	IL-1a	327.199	3552	IL1A	In	NA	NA	8.354024528832976	Published	CVL	ELISA	Serum progesterone plus LH	BCA
Fidel-2003	7071	Treatment	7071 Treatment	Follicular	Follicular	0.29	42.73	PBS	16	110000000	Ineligible - post-treatment	Ineligible - post-treatment	Ineligible - post-treatment	IL-1a	81.817	3552	IL1A	In	NA	NA	6.354328733500866	Published	CVL	ELISA	Serum progesterone plus LH	BCA
Fidel-2003	7072	Baseline	7072 Baseline	Follicular	Follicular	0.51	26.95	None	0	446000000	Eligible	Eligible	Eligible	IL-1a	10.4	3552	IL1A	In	NA	NA	3.37851162325373	Published	CVL	ELISA	Serum progesterone plus LH	BCA
Fidel-2003	7072	Treatment	7072 Treatment	Follicular	Follicular	0.54	25.09	Ag	16	347000000	Ineligible - post-treatment	Ineligible - post-treatment	Ineligible - post-treatment	IL-1a	4.883	3552	IL1A	Below	NA	NA	2.2877677779753767	Published	CVL	ELISA	Serum progesterone plus LH	BCA
Fidel-2003	7073	Baseline	7073 Baseline	Follicular	Follicular	0.47	22.1	None	0	138000000	Eligible	Eligible	Eligible	IL-1a	121.025	3552	IL1A	In	NA	NA	6.9191612839734935	Published	CVL	ELISA	Serum progesterone plus LH	BCA
Fidel-2003	7073	Treatment	7073 Treatment	Follicular	Follicular	0.49	21.85	Ag	40	110000000	Ineligible - post-treatment	Ineligible - post-treatment	Ineligible - post-treatment	IL-1a	453.757	3552	IL1A	In	NA	NA	8.825776089163861	Published	CVL	ELISA	Serum progesterone plus LH	BCA
Fidel-2003	7074	Baseline	7074 Baseline	Follicular	Follicular	0.51	22.12	None	0	183000000	Eligible	Eligible	Eligible	IL-1a	87.07	3552	IL1A	In	NA	NA	6.4441038182282995	Published	CVL	ELISA	Serum progesterone plus LH	BCA
Fidel-2003	7074	Treatment	7074 Treatment	Follicular	Follicular	0.32	17.26	PBS	40	544000000	Ineligible - post-treatment	Ineligible - post-treatment	Ineligible - post-treatment	IL-1a	427.97	3552	IL1A	In	NA	NA	8.74136585937276	Published	CVL	ELISA	Serum progesterone plus LH	BCA
Fidel-2003	7075	Baseline	7075 Baseline	Follicular	Follicular	0.61	34.05	None	0	352000000	Eligible	Eligible	Eligible	IL-1a	22.2	3552	IL1A	In	NA	NA	4.472487771462744	Published	CVL	ELISA	Serum progesterone plus LH	BCA
Fidel-2003	7075	Treatment	7075 Treatment	Follicular	Follicular	0.52	31.34	PBS	16	220000000	Ineligible - post-treatment	Ineligible - post-treatment	Ineligible - post-treatment	IL-1a	4.883	3552	IL1A	Below	NA	NA	2.2877677779753767	Published	CVL	ELISA	Serum progesterone plus LH	BCA
Fidel-2003	7076	Baseline	7076 Baseline	Follicular	Follicular	0.31	22	None	0	388000000	Eligible	Eligible	Eligible	IL-1a	4.883	3552	IL1A	Below	NA	NA	2.2877677779753767	Published	CVL	ELISA	Serum progesterone plus LH	BCA
Fidel-2003	7076	Treatment	7076 Treatment	Follicular	Follicular	0.18	17.99	Ag	16	216000000	Ineligible - post-treatment	Ineligible - post-treatment	Ineligible - post-treatment	IL-1a	17.3	3552	IL1A	In	NA	NA	4.112700132749362	Published	CVL	ELISA	Serum progesterone plus LH	BCA
Fidel-2003	7078	Baseline	7078 Baseline	Follicular	Follicular	0.51	81.26	None	0	340000000	Eligible	Eligible	Eligible	IL-1a	297.953	3552	IL1A	In	NA	NA	8.218940963366007	Published	CVL	ELISA	Serum progesterone plus LH	BCA
Fidel-2003	7078	Treatment	7078 Treatment	Follicular	Follicular	0.67	143.93	PBS	16	308000000	Ineligible - post-treatment	Ineligible - post-treatment	Ineligible - post-treatment	IL-1a	78.769	3552	IL1A	In	NA	NA	6.299556055207089	Published	CVL	ELISA	Serum progesterone plus LH	BCA
Fidel-2003	7079	Baseline	7079 Baseline	Follicular	Follicular	0.26	18.46	None	0	328000000	Eligible	Eligible	Eligible	IL-1a	4.883	3552	IL1A	Below	NA	NA	2.2877677779753767	Published	CVL	ELISA	Serum progesterone plus LH	BCA
Fidel-2003	7079	Treatment	7079 Treatment	Follicular	Follicular	0.23	41.17	PBS	40	766000000	Ineligible - post-treatment	Ineligible - post-treatment	Ineligible - post-treatment	IL-1a	257.426	3552	IL1A	In	NA	NA	8.008013962745704	Published	CVL	ELISA	Serum progesterone plus LH	BCA
Fidel-2003	7080	Baseline	7080 Baseline	Follicular	Follicular	0.42	66.19	None	0	397000000	Eligible	Eligible	Eligible	IL-1a	319.012	3552	IL1A	In	NA	NA	8.317466883403975	Published	CVL	ELISA	Serum progesterone plus LH	BCA
Fidel-2003	7080	Treatment	7080 Treatment	Follicular	Follicular	0.47	86.34	Ag	16	311000000	Ineligible - post-treatment	Ineligible - post-treatment	Ineligible - post-treatment	IL-1a	444.733	3552	IL1A	In	NA	NA	8.796795649040199	Published	CVL	ELISA	Serum progesterone plus LH	BCA
Fidel-2003	7081	Baseline	7081 Baseline	Follicular	Follicular	0.34	5	None	0	180000000	Eligible	Eligible	Eligible	IL-1a	233.709	3552	IL1A	In	NA	NA	7.8685694823266	Published	CVL	ELISA	Serum progesterone plus LH	BCA
Fidel-2003	7081	Treatment	7081 Treatment	Follicular	Follicular	0.59	5	PBS	16	611000000	Ineligible - post-treatment	Ineligible - post-treatment	Ineligible - post-treatment	IL-1a	828.383	3552	IL1A	In	NA	NA	9.694154136781542	Published	CVL	ELISA	Serum progesterone plus LH	BCA
Fidel-2003	7082	Baseline	7082 Baseline	Follicular	Follicular	0.65	43.17	None	0	526000000	Eligible	Eligible	Eligible	IL-1a	75.685	3552	IL1A	In	NA	NA	6.24193549589192	Published	CVL	ELISA	Serum progesterone plus LH	BCA
Fidel-2003	7082	Treatment	7082 Treatment	Follicular	Follicular	0.72	91.69	Ag	40	513000000	Ineligible - post-treatment	Ineligible - post-treatment	Ineligible - post-treatment	IL-1a	1872.547	3552	IL1A	In	NA	NA	10.870786214729803	Published	CVL	ELISA	Serum progesterone plus LH	BCA
Fidel-2003	7083	Baseline	7083 Baseline	Other	Follicular	1.06	44.35	None	0	147000000	Eligible	Ineligible - serum progesterone outside of allowed windows	Ineligible - serum progesterone outside of allowed windows	IL-1a	2220	3552	IL1A	In	NA	NA	11.116343961237469	Published	CVL	ELISA	Serum progesterone plus LH	BCA
Fidel-2003	7083	Treatment	7083 Treatment	Other	Follicular	1.13	51.61	Ag	16	133000000	Ineligible - post-treatment	Ineligible - post-treatment	Ineligible - post-treatment	IL-1a	1972.367	3552	IL1A	In	NA	NA	10.94571230484524	Published	CVL	ELISA	Serum progesterone plus LH	BCA
Fidel-2003	7084	Baseline	7084 Baseline	Follicular	Follicular	0.2	26.41	None	0	534000000.00000006	Eligible	Eligible	Eligible	IL-1a	282.133	3552	IL1A	In	NA	NA	8.140231611997127	Published	CVL	ELISA	Serum progesterone plus LH	BCA
Fidel-2003	7084	Treatment	7084 Treatment	Follicular	Follicular	0.19	30.29	PBS	16	1000000000	Ineligible - post-treatment	Ineligible - post-treatment	Ineligible - post-treatment	IL-1a	813.98	3552	IL1A	In	NA	NA	9.66884953677817	Published	CVL	ELISA	Serum progesterone plus LH	BCA
Fidel-2003	7085	Baseline	7085 Baseline	Follicular	Follicular	0.22	69.53	None	0	501000000	Eligible	Eligible	Eligible	IL-1a	84.08	3552	IL1A	In	NA	NA	6.393690764187454	Published	CVL	ELISA	Serum progesterone plus LH	BCA
Fidel-2003	7085	Treatment	7085 Treatment	Follicular	Follicular	0.29	56.5	Ag	16	211000000	Ineligible - post-treatment	Ineligible - post-treatment	Ineligible - post-treatment	IL-1a	120.346	3552	IL1A	In	NA	NA	6.911044380809688	Published	CVL	ELISA	Serum progesterone plus LH	BCA
Fidel-2003	7086	Baseline	7086 Baseline	Luteal	Follicular	5.82	95.24	None	0	340000000	Eligible	Eligible	Eligible	IL-1a	37.131	3552	IL1A	In	NA	NA	5.214552264796246	Published	CVL	ELISA	Serum progesterone plus LH	BCA
Fidel-2003	7086	Treatment	7086 Treatment	Luteal	Follicular	6.06	83.92	PBS	40	336000000	Ineligible - post-treatment	Ineligible - post-treatment	Ineligible - post-treatment	IL-1a	27.9	3552	IL1A	In	NA	NA	4.802193216941825	Published	CVL	ELISA	Serum progesterone plus LH	BCA
Fidel-2003	7087	Baseline	7087 Baseline	Follicular	Follicular	0.92	123.29	None	0	242000000	Eligible	Eligible	Eligible	IL-1a	152.624	3552	IL1A	In	NA	NA	7.253838032409076	Published	CVL	ELISA	Serum progesterone plus LH	BCA
Fidel-2003	7087	Treatment	7087 Treatment	Other	Follicular	2	196.39	Ag	40	534000000.00000006	Ineligible - post-treatment	Ineligible - post-treatment	Ineligible - post-treatment	IL-1a	324.86	3552	IL1A	In	NA	NA	8.343674305389584	Published	CVL	ELISA	Serum progesterone plus LH	BCA
Fidel-2003	7088	Baseline	7088 Baseline	Follicular	Follicular	0.54	41.12	None	0	520000000	Eligible	Eligible	Eligible	IL-1a	190.216	3552	IL1A	In	NA	NA	7.571494793227721	Published	CVL	ELISA	Serum progesterone plus LH	BCA
Fidel-2003	7088	Treatment	7088 Treatment	Follicular	Follicular	0.54	69.56	PBS	40	618000000	Ineligible - post-treatment	Ineligible - post-treatment	Ineligible - post-treatment	IL-1a	148.119	3552	IL1A	In	NA	NA	7.210612904321892	Published	CVL	ELISA	Serum progesterone plus LH	BCA
Fidel-2003	7089	Baseline	7089 Baseline	Follicular	Follicular	0.74	22.26	None	0	427000000	Eligible	Eligible	Eligible	IL-1a	4.883	3552	IL1A	Below	NA	NA	2.2877677779753767	Published	CVL	ELISA	Serum progesterone plus LH	BCA
Fidel-2003	7089	Treatment	7089 Treatment	Follicular	Follicular	0.68	30.2	Ag	40	1030000000	Ineligible - post-treatment	Ineligible - post-treatment	Ineligible - post-treatment	IL-1a	270.974	3552	IL1A	In	NA	NA	8.082010621167324	Published	CVL	ELISA	Serum progesterone plus LH	BCA
Fidel-2003	7091	Baseline	7091 Baseline	Follicular	Follicular	0.62	69.47	None	0	326000000	Eligible	Eligible	Eligible	IL-1a	290.926	3552	IL1A	In	NA	NA	8.184508425349689	Published	CVL	ELISA	Serum progesterone plus LH	BCA
Fidel-2003	7091	Treatment	7091 Treatment	Follicular	Follicular	0.67	86.92	PBS	16	88000000	Ineligible - post-treatment	Ineligible - post-treatment	Ineligible - post-treatment	IL-1a	174.124	3552	IL1A	In	NA	NA	7.443971257178806	Published	CVL	ELISA	Serum progesterone plus LH	BCA
Fidel-2003	7092	Baseline	7092 Baseline	Follicular	Follicular	0.38	132.07	None	0	383000000	Eligible	Eligible	Eligible	IL-1a	242.794	3552	IL1A	In	NA	NA	7.923588959485283	Published	CVL	ELISA	Serum progesterone plus LH	BCA
Fidel-2003	7092	Treatment	7092 Treatment	Other	Follicular	NA	5	Ag	40	195000000	Ineligible - post-treatment	Ineligible - no menstrual cycle information	Ineligible - no menstrual cycle information	IL-1a	53.424	3552	IL1A	In	NA	NA	5.7394160934010285	Published	CVL	ELISA	Serum progesterone plus LH	BCA
Fidel-2003	7093	Baseline	7093 Baseline	Other	Follicular	2.27	52.69	None	0	175000000	Eligible	Ineligible - serum progesterone outside of allowed windows	Ineligible - serum progesterone outside of allowed windows	IL-1a	278.758	3552	IL1A	In	NA	NA	8.122869398914256	Published	CVL	ELISA	Serum progesterone plus LH	BCA
Fidel-2003	7093	Treatment	7093 Treatment	Luteal	Follicular	8.92	58.19	PBS	40	441000000	Ineligible - post-treatment	Ineligible - post-treatment	Ineligible - post-treatment	IL-1a	775.581	3552	IL1A	In	NA	NA	9.599133650850257	Published	CVL	ELISA	Serum progesterone plus LH	BCA
Fidel-2003	7094	Baseline	7094 Baseline	Follicular	Follicular	0.57	244.5	None	0	515000000	Eligible	Eligible	Eligible	IL-1a	4.883	3552	IL1A	Below	NA	NA	2.2877677779753767	Published	CVL	ELISA	Serum progesterone plus LH	BCA
Fidel-2003	7094	Treatment	7094 Treatment	Follicular	Follicular	0.65	85.94	Ag	40	711000000	Ineligible - post-treatment	Ineligible - post-treatment	Ineligible - post-treatment	IL-1a	4.883	3552	IL1A	Below	NA	NA	2.2877677779753767	Published	CVL	ELISA	Serum progesterone plus LH	BCA
Fidel-2003	7095	Baseline	7095 Baseline	Follicular	Follicular	0.55	7.24	None	0	671000000	Eligible	Eligible	Eligible	IL-1a	4.883	3552	IL1A	Below	NA	NA	2.2877677779753767	Published	CVL	ELISA	Serum progesterone plus LH	BCA
Fidel-2003	7095	Treatment	7095 Treatment	Follicular	Follicular	0.45	10.22	PBS	40	585000000	Ineligible - post-treatment	Ineligible - post-treatment	Ineligible - post-treatment	IL-1a	4.883	3552	IL1A	Below	NA	NA	2.2877677779753767	Published	CVL	ELISA	Serum progesterone plus LH	BCA
Fidel-2003	7096	Baseline	7096 Baseline	Follicular	Follicular	0.17	60.76	None	0	1130000000	Eligible	Eligible	Eligible	IL-1a	138.204	3552	IL1A	In	NA	NA	7.1106555616271745	Published	CVL	ELISA	Serum progesterone plus LH	BCA
Fidel-2003	7096	Treatment	7096 Treatment	Follicular	Follicular	0.16	62.23	Ag	16	449000000	Ineligible - post-treatment	Ineligible - post-treatment	Ineligible - post-treatment	IL-1a	249.316	3552	IL1A	In	NA	NA	7.961831661372498	Published	CVL	ELISA	Serum progesterone plus LH	BCA
Fidel-2003	7097	Baseline	7097 Baseline	Follicular	Follicular	0.6	129.97	None	0	736000000	Eligible	Eligible	Eligible	IL-1a	4.883	3552	IL1A	Below	NA	NA	2.2877677779753767	Published	CVL	ELISA	Serum progesterone plus LH	BCA
Fidel-2003	7097	Treatment	7097 Treatment	Follicular	Follicular	0.76	190.61	Ag	16	433000000	Ineligible - post-treatment	Ineligible - post-treatment	Ineligible - post-treatment	IL-1a	4.883	3552	IL1A	Below	NA	NA	2.2877677779753767	Published	CVL	ELISA	Serum progesterone plus LH	BCA
Fidel-2003	7098	Baseline	7098 Baseline	Other	Follicular	1.71	16.02	None	0	400000000	Eligible	Ineligible - serum progesterone outside of allowed windows	Ineligible - serum progesterone outside of allowed windows	IL-1a	560.044	3552	IL1A	In	NA	NA	9.129396367102338	Published	CVL	ELISA	Serum progesterone plus LH	BCA
Fidel-2003	7098	Treatment	7098 Treatment	Other	Follicular	1.62	16.64	Ag	40	1290000000	Ineligible - post-treatment	Ineligible - post-treatment	Ineligible - post-treatment	IL-1a	1251.604	3552	IL1A	In	NA	NA	10.289562459068598	Published	CVL	ELISA	Serum progesterone plus LH	BCA
Fidel-2003	7157	Baseline	7157 Baseline	Periovulatory	Periovulatory	3.73	37.22	None	0	1910000000	Eligible	Eligible	Eligible	IL-1a	2422.22	3552	IL1A	In	NA	NA	11.2421141895353	Published	CVL	ELISA	Serum progesterone plus LH	BCA
Fidel-2003	7157	Treatment	7157 Treatment	Periovulatory	Periovulatory	6.82	42.23	PBS	16	380000000	Ineligible - post-treatment	Ineligible - post-treatment	Ineligible - post-treatment	IL-1a	2824.87	3552	IL1A	In	NA	NA	11.463968761156012	Published	CVL	ELISA	Serum progesterone plus LH	BCA
Fidel-2003	7158	Baseline	7158 Baseline	Periovulatory	Periovulatory	0.78	251.82	None	0	2650000000	Eligible	Eligible	Eligible	IL-1a	322.12	3552	IL1A	In	NA	NA	8.331454428282006	Published	CVL	ELISA	Serum progesterone plus LH	BCA
Fidel-2003	7158	Treatment	7158 Treatment	Periovulatory	Periovulatory	1.03	262.63	PBS	16	1260000000	Ineligible - post-treatment	Ineligible - post-treatment	Ineligible - post-treatment	IL-1a	1494.26	3552	IL1A	In	NA	NA	10.545215482370985	Published	CVL	ELISA	Serum progesterone plus LH	BCA
Fidel-2003	7159	Baseline	7159 Baseline	Periovulatory	Periovulatory	1.39	19.91	None	0	470000000	Eligible	Eligible	Eligible	IL-1a	789	3552	IL1A	In	NA	NA	9.623881490013458	Published	CVL	ELISA	Serum progesterone plus LH	BCA
Fidel-2003	7159	Treatment	7159 Treatment	Periovulatory	Periovulatory	0.66	4.9	PBS	16	1940000000	Ineligible - post-treatment	Ineligible - post-treatment	Ineligible - post-treatment	IL-1a	426.09	3552	IL1A	In	NA	NA	8.735014382760694	Published	CVL	ELISA	Serum progesterone plus LH	BCA
Fidel-2003	7160	Baseline	7160 Baseline	Periovulatory	Periovulatory	2.03	108.08	None	0	190000000	Eligible	Eligible	Eligible	IL-1a	424.68	3552	IL1A	In	NA	NA	8.730232357371662	Published	CVL	ELISA	Serum progesterone plus LH	BCA
Fidel-2003	7160	Treatment	7160 Treatment	Periovulatory	Periovulatory	2.74	59.57	PBS	16	1360000000	Ineligible - post-treatment	Ineligible - post-treatment	Ineligible - post-treatment	IL-1a	1044.74	3552	IL1A	In	NA	NA	10.028928234258562	Published	CVL	ELISA	Serum progesterone plus LH	BCA
Fidel-2003	7161	Baseline	7161 Baseline	Periovulatory	Periovulatory	1.53	96.41	None	0	320000000	Eligible	Eligible	Eligible	IL-1a	206.45	3552	IL1A	In	NA	NA	7.689648608288815	Published	CVL	ELISA	Serum progesterone plus LH	BCA
Fidel-2003	7161	Treatment	7161 Treatment	Periovulatory	Periovulatory	4.65	66	Ag	16	1810000000	Ineligible - post-treatment	Ineligible - post-treatment	Ineligible - post-treatment	IL-1a	389.83	3552	IL1A	In	NA	NA	8.606701309579892	Published	CVL	ELISA	Serum progesterone plus LH	BCA
Fidel-2003	7162	Baseline	7162 Baseline	Periovulatory	Periovulatory	2.25	112.96	None	0	130000000	Eligible	Eligible	Eligible	IL-1a	3837.44	3552	IL1A	In	NA	NA	11.905928478173134	Published	CVL	ELISA	Serum progesterone plus LH	BCA
Fidel-2003	7162	Treatment	7162 Treatment	Periovulatory	Periovulatory	2.97	64.93	Ag	16	90000000	Ineligible - post-treatment	Ineligible - post-treatment	Ineligible - post-treatment	IL-1a	2568.85	3552	IL1A	In	NA	NA	11.326906935673827	Published	CVL	ELISA	Serum progesterone plus LH	BCA
Fidel-2003	7163	Baseline	7163 Baseline	Periovulatory	Periovulatory	4.59	72.25	None	0	90000000	Eligible	Eligible	Eligible	IL-1a	1217.38	3552	IL1A	In	NA	NA	10.24956385414653	Published	CVL	ELISA	Serum progesterone plus LH	BCA
Fidel-2003	7163	Treatment	7163 Treatment	Periovulatory	Periovulatory	5.64	81.21	Ag	16	110000000	Ineligible - post-treatment	Ineligible - post-treatment	Ineligible - post-treatment	IL-1a	260.93	3552	IL1A	In	NA	NA	8.027519014969027	Published	CVL	ELISA	Serum progesterone plus LH	BCA
Fidel-2003	7164	Baseline	7164 Baseline	Periovulatory	Periovulatory	2.98	46.45	None	0	240000000	Eligible	Eligible	Eligible	IL-1a	296.75	3552	IL1A	In	NA	NA	8.213104219641906	Published	CVL	ELISA	Serum progesterone plus LH	BCA
Fidel-2003	7164	Treatment	7164 Treatment	Periovulatory	Periovulatory	6.36	60.71	Ag	16	440000000	Ineligible - post-treatment	Ineligible - post-treatment	Ineligible - post-treatment	IL-1a	251.03	3552	IL1A	In	NA	NA	7.971715977317018	Published	CVL	ELISA	Serum progesterone plus LH	BCA
Fidel-2003	7165	Baseline	7165 Baseline	Periovulatory	Periovulatory	1.06	143.75	None	0	420000000	Eligible	Eligible	Eligible	IL-1a	146.12	3552	IL1A	In	NA	NA	7.191009848587294	Published	CVL	ELISA	Serum progesterone plus LH	BCA
Fidel-2003	7165	Treatment	7165 Treatment	Periovulatory	Periovulatory	1.22	108.95	PBS	16	340000000	Ineligible - post-treatment	Ineligible - post-treatment	Ineligible - post-treatment	IL-1a	84.85	3552	IL1A	In	NA	NA	6.406842754655301	Published	CVL	ELISA	Serum progesterone plus LH	BCA
Fidel-2003	7166	Baseline	7166 Baseline	Periovulatory	Periovulatory	2.94	60.75	None	0	1240000000	Eligible	Eligible	Eligible	IL-1a	2220.74	3552	IL1A	In	NA	NA	11.116824779452513	Published	CVL	ELISA	Serum progesterone plus LH	BCA
Fidel-2003	7166	Treatment	7166 Treatment	Periovulatory	Periovulatory	4.53	45.04	Ag	16	840000000	Ineligible - post-treatment	Ineligible - post-treatment	Ineligible - post-treatment	IL-1a	234.12	3552	IL1A	In	NA	NA	7.8711043735554576	Published	CVL	ELISA	Serum progesterone plus LH	BCA
Fidel-2003	7167	Baseline	7167 Baseline	Periovulatory	Periovulatory	1.37	149.72	None	0	80000000	Eligible	Eligible	Eligible	IL-1a	297.1	3552	IL1A	In	NA	NA	8.214804794948051	Published	CVL	ELISA	Serum progesterone plus LH	BCA
Fidel-2003	7167	Treatment	7167 Treatment	Periovulatory	Periovulatory	1.96	99.85	Ag	16	280000000	Ineligible - post-treatment	Ineligible - post-treatment	Ineligible - post-treatment	IL-1a	266.34	3552	IL1A	In	NA	NA	8.057125304271525	Published	CVL	ELISA	Serum progesterone plus LH	BCA
Fidel-2003	7168	Baseline	7168 Baseline	Periovulatory	Periovulatory	2.15	215.53	None	0	160000000	Eligible	Eligible	Eligible	IL-1a	1505.86	3552	IL1A	In	NA	NA	10.55637193336093	Published	CVL	ELISA	Serum progesterone plus LH	BCA
Fidel-2003	7168	Treatment	7168 Treatment	Periovulatory	Periovulatory	2.07	139.02	PBS	16	430000000	Ineligible - post-treatment	Ineligible - post-treatment	Ineligible - post-treatment	IL-1a	1892.58	3552	IL1A	In	NA	NA	10.886138569371857	Published	CVL	ELISA	Serum progesterone plus LH	BCA
Fidel-2003	7169	Baseline	7169 Baseline	Periovulatory	Periovulatory	1.06	213.58	None	0	380000000	Eligible	Eligible	Eligible	IL-1a	73.49	3552	IL1A	In	NA	NA	6.199476046442853	Published	CVL	ELISA	Serum progesterone plus LH	BCA
Fidel-2003	7169	Treatment	7169 Treatment	Periovulatory	Periovulatory	1.8	125.69	Ag	16	530000000	Ineligible - post-treatment	Ineligible - post-treatment	Ineligible - post-treatment	IL-1a	283.58	3552	IL1A	In	NA	NA	8.147611977224223	Published	CVL	ELISA	Serum progesterone plus LH	BCA
Fidel-2003	7170	Baseline	7170 Baseline	Periovulatory	Periovulatory	6.79	65.85	None	0	430000000	Eligible	Eligible	Eligible	IL-1a	83.64	3552	IL1A	In	NA	NA	6.386121156814855	Published	CVL	ELISA	Serum progesterone plus LH	BCA
Fidel-2003	7170	Treatment	7170 Treatment	Periovulatory	Periovulatory	7.55	67.85	Ag	16	440000000	Ineligible - post-treatment	Ineligible - post-treatment	Ineligible - post-treatment	IL-1a	119.97	3552	IL1A	In	NA	NA	6.906529876756561	Published	CVL	ELISA	Serum progesterone plus LH	BCA
Fidel-2003	7171	Baseline	7171 Baseline	Periovulatory	Periovulatory	1.35	39.79	None	0	230000000	Eligible	Eligible	Eligible	IL-1a	2633.01	3552	IL1A	In	NA	NA	11.362497285318002	Published	CVL	ELISA	Serum progesterone plus LH	BCA
Fidel-2003	7171	Treatment	7171 Treatment	Periovulatory	Periovulatory	2.81	49.84	PBS	16	690000000	Ineligible - post-treatment	Ineligible - post-treatment	Ineligible - post-treatment	IL-1a	2904.12	3552	IL1A	In	NA	NA	11.503885352261618	Published	CVL	ELISA	Serum progesterone plus LH	BCA
Fidel-2003	7172	Baseline	7172 Baseline	Periovulatory	Periovulatory	1.47	99.57	None	0	500000000	Eligible	Eligible	Eligible	IL-1a	614.58	3552	IL1A	In	NA	NA	9.263457008494889	Published	CVL	ELISA	Serum progesterone plus LH	BCA
Fidel-2003	7172	Treatment	7172 Treatment	Periovulatory	Periovulatory	2.37	38.42	PBS	16	490000000	Ineligible - post-treatment	Ineligible - post-treatment	Ineligible - post-treatment	IL-1a	149.77	3552	IL1A	In	NA	NA	7.226604860396028	Published	CVL	ELISA	Serum progesterone plus LH	BCA
Fidel-2003	7173	Baseline	7173 Baseline	Periovulatory	Periovulatory	4.25	130.68	None	0	470000000	Eligible	Eligible	Eligible	IL-1a	1146.61	3552	IL1A	In	NA	NA	10.163159051130714	Published	CVL	ELISA	Serum progesterone plus LH	BCA
Fidel-2003	7173	Treatment	7173 Treatment	Periovulatory	Periovulatory	7.49	153.32	Ag	16	1480000000	Ineligible - post-treatment	Ineligible - post-treatment	Ineligible - post-treatment	IL-1a	1780.76	3552	IL1A	In	NA	NA	10.79827737654166	Published	CVL	ELISA	Serum progesterone plus LH	BCA
Fidel-2003	7174	Baseline	7174 Baseline	Periovulatory	Periovulatory	1.68	131.76	None	0	290000000	Eligible	Eligible	Eligible	IL-1a	3694.34	3552	IL1A	In	NA	NA	11.851100932179364	Published	CVL	ELISA	Serum progesterone plus LH	BCA
Fidel-2003	7174	Treatment	7174 Treatment	Periovulatory	Periovulatory	3.25	58.46	PBS	16	650000000	Ineligible - post-treatment	Ineligible - post-treatment	Ineligible - post-treatment	IL-1a	4044.7	3552	IL1A	In	NA	NA	11.98181698495323	Published	CVL	ELISA	Serum progesterone plus LH	BCA
Fidel-2003	7100	Baseline	7100 Baseline	Luteal	Luteal	19.91	48.87	None	0	736000000	Eligible	Eligible	Eligible	IL-1a	77.883	3552	IL1A	In	NA	NA	6.2832365516441335	Published	CVL	ELISA	Serum progesterone plus LH	BCA
Fidel-2003	7100	Treatment	7100 Treatment	Luteal	Luteal	26.36	58.33	Ag	40	594000000	Ineligible - post-treatment	Ineligible - post-treatment	Ineligible - post-treatment	IL-1a	98.384	3552	IL1A	In	NA	NA	6.6203518068184	Published	CVL	ELISA	Serum progesterone plus LH	BCA
Fidel-2003	7101	Baseline	7101 Baseline	Luteal	Luteal	4.33	97.75	None	0	1240000000	Eligible	Eligible	Eligible	IL-1a	1130	3552	IL1A	In	NA	NA	10.14210705730255	Published	CVL	ELISA	Serum progesterone plus LH	BCA
Fidel-2003	7101	Treatment	7101 Treatment	Luteal	Luteal	4.5	105.89	Ag	16	592000000	Ineligible - post-treatment	Ineligible - post-treatment	Ineligible - post-treatment	IL-1a	331.827	3552	IL1A	In	NA	NA	8.374287469622788	Published	CVL	ELISA	Serum progesterone plus LH	BCA
Fidel-2003	7102	Baseline	7102 Baseline	Follicular	Luteal	0.36	16.99	None	0	1120000000	Eligible	Eligible	Eligible	IL-1a	198.95	3552	IL1A	In	NA	NA	7.636262088806375	Published	CVL	ELISA	Serum progesterone plus LH	BCA
Fidel-2003	7102	Treatment	7102 Treatment	Follicular	Luteal	0.28	30.74	Ag	16	1090000000	Ineligible - post-treatment	Ineligible - post-treatment	Ineligible - post-treatment	IL-1a	130.462	3552	IL1A	In	NA	NA	7.027485840287044	Published	CVL	ELISA	Serum progesterone plus LH	BCA
Fidel-2003	7103	Baseline	7103 Baseline	Luteal	Luteal	3.43	51.23	None	0	1268000000	Eligible	Eligible	Eligible	IL-1a	9.766	3552	IL1A	In	NA	NA	3.2877677779753767	Published	CVL	ELISA	Serum progesterone plus LH	BCA
Fidel-2003	7103	Treatment	7103 Treatment	Other	Luteal	1.21	27.22	PBS	16	1080000000	Ineligible - post-treatment	Ineligible - post-treatment	Ineligible - post-treatment	IL-1a	21.15	3552	IL1A	In	NA	NA	4.402585758232587	Published	CVL	ELISA	Serum progesterone plus LH	BCA
Fidel-2003	7104	Baseline	7104 Baseline	Luteal	Luteal	8.73	162.24	None	0	896000000	Eligible	Eligible	Eligible	IL-1a	313.877	3552	IL1A	In	NA	NA	8.294055506042154	Published	CVL	ELISA	Serum progesterone plus LH	BCA
Fidel-2003	7104	Treatment	7104 Treatment	Luteal	Luteal	8.2	156.63	PBS	16	267000000.00000003	Ineligible - post-treatment	Ineligible - post-treatment	Ineligible - post-treatment	IL-1a	298.67	3552	IL1A	In	NA	NA	8.22240852275375	Published	CVL	ELISA	Serum progesterone plus LH	BCA
Fidel-2003	7105	Baseline	7105 Baseline	Luteal	Luteal	5.18	101.12	None	0	1390000000	Eligible	Eligible	Eligible	IL-1a	413.478	3552	IL1A	In	NA	NA	8.691666759472934	Published	CVL	ELISA	Serum progesterone plus LH	BCA
Fidel-2003	7105	Treatment	7105 Treatment	Luteal	Luteal	5.17	102.83	Ag	16	860000000	Ineligible - post-treatment	Ineligible - post-treatment	Ineligible - post-treatment	IL-1a	221.811	3552	IL1A	In	NA	NA	7.793187102848474	Published	CVL	ELISA	Serum progesterone plus LH	BCA
Fidel-2003	7106	Baseline	7106 Baseline	Luteal	Luteal	7.25	68.52	None	0	946000000	Eligible	Eligible	Eligible	IL-1a	931.757	3552	IL1A	In	NA	NA	9.863809942287853	Published	CVL	ELISA	Serum progesterone plus LH	BCA
Fidel-2003	7106	Treatment	7106 Treatment	Luteal	Luteal	5.89	75.47	PBS	40	753000000	Ineligible - post-treatment	Ineligible - post-treatment	Ineligible - post-treatment	IL-1a	445.6	3552	IL1A	In	NA	NA	8.79960542245267	Published	CVL	ELISA	Serum progesterone plus LH	BCA
Fidel-2003	7107	Baseline	7107 Baseline	Follicular	Luteal	0.25	5	None	0	808000000	Eligible	Eligible	Eligible	IL-1a	268.144	3552	IL1A	In	NA	NA	8.066864161700138	Published	CVL	ELISA	Serum progesterone plus LH	BCA
Fidel-2003	7107	Treatment	7107 Treatment	Follicular	Luteal	0.27	5	PBS	16	233000000	Ineligible - post-treatment	Ineligible - post-treatment	Ineligible - post-treatment	IL-1a	607.013	3552	IL1A	In	NA	NA	9.245583603841675	Published	CVL	ELISA	Serum progesterone plus LH	BCA
Fidel-2003	7108	Baseline	7108 Baseline	Luteal	Luteal	16.77	57.2	None	0	372000000	Eligible	Eligible	Eligible	IL-1a	689.104	3552	IL1A	In	NA	NA	9.42857792156002	Published	CVL	ELISA	Serum progesterone plus LH	BCA
Fidel-2003	7108	Treatment	7108 Treatment	Luteal	Luteal	18.26	67.25	Ag	16	405000000	Ineligible - post-treatment	Ineligible - post-treatment	Ineligible - post-treatment	IL-1a	1260	3552	IL1A	In	NA	NA	10.29920801838728	Published	CVL	ELISA	Serum progesterone plus LH	BCA
Fidel-2003	7109	Baseline	7109 Baseline	Luteal	Luteal	30.56	83.52	None	0	390000000	Eligible	Eligible	Eligible	IL-1a	960.643	3552	IL1A	In	NA	NA	9.90785657725732	Published	CVL	ELISA	Serum progesterone plus LH	BCA
Fidel-2003	7109	Treatment	7109 Treatment	Luteal	Luteal	31.35	74.5	Ag	16	417000000	Ineligible - post-treatment	Ineligible - post-treatment	Ineligible - post-treatment	IL-1a	1570	3552	IL1A	In	NA	NA	10.61654884377899	Published	CVL	ELISA	Serum progesterone plus LH	BCA
Fidel-2003	7110	Baseline	7110 Baseline	Luteal	Luteal	9.64	74.7	None	0	412000000	Eligible	Eligible	Eligible	IL-1a	672.103	3552	IL1A	In	NA	NA	9.392538533198874	Published	CVL	ELISA	Serum progesterone plus LH	BCA
Fidel-2003	7110	Treatment	7110 Treatment	Luteal	Luteal	7.36	61.82	PBS	16	242000000	Ineligible - post-treatment	Ineligible - post-treatment	Ineligible - post-treatment	IL-1a	276.489	3552	IL1A	In	NA	NA	8.111078274353588	Published	CVL	ELISA	Serum progesterone plus LH	BCA
Fidel-2003	7111	Baseline	7111 Baseline	Luteal	Luteal	19.33	105.25	None	0	421000000	Eligible	Eligible	Eligible	IL-1a	203.263	3552	IL1A	In	NA	NA	7.667203814821719	Published	CVL	ELISA	Serum progesterone plus LH	BCA
Fidel-2003	7111	Treatment	7111 Treatment	Luteal	Luteal	25.17	92.22	Ag	40	364000000	Ineligible - post-treatment	Ineligible - post-treatment	Ineligible - post-treatment	IL-1a	204.698	3552	IL1A	In	NA	NA	7.677353196365762	Published	CVL	ELISA	Serum progesterone plus LH	BCA
Fidel-2003	7112	Baseline	7112 Baseline	Luteal	Luteal	14.08	79.2	None	0	395000000	Eligible	Eligible	Eligible	IL-1a	45.904	3552	IL1A	In	NA	NA	5.520547968106578	Published	CVL	ELISA	Serum progesterone plus LH	BCA
Fidel-2003	7112	Treatment	7112 Treatment	Luteal	Luteal	14.82	93.63	PBS	40	274000000	Ineligible - post-treatment	Ineligible - post-treatment	Ineligible - post-treatment	IL-1a	184.469	3552	IL1A	In	NA	NA	7.527234581648736	Published	CVL	ELISA	Serum progesterone plus LH	BCA
Fidel-2003	7113	Baseline	7113 Baseline	Luteal	Luteal	6.46	164.6	None	0	877000000	Eligible	Eligible	Eligible	IL-1a	218.971	3552	IL1A	In	NA	NA	7.774596005142103	Published	CVL	ELISA	Serum progesterone plus LH	BCA
Fidel-2003	7113	Treatment	7113 Treatment	Other	Luteal	1.33	31.55	Ag	40	345000000	Ineligible - post-treatment	Ineligible - post-treatment	Ineligible - post-treatment	IL-1a	549.648	3552	IL1A	In	NA	NA	9.102364187995784	Published	CVL	ELISA	Serum progesterone plus LH	BCA
Fidel-2003	7114	Baseline	7114 Baseline	Luteal	Luteal	4.95	88.65	None	0	503000000	Eligible	Eligible	Eligible	IL-1a	517.887	3552	IL1A	In	NA	NA	9.016493534165624	Published	CVL	ELISA	Serum progesterone plus LH	BCA
Fidel-2003	7114	Treatment	7114 Treatment	Luteal	Luteal	9.87	119.04	Ag	40	301000000	Ineligible - post-treatment	Ineligible - post-treatment	Ineligible - post-treatment	IL-1a	426.019	3552	IL1A	In	NA	NA	8.734773964344411	Published	CVL	ELISA	Serum progesterone plus LH	BCA
Fidel-2003	7115	Baseline	7115 Baseline	Luteal	Luteal	19.29	101.01	None	0	246000000	Eligible	Eligible	Eligible	IL-1a	953.372	3552	IL1A	In	NA	NA	9.896895444661718	Published	CVL	ELISA	Serum progesterone plus LH	BCA
Fidel-2003	7115	Treatment	7115 Treatment	Luteal	Luteal	12.67	76.08	Ag	16	333000000	Ineligible - post-treatment	Ineligible - post-treatment	Ineligible - post-treatment	IL-1a	863.447	3552	IL1A	In	NA	NA	9.753963814913018	Published	CVL	ELISA	Serum progesterone plus LH	BCA
Fidel-2003	7116	Baseline	7116 Baseline	Luteal	Luteal	4.76	56.81	None	0	545000000	Eligible	Eligible	Eligible	IL-1a	156.408	3552	IL1A	In	NA	NA	7.289170495675467	Published	CVL	ELISA	Serum progesterone plus LH	BCA
Fidel-2003	7116	Treatment	7116 Treatment	Luteal	Luteal	6.98	90.69	Ag	16	438000000	Ineligible - post-treatment	Ineligible - post-treatment	Ineligible - post-treatment	IL-1a	213.277	3552	IL1A	In	NA	NA	7.736584582199271	Published	CVL	ELISA	Serum progesterone plus LH	BCA
Fidel-2003	7117	Baseline	7117 Baseline	Luteal	Luteal	5.29	77.69	None	0	337000000	Eligible	Eligible	Eligible	IL-1a	1440	3552	IL1A	In	NA	NA	10.491853096329674	Published	CVL	ELISA	Serum progesterone plus LH	BCA
Fidel-2003	7117	Treatment	7117 Treatment	Other	Luteal	2.5	54.62	PBS	16	259000000	Ineligible - post-treatment	Ineligible - post-treatment	Ineligible - post-treatment	IL-1a	1630	3552	IL1A	In	NA	NA	10.67065624911844	Published	CVL	ELISA	Serum progesterone plus LH	BCA
Fidel-2003	7118	Baseline	7118 Baseline	Follicular	Luteal	0.27	34.6	None	0	380000000	Eligible	Eligible	Eligible	IL-1a	602.414	3552	IL1A	In	NA	NA	9.234611488164171	Published	CVL	ELISA	Serum progesterone plus LH	BCA
Fidel-2003	7118	Treatment	7118 Treatment	Follicular	Luteal	0.24	37.07	PBS	16	522000000	Ineligible - post-treatment	Ineligible - post-treatment	Ineligible - post-treatment	IL-1a	535.162	3552	IL1A	In	NA	NA	9.063831868613063	Published	CVL	ELISA	Serum progesterone plus LH	BCA
Fidel-2003	7119	Baseline	7119 Baseline	Luteal	Luteal	15.78	122.53	None	0	538000000	Eligible	Eligible	Eligible	IL-1a	157.906	3552	IL1A	In	NA	NA	7.302922180515545	Published	CVL	ELISA	Serum progesterone plus LH	BCA
Fidel-2003	7119	Treatment	7119 Treatment	Luteal	Luteal	11.41	83.16	Ag	40	299000000	Ineligible - post-treatment	Ineligible - post-treatment	Ineligible - post-treatment	IL-1a	136.656	3552	IL1A	In	NA	NA	7.0944049938013345	Published	CVL	ELISA	Serum progesterone plus LH	BCA
Fidel-2003	7120	Baseline	7120 Baseline	Luteal	Luteal	4.92	83.16	None	0	451000000	Eligible	Eligible	Eligible	IL-1a	197.509	3552	IL1A	In	NA	NA	7.6257745846317215	Published	CVL	ELISA	Serum progesterone plus LH	BCA
Fidel-2003	7120	Treatment	7120 Treatment	Luteal	Luteal	9.04	83.35	PBS	40	1050000000	Ineligible - post-treatment	Ineligible - post-treatment	Ineligible - post-treatment	IL-1a	4.883	3552	IL1A	Below	NA	NA	2.2877677779753767	Published	CVL	ELISA	Serum progesterone plus LH	BCA
Fidel-2003	7121	Baseline	7121 Baseline	Luteal	Luteal	3.92	37.7	None	0	249000000	Eligible	Eligible	Eligible	IL-1a	329.504	3552	IL1A	In	NA	NA	8.364152168650348	Published	CVL	ELISA	Serum progesterone plus LH	BCA
Fidel-2003	7121	Treatment	7121 Treatment	Luteal	Luteal	4.09	39.6	Ag	16	195000000	Ineligible - post-treatment	Ineligible - post-treatment	Ineligible - post-treatment	IL-1a	143.748	3552	IL1A	In	NA	NA	7.167398073413273	Published	CVL	ELISA	Serum progesterone plus LH	BCA
Fidel-2003	7122	Baseline	7122 Baseline	Luteal	Luteal	6.37	86.65	None	0	890000000	Eligible	Eligible	Eligible	IL-1a	208.533	3552	IL1A	In	NA	NA	7.704131895598779	Published	CVL	ELISA	Serum progesterone plus LH	BCA
Fidel-2003	7122	Treatment	7122 Treatment	Luteal	Luteal	4.16	77.95	Ag	16	656000000	Ineligible - post-treatment	Ineligible - post-treatment	Ineligible - post-treatment	IL-1a	4.883	3552	IL1A	Below	NA	NA	2.2877677779753767	Published	CVL	ELISA	Serum progesterone plus LH	BCA
Fidel-2003	7123	Baseline	7123 Baseline	Luteal	Luteal	26.02	155.85	None	0	1164000000	Eligible	Eligible	Eligible	IL-1a	310.481	3552	IL1A	In	NA	NA	8.278361174663383	Published	CVL	ELISA	Serum progesterone plus LH	BCA
Fidel-2003	7123	Treatment	7123 Treatment	Luteal	Luteal	20.34	126.68	PBS	16	1200000000	Ineligible - post-treatment	Ineligible - post-treatment	Ineligible - post-treatment	IL-1a	445.41	3552	IL1A	In	NA	NA	8.79899013853459	Published	CVL	ELISA	Serum progesterone plus LH	BCA
Fidel-2003	7124	Baseline	7124 Baseline	Follicular	Luteal	0.2	6.34	None	0	630000000	Eligible	Eligible	Eligible	IL-1a	335.736	3552	IL1A	In	NA	NA	8.391183431120119	Published	CVL	ELISA	Serum progesterone plus LH	BCA
Fidel-2003	7124	Treatment	7124 Treatment	Follicular	Luteal	0.2	13.14	Ag	40	413000000	Ineligible - post-treatment	Ineligible - post-treatment	Ineligible - post-treatment	IL-1a	143.748	3552	IL1A	In	NA	NA	7.167398073413273	Published	CVL	ELISA	Serum progesterone plus LH	BCA
Fidel-2003	7125	Baseline	7125 Baseline	Follicular	Luteal	0.14	17.39	None	0	588000000	Eligible	Eligible	Eligible	IL-1a	384.322	3552	IL1A	In	NA	NA	8.586171753691563	Published	CVL	ELISA	Serum progesterone plus LH	BCA
Fidel-2003	7125	Treatment	7125 Treatment	Follicular	Luteal	0.2	20.29	Ag	16	548000000	Ineligible - post-treatment	Ineligible - post-treatment	Ineligible - post-treatment	IL-1a	146.944	3552	IL1A	In	NA	NA	7.1991226420136005	Published	CVL	ELISA	Serum progesterone plus LH	BCA
Fidel-2003	7126	Baseline	7126 Baseline	Follicular	Luteal	0.33	33.65	None	0	661000000	Eligible	Eligible	Eligible	IL-1a	190.322	3552	IL1A	In	NA	NA	7.572298527300479	Published	CVL	ELISA	Serum progesterone plus LH	BCA
Fidel-2003	7126	Treatment	7126 Treatment	Follicular	Luteal	0.35	50.38	PBS	40	617000000	Ineligible - post-treatment	Ineligible - post-treatment	Ineligible - post-treatment	IL-1a	4.883	3552	IL1A	Below	NA	NA	2.2877677779753767	Published	CVL	ELISA	Serum progesterone plus LH	BCA
Fidel-2003	7127	Baseline	7127 Baseline	Luteal	Luteal	4.82	98.27	None	0	280000000	Eligible	Eligible	Eligible	IL-1a	792.701	3552	IL1A	In	NA	NA	9.63063298614441	Published	CVL	ELISA	Serum progesterone plus LH	BCA
Fidel-2003	7127	Treatment	7127 Treatment	Other	Luteal	2.33	54.22	PBS	16	261000000	Ineligible - post-treatment	Ineligible - post-treatment	Ineligible - post-treatment	IL-1a	522.048	3552	IL1A	In	NA	NA	9.02803865208383	Published	CVL	ELISA	Serum progesterone plus LH	BCA
Fidel-2003	7128	Baseline	7128 Baseline	Luteal	Luteal	11.2	228.18	None	0	1044999999.9999999	Eligible	Eligible	Eligible	IL-1a	625.222	3552	IL1A	In	NA	NA	9.288224733839238	Published	CVL	ELISA	Serum progesterone plus LH	BCA
Fidel-2003	7128	Treatment	7128 Treatment	Luteal	Luteal	7.03	231.74	Ag	40	627000000	Ineligible - post-treatment	Ineligible - post-treatment	Ineligible - post-treatment	IL-1a	829.194	3552	IL1A	In	NA	NA	9.695565867001644	Published	CVL	ELISA	Serum progesterone plus LH	BCA
Fidel-2003	7129	Baseline	7129 Baseline	Luteal	Luteal	14.65	99.64	None	0	1190000000	Eligible	Eligible	Eligible	IL-1a	518.885	3552	IL1A	In	NA	NA	9.019271020624593	Published	CVL	ELISA	Serum progesterone plus LH	BCA
Fidel-2003	7129	Treatment	7129 Treatment	Luteal	Luteal	13.76	84.27	Ag	16	395000000	Ineligible - post-treatment	Ineligible - post-treatment	Ineligible - post-treatment	IL-1a	500.114	3552	IL1A	In	NA	NA	8.96611318163858	Published	CVL	ELISA	Serum progesterone plus LH	BCA
Fidel-2003	7130	Baseline	7130 Baseline	Luteal	Luteal	16.15	152.8	None	0	256000000	Eligible	Eligible	Eligible	IL-1a	405.19	3552	IL1A	In	NA	NA	8.662454758957127	Published	CVL	ELISA	Serum progesterone plus LH	BCA
Fidel-2003	7130	Treatment	7130 Treatment	Luteal	Luteal	9.06	106.08	PBS	40	464000000	Ineligible - post-treatment	Ineligible - post-treatment	Ineligible - post-treatment	IL-1a	292.495	3552	IL1A	In	NA	NA	8.192268152806292	Published	CVL	ELISA	Serum progesterone plus LH	BCA
Fidel-2003	7131	Baseline	7131 Baseline	Other	Luteal	2.72	41.62	None	0	312000000	Eligible	Ineligible - serum progesterone outside of allowed windows	Ineligible - serum progesterone outside of allowed windows	IL-1a	8089.4	3552	IL1A	Above	NA	NA	12.98181698495323	Published	CVL	ELISA	Serum progesterone plus LH	BCA
Fidel-2003	7131	Treatment	7131 Treatment	Luteal	Luteal	5.23	34.13	PBS	16	315000000	Ineligible - post-treatment	Ineligible - post-treatment	Ineligible - post-treatment	IL-1a	8089.4	3552	IL1A	Above	NA	NA	12.98181698495323	Published	CVL	ELISA	Serum progesterone plus LH	BCA
Fidel-2003	7132	Baseline	7132 Baseline	Luteal	Luteal	4.71	51.04	None	0	457000000	Eligible	Eligible	Eligible	IL-1a	576.019	3552	IL1A	In	NA	NA	9.16997258955636	Published	CVL	ELISA	Serum progesterone plus LH	BCA
Fidel-2003	7132	Treatment	7132 Treatment	Other	Luteal	2.36	27.95	PBS	16	378000000	Ineligible - post-treatment	Ineligible - post-treatment	Ineligible - post-treatment	IL-1a	492.387	3552	IL1A	In	NA	NA	8.943648862070054	Published	CVL	ELISA	Serum progesterone plus LH	BCA
Fidel-2003	7133	Baseline	7133 Baseline	Luteal	Luteal	8.28	74.79	None	0	931000000	Eligible	Eligible	Eligible	IL-1a	511.022	3552	IL1A	In	NA	NA	8.997241591715872	Published	CVL	ELISA	Serum progesterone plus LH	BCA
Fidel-2003	7133	Treatment	7133 Treatment	Luteal	Luteal	10.35	67.35	Ag	40	661000000	Ineligible - post-treatment	Ineligible - post-treatment	Ineligible - post-treatment	IL-1a	489.311	3552	IL1A	In	NA	NA	8.934607905546024	Published	CVL	ELISA	Serum progesterone plus LH	BCA
Fidel-2003	7134	Baseline	7134 Baseline	Luteal	Luteal	7.69	42.79	None	0	1070000000.0000001	Eligible	Eligible	Eligible	IL-1a	525.222	3552	IL1A	In	NA	NA	9.036783537510013	Published	CVL	ELISA	Serum progesterone plus LH	BCA
Fidel-2003	7134	Treatment	7134 Treatment	Luteal	Luteal	10.96	41.65	Ag	16	754000000	Ineligible - post-treatment	Ineligible - post-treatment	Ineligible - post-treatment	IL-1a	396.259	3552	IL1A	In	NA	NA	8.63029989249154	Published	CVL	ELISA	Serum progesterone plus LH	BCA
Fidel-2003	7135	Baseline	7135 Baseline	Luteal	Luteal	8.52	162.24	None	0	642000000	Eligible	Eligible	Eligible	IL-1a	643.777	3552	IL1A	In	NA	NA	9.330417224840279	Published	CVL	ELISA	Serum progesterone plus LH	BCA
Fidel-2003	7135	Treatment	7135 Treatment	Luteal	Luteal	8.14	164.81	PBS	16	214000000	Ineligible - post-treatment	Ineligible - post-treatment	Ineligible - post-treatment	IL-1a	729.219	3552	IL1A	In	NA	NA	9.510208341454392	Published	CVL	ELISA	Serum progesterone plus LH	BCA
Fidel-2003	7136	Baseline	7136 Baseline	Luteal	Luteal	6.7	131.08	None	0	544000000	Eligible	Eligible	Eligible	IL-1a	770.621	3552	IL1A	In	NA	NA	9.589877690829354	Published	CVL	ELISA	Serum progesterone plus LH	BCA
Fidel-2003	7136	Treatment	7136 Treatment	Luteal	Luteal	6.89	130.47	Ag	16	283000000	Ineligible - post-treatment	Ineligible - post-treatment	Ineligible - post-treatment	IL-1a	567.597	3552	IL1A	In	NA	NA	9.148723153914977	Published	CVL	ELISA	Serum progesterone plus LH	BCA
Fidel-2003	7137	Baseline	7137 Baseline	Follicular	Luteal	0.85	278.37	None	0	3082000000	Eligible	Eligible	Eligible	IL-1a	312.087	3552	IL1A	In	NA	NA	8.285804452747493	Published	CVL	ELISA	Serum progesterone plus LH	BCA
Fidel-2003	7137	Treatment	7137 Treatment	Other	Luteal	1.25	453.38	Ag	16	1420000000	Ineligible - post-treatment	Ineligible - post-treatment	Ineligible - post-treatment	IL-1a	525.222	3552	IL1A	In	NA	NA	9.036783537510013	Published	CVL	ELISA	Serum progesterone plus LH	BCA
Fidel-2003	7138	Baseline	7138 Baseline	Luteal	Luteal	15.81	126.23	None	0	385000000	Eligible	Eligible	Eligible	IL-1a	684.81	3552	IL1A	In	NA	NA	9.419559958752501	Published	CVL	ELISA	Serum progesterone plus LH	BCA
Fidel-2003	7138	Treatment	7138 Treatment	Luteal	Luteal	5.6	73.12	Ag	40	287000000	Ineligible - post-treatment	Ineligible - post-treatment	Ineligible - post-treatment	IL-1a	634.427	3552	IL1A	In	NA	NA	9.30931036046544	Published	CVL	ELISA	Serum progesterone plus LH	BCA
Fidel-2003	7139	Baseline	7139 Baseline	Luteal	Luteal	10.01	75.31	None	0	516000000	Eligible	Eligible	Eligible	IL-1a	495.472	3552	IL1A	In	NA	NA	8.952659720238893	Published	CVL	ELISA	Serum progesterone plus LH	BCA
Fidel-2003	7139	Treatment	7139 Treatment	Luteal	Luteal	11.36	91.47	PBS	40	527000000	Ineligible - post-treatment	Ineligible - post-treatment	Ineligible - post-treatment	IL-1a	802.847	3552	IL1A	In	NA	NA	9.648981266717065	Published	CVL	ELISA	Serum progesterone plus LH	BCA
Fidel-2003	7140	Baseline	7140 Baseline	Other	Luteal	2.38	21.95	None	0	488000000	Eligible	Ineligible - serum progesterone outside of allowed windows	Ineligible - serum progesterone outside of allowed windows	IL-1a	678.759	3552	IL1A	In	NA	NA	9.406755612222899	Published	CVL	ELISA	Serum progesterone plus LH	BCA
Fidel-2003	7140	Treatment	7140 Treatment	Luteal	Luteal	8.1	67.96	PBS	40	943000000	Ineligible - post-treatment	Ineligible - post-treatment	Ineligible - post-treatment	IL-1a	4.883	3552	IL1A	Below	NA	NA	2.2877677779753767	Published	CVL	ELISA	Serum progesterone plus LH	BCA
Fidel-2003	7141	Baseline	7141 Baseline	Luteal	Luteal	8.85	80.01	None	0	663000000	Eligible	Eligible	Eligible	IL-1a	1000	3552	IL1A	In	NA	NA	9.965784284662087	Published	CVL	ELISA	Serum progesterone plus LH	BCA
Fidel-2003	7141	Treatment	7141 Treatment	Luteal	Luteal	3.06	26.54	PBS	40	540000000	Ineligible - post-treatment	Ineligible - post-treatment	Ineligible - post-treatment	IL-1a	8089.4	3552	IL1A	Above	NA	NA	12.98181698495323	Published	CVL	ELISA	Serum progesterone plus LH	BCA
Fidel-2003	7142	Baseline	7142 Baseline	Luteal	Luteal	28.3	163.56	None	0	1100000000	Eligible	Eligible	Eligible	IL-1a	8089.4	3552	IL1A	Above	NA	NA	12.98181698495323	Published	CVL	ELISA	Serum progesterone plus LH	BCA
Fidel-2003	7142	Treatment	7142 Treatment	Luteal	Luteal	16.04	134.16	PBS	40	904000000	Ineligible - post-treatment	Ineligible - post-treatment	Ineligible - post-treatment	IL-1a	8089.4	3552	IL1A	Above	NA	NA	12.98181698495323	Published	CVL	ELISA	Serum progesterone plus LH	BCA
Fidel-2003	7143	Baseline	7143 Baseline	Follicular	Luteal	0.28	107.96	None	0	1380000000	Eligible	Eligible	Eligible	IL-1a	8089.4	3552	IL1A	Above	NA	NA	12.98181698495323	Published	CVL	ELISA	Serum progesterone plus LH	BCA
Fidel-2003	7143	Treatment	7143 Treatment	Follicular	Luteal	0.24	114.39	PBS	40	1210000000	Ineligible - post-treatment	Ineligible - post-treatment	Ineligible - post-treatment	IL-1a	1350	3552	IL1A	In	NA	NA	10.398743691938193	Published	CVL	ELISA	Serum progesterone plus LH	BCA
Fidel-2003	7144	Baseline	7144 Baseline	Luteal	Luteal	20.46	132.18	None	0	1890000000	Eligible	Eligible	Eligible	IL-1a	427.393	3552	IL1A	In	NA	NA	8.739419468975099	Published	CVL	ELISA	Serum progesterone plus LH	BCA
Fidel-2003	7144	Treatment	7144 Treatment	Luteal	Luteal	12.65	68.24	Ag	40	1130000000	Ineligible - post-treatment	Ineligible - post-treatment	Ineligible - post-treatment	IL-1a	106.149	3552	IL1A	In	NA	NA	6.729946969856107	Published	CVL	ELISA	Serum progesterone plus LH	BCA
Fidel-2003	7150	Baseline	7150 Baseline	Follicular	Luteal	0.21	44.18	None	0	486000000	Eligible	Eligible	Eligible	IL-1a	663.646	3552	IL1A	In	NA	NA	9.374270078587864	Published	CVL	ELISA	Serum progesterone plus LH	BCA
Fidel-2003	7150	Treatment	7150 Treatment	Other	Luteal	NA	NA	PBS	16	459000000	Ineligible - post-treatment	Ineligible - no menstrual cycle information	Ineligible - no menstrual cycle information	IL-1a	933.889	3552	IL1A	In	NA	NA	9.867107274328445	Published	CVL	ELISA	Serum progesterone plus LH	BCA
Fidel-2003	7151	Baseline	7151 Baseline	Follicular	Luteal	0.26	44	None	0	935000000	Eligible	Eligible	Eligible	IL-1a	328.527	3552	IL1A	In	NA	NA	8.359868133124134	Published	CVL	ELISA	Serum progesterone plus LH	BCA
Fidel-2003	7151	Treatment	7151 Treatment	Other	Luteal	NA	NA	PBS	16	565000000	Ineligible - post-treatment	Ineligible - no menstrual cycle information	Ineligible - no menstrual cycle information	IL-1a	172.657	3552	IL1A	In	NA	NA	7.43176501606313	Published	CVL	ELISA	Serum progesterone plus LH	BCA
Fidel-2003	7152	Baseline	7152 Baseline	Follicular	Luteal	0.35	27.94	None	0	1360000000	Eligible	Eligible	Eligible	IL-1a	446.323	3552	IL1A	In	NA	NA	8.801944343509811	Published	CVL	ELISA	Serum progesterone plus LH	BCA
Fidel-2003	7152	Treatment	7152 Treatment	Other	Luteal	NA	NA	PBS	40	814000000	Ineligible - post-treatment	Ineligible - no menstrual cycle information	Ineligible - no menstrual cycle information	IL-1a	146.953	3552	IL1A	In	NA	NA	7.19921100123722	Published	CVL	ELISA	Serum progesterone plus LH	BCA
Fidel-2003	7153	Baseline	7153 Baseline	Follicular	Luteal	0.49	72.68	None	0	551000000	Eligible	Eligible	Eligible	IL-1a	257.216	3552	IL1A	In	NA	NA	8.006836577396658	Published	CVL	ELISA	Serum progesterone plus LH	BCA
Fidel-2003	7153	Treatment	7153 Treatment	Other	Luteal	NA	NA	PBS	16	226000000	Ineligible - post-treatment	Ineligible - no menstrual cycle information	Ineligible - no menstrual cycle information	IL-1a	405.526	3552	IL1A	In	NA	NA	8.663650604509682	Published	CVL	ELISA	Serum progesterone plus LH	BCA
Fidel-2003	7154	Baseline	7154 Baseline	Follicular	Luteal	0.17	58.13	None	0	339000000	Eligible	Eligible	Eligible	IL-1a	282.266	3552	IL1A	In	NA	NA	8.140911550990605	Published	CVL	ELISA	Serum progesterone plus LH	BCA
Fidel-2003	7154	Treatment	7154 Treatment	Other	Luteal	NA	NA	Ag	40	569000000	Ineligible - post-treatment	Ineligible - no menstrual cycle information	Ineligible - no menstrual cycle information	IL-1a	103.916	3552	IL1A	In	NA	NA	6.699273993617456	Published	CVL	ELISA	Serum progesterone plus LH	BCA
Fidel-2003	7155	Baseline	7155 Baseline	Follicular	Luteal	0.42	32.91	None	0	970000000	Eligible	Eligible	Eligible	IL-1a	2360	3552	IL1A	In	NA	NA	11.204571144249204	Published	CVL	ELISA	Serum progesterone plus LH	BCA
Fidel-2003	7155	Treatment	7155 Treatment	Other	Luteal	NA	NA	Ag	16	957000000	Ineligible - post-treatment	Ineligible - no menstrual cycle information	Ineligible - no menstrual cycle information	IL-1a	865.494	3552	IL1A	In	NA	NA	9.757380007979869	Published	CVL	ELISA	Serum progesterone plus LH	BCA
Fidel-2003	7156	Baseline	7156 Baseline	Follicular	Luteal	0.14	46.12	None	0	630000000	Eligible	Eligible	Eligible	IL-1a	280.711	3552	IL1A	In	NA	NA	8.132941788482697	Published	CVL	ELISA	Serum progesterone plus LH	BCA
Fidel-2003	7156	Treatment	7156 Treatment	Other	Luteal	NA	NA	PBS	16	841000000	Ineligible - post-treatment	Ineligible - no menstrual cycle information	Ineligible - no menstrual cycle information	IL-1a	69.203	3552	IL1A	In	NA	NA	6.112762675976364	Published	CVL	ELISA	Serum progesterone plus LH	BCA
Fidel-2003	7049	Baseline	7049 Baseline	Follicular	Follicular	0.58	149.44	None	0	503000000	Eligible	Eligible	Eligible	IL-2	44.633	3558	IL2	In	NA	NA	5.480038875254044	Published	CVL	ELISA	Serum progesterone plus LH	BCA
Fidel-2003	7049	Treatment	7049 Treatment	Other	Follicular	1.1	141.63	Ag	16	790000000	Ineligible - post-treatment	Ineligible - post-treatment	Ineligible - post-treatment	IL-2	58.637	3558	IL2	In	NA	NA	5.873739388743841	Published	CVL	ELISA	Serum progesterone plus LH	BCA
Fidel-2003	7050	Baseline	7050 Baseline	Follicular	Follicular	0.15	78.83	None	0	568000000	Eligible	Eligible	Eligible	IL-2	167.111	3558	IL2	In	NA	NA	7.384662890996282	Published	CVL	ELISA	Serum progesterone plus LH	BCA
Fidel-2003	7050	Treatment	7050 Treatment	Follicular	Follicular	0.11	106.85	Ag	16	1312000000	Ineligible - post-treatment	Ineligible - post-treatment	Ineligible - post-treatment	IL-2	189.596	3558	IL2	In	NA	NA	7.566784717085593	Published	CVL	ELISA	Serum progesterone plus LH	BCA
Fidel-2003	7052	Baseline	7052 Baseline	Follicular	Follicular	0.59	34.43	None	0	794000000	Eligible	Eligible	Eligible	IL-2	28.6	3558	IL2	In	NA	NA	4.837943241891027	Published	CVL	ELISA	Serum progesterone plus LH	BCA
Fidel-2003	7052	Treatment	7052 Treatment	Follicular	Follicular	0.52	41.53	PBS	16	239000000	Ineligible - post-treatment	Ineligible - post-treatment	Ineligible - post-treatment	IL-2	30.1	3558	IL2	In	NA	NA	4.91169158187234	Published	CVL	ELISA	Serum progesterone plus LH	BCA
Fidel-2003	7053	Baseline	7053 Baseline	Follicular	Follicular	0.41	31.5	None	0	947000000	Eligible	Eligible	Eligible	IL-2	12.9	3558	IL2	In	NA	NA	3.689299160535892	Published	CVL	ELISA	Serum progesterone plus LH	BCA
Fidel-2003	7053	Treatment	7053 Treatment	Follicular	Follicular	0.48	23.33	PBS	16	422000000	Ineligible - post-treatment	Ineligible - post-treatment	Ineligible - post-treatment	IL-2	12.2	3558	IL2	In	NA	NA	3.608809242675524	Published	CVL	ELISA	Serum progesterone plus LH	BCA
Fidel-2003	7054	Baseline	7054 Baseline	Follicular	Follicular	0.5	19.12	None	0	440000000	Eligible	Eligible	Eligible	IL-2	66.803	3558	IL2	In	NA	NA	6.061840987825283	Published	CVL	ELISA	Serum progesterone plus LH	BCA
Fidel-2003	7054	Treatment	7054 Treatment	Follicular	Follicular	0.59	28.17	Ag	16	142000000	Ineligible - post-treatment	Ineligible - post-treatment	Ineligible - post-treatment	IL-2	0.6	3558	IL2	Below	NA	NA	-0.7369655941662062	Published	CVL	ELISA	Serum progesterone plus LH	BCA
Fidel-2003	7055	Baseline	7055 Baseline	Follicular	Follicular	0.66	61.42	None	0	371000000	Eligible	Eligible	Eligible	IL-2	54.2	3558	IL2	In	NA	NA	5.760220946466509	Published	CVL	ELISA	Serum progesterone plus LH	BCA
Fidel-2003	7055	Treatment	7055 Treatment	Other	Follicular	1.11	63.64	PBS	16	395000000	Ineligible - post-treatment	Ineligible - post-treatment	Ineligible - post-treatment	IL-2	46.835	3558	IL2	In	NA	NA	5.549515160046773	Published	CVL	ELISA	Serum progesterone plus LH	BCA
Fidel-2003	7056	Baseline	7056 Baseline	Follicular	Follicular	0.33	51.7	None	0	375000000	Eligible	Eligible	Eligible	IL-2	86.246	3558	IL2	In	NA	NA	6.430385642517904	Published	CVL	ELISA	Serum progesterone plus LH	BCA
Fidel-2003	7056	Treatment	7056 Treatment	Follicular	Follicular	0.44	101.05	Ag	16	426000000	Ineligible - post-treatment	Ineligible - post-treatment	Ineligible - post-treatment	IL-2	84.744	3558	IL2	In	NA	NA	6.40503932181867	Published	CVL	ELISA	Serum progesterone plus LH	BCA
Fidel-2003	7057	Baseline	7057 Baseline	Follicular	Follicular	0.38	5	None	0	656000000	Eligible	Eligible	Eligible	IL-2	29.3	3558	IL2	In	NA	NA	4.872828759534886	Published	CVL	ELISA	Serum progesterone plus LH	BCA
Fidel-2003	7057	Treatment	7057 Treatment	Follicular	Follicular	0.23	5	Ag	40	375000000	Ineligible - post-treatment	Ineligible - post-treatment	Ineligible - post-treatment	IL-2	29.3	3558	IL2	In	NA	NA	4.872828759534886	Published	CVL	ELISA	Serum progesterone plus LH	BCA
Fidel-2003	7058	Baseline	7058 Baseline	Follicular	Follicular	0.18	108.33	None	0	229000000	Eligible	Eligible	Eligible	IL-2	49.041	3558	IL2	In	NA	NA	5.615916492356752	Published	CVL	ELISA	Serum progesterone plus LH	BCA
Fidel-2003	7058	Treatment	7058 Treatment	Follicular	Follicular	0.84	211.41	PBS	40	137000000	Ineligible - post-treatment	Ineligible - post-treatment	Ineligible - post-treatment	IL-2	30.1	3558	IL2	In	NA	NA	4.91169158187234	Published	CVL	ELISA	Serum progesterone plus LH	BCA
Fidel-2003	7059	Baseline	7059 Baseline	Follicular	Follicular	0.68	51.75	None	0	407000000	Eligible	Eligible	Eligible	IL-2	70.527	3558	IL2	In	NA	NA	6.14010376812883	Published	CVL	ELISA	Serum progesterone plus LH	BCA
Fidel-2003	7059	Treatment	7059 Treatment	Follicular	Follicular	0.54	76.82	Ag	16	655000000	Ineligible - post-treatment	Ineligible - post-treatment	Ineligible - post-treatment	IL-2	17.1	3558	IL2	In	NA	NA	4.095924419998536	Published	CVL	ELISA	Serum progesterone plus LH	BCA
Fidel-2003	7060	Baseline	7060 Baseline	Follicular	Follicular	0.13	74.55	None	0	342000000	Eligible	Eligible	Eligible	IL-2	51.987	3558	IL2	In	NA	NA	5.7000789992891345	Published	CVL	ELISA	Serum progesterone plus LH	BCA
Fidel-2003	7060	Treatment	7060 Treatment	Follicular	Follicular	0.17	183.99	PBS	40	399000000	Ineligible - post-treatment	Ineligible - post-treatment	Ineligible - post-treatment	IL-2	1.2	3558	IL2	In	NA	NA	0.2630344058337938	Published	CVL	ELISA	Serum progesterone plus LH	BCA
Fidel-2003	7061	Baseline	7061 Baseline	Follicular	Follicular	0.15	71.24	None	0	312000000	Eligible	Eligible	Eligible	IL-2	10.1	3558	IL2	In	NA	NA	3.3362833878644325	Published	CVL	ELISA	Serum progesterone plus LH	BCA
Fidel-2003	7061	Treatment	7061 Treatment	Follicular	Follicular	0.21	126.75	PBS	16	429000000	Ineligible - post-treatment	Ineligible - post-treatment	Ineligible - post-treatment	IL-2	0.6	3558	IL2	Below	NA	NA	-0.7369655941662062	Published	CVL	ELISA	Serum progesterone plus LH	BCA
Fidel-2003	7062	Baseline	7062 Baseline	Follicular	Follicular	0.76	52.84	None	0	804000000	Eligible	Eligible	Eligible	IL-2	129.45	3558	IL2	In	NA	NA	7.016251155012749	Published	CVL	ELISA	Serum progesterone plus LH	BCA
Fidel-2003	7062	Treatment	7062 Treatment	Follicular	Follicular	0.73	74.34	PBS	40	585000000	Ineligible - post-treatment	Ineligible - post-treatment	Ineligible - post-treatment	IL-2	89.253	3558	IL2	In	NA	NA	6.4798287571650475	Published	CVL	ELISA	Serum progesterone plus LH	BCA
Fidel-2003	7063	Baseline	7063 Baseline	Follicular	Follicular	0.29	41.95	None	0	54000000	Eligible	Eligible	Eligible	IL-2	87.749	3558	IL2	In	NA	NA	6.455310779241752	Published	CVL	ELISA	Serum progesterone plus LH	BCA
Fidel-2003	7063	Treatment	7063 Treatment	Follicular	Follicular	0.34	67.76	Ag	40	571000000	Ineligible - post-treatment	Ineligible - post-treatment	Ineligible - post-treatment	IL-2	63.829	3558	IL2	In	NA	NA	5.996140140357042	Published	CVL	ELISA	Serum progesterone plus LH	BCA
Fidel-2003	7064	Baseline	7064 Baseline	Follicular	Follicular	0.25	38.23	None	0	1030000000	Eligible	Eligible	Eligible	IL-2	76.501	3558	IL2	In	NA	NA	6.257406701328097	Published	CVL	ELISA	Serum progesterone plus LH	BCA
Fidel-2003	7064	Treatment	7064 Treatment	Follicular	Follicular	0.2	55.22	Ag	40	644000000	Ineligible - post-treatment	Ineligible - post-treatment	Ineligible - post-treatment	IL-2	41.703	3558	IL2	In	NA	NA	5.382079265834126	Published	CVL	ELISA	Serum progesterone plus LH	BCA
Fidel-2003	7065	Baseline	7065 Baseline	Follicular	Follicular	0.34	37.77	None	0	764000000	Eligible	Eligible	Eligible	IL-2	46.835	3558	IL2	In	NA	NA	5.549515160046773	Published	CVL	ELISA	Serum progesterone plus LH	BCA
Fidel-2003	7065	Treatment	7065 Treatment	Follicular	Follicular	0.25	91.07	Ag	40	464000000	Ineligible - post-treatment	Ineligible - post-treatment	Ineligible - post-treatment	IL-2	21.4	3558	IL2	In	NA	NA	4.419538891513785	Published	CVL	ELISA	Serum progesterone plus LH	BCA
Fidel-2003	7066	Baseline	7066 Baseline	Follicular	Follicular	0.4	396.56	None	0	396000000	Eligible	Eligible	Eligible	IL-2	227.102	3558	IL2	In	NA	NA	7.827196601136023	Published	CVL	ELISA	Serum progesterone plus LH	BCA
Fidel-2003	7066	Treatment	7066 Treatment	Follicular	Follicular	0.36	21.55	PBS	40	326000000	Ineligible - post-treatment	Ineligible - post-treatment	Ineligible - post-treatment	IL-2	174.074	3558	IL2	In	NA	NA	7.4435569253759795	Published	CVL	ELISA	Serum progesterone plus LH	BCA
Fidel-2003	7067	Baseline	7067 Baseline	Follicular	Follicular	0.65	31.24	None	0	606000000	Eligible	Eligible	Eligible	IL-2	126.395	3558	IL2	In	NA	NA	6.981795583528033	Published	CVL	ELISA	Serum progesterone plus LH	BCA
Fidel-2003	7067	Treatment	7067 Treatment	Follicular	Follicular	0.61	23.69	Ag	16	308000000	Ineligible - post-treatment	Ineligible - post-treatment	Ineligible - post-treatment	IL-2	319.882	3558	IL2	In	NA	NA	8.321396002980558	Published	CVL	ELISA	Serum progesterone plus LH	BCA
Fidel-2003	7068	Baseline	7068 Baseline	Follicular	Follicular	0.33	23.75	None	0	335000000	Eligible	Eligible	Eligible	IL-2	90.758	3558	IL2	In	NA	NA	6.503952912118485	Published	CVL	ELISA	Serum progesterone plus LH	BCA
Fidel-2003	7068	Treatment	7068 Treatment	Follicular	Follicular	0.45	38.34	PBS	16	540000000	Ineligible - post-treatment	Ineligible - post-treatment	Ineligible - post-treatment	IL-2	63.829	3558	IL2	In	NA	NA	5.996140140357042	Published	CVL	ELISA	Serum progesterone plus LH	BCA
Fidel-2003	7069	Baseline	7069 Baseline	Follicular	Follicular	0.75	16.79	None	0	362000000	Eligible	Eligible	Eligible	IL-2	73.511	3558	IL2	In	NA	NA	6.199888242224715	Published	CVL	ELISA	Serum progesterone plus LH	BCA
Fidel-2003	7069	Treatment	7069 Treatment	Follicular	Follicular	0.71	20.47	Ag	16	249000000	Ineligible - post-treatment	Ineligible - post-treatment	Ineligible - post-treatment	IL-2	71.273	3558	IL2	In	NA	NA	6.155283745984087	Published	CVL	ELISA	Serum progesterone plus LH	BCA
Fidel-2003	7070	Baseline	7070 Baseline	Follicular	Follicular	0.68	184.44	None	0	717000000	Eligible	Eligible	Eligible	IL-2	0.6	3558	IL2	Below	NA	NA	-0.7369655941662062	Published	CVL	ELISA	Serum progesterone plus LH	BCA
Fidel-2003	7070	Treatment	7070 Treatment	Other	Follicular	1.09	297.87	Ag	16	988000000	Ineligible - post-treatment	Ineligible - post-treatment	Ineligible - post-treatment	IL-2	0.6	3558	IL2	Below	NA	NA	-0.7369655941662062	Published	CVL	ELISA	Serum progesterone plus LH	BCA
Fidel-2003	7071	Baseline	7071 Baseline	Follicular	Follicular	0.23	24.02	None	0	211000000	Eligible	Eligible	Eligible	IL-2	0.6	3558	IL2	Below	NA	NA	-0.7369655941662062	Published	CVL	ELISA	Serum progesterone plus LH	BCA
Fidel-2003	7071	Treatment	7071 Treatment	Follicular	Follicular	0.29	42.73	PBS	16	110000000	Ineligible - post-treatment	Ineligible - post-treatment	Ineligible - post-treatment	IL-2	0.6	3558	IL2	Below	NA	NA	-0.7369655941662062	Published	CVL	ELISA	Serum progesterone plus LH	BCA
Fidel-2003	7072	Baseline	7072 Baseline	Follicular	Follicular	0.51	26.95	None	0	446000000	Eligible	Eligible	Eligible	IL-2	70.527	3558	IL2	In	NA	NA	6.14010376812883	Published	CVL	ELISA	Serum progesterone plus LH	BCA
Fidel-2003	7072	Treatment	7072 Treatment	Follicular	Follicular	0.54	25.09	Ag	16	347000000	Ineligible - post-treatment	Ineligible - post-treatment	Ineligible - post-treatment	IL-2	0.6	3558	IL2	Below	NA	NA	-0.7369655941662062	Published	CVL	ELISA	Serum progesterone plus LH	BCA
Fidel-2003	7073	Baseline	7073 Baseline	Follicular	Follicular	0.47	22.1	None	0	138000000	Eligible	Eligible	Eligible	IL-2	0.6	3558	IL2	Below	NA	NA	-0.7369655941662062	Published	CVL	ELISA	Serum progesterone plus LH	BCA
Fidel-2003	7073	Treatment	7073 Treatment	Follicular	Follicular	0.49	21.85	Ag	40	110000000	Ineligible - post-treatment	Ineligible - post-treatment	Ineligible - post-treatment	IL-2	0.6	3558	IL2	Below	NA	NA	-0.7369655941662062	Published	CVL	ELISA	Serum progesterone plus LH	BCA
Fidel-2003	7074	Baseline	7074 Baseline	Follicular	Follicular	0.51	22.12	None	0	183000000	Eligible	Eligible	Eligible	IL-2	0.6	3558	IL2	Below	NA	NA	-0.7369655941662062	Published	CVL	ELISA	Serum progesterone plus LH	BCA
Fidel-2003	7074	Treatment	7074 Treatment	Follicular	Follicular	0.32	17.26	PBS	40	544000000	Ineligible - post-treatment	Ineligible - post-treatment	Ineligible - post-treatment	IL-2	0.6	3558	IL2	Below	NA	NA	-0.7369655941662062	Published	CVL	ELISA	Serum progesterone plus LH	BCA
Fidel-2003	7075	Baseline	7075 Baseline	Follicular	Follicular	0.61	34.05	None	0	352000000	Eligible	Eligible	Eligible	IL-2	0.6	3558	IL2	Below	NA	NA	-0.7369655941662062	Published	CVL	ELISA	Serum progesterone plus LH	BCA
Fidel-2003	7075	Treatment	7075 Treatment	Follicular	Follicular	0.52	31.34	PBS	16	220000000	Ineligible - post-treatment	Ineligible - post-treatment	Ineligible - post-treatment	IL-2	0.6	3558	IL2	Below	NA	NA	-0.7369655941662062	Published	CVL	ELISA	Serum progesterone plus LH	BCA
Fidel-2003	7076	Baseline	7076 Baseline	Follicular	Follicular	0.31	22	None	0	388000000	Eligible	Eligible	Eligible	IL-2	0.6	3558	IL2	Below	NA	NA	-0.7369655941662062	Published	CVL	ELISA	Serum progesterone plus LH	BCA
Fidel-2003	7076	Treatment	7076 Treatment	Follicular	Follicular	0.18	17.99	Ag	16	216000000	Ineligible - post-treatment	Ineligible - post-treatment	Ineligible - post-treatment	IL-2	0.6	3558	IL2	Below	NA	NA	-0.7369655941662062	Published	CVL	ELISA	Serum progesterone plus LH	BCA
Fidel-2003	7078	Baseline	7078 Baseline	Follicular	Follicular	0.51	81.26	None	0	340000000	Eligible	Eligible	Eligible	IL-2	35.865	3558	IL2	In	NA	NA	5.16450472565806	Published	CVL	ELISA	Serum progesterone plus LH	BCA
Fidel-2003	7078	Treatment	7078 Treatment	Follicular	Follicular	0.67	143.93	PBS	16	308000000	Ineligible - post-treatment	Ineligible - post-treatment	Ineligible - post-treatment	IL-2	0.6	3558	IL2	Below	NA	NA	-0.7369655941662062	Published	CVL	ELISA	Serum progesterone plus LH	BCA
Fidel-2003	7079	Baseline	7079 Baseline	Follicular	Follicular	0.26	18.46	None	0	328000000	Eligible	Eligible	Eligible	IL-2	0.6	3558	IL2	Below	NA	NA	-0.7369655941662062	Published	CVL	ELISA	Serum progesterone plus LH	BCA
Fidel-2003	7079	Treatment	7079 Treatment	Follicular	Follicular	0.23	41.17	PBS	40	766000000	Ineligible - post-treatment	Ineligible - post-treatment	Ineligible - post-treatment	IL-2	0.6	3558	IL2	Below	NA	NA	-0.7369655941662062	Published	CVL	ELISA	Serum progesterone plus LH	BCA
Fidel-2003	7080	Baseline	7080 Baseline	Follicular	Follicular	0.42	66.19	None	0	397000000	Eligible	Eligible	Eligible	IL-2	0.6	3558	IL2	Below	NA	NA	-0.7369655941662062	Published	CVL	ELISA	Serum progesterone plus LH	BCA
Fidel-2003	7080	Treatment	7080 Treatment	Follicular	Follicular	0.47	86.34	Ag	16	311000000	Ineligible - post-treatment	Ineligible - post-treatment	Ineligible - post-treatment	IL-2	157.077	3558	IL2	In	NA	NA	7.29532813924733	Published	CVL	ELISA	Serum progesterone plus LH	BCA
Fidel-2003	7081	Baseline	7081 Baseline	Follicular	Follicular	0.34	5	None	0	180000000	Eligible	Eligible	Eligible	IL-2	236.532	3558	IL2	In	NA	NA	7.885891566228582	Published	CVL	ELISA	Serum progesterone plus LH	BCA
Fidel-2003	7081	Treatment	7081 Treatment	Follicular	Follicular	0.59	5	PBS	16	611000000	Ineligible - post-treatment	Ineligible - post-treatment	Ineligible - post-treatment	IL-2	0.6	3558	IL2	Below	NA	NA	-0.7369655941662062	Published	CVL	ELISA	Serum progesterone plus LH	BCA
Fidel-2003	7082	Baseline	7082 Baseline	Follicular	Follicular	0.65	43.17	None	0	526000000	Eligible	Eligible	Eligible	IL-2	0.6	3558	IL2	Below	NA	NA	-0.7369655941662062	Published	CVL	ELISA	Serum progesterone plus LH	BCA
Fidel-2003	7082	Treatment	7082 Treatment	Follicular	Follicular	0.72	91.69	Ag	40	513000000	Ineligible - post-treatment	Ineligible - post-treatment	Ineligible - post-treatment	IL-2	0.6	3558	IL2	Below	NA	NA	-0.7369655941662062	Published	CVL	ELISA	Serum progesterone plus LH	BCA
Fidel-2003	7083	Baseline	7083 Baseline	Other	Follicular	1.06	44.35	None	0	147000000	Eligible	Ineligible - serum progesterone outside of allowed windows	Ineligible - serum progesterone outside of allowed windows	IL-2	45.367	3558	IL2	In	NA	NA	5.503571356113998	Published	CVL	ELISA	Serum progesterone plus LH	BCA
Fidel-2003	7083	Treatment	7083 Treatment	Other	Follicular	1.13	51.61	Ag	16	133000000	Ineligible - post-treatment	Ineligible - post-treatment	Ineligible - post-treatment	IL-2	1.86	3558	IL2	In	NA	NA	0.8953026213333067	Published	CVL	ELISA	Serum progesterone plus LH	BCA
Fidel-2003	7084	Baseline	7084 Baseline	Follicular	Follicular	0.2	26.41	None	0	534000000.00000006	Eligible	Eligible	Eligible	IL-2	0.6	3558	IL2	Below	NA	NA	-0.7369655941662062	Published	CVL	ELISA	Serum progesterone plus LH	BCA
Fidel-2003	7084	Treatment	7084 Treatment	Follicular	Follicular	0.19	30.29	PBS	16	1000000000	Ineligible - post-treatment	Ineligible - post-treatment	Ineligible - post-treatment	IL-2	0.6	3558	IL2	Below	NA	NA	-0.7369655941662062	Published	CVL	ELISA	Serum progesterone plus LH	BCA
Fidel-2003	7085	Baseline	7085 Baseline	Follicular	Follicular	0.22	69.53	None	0	501000000	Eligible	Eligible	Eligible	IL-2	433.153	3558	IL2	In	NA	NA	8.758732899144032	Published	CVL	ELISA	Serum progesterone plus LH	BCA
Fidel-2003	7085	Treatment	7085 Treatment	Follicular	Follicular	0.29	56.5	Ag	16	211000000	Ineligible - post-treatment	Ineligible - post-treatment	Ineligible - post-treatment	IL-2	0.6	3558	IL2	Below	NA	NA	-0.7369655941662062	Published	CVL	ELISA	Serum progesterone plus LH	BCA
Fidel-2003	7086	Baseline	7086 Baseline	Luteal	Follicular	5.82	95.24	None	0	340000000	Eligible	Eligible	Eligible	IL-2	0.6	3558	IL2	Below	NA	NA	-0.7369655941662062	Published	CVL	ELISA	Serum progesterone plus LH	BCA
Fidel-2003	7086	Treatment	7086 Treatment	Luteal	Follicular	6.06	83.92	PBS	40	336000000	Ineligible - post-treatment	Ineligible - post-treatment	Ineligible - post-treatment	IL-2	0.6	3558	IL2	Below	NA	NA	-0.7369655941662062	Published	CVL	ELISA	Serum progesterone plus LH	BCA
Fidel-2003	7087	Baseline	7087 Baseline	Follicular	Follicular	0.92	123.29	None	0	242000000	Eligible	Eligible	Eligible	IL-2	0.6	3558	IL2	Below	NA	NA	-0.7369655941662062	Published	CVL	ELISA	Serum progesterone plus LH	BCA
Fidel-2003	7087	Treatment	7087 Treatment	Other	Follicular	2	196.39	Ag	40	534000000.00000006	Ineligible - post-treatment	Ineligible - post-treatment	Ineligible - post-treatment	IL-2	0.6	3558	IL2	Below	NA	NA	-0.7369655941662062	Published	CVL	ELISA	Serum progesterone plus LH	BCA
Fidel-2003	7088	Baseline	7088 Baseline	Follicular	Follicular	0.54	41.12	None	0	520000000	Eligible	Eligible	Eligible	IL-2	0.6	3558	IL2	Below	NA	NA	-0.7369655941662062	Published	CVL	ELISA	Serum progesterone plus LH	BCA
Fidel-2003	7088	Treatment	7088 Treatment	Follicular	Follicular	0.54	69.56	PBS	40	618000000	Ineligible - post-treatment	Ineligible - post-treatment	Ineligible - post-treatment	IL-2	0.6	3558	IL2	Below	NA	NA	-0.7369655941662062	Published	CVL	ELISA	Serum progesterone plus LH	BCA
Fidel-2003	7089	Baseline	7089 Baseline	Follicular	Follicular	0.74	22.26	None	0	427000000	Eligible	Eligible	Eligible	IL-2	0.6	3558	IL2	Below	NA	NA	-0.7369655941662062	Published	CVL	ELISA	Serum progesterone plus LH	BCA
Fidel-2003	7089	Treatment	7089 Treatment	Follicular	Follicular	0.68	30.2	Ag	40	1030000000	Ineligible - post-treatment	Ineligible - post-treatment	Ineligible - post-treatment	IL-2	0.6	3558	IL2	Below	NA	NA	-0.7369655941662062	Published	CVL	ELISA	Serum progesterone plus LH	BCA
Fidel-2003	7091	Baseline	7091 Baseline	Follicular	Follicular	0.62	69.47	None	0	326000000	Eligible	Eligible	Eligible	IL-2	0.6	3558	IL2	Below	NA	NA	-0.7369655941662062	Published	CVL	ELISA	Serum progesterone plus LH	BCA
Fidel-2003	7091	Treatment	7091 Treatment	Follicular	Follicular	0.67	86.92	PBS	16	88000000	Ineligible - post-treatment	Ineligible - post-treatment	Ineligible - post-treatment	IL-2	0.6	3558	IL2	Below	NA	NA	-0.7369655941662062	Published	CVL	ELISA	Serum progesterone plus LH	BCA
Fidel-2003	7092	Baseline	7092 Baseline	Follicular	Follicular	0.38	132.07	None	0	383000000	Eligible	Eligible	Eligible	IL-2	0.6	3558	IL2	Below	NA	NA	-0.7369655941662062	Published	CVL	ELISA	Serum progesterone plus LH	BCA
Fidel-2003	7092	Treatment	7092 Treatment	Other	Follicular	NA	5	Ag	40	195000000	Ineligible - post-treatment	Ineligible - no menstrual cycle information	Ineligible - no menstrual cycle information	IL-2	0.6	3558	IL2	Below	NA	NA	-0.7369655941662062	Published	CVL	ELISA	Serum progesterone plus LH	BCA
Fidel-2003	7093	Baseline	7093 Baseline	Other	Follicular	2.27	52.69	None	0	175000000	Eligible	Ineligible - serum progesterone outside of allowed windows	Ineligible - serum progesterone outside of allowed windows	IL-2	0.6	3558	IL2	Below	NA	NA	-0.7369655941662062	Published	CVL	ELISA	Serum progesterone plus LH	BCA
Fidel-2003	7093	Treatment	7093 Treatment	Luteal	Follicular	8.92	58.19	PBS	40	441000000	Ineligible - post-treatment	Ineligible - post-treatment	Ineligible - post-treatment	IL-2	0.6	3558	IL2	Below	NA	NA	-0.7369655941662062	Published	CVL	ELISA	Serum progesterone plus LH	BCA
Fidel-2003	7094	Baseline	7094 Baseline	Follicular	Follicular	0.57	244.5	None	0	515000000	Eligible	Eligible	Eligible	IL-2	0.6	3558	IL2	Below	NA	NA	-0.7369655941662062	Published	CVL	ELISA	Serum progesterone plus LH	BCA
Fidel-2003	7094	Treatment	7094 Treatment	Follicular	Follicular	0.65	85.94	Ag	40	711000000	Ineligible - post-treatment	Ineligible - post-treatment	Ineligible - post-treatment	IL-2	0.6	3558	IL2	Below	NA	NA	-0.7369655941662062	Published	CVL	ELISA	Serum progesterone plus LH	BCA
Fidel-2003	7095	Baseline	7095 Baseline	Follicular	Follicular	0.55	7.24	None	0	671000000	Eligible	Eligible	Eligible	IL-2	0.6	3558	IL2	Below	NA	NA	-0.7369655941662062	Published	CVL	ELISA	Serum progesterone plus LH	BCA
Fidel-2003	7095	Treatment	7095 Treatment	Follicular	Follicular	0.45	10.22	PBS	40	585000000	Ineligible - post-treatment	Ineligible - post-treatment	Ineligible - post-treatment	IL-2	0.6	3558	IL2	Below	NA	NA	-0.7369655941662062	Published	CVL	ELISA	Serum progesterone plus LH	BCA
Fidel-2003	7096	Baseline	7096 Baseline	Follicular	Follicular	0.17	60.76	None	0	1130000000	Eligible	Eligible	Eligible	IL-2	260.196	3558	IL2	In	NA	NA	8.02345497341183	Published	CVL	ELISA	Serum progesterone plus LH	BCA
Fidel-2003	7096	Treatment	7096 Treatment	Follicular	Follicular	0.16	62.23	Ag	16	449000000	Ineligible - post-treatment	Ineligible - post-treatment	Ineligible - post-treatment	IL-2	461.826	3558	IL2	In	NA	NA	8.851205586392963	Published	CVL	ELISA	Serum progesterone plus LH	BCA
Fidel-2003	7097	Baseline	7097 Baseline	Follicular	Follicular	0.6	129.97	None	0	736000000	Eligible	Eligible	Eligible	IL-2	164.793	3558	IL2	In	NA	NA	7.364511151472005	Published	CVL	ELISA	Serum progesterone plus LH	BCA
Fidel-2003	7097	Treatment	7097 Treatment	Follicular	Follicular	0.76	190.61	Ag	16	433000000	Ineligible - post-treatment	Ineligible - post-treatment	Ineligible - post-treatment	IL-2	0.6	3558	IL2	Below	NA	NA	-0.7369655941662062	Published	CVL	ELISA	Serum progesterone plus LH	BCA
Fidel-2003	7098	Baseline	7098 Baseline	Other	Follicular	1.71	16.02	None	0	400000000	Eligible	Ineligible - serum progesterone outside of allowed windows	Ineligible - serum progesterone outside of allowed windows	IL-2	184.933	3558	IL2	In	NA	NA	7.53085887632514	Published	CVL	ELISA	Serum progesterone plus LH	BCA
Fidel-2003	7098	Treatment	7098 Treatment	Other	Follicular	1.62	16.64	Ag	40	1290000000	Ineligible - post-treatment	Ineligible - post-treatment	Ineligible - post-treatment	IL-2	183.38	3558	IL2	In	NA	NA	7.518692492425199	Published	CVL	ELISA	Serum progesterone plus LH	BCA
Fidel-2003	7157	Baseline	7157 Baseline	Periovulatory	Periovulatory	3.73	37.22	None	0	1910000000	Eligible	Eligible	Eligible	IL-2	43.21	3558	IL2	In	NA	NA	5.433293325815009	Published	CVL	ELISA	Serum progesterone plus LH	BCA
Fidel-2003	7157	Treatment	7157 Treatment	Periovulatory	Periovulatory	6.82	42.23	PBS	16	380000000	Ineligible - post-treatment	Ineligible - post-treatment	Ineligible - post-treatment	IL-2	0.6	3558	IL2	Below	NA	NA	-0.7369655941662062	Published	CVL	ELISA	Serum progesterone plus LH	BCA
Fidel-2003	7158	Baseline	7158 Baseline	Periovulatory	Periovulatory	0.78	251.82	None	0	2650000000	Eligible	Eligible	Eligible	IL-2	0.6	3558	IL2	Below	NA	NA	-0.7369655941662062	Published	CVL	ELISA	Serum progesterone plus LH	BCA
Fidel-2003	7158	Treatment	7158 Treatment	Periovulatory	Periovulatory	1.03	262.63	PBS	16	1260000000	Ineligible - post-treatment	Ineligible - post-treatment	Ineligible - post-treatment	IL-2	0.6	3558	IL2	Below	NA	NA	-0.7369655941662062	Published	CVL	ELISA	Serum progesterone plus LH	BCA
Fidel-2003	7159	Baseline	7159 Baseline	Periovulatory	Periovulatory	1.39	19.91	None	0	470000000	Eligible	Eligible	Eligible	IL-2	0.6	3558	IL2	Below	NA	NA	-0.7369655941662062	Published	CVL	ELISA	Serum progesterone plus LH	BCA
Fidel-2003	7159	Treatment	7159 Treatment	Periovulatory	Periovulatory	0.66	4.9	PBS	16	1940000000	Ineligible - post-treatment	Ineligible - post-treatment	Ineligible - post-treatment	IL-2	0.6	3558	IL2	Below	NA	NA	-0.7369655941662062	Published	CVL	ELISA	Serum progesterone plus LH	BCA
Fidel-2003	7160	Baseline	7160 Baseline	Periovulatory	Periovulatory	2.03	108.08	None	0	190000000	Eligible	Eligible	Eligible	IL-2	0.6	3558	IL2	Below	NA	NA	-0.7369655941662062	Published	CVL	ELISA	Serum progesterone plus LH	BCA
Fidel-2003	7160	Treatment	7160 Treatment	Periovulatory	Periovulatory	2.74	59.57	PBS	16	1360000000	Ineligible - post-treatment	Ineligible - post-treatment	Ineligible - post-treatment	IL-2	0.6	3558	IL2	Below	NA	NA	-0.7369655941662062	Published	CVL	ELISA	Serum progesterone plus LH	BCA
Fidel-2003	7161	Baseline	7161 Baseline	Periovulatory	Periovulatory	1.53	96.41	None	0	320000000	Eligible	Eligible	Eligible	IL-2	0.6	3558	IL2	Below	NA	NA	-0.7369655941662062	Published	CVL	ELISA	Serum progesterone plus LH	BCA
Fidel-2003	7161	Treatment	7161 Treatment	Periovulatory	Periovulatory	4.65	66	Ag	16	1810000000	Ineligible - post-treatment	Ineligible - post-treatment	Ineligible - post-treatment	IL-2	0.6	3558	IL2	Below	NA	NA	-0.7369655941662062	Published	CVL	ELISA	Serum progesterone plus LH	BCA
Fidel-2003	7162	Baseline	7162 Baseline	Periovulatory	Periovulatory	2.25	112.96	None	0	130000000	Eligible	Eligible	Eligible	IL-2	0.6	3558	IL2	Below	NA	NA	-0.7369655941662062	Published	CVL	ELISA	Serum progesterone plus LH	BCA
Fidel-2003	7162	Treatment	7162 Treatment	Periovulatory	Periovulatory	2.97	64.93	Ag	16	90000000	Ineligible - post-treatment	Ineligible - post-treatment	Ineligible - post-treatment	IL-2	0.6	3558	IL2	Below	NA	NA	-0.7369655941662062	Published	CVL	ELISA	Serum progesterone plus LH	BCA
Fidel-2003	7163	Baseline	7163 Baseline	Periovulatory	Periovulatory	4.59	72.25	None	0	90000000	Eligible	Eligible	Eligible	IL-2	2.61	3558	IL2	In	NA	NA	1.3840498067951597	Published	CVL	ELISA	Serum progesterone plus LH	BCA
Fidel-2003	7163	Treatment	7163 Treatment	Periovulatory	Periovulatory	5.64	81.21	Ag	16	110000000	Ineligible - post-treatment	Ineligible - post-treatment	Ineligible - post-treatment	IL-2	0.6	3558	IL2	Below	NA	NA	-0.7369655941662062	Published	CVL	ELISA	Serum progesterone plus LH	BCA
Fidel-2003	7164	Baseline	7164 Baseline	Periovulatory	Periovulatory	2.98	46.45	None	0	240000000	Eligible	Eligible	Eligible	IL-2	0.6	3558	IL2	Below	NA	NA	-0.7369655941662062	Published	CVL	ELISA	Serum progesterone plus LH	BCA
Fidel-2003	7164	Treatment	7164 Treatment	Periovulatory	Periovulatory	6.36	60.71	Ag	16	440000000	Ineligible - post-treatment	Ineligible - post-treatment	Ineligible - post-treatment	IL-2	0.6	3558	IL2	Below	NA	NA	-0.7369655941662062	Published	CVL	ELISA	Serum progesterone plus LH	BCA
Fidel-2003	7165	Baseline	7165 Baseline	Periovulatory	Periovulatory	1.06	143.75	None	0	420000000	Eligible	Eligible	Eligible	IL-2	0.6	3558	IL2	Below	NA	NA	-0.7369655941662062	Published	CVL	ELISA	Serum progesterone plus LH	BCA
Fidel-2003	7165	Treatment	7165 Treatment	Periovulatory	Periovulatory	1.22	108.95	PBS	16	340000000	Ineligible - post-treatment	Ineligible - post-treatment	Ineligible - post-treatment	IL-2	0.6	3558	IL2	Below	NA	NA	-0.7369655941662062	Published	CVL	ELISA	Serum progesterone plus LH	BCA
Fidel-2003	7166	Baseline	7166 Baseline	Periovulatory	Periovulatory	2.94	60.75	None	0	1240000000	Eligible	Eligible	Eligible	IL-2	0.6	3558	IL2	Below	NA	NA	-0.7369655941662062	Published	CVL	ELISA	Serum progesterone plus LH	BCA
Fidel-2003	7166	Treatment	7166 Treatment	Periovulatory	Periovulatory	4.53	45.04	Ag	16	840000000	Ineligible - post-treatment	Ineligible - post-treatment	Ineligible - post-treatment	IL-2	0.6	3558	IL2	Below	NA	NA	-0.7369655941662062	Published	CVL	ELISA	Serum progesterone plus LH	BCA
Fidel-2003	7167	Baseline	7167 Baseline	Periovulatory	Periovulatory	1.37	149.72	None	0	80000000	Eligible	Eligible	Eligible	IL-2	0.6	3558	IL2	Below	NA	NA	-0.7369655941662062	Published	CVL	ELISA	Serum progesterone plus LH	BCA
Fidel-2003	7167	Treatment	7167 Treatment	Periovulatory	Periovulatory	1.96	99.85	Ag	16	280000000	Ineligible - post-treatment	Ineligible - post-treatment	Ineligible - post-treatment	IL-2	4.24	3558	IL2	In	NA	NA	2.0840642647884744	Published	CVL	ELISA	Serum progesterone plus LH	BCA
Fidel-2003	7168	Baseline	7168 Baseline	Periovulatory	Periovulatory	2.15	215.53	None	0	160000000	Eligible	Eligible	Eligible	IL-2	52.27	3558	IL2	In	NA	NA	5.707911254185168	Published	CVL	ELISA	Serum progesterone plus LH	BCA
Fidel-2003	7168	Treatment	7168 Treatment	Periovulatory	Periovulatory	2.07	139.02	PBS	16	430000000	Ineligible - post-treatment	Ineligible - post-treatment	Ineligible - post-treatment	IL-2	0.6	3558	IL2	Below	NA	NA	-0.7369655941662062	Published	CVL	ELISA	Serum progesterone plus LH	BCA
Fidel-2003	7169	Baseline	7169 Baseline	Periovulatory	Periovulatory	1.06	213.58	None	0	380000000	Eligible	Eligible	Eligible	IL-2	0.6	3558	IL2	Below	NA	NA	-0.7369655941662062	Published	CVL	ELISA	Serum progesterone plus LH	BCA
Fidel-2003	7169	Treatment	7169 Treatment	Periovulatory	Periovulatory	1.8	125.69	Ag	16	530000000	Ineligible - post-treatment	Ineligible - post-treatment	Ineligible - post-treatment	IL-2	31.1	3558	IL2	In	NA	NA	4.958842675243241	Published	CVL	ELISA	Serum progesterone plus LH	BCA
Fidel-2003	7170	Baseline	7170 Baseline	Periovulatory	Periovulatory	6.79	65.85	None	0	430000000	Eligible	Eligible	Eligible	IL-2	0.6	3558	IL2	Below	NA	NA	-0.7369655941662062	Published	CVL	ELISA	Serum progesterone plus LH	BCA
Fidel-2003	7170	Treatment	7170 Treatment	Periovulatory	Periovulatory	7.55	67.85	Ag	16	440000000	Ineligible - post-treatment	Ineligible - post-treatment	Ineligible - post-treatment	IL-2	10.84	3558	IL2	In	NA	NA	3.438292851579147	Published	CVL	ELISA	Serum progesterone plus LH	BCA
Fidel-2003	7171	Baseline	7171 Baseline	Periovulatory	Periovulatory	1.35	39.79	None	0	230000000	Eligible	Eligible	Eligible	IL-2	0.6	3558	IL2	Below	NA	NA	-0.7369655941662062	Published	CVL	ELISA	Serum progesterone plus LH	BCA
Fidel-2003	7171	Treatment	7171 Treatment	Periovulatory	Periovulatory	2.81	49.84	PBS	16	690000000	Ineligible - post-treatment	Ineligible - post-treatment	Ineligible - post-treatment	IL-2	0.6	3558	IL2	Below	NA	NA	-0.7369655941662062	Published	CVL	ELISA	Serum progesterone plus LH	BCA
Fidel-2003	7172	Baseline	7172 Baseline	Periovulatory	Periovulatory	1.47	99.57	None	0	500000000	Eligible	Eligible	Eligible	IL-2	0.6	3558	IL2	Below	NA	NA	-0.7369655941662062	Published	CVL	ELISA	Serum progesterone plus LH	BCA
Fidel-2003	7172	Treatment	7172 Treatment	Periovulatory	Periovulatory	2.37	38.42	PBS	16	490000000	Ineligible - post-treatment	Ineligible - post-treatment	Ineligible - post-treatment	IL-2	0.6	3558	IL2	Below	NA	NA	-0.7369655941662062	Published	CVL	ELISA	Serum progesterone plus LH	BCA
Fidel-2003	7173	Treatment	7173 Treatment	Periovulatory	Periovulatory	7.49	153.32	Ag	16	1480000000	Ineligible - post-treatment	Ineligible - post-treatment	Ineligible - post-treatment	IL-2	0.6	3558	IL2	Below	NA	NA	-0.7369655941662062	Published	CVL	ELISA	Serum progesterone plus LH	BCA
Fidel-2003	7174	Treatment	7174 Treatment	Periovulatory	Periovulatory	3.25	58.46	PBS	16	650000000	Ineligible - post-treatment	Ineligible - post-treatment	Ineligible - post-treatment	IL-2	44.16	3558	IL2	In	NA	NA	5.464668267003444	Published	CVL	ELISA	Serum progesterone plus LH	BCA
Fidel-2003	7100	Baseline	7100 Baseline	Luteal	Luteal	19.91	48.87	None	0	736000000	Eligible	Eligible	Eligible	IL-2	0.6	3558	IL2	Below	NA	NA	-0.7369655941662062	Published	CVL	ELISA	Serum progesterone plus LH	BCA
Fidel-2003	7100	Treatment	7100 Treatment	Luteal	Luteal	26.36	58.33	Ag	40	594000000	Ineligible - post-treatment	Ineligible - post-treatment	Ineligible - post-treatment	IL-2	0.6	3558	IL2	Below	NA	NA	-0.7369655941662062	Published	CVL	ELISA	Serum progesterone plus LH	BCA
Fidel-2003	7101	Baseline	7101 Baseline	Luteal	Luteal	4.33	97.75	None	0	1240000000	Eligible	Eligible	Eligible	IL-2	253.2	3558	IL2	In	NA	NA	7.984133594540979	Published	CVL	ELISA	Serum progesterone plus LH	BCA
Fidel-2003	7101	Treatment	7101 Treatment	Luteal	Luteal	4.5	105.89	Ag	16	592000000	Ineligible - post-treatment	Ineligible - post-treatment	Ineligible - post-treatment	IL-2	62.9	3558	IL2	In	NA	NA	5.974988111991927	Published	CVL	ELISA	Serum progesterone plus LH	BCA
Fidel-2003	7102	Baseline	7102 Baseline	Follicular	Luteal	0.36	16.99	None	0	1120000000	Eligible	Eligible	Eligible	IL-2	116.3	3558	IL2	In	NA	NA	6.861707286585856	Published	CVL	ELISA	Serum progesterone plus LH	BCA
Fidel-2003	7102	Treatment	7102 Treatment	Follicular	Luteal	0.28	30.74	Ag	16	1090000000	Ineligible - post-treatment	Ineligible - post-treatment	Ineligible - post-treatment	IL-2	0.6	3558	IL2	Below	NA	NA	-0.7369655941662062	Published	CVL	ELISA	Serum progesterone plus LH	BCA
Fidel-2003	7103	Baseline	7103 Baseline	Luteal	Luteal	3.43	51.23	None	0	1268000000	Eligible	Eligible	Eligible	IL-2	0.6	3558	IL2	Below	NA	NA	-0.7369655941662062	Published	CVL	ELISA	Serum progesterone plus LH	BCA
Fidel-2003	7103	Treatment	7103 Treatment	Other	Luteal	1.21	27.22	PBS	16	1080000000	Ineligible - post-treatment	Ineligible - post-treatment	Ineligible - post-treatment	IL-2	0.6	3558	IL2	Below	NA	NA	-0.7369655941662062	Published	CVL	ELISA	Serum progesterone plus LH	BCA
Fidel-2003	7104	Baseline	7104 Baseline	Luteal	Luteal	8.73	162.24	None	0	896000000	Eligible	Eligible	Eligible	IL-2	49.4	3558	IL2	In	NA	NA	5.626439136697315	Published	CVL	ELISA	Serum progesterone plus LH	BCA
Fidel-2003	7104	Treatment	7104 Treatment	Luteal	Luteal	8.2	156.63	PBS	16	267000000.00000003	Ineligible - post-treatment	Ineligible - post-treatment	Ineligible - post-treatment	IL-2	0.6	3558	IL2	Below	NA	NA	-0.7369655941662062	Published	CVL	ELISA	Serum progesterone plus LH	BCA
Fidel-2003	7105	Baseline	7105 Baseline	Luteal	Luteal	5.18	101.12	None	0	1390000000	Eligible	Eligible	Eligible	IL-2	0.6	3558	IL2	Below	NA	NA	-0.7369655941662062	Published	CVL	ELISA	Serum progesterone plus LH	BCA
Fidel-2003	7105	Treatment	7105 Treatment	Luteal	Luteal	5.17	102.83	Ag	16	860000000	Ineligible - post-treatment	Ineligible - post-treatment	Ineligible - post-treatment	IL-2	0.6	3558	IL2	Below	NA	NA	-0.7369655941662062	Published	CVL	ELISA	Serum progesterone plus LH	BCA
Fidel-2003	7106	Baseline	7106 Baseline	Luteal	Luteal	7.25	68.52	None	0	946000000	Eligible	Eligible	Eligible	IL-2	125.6	3558	IL2	In	NA	NA	6.972692654004264	Published	CVL	ELISA	Serum progesterone plus LH	BCA
Fidel-2003	7106	Treatment	7106 Treatment	Luteal	Luteal	5.89	75.47	PBS	40	753000000	Ineligible - post-treatment	Ineligible - post-treatment	Ineligible - post-treatment	IL-2	150.3	3558	IL2	In	NA	NA	7.231701199029002	Published	CVL	ELISA	Serum progesterone plus LH	BCA
Fidel-2003	7107	Baseline	7107 Baseline	Follicular	Luteal	0.25	5	None	0	808000000	Eligible	Eligible	Eligible	IL-2	113	3558	IL2	In	NA	NA	6.820178962415188	Published	CVL	ELISA	Serum progesterone plus LH	BCA
Fidel-2003	7107	Treatment	7107 Treatment	Follicular	Luteal	0.27	5	PBS	16	233000000	Ineligible - post-treatment	Ineligible - post-treatment	Ineligible - post-treatment	IL-2	102.1	3558	IL2	In	NA	NA	6.673839055990439	Published	CVL	ELISA	Serum progesterone plus LH	BCA
Fidel-2003	7108	Baseline	7108 Baseline	Luteal	Luteal	16.77	57.2	None	0	372000000	Eligible	Eligible	Eligible	IL-2	0.6	3558	IL2	Below	NA	NA	-0.7369655941662062	Published	CVL	ELISA	Serum progesterone plus LH	BCA
Fidel-2003	7108	Treatment	7108 Treatment	Luteal	Luteal	18.26	67.25	Ag	16	405000000	Ineligible - post-treatment	Ineligible - post-treatment	Ineligible - post-treatment	IL-2	209.9	3558	IL2	In	NA	NA	7.713558356404792	Published	CVL	ELISA	Serum progesterone plus LH	BCA
Fidel-2003	7109	Baseline	7109 Baseline	Luteal	Luteal	30.56	83.52	None	0	390000000	Eligible	Eligible	Eligible	IL-2	213.7	3558	IL2	In	NA	NA	7.739443097772448	Published	CVL	ELISA	Serum progesterone plus LH	BCA
Fidel-2003	7109	Treatment	7109 Treatment	Luteal	Luteal	31.35	74.5	Ag	16	417000000	Ineligible - post-treatment	Ineligible - post-treatment	Ineligible - post-treatment	IL-2	208.4	3558	IL2	In	NA	NA	7.703211467391146	Published	CVL	ELISA	Serum progesterone plus LH	BCA
Fidel-2003	7110	Baseline	7110 Baseline	Luteal	Luteal	9.64	74.7	None	0	412000000	Eligible	Eligible	Eligible	IL-2	179.1	3558	IL2	In	NA	NA	7.484621527098599	Published	CVL	ELISA	Serum progesterone plus LH	BCA
Fidel-2003	7110	Treatment	7110 Treatment	Luteal	Luteal	7.36	61.82	PBS	16	242000000	Ineligible - post-treatment	Ineligible - post-treatment	Ineligible - post-treatment	IL-2	107.7	3558	IL2	In	NA	NA	6.750874439656846	Published	CVL	ELISA	Serum progesterone plus LH	BCA
Fidel-2003	7111	Baseline	7111 Baseline	Luteal	Luteal	19.33	105.25	None	0	421000000	Eligible	Eligible	Eligible	IL-2	135.4	3558	IL2	In	NA	NA	7.081083928687635	Published	CVL	ELISA	Serum progesterone plus LH	BCA
Fidel-2003	7111	Treatment	7111 Treatment	Luteal	Luteal	25.17	92.22	Ag	40	364000000	Ineligible - post-treatment	Ineligible - post-treatment	Ineligible - post-treatment	IL-2	0.6	3558	IL2	Below	NA	NA	-0.7369655941662062	Published	CVL	ELISA	Serum progesterone plus LH	BCA
Fidel-2003	7112	Baseline	7112 Baseline	Luteal	Luteal	14.08	79.2	None	0	395000000	Eligible	Eligible	Eligible	IL-2	70	3558	IL2	In	NA	NA	6.129283016944966	Published	CVL	ELISA	Serum progesterone plus LH	BCA
Fidel-2003	7112	Treatment	7112 Treatment	Luteal	Luteal	14.82	93.63	PBS	40	274000000	Ineligible - post-treatment	Ineligible - post-treatment	Ineligible - post-treatment	IL-2	122.6	3558	IL2	In	NA	NA	6.937815168803419	Published	CVL	ELISA	Serum progesterone plus LH	BCA
Fidel-2003	7113	Baseline	7113 Baseline	Luteal	Luteal	6.46	164.6	None	0	877000000	Eligible	Eligible	Eligible	IL-2	170.5	3558	IL2	In	NA	NA	7.413627929024172	Published	CVL	ELISA	Serum progesterone plus LH	BCA
Fidel-2003	7113	Treatment	7113 Treatment	Other	Luteal	1.33	31.55	Ag	40	345000000	Ineligible - post-treatment	Ineligible - post-treatment	Ineligible - post-treatment	IL-2	196.5	3558	IL2	In	NA	NA	7.618385502258606	Published	CVL	ELISA	Serum progesterone plus LH	BCA
Fidel-2003	7114	Baseline	7114 Baseline	Luteal	Luteal	4.95	88.65	None	0	503000000	Eligible	Eligible	Eligible	IL-2	228	3558	IL2	In	NA	NA	7.832890014164741	Published	CVL	ELISA	Serum progesterone plus LH	BCA
Fidel-2003	7114	Treatment	7114 Treatment	Luteal	Luteal	9.87	119.04	Ag	40	301000000	Ineligible - post-treatment	Ineligible - post-treatment	Ineligible - post-treatment	IL-2	161.3	3558	IL2	In	NA	NA	7.33360262826828	Published	CVL	ELISA	Serum progesterone plus LH	BCA
Fidel-2003	7115	Baseline	7115 Baseline	Luteal	Luteal	19.29	101.01	None	0	246000000	Eligible	Eligible	Eligible	IL-2	149.1	3558	IL2	In	NA	NA	7.22013644739608	Published	CVL	ELISA	Serum progesterone plus LH	BCA
Fidel-2003	7115	Treatment	7115 Treatment	Luteal	Luteal	12.67	76.08	Ag	16	333000000	Ineligible - post-treatment	Ineligible - post-treatment	Ineligible - post-treatment	IL-2	140.6	3558	IL2	In	NA	NA	7.135452784185173	Published	CVL	ELISA	Serum progesterone plus LH	BCA
Fidel-2003	7116	Baseline	7116 Baseline	Luteal	Luteal	4.76	56.81	None	0	545000000	Eligible	Eligible	Eligible	IL-2	105.9	3558	IL2	In	NA	NA	6.726558779104974	Published	CVL	ELISA	Serum progesterone plus LH	BCA
Fidel-2003	7116	Treatment	7116 Treatment	Luteal	Luteal	6.98	90.69	Ag	16	438000000	Ineligible - post-treatment	Ineligible - post-treatment	Ineligible - post-treatment	IL-2	129.9	3558	IL2	In	NA	NA	7.021257620560519	Published	CVL	ELISA	Serum progesterone plus LH	BCA
Fidel-2003	7117	Baseline	7117 Baseline	Luteal	Luteal	5.29	77.69	None	0	337000000	Eligible	Eligible	Eligible	IL-2	187.2	3558	IL2	In	NA	NA	7.548436624696042	Published	CVL	ELISA	Serum progesterone plus LH	BCA
Fidel-2003	7117	Treatment	7117 Treatment	Other	Luteal	2.5	54.62	PBS	16	259000000	Ineligible - post-treatment	Ineligible - post-treatment	Ineligible - post-treatment	IL-2	176.3	3558	IL2	In	NA	NA	7.461888664432819	Published	CVL	ELISA	Serum progesterone plus LH	BCA
Fidel-2003	7118	Baseline	7118 Baseline	Follicular	Luteal	0.27	34.6	None	0	380000000	Eligible	Eligible	Eligible	IL-2	185.4	3558	IL2	In	NA	NA	7.534497433738168	Published	CVL	ELISA	Serum progesterone plus LH	BCA
Fidel-2003	7118	Treatment	7118 Treatment	Follicular	Luteal	0.24	37.07	PBS	16	522000000	Ineligible - post-treatment	Ineligible - post-treatment	Ineligible - post-treatment	IL-2	153.7	3558	IL2	In	NA	NA	7.263973354803409	Published	CVL	ELISA	Serum progesterone plus LH	BCA
Fidel-2003	7119	Baseline	7119 Baseline	Luteal	Luteal	15.78	122.53	None	0	538000000	Eligible	Eligible	Eligible	IL-2	0.6	3558	IL2	Below	NA	NA	-0.7369655941662062	Published	CVL	ELISA	Serum progesterone plus LH	BCA
Fidel-2003	7119	Treatment	7119 Treatment	Luteal	Luteal	11.41	83.16	Ag	40	299000000	Ineligible - post-treatment	Ineligible - post-treatment	Ineligible - post-treatment	IL-2	0.6	3558	IL2	Below	NA	NA	-0.7369655941662062	Published	CVL	ELISA	Serum progesterone plus LH	BCA
Fidel-2003	7120	Baseline	7120 Baseline	Luteal	Luteal	4.92	83.16	None	0	451000000	Eligible	Eligible	Eligible	IL-2	0.6	3558	IL2	Below	NA	NA	-0.7369655941662062	Published	CVL	ELISA	Serum progesterone plus LH	BCA
Fidel-2003	7120	Treatment	7120 Treatment	Luteal	Luteal	9.04	83.35	PBS	40	1050000000	Ineligible - post-treatment	Ineligible - post-treatment	Ineligible - post-treatment	IL-2	89.3	3558	IL2	In	NA	NA	6.48058827023386	Published	CVL	ELISA	Serum progesterone plus LH	BCA
Fidel-2003	7121	Baseline	7121 Baseline	Luteal	Luteal	3.92	37.7	None	0	249000000	Eligible	Eligible	Eligible	IL-2	180.9	3558	IL2	In	NA	NA	7.4990485977338786	Published	CVL	ELISA	Serum progesterone plus LH	BCA
Fidel-2003	7121	Treatment	7121 Treatment	Luteal	Luteal	4.09	39.6	Ag	16	195000000	Ineligible - post-treatment	Ineligible - post-treatment	Ineligible - post-treatment	IL-2	215.9	3558	IL2	In	NA	NA	7.754219433135143	Published	CVL	ELISA	Serum progesterone plus LH	BCA
Fidel-2003	7122	Baseline	7122 Baseline	Luteal	Luteal	6.37	86.65	None	0	890000000	Eligible	Eligible	Eligible	IL-2	43.6	3558	IL2	In	NA	NA	5.446256229889564	Published	CVL	ELISA	Serum progesterone plus LH	BCA
Fidel-2003	7122	Treatment	7122 Treatment	Luteal	Luteal	4.16	77.95	Ag	16	656000000	Ineligible - post-treatment	Ineligible - post-treatment	Ineligible - post-treatment	IL-2	79.1	3558	IL2	In	NA	NA	6.305605789585429	Published	CVL	ELISA	Serum progesterone plus LH	BCA
Fidel-2003	7123	Baseline	7123 Baseline	Luteal	Luteal	26.02	155.85	None	0	1164000000	Eligible	Eligible	Eligible	IL-2	0.6	3558	IL2	Below	NA	NA	-0.7369655941662062	Published	CVL	ELISA	Serum progesterone plus LH	BCA
Fidel-2003	7123	Treatment	7123 Treatment	Luteal	Luteal	20.34	126.68	PBS	16	1200000000	Ineligible - post-treatment	Ineligible - post-treatment	Ineligible - post-treatment	IL-2	0.6	3558	IL2	Below	NA	NA	-0.7369655941662062	Published	CVL	ELISA	Serum progesterone plus LH	BCA
Fidel-2003	7124	Baseline	7124 Baseline	Follicular	Luteal	0.2	6.34	None	0	630000000	Eligible	Eligible	Eligible	IL-2	187.2	3558	IL2	In	NA	NA	7.548436624696042	Published	CVL	ELISA	Serum progesterone plus LH	BCA
Fidel-2003	7124	Treatment	7124 Treatment	Follicular	Luteal	0.2	13.14	Ag	40	413000000	Ineligible - post-treatment	Ineligible - post-treatment	Ineligible - post-treatment	IL-2	86.9	3558	IL2	In	NA	NA	6.441284271927038	Published	CVL	ELISA	Serum progesterone plus LH	BCA
Fidel-2003	7125	Baseline	7125 Baseline	Follicular	Luteal	0.14	17.39	None	0	588000000	Eligible	Eligible	Eligible	IL-2	178.1	3558	IL2	In	NA	NA	7.476543706214256	Published	CVL	ELISA	Serum progesterone plus LH	BCA
Fidel-2003	7125	Treatment	7125 Treatment	Follicular	Luteal	0.2	20.29	Ag	16	548000000	Ineligible - post-treatment	Ineligible - post-treatment	Ineligible - post-treatment	IL-2	0.6	3558	IL2	Below	NA	NA	-0.7369655941662062	Published	CVL	ELISA	Serum progesterone plus LH	BCA
Fidel-2003	7126	Baseline	7126 Baseline	Follicular	Luteal	0.33	33.65	None	0	661000000	Eligible	Eligible	Eligible	IL-2	0.6	3558	IL2	Below	NA	NA	-0.7369655941662062	Published	CVL	ELISA	Serum progesterone plus LH	BCA
Fidel-2003	7126	Treatment	7126 Treatment	Follicular	Luteal	0.35	50.38	PBS	40	617000000	Ineligible - post-treatment	Ineligible - post-treatment	Ineligible - post-treatment	IL-2	0.6	3558	IL2	Below	NA	NA	-0.7369655941662062	Published	CVL	ELISA	Serum progesterone plus LH	BCA
Fidel-2003	7127	Baseline	7127 Baseline	Luteal	Luteal	4.82	98.27	None	0	280000000	Eligible	Eligible	Eligible	IL-2	138	3558	IL2	In	NA	NA	7.108524456778169	Published	CVL	ELISA	Serum progesterone plus LH	BCA
Fidel-2003	7127	Treatment	7127 Treatment	Other	Luteal	2.33	54.22	PBS	16	261000000	Ineligible - post-treatment	Ineligible - post-treatment	Ineligible - post-treatment	IL-2	158.21	3558	IL2	In	NA	NA	7.305696981080096	Published	CVL	ELISA	Serum progesterone plus LH	BCA
Fidel-2003	7128	Baseline	7128 Baseline	Luteal	Luteal	11.2	228.18	None	0	1044999999.9999999	Eligible	Eligible	Eligible	IL-2	104	3558	IL2	In	NA	NA	6.700439718141092	Published	CVL	ELISA	Serum progesterone plus LH	BCA
Fidel-2003	7128	Treatment	7128 Treatment	Luteal	Luteal	7.03	231.74	Ag	40	627000000	Ineligible - post-treatment	Ineligible - post-treatment	Ineligible - post-treatment	IL-2	128.5	3558	IL2	In	NA	NA	7.005624549193878	Published	CVL	ELISA	Serum progesterone plus LH	BCA
Fidel-2003	7129	Baseline	7129 Baseline	Luteal	Luteal	14.65	99.64	None	0	1190000000	Eligible	Eligible	Eligible	IL-2	0.6	3558	IL2	Below	NA	NA	-0.7369655941662062	Published	CVL	ELISA	Serum progesterone plus LH	BCA
Fidel-2003	7129	Treatment	7129 Treatment	Luteal	Luteal	13.76	84.27	Ag	16	395000000	Ineligible - post-treatment	Ineligible - post-treatment	Ineligible - post-treatment	IL-2	0.6	3558	IL2	Below	NA	NA	-0.7369655941662062	Published	CVL	ELISA	Serum progesterone plus LH	BCA
Fidel-2003	7130	Baseline	7130 Baseline	Luteal	Luteal	16.15	152.8	None	0	256000000	Eligible	Eligible	Eligible	IL-2	76.2	3558	IL2	In	NA	NA	6.25171909260596	Published	CVL	ELISA	Serum progesterone plus LH	BCA
Fidel-2003	7130	Treatment	7130 Treatment	Luteal	Luteal	9.06	106.08	PBS	40	464000000	Ineligible - post-treatment	Ineligible - post-treatment	Ineligible - post-treatment	IL-2	116.3	3558	IL2	In	NA	NA	6.861707286585856	Published	CVL	ELISA	Serum progesterone plus LH	BCA
Fidel-2003	7131	Baseline	7131 Baseline	Other	Luteal	2.72	41.62	None	0	312000000	Eligible	Ineligible - serum progesterone outside of allowed windows	Ineligible - serum progesterone outside of allowed windows	IL-2	109.5	3558	IL2	In	NA	NA	6.774787059601174	Published	CVL	ELISA	Serum progesterone plus LH	BCA
Fidel-2003	7131	Treatment	7131 Treatment	Luteal	Luteal	5.23	34.13	PBS	16	315000000	Ineligible - post-treatment	Ineligible - post-treatment	Ineligible - post-treatment	IL-2	0.6	3558	IL2	Below	NA	NA	-0.7369655941662062	Published	CVL	ELISA	Serum progesterone plus LH	BCA
Fidel-2003	7132	Baseline	7132 Baseline	Luteal	Luteal	4.71	51.04	None	0	457000000	Eligible	Eligible	Eligible	IL-2	147.9	3558	IL2	In	NA	NA	7.208478242211705	Published	CVL	ELISA	Serum progesterone plus LH	BCA
Fidel-2003	7132	Treatment	7132 Treatment	Other	Luteal	2.36	27.95	PBS	16	378000000	Ineligible - post-treatment	Ineligible - post-treatment	Ineligible - post-treatment	IL-2	165.5	3558	IL2	In	NA	NA	7.3706874068072175	Published	CVL	ELISA	Serum progesterone plus LH	BCA
Fidel-2003	7133	Baseline	7133 Baseline	Luteal	Luteal	8.28	74.79	None	0	931000000	Eligible	Eligible	Eligible	IL-2	0.6	3558	IL2	Below	NA	NA	-0.7369655941662062	Published	CVL	ELISA	Serum progesterone plus LH	BCA
Fidel-2003	7133	Treatment	7133 Treatment	Luteal	Luteal	10.35	67.35	Ag	40	661000000	Ineligible - post-treatment	Ineligible - post-treatment	Ineligible - post-treatment	IL-2	70	3558	IL2	In	NA	NA	6.129283016944966	Published	CVL	ELISA	Serum progesterone plus LH	BCA
Fidel-2003	7134	Baseline	7134 Baseline	Luteal	Luteal	7.69	42.79	None	0	1070000000.0000001	Eligible	Eligible	Eligible	IL-2	0.6	3558	IL2	Below	NA	NA	-0.7369655941662062	Published	CVL	ELISA	Serum progesterone plus LH	BCA
Fidel-2003	7134	Treatment	7134 Treatment	Luteal	Luteal	10.96	41.65	Ag	16	754000000	Ineligible - post-treatment	Ineligible - post-treatment	Ineligible - post-treatment	IL-2	0.6	3558	IL2	Below	NA	NA	-0.7369655941662062	Published	CVL	ELISA	Serum progesterone plus LH	BCA
Fidel-2003	7135	Baseline	7135 Baseline	Luteal	Luteal	8.52	162.24	None	0	642000000	Eligible	Eligible	Eligible	IL-2	0.6	3558	IL2	Below	NA	NA	-0.7369655941662062	Published	CVL	ELISA	Serum progesterone plus LH	BCA
Fidel-2003	7135	Treatment	7135 Treatment	Luteal	Luteal	8.14	164.81	PBS	16	214000000	Ineligible - post-treatment	Ineligible - post-treatment	Ineligible - post-treatment	IL-2	0.6	3558	IL2	Below	NA	NA	-0.7369655941662062	Published	CVL	ELISA	Serum progesterone plus LH	BCA
Fidel-2003	7136	Baseline	7136 Baseline	Luteal	Luteal	6.7	131.08	None	0	544000000	Eligible	Eligible	Eligible	IL-2	278.8	3558	IL2	In	NA	NA	8.123086750981061	Published	CVL	ELISA	Serum progesterone plus LH	BCA
Fidel-2003	7136	Treatment	7136 Treatment	Luteal	Luteal	6.89	130.47	Ag	16	283000000	Ineligible - post-treatment	Ineligible - post-treatment	Ineligible - post-treatment	IL-2	194.8	3558	IL2	In	NA	NA	7.60584986719498	Published	CVL	ELISA	Serum progesterone plus LH	BCA
Fidel-2003	7137	Baseline	7137 Baseline	Follicular	Luteal	0.85	278.37	None	0	3082000000	Eligible	Eligible	Eligible	IL-2	154.8	3558	IL2	In	NA	NA	7.274261661257048	Published	CVL	ELISA	Serum progesterone plus LH	BCA
Fidel-2003	7137	Treatment	7137 Treatment	Other	Luteal	1.25	453.38	Ag	16	1420000000	Ineligible - post-treatment	Ineligible - post-treatment	Ineligible - post-treatment	IL-2	128.5	3558	IL2	In	NA	NA	7.005624549193878	Published	CVL	ELISA	Serum progesterone plus LH	BCA
Fidel-2003	7138	Baseline	7138 Baseline	Luteal	Luteal	15.81	126.23	None	0	385000000	Eligible	Eligible	Eligible	IL-2	194.8	3558	IL2	In	NA	NA	7.60584986719498	Published	CVL	ELISA	Serum progesterone plus LH	BCA
Fidel-2003	7138	Treatment	7138 Treatment	Luteal	Luteal	5.6	73.12	Ag	40	287000000	Ineligible - post-treatment	Ineligible - post-treatment	Ineligible - post-treatment	IL-2	150.3	3558	IL2	In	NA	NA	7.231701199029002	Published	CVL	ELISA	Serum progesterone plus LH	BCA
Fidel-2003	7139	Baseline	7139 Baseline	Luteal	Luteal	10.01	75.31	None	0	516000000	Eligible	Eligible	Eligible	IL-2	79.1	3558	IL2	In	NA	NA	6.305605789585429	Published	CVL	ELISA	Serum progesterone plus LH	BCA
Fidel-2003	7139	Treatment	7139 Treatment	Luteal	Luteal	11.36	91.47	PBS	40	527000000	Ineligible - post-treatment	Ineligible - post-treatment	Ineligible - post-treatment	IL-2	0.6	3558	IL2	Below	NA	NA	-0.7369655941662062	Published	CVL	ELISA	Serum progesterone plus LH	BCA
Fidel-2003	7140	Baseline	7140 Baseline	Other	Luteal	2.38	21.95	None	0	488000000	Eligible	Ineligible - serum progesterone outside of allowed windows	Ineligible - serum progesterone outside of allowed windows	IL-2	264	3558	IL2	In	NA	NA	8.044394119358454	Published	CVL	ELISA	Serum progesterone plus LH	BCA
Fidel-2003	7140	Treatment	7140 Treatment	Luteal	Luteal	8.1	67.96	PBS	40	943000000	Ineligible - post-treatment	Ineligible - post-treatment	Ineligible - post-treatment	IL-2	199.7	3558	IL2	In	NA	NA	7.64169052255661	Published	CVL	ELISA	Serum progesterone plus LH	BCA
Fidel-2003	7141	Baseline	7141 Baseline	Luteal	Luteal	8.85	80.01	None	0	663000000	Eligible	Eligible	Eligible	IL-2	155.9	3558	IL2	In	NA	NA	7.284477117810423	Published	CVL	ELISA	Serum progesterone plus LH	BCA
Fidel-2003	7141	Treatment	7141 Treatment	Luteal	Luteal	3.06	26.54	PBS	40	540000000	Ineligible - post-treatment	Ineligible - post-treatment	Ineligible - post-treatment	IL-2	178.1	3558	IL2	In	NA	NA	7.476543706214256	Published	CVL	ELISA	Serum progesterone plus LH	BCA
Fidel-2003	7142	Baseline	7142 Baseline	Luteal	Luteal	28.3	163.56	None	0	1100000000	Eligible	Eligible	Eligible	IL-2	374.4	3558	IL2	In	NA	NA	8.548436624696041	Published	CVL	ELISA	Serum progesterone plus LH	BCA
Fidel-2003	7142	Treatment	7142 Treatment	Luteal	Luteal	16.04	134.16	PBS	40	904000000	Ineligible - post-treatment	Ineligible - post-treatment	Ineligible - post-treatment	IL-2	423.8	3558	IL2	In	NA	NA	8.727239777484808	Published	CVL	ELISA	Serum progesterone plus LH	BCA
Fidel-2003	7143	Baseline	7143 Baseline	Follicular	Luteal	0.28	107.96	None	0	1380000000	Eligible	Eligible	Eligible	IL-2	163.4	3558	IL2	In	NA	NA	7.352264173258321	Published	CVL	ELISA	Serum progesterone plus LH	BCA
Fidel-2003	7143	Treatment	7143 Treatment	Follicular	Luteal	0.24	114.39	PBS	40	1210000000	Ineligible - post-treatment	Ineligible - post-treatment	Ineligible - post-treatment	IL-2	79.1	3558	IL2	In	NA	NA	6.305605789585429	Published	CVL	ELISA	Serum progesterone plus LH	BCA
Fidel-2003	7144	Baseline	7144 Baseline	Luteal	Luteal	20.46	132.18	None	0	1890000000	Eligible	Eligible	Eligible	IL-2	0.6	3558	IL2	Below	NA	NA	-0.7369655941662062	Published	CVL	ELISA	Serum progesterone plus LH	BCA
Fidel-2003	7144	Treatment	7144 Treatment	Luteal	Luteal	12.65	68.24	Ag	40	1130000000	Ineligible - post-treatment	Ineligible - post-treatment	Ineligible - post-treatment	IL-2	113	3558	IL2	In	NA	NA	6.820178962415188	Published	CVL	ELISA	Serum progesterone plus LH	BCA
Fidel-2003	7150	Baseline	7150 Baseline	Follicular	Luteal	0.21	44.18	None	0	486000000	Eligible	Eligible	Eligible	IL-2	186.3	3558	IL2	In	NA	NA	7.541483864054276	Published	CVL	ELISA	Serum progesterone plus LH	BCA
Fidel-2003	7150	Treatment	7150 Treatment	Other	Luteal	NA	NA	PBS	16	459000000	Ineligible - post-treatment	Ineligible - no menstrual cycle information	Ineligible - no menstrual cycle information	IL-2	0.6	3558	IL2	Below	NA	NA	-0.7369655941662062	Published	CVL	ELISA	Serum progesterone plus LH	BCA
Fidel-2003	7151	Baseline	7151 Baseline	Follicular	Luteal	0.26	44	None	0	935000000	Eligible	Eligible	Eligible	IL-2	117.9	3558	IL2	In	NA	NA	6.881419908092401	Published	CVL	ELISA	Serum progesterone plus LH	BCA
Fidel-2003	7151	Treatment	7151 Treatment	Other	Luteal	NA	NA	PBS	16	565000000	Ineligible - post-treatment	Ineligible - no menstrual cycle information	Ineligible - no menstrual cycle information	IL-2	197.3	3558	IL2	In	NA	NA	7.624247145836196	Published	CVL	ELISA	Serum progesterone plus LH	BCA
Fidel-2003	7152	Baseline	7152 Baseline	Follicular	Luteal	0.35	27.94	None	0	1360000000	Eligible	Eligible	Eligible	IL-2	150.3	3558	IL2	In	NA	NA	7.231701199029002	Published	CVL	ELISA	Serum progesterone plus LH	BCA
Fidel-2003	7152	Treatment	7152 Treatment	Other	Luteal	NA	NA	PBS	40	814000000	Ineligible - post-treatment	Ineligible - no menstrual cycle information	Ineligible - no menstrual cycle information	IL-2	201.3	3558	IL2	In	NA	NA	7.653203362033977	Published	CVL	ELISA	Serum progesterone plus LH	BCA
Fidel-2003	7153	Baseline	7153 Baseline	Follicular	Luteal	0.49	72.68	None	0	551000000	Eligible	Eligible	Eligible	IL-2	0.6	3558	IL2	Below	NA	NA	-0.7369655941662062	Published	CVL	ELISA	Serum progesterone plus LH	BCA
Fidel-2003	7153	Treatment	7153 Treatment	Other	Luteal	NA	NA	PBS	16	226000000	Ineligible - post-treatment	Ineligible - no menstrual cycle information	Ineligible - no menstrual cycle information	IL-2	0.6	3558	IL2	Below	NA	NA	-0.7369655941662062	Published	CVL	ELISA	Serum progesterone plus LH	BCA
Fidel-2003	7154	Baseline	7154 Baseline	Follicular	Luteal	0.17	58.13	None	0	339000000	Eligible	Eligible	Eligible	IL-2	0.6	3558	IL2	Below	NA	NA	-0.7369655941662062	Published	CVL	ELISA	Serum progesterone plus LH	BCA
Fidel-2003	7154	Treatment	7154 Treatment	Other	Luteal	NA	NA	Ag	40	569000000	Ineligible - post-treatment	Ineligible - no menstrual cycle information	Ineligible - no menstrual cycle information	IL-2	0.6	3558	IL2	Below	NA	NA	-0.7369655941662062	Published	CVL	ELISA	Serum progesterone plus LH	BCA
Fidel-2003	7155	Baseline	7155 Baseline	Follicular	Luteal	0.42	32.91	None	0	970000000	Eligible	Eligible	Eligible	IL-2	0.6	3558	IL2	Below	NA	NA	-0.7369655941662062	Published	CVL	ELISA	Serum progesterone plus LH	BCA
Fidel-2003	7155	Treatment	7155 Treatment	Other	Luteal	NA	NA	Ag	16	957000000	Ineligible - post-treatment	Ineligible - no menstrual cycle information	Ineligible - no menstrual cycle information	IL-2	0.6	3558	IL2	Below	NA	NA	-0.7369655941662062	Published	CVL	ELISA	Serum progesterone plus LH	BCA
Fidel-2003	7156	Baseline	7156 Baseline	Follicular	Luteal	0.14	46.12	None	0	630000000	Eligible	Eligible	Eligible	IL-2	163.4	3558	IL2	In	NA	NA	7.352264173258321	Published	CVL	ELISA	Serum progesterone plus LH	BCA
Fidel-2003	7156	Treatment	7156 Treatment	Other	Luteal	NA	NA	PBS	16	841000000	Ineligible - post-treatment	Ineligible - no menstrual cycle information	Ineligible - no menstrual cycle information	IL-2	209.9	3558	IL2	In	NA	NA	7.713558356404792	Published	CVL	ELISA	Serum progesterone plus LH	BCA
Fidel-2003	7049	Baseline	7049 Baseline	Follicular	Follicular	0.58	149.44	None	0	503000000	Eligible	Eligible	Eligible	IL-12	0.3	NA	IL12p70	Below	NA	NA	-1.7369655941662063	Published	CVL	ELISA	Serum progesterone plus LH	BCA
Fidel-2003	7049	Treatment	7049 Treatment	Other	Follicular	1.1	141.63	Ag	16	790000000	Ineligible - post-treatment	Ineligible - post-treatment	Ineligible - post-treatment	IL-12	21.443	NA	IL12p70	In	NA	NA	4.422434856202938	Published	CVL	ELISA	Serum progesterone plus LH	BCA
Fidel-2003	7050	Baseline	7050 Baseline	Follicular	Follicular	0.15	78.83	None	0	568000000	Eligible	Eligible	Eligible	IL-12	13.888	NA	IL12p70	In	NA	NA	3.795766947782392	Published	CVL	ELISA	Serum progesterone plus LH	BCA
Fidel-2003	7050	Treatment	7050 Treatment	Follicular	Follicular	0.11	106.85	Ag	16	1312000000	Ineligible - post-treatment	Ineligible - post-treatment	Ineligible - post-treatment	IL-12	4.13	NA	IL12p70	In	NA	NA	2.0461417816447205	Published	CVL	ELISA	Serum progesterone plus LH	BCA
Fidel-2003	7052	Baseline	7052 Baseline	Follicular	Follicular	0.59	34.43	None	0	794000000	Eligible	Eligible	Eligible	IL-12	4.76	NA	IL12p70	In	NA	NA	2.250961573533219	Published	CVL	ELISA	Serum progesterone plus LH	BCA
Fidel-2003	7052	Treatment	7052 Treatment	Follicular	Follicular	0.52	41.53	PBS	16	239000000	Ineligible - post-treatment	Ineligible - post-treatment	Ineligible - post-treatment	IL-12	7.09	NA	IL12p70	In	NA	NA	2.8257856274647914	Published	CVL	ELISA	Serum progesterone plus LH	BCA
Fidel-2003	7053	Baseline	7053 Baseline	Follicular	Follicular	0.41	31.5	None	0	947000000	Eligible	Eligible	Eligible	IL-12	5.61	NA	IL12p70	In	NA	NA	2.488000770834068	Published	CVL	ELISA	Serum progesterone plus LH	BCA
Fidel-2003	7053	Treatment	7053 Treatment	Follicular	Follicular	0.48	23.33	PBS	16	422000000	Ineligible - post-treatment	Ineligible - post-treatment	Ineligible - post-treatment	IL-12	0.3	NA	IL12p70	Below	NA	NA	-1.7369655941662063	Published	CVL	ELISA	Serum progesterone plus LH	BCA
Fidel-2003	7054	Baseline	7054 Baseline	Follicular	Follicular	0.5	19.12	None	0	440000000	Eligible	Eligible	Eligible	IL-12	0.3	NA	IL12p70	Below	NA	NA	-1.7369655941662063	Published	CVL	ELISA	Serum progesterone plus LH	BCA
Fidel-2003	7054	Treatment	7054 Treatment	Follicular	Follicular	0.59	28.17	Ag	16	142000000	Ineligible - post-treatment	Ineligible - post-treatment	Ineligible - post-treatment	IL-12	0.3	NA	IL12p70	Below	NA	NA	-1.7369655941662063	Published	CVL	ELISA	Serum progesterone plus LH	BCA
Fidel-2003	7055	Baseline	7055 Baseline	Follicular	Follicular	0.66	61.42	None	0	371000000	Eligible	Eligible	Eligible	IL-12	0.3	NA	IL12p70	Below	NA	NA	-1.7369655941662063	Published	CVL	ELISA	Serum progesterone plus LH	BCA
Fidel-2003	7055	Treatment	7055 Treatment	Other	Follicular	1.11	63.64	PBS	16	395000000	Ineligible - post-treatment	Ineligible - post-treatment	Ineligible - post-treatment	IL-12	0.3	NA	IL12p70	Below	NA	NA	-1.7369655941662063	Published	CVL	ELISA	Serum progesterone plus LH	BCA
Fidel-2003	7056	Baseline	7056 Baseline	Follicular	Follicular	0.33	51.7	None	0	375000000	Eligible	Eligible	Eligible	IL-12	7.09	NA	IL12p70	In	NA	NA	2.8257856274647914	Published	CVL	ELISA	Serum progesterone plus LH	BCA
Fidel-2003	7056	Treatment	7056 Treatment	Follicular	Follicular	0.44	101.05	Ag	16	426000000	Ineligible - post-treatment	Ineligible - post-treatment	Ineligible - post-treatment	IL-12	4.13	NA	IL12p70	In	NA	NA	2.0461417816447205	Published	CVL	ELISA	Serum progesterone plus LH	BCA
Fidel-2003	7057	Baseline	7057 Baseline	Follicular	Follicular	0.38	5	None	0	656000000	Eligible	Eligible	Eligible	IL-12	1.56	NA	IL12p70	In	NA	NA	0.6415460290875237	Published	CVL	ELISA	Serum progesterone plus LH	BCA
Fidel-2003	7057	Treatment	7057 Treatment	Follicular	Follicular	0.23	5	Ag	40	375000000	Ineligible - post-treatment	Ineligible - post-treatment	Ineligible - post-treatment	IL-12	6.13	NA	IL12p70	In	NA	NA	2.6158870739160567	Published	CVL	ELISA	Serum progesterone plus LH	BCA
Fidel-2003	7058	Baseline	7058 Baseline	Follicular	Follicular	0.18	108.33	None	0	229000000	Eligible	Eligible	Eligible	IL-12	11.361	NA	IL12p70	In	NA	NA	3.5060179219434886	Published	CVL	ELISA	Serum progesterone plus LH	BCA
Fidel-2003	7058	Treatment	7058 Treatment	Follicular	Follicular	0.84	211.41	PBS	40	137000000	Ineligible - post-treatment	Ineligible - post-treatment	Ineligible - post-treatment	IL-12	11.361	NA	IL12p70	In	NA	NA	3.5060179219434886	Published	CVL	ELISA	Serum progesterone plus LH	BCA
Fidel-2003	7059	Baseline	7059 Baseline	Follicular	Follicular	0.68	51.75	None	0	407000000	Eligible	Eligible	Eligible	IL-12	7.979	NA	IL12p70	In	NA	NA	2.9962079462668108	Published	CVL	ELISA	Serum progesterone plus LH	BCA
Fidel-2003	7059	Treatment	7059 Treatment	Follicular	Follicular	0.54	76.82	Ag	16	655000000	Ineligible - post-treatment	Ineligible - post-treatment	Ineligible - post-treatment	IL-12	7.55	NA	IL12p70	In	NA	NA	2.9164766444377164	Published	CVL	ELISA	Serum progesterone plus LH	BCA
Fidel-2003	7060	Baseline	7060 Baseline	Follicular	Follicular	0.13	74.55	None	0	342000000	Eligible	Eligible	Eligible	IL-12	6.13	NA	IL12p70	In	NA	NA	2.6158870739160567	Published	CVL	ELISA	Serum progesterone plus LH	BCA
Fidel-2003	7060	Treatment	7060 Treatment	Follicular	Follicular	0.17	183.99	PBS	40	399000000	Ineligible - post-treatment	Ineligible - post-treatment	Ineligible - post-treatment	IL-12	6.13	NA	IL12p70	In	NA	NA	2.6158870739160567	Published	CVL	ELISA	Serum progesterone plus LH	BCA
Fidel-2003	7061	Baseline	7061 Baseline	Follicular	Follicular	0.15	71.24	None	0	312000000	Eligible	Eligible	Eligible	IL-12	3.43	NA	IL12p70	In	NA	NA	1.7782085763980877	Published	CVL	ELISA	Serum progesterone plus LH	BCA
Fidel-2003	7061	Treatment	7061 Treatment	Follicular	Follicular	0.21	126.75	PBS	16	429000000	Ineligible - post-treatment	Ineligible - post-treatment	Ineligible - post-treatment	IL-12	0.3	NA	IL12p70	Below	NA	NA	-1.7369655941662063	Published	CVL	ELISA	Serum progesterone plus LH	BCA
Fidel-2003	7062	Baseline	7062 Baseline	Follicular	Follicular	0.76	52.84	None	0	804000000	Eligible	Eligible	Eligible	IL-12	18.228	NA	IL12p70	In	NA	NA	4.188084370561152	Published	CVL	ELISA	Serum progesterone plus LH	BCA
Fidel-2003	7062	Treatment	7062 Treatment	Follicular	Follicular	0.73	74.34	PBS	40	585000000	Ineligible - post-treatment	Ineligible - post-treatment	Ineligible - post-treatment	IL-12	19.576	NA	IL12p70	In	NA	NA	4.291014101417303	Published	CVL	ELISA	Serum progesterone plus LH	BCA
Fidel-2003	7063	Baseline	7063 Baseline	Follicular	Follicular	0.29	41.95	None	0	54000000	Eligible	Eligible	Eligible	IL-12	17.723	NA	IL12p70	In	NA	NA	4.147550926703043	Published	CVL	ELISA	Serum progesterone plus LH	BCA
Fidel-2003	7063	Treatment	7063 Treatment	Follicular	Follicular	0.34	67.76	Ag	40	571000000	Ineligible - post-treatment	Ineligible - post-treatment	Ineligible - post-treatment	IL-12	17.595	NA	IL12p70	In	NA	NA	4.13709360897494	Published	CVL	ELISA	Serum progesterone plus LH	BCA
Fidel-2003	7064	Baseline	7064 Baseline	Follicular	Follicular	0.25	38.23	None	0	1030000000	Eligible	Eligible	Eligible	IL-12	17.85	NA	IL12p70	In	NA	NA	4.157852169141737	Published	CVL	ELISA	Serum progesterone plus LH	BCA
Fidel-2003	7064	Treatment	7064 Treatment	Follicular	Follicular	0.2	55.22	Ag	40	644000000	Ineligible - post-treatment	Ineligible - post-treatment	Ineligible - post-treatment	IL-12	17.338	NA	IL12p70	In	NA	NA	4.115865583037919	Published	CVL	ELISA	Serum progesterone plus LH	BCA
Fidel-2003	7065	Baseline	7065 Baseline	Follicular	Follicular	0.34	37.77	None	0	764000000	Eligible	Eligible	Eligible	IL-12	17.85	NA	IL12p70	In	NA	NA	4.157852169141737	Published	CVL	ELISA	Serum progesterone plus LH	BCA
Fidel-2003	7065	Treatment	7065 Treatment	Follicular	Follicular	0.25	91.07	Ag	40	464000000	Ineligible - post-treatment	Ineligible - post-treatment	Ineligible - post-treatment	IL-12	17.338	NA	IL12p70	In	NA	NA	4.115865583037919	Published	CVL	ELISA	Serum progesterone plus LH	BCA
Fidel-2003	7066	Baseline	7066 Baseline	Follicular	Follicular	0.4	396.56	None	0	396000000	Eligible	Eligible	Eligible	IL-12	25.944	NA	IL12p70	In	NA	NA	4.69732902379372	Published	CVL	ELISA	Serum progesterone plus LH	BCA
Fidel-2003	7066	Treatment	7066 Treatment	Follicular	Follicular	0.36	21.55	PBS	40	326000000	Ineligible - post-treatment	Ineligible - post-treatment	Ineligible - post-treatment	IL-12	24.392	NA	IL12p70	In	NA	NA	4.608336150347661	Published	CVL	ELISA	Serum progesterone plus LH	BCA
Fidel-2003	7067	Baseline	7067 Baseline	Follicular	Follicular	0.65	31.24	None	0	606000000	Eligible	Eligible	Eligible	IL-12	24.075	NA	IL12p70	In	NA	NA	4.589463892956097	Published	CVL	ELISA	Serum progesterone plus LH	BCA
Fidel-2003	7067	Treatment	7067 Treatment	Follicular	Follicular	0.61	23.69	Ag	16	308000000	Ineligible - post-treatment	Ineligible - post-treatment	Ineligible - post-treatment	IL-12	25.74	NA	IL12p70	In	NA	NA	4.685940148445977	Published	CVL	ELISA	Serum progesterone plus LH	BCA
Fidel-2003	7068	Baseline	7068 Baseline	Follicular	Follicular	0.33	23.75	None	0	335000000	Eligible	Eligible	Eligible	IL-12	23.755	NA	IL12p70	In	NA	NA	4.570159301636119	Published	CVL	ELISA	Serum progesterone plus LH	BCA
Fidel-2003	7068	Treatment	7068 Treatment	Follicular	Follicular	0.45	38.34	PBS	16	540000000	Ineligible - post-treatment	Ineligible - post-treatment	Ineligible - post-treatment	IL-12	22.34	NA	IL12p70	In	NA	NA	4.48155728070859	Published	CVL	ELISA	Serum progesterone plus LH	BCA
Fidel-2003	7069	Baseline	7069 Baseline	Follicular	Follicular	0.75	16.79	None	0	362000000	Eligible	Eligible	Eligible	IL-12	21.556	NA	IL12p70	In	NA	NA	4.43001758672766	Published	CVL	ELISA	Serum progesterone plus LH	BCA
Fidel-2003	7069	Treatment	7069 Treatment	Follicular	Follicular	0.71	20.47	Ag	16	249000000	Ineligible - post-treatment	Ineligible - post-treatment	Ineligible - post-treatment	IL-12	21.329	NA	IL12p70	In	NA	NA	4.414744422082003	Published	CVL	ELISA	Serum progesterone plus LH	BCA
Fidel-2003	7070	Baseline	7070 Baseline	Follicular	Follicular	0.68	184.44	None	0	717000000	Eligible	Eligible	Eligible	IL-12	0.3	NA	IL12p70	Below	NA	NA	-1.7369655941662063	Published	CVL	ELISA	Serum progesterone plus LH	BCA
Fidel-2003	7070	Treatment	7070 Treatment	Other	Follicular	1.09	297.87	Ag	16	988000000	Ineligible - post-treatment	Ineligible - post-treatment	Ineligible - post-treatment	IL-12	26.94	NA	IL12p70	In	NA	NA	4.751677945687579	Published	CVL	ELISA	Serum progesterone plus LH	BCA
Fidel-2003	7071	Baseline	7071 Baseline	Follicular	Follicular	0.23	24.02	None	0	211000000	Eligible	Eligible	Eligible	IL-12	0.3	NA	IL12p70	Below	NA	NA	-1.7369655941662063	Published	CVL	ELISA	Serum progesterone plus LH	BCA
Fidel-2003	7071	Treatment	7071 Treatment	Follicular	Follicular	0.29	42.73	PBS	16	110000000	Ineligible - post-treatment	Ineligible - post-treatment	Ineligible - post-treatment	IL-12	0.3	NA	IL12p70	Below	NA	NA	-1.7369655941662063	Published	CVL	ELISA	Serum progesterone plus LH	BCA
Fidel-2003	7072	Baseline	7072 Baseline	Follicular	Follicular	0.51	26.95	None	0	446000000	Eligible	Eligible	Eligible	IL-12	0.3	NA	IL12p70	Below	NA	NA	-1.7369655941662063	Published	CVL	ELISA	Serum progesterone plus LH	BCA
Fidel-2003	7072	Treatment	7072 Treatment	Follicular	Follicular	0.54	25.09	Ag	16	347000000	Ineligible - post-treatment	Ineligible - post-treatment	Ineligible - post-treatment	IL-12	0.3	NA	IL12p70	Below	NA	NA	-1.7369655941662063	Published	CVL	ELISA	Serum progesterone plus LH	BCA
Fidel-2003	7073	Baseline	7073 Baseline	Follicular	Follicular	0.47	22.1	None	0	138000000	Eligible	Eligible	Eligible	IL-12	0.3	NA	IL12p70	Below	NA	NA	-1.7369655941662063	Published	CVL	ELISA	Serum progesterone plus LH	BCA
Fidel-2003	7073	Treatment	7073 Treatment	Follicular	Follicular	0.49	21.85	Ag	40	110000000	Ineligible - post-treatment	Ineligible - post-treatment	Ineligible - post-treatment	IL-12	0.3	NA	IL12p70	Below	NA	NA	-1.7369655941662063	Published	CVL	ELISA	Serum progesterone plus LH	BCA
Fidel-2003	7074	Baseline	7074 Baseline	Follicular	Follicular	0.51	22.12	None	0	183000000	Eligible	Eligible	Eligible	IL-12	0.3	NA	IL12p70	Below	NA	NA	-1.7369655941662063	Published	CVL	ELISA	Serum progesterone plus LH	BCA
Fidel-2003	7074	Treatment	7074 Treatment	Follicular	Follicular	0.32	17.26	PBS	40	544000000	Ineligible - post-treatment	Ineligible - post-treatment	Ineligible - post-treatment	IL-12	0.3	NA	IL12p70	Below	NA	NA	-1.7369655941662063	Published	CVL	ELISA	Serum progesterone plus LH	BCA
Fidel-2003	7075	Baseline	7075 Baseline	Follicular	Follicular	0.61	34.05	None	0	352000000	Eligible	Eligible	Eligible	IL-12	0.3	NA	IL12p70	Below	NA	NA	-1.7369655941662063	Published	CVL	ELISA	Serum progesterone plus LH	BCA
Fidel-2003	7075	Treatment	7075 Treatment	Follicular	Follicular	0.52	31.34	PBS	16	220000000	Ineligible - post-treatment	Ineligible - post-treatment	Ineligible - post-treatment	IL-12	0.3	NA	IL12p70	Below	NA	NA	-1.7369655941662063	Published	CVL	ELISA	Serum progesterone plus LH	BCA
Fidel-2003	7076	Baseline	7076 Baseline	Follicular	Follicular	0.31	22	None	0	388000000	Eligible	Eligible	Eligible	IL-12	0.3	NA	IL12p70	Below	NA	NA	-1.7369655941662063	Published	CVL	ELISA	Serum progesterone plus LH	BCA
Fidel-2003	7076	Treatment	7076 Treatment	Follicular	Follicular	0.18	17.99	Ag	16	216000000	Ineligible - post-treatment	Ineligible - post-treatment	Ineligible - post-treatment	IL-12	0.3	NA	IL12p70	Below	NA	NA	-1.7369655941662063	Published	CVL	ELISA	Serum progesterone plus LH	BCA
Fidel-2003	7078	Baseline	7078 Baseline	Follicular	Follicular	0.51	81.26	None	0	340000000	Eligible	Eligible	Eligible	IL-12	0.3	NA	IL12p70	Below	NA	NA	-1.7369655941662063	Published	CVL	ELISA	Serum progesterone plus LH	BCA
Fidel-2003	7078	Treatment	7078 Treatment	Follicular	Follicular	0.67	143.93	PBS	16	308000000	Ineligible - post-treatment	Ineligible - post-treatment	Ineligible - post-treatment	IL-12	0.3	NA	IL12p70	Below	NA	NA	-1.7369655941662063	Published	CVL	ELISA	Serum progesterone plus LH	BCA
Fidel-2003	7079	Baseline	7079 Baseline	Follicular	Follicular	0.26	18.46	None	0	328000000	Eligible	Eligible	Eligible	IL-12	0.3	NA	IL12p70	Below	NA	NA	-1.7369655941662063	Published	CVL	ELISA	Serum progesterone plus LH	BCA
Fidel-2003	7079	Treatment	7079 Treatment	Follicular	Follicular	0.23	41.17	PBS	40	766000000	Ineligible - post-treatment	Ineligible - post-treatment	Ineligible - post-treatment	IL-12	0.3	NA	IL12p70	Below	NA	NA	-1.7369655941662063	Published	CVL	ELISA	Serum progesterone plus LH	BCA
Fidel-2003	7080	Baseline	7080 Baseline	Follicular	Follicular	0.42	66.19	None	0	397000000	Eligible	Eligible	Eligible	IL-12	0.3	NA	IL12p70	Below	NA	NA	-1.7369655941662063	Published	CVL	ELISA	Serum progesterone plus LH	BCA
Fidel-2003	7080	Treatment	7080 Treatment	Follicular	Follicular	0.47	86.34	Ag	16	311000000	Ineligible - post-treatment	Ineligible - post-treatment	Ineligible - post-treatment	IL-12	0.3	NA	IL12p70	Below	NA	NA	-1.7369655941662063	Published	CVL	ELISA	Serum progesterone plus LH	BCA
Fidel-2003	7081	Baseline	7081 Baseline	Follicular	Follicular	0.34	5	None	0	180000000	Eligible	Eligible	Eligible	IL-12	16.605	NA	IL12p70	In	NA	NA	4.053545817727984	Published	CVL	ELISA	Serum progesterone plus LH	BCA
Fidel-2003	7081	Treatment	7081 Treatment	Follicular	Follicular	0.59	5	PBS	16	611000000	Ineligible - post-treatment	Ineligible - post-treatment	Ineligible - post-treatment	IL-12	0.3	NA	IL12p70	Below	NA	NA	-1.7369655941662063	Published	CVL	ELISA	Serum progesterone plus LH	BCA
Fidel-2003	7082	Baseline	7082 Baseline	Follicular	Follicular	0.65	43.17	None	0	526000000	Eligible	Eligible	Eligible	IL-12	26.082	NA	IL12p70	In	NA	NA	4.704982596337155	Published	CVL	ELISA	Serum progesterone plus LH	BCA
Fidel-2003	7082	Treatment	7082 Treatment	Follicular	Follicular	0.72	91.69	Ag	40	513000000	Ineligible - post-treatment	Ineligible - post-treatment	Ineligible - post-treatment	IL-12	0.3	NA	IL12p70	Below	NA	NA	-1.7369655941662063	Published	CVL	ELISA	Serum progesterone plus LH	BCA
Fidel-2003	7083	Baseline	7083 Baseline	Other	Follicular	1.06	44.35	None	0	147000000	Eligible	Ineligible - serum progesterone outside of allowed windows	Ineligible - serum progesterone outside of allowed windows	IL-12	15.54	NA	IL12p70	In	NA	NA	3.957914598632985	Published	CVL	ELISA	Serum progesterone plus LH	BCA
Fidel-2003	7083	Treatment	7083 Treatment	Other	Follicular	1.13	51.61	Ag	16	133000000	Ineligible - post-treatment	Ineligible - post-treatment	Ineligible - post-treatment	IL-12	14.907	NA	IL12p70	In	NA	NA	3.897918042609179	Published	CVL	ELISA	Serum progesterone plus LH	BCA
Fidel-2003	7084	Baseline	7084 Baseline	Follicular	Follicular	0.2	26.41	None	0	534000000.00000006	Eligible	Eligible	Eligible	IL-12	15.54	NA	IL12p70	In	NA	NA	3.957914598632985	Published	CVL	ELISA	Serum progesterone plus LH	BCA
Fidel-2003	7084	Treatment	7084 Treatment	Follicular	Follicular	0.19	30.29	PBS	16	1000000000	Ineligible - post-treatment	Ineligible - post-treatment	Ineligible - post-treatment	IL-12	31.283	NA	IL12p70	In	NA	NA	4.967306966790527	Published	CVL	ELISA	Serum progesterone plus LH	BCA
Fidel-2003	7085	Baseline	7085 Baseline	Follicular	Follicular	0.22	69.53	None	0	501000000	Eligible	Eligible	Eligible	IL-12	15.226	NA	IL12p70	In	NA	NA	3.9284650782021435	Published	CVL	ELISA	Serum progesterone plus LH	BCA
Fidel-2003	7085	Treatment	7085 Treatment	Follicular	Follicular	0.29	56.5	Ag	16	211000000	Ineligible - post-treatment	Ineligible - post-treatment	Ineligible - post-treatment	IL-12	13.054	NA	IL12p70	In	NA	NA	3.706420039301946	Published	CVL	ELISA	Serum progesterone plus LH	BCA
Fidel-2003	7086	Baseline	7086 Baseline	Luteal	Follicular	5.82	95.24	None	0	340000000	Eligible	Eligible	Eligible	IL-12	11.766	NA	IL12p70	In	NA	NA	3.556552036251218	Published	CVL	ELISA	Serum progesterone plus LH	BCA
Fidel-2003	7086	Treatment	7086 Treatment	Luteal	Follicular	6.06	83.92	PBS	40	336000000	Ineligible - post-treatment	Ineligible - post-treatment	Ineligible - post-treatment	IL-12	10.151	NA	IL12p70	In	NA	NA	3.3435499527388814	Published	CVL	ELISA	Serum progesterone plus LH	BCA
Fidel-2003	7087	Baseline	7087 Baseline	Follicular	Follicular	0.92	123.29	None	0	242000000	Eligible	Eligible	Eligible	IL-12	22.436	NA	IL12p70	In	NA	NA	4.487743583019698	Published	CVL	ELISA	Serum progesterone plus LH	BCA
Fidel-2003	7087	Treatment	7087 Treatment	Other	Follicular	2	196.39	Ag	40	534000000.00000006	Ineligible - post-treatment	Ineligible - post-treatment	Ineligible - post-treatment	IL-12	21.212	NA	IL12p70	In	NA	NA	4.4068087484786584	Published	CVL	ELISA	Serum progesterone plus LH	BCA
Fidel-2003	7088	Baseline	7088 Baseline	Follicular	Follicular	0.54	41.12	None	0	520000000	Eligible	Eligible	Eligible	IL-12	22.316	NA	IL12p70	In	NA	NA	4.480006551385989	Published	CVL	ELISA	Serum progesterone plus LH	BCA
Fidel-2003	7088	Treatment	7088 Treatment	Follicular	Follicular	0.54	69.56	PBS	40	618000000	Ineligible - post-treatment	Ineligible - post-treatment	Ineligible - post-treatment	IL-12	22.436	NA	IL12p70	In	NA	NA	4.487743583019698	Published	CVL	ELISA	Serum progesterone plus LH	BCA
Fidel-2003	7089	Baseline	7089 Baseline	Follicular	Follicular	0.74	22.26	None	0	427000000	Eligible	Eligible	Eligible	IL-12	19.936	NA	IL12p70	In	NA	NA	4.317304068361914	Published	CVL	ELISA	Serum progesterone plus LH	BCA
Fidel-2003	7089	Treatment	7089 Treatment	Follicular	Follicular	0.68	30.2	Ag	40	1030000000	Ineligible - post-treatment	Ineligible - post-treatment	Ineligible - post-treatment	IL-12	17.192	NA	IL12p70	In	NA	NA	4.103665482765696	Published	CVL	ELISA	Serum progesterone plus LH	BCA
Fidel-2003	7091	Baseline	7091 Baseline	Follicular	Follicular	0.62	69.47	None	0	326000000	Eligible	Eligible	Eligible	IL-12	18.325	NA	IL12p70	In	NA	NA	4.195741293246449	Published	CVL	ELISA	Serum progesterone plus LH	BCA
Fidel-2003	7091	Treatment	7091 Treatment	Follicular	Follicular	0.67	86.92	PBS	16	88000000	Ineligible - post-treatment	Ineligible - post-treatment	Ineligible - post-treatment	IL-12	19.873	NA	IL12p70	In	NA	NA	4.312737771119909	Published	CVL	ELISA	Serum progesterone plus LH	BCA
Fidel-2003	7092	Baseline	7092 Baseline	Follicular	Follicular	0.38	132.07	None	0	383000000	Eligible	Eligible	Eligible	IL-12	10.062	NA	IL12p70	In	NA	NA	3.3308451896234152	Published	CVL	ELISA	Serum progesterone plus LH	BCA
Fidel-2003	7092	Treatment	7092 Treatment	Other	Follicular	NA	5	Ag	40	195000000	Ineligible - post-treatment	Ineligible - no menstrual cycle information	Ineligible - no menstrual cycle information	IL-12	0.3	NA	IL12p70	Below	NA	NA	-1.7369655941662063	Published	CVL	ELISA	Serum progesterone plus LH	BCA
Fidel-2003	7093	Baseline	7093 Baseline	Other	Follicular	2.27	52.69	None	0	175000000	Eligible	Ineligible - serum progesterone outside of allowed windows	Ineligible - serum progesterone outside of allowed windows	IL-12	0.3	NA	IL12p70	Below	NA	NA	-1.7369655941662063	Published	CVL	ELISA	Serum progesterone plus LH	BCA
Fidel-2003	7093	Treatment	7093 Treatment	Luteal	Follicular	8.92	58.19	PBS	40	441000000	Ineligible - post-treatment	Ineligible - post-treatment	Ineligible - post-treatment	IL-12	0.3	NA	IL12p70	Below	NA	NA	-1.7369655941662063	Published	CVL	ELISA	Serum progesterone plus LH	BCA
Fidel-2003	7094	Baseline	7094 Baseline	Follicular	Follicular	0.57	244.5	None	0	515000000	Eligible	Eligible	Eligible	IL-12	0.3	NA	IL12p70	Below	NA	NA	-1.7369655941662063	Published	CVL	ELISA	Serum progesterone plus LH	BCA
Fidel-2003	7094	Treatment	7094 Treatment	Follicular	Follicular	0.65	85.94	Ag	40	711000000	Ineligible - post-treatment	Ineligible - post-treatment	Ineligible - post-treatment	IL-12	0.3	NA	IL12p70	Below	NA	NA	-1.7369655941662063	Published	CVL	ELISA	Serum progesterone plus LH	BCA
Fidel-2003	7095	Baseline	7095 Baseline	Follicular	Follicular	0.55	7.24	None	0	671000000	Eligible	Eligible	Eligible	IL-12	0.3	NA	IL12p70	Below	NA	NA	-1.7369655941662063	Published	CVL	ELISA	Serum progesterone plus LH	BCA
Fidel-2003	7095	Treatment	7095 Treatment	Follicular	Follicular	0.45	10.22	PBS	40	585000000	Ineligible - post-treatment	Ineligible - post-treatment	Ineligible - post-treatment	IL-12	0.3	NA	IL12p70	Below	NA	NA	-1.7369655941662063	Published	CVL	ELISA	Serum progesterone plus LH	BCA
Fidel-2003	7096	Baseline	7096 Baseline	Follicular	Follicular	0.17	60.76	None	0	1130000000	Eligible	Eligible	Eligible	IL-12	26.987	NA	IL12p70	In	NA	NA	4.75419270393819	Published	CVL	ELISA	Serum progesterone plus LH	BCA
Fidel-2003	7096	Treatment	7096 Treatment	Follicular	Follicular	0.16	62.23	Ag	16	449000000	Ineligible - post-treatment	Ineligible - post-treatment	Ineligible - post-treatment	IL-12	0.3	NA	IL12p70	Below	NA	NA	-1.7369655941662063	Published	CVL	ELISA	Serum progesterone plus LH	BCA
Fidel-2003	7097	Baseline	7097 Baseline	Follicular	Follicular	0.6	129.97	None	0	736000000	Eligible	Eligible	Eligible	IL-12	0.3	NA	IL12p70	Below	NA	NA	-1.7369655941662063	Published	CVL	ELISA	Serum progesterone plus LH	BCA
Fidel-2003	7097	Treatment	7097 Treatment	Follicular	Follicular	0.76	190.61	Ag	16	433000000	Ineligible - post-treatment	Ineligible - post-treatment	Ineligible - post-treatment	IL-12	0.3	NA	IL12p70	Below	NA	NA	-1.7369655941662063	Published	CVL	ELISA	Serum progesterone plus LH	BCA
Fidel-2003	7098	Baseline	7098 Baseline	Other	Follicular	1.71	16.02	None	0	400000000	Eligible	Ineligible - serum progesterone outside of allowed windows	Ineligible - serum progesterone outside of allowed windows	IL-12	0.3	NA	IL12p70	Below	NA	NA	-1.7369655941662063	Published	CVL	ELISA	Serum progesterone plus LH	BCA
Fidel-2003	7098	Treatment	7098 Treatment	Other	Follicular	1.62	16.64	Ag	40	1290000000	Ineligible - post-treatment	Ineligible - post-treatment	Ineligible - post-treatment	IL-12	0.3	NA	IL12p70	Below	NA	NA	-1.7369655941662063	Published	CVL	ELISA	Serum progesterone plus LH	BCA
Fidel-2003	7157	Baseline	7157 Baseline	Periovulatory	Periovulatory	3.73	37.22	None	0	1910000000	Eligible	Eligible	Eligible	IL-12	17.08	NA	IL12p70	In	NA	NA	4.094236069845765	Published	CVL	ELISA	Serum progesterone plus LH	BCA
Fidel-2003	7157	Treatment	7157 Treatment	Periovulatory	Periovulatory	6.82	42.23	PBS	16	380000000	Ineligible - post-treatment	Ineligible - post-treatment	Ineligible - post-treatment	IL-12	4.7	NA	IL12p70	In	NA	NA	2.232660756790275	Published	CVL	ELISA	Serum progesterone plus LH	BCA
Fidel-2003	7158	Baseline	7158 Baseline	Periovulatory	Periovulatory	0.78	251.82	None	0	2650000000	Eligible	Eligible	Eligible	IL-12	22.05	NA	IL12p70	In	NA	NA	4.462706750670158	Published	CVL	ELISA	Serum progesterone plus LH	BCA
Fidel-2003	7158	Treatment	7158 Treatment	Periovulatory	Periovulatory	1.03	262.63	PBS	16	1260000000	Ineligible - post-treatment	Ineligible - post-treatment	Ineligible - post-treatment	IL-12	1.42	NA	IL12p70	In	NA	NA	0.5058909297299573	Published	CVL	ELISA	Serum progesterone plus LH	BCA
Fidel-2003	7159	Baseline	7159 Baseline	Periovulatory	Periovulatory	1.39	19.91	None	0	470000000	Eligible	Eligible	Eligible	IL-12	0.3	NA	IL12p70	Below	NA	NA	-1.7369655941662063	Published	CVL	ELISA	Serum progesterone plus LH	BCA
Fidel-2003	7159	Treatment	7159 Treatment	Periovulatory	Periovulatory	0.66	4.9	PBS	16	1940000000	Ineligible - post-treatment	Ineligible - post-treatment	Ineligible - post-treatment	IL-12	7.72	NA	IL12p70	In	NA	NA	2.948600847493356	Published	CVL	ELISA	Serum progesterone plus LH	BCA
Fidel-2003	7160	Baseline	7160 Baseline	Periovulatory	Periovulatory	2.03	108.08	None	0	190000000	Eligible	Eligible	Eligible	IL-12	0.3	NA	IL12p70	Below	NA	NA	-1.7369655941662063	Published	CVL	ELISA	Serum progesterone plus LH	BCA
Fidel-2003	7160	Treatment	7160 Treatment	Periovulatory	Periovulatory	2.74	59.57	PBS	16	1360000000	Ineligible - post-treatment	Ineligible - post-treatment	Ineligible - post-treatment	IL-12	6.35	NA	IL12p70	In	NA	NA	2.6667565918848033	Published	CVL	ELISA	Serum progesterone plus LH	BCA
Fidel-2003	7161	Baseline	7161 Baseline	Periovulatory	Periovulatory	1.53	96.41	None	0	320000000	Eligible	Eligible	Eligible	IL-12	16.84	NA	IL12p70	In	NA	NA	4.073820233291672	Published	CVL	ELISA	Serum progesterone plus LH	BCA
Fidel-2003	7161	Treatment	7161 Treatment	Periovulatory	Periovulatory	4.65	66	Ag	16	1810000000	Ineligible - post-treatment	Ineligible - post-treatment	Ineligible - post-treatment	IL-12	15.41	NA	IL12p70	In	NA	NA	3.9457949567400608	Published	CVL	ELISA	Serum progesterone plus LH	BCA
Fidel-2003	7162	Baseline	7162 Baseline	Periovulatory	Periovulatory	2.25	112.96	None	0	130000000	Eligible	Eligible	Eligible	IL-12	1.74	NA	IL12p70	In	NA	NA	0.7990873060740036	Published	CVL	ELISA	Serum progesterone plus LH	BCA
Fidel-2003	7162	Treatment	7162 Treatment	Periovulatory	Periovulatory	2.97	64.93	Ag	16	90000000	Ineligible - post-treatment	Ineligible - post-treatment	Ineligible - post-treatment	IL-12	0.3	NA	IL12p70	Below	NA	NA	-1.7369655941662063	Published	CVL	ELISA	Serum progesterone plus LH	BCA
Fidel-2003	7163	Baseline	7163 Baseline	Periovulatory	Periovulatory	4.59	72.25	None	0	90000000	Eligible	Eligible	Eligible	IL-12	10.85	NA	IL12p70	In	NA	NA	3.439623137557117	Published	CVL	ELISA	Serum progesterone plus LH	BCA
Fidel-2003	7163	Treatment	7163 Treatment	Periovulatory	Periovulatory	5.64	81.21	Ag	16	110000000	Ineligible - post-treatment	Ineligible - post-treatment	Ineligible - post-treatment	IL-12	3.87	NA	IL12p70	In	NA	NA	1.9523335663696857	Published	CVL	ELISA	Serum progesterone plus LH	BCA
Fidel-2003	7164	Baseline	7164 Baseline	Periovulatory	Periovulatory	2.98	46.45	None	0	240000000	Eligible	Eligible	Eligible	IL-12	0.3	NA	IL12p70	Below	NA	NA	-1.7369655941662063	Published	CVL	ELISA	Serum progesterone plus LH	BCA
Fidel-2003	7164	Treatment	7164 Treatment	Periovulatory	Periovulatory	6.36	60.71	Ag	16	440000000	Ineligible - post-treatment	Ineligible - post-treatment	Ineligible - post-treatment	IL-12	1.01	NA	IL12p70	In	NA	NA	0.014355292977070054	Published	CVL	ELISA	Serum progesterone plus LH	BCA
Fidel-2003	7165	Baseline	7165 Baseline	Periovulatory	Periovulatory	1.06	143.75	None	0	420000000	Eligible	Eligible	Eligible	IL-12	38.39	NA	IL12p70	In	NA	NA	5.262658655072225	Published	CVL	ELISA	Serum progesterone plus LH	BCA
Fidel-2003	7165	Treatment	7165 Treatment	Periovulatory	Periovulatory	1.22	108.95	PBS	16	340000000	Ineligible - post-treatment	Ineligible - post-treatment	Ineligible - post-treatment	IL-12	6.74	NA	IL12p70	In	NA	NA	2.752748591407134	Published	CVL	ELISA	Serum progesterone plus LH	BCA
Fidel-2003	7166	Baseline	7166 Baseline	Periovulatory	Periovulatory	2.94	60.75	None	0	1240000000	Eligible	Eligible	Eligible	IL-12	5.06	NA	IL12p70	In	NA	NA	2.339137384919585	Published	CVL	ELISA	Serum progesterone plus LH	BCA
Fidel-2003	7166	Treatment	7166 Treatment	Periovulatory	Periovulatory	4.53	45.04	Ag	16	840000000	Ineligible - post-treatment	Ineligible - post-treatment	Ineligible - post-treatment	IL-12	0.3	NA	IL12p70	Below	NA	NA	-1.7369655941662063	Published	CVL	ELISA	Serum progesterone plus LH	BCA
Fidel-2003	7167	Baseline	7167 Baseline	Periovulatory	Periovulatory	1.37	149.72	None	0	80000000	Eligible	Eligible	Eligible	IL-12	29.24	NA	IL12p70	In	NA	NA	4.869871406177713	Published	CVL	ELISA	Serum progesterone plus LH	BCA
Fidel-2003	7167	Treatment	7167 Treatment	Periovulatory	Periovulatory	1.96	99.85	Ag	16	280000000	Ineligible - post-treatment	Ineligible - post-treatment	Ineligible - post-treatment	IL-12	0.6	NA	IL12p70	In	NA	NA	-0.7369655941662062	Published	CVL	ELISA	Serum progesterone plus LH	BCA
Fidel-2003	7168	Baseline	7168 Baseline	Periovulatory	Periovulatory	2.15	215.53	None	0	160000000	Eligible	Eligible	Eligible	IL-12	7.83	NA	IL12p70	In	NA	NA	2.969012307516316	Published	CVL	ELISA	Serum progesterone plus LH	BCA
Fidel-2003	7168	Treatment	7168 Treatment	Periovulatory	Periovulatory	2.07	139.02	PBS	16	430000000	Ineligible - post-treatment	Ineligible - post-treatment	Ineligible - post-treatment	IL-12	0.3	NA	IL12p70	Below	NA	NA	-1.7369655941662063	Published	CVL	ELISA	Serum progesterone plus LH	BCA
Fidel-2003	7169	Baseline	7169 Baseline	Periovulatory	Periovulatory	1.06	213.58	None	0	380000000	Eligible	Eligible	Eligible	IL-12	33.8	NA	IL12p70	In	NA	NA	5.078951341394822	Published	CVL	ELISA	Serum progesterone plus LH	BCA
Fidel-2003	7169	Treatment	7169 Treatment	Periovulatory	Periovulatory	1.8	125.69	Ag	16	530000000	Ineligible - post-treatment	Ineligible - post-treatment	Ineligible - post-treatment	IL-12	23.17	NA	IL12p70	In	NA	NA	4.534186139090097	Published	CVL	ELISA	Serum progesterone plus LH	BCA
Fidel-2003	7170	Baseline	7170 Baseline	Periovulatory	Periovulatory	6.79	65.85	None	0	430000000	Eligible	Eligible	Eligible	IL-12	7.73	NA	IL12p70	In	NA	NA	2.950468414150123	Published	CVL	ELISA	Serum progesterone plus LH	BCA
Fidel-2003	7170	Treatment	7170 Treatment	Periovulatory	Periovulatory	7.55	67.85	Ag	16	440000000	Ineligible - post-treatment	Ineligible - post-treatment	Ineligible - post-treatment	IL-12	4.8	NA	IL12p70	In	NA	NA	2.263034405833794	Published	CVL	ELISA	Serum progesterone plus LH	BCA
Fidel-2003	7171	Baseline	7171 Baseline	Periovulatory	Periovulatory	1.35	39.79	None	0	230000000	Eligible	Eligible	Eligible	IL-12	8.66	NA	IL12p70	In	NA	NA	3.114367024952	Published	CVL	ELISA	Serum progesterone plus LH	BCA
Fidel-2003	7171	Treatment	7171 Treatment	Periovulatory	Periovulatory	2.81	49.84	PBS	16	690000000	Ineligible - post-treatment	Ineligible - post-treatment	Ineligible - post-treatment	IL-12	1.66	NA	IL12p70	In	NA	NA	0.7311832415721999	Published	CVL	ELISA	Serum progesterone plus LH	BCA
Fidel-2003	7172	Baseline	7172 Baseline	Periovulatory	Periovulatory	1.47	99.57	None	0	500000000	Eligible	Eligible	Eligible	IL-12	0.3	NA	IL12p70	Below	NA	NA	-1.7369655941662063	Published	CVL	ELISA	Serum progesterone plus LH	BCA
Fidel-2003	7172	Treatment	7172 Treatment	Periovulatory	Periovulatory	2.37	38.42	PBS	16	490000000	Ineligible - post-treatment	Ineligible - post-treatment	Ineligible - post-treatment	IL-12	6.74	NA	IL12p70	In	NA	NA	2.752748591407134	Published	CVL	ELISA	Serum progesterone plus LH	BCA
Fidel-2003	7173	Baseline	7173 Baseline	Periovulatory	Periovulatory	4.25	130.68	None	0	470000000	Eligible	Eligible	Eligible	IL-12	21.92	NA	IL12p70	In	NA	NA	4.454175893185802	Published	CVL	ELISA	Serum progesterone plus LH	BCA
Fidel-2003	7173	Treatment	7173 Treatment	Periovulatory	Periovulatory	7.49	153.32	Ag	16	1480000000	Ineligible - post-treatment	Ineligible - post-treatment	Ineligible - post-treatment	IL-12	1.58	NA	IL12p70	In	NA	NA	0.6599245584023783	Published	CVL	ELISA	Serum progesterone plus LH	BCA
Fidel-2003	7174	Baseline	7174 Baseline	Periovulatory	Periovulatory	1.68	131.76	None	0	290000000	Eligible	Eligible	Eligible	IL-12	16.99	NA	IL12p70	In	NA	NA	4.086613947409496	Published	CVL	ELISA	Serum progesterone plus LH	BCA
Fidel-2003	7174	Treatment	7174 Treatment	Periovulatory	Periovulatory	3.25	58.46	PBS	16	650000000	Ineligible - post-treatment	Ineligible - post-treatment	Ineligible - post-treatment	IL-12	28.56	NA	IL12p70	In	NA	NA	4.8359240742543745	Published	CVL	ELISA	Serum progesterone plus LH	BCA
Fidel-2003	7100	Baseline	7100 Baseline	Luteal	Luteal	19.91	48.87	None	0	736000000	Eligible	Eligible	Eligible	IL-12	249.66	NA	IL12p70	In	NA	NA	7.963820883991191	Published	CVL	ELISA	Serum progesterone plus LH	BCA
Fidel-2003	7100	Treatment	7100 Treatment	Luteal	Luteal	26.36	58.33	Ag	40	594000000	Ineligible - post-treatment	Ineligible - post-treatment	Ineligible - post-treatment	IL-12	194.08	NA	IL12p70	In	NA	NA	7.600507645345786	Published	CVL	ELISA	Serum progesterone plus LH	BCA
Fidel-2003	7101	Baseline	7101 Baseline	Luteal	Luteal	4.33	97.75	None	0	1240000000	Eligible	Eligible	Eligible	IL-12	471.86	NA	IL12p70	In	NA	NA	8.882215067866268	Published	CVL	ELISA	Serum progesterone plus LH	BCA
Fidel-2003	7101	Treatment	7101 Treatment	Luteal	Luteal	4.5	105.89	Ag	16	592000000	Ineligible - post-treatment	Ineligible - post-treatment	Ineligible - post-treatment	IL-12	7.72	NA	IL12p70	In	NA	NA	2.948600847493356	Published	CVL	ELISA	Serum progesterone plus LH	BCA
Fidel-2003	7102	Baseline	7102 Baseline	Follicular	Luteal	0.36	16.99	None	0	1120000000	Eligible	Eligible	Eligible	IL-12	22.34	NA	IL12p70	In	NA	NA	4.48155728070859	Published	CVL	ELISA	Serum progesterone plus LH	BCA
Fidel-2003	7102	Treatment	7102 Treatment	Follicular	Luteal	0.28	30.74	Ag	16	1090000000	Ineligible - post-treatment	Ineligible - post-treatment	Ineligible - post-treatment	IL-12	49.97	NA	IL12p70	In	NA	NA	5.642990312961163	Published	CVL	ELISA	Serum progesterone plus LH	BCA
Fidel-2003	7103	Baseline	7103 Baseline	Luteal	Luteal	3.43	51.23	None	0	1268000000	Eligible	Eligible	Eligible	IL-12	30.48	NA	IL12p70	In	NA	NA	4.929790997718597	Published	CVL	ELISA	Serum progesterone plus LH	BCA
Fidel-2003	7103	Treatment	7103 Treatment	Other	Luteal	1.21	27.22	PBS	16	1080000000	Ineligible - post-treatment	Ineligible - post-treatment	Ineligible - post-treatment	IL-12	53.05	NA	IL12p70	In	NA	NA	5.729280846027402	Published	CVL	ELISA	Serum progesterone plus LH	BCA
Fidel-2003	7104	Baseline	7104 Baseline	Luteal	Luteal	8.73	162.24	None	0	896000000	Eligible	Eligible	Eligible	IL-12	107.82	NA	IL12p70	In	NA	NA	6.7524810044563734	Published	CVL	ELISA	Serum progesterone plus LH	BCA
Fidel-2003	7104	Treatment	7104 Treatment	Luteal	Luteal	8.2	156.63	PBS	16	267000000.00000003	Ineligible - post-treatment	Ineligible - post-treatment	Ineligible - post-treatment	IL-12	268.22	NA	IL12p70	In	NA	NA	8.067273006528804	Published	CVL	ELISA	Serum progesterone plus LH	BCA
Fidel-2003	7105	Baseline	7105 Baseline	Luteal	Luteal	5.18	101.12	None	0	1390000000	Eligible	Eligible	Eligible	IL-12	154.32	NA	IL12p70	In	NA	NA	7.269781238274379	Published	CVL	ELISA	Serum progesterone plus LH	BCA
Fidel-2003	7105	Treatment	7105 Treatment	Luteal	Luteal	5.17	102.83	Ag	16	860000000	Ineligible - post-treatment	Ineligible - post-treatment	Ineligible - post-treatment	IL-12	78.42	NA	IL12p70	In	NA	NA	6.2931497367418645	Published	CVL	ELISA	Serum progesterone plus LH	BCA
Fidel-2003	7106	Baseline	7106 Baseline	Luteal	Luteal	7.25	68.52	None	0	946000000	Eligible	Eligible	Eligible	IL-12	86.71	NA	IL12p70	In	NA	NA	6.438126479550952	Published	CVL	ELISA	Serum progesterone plus LH	BCA
Fidel-2003	7106	Treatment	7106 Treatment	Luteal	Luteal	5.89	75.47	PBS	40	753000000	Ineligible - post-treatment	Ineligible - post-treatment	Ineligible - post-treatment	IL-12	57.94	NA	IL12p70	In	NA	NA	5.856487779495678	Published	CVL	ELISA	Serum progesterone plus LH	BCA
Fidel-2003	7107	Baseline	7107 Baseline	Follicular	Luteal	0.25	5	None	0	808000000	Eligible	Eligible	Eligible	IL-12	56.98	NA	IL12p70	In	NA	NA	5.832383716549127	Published	CVL	ELISA	Serum progesterone plus LH	BCA
Fidel-2003	7107	Treatment	7107 Treatment	Follicular	Luteal	0.27	5	PBS	16	233000000	Ineligible - post-treatment	Ineligible - post-treatment	Ineligible - post-treatment	IL-12	117.79	NA	IL12p70	In	NA	NA	6.880073253876945	Published	CVL	ELISA	Serum progesterone plus LH	BCA
Fidel-2003	7108	Baseline	7108 Baseline	Luteal	Luteal	16.77	57.2	None	0	372000000	Eligible	Eligible	Eligible	IL-12	126.13	NA	IL12p70	In	NA	NA	6.9787676510367875	Published	CVL	ELISA	Serum progesterone plus LH	BCA
Fidel-2003	7108	Treatment	7108 Treatment	Luteal	Luteal	18.26	67.25	Ag	16	405000000	Ineligible - post-treatment	Ineligible - post-treatment	Ineligible - post-treatment	IL-12	104.59	NA	IL12p70	In	NA	NA	6.70860110981008	Published	CVL	ELISA	Serum progesterone plus LH	BCA
Fidel-2003	7109	Baseline	7109 Baseline	Luteal	Luteal	30.56	83.52	None	0	390000000	Eligible	Eligible	Eligible	IL-12	154.32	NA	IL12p70	In	NA	NA	7.269781238274379	Published	CVL	ELISA	Serum progesterone plus LH	BCA
Fidel-2003	7109	Treatment	7109 Treatment	Luteal	Luteal	31.35	74.5	Ag	16	417000000	Ineligible - post-treatment	Ineligible - post-treatment	Ineligible - post-treatment	IL-12	119.61	NA	IL12p70	In	NA	NA	6.902194200943762	Published	CVL	ELISA	Serum progesterone plus LH	BCA
Fidel-2003	7110	Baseline	7110 Baseline	Luteal	Luteal	9.64	74.7	None	0	412000000	Eligible	Eligible	Eligible	IL-12	106.54	NA	IL12p70	In	NA	NA	6.735251375786425	Published	CVL	ELISA	Serum progesterone plus LH	BCA
Fidel-2003	7110	Treatment	7110 Treatment	Luteal	Luteal	7.36	61.82	PBS	16	242000000	Ineligible - post-treatment	Ineligible - post-treatment	Ineligible - post-treatment	IL-12	105.89	NA	IL12p70	In	NA	NA	6.726422540846136	Published	CVL	ELISA	Serum progesterone plus LH	BCA
Fidel-2003	7111	Baseline	7111 Baseline	Luteal	Luteal	19.33	105.25	None	0	421000000	Eligible	Eligible	Eligible	IL-12	106.54	NA	IL12p70	In	NA	NA	6.735251375786425	Published	CVL	ELISA	Serum progesterone plus LH	BCA
Fidel-2003	7111	Treatment	7111 Treatment	Luteal	Luteal	25.17	92.22	Ag	40	364000000	Ineligible - post-treatment	Ineligible - post-treatment	Ineligible - post-treatment	IL-12	110.36	NA	IL12p70	In	NA	NA	6.786073551578548	Published	CVL	ELISA	Serum progesterone plus LH	BCA
Fidel-2003	7112	Baseline	7112 Baseline	Luteal	Luteal	14.08	79.2	None	0	395000000	Eligible	Eligible	Eligible	IL-12	95.22	NA	IL12p70	In	NA	NA	6.573192723781613	Published	CVL	ELISA	Serum progesterone plus LH	BCA
Fidel-2003	7112	Treatment	7112 Treatment	Luteal	Luteal	14.82	93.63	PBS	40	274000000	Ineligible - post-treatment	Ineligible - post-treatment	Ineligible - post-treatment	IL-12	94.53	NA	IL12p70	In	NA	NA	6.562700349963971	Published	CVL	ELISA	Serum progesterone plus LH	BCA
Fidel-2003	7113	Baseline	7113 Baseline	Luteal	Luteal	6.46	164.6	None	0	877000000	Eligible	Eligible	Eligible	IL-12	73.65	NA	IL12p70	In	NA	NA	6.202613620148487	Published	CVL	ELISA	Serum progesterone plus LH	BCA
Fidel-2003	7113	Treatment	7113 Treatment	Other	Luteal	1.33	31.55	Ag	40	345000000	Ineligible - post-treatment	Ineligible - post-treatment	Ineligible - post-treatment	IL-12	79.96	NA	IL12p70	In	NA	NA	6.321206566969903	Published	CVL	ELISA	Serum progesterone plus LH	BCA
Fidel-2003	7114	Baseline	7114 Baseline	Luteal	Luteal	4.95	88.65	None	0	503000000	Eligible	Eligible	Eligible	IL-12	70.36	NA	IL12p70	In	NA	NA	6.136683577697236	Published	CVL	ELISA	Serum progesterone plus LH	BCA
Fidel-2003	7114	Treatment	7114 Treatment	Luteal	Luteal	9.87	119.04	Ag	40	301000000	Ineligible - post-treatment	Ineligible - post-treatment	Ineligible - post-treatment	IL-12	91.73	NA	IL12p70	In	NA	NA	6.519321734629434	Published	CVL	ELISA	Serum progesterone plus LH	BCA
Fidel-2003	7115	Baseline	7115 Baseline	Luteal	Luteal	19.29	101.01	None	0	246000000	Eligible	Eligible	Eligible	IL-12	67.83	NA	IL12p70	In	NA	NA	6.083851587697961	Published	CVL	ELISA	Serum progesterone plus LH	BCA
Fidel-2003	7115	Treatment	7115 Treatment	Luteal	Luteal	12.67	76.08	Ag	16	333000000	Ineligible - post-treatment	Ineligible - post-treatment	Ineligible - post-treatment	IL-12	85.97	NA	IL12p70	In	NA	NA	6.4257614011908375	Published	CVL	ELISA	Serum progesterone plus LH	BCA
Fidel-2003	7116	Baseline	7116 Baseline	Luteal	Luteal	4.76	56.81	None	0	545000000	Eligible	Eligible	Eligible	IL-12	58.88	NA	IL12p70	In	NA	NA	5.879705766282288	Published	CVL	ELISA	Serum progesterone plus LH	BCA
Fidel-2003	7116	Treatment	7116 Treatment	Luteal	Luteal	6.98	90.69	Ag	16	438000000	Ineligible - post-treatment	Ineligible - post-treatment	Ineligible - post-treatment	IL-12	59.81	NA	IL12p70	In	NA	NA	5.902314812492626	Published	CVL	ELISA	Serum progesterone plus LH	BCA
Fidel-2003	7117	Baseline	7117 Baseline	Luteal	Luteal	5.29	77.69	None	0	337000000	Eligible	Eligible	Eligible	IL-12	79.96	NA	IL12p70	In	NA	NA	6.321206566969903	Published	CVL	ELISA	Serum progesterone plus LH	BCA
Fidel-2003	7117	Treatment	7117 Treatment	Other	Luteal	2.5	54.62	PBS	16	259000000	Ineligible - post-treatment	Ineligible - post-treatment	Ineligible - post-treatment	IL-12	33.33	NA	IL12p70	In	NA	NA	5.058749412335524	Published	CVL	ELISA	Serum progesterone plus LH	BCA
Fidel-2003	7118	Baseline	7118 Baseline	Follicular	Luteal	0.27	34.6	None	0	380000000	Eligible	Eligible	Eligible	IL-12	41.03	NA	IL12p70	In	NA	NA	5.35860724911781	Published	CVL	ELISA	Serum progesterone plus LH	BCA
Fidel-2003	7118	Treatment	7118 Treatment	Follicular	Luteal	0.24	37.07	PBS	16	522000000	Ineligible - post-treatment	Ineligible - post-treatment	Ineligible - post-treatment	IL-12	48.92	NA	IL12p70	In	NA	NA	5.612352498752662	Published	CVL	ELISA	Serum progesterone plus LH	BCA
Fidel-2003	7119	Baseline	7119 Baseline	Luteal	Luteal	15.78	122.53	None	0	538000000	Eligible	Eligible	Eligible	IL-12	103.29	NA	IL12p70	In	NA	NA	6.690556776516347	Published	CVL	ELISA	Serum progesterone plus LH	BCA
Fidel-2003	7119	Treatment	7119 Treatment	Luteal	Luteal	11.41	83.16	Ag	40	299000000	Ineligible - post-treatment	Ineligible - post-treatment	Ineligible - post-treatment	IL-12	80.73	NA	IL12p70	In	NA	NA	6.335032986586849	Published	CVL	ELISA	Serum progesterone plus LH	BCA
Fidel-2003	7120	Baseline	7120 Baseline	Luteal	Luteal	4.92	83.16	None	0	451000000	Eligible	Eligible	Eligible	IL-12	97.27	NA	IL12p70	In	NA	NA	6.603923012690484	Published	CVL	ELISA	Serum progesterone plus LH	BCA
Fidel-2003	7120	Treatment	7120 Treatment	Luteal	Luteal	9.04	83.35	PBS	40	1050000000	Ineligible - post-treatment	Ineligible - post-treatment	Ineligible - post-treatment	IL-12	46.76	NA	IL12p70	In	NA	NA	5.547203024756931	Published	CVL	ELISA	Serum progesterone plus LH	BCA
Fidel-2003	7121	Baseline	7121 Baseline	Luteal	Luteal	3.92	37.7	None	0	249000000	Eligible	Eligible	Eligible	IL-12	58.88	NA	IL12p70	In	NA	NA	5.879705766282288	Published	CVL	ELISA	Serum progesterone plus LH	BCA
Fidel-2003	7121	Treatment	7121 Treatment	Luteal	Luteal	4.09	39.6	Ag	16	195000000	Ineligible - post-treatment	Ineligible - post-treatment	Ineligible - post-treatment	IL-12	108.46	NA	IL12p70	In	NA	NA	6.761019265240484	Published	CVL	ELISA	Serum progesterone plus LH	BCA
Fidel-2003	7122	Baseline	7122 Baseline	Luteal	Luteal	6.37	86.65	None	0	890000000	Eligible	Eligible	Eligible	IL-12	96.59	NA	IL12p70	In	NA	NA	6.593801928904964	Published	CVL	ELISA	Serum progesterone plus LH	BCA
Fidel-2003	7122	Treatment	7122 Treatment	Luteal	Luteal	4.16	77.95	Ag	16	656000000	Ineligible - post-treatment	Ineligible - post-treatment	Ineligible - post-treatment	IL-12	56.02	NA	IL12p70	In	NA	NA	5.807870078299782	Published	CVL	ELISA	Serum progesterone plus LH	BCA
Fidel-2003	7123	Baseline	7123 Baseline	Luteal	Luteal	26.02	155.85	None	0	1164000000	Eligible	Eligible	Eligible	IL-12	69.52	NA	IL12p70	In	NA	NA	6.119356177039675	Published	CVL	ELISA	Serum progesterone plus LH	BCA
Fidel-2003	7123	Treatment	7123 Treatment	Luteal	Luteal	20.34	126.68	PBS	16	1200000000	Ineligible - post-treatment	Ineligible - post-treatment	Ineligible - post-treatment	IL-12	98.63	NA	IL12p70	In	NA	NA	6.623954628592516	Published	CVL	ELISA	Serum progesterone plus LH	BCA
Fidel-2003	7124	Baseline	7124 Baseline	Follicular	Luteal	0.2	6.34	None	0	630000000	Eligible	Eligible	Eligible	IL-12	84.5	NA	IL12p70	In	NA	NA	6.400879436282184	Published	CVL	ELISA	Serum progesterone plus LH	BCA
Fidel-2003	7124	Treatment	7124 Treatment	Follicular	Luteal	0.2	13.14	Ag	40	413000000	Ineligible - post-treatment	Ineligible - post-treatment	Ineligible - post-treatment	IL-12	92.44	NA	IL12p70	In	NA	NA	6.530445354692906	Published	CVL	ELISA	Serum progesterone plus LH	BCA
Fidel-2003	7125	Baseline	7125 Baseline	Follicular	Luteal	0.14	17.39	None	0	588000000	Eligible	Eligible	Eligible	IL-12	80.73	NA	IL12p70	In	NA	NA	6.335032986586849	Published	CVL	ELISA	Serum progesterone plus LH	BCA
Fidel-2003	7125	Treatment	7125 Treatment	Follicular	Luteal	0.2	20.29	Ag	16	548000000	Ineligible - post-treatment	Ineligible - post-treatment	Ineligible - post-treatment	IL-12	79.96	NA	IL12p70	In	NA	NA	6.321206566969903	Published	CVL	ELISA	Serum progesterone plus LH	BCA
Fidel-2003	7126	Baseline	7126 Baseline	Follicular	Luteal	0.33	33.65	None	0	661000000	Eligible	Eligible	Eligible	IL-12	89.6	NA	IL12p70	In	NA	NA	6.485426827170242	Published	CVL	ELISA	Serum progesterone plus LH	BCA
Fidel-2003	7126	Treatment	7126 Treatment	Follicular	Luteal	0.35	50.38	PBS	40	617000000	Ineligible - post-treatment	Ineligible - post-treatment	Ineligible - post-treatment	IL-12	59.81	NA	IL12p70	In	NA	NA	5.902314812492626	Published	CVL	ELISA	Serum progesterone plus LH	BCA
Fidel-2003	7127	Baseline	7127 Baseline	Luteal	Luteal	4.82	98.27	None	0	280000000	Eligible	Eligible	Eligible	IL-12	70.36	NA	IL12p70	In	NA	NA	6.136683577697236	Published	CVL	ELISA	Serum progesterone plus LH	BCA
Fidel-2003	7127	Treatment	7127 Treatment	Other	Luteal	2.33	54.22	PBS	16	261000000	Ineligible - post-treatment	Ineligible - post-treatment	Ineligible - post-treatment	IL-12	70.36	NA	IL12p70	In	NA	NA	6.136683577697236	Published	CVL	ELISA	Serum progesterone plus LH	BCA
Fidel-2003	7128	Baseline	7128 Baseline	Luteal	Luteal	11.2	228.18	None	0	1044999999.9999999	Eligible	Eligible	Eligible	IL-12	78.42	NA	IL12p70	In	NA	NA	6.2931497367418645	Published	CVL	ELISA	Serum progesterone plus LH	BCA
Fidel-2003	7128	Treatment	7128 Treatment	Luteal	Luteal	7.03	231.74	Ag	40	627000000	Ineligible - post-treatment	Ineligible - post-treatment	Ineligible - post-treatment	IL-12	60.74	NA	IL12p70	In	NA	NA	5.924575003392735	Published	CVL	ELISA	Serum progesterone plus LH	BCA
Fidel-2003	7129	Baseline	7129 Baseline	Luteal	Luteal	14.65	99.64	None	0	1190000000	Eligible	Eligible	Eligible	IL-12	80.73	NA	IL12p70	In	NA	NA	6.335032986586849	Published	CVL	ELISA	Serum progesterone plus LH	BCA
Fidel-2003	7129	Treatment	7129 Treatment	Luteal	Luteal	13.76	84.27	Ag	16	395000000	Ineligible - post-treatment	Ineligible - post-treatment	Ineligible - post-treatment	IL-12	57.94	NA	IL12p70	In	NA	NA	5.856487779495678	Published	CVL	ELISA	Serum progesterone plus LH	BCA
Fidel-2003	7130	Baseline	7130 Baseline	Luteal	Luteal	16.15	152.8	None	0	256000000	Eligible	Eligible	Eligible	IL-12	72.84	NA	IL12p70	In	NA	NA	6.186659017202113	Published	CVL	ELISA	Serum progesterone plus LH	BCA
Fidel-2003	7130	Treatment	7130 Treatment	Luteal	Luteal	9.06	106.08	PBS	40	464000000	Ineligible - post-treatment	Ineligible - post-treatment	Ineligible - post-treatment	IL-12	68.68	NA	IL12p70	In	NA	NA	6.101818134227409	Published	CVL	ELISA	Serum progesterone plus LH	BCA
Fidel-2003	7131	Baseline	7131 Baseline	Other	Luteal	2.72	41.62	None	0	312000000	Eligible	Ineligible - serum progesterone outside of allowed windows	Ineligible - serum progesterone outside of allowed windows	IL-12	63.46	NA	IL12p70	In	NA	NA	5.987775616142913	Published	CVL	ELISA	Serum progesterone plus LH	BCA
Fidel-2003	7131	Treatment	7131 Treatment	Luteal	Luteal	5.23	34.13	PBS	16	315000000	Ineligible - post-treatment	Ineligible - post-treatment	Ineligible - post-treatment	IL-12	78.42	NA	IL12p70	In	NA	NA	6.2931497367418645	Published	CVL	ELISA	Serum progesterone plus LH	BCA
Fidel-2003	7132	Baseline	7132 Baseline	Luteal	Luteal	4.71	51.04	None	0	457000000	Eligible	Eligible	Eligible	IL-12	107.82	NA	IL12p70	In	NA	NA	6.7524810044563734	Published	CVL	ELISA	Serum progesterone plus LH	BCA
Fidel-2003	7132	Treatment	7132 Treatment	Other	Luteal	2.36	27.95	PBS	16	378000000	Ineligible - post-treatment	Ineligible - post-treatment	Ineligible - post-treatment	IL-12	124.96	NA	IL12p70	In	NA	NA	6.965322548367254	Published	CVL	ELISA	Serum progesterone plus LH	BCA
Fidel-2003	7133	Baseline	7133 Baseline	Luteal	Luteal	8.28	74.79	None	0	931000000	Eligible	Eligible	Eligible	IL-12	107.82	NA	IL12p70	In	NA	NA	6.7524810044563734	Published	CVL	ELISA	Serum progesterone plus LH	BCA
Fidel-2003	7133	Treatment	7133 Treatment	Luteal	Luteal	10.35	67.35	Ag	40	661000000	Ineligible - post-treatment	Ineligible - post-treatment	Ineligible - post-treatment	IL-12	126.13	NA	IL12p70	In	NA	NA	6.9787676510367875	Published	CVL	ELISA	Serum progesterone plus LH	BCA
Fidel-2003	7134	Baseline	7134 Baseline	Luteal	Luteal	7.69	42.79	None	0	1070000000.0000001	Eligible	Eligible	Eligible	IL-12	103.94	NA	IL12p70	In	NA	NA	6.699607153893178	Published	CVL	ELISA	Serum progesterone plus LH	BCA
Fidel-2003	7134	Treatment	7134 Treatment	Luteal	Luteal	10.96	41.65	Ag	16	754000000	Ineligible - post-treatment	Ineligible - post-treatment	Ineligible - post-treatment	IL-12	98.63	NA	IL12p70	In	NA	NA	6.623954628592516	Published	CVL	ELISA	Serum progesterone plus LH	BCA
Fidel-2003	7135	Baseline	7135 Baseline	Luteal	Luteal	8.52	162.24	None	0	642000000	Eligible	Eligible	Eligible	IL-12	107.82	NA	IL12p70	In	NA	NA	6.7524810044563734	Published	CVL	ELISA	Serum progesterone plus LH	BCA
Fidel-2003	7135	Treatment	7135 Treatment	Luteal	Luteal	8.14	164.81	PBS	16	214000000	Ineligible - post-treatment	Ineligible - post-treatment	Ineligible - post-treatment	IL-12	110.36	NA	IL12p70	In	NA	NA	6.786073551578548	Published	CVL	ELISA	Serum progesterone plus LH	BCA
Fidel-2003	7136	Baseline	7136 Baseline	Luteal	Luteal	6.7	131.08	None	0	544000000	Eligible	Eligible	Eligible	IL-12	141.97	NA	IL12p70	In	NA	NA	7.149442292576572	Published	CVL	ELISA	Serum progesterone plus LH	BCA
Fidel-2003	7136	Treatment	7136 Treatment	Luteal	Luteal	6.89	130.47	Ag	16	283000000	Ineligible - post-treatment	Ineligible - post-treatment	Ineligible - post-treatment	IL-12	161.59	NA	IL12p70	In	NA	NA	7.3361941094188525	Published	CVL	ELISA	Serum progesterone plus LH	BCA
Fidel-2003	7137	Baseline	7137 Baseline	Follicular	Luteal	0.85	278.37	None	0	3082000000	Eligible	Eligible	Eligible	IL-12	135.31	NA	IL12p70	In	NA	NA	7.080124654494115	Published	CVL	ELISA	Serum progesterone plus LH	BCA
Fidel-2003	7137	Treatment	7137 Treatment	Other	Luteal	1.25	453.38	Ag	16	1420000000	Ineligible - post-treatment	Ineligible - post-treatment	Ineligible - post-treatment	IL-12	133.61	NA	IL12p70	In	NA	NA	7.061884179701249	Published	CVL	ELISA	Serum progesterone plus LH	BCA
Fidel-2003	7138	Baseline	7138 Baseline	Luteal	Luteal	15.81	126.23	None	0	385000000	Eligible	Eligible	Eligible	IL-12	123.78	NA	IL12p70	In	NA	NA	6.951634416832916	Published	CVL	ELISA	Serum progesterone plus LH	BCA
Fidel-2003	7138	Treatment	7138 Treatment	Luteal	Luteal	5.6	73.12	Ag	40	287000000	Ineligible - post-treatment	Ineligible - post-treatment	Ineligible - post-treatment	IL-12	125.55	NA	IL12p70	In	NA	NA	6.9721182183841375	Published	CVL	ELISA	Serum progesterone plus LH	BCA
Fidel-2003	7139	Baseline	7139 Baseline	Luteal	Luteal	10.01	75.31	None	0	516000000	Eligible	Eligible	Eligible	IL-12	146.87	NA	IL12p70	In	NA	NA	7.198395927593708	Published	CVL	ELISA	Serum progesterone plus LH	BCA
Fidel-2003	7139	Treatment	7139 Treatment	Luteal	Luteal	11.36	91.47	PBS	40	527000000	Ineligible - post-treatment	Ineligible - post-treatment	Ineligible - post-treatment	IL-12	116.57	NA	IL12p70	In	NA	NA	6.865052739719271	Published	CVL	ELISA	Serum progesterone plus LH	BCA
Fidel-2003	7140	Baseline	7140 Baseline	Other	Luteal	2.38	21.95	None	0	488000000	Eligible	Ineligible - serum progesterone outside of allowed windows	Ineligible - serum progesterone outside of allowed windows	IL-12	111.62	NA	IL12p70	In	NA	NA	6.802451741275622	Published	CVL	ELISA	Serum progesterone plus LH	BCA
Fidel-2003	7140	Treatment	7140 Treatment	Luteal	Luteal	8.1	67.96	PBS	40	943000000	Ineligible - post-treatment	Ineligible - post-treatment	Ineligible - post-treatment	IL-12	75.26	NA	IL12p70	In	NA	NA	6.233811384293157	Published	CVL	ELISA	Serum progesterone plus LH	BCA
Fidel-2003	7141	Baseline	7141 Baseline	Luteal	Luteal	8.85	80.01	None	0	663000000	Eligible	Eligible	Eligible	IL-12	81.49	NA	IL12p70	In	NA	NA	6.348551125573773	Published	CVL	ELISA	Serum progesterone plus LH	BCA
Fidel-2003	7141	Treatment	7141 Treatment	Luteal	Luteal	3.06	26.54	PBS	40	540000000	Ineligible - post-treatment	Ineligible - post-treatment	Ineligible - post-treatment	IL-12	85.97	NA	IL12p70	In	NA	NA	6.4257614011908375	Published	CVL	ELISA	Serum progesterone plus LH	BCA
Fidel-2003	7142	Baseline	7142 Baseline	Luteal	Luteal	28.3	163.56	None	0	1100000000	Eligible	Eligible	Eligible	IL-12	97.95	NA	IL12p70	In	NA	NA	6.613973587380225	Published	CVL	ELISA	Serum progesterone plus LH	BCA
Fidel-2003	7142	Treatment	7142 Treatment	Luteal	Luteal	16.04	134.16	PBS	40	904000000	Ineligible - post-treatment	Ineligible - post-treatment	Ineligible - post-treatment	IL-12	72.84	NA	IL12p70	In	NA	NA	6.186659017202113	Published	CVL	ELISA	Serum progesterone plus LH	BCA
Fidel-2003	7143	Baseline	7143 Baseline	Follicular	Luteal	0.28	107.96	None	0	1380000000	Eligible	Eligible	Eligible	IL-12	55.04	NA	IL12p70	In	NA	NA	5.7824085649273735	Published	CVL	ELISA	Serum progesterone plus LH	BCA
Fidel-2003	7143	Treatment	7143 Treatment	Follicular	Luteal	0.24	114.39	PBS	40	1210000000	Ineligible - post-treatment	Ineligible - post-treatment	Ineligible - post-treatment	IL-12	62.56	NA	IL12p70	In	NA	NA	5.967168607532628	Published	CVL	ELISA	Serum progesterone plus LH	BCA
Fidel-2003	7144	Baseline	7144 Baseline	Luteal	Luteal	20.46	132.18	None	0	1890000000	Eligible	Eligible	Eligible	IL-12	66.97	NA	IL12p70	In	NA	NA	6.0654430629374305	Published	CVL	ELISA	Serum progesterone plus LH	BCA
Fidel-2003	7144	Treatment	7144 Treatment	Luteal	Luteal	12.65	68.24	Ag	40	1130000000	Ineligible - post-treatment	Ineligible - post-treatment	Ineligible - post-treatment	IL-12	84.5	NA	IL12p70	In	NA	NA	6.400879436282184	Published	CVL	ELISA	Serum progesterone plus LH	BCA
Fidel-2003	7150	Baseline	7150 Baseline	Follicular	Luteal	0.21	44.18	None	0	486000000	Eligible	Eligible	Eligible	IL-12	87.44	NA	IL12p70	In	NA	NA	6.45022149589718	Published	CVL	ELISA	Serum progesterone plus LH	BCA
Fidel-2003	7150	Treatment	7150 Treatment	Other	Luteal	NA	NA	PBS	16	459000000	Ineligible - post-treatment	Ineligible - no menstrual cycle information	Ineligible - no menstrual cycle information	IL-12	85.97	NA	IL12p70	In	NA	NA	6.4257614011908375	Published	CVL	ELISA	Serum progesterone plus LH	BCA
Fidel-2003	7151	Baseline	7151 Baseline	Follicular	Luteal	0.26	44	None	0	935000000	Eligible	Eligible	Eligible	IL-12	103.29	NA	IL12p70	In	NA	NA	6.690556776516347	Published	CVL	ELISA	Serum progesterone plus LH	BCA
Fidel-2003	7151	Treatment	7151 Treatment	Other	Luteal	NA	NA	PBS	16	565000000	Ineligible - post-treatment	Ineligible - no menstrual cycle information	Ineligible - no menstrual cycle information	IL-12	70.36	NA	IL12p70	In	NA	NA	6.136683577697236	Published	CVL	ELISA	Serum progesterone plus LH	BCA
Fidel-2003	7152	Baseline	7152 Baseline	Follicular	Luteal	0.35	27.94	None	0	1360000000	Eligible	Eligible	Eligible	IL-12	93.83	NA	IL12p70	In	NA	NA	6.551977360180863	Published	CVL	ELISA	Serum progesterone plus LH	BCA
Fidel-2003	7152	Treatment	7152 Treatment	Other	Luteal	NA	NA	PBS	40	814000000	Ineligible - post-treatment	Ineligible - no menstrual cycle information	Ineligible - no menstrual cycle information	IL-12	81.49	NA	IL12p70	In	NA	NA	6.348551125573773	Published	CVL	ELISA	Serum progesterone plus LH	BCA
Fidel-2003	7153	Baseline	7153 Baseline	Follicular	Luteal	0.49	72.68	None	0	551000000	Eligible	Eligible	Eligible	IL-12	91.02	NA	IL12p70	In	NA	NA	6.508111681193465	Published	CVL	ELISA	Serum progesterone plus LH	BCA
Fidel-2003	7153	Treatment	7153 Treatment	Other	Luteal	NA	NA	PBS	16	226000000	Ineligible - post-treatment	Ineligible - no menstrual cycle information	Ineligible - no menstrual cycle information	IL-12	66.97	NA	IL12p70	In	NA	NA	6.0654430629374305	Published	CVL	ELISA	Serum progesterone plus LH	BCA
Fidel-2003	7154	Baseline	7154 Baseline	Follicular	Luteal	0.17	58.13	None	0	339000000	Eligible	Eligible	Eligible	IL-12	57.94	NA	IL12p70	In	NA	NA	5.856487779495678	Published	CVL	ELISA	Serum progesterone plus LH	BCA
Fidel-2003	7154	Treatment	7154 Treatment	Other	Luteal	NA	NA	Ag	40	569000000	Ineligible - post-treatment	Ineligible - no menstrual cycle information	Ineligible - no menstrual cycle information	IL-12	93.83	NA	IL12p70	In	NA	NA	6.551977360180863	Published	CVL	ELISA	Serum progesterone plus LH	BCA
Fidel-2003	7155	Baseline	7155 Baseline	Follicular	Luteal	0.42	32.91	None	0	970000000	Eligible	Eligible	Eligible	IL-12	76.06	NA	IL12p70	In	NA	NA	6.249066033855867	Published	CVL	ELISA	Serum progesterone plus LH	BCA
Fidel-2003	7155	Treatment	7155 Treatment	Other	Luteal	NA	NA	Ag	16	957000000	Ineligible - post-treatment	Ineligible - no menstrual cycle information	Ineligible - no menstrual cycle information	IL-12	93.14	NA	IL12p70	In	NA	NA	6.541328977045604	Published	CVL	ELISA	Serum progesterone plus LH	BCA
Fidel-2003	7156	Baseline	7156 Baseline	Follicular	Luteal	0.14	46.12	None	0	630000000	Eligible	Eligible	Eligible	IL-12	68.68	NA	IL12p70	In	NA	NA	6.101818134227409	Published	CVL	ELISA	Serum progesterone plus LH	BCA
Fidel-2003	7156	Treatment	7156 Treatment	Other	Luteal	NA	NA	PBS	16	841000000	Ineligible - post-treatment	Ineligible - no menstrual cycle information	Ineligible - no menstrual cycle information	IL-12	88.88	NA	IL12p70	In	NA	NA	6.473786911614368	Published	CVL	ELISA	Serum progesterone plus LH	BCA
Fidel-2003	7049	Baseline	7049 Baseline	Follicular	Follicular	0.58	149.44	None	0	503000000	Eligible	Eligible	Eligible	IFN-g	0.1435	3458	IFNG	Below	NA	NA	-2.8008773579863995	Published	CVL	ELISA	Serum progesterone plus LH	BCA
Fidel-2003	7049	Treatment	7049 Treatment	Other	Follicular	1.1	141.63	Ag	16	790000000	Ineligible - post-treatment	Ineligible - post-treatment	Ineligible - post-treatment	IFN-g	0.512	3458	IFNG	In	NA	NA	-0.965784284662087	Published	CVL	ELISA	Serum progesterone plus LH	BCA
Fidel-2003	7050	Baseline	7050 Baseline	Follicular	Follicular	0.15	78.83	None	0	568000000	Eligible	Eligible	Eligible	IFN-g	4.753	3458	IFNG	In	NA	NA	2.2488384016402487	Published	CVL	ELISA	Serum progesterone plus LH	BCA
Fidel-2003	7050	Treatment	7050 Treatment	Follicular	Follicular	0.11	106.85	Ag	16	1312000000	Ineligible - post-treatment	Ineligible - post-treatment	Ineligible - post-treatment	IFN-g	1.947	3458	IFNG	In	NA	NA	0.9612528840582077	Published	CVL	ELISA	Serum progesterone plus LH	BCA
Fidel-2003	7052	Baseline	7052 Baseline	Follicular	Follicular	0.59	34.43	None	0	794000000	Eligible	Eligible	Eligible	IFN-g	16.573	3458	IFNG	In	NA	NA	4.050762873872186	Published	CVL	ELISA	Serum progesterone plus LH	BCA
Fidel-2003	7052	Treatment	7052 Treatment	Follicular	Follicular	0.52	41.53	PBS	16	239000000	Ineligible - post-treatment	Ineligible - post-treatment	Ineligible - post-treatment	IFN-g	0.1435	3458	IFNG	Below	NA	NA	-2.8008773579863995	Published	CVL	ELISA	Serum progesterone plus LH	BCA
Fidel-2003	7053	Baseline	7053 Baseline	Follicular	Follicular	0.41	31.5	None	0	947000000	Eligible	Eligible	Eligible	IFN-g	13.462	3458	IFNG	In	NA	NA	3.750820856673278	Published	CVL	ELISA	Serum progesterone plus LH	BCA
Fidel-2003	7053	Treatment	7053 Treatment	Follicular	Follicular	0.48	23.33	PBS	16	422000000	Ineligible - post-treatment	Ineligible - post-treatment	Ineligible - post-treatment	IFN-g	2.949	3458	IFNG	In	NA	NA	1.5602258223996497	Published	CVL	ELISA	Serum progesterone plus LH	BCA
Fidel-2003	7054	Baseline	7054 Baseline	Follicular	Follicular	0.5	19.12	None	0	440000000	Eligible	Eligible	Eligible	IFN-g	13.182	3458	IFNG	In	NA	NA	3.7204973704823456	Published	CVL	ELISA	Serum progesterone plus LH	BCA
Fidel-2003	7054	Treatment	7054 Treatment	Follicular	Follicular	0.59	28.17	Ag	16	142000000	Ineligible - post-treatment	Ineligible - post-treatment	Ineligible - post-treatment	IFN-g	9.579	3458	IFNG	In	NA	NA	3.259875053629163	Published	CVL	ELISA	Serum progesterone plus LH	BCA
Fidel-2003	7055	Baseline	7055 Baseline	Follicular	Follicular	0.66	61.42	None	0	371000000	Eligible	Eligible	Eligible	IFN-g	3.203	3458	IFNG	In	NA	NA	1.6794237981125966	Published	CVL	ELISA	Serum progesterone plus LH	BCA
Fidel-2003	7055	Treatment	7055 Treatment	Other	Follicular	1.11	63.64	PBS	16	395000000	Ineligible - post-treatment	Ineligible - post-treatment	Ineligible - post-treatment	IFN-g	1.947	3458	IFNG	In	NA	NA	0.9612528840582077	Published	CVL	ELISA	Serum progesterone plus LH	BCA
Fidel-2003	7056	Baseline	7056 Baseline	Follicular	Follicular	0.33	51.7	None	0	375000000	Eligible	Eligible	Eligible	IFN-g	6.87	3458	IFNG	In	NA	NA	2.7803100990433753	Published	CVL	ELISA	Serum progesterone plus LH	BCA
Fidel-2003	7056	Treatment	7056 Treatment	Follicular	Follicular	0.44	101.05	Ag	16	426000000	Ineligible - post-treatment	Ineligible - post-treatment	Ineligible - post-treatment	IFN-g	21.76	3458	IFNG	In	NA	NA	4.443606651475615	Published	CVL	ELISA	Serum progesterone plus LH	BCA
Fidel-2003	7057	Baseline	7057 Baseline	Follicular	Follicular	0.38	5	None	0	656000000	Eligible	Eligible	Eligible	IFN-g	14.87	3458	IFNG	In	NA	NA	3.894332742277694	Published	CVL	ELISA	Serum progesterone plus LH	BCA
Fidel-2003	7057	Treatment	7057 Treatment	Follicular	Follicular	0.23	5	Ag	40	375000000	Ineligible - post-treatment	Ineligible - post-treatment	Ineligible - post-treatment	IFN-g	4.753	3458	IFNG	In	NA	NA	2.2488384016402487	Published	CVL	ELISA	Serum progesterone plus LH	BCA
Fidel-2003	7058	Baseline	7058 Baseline	Follicular	Follicular	0.18	108.33	None	0	229000000	Eligible	Eligible	Eligible	IFN-g	0.287	3458	IFNG	In	NA	NA	-1.8008773579863993	Published	CVL	ELISA	Serum progesterone plus LH	BCA
Fidel-2003	7058	Treatment	7058 Treatment	Follicular	Follicular	0.84	211.41	PBS	40	137000000	Ineligible - post-treatment	Ineligible - post-treatment	Ineligible - post-treatment	IFN-g	0.1435	3458	IFNG	Below	NA	NA	-2.8008773579863995	Published	CVL	ELISA	Serum progesterone plus LH	BCA
Fidel-2003	7059	Baseline	7059 Baseline	Follicular	Follicular	0.68	51.75	None	0	407000000	Eligible	Eligible	Eligible	IFN-g	3.715	3458	IFNG	In	NA	NA	1.8933622107638715	Published	CVL	ELISA	Serum progesterone plus LH	BCA
Fidel-2003	7059	Treatment	7059 Treatment	Follicular	Follicular	0.54	76.82	Ag	16	655000000	Ineligible - post-treatment	Ineligible - post-treatment	Ineligible - post-treatment	IFN-g	2.949	3458	IFNG	In	NA	NA	1.5602258223996497	Published	CVL	ELISA	Serum progesterone plus LH	BCA
Fidel-2003	7060	Baseline	7060 Baseline	Follicular	Follicular	0.13	74.55	None	0	342000000	Eligible	Eligible	Eligible	IFN-g	1.701	3458	IFNG	In	NA	NA	0.766383141001298	Published	CVL	ELISA	Serum progesterone plus LH	BCA
Fidel-2003	7060	Treatment	7060 Treatment	Follicular	Follicular	0.17	183.99	PBS	40	399000000	Ineligible - post-treatment	Ineligible - post-treatment	Ineligible - post-treatment	IFN-g	1.701	3458	IFNG	In	NA	NA	0.766383141001298	Published	CVL	ELISA	Serum progesterone plus LH	BCA
Fidel-2003	7061	Baseline	7061 Baseline	Follicular	Follicular	0.15	71.24	None	0	312000000	Eligible	Eligible	Eligible	IFN-g	0.1435	3458	IFNG	Below	NA	NA	-2.8008773579863995	Published	CVL	ELISA	Serum progesterone plus LH	BCA
Fidel-2003	7061	Treatment	7061 Treatment	Follicular	Follicular	0.21	126.75	PBS	16	429000000	Ineligible - post-treatment	Ineligible - post-treatment	Ineligible - post-treatment	IFN-g	11.232	3458	IFNG	In	NA	NA	3.4895429356424734	Published	CVL	ELISA	Serum progesterone plus LH	BCA
Fidel-2003	7062	Baseline	7062 Baseline	Follicular	Follicular	0.76	52.84	None	0	804000000	Eligible	Eligible	Eligible	IFN-g	1.216	3458	IFNG	In	NA	NA	0.2821432287814984	Published	CVL	ELISA	Serum progesterone plus LH	BCA
Fidel-2003	7062	Treatment	7062 Treatment	Follicular	Follicular	0.73	74.34	PBS	40	585000000	Ineligible - post-treatment	Ineligible - post-treatment	Ineligible - post-treatment	IFN-g	0.1435	3458	IFNG	Below	NA	NA	-2.8008773579863995	Published	CVL	ELISA	Serum progesterone plus LH	BCA
Fidel-2003	7063	Baseline	7063 Baseline	Follicular	Follicular	0.29	41.95	None	0	54000000	Eligible	Eligible	Eligible	IFN-g	0.1435	3458	IFNG	Below	NA	NA	-2.8008773579863995	Published	CVL	ELISA	Serum progesterone plus LH	BCA
Fidel-2003	7063	Treatment	7063 Treatment	Follicular	Follicular	0.34	67.76	Ag	40	571000000	Ineligible - post-treatment	Ineligible - post-treatment	Ineligible - post-treatment	IFN-g	0.1435	3458	IFNG	Below	NA	NA	-2.8008773579863995	Published	CVL	ELISA	Serum progesterone plus LH	BCA
Fidel-2003	7064	Baseline	7064 Baseline	Follicular	Follicular	0.25	38.23	None	0	1030000000	Eligible	Eligible	Eligible	IFN-g	13.743	3458	IFNG	In	NA	NA	3.7806250635770766	Published	CVL	ELISA	Serum progesterone plus LH	BCA
Fidel-2003	7064	Treatment	7064 Treatment	Follicular	Follicular	0.2	55.22	Ag	40	644000000	Ineligible - post-treatment	Ineligible - post-treatment	Ineligible - post-treatment	IFN-g	5.805	3458	IFNG	In	NA	NA	2.5372960670908418	Published	CVL	ELISA	Serum progesterone plus LH	BCA
Fidel-2003	7065	Baseline	7065 Baseline	Follicular	Follicular	0.34	37.77	None	0	764000000	Eligible	Eligible	Eligible	IFN-g	2.445	3458	IFNG	In	NA	NA	1.2898344651775089	Published	CVL	ELISA	Serum progesterone plus LH	BCA
Fidel-2003	7065	Treatment	7065 Treatment	Follicular	Follicular	0.25	91.07	Ag	40	464000000	Ineligible - post-treatment	Ineligible - post-treatment	Ineligible - post-treatment	IFN-g	0.1435	3458	IFNG	Below	NA	NA	-2.8008773579863995	Published	CVL	ELISA	Serum progesterone plus LH	BCA
Fidel-2003	7066	Baseline	7066 Baseline	Follicular	Follicular	0.4	396.56	None	0	396000000	Eligible	Eligible	Eligible	IFN-g	0.1435	3458	IFNG	Below	NA	NA	-2.8008773579863995	Published	CVL	ELISA	Serum progesterone plus LH	BCA
Fidel-2003	7066	Treatment	7066 Treatment	Follicular	Follicular	0.36	21.55	PBS	40	326000000	Ineligible - post-treatment	Ineligible - post-treatment	Ineligible - post-treatment	IFN-g	5.277	3458	IFNG	In	NA	NA	2.3997179835310303	Published	CVL	ELISA	Serum progesterone plus LH	BCA
Fidel-2003	7067	Baseline	7067 Baseline	Follicular	Follicular	0.65	31.24	None	0	606000000	Eligible	Eligible	Eligible	IFN-g	3.715	3458	IFNG	In	NA	NA	1.8933622107638715	Published	CVL	ELISA	Serum progesterone plus LH	BCA
Fidel-2003	7067	Treatment	7067 Treatment	Follicular	Follicular	0.61	23.69	Ag	16	308000000	Ineligible - post-treatment	Ineligible - post-treatment	Ineligible - post-treatment	IFN-g	0.1435	3458	IFNG	Below	NA	NA	-2.8008773579863995	Published	CVL	ELISA	Serum progesterone plus LH	BCA
Fidel-2003	7068	Baseline	7068 Baseline	Follicular	Follicular	0.33	23.75	None	0	335000000	Eligible	Eligible	Eligible	IFN-g	0.1435	3458	IFNG	Below	NA	NA	-2.8008773579863995	Published	CVL	ELISA	Serum progesterone plus LH	BCA
Fidel-2003	7068	Treatment	7068 Treatment	Follicular	Follicular	0.45	38.34	PBS	16	540000000	Ineligible - post-treatment	Ineligible - post-treatment	Ineligible - post-treatment	IFN-g	0.1435	3458	IFNG	Below	NA	NA	-2.8008773579863995	Published	CVL	ELISA	Serum progesterone plus LH	BCA
Fidel-2003	7069	Baseline	7069 Baseline	Follicular	Follicular	0.75	16.79	None	0	362000000	Eligible	Eligible	Eligible	IFN-g	0.1435	3458	IFNG	Below	NA	NA	-2.8008773579863995	Published	CVL	ELISA	Serum progesterone plus LH	BCA
Fidel-2003	7069	Treatment	7069 Treatment	Follicular	Follicular	0.71	20.47	Ag	16	249000000	Ineligible - post-treatment	Ineligible - post-treatment	Ineligible - post-treatment	IFN-g	0.1435	3458	IFNG	Below	NA	NA	-2.8008773579863995	Published	CVL	ELISA	Serum progesterone plus LH	BCA
Fidel-2003	7070	Baseline	7070 Baseline	Follicular	Follicular	0.68	184.44	None	0	717000000	Eligible	Eligible	Eligible	IFN-g	0.1435	3458	IFNG	Below	NA	NA	-2.8008773579863995	Published	CVL	ELISA	Serum progesterone plus LH	BCA
Fidel-2003	7070	Treatment	7070 Treatment	Other	Follicular	1.09	297.87	Ag	16	988000000	Ineligible - post-treatment	Ineligible - post-treatment	Ineligible - post-treatment	IFN-g	35.458	3458	IFNG	In	NA	NA	5.148039258550497	Published	CVL	ELISA	Serum progesterone plus LH	BCA
Fidel-2003	7071	Baseline	7071 Baseline	Follicular	Follicular	0.23	24.02	None	0	211000000	Eligible	Eligible	Eligible	IFN-g	1.216	3458	IFNG	In	NA	NA	0.2821432287814984	Published	CVL	ELISA	Serum progesterone plus LH	BCA
Fidel-2003	7071	Treatment	7071 Treatment	Follicular	Follicular	0.29	42.73	PBS	16	110000000	Ineligible - post-treatment	Ineligible - post-treatment	Ineligible - post-treatment	IFN-g	33.337	3458	IFNG	In	NA	NA	5.059052376780402	Published	CVL	ELISA	Serum progesterone plus LH	BCA
Fidel-2003	7072	Baseline	7072 Baseline	Follicular	Follicular	0.51	26.95	None	0	446000000	Eligible	Eligible	Eligible	IFN-g	60.809	3458	IFNG	In	NA	NA	5.926212959583478	Published	CVL	ELISA	Serum progesterone plus LH	BCA
Fidel-2003	7072	Treatment	7072 Treatment	Follicular	Follicular	0.54	25.09	Ag	16	347000000	Ineligible - post-treatment	Ineligible - post-treatment	Ineligible - post-treatment	IFN-g	90.51	3458	IFNG	In	NA	NA	6.5000052920931335	Published	CVL	ELISA	Serum progesterone plus LH	BCA
Fidel-2003	7073	Baseline	7073 Baseline	Follicular	Follicular	0.47	22.1	None	0	138000000	Eligible	Eligible	Eligible	IFN-g	49.681	3458	IFNG	In	NA	NA	5.634622307908744	Published	CVL	ELISA	Serum progesterone plus LH	BCA
Fidel-2003	7073	Treatment	7073 Treatment	Follicular	Follicular	0.49	21.85	Ag	40	110000000	Ineligible - post-treatment	Ineligible - post-treatment	Ineligible - post-treatment	IFN-g	0.1435	3458	IFNG	Below	NA	NA	-2.8008773579863995	Published	CVL	ELISA	Serum progesterone plus LH	BCA
Fidel-2003	7074	Baseline	7074 Baseline	Follicular	Follicular	0.51	22.12	None	0	183000000	Eligible	Eligible	Eligible	IFN-g	54.102	3458	IFNG	In	NA	NA	5.757610022335917	Published	CVL	ELISA	Serum progesterone plus LH	BCA
Fidel-2003	7074	Treatment	7074 Treatment	Follicular	Follicular	0.32	17.26	PBS	40	544000000	Ineligible - post-treatment	Ineligible - post-treatment	Ineligible - post-treatment	IFN-g	81.775	3458	IFNG	In	NA	NA	6.353587949195416	Published	CVL	ELISA	Serum progesterone plus LH	BCA
Fidel-2003	7075	Baseline	7075 Baseline	Follicular	Follicular	0.61	34.05	None	0	352000000	Eligible	Eligible	Eligible	IFN-g	83.78	3458	IFNG	In	NA	NA	6.3885339790917985	Published	CVL	ELISA	Serum progesterone plus LH	BCA
Fidel-2003	7075	Treatment	7075 Treatment	Follicular	Follicular	0.52	31.34	PBS	16	220000000	Ineligible - post-treatment	Ineligible - post-treatment	Ineligible - post-treatment	IFN-g	143.576	3458	IFNG	In	NA	NA	7.1656707998358895	Published	CVL	ELISA	Serum progesterone plus LH	BCA
Fidel-2003	7076	Baseline	7076 Baseline	Follicular	Follicular	0.31	22	None	0	388000000	Eligible	Eligible	Eligible	IFN-g	11.787	3458	IFNG	In	NA	NA	3.559124668517756	Published	CVL	ELISA	Serum progesterone plus LH	BCA
Fidel-2003	7076	Treatment	7076 Treatment	Follicular	Follicular	0.18	17.99	Ag	16	216000000	Ineligible - post-treatment	Ineligible - post-treatment	Ineligible - post-treatment	IFN-g	5.277	3458	IFNG	In	NA	NA	2.3997179835310303	Published	CVL	ELISA	Serum progesterone plus LH	BCA
Fidel-2003	7078	Baseline	7078 Baseline	Follicular	Follicular	0.51	81.26	None	0	340000000	Eligible	Eligible	Eligible	IFN-g	78.78	3458	IFNG	In	NA	NA	6.299757511839318	Published	CVL	ELISA	Serum progesterone plus LH	BCA
Fidel-2003	7078	Treatment	7078 Treatment	Follicular	Follicular	0.67	143.93	PBS	16	308000000	Ineligible - post-treatment	Ineligible - post-treatment	Ineligible - post-treatment	IFN-g	139.578	3458	IFNG	In	NA	NA	7.124927754587983	Published	CVL	ELISA	Serum progesterone plus LH	BCA
Fidel-2003	7079	Baseline	7079 Baseline	Follicular	Follicular	0.26	18.46	None	0	328000000	Eligible	Eligible	Eligible	IFN-g	173.264	3458	IFNG	In	NA	NA	7.436828118844553	Published	CVL	ELISA	Serum progesterone plus LH	BCA
Fidel-2003	7079	Treatment	7079 Treatment	Follicular	Follicular	0.23	41.17	PBS	40	766000000	Ineligible - post-treatment	Ineligible - post-treatment	Ineligible - post-treatment	IFN-g	67.603	3458	IFNG	In	NA	NA	6.079015364902043	Published	CVL	ELISA	Serum progesterone plus LH	BCA
Fidel-2003	7080	Baseline	7080 Baseline	Follicular	Follicular	0.42	66.19	None	0	397000000	Eligible	Eligible	Eligible	IFN-g	27.051	3458	IFNG	In	NA	NA	4.757610022335917	Published	CVL	ELISA	Serum progesterone plus LH	BCA
Fidel-2003	7080	Treatment	7080 Treatment	Follicular	Follicular	0.47	86.34	Ag	16	311000000	Ineligible - post-treatment	Ineligible - post-treatment	Ineligible - post-treatment	IFN-g	24.393	3458	IFNG	In	NA	NA	4.608395295373431	Published	CVL	ELISA	Serum progesterone plus LH	BCA
Fidel-2003	7081	Baseline	7081 Baseline	Follicular	Follicular	0.34	5	None	0	180000000	Eligible	Eligible	Eligible	IFN-g	149.794	3458	IFNG	In	NA	NA	7.226836027566018	Published	CVL	ELISA	Serum progesterone plus LH	BCA
Fidel-2003	7081	Treatment	7081 Treatment	Follicular	Follicular	0.59	5	PBS	16	611000000	Ineligible - post-treatment	Ineligible - post-treatment	Ineligible - post-treatment	IFN-g	162.377	3458	IFNG	In	NA	NA	7.343203485254268	Published	CVL	ELISA	Serum progesterone plus LH	BCA
Fidel-2003	7082	Baseline	7082 Baseline	Follicular	Follicular	0.65	43.17	None	0	526000000	Eligible	Eligible	Eligible	IFN-g	67.603	3458	IFNG	In	NA	NA	6.079015364902043	Published	CVL	ELISA	Serum progesterone plus LH	BCA
Fidel-2003	7082	Treatment	7082 Treatment	Follicular	Follicular	0.72	91.69	Ag	40	513000000	Ineligible - post-treatment	Ineligible - post-treatment	Ineligible - post-treatment	IFN-g	0.512	3458	IFNG	In	NA	NA	-0.965784284662087	Published	CVL	ELISA	Serum progesterone plus LH	BCA
Fidel-2003	7083	Baseline	7083 Baseline	Other	Follicular	1.06	44.35	None	0	147000000	Eligible	Ineligible - serum progesterone outside of allowed windows	Ineligible - serum progesterone outside of allowed windows	IFN-g	32.734	3458	IFNG	In	NA	NA	5.032718001198022	Published	CVL	ELISA	Serum progesterone plus LH	BCA
Fidel-2003	7083	Treatment	7083 Treatment	Other	Follicular	1.13	51.61	Ag	16	133000000	Ineligible - post-treatment	Ineligible - post-treatment	Ineligible - post-treatment	IFN-g	167.24	3458	IFNG	In	NA	NA	7.385776138269413	Published	CVL	ELISA	Serum progesterone plus LH	BCA
Fidel-2003	7084	Baseline	7084 Baseline	Follicular	Follicular	0.2	26.41	None	0	534000000.00000006	Eligible	Eligible	Eligible	IFN-g	189.284	3458	IFNG	In	NA	NA	7.564408656303802	Published	CVL	ELISA	Serum progesterone plus LH	BCA
Fidel-2003	7084	Treatment	7084 Treatment	Follicular	Follicular	0.19	30.29	PBS	16	1000000000	Ineligible - post-treatment	Ineligible - post-treatment	Ineligible - post-treatment	IFN-g	18.29	3458	IFNG	In	NA	NA	4.192983169973992	Published	CVL	ELISA	Serum progesterone plus LH	BCA
Fidel-2003	7085	Baseline	7085 Baseline	Follicular	Follicular	0.22	69.53	None	0	501000000	Eligible	Eligible	Eligible	IFN-g	0.1435	3458	IFNG	Below	NA	NA	-2.8008773579863995	Published	CVL	ELISA	Serum progesterone plus LH	BCA
Fidel-2003	7085	Treatment	7085 Treatment	Follicular	Follicular	0.29	56.5	Ag	16	211000000	Ineligible - post-treatment	Ineligible - post-treatment	Ineligible - post-treatment	IFN-g	0.1435	3458	IFNG	Below	NA	NA	-2.8008773579863995	Published	CVL	ELISA	Serum progesterone plus LH	BCA
Fidel-2003	7086	Baseline	7086 Baseline	Luteal	Follicular	5.82	95.24	None	0	340000000	Eligible	Eligible	Eligible	IFN-g	0.512	3458	IFNG	In	NA	NA	-0.965784284662087	Published	CVL	ELISA	Serum progesterone plus LH	BCA
Fidel-2003	7086	Treatment	7086 Treatment	Luteal	Follicular	6.06	83.92	PBS	40	336000000	Ineligible - post-treatment	Ineligible - post-treatment	Ineligible - post-treatment	IFN-g	0.1435	3458	IFNG	Below	NA	NA	-2.8008773579863995	Published	CVL	ELISA	Serum progesterone plus LH	BCA
Fidel-2003	7087	Baseline	7087 Baseline	Follicular	Follicular	0.92	123.29	None	0	242000000	Eligible	Eligible	Eligible	IFN-g	28.537	3458	IFNG	In	NA	NA	4.834761771936032	Published	CVL	ELISA	Serum progesterone plus LH	BCA
Fidel-2003	7087	Treatment	7087 Treatment	Other	Follicular	2	196.39	Ag	40	534000000.00000006	Ineligible - post-treatment	Ineligible - post-treatment	Ineligible - post-treatment	IFN-g	3.459	3458	IFNG	In	NA	NA	1.790355013710841	Published	CVL	ELISA	Serum progesterone plus LH	BCA
Fidel-2003	7088	Baseline	7088 Baseline	Follicular	Follicular	0.54	41.12	None	0	520000000	Eligible	Eligible	Eligible	IFN-g	14.588	3458	IFNG	In	NA	NA	3.866710199674025	Published	CVL	ELISA	Serum progesterone plus LH	BCA
Fidel-2003	7088	Treatment	7088 Treatment	Follicular	Follicular	0.54	69.56	PBS	40	618000000	Ineligible - post-treatment	Ineligible - post-treatment	Ineligible - post-treatment	IFN-g	27.051	3458	IFNG	In	NA	NA	4.757610022335917	Published	CVL	ELISA	Serum progesterone plus LH	BCA
Fidel-2003	7089	Baseline	7089 Baseline	Follicular	Follicular	0.74	22.26	None	0	427000000	Eligible	Eligible	Eligible	IFN-g	0.1435	3458	IFNG	Below	NA	NA	-2.8008773579863995	Published	CVL	ELISA	Serum progesterone plus LH	BCA
Fidel-2003	7089	Treatment	7089 Treatment	Follicular	Follicular	0.68	30.2	Ag	40	1030000000	Ineligible - post-treatment	Ineligible - post-treatment	Ineligible - post-treatment	IFN-g	0.1435	3458	IFNG	Below	NA	NA	-2.8008773579863995	Published	CVL	ELISA	Serum progesterone plus LH	BCA
Fidel-2003	7091	Baseline	7091 Baseline	Follicular	Follicular	0.62	69.47	None	0	326000000	Eligible	Eligible	Eligible	IFN-g	0.1435	3458	IFNG	Below	NA	NA	-2.8008773579863995	Published	CVL	ELISA	Serum progesterone plus LH	BCA
Fidel-2003	7091	Treatment	7091 Treatment	Follicular	Follicular	0.67	86.92	PBS	16	88000000	Ineligible - post-treatment	Ineligible - post-treatment	Ineligible - post-treatment	IFN-g	9.579	3458	IFNG	In	NA	NA	3.259875053629163	Published	CVL	ELISA	Serum progesterone plus LH	BCA
Fidel-2003	7092	Baseline	7092 Baseline	Follicular	Follicular	0.38	132.07	None	0	383000000	Eligible	Eligible	Eligible	IFN-g	8.217	3458	IFNG	In	NA	NA	3.0386117667644474	Published	CVL	ELISA	Serum progesterone plus LH	BCA
Fidel-2003	7092	Treatment	7092 Treatment	Other	Follicular	NA	5	Ag	40	195000000	Ineligible - post-treatment	Ineligible - no menstrual cycle information	Ineligible - no menstrual cycle information	IFN-g	0.1435	3458	IFNG	Below	NA	NA	-2.8008773579863995	Published	CVL	ELISA	Serum progesterone plus LH	BCA
Fidel-2003	7093	Baseline	7093 Baseline	Other	Follicular	2.27	52.69	None	0	175000000	Eligible	Ineligible - serum progesterone outside of allowed windows	Ineligible - serum progesterone outside of allowed windows	IFN-g	0.1435	3458	IFNG	Below	NA	NA	-2.8008773579863995	Published	CVL	ELISA	Serum progesterone plus LH	BCA
Fidel-2003	7093	Treatment	7093 Treatment	Luteal	Follicular	8.92	58.19	PBS	40	441000000	Ineligible - post-treatment	Ineligible - post-treatment	Ineligible - post-treatment	IFN-g	0.287	3458	IFNG	In	NA	NA	-1.8008773579863993	Published	CVL	ELISA	Serum progesterone plus LH	BCA
Fidel-2003	7094	Baseline	7094 Baseline	Follicular	Follicular	0.57	244.5	None	0	515000000	Eligible	Eligible	Eligible	IFN-g	11.509	3458	IFNG	In	NA	NA	3.524690580163249	Published	CVL	ELISA	Serum progesterone plus LH	BCA
Fidel-2003	7094	Treatment	7094 Treatment	Follicular	Follicular	0.65	85.94	Ag	40	711000000	Ineligible - post-treatment	Ineligible - post-treatment	Ineligible - post-treatment	IFN-g	9.033	3458	IFNG	In	NA	NA	3.1752052087837463	Published	CVL	ELISA	Serum progesterone plus LH	BCA
Fidel-2003	7095	Baseline	7095 Baseline	Follicular	Follicular	0.55	7.24	None	0	671000000	Eligible	Eligible	Eligible	IFN-g	7.946	3458	IFNG	In	NA	NA	2.9902287934260117	Published	CVL	ELISA	Serum progesterone plus LH	BCA
Fidel-2003	7095	Treatment	7095 Treatment	Follicular	Follicular	0.45	10.22	PBS	40	585000000	Ineligible - post-treatment	Ineligible - post-treatment	Ineligible - post-treatment	IFN-g	6.07	3458	IFNG	In	NA	NA	2.6016965164809576	Published	CVL	ELISA	Serum progesterone plus LH	BCA
Fidel-2003	7096	Baseline	7096 Baseline	Follicular	Follicular	0.17	60.76	None	0	1130000000	Eligible	Eligible	Eligible	IFN-g	0.1435	3458	IFNG	Below	NA	NA	-2.8008773579863995	Published	CVL	ELISA	Serum progesterone plus LH	BCA
Fidel-2003	7096	Treatment	7096 Treatment	Follicular	Follicular	0.16	62.23	Ag	16	449000000	Ineligible - post-treatment	Ineligible - post-treatment	Ineligible - post-treatment	IFN-g	0.1435	3458	IFNG	Below	NA	NA	-2.8008773579863995	Published	CVL	ELISA	Serum progesterone plus LH	BCA
Fidel-2003	7097	Baseline	7097 Baseline	Follicular	Follicular	0.6	129.97	None	0	736000000	Eligible	Eligible	Eligible	IFN-g	7.138	3458	IFNG	In	NA	NA	2.8355199013869354	Published	CVL	ELISA	Serum progesterone plus LH	BCA
Fidel-2003	7097	Treatment	7097 Treatment	Follicular	Follicular	0.76	190.61	Ag	16	433000000	Ineligible - post-treatment	Ineligible - post-treatment	Ineligible - post-treatment	IFN-g	0.1435	3458	IFNG	Below	NA	NA	-2.8008773579863995	Published	CVL	ELISA	Serum progesterone plus LH	BCA
Fidel-2003	7098	Baseline	7098 Baseline	Other	Follicular	1.71	16.02	None	0	400000000	Eligible	Ineligible - serum progesterone outside of allowed windows	Ineligible - serum progesterone outside of allowed windows	IFN-g	0.1435	3458	IFNG	Below	NA	NA	-2.8008773579863995	Published	CVL	ELISA	Serum progesterone plus LH	BCA
Fidel-2003	7098	Treatment	7098 Treatment	Other	Follicular	1.62	16.64	Ag	40	1290000000	Ineligible - post-treatment	Ineligible - post-treatment	Ineligible - post-treatment	IFN-g	0.1435	3458	IFNG	Below	NA	NA	-2.8008773579863995	Published	CVL	ELISA	Serum progesterone plus LH	BCA
Fidel-2003	7157	Baseline	7157 Baseline	Periovulatory	Periovulatory	3.73	37.22	None	0	1910000000	Eligible	Eligible	Eligible	IFN-g	59.09	3458	IFNG	In	NA	NA	5.884842093799463	Published	CVL	ELISA	Serum progesterone plus LH	BCA
Fidel-2003	7157	Treatment	7157 Treatment	Periovulatory	Periovulatory	6.82	42.23	PBS	16	380000000	Ineligible - post-treatment	Ineligible - post-treatment	Ineligible - post-treatment	IFN-g	10.71	3458	IFNG	In	NA	NA	3.4208865749755315	Published	CVL	ELISA	Serum progesterone plus LH	BCA
Fidel-2003	7158	Baseline	7158 Baseline	Periovulatory	Periovulatory	0.78	251.82	None	0	2650000000	Eligible	Eligible	Eligible	IFN-g	20.02	3458	IFNG	In	NA	NA	4.323370069061268	Published	CVL	ELISA	Serum progesterone plus LH	BCA
Fidel-2003	7158	Treatment	7158 Treatment	Periovulatory	Periovulatory	1.03	262.63	PBS	16	1260000000	Ineligible - post-treatment	Ineligible - post-treatment	Ineligible - post-treatment	IFN-g	0.1435	3458	IFNG	Below	NA	NA	-2.8008773579863995	Published	CVL	ELISA	Serum progesterone plus LH	BCA
Fidel-2003	7159	Baseline	7159 Baseline	Periovulatory	Periovulatory	1.39	19.91	None	0	470000000	Eligible	Eligible	Eligible	IFN-g	80.2	3458	IFNG	In	NA	NA	6.325530331567558	Published	CVL	ELISA	Serum progesterone plus LH	BCA
Fidel-2003	7159	Treatment	7159 Treatment	Periovulatory	Periovulatory	0.66	4.9	PBS	16	1940000000	Ineligible - post-treatment	Ineligible - post-treatment	Ineligible - post-treatment	IFN-g	0.1435	3458	IFNG	Below	NA	NA	-2.8008773579863995	Published	CVL	ELISA	Serum progesterone plus LH	BCA
Fidel-2003	7160	Baseline	7160 Baseline	Periovulatory	Periovulatory	2.03	108.08	None	0	190000000	Eligible	Eligible	Eligible	IFN-g	0.1435	3458	IFNG	Below	NA	NA	-2.8008773579863995	Published	CVL	ELISA	Serum progesterone plus LH	BCA
Fidel-2003	7160	Treatment	7160 Treatment	Periovulatory	Periovulatory	2.74	59.57	PBS	16	1360000000	Ineligible - post-treatment	Ineligible - post-treatment	Ineligible - post-treatment	IFN-g	28.08	3458	IFNG	In	NA	NA	4.811471030529836	Published	CVL	ELISA	Serum progesterone plus LH	BCA
Fidel-2003	7161	Baseline	7161 Baseline	Periovulatory	Periovulatory	1.53	96.41	None	0	320000000	Eligible	Eligible	Eligible	IFN-g	46.02	3458	IFNG	In	NA	NA	5.524189078449365	Published	CVL	ELISA	Serum progesterone plus LH	BCA
Fidel-2003	7161	Treatment	7161 Treatment	Periovulatory	Periovulatory	4.65	66	Ag	16	1810000000	Ineligible - post-treatment	Ineligible - post-treatment	Ineligible - post-treatment	IFN-g	34.36	3458	IFNG	In	NA	NA	5.1026581313637385	Published	CVL	ELISA	Serum progesterone plus LH	BCA
Fidel-2003	7162	Baseline	7162 Baseline	Periovulatory	Periovulatory	2.25	112.96	None	0	130000000	Eligible	Eligible	Eligible	IFN-g	0.1435	3458	IFNG	Below	NA	NA	-2.8008773579863995	Published	CVL	ELISA	Serum progesterone plus LH	BCA
Fidel-2003	7162	Treatment	7162 Treatment	Periovulatory	Periovulatory	2.97	64.93	Ag	16	90000000	Ineligible - post-treatment	Ineligible - post-treatment	Ineligible - post-treatment	IFN-g	0.1435	3458	IFNG	Below	NA	NA	-2.8008773579863995	Published	CVL	ELISA	Serum progesterone plus LH	BCA
Fidel-2003	7163	Baseline	7163 Baseline	Periovulatory	Periovulatory	4.59	72.25	None	0	90000000	Eligible	Eligible	Eligible	IFN-g	46.19	3458	IFNG	In	NA	NA	5.529508641074312	Published	CVL	ELISA	Serum progesterone plus LH	BCA
Fidel-2003	7163	Treatment	7163 Treatment	Periovulatory	Periovulatory	5.64	81.21	Ag	16	110000000	Ineligible - post-treatment	Ineligible - post-treatment	Ineligible - post-treatment	IFN-g	0.1435	3458	IFNG	Below	NA	NA	-2.8008773579863995	Published	CVL	ELISA	Serum progesterone plus LH	BCA
Fidel-2003	7164	Baseline	7164 Baseline	Periovulatory	Periovulatory	2.98	46.45	None	0	240000000	Eligible	Eligible	Eligible	IFN-g	0.1435	3458	IFNG	Below	NA	NA	-2.8008773579863995	Published	CVL	ELISA	Serum progesterone plus LH	BCA
Fidel-2003	7164	Treatment	7164 Treatment	Periovulatory	Periovulatory	6.36	60.71	Ag	16	440000000	Ineligible - post-treatment	Ineligible - post-treatment	Ineligible - post-treatment	IFN-g	40.56	3458	IFNG	In	NA	NA	5.341985747228616	Published	CVL	ELISA	Serum progesterone plus LH	BCA
Fidel-2003	7165	Baseline	7165 Baseline	Periovulatory	Periovulatory	1.06	143.75	None	0	420000000	Eligible	Eligible	Eligible	IFN-g	31.75	3458	IFNG	In	NA	NA	4.9886846867721655	Published	CVL	ELISA	Serum progesterone plus LH	BCA
Fidel-2003	7165	Treatment	7165 Treatment	Periovulatory	Periovulatory	1.22	108.95	PBS	16	340000000	Ineligible - post-treatment	Ineligible - post-treatment	Ineligible - post-treatment	IFN-g	2.23	3458	IFNG	In	NA	NA	1.15704371014558	Published	CVL	ELISA	Serum progesterone plus LH	BCA
Fidel-2003	7166	Baseline	7166 Baseline	Periovulatory	Periovulatory	2.94	60.75	None	0	1240000000	Eligible	Eligible	Eligible	IFN-g	5.16	3458	IFNG	In	NA	NA	2.3673710656485296	Published	CVL	ELISA	Serum progesterone plus LH	BCA
Fidel-2003	7166	Treatment	7166 Treatment	Periovulatory	Periovulatory	4.53	45.04	Ag	16	840000000	Ineligible - post-treatment	Ineligible - post-treatment	Ineligible - post-treatment	IFN-g	0.1435	3458	IFNG	Below	NA	NA	-2.8008773579863995	Published	CVL	ELISA	Serum progesterone plus LH	BCA
Fidel-2003	7167	Baseline	7167 Baseline	Periovulatory	Periovulatory	1.37	149.72	None	0	80000000	Eligible	Eligible	Eligible	IFN-g	36.42	3458	IFNG	In	NA	NA	5.186659017202113	Published	CVL	ELISA	Serum progesterone plus LH	BCA
Fidel-2003	7167	Treatment	7167 Treatment	Periovulatory	Periovulatory	1.96	99.85	Ag	16	280000000	Ineligible - post-treatment	Ineligible - post-treatment	Ineligible - post-treatment	IFN-g	86.46	3458	IFNG	In	NA	NA	6.433960931121179	Published	CVL	ELISA	Serum progesterone plus LH	BCA
Fidel-2003	7168	Baseline	7168 Baseline	Periovulatory	Periovulatory	2.15	215.53	None	0	160000000	Eligible	Eligible	Eligible	IFN-g	0.1435	3458	IFNG	Below	NA	NA	-2.8008773579863995	Published	CVL	ELISA	Serum progesterone plus LH	BCA
Fidel-2003	7168	Treatment	7168 Treatment	Periovulatory	Periovulatory	2.07	139.02	PBS	16	430000000	Ineligible - post-treatment	Ineligible - post-treatment	Ineligible - post-treatment	IFN-g	7.54	3458	IFNG	In	NA	NA	2.9145645234939397	Published	CVL	ELISA	Serum progesterone plus LH	BCA
Fidel-2003	7169	Baseline	7169 Baseline	Periovulatory	Periovulatory	1.06	213.58	None	0	380000000	Eligible	Eligible	Eligible	IFN-g	20.69	3458	IFNG	In	NA	NA	4.370861740085285	Published	CVL	ELISA	Serum progesterone plus LH	BCA
Fidel-2003	7169	Treatment	7169 Treatment	Periovulatory	Periovulatory	1.8	125.69	Ag	16	530000000	Ineligible - post-treatment	Ineligible - post-treatment	Ineligible - post-treatment	IFN-g	8.92	3458	IFNG	In	NA	NA	3.15704371014558	Published	CVL	ELISA	Serum progesterone plus LH	BCA
Fidel-2003	7170	Baseline	7170 Baseline	Periovulatory	Periovulatory	6.79	65.85	None	0	430000000	Eligible	Eligible	Eligible	IFN-g	0.1435	3458	IFNG	Below	NA	NA	-2.8008773579863995	Published	CVL	ELISA	Serum progesterone plus LH	BCA
Fidel-2003	7170	Treatment	7170 Treatment	Periovulatory	Periovulatory	7.55	67.85	Ag	16	440000000	Ineligible - post-treatment	Ineligible - post-treatment	Ineligible - post-treatment	IFN-g	0.1435	3458	IFNG	Below	NA	NA	-2.8008773579863995	Published	CVL	ELISA	Serum progesterone plus LH	BCA
Fidel-2003	7171	Baseline	7171 Baseline	Periovulatory	Periovulatory	1.35	39.79	None	0	230000000	Eligible	Eligible	Eligible	IFN-g	18.63	3458	IFNG	In	NA	NA	4.219555769166913	Published	CVL	ELISA	Serum progesterone plus LH	BCA
Fidel-2003	7171	Treatment	7171 Treatment	Periovulatory	Periovulatory	2.81	49.84	PBS	16	690000000	Ineligible - post-treatment	Ineligible - post-treatment	Ineligible - post-treatment	IFN-g	0.1435	3458	IFNG	Below	NA	NA	-2.8008773579863995	Published	CVL	ELISA	Serum progesterone plus LH	BCA
Fidel-2003	7172	Treatment	7172 Treatment	Periovulatory	Periovulatory	2.37	38.42	PBS	16	490000000	Ineligible - post-treatment	Ineligible - post-treatment	Ineligible - post-treatment	IFN-g	2.23	3458	IFNG	In	NA	NA	1.15704371014558	Published	CVL	ELISA	Serum progesterone plus LH	BCA
Fidel-2003	7173	Treatment	7173 Treatment	Periovulatory	Periovulatory	7.49	153.32	Ag	16	1480000000	Ineligible - post-treatment	Ineligible - post-treatment	Ineligible - post-treatment	IFN-g	58.91	3458	IFNG	In	NA	NA	5.8804406478879	Published	CVL	ELISA	Serum progesterone plus LH	BCA
Fidel-2003	7174	Treatment	7174 Treatment	Periovulatory	Periovulatory	3.25	58.46	PBS	16	650000000	Ineligible - post-treatment	Ineligible - post-treatment	Ineligible - post-treatment	IFN-g	22	3458	IFNG	In	NA	NA	4.459431618637297	Published	CVL	ELISA	Serum progesterone plus LH	BCA
Fidel-2003	7100	Baseline	7100 Baseline	Luteal	Luteal	19.91	48.87	None	0	736000000	Eligible	Eligible	Eligible	IFN-g	50.521	3458	IFNG	In	NA	NA	5.658811290639166	Published	CVL	ELISA	Serum progesterone plus LH	BCA
Fidel-2003	7100	Treatment	7100 Treatment	Luteal	Luteal	26.36	58.33	Ag	40	594000000	Ineligible - post-treatment	Ineligible - post-treatment	Ineligible - post-treatment	IFN-g	42.453	3458	IFNG	In	NA	NA	5.4077946023098225	Published	CVL	ELISA	Serum progesterone plus LH	BCA
Fidel-2003	7101	Baseline	7101 Baseline	Luteal	Luteal	4.33	97.75	None	0	1240000000	Eligible	Eligible	Eligible	IFN-g	62.854	3458	IFNG	In	NA	NA	5.973932654911582	Published	CVL	ELISA	Serum progesterone plus LH	BCA
Fidel-2003	7101	Treatment	7101 Treatment	Luteal	Luteal	4.5	105.89	Ag	16	592000000	Ineligible - post-treatment	Ineligible - post-treatment	Ineligible - post-treatment	IFN-g	32.962	3458	IFNG	In	NA	NA	5.0427318769274	Published	CVL	ELISA	Serum progesterone plus LH	BCA
Fidel-2003	7102	Baseline	7102 Baseline	Follicular	Luteal	0.36	16.99	None	0	1120000000	Eligible	Eligible	Eligible	IFN-g	28.306	3458	IFNG	In	NA	NA	4.823035987264654	Published	CVL	ELISA	Serum progesterone plus LH	BCA
Fidel-2003	7102	Treatment	7102 Treatment	Follicular	Luteal	0.28	30.74	Ag	16	1090000000	Ineligible - post-treatment	Ineligible - post-treatment	Ineligible - post-treatment	IFN-g	26.769	3458	IFNG	In	NA	NA	4.742491340627813	Published	CVL	ELISA	Serum progesterone plus LH	BCA
Fidel-2003	7103	Baseline	7103 Baseline	Luteal	Luteal	3.43	51.23	None	0	1268000000	Eligible	Eligible	Eligible	IFN-g	24.48	3458	IFNG	In	NA	NA	4.613531652917927	Published	CVL	ELISA	Serum progesterone plus LH	BCA
Fidel-2003	7103	Treatment	7103 Treatment	Other	Luteal	1.21	27.22	PBS	16	1080000000	Ineligible - post-treatment	Ineligible - post-treatment	Ineligible - post-treatment	IFN-g	29.078	3458	IFNG	In	NA	NA	4.861856138240165	Published	CVL	ELISA	Serum progesterone plus LH	BCA
Fidel-2003	7104	Baseline	7104 Baseline	Luteal	Luteal	8.73	162.24	None	0	896000000	Eligible	Eligible	Eligible	IFN-g	43.254	3458	IFNG	In	NA	NA	5.434761649910092	Published	CVL	ELISA	Serum progesterone plus LH	BCA
Fidel-2003	7104	Treatment	7104 Treatment	Luteal	Luteal	8.2	156.63	PBS	16	267000000.00000003	Ineligible - post-treatment	Ineligible - post-treatment	Ineligible - post-treatment	IFN-g	41.654	3458	IFNG	In	NA	NA	5.380383137970934	Published	CVL	ELISA	Serum progesterone plus LH	BCA
Fidel-2003	7105	Baseline	7105 Baseline	Luteal	Luteal	5.18	101.12	None	0	1390000000	Eligible	Eligible	Eligible	IFN-g	61.195	3458	IFNG	In	NA	NA	5.9353418757482865	Published	CVL	ELISA	Serum progesterone plus LH	BCA
Fidel-2003	7105	Treatment	7105 Treatment	Luteal	Luteal	5.17	102.83	Ag	16	860000000	Ineligible - post-treatment	Ineligible - post-treatment	Ineligible - post-treatment	IFN-g	34.528	3458	IFNG	In	NA	NA	5.10969486482593	Published	CVL	ELISA	Serum progesterone plus LH	BCA
Fidel-2003	7106	Baseline	7106 Baseline	Luteal	Luteal	7.25	68.52	None	0	946000000	Eligible	Eligible	Eligible	IFN-g	35.313	3458	IFNG	In	NA	NA	5.142127484698333	Published	CVL	ELISA	Serum progesterone plus LH	BCA
Fidel-2003	7106	Treatment	7106 Treatment	Luteal	Luteal	5.89	75.47	PBS	40	753000000	Ineligible - post-treatment	Ineligible - post-treatment	Ineligible - post-treatment	IFN-g	23.721	3458	IFNG	In	NA	NA	4.568092925371229	Published	CVL	ELISA	Serum progesterone plus LH	BCA
Fidel-2003	7107	Baseline	7107 Baseline	Follicular	Luteal	0.25	5	None	0	808000000	Eligible	Eligible	Eligible	IFN-g	36.1	3458	IFNG	In	NA	NA	5.173926931999809	Published	CVL	ELISA	Serum progesterone plus LH	BCA
Fidel-2003	7107	Treatment	7107 Treatment	Follicular	Luteal	0.27	5	PBS	16	233000000	Ineligible - post-treatment	Ineligible - post-treatment	Ineligible - post-treatment	IFN-g	32.962	3458	IFNG	In	NA	NA	5.0427318769274	Published	CVL	ELISA	Serum progesterone plus LH	BCA
Fidel-2003	7108	Baseline	7108 Baseline	Luteal	Luteal	16.77	57.2	None	0	372000000	Eligible	Eligible	Eligible	IFN-g	53.784	3458	IFNG	In	NA	NA	5.749105149569463	Published	CVL	ELISA	Serum progesterone plus LH	BCA
Fidel-2003	7108	Treatment	7108 Treatment	Luteal	Luteal	18.26	67.25	Ag	16	405000000	Ineligible - post-treatment	Ineligible - post-treatment	Ineligible - post-treatment	IFN-g	48.087	3458	IFNG	In	NA	NA	5.587575018603	Published	CVL	ELISA	Serum progesterone plus LH	BCA
Fidel-2003	7109	Baseline	7109 Baseline	Luteal	Luteal	30.56	83.52	None	0	390000000	Eligible	Eligible	Eligible	IFN-g	69.532	3458	IFNG	In	NA	NA	6.1196051823115685	Published	CVL	ELISA	Serum progesterone plus LH	BCA
Fidel-2003	7109	Treatment	7109 Treatment	Luteal	Luteal	31.35	74.5	Ag	16	417000000	Ineligible - post-treatment	Ineligible - post-treatment	Ineligible - post-treatment	IFN-g	39.265	3458	IFNG	In	NA	NA	5.2951719919885285	Published	CVL	ELISA	Serum progesterone plus LH	BCA
Fidel-2003	7110	Baseline	7110 Baseline	Luteal	Luteal	9.64	74.7	None	0	412000000	Eligible	Eligible	Eligible	IFN-g	45.664	3458	IFNG	In	NA	NA	5.512985334813677	Published	CVL	ELISA	Serum progesterone plus LH	BCA
Fidel-2003	7110	Treatment	7110 Treatment	Luteal	Luteal	7.36	61.82	PBS	16	242000000	Ineligible - post-treatment	Ineligible - post-treatment	Ineligible - post-treatment	IFN-g	41.654	3458	IFNG	In	NA	NA	5.380383137970934	Published	CVL	ELISA	Serum progesterone plus LH	BCA
Fidel-2003	7111	Baseline	7111 Baseline	Luteal	Luteal	19.33	105.25	None	0	421000000	Eligible	Eligible	Eligible	IFN-g	31.403	3458	IFNG	In	NA	NA	4.972830484525926	Published	CVL	ELISA	Serum progesterone plus LH	BCA
Fidel-2003	7111	Treatment	7111 Treatment	Luteal	Luteal	25.17	92.22	Ag	40	364000000	Ineligible - post-treatment	Ineligible - post-treatment	Ineligible - post-treatment	IFN-g	32.181	3458	IFNG	In	NA	NA	5.008137252291958	Published	CVL	ELISA	Serum progesterone plus LH	BCA
Fidel-2003	7112	Baseline	7112 Baseline	Luteal	Luteal	14.08	79.2	None	0	395000000	Eligible	Eligible	Eligible	IFN-g	102.935	3458	IFNG	In	NA	NA	6.685589801169943	Published	CVL	ELISA	Serum progesterone plus LH	BCA
Fidel-2003	7112	Treatment	7112 Treatment	Luteal	Luteal	14.82	93.63	PBS	40	274000000	Ineligible - post-treatment	Ineligible - post-treatment	Ineligible - post-treatment	IFN-g	108.184	3458	IFNG	In	NA	NA	6.757343335635176	Published	CVL	ELISA	Serum progesterone plus LH	BCA
Fidel-2003	7113	Baseline	7113 Baseline	Luteal	Luteal	6.46	164.6	None	0	877000000	Eligible	Eligible	Eligible	IFN-g	151.072	3458	IFNG	In	NA	NA	7.239092482941906	Published	CVL	ELISA	Serum progesterone plus LH	BCA
Fidel-2003	7113	Treatment	7113 Treatment	Other	Luteal	1.33	31.55	Ag	40	345000000	Ineligible - post-treatment	Ineligible - post-treatment	Ineligible - post-treatment	IFN-g	89.934	3458	IFNG	In	NA	NA	6.490794731851933	Published	CVL	ELISA	Serum progesterone plus LH	BCA
Fidel-2003	7114	Baseline	7114 Baseline	Luteal	Luteal	4.95	88.65	None	0	503000000	Eligible	Eligible	Eligible	IFN-g	91.657	3458	IFNG	In	NA	NA	6.518173160918674	Published	CVL	ELISA	Serum progesterone plus LH	BCA
Fidel-2003	7114	Treatment	7114 Treatment	Luteal	Luteal	9.87	119.04	Ag	40	301000000	Ineligible - post-treatment	Ineligible - post-treatment	Ineligible - post-treatment	IFN-g	81.37	3458	IFNG	In	NA	NA	6.346425085585596	Published	CVL	ELISA	Serum progesterone plus LH	BCA
Fidel-2003	7115	Baseline	7115 Baseline	Luteal	Luteal	19.29	101.01	None	0	246000000	Eligible	Eligible	Eligible	IFN-g	76.274	3458	IFNG	In	NA	NA	6.253119455178044	Published	CVL	ELISA	Serum progesterone plus LH	BCA
Fidel-2003	7115	Treatment	7115 Treatment	Luteal	Luteal	12.67	76.08	Ag	16	333000000	Ineligible - post-treatment	Ineligible - post-treatment	Ineligible - post-treatment	IFN-g	67.857	3458	IFNG	In	NA	NA	6.0844257439047915	Published	CVL	ELISA	Serum progesterone plus LH	BCA
Fidel-2003	7116	Baseline	7116 Baseline	Luteal	Luteal	4.76	56.81	None	0	545000000	Eligible	Eligible	Eligible	IFN-g	206.609	3458	IFNG	In	NA	NA	7.6907592899242765	Published	CVL	ELISA	Serum progesterone plus LH	BCA
Fidel-2003	7116	Treatment	7116 Treatment	Luteal	Luteal	6.98	90.69	Ag	16	438000000	Ineligible - post-treatment	Ineligible - post-treatment	Ineligible - post-treatment	IFN-g	151.072	3458	IFNG	In	NA	NA	7.239092482941906	Published	CVL	ELISA	Serum progesterone plus LH	BCA
Fidel-2003	7117	Baseline	7117 Baseline	Luteal	Luteal	5.29	77.69	None	0	337000000	Eligible	Eligible	Eligible	IFN-g	150.163	3458	IFNG	In	NA	NA	7.230385567924347	Published	CVL	ELISA	Serum progesterone plus LH	BCA
Fidel-2003	7117	Treatment	7117 Treatment	Other	Luteal	2.5	54.62	PBS	16	259000000	Ineligible - post-treatment	Ineligible - post-treatment	Ineligible - post-treatment	IFN-g	124.088	3458	IFNG	In	NA	NA	6.955219795351265	Published	CVL	ELISA	Serum progesterone plus LH	BCA
Fidel-2003	7118	Baseline	7118 Baseline	Follicular	Luteal	0.27	34.6	None	0	380000000	Eligible	Eligible	Eligible	IFN-g	110.819	3458	IFNG	In	NA	NA	6.792061443506652	Published	CVL	ELISA	Serum progesterone plus LH	BCA
Fidel-2003	7118	Treatment	7118 Treatment	Follicular	Luteal	0.24	37.07	PBS	16	522000000	Ineligible - post-treatment	Ineligible - post-treatment	Ineligible - post-treatment	IFN-g	109.062	3458	IFNG	In	NA	NA	6.769004707007167	Published	CVL	ELISA	Serum progesterone plus LH	BCA
Fidel-2003	7119	Baseline	7119 Baseline	Luteal	Luteal	15.78	122.53	None	0	538000000	Eligible	Eligible	Eligible	IFN-g	146.536	3458	IFNG	In	NA	NA	7.1951113297886415	Published	CVL	ELISA	Serum progesterone plus LH	BCA
Fidel-2003	7119	Treatment	7119 Treatment	Luteal	Luteal	11.41	83.16	Ag	40	299000000	Ineligible - post-treatment	Ineligible - post-treatment	Ineligible - post-treatment	IFN-g	143.821	3458	IFNG	In	NA	NA	7.168130535815321	Published	CVL	ELISA	Serum progesterone plus LH	BCA
Fidel-2003	7120	Baseline	7120 Baseline	Luteal	Luteal	4.92	83.16	None	0	451000000	Eligible	Eligible	Eligible	IFN-g	32.962	3458	IFNG	In	NA	NA	5.0427318769274	Published	CVL	ELISA	Serum progesterone plus LH	BCA
Fidel-2003	7120	Treatment	7120 Treatment	Luteal	Luteal	9.04	83.35	PBS	40	1050000000	Ineligible - post-treatment	Ineligible - post-treatment	Ineligible - post-treatment	IFN-g	26.004	3458	IFNG	In	NA	NA	4.700661654152743	Published	CVL	ELISA	Serum progesterone plus LH	BCA
Fidel-2003	7121	Baseline	7121 Baseline	Luteal	Luteal	3.92	37.7	None	0	249000000	Eligible	Eligible	Eligible	IFN-g	32.962	3458	IFNG	In	NA	NA	5.0427318769274	Published	CVL	ELISA	Serum progesterone plus LH	BCA
Fidel-2003	7121	Treatment	7121 Treatment	Luteal	Luteal	4.09	39.6	Ag	16	195000000	Ineligible - post-treatment	Ineligible - post-treatment	Ineligible - post-treatment	IFN-g	32.181	3458	IFNG	In	NA	NA	5.008137252291958	Published	CVL	ELISA	Serum progesterone plus LH	BCA
Fidel-2003	7122	Baseline	7122 Baseline	Luteal	Luteal	6.37	86.65	None	0	890000000	Eligible	Eligible	Eligible	IFN-g	36.889	3458	IFNG	In	NA	NA	5.205118775365059	Published	CVL	ELISA	Serum progesterone plus LH	BCA
Fidel-2003	7122	Treatment	7122 Treatment	Luteal	Luteal	4.16	77.95	Ag	16	656000000	Ineligible - post-treatment	Ineligible - post-treatment	Ineligible - post-treatment	IFN-g	25.241	3458	IFNG	In	NA	NA	4.657697163150063	Published	CVL	ELISA	Serum progesterone plus LH	BCA
Fidel-2003	7123	Baseline	7123 Baseline	Luteal	Luteal	26.02	155.85	None	0	1164000000	Eligible	Eligible	Eligible	IFN-g	23.721	3458	IFNG	In	NA	NA	4.568092925371229	Published	CVL	ELISA	Serum progesterone plus LH	BCA
Fidel-2003	7123	Treatment	7123 Treatment	Luteal	Luteal	20.34	126.68	PBS	16	1200000000	Ineligible - post-treatment	Ineligible - post-treatment	Ineligible - post-treatment	IFN-g	26.004	3458	IFNG	In	NA	NA	4.700661654152743	Published	CVL	ELISA	Serum progesterone plus LH	BCA
Fidel-2003	7124	Baseline	7124 Baseline	Follicular	Luteal	0.2	6.34	None	0	630000000	Eligible	Eligible	Eligible	IFN-g	60.367	3458	IFNG	In	NA	NA	5.915688201609224	Published	CVL	ELISA	Serum progesterone plus LH	BCA
Fidel-2003	7124	Treatment	7124 Treatment	Follicular	Luteal	0.2	13.14	Ag	40	413000000	Ineligible - post-treatment	Ineligible - post-treatment	Ineligible - post-treatment	IFN-g	64.517	3458	IFNG	In	NA	NA	6.0116074505268	Published	CVL	ELISA	Serum progesterone plus LH	BCA
Fidel-2003	7125	Baseline	7125 Baseline	Follicular	Luteal	0.14	17.39	None	0	588000000	Eligible	Eligible	Eligible	IFN-g	59.54	3458	IFNG	In	NA	NA	5.895787316463311	Published	CVL	ELISA	Serum progesterone plus LH	BCA
Fidel-2003	7125	Treatment	7125 Treatment	Follicular	Luteal	0.2	20.29	Ag	16	548000000	Ineligible - post-treatment	Ineligible - post-treatment	Ineligible - post-treatment	IFN-g	46.47	3458	IFNG	In	NA	NA	5.538227739736	Published	CVL	ELISA	Serum progesterone plus LH	BCA
Fidel-2003	7126	Baseline	7126 Baseline	Follicular	Luteal	0.33	33.65	None	0	661000000	Eligible	Eligible	Eligible	IFN-g	46.47	3458	IFNG	In	NA	NA	5.538227739736	Published	CVL	ELISA	Serum progesterone plus LH	BCA
Fidel-2003	7126	Treatment	7126 Treatment	Follicular	Luteal	0.35	50.38	PBS	40	617000000	Ineligible - post-treatment	Ineligible - post-treatment	Ineligible - post-treatment	IFN-g	32.181	3458	IFNG	In	NA	NA	5.008137252291958	Published	CVL	ELISA	Serum progesterone plus LH	BCA
Fidel-2003	7127	Baseline	7127 Baseline	Luteal	Luteal	4.82	98.27	None	0	280000000	Eligible	Eligible	Eligible	IFN-g	26.004	3458	IFNG	In	NA	NA	4.700661654152743	Published	CVL	ELISA	Serum progesterone plus LH	BCA
Fidel-2003	7127	Treatment	7127 Treatment	Other	Luteal	2.33	54.22	PBS	16	261000000	Ineligible - post-treatment	Ineligible - post-treatment	Ineligible - post-treatment	IFN-g	28.306	3458	IFNG	In	NA	NA	4.823035987264654	Published	CVL	ELISA	Serum progesterone plus LH	BCA
Fidel-2003	7128	Baseline	7128 Baseline	Luteal	Luteal	11.2	228.18	None	0	1044999999.9999999	Eligible	Eligible	Eligible	IFN-g	41.654	3458	IFNG	In	NA	NA	5.380383137970934	Published	CVL	ELISA	Serum progesterone plus LH	BCA
Fidel-2003	7128	Treatment	7128 Treatment	Luteal	Luteal	7.03	231.74	Ag	40	627000000	Ineligible - post-treatment	Ineligible - post-treatment	Ineligible - post-treatment	IFN-g	40.856	3458	IFNG	In	NA	NA	5.352476059050329	Published	CVL	ELISA	Serum progesterone plus LH	BCA
Fidel-2003	7129	Baseline	7129 Baseline	Luteal	Luteal	14.65	99.64	None	0	1190000000	Eligible	Eligible	Eligible	IFN-g	31.403	3458	IFNG	In	NA	NA	4.972830484525926	Published	CVL	ELISA	Serum progesterone plus LH	BCA
Fidel-2003	7129	Treatment	7129 Treatment	Luteal	Luteal	13.76	84.27	Ag	16	395000000	Ineligible - post-treatment	Ineligible - post-treatment	Ineligible - post-treatment	IFN-g	28.306	3458	IFNG	In	NA	NA	4.823035987264654	Published	CVL	ELISA	Serum progesterone plus LH	BCA
Fidel-2003	7130	Baseline	7130 Baseline	Luteal	Luteal	16.15	152.8	None	0	256000000	Eligible	Eligible	Eligible	IFN-g	29.078	3458	IFNG	In	NA	NA	4.861856138240165	Published	CVL	ELISA	Serum progesterone plus LH	BCA
Fidel-2003	7130	Treatment	7130 Treatment	Luteal	Luteal	9.06	106.08	PBS	40	464000000	Ineligible - post-treatment	Ineligible - post-treatment	Ineligible - post-treatment	IFN-g	125.869	3458	IFNG	In	NA	NA	6.975779198381713	Published	CVL	ELISA	Serum progesterone plus LH	BCA
Fidel-2003	7131	Baseline	7131 Baseline	Other	Luteal	2.72	41.62	None	0	312000000	Eligible	Ineligible - serum progesterone outside of allowed windows	Ineligible - serum progesterone outside of allowed windows	IFN-g	40.856	3458	IFNG	In	NA	NA	5.352476059050329	Published	CVL	ELISA	Serum progesterone plus LH	BCA
Fidel-2003	7131	Treatment	7131 Treatment	Luteal	Luteal	5.23	34.13	PBS	16	315000000	Ineligible - post-treatment	Ineligible - post-treatment	Ineligible - post-treatment	IFN-g	22.964	3458	IFNG	In	NA	NA	4.521302055609183	Published	CVL	ELISA	Serum progesterone plus LH	BCA
Fidel-2003	7132	Baseline	7132 Baseline	Luteal	Luteal	4.71	51.04	None	0	457000000	Eligible	Eligible	Eligible	IFN-g	79.668	3458	IFNG	In	NA	NA	6.315928452581237	Published	CVL	ELISA	Serum progesterone plus LH	BCA
Fidel-2003	7132	Treatment	7132 Treatment	Other	Luteal	2.36	27.95	PBS	16	378000000	Ineligible - post-treatment	Ineligible - post-treatment	Ineligible - post-treatment	IFN-g	62.024	3458	IFNG	In	NA	NA	5.954754664921699	Published	CVL	ELISA	Serum progesterone plus LH	BCA
Fidel-2003	7133	Baseline	7133 Baseline	Luteal	Luteal	8.28	74.79	None	0	931000000	Eligible	Eligible	Eligible	IFN-g	78.818	3458	IFNG	In	NA	NA	6.300453236564457	Published	CVL	ELISA	Serum progesterone plus LH	BCA
Fidel-2003	7133	Treatment	7133 Treatment	Luteal	Luteal	10.35	67.35	Ag	40	661000000	Ineligible - post-treatment	Ineligible - post-treatment	Ineligible - post-treatment	IFN-g	69.532	3458	IFNG	In	NA	NA	6.1196051823115685	Published	CVL	ELISA	Serum progesterone plus LH	BCA
Fidel-2003	7134	Baseline	7134 Baseline	Luteal	Luteal	7.69	42.79	None	0	1070000000.0000001	Eligible	Eligible	Eligible	IFN-g	70.372	3458	IFNG	In	NA	NA	6.136929610447892	Published	CVL	ELISA	Serum progesterone plus LH	BCA
Fidel-2003	7134	Treatment	7134 Treatment	Luteal	Luteal	10.96	41.65	Ag	16	754000000	Ineligible - post-treatment	Ineligible - post-treatment	Ineligible - post-treatment	IFN-g	52.15	3458	IFNG	In	NA	NA	5.704595347632403	Published	CVL	ELISA	Serum progesterone plus LH	BCA
Fidel-2003	7135	Baseline	7135 Baseline	Luteal	Luteal	8.52	162.24	None	0	642000000	Eligible	Eligible	Eligible	IFN-g	44.859	3458	IFNG	In	NA	NA	5.487325555010141	Published	CVL	ELISA	Serum progesterone plus LH	BCA
Fidel-2003	7135	Treatment	7135 Treatment	Luteal	Luteal	8.14	164.81	PBS	16	214000000	Ineligible - post-treatment	Ineligible - post-treatment	Ineligible - post-treatment	IFN-g	31.403	3458	IFNG	In	NA	NA	4.972830484525926	Published	CVL	ELISA	Serum progesterone plus LH	BCA
Fidel-2003	7136	Baseline	7136 Baseline	Luteal	Luteal	6.7	131.08	None	0	544000000	Eligible	Eligible	Eligible	IFN-g	142.917	3458	IFNG	In	NA	NA	7.159033725221487	Published	CVL	ELISA	Serum progesterone plus LH	BCA
Fidel-2003	7136	Treatment	7136 Treatment	Luteal	Luteal	6.89	130.47	Ag	16	283000000	Ineligible - post-treatment	Ineligible - post-treatment	Ineligible - post-treatment	IFN-g	135.711	3458	IFNG	In	NA	NA	7.084393852331629	Published	CVL	ELISA	Serum progesterone plus LH	BCA
Fidel-2003	7137	Baseline	7137 Baseline	Follicular	Luteal	0.85	278.37	None	0	3082000000	Eligible	Eligible	Eligible	IFN-g	234.117	3458	IFNG	In	NA	NA	7.871085886827059	Published	CVL	ELISA	Serum progesterone plus LH	BCA
Fidel-2003	7137	Treatment	7137 Treatment	Other	Luteal	1.25	453.38	Ag	16	1420000000	Ineligible - post-treatment	Ineligible - post-treatment	Ineligible - post-treatment	IFN-g	164.77	3458	IFNG	In	NA	NA	7.364309781864407	Published	CVL	ELISA	Serum progesterone plus LH	BCA
Fidel-2003	7138	Baseline	7138 Baseline	Luteal	Luteal	15.81	126.23	None	0	385000000	Eligible	Eligible	Eligible	IFN-g	116.991	3458	IFNG	In	NA	NA	6.8702537387732505	Published	CVL	ELISA	Serum progesterone plus LH	BCA
Fidel-2003	7138	Treatment	7138 Treatment	Luteal	Luteal	5.6	73.12	Ag	40	287000000	Ineligible - post-treatment	Ineligible - post-treatment	Ineligible - post-treatment	IFN-g	106.432	3458	IFNG	In	NA	NA	6.733788168625182	Published	CVL	ELISA	Serum progesterone plus LH	BCA
Fidel-2003	7139	Baseline	7139 Baseline	Luteal	Luteal	10.01	75.31	None	0	516000000	Eligible	Eligible	Eligible	IFN-g	87.356	3458	IFNG	In	NA	NA	6.448834892167535	Published	CVL	ELISA	Serum progesterone plus LH	BCA
Fidel-2003	7139	Treatment	7139 Treatment	Luteal	Luteal	11.36	91.47	PBS	40	527000000	Ineligible - post-treatment	Ineligible - post-treatment	Ineligible - post-treatment	IFN-g	83.93	3458	IFNG	In	NA	NA	6.391114675697104	Published	CVL	ELISA	Serum progesterone plus LH	BCA
Fidel-2003	7140	Baseline	7140 Baseline	Other	Luteal	2.38	21.95	None	0	488000000	Eligible	Ineligible - serum progesterone outside of allowed windows	Ineligible - serum progesterone outside of allowed windows	IFN-g	214.157	3458	IFNG	In	NA	NA	7.742525024137638	Published	CVL	ELISA	Serum progesterone plus LH	BCA
Fidel-2003	7140	Treatment	7140 Treatment	Luteal	Luteal	8.1	67.96	PBS	40	943000000	Ineligible - post-treatment	Ineligible - post-treatment	Ineligible - post-treatment	IFN-g	185.09	3458	IFNG	In	NA	NA	7.532083141492505	Published	CVL	ELISA	Serum progesterone plus LH	BCA
Fidel-2003	7141	Baseline	7141 Baseline	Luteal	Luteal	8.85	80.01	None	0	663000000	Eligible	Eligible	Eligible	IFN-g	148.348	3458	IFNG	In	NA	NA	7.212841666579209	Published	CVL	ELISA	Serum progesterone plus LH	BCA
Fidel-2003	7141	Treatment	7141 Treatment	Luteal	Luteal	3.06	26.54	PBS	40	540000000	Ineligible - post-treatment	Ineligible - post-treatment	Ineligible - post-treatment	IFN-g	161.104	3458	IFNG	In	NA	NA	7.331848504480426	Published	CVL	ELISA	Serum progesterone plus LH	BCA
Fidel-2003	7142	Baseline	7142 Baseline	Luteal	Luteal	28.3	163.56	None	0	1100000000	Eligible	Eligible	Eligible	IFN-g	137.509	3458	IFNG	In	NA	NA	7.1033822362698205	Published	CVL	ELISA	Serum progesterone plus LH	BCA
Fidel-2003	7142	Treatment	7142 Treatment	Luteal	Luteal	16.04	134.16	PBS	40	904000000	Ineligible - post-treatment	Ineligible - post-treatment	Ineligible - post-treatment	IFN-g	143.821	3458	IFNG	In	NA	NA	7.168130535815321	Published	CVL	ELISA	Serum progesterone plus LH	BCA
Fidel-2003	7143	Baseline	7143 Baseline	Follicular	Luteal	0.28	107.96	None	0	1380000000	Eligible	Eligible	Eligible	IFN-g	107.307	3458	IFNG	In	NA	NA	6.745600380835492	Published	CVL	ELISA	Serum progesterone plus LH	BCA
Fidel-2003	7143	Treatment	7143 Treatment	Follicular	Luteal	0.24	114.39	PBS	40	1210000000	Ineligible - post-treatment	Ineligible - post-treatment	Ineligible - post-treatment	IFN-g	95.979	3458	IFNG	In	NA	NA	6.584646876658321	Published	CVL	ELISA	Serum progesterone plus LH	BCA
Fidel-2003	7144	Baseline	7144 Baseline	Luteal	Luteal	20.46	132.18	None	0	1890000000	Eligible	Eligible	Eligible	IFN-g	60.367	3458	IFNG	In	NA	NA	5.915688201609224	Published	CVL	ELISA	Serum progesterone plus LH	BCA
Fidel-2003	7144	Treatment	7144 Treatment	Luteal	Luteal	12.65	68.24	Ag	40	1130000000	Ineligible - post-treatment	Ineligible - post-treatment	Ineligible - post-treatment	IFN-g	51.335	3458	IFNG	In	NA	NA	5.681870879961441	Published	CVL	ELISA	Serum progesterone plus LH	BCA
Fidel-2003	7150	Baseline	7150 Baseline	Follicular	Luteal	0.21	44.18	None	0	486000000	Eligible	Eligible	Eligible	IFN-g	113.46	3458	IFNG	In	NA	NA	6.826039958896193	Published	CVL	ELISA	Serum progesterone plus LH	BCA
Fidel-2003	7150	Treatment	7150 Treatment	Other	Luteal	NA	NA	PBS	16	459000000	Ineligible - post-treatment	Ineligible - no menstrual cycle information	Ineligible - no menstrual cycle information	IFN-g	52.15	3458	IFNG	In	NA	NA	5.704595347632403	Published	CVL	ELISA	Serum progesterone plus LH	BCA
Fidel-2003	7151	Baseline	7151 Baseline	Follicular	Luteal	0.26	44	None	0	935000000	Eligible	Eligible	Eligible	IFN-g	29.851	3458	IFNG	In	NA	NA	4.899707357060045	Published	CVL	ELISA	Serum progesterone plus LH	BCA
Fidel-2003	7151	Treatment	7151 Treatment	Other	Luteal	NA	NA	PBS	16	565000000	Ineligible - post-treatment	Ineligible - no menstrual cycle information	Ineligible - no menstrual cycle information	IFN-g	32.181	3458	IFNG	In	NA	NA	5.008137252291958	Published	CVL	ELISA	Serum progesterone plus LH	BCA
Fidel-2003	7152	Baseline	7152 Baseline	Follicular	Luteal	0.35	27.94	None	0	1360000000	Eligible	Eligible	Eligible	IFN-g	50.521	3458	IFNG	In	NA	NA	5.658811290639166	Published	CVL	ELISA	Serum progesterone plus LH	BCA
Fidel-2003	7152	Treatment	7152 Treatment	Other	Luteal	NA	NA	PBS	40	814000000	Ineligible - post-treatment	Ineligible - no menstrual cycle information	Ineligible - no menstrual cycle information	IFN-g	43.254	3458	IFNG	In	NA	NA	5.434761649910092	Published	CVL	ELISA	Serum progesterone plus LH	BCA
Fidel-2003	7153	Baseline	7153 Baseline	Follicular	Luteal	0.49	72.68	None	0	551000000	Eligible	Eligible	Eligible	IFN-g	80.519	3458	IFNG	In	NA	NA	6.331257349809313	Published	CVL	ELISA	Serum progesterone plus LH	BCA
Fidel-2003	7153	Treatment	7153 Treatment	Other	Luteal	NA	NA	PBS	16	226000000	Ineligible - post-treatment	Ineligible - no menstrual cycle information	Ineligible - no menstrual cycle information	IFN-g	78.818	3458	IFNG	In	NA	NA	6.300453236564457	Published	CVL	ELISA	Serum progesterone plus LH	BCA
Fidel-2003	7154	Baseline	7154 Baseline	Follicular	Luteal	0.17	58.13	None	0	339000000	Eligible	Eligible	Eligible	IFN-g	102.935	3458	IFNG	In	NA	NA	6.685589801169943	Published	CVL	ELISA	Serum progesterone plus LH	BCA
Fidel-2003	7154	Treatment	7154 Treatment	Other	Luteal	NA	NA	Ag	40	569000000	Ineligible - post-treatment	Ineligible - no menstrual cycle information	Ineligible - no menstrual cycle information	IFN-g	89.934	3458	IFNG	In	NA	NA	6.490794731851933	Published	CVL	ELISA	Serum progesterone plus LH	BCA
Fidel-2003	7155	Baseline	7155 Baseline	Follicular	Luteal	0.42	32.91	None	0	970000000	Eligible	Eligible	Eligible	IFN-g	60.367	3458	IFNG	In	NA	NA	5.915688201609224	Published	CVL	ELISA	Serum progesterone plus LH	BCA
Fidel-2003	7155	Treatment	7155 Treatment	Other	Luteal	NA	NA	Ag	16	957000000	Ineligible - post-treatment	Ineligible - no menstrual cycle information	Ineligible - no menstrual cycle information	IFN-g	50.521	3458	IFNG	In	NA	NA	5.658811290639166	Published	CVL	ELISA	Serum progesterone plus LH	BCA
Fidel-2003	7156	Baseline	7156 Baseline	Follicular	Luteal	0.14	46.12	None	0	630000000	Eligible	Eligible	Eligible	IFN-g	61.195	3458	IFNG	In	NA	NA	5.9353418757482865	Published	CVL	ELISA	Serum progesterone plus LH	BCA
Fidel-2003	7156	Treatment	7156 Treatment	Other	Luteal	NA	NA	PBS	16	841000000	Ineligible - post-treatment	Ineligible - no menstrual cycle information	Ineligible - no menstrual cycle information	IFN-g	71.212	3458	IFNG	In	NA	NA	6.154048466440686	Published	CVL	ELISA	Serum progesterone plus LH	BCA
Fidel-2003	7049	Baseline	7049 Baseline	Follicular	Follicular	0.58	149.44	None	0	503000000	Eligible	Eligible	Eligible	IL-6	85.13	3569	IL6	In	NA	NA	6.411595725320303	Published	CVL	ELISA	Serum progesterone plus LH	BCA
Fidel-2003	7049	Treatment	7049 Treatment	Other	Follicular	1.1	141.63	Ag	16	790000000	Ineligible - post-treatment	Ineligible - post-treatment	Ineligible - post-treatment	IL-6	77.31	3569	IL6	In	NA	NA	6.2725831328060515	Published	CVL	ELISA	Serum progesterone plus LH	BCA
Fidel-2003	7052	Baseline	7052 Baseline	Follicular	Follicular	0.59	34.43	None	0	794000000	Eligible	Eligible	Eligible	IL-6	320.73	3569	IL6	In	NA	NA	8.325215494683038	Published	CVL	ELISA	Serum progesterone plus LH	BCA
Fidel-2003	7052	Treatment	7052 Treatment	Follicular	Follicular	0.52	41.53	PBS	16	239000000	Ineligible - post-treatment	Ineligible - post-treatment	Ineligible - post-treatment	IL-6	72.62	3569	IL6	In	NA	NA	6.182295025025483	Published	CVL	ELISA	Serum progesterone plus LH	BCA
Fidel-2003	7053	Baseline	7053 Baseline	Follicular	Follicular	0.41	31.5	None	0	947000000	Eligible	Eligible	Eligible	IL-6	122.7	3569	IL6	In	NA	NA	6.938991438775543	Published	CVL	ELISA	Serum progesterone plus LH	BCA
[truncated: 648 more rows]
