# Supplementary material for: Changes in concentrations of cervicovaginal immune mediators across the menstrual cycle: a systematic review and meta-analysis of individual patient data
Source: BMC Med. 2022 Oct 5;20:353. doi: 10.1186/s12916-022-02532-9 (PMC9533580; doi:10.1186/s12916-022-02532-9)
Supplement: Supplementary file 3 — Additional file 3. Code and data. IPD from co-authors who agreed to share it, results of all analyses presented in the paper, and R code files necessary to reproduce the analysis and figures. [file 12916_2022_2532_MOESM3_ESM.zip › MenstrualCycleMetaanalysis/data/data_complete/01_study/Ghosh-2010a.csv]

StudyName	Ptid	SampleId	DaysSinceLmp	Phase	TotalProtein	Hiv	Bv	Trichomonas	CervicalHiv	SerumHiv	Cd4Count	Race	EligibilityTheirPhase	EligibilityPrimary	EligibilitySecondary	Assay	Concentration	EntrezId	OfficialSymbol	Detectable	LowerLOD	Log2Concentration	SampleType	AssayMethod	Published	OurPhasingMethod
Ghosh-2010a	B071c	B071c	22	Luteal	170400000	Positive	Positive	Negative	2.3979400086720375	2.464042205438811	419	Black	Ineligible - their phase not defined	Eligible	Eligible	HBD2	50344.4	1673	DEFB4A	In	NA	15.619543690223486	CVL	ELISA	Published	Days since LMP
Ghosh-2010a	B083c	B083c	41	Other	190000000	Positive	Negative	Negative	2.6020599913279625	4.361748606126577	459	Black	Ineligible - their phase not defined	Ineligible - days since LMP outside of allowed windows	Ineligible - days since LMP outside of allowed windows	HBD2	44635.4	1673	DEFB4A	In	NA	15.445900734244761	CVL	ELISA	Published	Days since LMP
Ghosh-2010a	B037c	B037c	9	Follicular	119100000	Positive	Negative	Negative	2.6020599913279625	3.5186586805830777	510	Black	Ineligible - their phase not defined	Eligible	Eligible	HBD2	2088.7	1673	DEFB4A	In	NA	11.028389577644933	CVL	ELISA	Published	Days since LMP
Ghosh-2010a	B057c	B057c	10	Follicular	346500000	Positive	Negative	Negative	2.6020599913279625	4.0792210545506045	517	Black	Ineligible - their phase not defined	Eligible	Eligible	HBD2	34055.6	1673	DEFB4A	In	NA	15.055604429708728	CVL	ELISA	Published	Days since LMP
Ghosh-2010a	B060a	B060a	30	Other	1356000000	Positive	Negative	Negative	3.9867717342662448	4.301053881203639	580	Black	Ineligible - their phase not defined	Ineligible - days since LMP outside of allowed windows	Ineligible - days since LMP outside of allowed windows	HBD2	42438.3	1673	DEFB4A	In	NA	15.373079245258022	CVL	ELISA	Published	Days since LMP
Ghosh-2010a	B059c	B059c	7	Follicular	16300000	Positive	Negative	Negative	2.6020599913279625	4.5051649069361375	583	Black	Ineligible - their phase not defined	Eligible	Eligible	HBD2	10	1673	DEFB4A	In	NA	3.321928094887362	CVL	ELISA	Published	Days since LMP
Ghosh-2010a	B013c	B013c	5	Follicular	470900000	Positive	Negative	Negative	2.6020599913279625	4.826081932850207	628	Black	Ineligible - their phase not defined	Eligible	Eligible	HBD2	48637.6	1673	DEFB4A	In	NA	15.569784420964096	CVL	ELISA	Published	Days since LMP
Ghosh-2010a	B006c	B006c	13	Other	114900000	Positive	Negative	Negative	2.6020599913279625	3.1764096249558427	637	Black	Ineligible - their phase not defined	Ineligible - days since LMP outside of allowed windows	Ineligible - days since LMP outside of allowed windows	HBD2	19925.3	1673	DEFB4A	In	NA	14.282313825484344	CVL	ELISA	Published	Days since LMP
Ghosh-2010a	B078c	B078c	19	Luteal	207500000	Positive	Positive	Positive	2.6020599913279625	2.6032526619816467	647	Black	Ineligible - their phase not defined	Eligible	Eligible	HBD2	52713.4	1673	DEFB4A	In	NA	15.68588212805675	CVL	ELISA	Published	Days since LMP
Ghosh-2010a	B062a	B062a	1	Other	366900000	Positive	Negative	Negative	2.6020599913279625	4.230477021876802	685	Black	Ineligible - their phase not defined	Ineligible - days since LMP outside of allowed windows	Ineligible - days since LMP outside of allowed windows	HBD2	36913.2	1673	DEFB4A	In	NA	15.171849189579945	CVL	ELISA	Published	Days since LMP
Ghosh-2010a	B011a	B011a	10	Follicular	798900000	Positive	Negative	Positive	2.6020599913279625	3.821520078800048	772	Black	Ineligible - their phase not defined	Eligible	Eligible	HBD2	60777.3	1673	DEFB4A	In	NA	15.891244964855002	CVL	ELISA	Published	Days since LMP
Ghosh-2010a	B027c	B027c	36	Other	415300000	Positive	Negative	Negative	2.8129133566428557	4.000047769765721	863	Black	Ineligible - their phase not defined	Ineligible - days since LMP outside of allowed windows	Ineligible - days since LMP outside of allowed windows	HBD2	48809.4	1673	DEFB4A	In	NA	15.574871396752366	CVL	ELISA	Published	Days since LMP
Ghosh-2010a	B074c	B074c	32	Other	17700000	Positive	Negative	Negative	2.6020599913279625	2.924847632975537	426	Hispanic	Ineligible - their phase not defined	Ineligible - days since LMP outside of allowed windows	Ineligible - days since LMP outside of allowed windows	HBD2	23452.6	1673	DEFB4A	In	NA	14.517460251082285	CVL	ELISA	Published	Days since LMP
Ghosh-2010a	B061c	B061c	198	Other	29700000	Positive	Negative	Negative	2.6020599913279625	3.9685343136807987	510	Hispanic	Ineligible - their phase not defined	Ineligible - days since LMP outside of allowed windows	Ineligible - days since LMP outside of allowed windows	HBD2	6539.1	1673	DEFB4A	In	NA	12.674876370708656	CVL	ELISA	Published	Days since LMP
Ghosh-2010a	B079c	B079c	44	Other	66400000.00000001	Positive	Negative	Negative	2.6020599913279625	2.6032526619816467	620	Hispanic	Ineligible - their phase not defined	Ineligible - days since LMP outside of allowed windows	Ineligible - days since LMP outside of allowed windows	HBD2	7453	1673	DEFB4A	In	NA	12.86360554432145	CVL	ELISA	Published	Days since LMP
Ghosh-2010a	B015a	B015a	9	Follicular	157200000	Positive	Negative	Negative	2.6020599913279625	-0.9999999999999997	799	Hispanic	Ineligible - their phase not defined	Eligible	Eligible	HBD2	42876.4	1673	DEFB4A	In	NA	15.387896158475298	CVL	ELISA	Published	Days since LMP
Ghosh-2010a	B086d/a	B086d/a	24	Luteal	82600000	Positive	Negative	Negative	2.6020599913279625	4.73240260647231	813	Hispanic	Ineligible - their phase not defined	Eligible	Eligible	HBD2	1374.7	1673	DEFB4A	In	NA	10.424901099128759	CVL	ELISA	Published	Days since LMP
Ghosh-2010a	B073b	B073b	21	Luteal	207500000	Positive	Negative	Negative	2.6020599913279625	2.6032526619816467	899	Hispanic	Ineligible - their phase not defined	Eligible	Eligible	HBD2	46163.6	1673	DEFB4A	In	NA	15.494468114356726	CVL	ELISA	Published	Days since LMP
Ghosh-2010a	B068c	B068c	112	Other	1166500000	Positive	Negative	Negative	5.662757831681574	3.5564351815893307	901	Hispanic	Ineligible - their phase not defined	Ineligible - days since LMP outside of allowed windows	Ineligible - days since LMP outside of allowed windows	HBD2	65573.2	1673	DEFB4A	In	NA	16.000818680259833	CVL	ELISA	Published	Days since LMP
Ghosh-2010a	B018c	B018c	27	Other	548100000	Positive	Negative	Negative	3.6720978579357175	3.716095203905708	1517	Hispanic	Ineligible - their phase not defined	Ineligible - days since LMP outside of allowed windows	Ineligible - days since LMP outside of allowed windows	HBD2	50669.9	1673	DEFB4A	In	NA	15.62884136116999	CVL	ELISA	Published	Days since LMP
Ghosh-2010a	B012c/a	B012c/a	17	Other	179900000	Positive	Negative	Negative	2.6020599913279625	3.5442045154573942	496	White	Ineligible - their phase not defined	Ineligible - days since LMP outside of allowed windows	Ineligible - days since LMP outside of allowed windows	HBD2	28610.6	1673	DEFB4A	In	NA	14.804262132643888	CVL	ELISA	Published	Days since LMP
Ghosh-2010a	B067c	B067c	16	Other	958200000	Positive	Positive	Negative	2.6020599913279625	3.3224467227603935	502	White	Ineligible - their phase not defined	Ineligible - days since LMP outside of allowed windows	Ineligible - days since LMP outside of allowed windows	HBD2	22318.8	1673	DEFB4A	In	NA	14.445971840381905	CVL	ELISA	Published	Days since LMP
Ghosh-2010a	B077d/a	B077d/a	71	Other	119400000	Positive	Negative	Negative	5.477121254719663	5.041397028081329	605	White	Ineligible - their phase not defined	Ineligible - days since LMP outside of allowed windows	Ineligible - days since LMP outside of allowed windows	HBD2	38802.8	1673	DEFB4A	In	NA	15.243873140218675	CVL	ELISA	Published	Days since LMP
Ghosh-2010a	B051d/c	B051d/c	7	Follicular	10900000	Positive	Negative	Negative	2.6020599913279625	3.5316194013563393	631	White	Ineligible - their phase not defined	Eligible	Eligible	HBD2	10	1673	DEFB4A	In	NA	3.321928094887362	CVL	ELISA	Published	Days since LMP
Ghosh-2010a	B085c/a	B085c/a	32	Other	379000000	Positive	Positive	Negative	2.6020599913279625	3.9031496983781415	637	White	Ineligible - their phase not defined	Ineligible - days since LMP outside of allowed windows	Ineligible - days since LMP outside of allowed windows	HBD2	41898.2	1673	DEFB4A	In	NA	15.35460064479019	CVL	ELISA	Published	Days since LMP
Ghosh-2010a	B017c	B017c	15	Other	153000000	Positive	Negative	Negative	2.6020599913279625	-0.9999999999999997	651	White	Ineligible - their phase not defined	Ineligible - days since LMP outside of allowed windows	Ineligible - days since LMP outside of allowed windows	HBD2	26324.2	1673	DEFB4A	In	NA	14.684102067549915	CVL	ELISA	Published	Days since LMP
Ghosh-2010a	B029c	B029c	24	Luteal	137100000	Positive	Negative	Negative	2.6020599913279625	2.6032526619816467	677	White	Ineligible - their phase not defined	Eligible	Eligible	HBD2	28985.4	1673	DEFB4A	In	NA	14.823038774564479	CVL	ELISA	Published	Days since LMP
Ghosh-2010a	B048c	B048c	5	Follicular	150500000	Positive	Negative	Negative	2.6020599913279625	3.8808764461441205	822	White	Ineligible - their phase not defined	Eligible	Eligible	HBD2	49191.4	1673	DEFB4A	In	NA	15.586118494669957	CVL	ELISA	Published	Days since LMP
Ghosh-2010a	B049c	B049c	7	Follicular	269100000	Positive	Positive	Negative	4.57978359661681	2.9400680137393524	872	White	Ineligible - their phase not defined	Eligible	Eligible	HBD2	49554.8	1673	DEFB4A	In	NA	15.596737186725134	CVL	ELISA	Published	Days since LMP
Ghosh-2010a	B047c	B047c	11	Follicular	276700000	Positive	Positive	Positive	2.6020599913279625	2.6032526619816467	921	White	Ineligible - their phase not defined	Eligible	Eligible	HBD2	15506.1	1673	DEFB4A	In	NA	13.920548253662137	CVL	ELISA	Published	Days since LMP
Ghosh-2010a	B058c/a	B058c/a	21	Luteal	272600000	Positive	Negative	Negative	2.6020599913279625	2.6032526619816467	931	White	Ineligible - their phase not defined	Eligible	Eligible	HBD2	37104.5	1673	DEFB4A	In	NA	15.179306545748316	CVL	ELISA	Published	Days since LMP
Ghosh-2010a	B075c	B075c	18	Other	126200000	Positive	Negative	Negative	2.6020599913279625	3.2555378262246033	1277	White	Ineligible - their phase not defined	Ineligible - days since LMP outside of allowed windows	Ineligible - days since LMP outside of allowed windows	HBD2	55499.6	1673	DEFB4A	In	NA	15.760189753172627	CVL	ELISA	Published	Days since LMP
Ghosh-2010a	BOO4c	BOO4c	NA	Other	NA	Positive	Negative	Negative	4.892094602690481	3.2307298445776804	536	White	Ineligible - their phase not defined	Ineligible - no menstrual cycle information	Ineligible - no menstrual cycle information	HBD2	394232	1673	DEFB4A	In	NA	18.588685359817678	CVL	ELISA	Published	Days since LMP
Ghosh-2010a	BO28a	BO28a	NA	Other	NA	Positive	Negative	Negative	2.6020599913279625	3.5442045154573942	353	Black	Ineligible - their phase not defined	Ineligible - no menstrual cycle information	Ineligible - no menstrual cycle information	HBD2	278002	1673	DEFB4A	In	NA	18.084735736449275	CVL	ELISA	Published	Days since LMP
Ghosh-2010a	BO39c/a	BO39c/a	NA	Other	148000000	Positive	Negative	Negative	2.7781512503836434	4.491377104010226	446	Hispanic	Ineligible - their phase not defined	Ineligible - no menstrual cycle information	Ineligible - no menstrual cycle information	HBD2	138878	1673	DEFB4A	In	NA	17.083458551043982	CVL	ELISA	Published	Days since LMP
Ghosh-2010a	BO43a	BO43a	NA	Other	37000000	Positive	Negative	Negative	1.9030899869919435	5.397941919563554	428	White	Ineligible - their phase not defined	Ineligible - no menstrual cycle information	Ineligible - no menstrual cycle information	HBD2	57029	1673	DEFB4A	In	NA	15.799408114910243	CVL	ELISA	Published	Days since LMP
Ghosh-2010a	BO46b	BO46b	NA	Other	134800000	Positive	Positive	Negative	2.6020599913279625	3.612900359123793	448	Hispanic	Ineligible - their phase not defined	Ineligible - no menstrual cycle information	Ineligible - no menstrual cycle information	HBD2	3	1673	DEFB4A	In	NA	1.584962500721156	CVL	ELISA	Published	Days since LMP
Ghosh-2010a	BO30a	BO30a	NA	Other	77300000	Positive	Positive	Negative	2.6020599913279625	3.5799092952481737	470	Hispanic	Ineligible - their phase not defined	Ineligible - no menstrual cycle information	Ineligible - no menstrual cycle information	HBD2	21	1673	DEFB4A	In	NA	4.392317422778761	CVL	ELISA	Published	Days since LMP
Ghosh-2010a	BO69a	BO69a	NA	Other	193200000	Positive	Negative	Negative	4.113943352306837	3.9059091598056024	302	NA	Ineligible - their phase not defined	Ineligible - no menstrual cycle information	Ineligible - no menstrual cycle information	HBD2	134025	1673	DEFB4A	In	NA	17.03214260953737	CVL	ELISA	Published	Days since LMP
Ghosh-2010a	BO41d/c	BO41d/c	NA	Other	200000000	Positive	Positive	Negative	4	4.544081693390937	263	Black	Ineligible - their phase not defined	Ineligible - no menstrual cycle information	Ineligible - no menstrual cycle information	HBD2	93344	1673	DEFB4A	In	NA	16.51026967089818	CVL	ELISA	Published	Days since LMP
Ghosh-2010a	BO76c/a	BO76c/a	NA	Other	946800000	Positive	Negative	Negative	3.462397997898956	3.4915157709931974	486	White	Ineligible - their phase not defined	Ineligible - no menstrual cycle information	Ineligible - no menstrual cycle information	HBD2	515526	1673	DEFB4A	In	NA	18.975685664639617	CVL	ELISA	Published	Days since LMP
Ghosh-2010a	BO16d/a	BO16d/a	NA	Other	110600000	Positive	Positive	Negative	2.6020599913279625	4.531492967518796	510	White	Ineligible - their phase not defined	Ineligible - no menstrual cycle information	Ineligible - no menstrual cycle information	HBD2	289382	1673	DEFB4A	In	NA	18.142615661274107	CVL	ELISA	Published	Days since LMP
Ghosh-2010a	BO82a	BO82a	NA	Other	482600000	Positive	Positive	Negative	4.230448921378274	5.812914091602126	227	White	Ineligible - their phase not defined	Ineligible - no menstrual cycle information	Ineligible - no menstrual cycle information	HBD2	131459	1673	DEFB4A	In	NA	17.004253390153828	CVL	ELISA	Published	Days since LMP
Ghosh-2010a	BO84c/a	BO84c/a	NA	Other	NA	Positive	Negative	Negative	2.9822712330395684	2.6032526619816467	264	Black	Ineligible - their phase not defined	Ineligible - no menstrual cycle information	Ineligible - no menstrual cycle information	HBD2	250805	1673	DEFB4A	In	NA	17.936206584152924	CVL	ELISA	Published	Days since LMP
Ghosh-2010a	BO87a	BO87a	NA	Other	NA	Positive	Positive	Negative	2.6020599913279625	3.9494436801741557	393	Black	Ineligible - their phase not defined	Ineligible - no menstrual cycle information	Ineligible - no menstrual cycle information	HBD2	936	1673	DEFB4A	In	NA	9.870364719583405	CVL	ELISA	Published	Days since LMP
Ghosh-2010a	BO89c	BO89c	NA	Other	797700000	Positive	Positive	Negative	5.230448921378274	4.113980098746824	308	Black	Ineligible - their phase not defined	Ineligible - no menstrual cycle information	Ineligible - no menstrual cycle information	HBD2	126813	1673	DEFB4A	In	NA	16.952343122707347	CVL	ELISA	Published	Days since LMP
Ghosh-2010a	BO64c/a	BO64c/a	NA	Other	397300000	Positive	Positive	Negative	3.041392685158225	3.716095203905708	480	Black	Ineligible - their phase not defined	Ineligible - no menstrual cycle information	Ineligible - no menstrual cycle information	HBD2	152493	1673	DEFB4A	In	NA	17.21838349352499	CVL	ELISA	Published	Days since LMP
Ghosh-2010a	BO21a	BO21a	NA	Other	266000000	Positive	Positive	Negative	2.6020599913279625	3.5186586805830777	371	Hispanic	Ineligible - their phase not defined	Ineligible - no menstrual cycle information	Ineligible - no menstrual cycle information	HBD2	326	1673	DEFB4A	In	NA	8.348728154231077	CVL	ELISA	Published	Days since LMP
Ghosh-2010a	BO53d/a	BO53d/a	NA	Other	549400000	Positive	Positive	Negative	2.6020599913279625	3.2555378262246033	490	Black	Ineligible - their phase not defined	Ineligible - no menstrual cycle information	Ineligible - no menstrual cycle information	HBD2	443441	1673	DEFB4A	In	NA	18.758382640587232	CVL	ELISA	Published	Days since LMP
Ghosh-2010a	BO65a	BO65a	NA	Other	259000000	Positive	Positive	Negative	4.146128035678238	4.7481965577068825	228	Hispanic	Ineligible - their phase not defined	Ineligible - no menstrual cycle information	Ineligible - no menstrual cycle information	HBD2	127236	1673	DEFB4A	In	NA	16.957147397207507	CVL	ELISA	Published	Days since LMP
Ghosh-2010a	BO80c	BO80c	NA	Other	212000000	Positive	NA	Negative	2.6020599913279625	3.342639773794436	432	Black	Ineligible - their phase not defined	Ineligible - no menstrual cycle information	Ineligible - no menstrual cycle information	HBD2	1	1673	DEFB4A	In	NA	0	CVL	ELISA	Published	Days since LMP
Ghosh-2010a	CD01	CD01	NA	Other	56800000	Positive	NA	NA	5.860338006570994	5.342424852289187	76	NA	Ineligible - their phase not defined	Ineligible - no menstrual cycle information	Ineligible - no menstrual cycle information	HBD2	4354	1673	DEFB4A	In	NA	12.088125692188207	CVL	ELISA	Published	Days since LMP
Ghosh-2010a	CD02	CD02	NA	Other	67500000	Positive	NA	NA	4.153814864344529	4.653223129732929	NA	NA	Ineligible - their phase not defined	Ineligible - no menstrual cycle information	Ineligible - no menstrual cycle information	HBD2	1695	1673	DEFB4A	In	NA	10.727069558023706	CVL	ELISA	Published	Days since LMP
Ghosh-2010a	CD03	CD03	NA	Other	75100000	Positive	NA	NA	6.19728055812562	4.716012530536286	19	NA	Ineligible - their phase not defined	Ineligible - no menstrual cycle information	Ineligible - no menstrual cycle information	HBD2	6423	1673	DEFB4A	In	NA	12.649031581106666	CVL	ELISA	Published	Days since LMP
Ghosh-2010a	CD04	CD04	NA	Other	NA	Positive	NA	NA	3.5185139398778875	4.623260664628241	91	NA	Ineligible - their phase not defined	Ineligible - no menstrual cycle information	Ineligible - no menstrual cycle information	HBD2	2447	1673	DEFB4A	In	NA	11.25679838607939	CVL	ELISA	Published	Days since LMP
Ghosh-2010a	CD05	CD05	NA	Other	759700000	Positive	NA	NA	NA	2.9090744014009045	31	NA	Ineligible - their phase not defined	Ineligible - no menstrual cycle information	Ineligible - no menstrual cycle information	HBD2	37778	1673	DEFB4A	In	NA	15.205258705773934	CVL	ELISA	Published	Days since LMP
Ghosh-2010a	CD06	CD06	NA	Other	218000000	Positive	NA	NA	5.511883360978874	5.278756115282025	83	NA	Ineligible - their phase not defined	Ineligible - no menstrual cycle information	Ineligible - no menstrual cycle information	HBD2	377	1673	DEFB4A	In	NA	8.558420713268664	CVL	ELISA	Published	Days since LMP
Ghosh-2010a	40048	40048	NA	Other	253600000	Negative	Negative	NA	NA	NA	NA	NA	Ineligible - their phase not defined	Ineligible - no menstrual cycle information	Ineligible - no menstrual cycle information	HBD2	67455	1673	DEFB4A	In	NA	16.041637764277535	CVL	ELISA	Published	Days since LMP
Ghosh-2010a	400993	400993	NA	Other	269500000	Negative	Negative	NA	NA	NA	NA	NA	Ineligible - their phase not defined	Ineligible - no menstrual cycle information	Ineligible - no menstrual cycle information	HBD2	20308	1673	DEFB4A	In	NA	14.309760544729622	CVL	ELISA	Published	Days since LMP
Ghosh-2010a	400415	400415	NA	Other	114600000	Negative	Positive	NA	NA	NA	NA	NA	Ineligible - their phase not defined	Ineligible - no menstrual cycle information	Ineligible - no menstrual cycle information	HBD2	5487	1673	DEFB4A	In	NA	12.421801860469873	CVL	ELISA	Published	Days since LMP
Ghosh-2010a	402382	402382	NA	Other	34800000	Negative	Positive	NA	NA	NA	NA	NA	Ineligible - their phase not defined	Ineligible - no menstrual cycle information	Ineligible - no menstrual cycle information	HBD2	222	1673	DEFB4A	In	NA	7.794415866350106	CVL	ELISA	Published	Days since LMP
Ghosh-2010a	402757	402757	NA	Other	289200000	Negative	Positive	NA	NA	NA	NA	NA	Ineligible - their phase not defined	Ineligible - no menstrual cycle information	Ineligible - no menstrual cycle information	HBD2	1780	1673	DEFB4A	In	NA	10.79766152585376	CVL	ELISA	Published	Days since LMP
Ghosh-2010a	401687	401687	NA	Other	61600000	Negative	Negative	NA	NA	NA	NA	NA	Ineligible - their phase not defined	Ineligible - no menstrual cycle information	Ineligible - no menstrual cycle information	HBD2	3306	1673	DEFB4A	In	NA	11.690871009292314	CVL	ELISA	Published	Days since LMP
Ghosh-2010a	400868	400868	NA	Other	287200000	Negative	Intermediate	NA	NA	NA	NA	NA	Ineligible - their phase not defined	Ineligible - no menstrual cycle information	Ineligible - no menstrual cycle information	HBD2	22288	1673	DEFB4A	In	NA	14.443979542601253	CVL	ELISA	Published	Days since LMP
Ghosh-2010a	401927	401927	NA	Other	898000000	Negative	Intermediate	NA	NA	NA	NA	NA	Ineligible - their phase not defined	Ineligible - no menstrual cycle information	Ineligible - no menstrual cycle information	HBD2	906	1673	DEFB4A	In	NA	9.823367240046235	CVL	ELISA	Published	Days since LMP
Ghosh-2010a	400937	400937	NA	Other	126500000	Negative	Negative	NA	NA	NA	NA	NA	Ineligible - their phase not defined	Ineligible - no menstrual cycle information	Ineligible - no menstrual cycle information	HBD2	19599	1673	DEFB4A	In	NA	14.2584924251223	CVL	ELISA	Published	Days since LMP
Ghosh-2010a	401541	401541	NA	Other	94700000	Negative	Positive	NA	NA	NA	NA	NA	Ineligible - their phase not defined	Ineligible - no menstrual cycle information	Ineligible - no menstrual cycle information	HBD2	1067	1673	DEFB4A	In	NA	10.059344460824425	CVL	ELISA	Published	Days since LMP
Ghosh-2010a	401701	401701	NA	Other	419800000	Negative	Negative	NA	NA	NA	NA	NA	Ineligible - their phase not defined	Ineligible - no menstrual cycle information	Ineligible - no menstrual cycle information	HBD2	4	1673	DEFB4A	In	NA	2	CVL	ELISA	Published	Days since LMP
Ghosh-2010a	400802	400802	NA	Other	750900000	Negative	Negative	NA	NA	NA	NA	NA	Ineligible - their phase not defined	Ineligible - no menstrual cycle information	Ineligible - no menstrual cycle information	HBD2	115	1673	DEFB4A	In	NA	6.845490050944375	CVL	ELISA	Published	Days since LMP
Ghosh-2010a	400824	400824	NA	Other	272700000	Negative	Intermediate	NA	NA	NA	NA	NA	Ineligible - their phase not defined	Ineligible - no menstrual cycle information	Ineligible - no menstrual cycle information	HBD2	27028	1673	DEFB4A	In	NA	14.722167139781853	CVL	ELISA	Published	Days since LMP
Ghosh-2010a	402428	402428	NA	Other	243600000	Negative	NA	NA	NA	NA	NA	NA	Ineligible - their phase not defined	Ineligible - no menstrual cycle information	Ineligible - no menstrual cycle information	HBD2	45	1673	DEFB4A	In	NA	5.491853096329675	CVL	ELISA	Published	Days since LMP
Ghosh-2010a	400982	400982	NA	Other	594000000	Negative	Positive	NA	NA	NA	NA	NA	Ineligible - their phase not defined	Ineligible - no menstrual cycle information	Ineligible - no menstrual cycle information	HBD2	2394	1673	DEFB4A	In	NA	11.225207436943501	CVL	ELISA	Published	Days since LMP
Ghosh-2010a	B071c	B071c	22	Luteal	170400000	Positive	Positive	Negative	2.3979400086720375	2.464042205438811	419	Black	Ineligible - their phase not defined	Eligible	Eligible	Elafin	10499.16	5266	PI3	In	NA	13.357986287220706	CVL	ELISA	Published	Days since LMP
Ghosh-2010a	B083c	B083c	41	Other	190000000	Positive	Negative	Negative	2.6020599913279625	4.361748606126577	459	Black	Ineligible - their phase not defined	Ineligible - days since LMP outside of allowed windows	Ineligible - days since LMP outside of allowed windows	Elafin	7441.24	5266	PI3	In	NA	12.86132733513367	CVL	ELISA	Published	Days since LMP
Ghosh-2010a	B037c	B037c	9	Follicular	119100000	Positive	Negative	Negative	2.6020599913279625	3.5186586805830777	510	Black	Ineligible - their phase not defined	Eligible	Eligible	Elafin	4260.22	5266	PI3	In	NA	12.056712218567117	CVL	ELISA	Published	Days since LMP
Ghosh-2010a	B057c	B057c	10	Follicular	346500000	Positive	Negative	Negative	2.6020599913279625	4.0792210545506045	517	Black	Ineligible - their phase not defined	Eligible	Eligible	Elafin	7819.76	5266	PI3	In	NA	12.932908614429603	CVL	ELISA	Published	Days since LMP
Ghosh-2010a	B060a	B060a	30	Other	1356000000	Positive	Negative	Negative	3.9867717342662448	4.301053881203639	580	Black	Ineligible - their phase not defined	Ineligible - days since LMP outside of allowed windows	Ineligible - days since LMP outside of allowed windows	Elafin	9745.98	5266	PI3	In	NA	13.250591546600234	CVL	ELISA	Published	Days since LMP
Ghosh-2010a	B059c	B059c	7	Follicular	16300000	Positive	Negative	Negative	2.6020599913279625	4.5051649069361375	583	Black	Ineligible - their phase not defined	Eligible	Eligible	Elafin	2704.8	5266	PI3	In	NA	11.401306206006016	CVL	ELISA	Published	Days since LMP
Ghosh-2010a	B013c	B013c	5	Follicular	470900000	Positive	Negative	Negative	2.6020599913279625	4.826081932850207	628	Black	Ineligible - their phase not defined	Eligible	Eligible	Elafin	3225.98	5266	PI3	In	NA	11.655521778955315	CVL	ELISA	Published	Days since LMP
Ghosh-2010a	B006c	B006c	13	Other	114900000	Positive	Negative	Negative	2.6020599913279625	3.1764096249558427	637	Black	Ineligible - their phase not defined	Ineligible - days since LMP outside of allowed windows	Ineligible - days since LMP outside of allowed windows	Elafin	2718.4	5266	PI3	In	NA	11.408542042296858	CVL	ELISA	Published	Days since LMP
Ghosh-2010a	B078c	B078c	19	Luteal	207500000	Positive	Positive	Positive	2.6020599913279625	2.6032526619816467	647	Black	Ineligible - their phase not defined	Eligible	Eligible	Elafin	8315.92	5266	PI3	In	NA	13.02166016405144	CVL	ELISA	Published	Days since LMP
Ghosh-2010a	B062a	B062a	1	Other	366900000	Positive	Negative	Negative	2.6020599913279625	4.230477021876802	685	Black	Ineligible - their phase not defined	Ineligible - days since LMP outside of allowed windows	Ineligible - days since LMP outside of allowed windows	Elafin	5664.4	5266	PI3	In	NA	12.467707431728524	CVL	ELISA	Published	Days since LMP
Ghosh-2010a	B011a	B011a	10	Follicular	798900000	Positive	Negative	Positive	2.6020599913279625	3.821520078800048	772	Black	Ineligible - their phase not defined	Eligible	Eligible	Elafin	5503.08	5266	PI3	In	NA	12.426023586392118	CVL	ELISA	Published	Days since LMP
Ghosh-2010a	B027c	B027c	36	Other	415300000	Positive	Negative	Negative	2.8129133566428557	4.000047769765721	863	Black	Ineligible - their phase not defined	Ineligible - days since LMP outside of allowed windows	Ineligible - days since LMP outside of allowed windows	Elafin	7547.96	5266	PI3	In	NA	12.881871062137469	CVL	ELISA	Published	Days since LMP
Ghosh-2010a	B074c	B074c	32	Other	17700000	Positive	Negative	Negative	2.6020599913279625	2.924847632975537	426	Hispanic	Ineligible - their phase not defined	Ineligible - days since LMP outside of allowed windows	Ineligible - days since LMP outside of allowed windows	Elafin	8247.84	5266	PI3	In	NA	13.009800630771906	CVL	ELISA	Published	Days since LMP
Ghosh-2010a	B061c	B061c	198	Other	29700000	Positive	Negative	Negative	2.6020599913279625	3.9685343136807987	510	Hispanic	Ineligible - their phase not defined	Ineligible - days since LMP outside of allowed windows	Ineligible - days since LMP outside of allowed windows	Elafin	1436.8	5266	PI3	In	NA	10.488643539853785	CVL	ELISA	Published	Days since LMP
Ghosh-2010a	B079c	B079c	44	Other	66400000.00000001	Positive	Negative	Negative	2.6020599913279625	2.6032526619816467	620	Hispanic	Ineligible - their phase not defined	Ineligible - days since LMP outside of allowed windows	Ineligible - days since LMP outside of allowed windows	Elafin	6799.88	5266	PI3	In	NA	12.731293571476169	CVL	ELISA	Published	Days since LMP
Ghosh-2010a	B015a	B015a	9	Follicular	157200000	Positive	Negative	Negative	2.6020599913279625	-0.9999999999999997	799	Hispanic	Ineligible - their phase not defined	Eligible	Eligible	Elafin	1823.92	5266	PI3	In	NA	10.832826736678783	CVL	ELISA	Published	Days since LMP
Ghosh-2010a	B086d/a	B086d/a	24	Luteal	82600000	Positive	Negative	Negative	2.6020599913279625	4.73240260647231	813	Hispanic	Ineligible - their phase not defined	Eligible	Eligible	Elafin	3181.52	5266	PI3	In	NA	11.635500475498961	CVL	ELISA	Published	Days since LMP
Ghosh-2010a	B073b	B073b	21	Luteal	207500000	Positive	Negative	Negative	2.6020599913279625	2.6032526619816467	899	Hispanic	Ineligible - their phase not defined	Eligible	Eligible	Elafin	32.24	5266	PI3	In	NA	5.010779838753243	CVL	ELISA	Published	Days since LMP
Ghosh-2010a	B068c	B068c	112	Other	1166500000	Positive	Negative	Negative	5.662757831681574	3.5564351815893307	901	Hispanic	Ineligible - their phase not defined	Ineligible - days since LMP outside of allowed windows	Ineligible - days since LMP outside of allowed windows	Elafin	8703.1	5266	PI3	In	NA	13.087313657809334	CVL	ELISA	Published	Days since LMP
Ghosh-2010a	B018c	B018c	27	Other	548100000	Positive	Negative	Negative	3.6720978579357175	3.716095203905708	1517	Hispanic	Ineligible - their phase not defined	Ineligible - days since LMP outside of allowed windows	Ineligible - days since LMP outside of allowed windows	Elafin	4988.58	5266	PI3	In	NA	12.284413495314528	CVL	ELISA	Published	Days since LMP
Ghosh-2010a	B012c/a	B012c/a	17	Other	179900000	Positive	Negative	Negative	2.6020599913279625	3.5442045154573942	496	White	Ineligible - their phase not defined	Ineligible - days since LMP outside of allowed windows	Ineligible - days since LMP outside of allowed windows	Elafin	3206.48	5266	PI3	In	NA	11.646774693244062	CVL	ELISA	Published	Days since LMP
Ghosh-2010a	B067c	B067c	16	Other	958200000	Positive	Positive	Negative	2.6020599913279625	3.3224467227603935	502	White	Ineligible - their phase not defined	Ineligible - days since LMP outside of allowed windows	Ineligible - days since LMP outside of allowed windows	Elafin	5328.16	5266	PI3	In	NA	12.379421690596164	CVL	ELISA	Published	Days since LMP
Ghosh-2010a	B077d/a	B077d/a	71	Other	119400000	Positive	Negative	Negative	5.477121254719663	5.041397028081329	605	White	Ineligible - their phase not defined	Ineligible - days since LMP outside of allowed windows	Ineligible - days since LMP outside of allowed windows	Elafin	7040.12	5266	PI3	In	NA	12.781384304707819	CVL	ELISA	Published	Days since LMP
Ghosh-2010a	B051d/c	B051d/c	7	Follicular	10900000	Positive	Negative	Negative	2.6020599913279625	3.5316194013563393	631	White	Ineligible - their phase not defined	Eligible	Eligible	Elafin	226.28	5266	PI3	In	NA	7.82196526586905	CVL	ELISA	Published	Days since LMP
Ghosh-2010a	B085c/a	B085c/a	32	Other	379000000	Positive	Positive	Negative	2.6020599913279625	3.9031496983781415	637	White	Ineligible - their phase not defined	Ineligible - days since LMP outside of allowed windows	Ineligible - days since LMP outside of allowed windows	Elafin	6464.52	5266	PI3	In	NA	12.658327536472045	CVL	ELISA	Published	Days since LMP
Ghosh-2010a	B017c	B017c	15	Other	153000000	Positive	Negative	Negative	2.6020599913279625	-0.9999999999999997	651	White	Ineligible - their phase not defined	Ineligible - days since LMP outside of allowed windows	Ineligible - days since LMP outside of allowed windows	Elafin	4316.48	5266	PI3	In	NA	12.0756395885786	CVL	ELISA	Published	Days since LMP
Ghosh-2010a	B029c	B029c	24	Luteal	137100000	Positive	Negative	Negative	2.6020599913279625	2.6032526619816467	677	White	Ineligible - their phase not defined	Eligible	Eligible	Elafin	3368.26	5266	PI3	In	NA	11.71778779071278	CVL	ELISA	Published	Days since LMP
Ghosh-2010a	B048c	B048c	5	Follicular	150500000	Positive	Negative	Negative	2.6020599913279625	3.8808764461441205	822	White	Ineligible - their phase not defined	Eligible	Eligible	Elafin	4307.04	5266	PI3	In	NA	12.07248100678694	CVL	ELISA	Published	Days since LMP
Ghosh-2010a	B049c	B049c	7	Follicular	269100000	Positive	Positive	Negative	4.57978359661681	2.9400680137393524	872	White	Ineligible - their phase not defined	Eligible	Eligible	Elafin	3515.8	5266	PI3	In	NA	11.779637288244956	CVL	ELISA	Published	Days since LMP
Ghosh-2010a	B047c	B047c	11	Follicular	276700000	Positive	Positive	Positive	2.6020599913279625	2.6032526619816467	921	White	Ineligible - their phase not defined	Eligible	Eligible	Elafin	2	5266	PI3	In	NA	1	CVL	ELISA	Published	Days since LMP
Ghosh-2010a	B058c/a	B058c/a	21	Luteal	272600000	Positive	Negative	Negative	2.6020599913279625	2.6032526619816467	931	White	Ineligible - their phase not defined	Eligible	Eligible	Elafin	1894.42	5266	PI3	In	NA	10.887540501816602	CVL	ELISA	Published	Days since LMP
Ghosh-2010a	B075c	B075c	18	Other	126200000	Positive	Negative	Negative	2.6020599913279625	3.2555378262246033	1277	White	Ineligible - their phase not defined	Ineligible - days since LMP outside of allowed windows	Ineligible - days since LMP outside of allowed windows	Elafin	4544.22	5266	PI3	In	NA	12.149816966605448	CVL	ELISA	Published	Days since LMP
Ghosh-2010a	BOO4c	BOO4c	NA	Other	NA	Positive	Negative	Negative	4.892094602690481	3.2307298445776804	536	White	Ineligible - their phase not defined	Ineligible - no menstrual cycle information	Ineligible - no menstrual cycle information	Elafin	28366	5266	PI3	In	NA	14.7918751044647	CVL	ELISA	Published	Days since LMP
Ghosh-2010a	BO28a	BO28a	NA	Other	NA	Positive	Negative	Negative	2.6020599913279625	3.5442045154573942	353	Black	Ineligible - their phase not defined	Ineligible - no menstrual cycle information	Ineligible - no menstrual cycle information	Elafin	33965	5266	PI3	In	NA	15.051761233735725	CVL	ELISA	Published	Days since LMP
Ghosh-2010a	BO39c/a	BO39c/a	NA	Other	148000000	Positive	Negative	Negative	2.7781512503836434	4.491377104010226	446	Hispanic	Ineligible - their phase not defined	Ineligible - no menstrual cycle information	Ineligible - no menstrual cycle information	Elafin	31361	5266	PI3	In	NA	14.93668394257525	CVL	ELISA	Published	Days since LMP
Ghosh-2010a	BO43a	BO43a	NA	Other	37000000	Positive	Negative	Negative	1.9030899869919435	5.397941919563554	428	White	Ineligible - their phase not defined	Ineligible - no menstrual cycle information	Ineligible - no menstrual cycle information	Elafin	18740	5266	PI3	In	NA	14.19383333254655	CVL	ELISA	Published	Days since LMP
Ghosh-2010a	BO46b	BO46b	NA	Other	134800000	Positive	Positive	Negative	2.6020599913279625	3.612900359123793	448	Hispanic	Ineligible - their phase not defined	Ineligible - no menstrual cycle information	Ineligible - no menstrual cycle information	Elafin	6377	5266	PI3	In	NA	12.638662165859655	CVL	ELISA	Published	Days since LMP
Ghosh-2010a	BO30a	BO30a	NA	Other	77300000	Positive	Positive	Negative	2.6020599913279625	3.5799092952481737	470	Hispanic	Ineligible - their phase not defined	Ineligible - no menstrual cycle information	Ineligible - no menstrual cycle information	Elafin	20390	5266	PI3	In	NA	14.31557415490396	CVL	ELISA	Published	Days since LMP
Ghosh-2010a	BO69a	BO69a	NA	Other	193200000	Positive	Negative	Negative	4.113943352306837	3.9059091598056024	302	NA	Ineligible - their phase not defined	Ineligible - no menstrual cycle information	Ineligible - no menstrual cycle information	Elafin	16444	5266	PI3	In	NA	14.005273656563938	CVL	ELISA	Published	Days since LMP
Ghosh-2010a	BO41d/c	BO41d/c	NA	Other	200000000	Positive	Positive	Negative	4	4.544081693390937	263	Black	Ineligible - their phase not defined	Ineligible - no menstrual cycle information	Ineligible - no menstrual cycle information	Elafin	8393	5266	PI3	In	NA	13.034970865471827	CVL	ELISA	Published	Days since LMP
Ghosh-2010a	BO76c/a	BO76c/a	NA	Other	946800000	Positive	Negative	Negative	3.462397997898956	3.4915157709931974	486	White	Ineligible - their phase not defined	Ineligible - no menstrual cycle information	Ineligible - no menstrual cycle information	Elafin	16031	5266	PI3	In	NA	13.968576801925437	CVL	ELISA	Published	Days since LMP
Ghosh-2010a	BO16d/a	BO16d/a	NA	Other	110600000	Positive	Positive	Negative	2.6020599913279625	4.531492967518796	510	White	Ineligible - their phase not defined	Ineligible - no menstrual cycle information	Ineligible - no menstrual cycle information	Elafin	24529	5266	PI3	In	NA	14.582200798750776	CVL	ELISA	Published	Days since LMP
Ghosh-2010a	BO82a	BO82a	NA	Other	482600000	Positive	Positive	Negative	4.230448921378274	5.812914091602126	227	White	Ineligible - their phase not defined	Ineligible - no menstrual cycle information	Ineligible - no menstrual cycle information	Elafin	22744	5266	PI3	In	NA	14.473198383677527	CVL	ELISA	Published	Days since LMP
Ghosh-2010a	BO84c/a	BO84c/a	NA	Other	NA	Positive	Negative	Negative	2.9822712330395684	2.6032526619816467	264	Black	Ineligible - their phase not defined	Ineligible - no menstrual cycle information	Ineligible - no menstrual cycle information	Elafin	32810	5266	PI3	In	NA	15.001847973405782	CVL	ELISA	Published	Days since LMP
Ghosh-2010a	BO87a	BO87a	NA	Other	NA	Positive	Positive	Negative	2.6020599913279625	3.9494436801741557	393	Black	Ineligible - their phase not defined	Ineligible - no menstrual cycle information	Ineligible - no menstrual cycle information	Elafin	33800	5266	PI3	In	NA	15.044735626056909	CVL	ELISA	Published	Days since LMP
Ghosh-2010a	BO89c	BO89c	NA	Other	797700000	Positive	Positive	Negative	5.230448921378274	4.113980098746824	308	Black	Ineligible - their phase not defined	Ineligible - no menstrual cycle information	Ineligible - no menstrual cycle information	Elafin	8004	5266	PI3	In	NA	12.966505451905741	CVL	ELISA	Published	Days since LMP
Ghosh-2010a	BO64c/a	BO64c/a	NA	Other	397300000	Positive	Positive	Negative	3.041392685158225	3.716095203905708	480	Black	Ineligible - their phase not defined	Ineligible - no menstrual cycle information	Ineligible - no menstrual cycle information	Elafin	29834	5266	PI3	In	NA	14.864669799840307	CVL	ELISA	Published	Days since LMP
Ghosh-2010a	BO21a	BO21a	NA	Other	266000000	Positive	Positive	Negative	2.6020599913279625	3.5186586805830777	371	Hispanic	Ineligible - their phase not defined	Ineligible - no menstrual cycle information	Ineligible - no menstrual cycle information	Elafin	17047	5266	PI3	In	NA	14.057230249828969	CVL	ELISA	Published	Days since LMP
Ghosh-2010a	BO53d/a	BO53d/a	NA	Other	549400000	Positive	Positive	Negative	2.6020599913279625	3.2555378262246033	490	Black	Ineligible - their phase not defined	Ineligible - no menstrual cycle information	Ineligible - no menstrual cycle information	Elafin	21302	5266	PI3	In	NA	14.378701267964221	CVL	ELISA	Published	Days since LMP
Ghosh-2010a	BO65a	BO65a	NA	Other	259000000	Positive	Positive	Negative	4.146128035678238	4.7481965577068825	228	Hispanic	Ineligible - their phase not defined	Ineligible - no menstrual cycle information	Ineligible - no menstrual cycle information	Elafin	27790	5266	PI3	In	NA	14.762278214087925	CVL	ELISA	Published	Days since LMP
Ghosh-2010a	BO80c	BO80c	NA	Other	212000000	Positive	NA	Negative	2.6020599913279625	3.342639773794436	432	Black	Ineligible - their phase not defined	Ineligible - no menstrual cycle information	Ineligible - no menstrual cycle information	Elafin	24436	5266	PI3	In	NA	14.576720525080246	CVL	ELISA	Published	Days since LMP
Ghosh-2010a	CD01	CD01	NA	Other	56800000	Positive	NA	NA	5.860338006570994	5.342424852289187	76	NA	Ineligible - their phase not defined	Ineligible - no menstrual cycle information	Ineligible - no menstrual cycle information	Elafin	10418	5266	PI3	In	NA	13.346790721750702	CVL	ELISA	Published	Days since LMP
Ghosh-2010a	CD02	CD02	NA	Other	67500000	Positive	NA	NA	4.153814864344529	4.653223129732929	NA	NA	Ineligible - their phase not defined	Ineligible - no menstrual cycle information	Ineligible - no menstrual cycle information	Elafin	25924	5266	PI3	In	NA	14.662000718718481	CVL	ELISA	Published	Days since LMP
Ghosh-2010a	CD03	CD03	NA	Other	75100000	Positive	NA	NA	6.19728055812562	4.716012530536286	19	NA	Ineligible - their phase not defined	Ineligible - no menstrual cycle information	Ineligible - no menstrual cycle information	Elafin	17559	5266	PI3	In	NA	14.099923064051339	CVL	ELISA	Published	Days since LMP
Ghosh-2010a	CD04	CD04	NA	Other	NA	Positive	NA	NA	3.5185139398778875	4.623260664628241	91	NA	Ineligible - their phase not defined	Ineligible - no menstrual cycle information	Ineligible - no menstrual cycle information	Elafin	15512	5266	PI3	In	NA	13.921097088106793	CVL	ELISA	Published	Days since LMP
Ghosh-2010a	CD05	CD05	NA	Other	759700000	Positive	NA	NA	NA	2.9090744014009045	31	NA	Ineligible - their phase not defined	Ineligible - no menstrual cycle information	Ineligible - no menstrual cycle information	Elafin	27088	5266	PI3	In	NA	14.725366257895642	CVL	ELISA	Published	Days since LMP
Ghosh-2010a	CD06	CD06	NA	Other	218000000	Positive	NA	NA	5.511883360978874	5.278756115282025	83	NA	Ineligible - their phase not defined	Ineligible - no menstrual cycle information	Ineligible - no menstrual cycle information	Elafin	6769	5266	PI3	In	NA	12.724727001534445	CVL	ELISA	Published	Days since LMP
Ghosh-2010a	40048	40048	NA	Other	253600000	Negative	Negative	NA	NA	NA	NA	NA	Ineligible - their phase not defined	Ineligible - no menstrual cycle information	Ineligible - no menstrual cycle information	Elafin	18792	5266	PI3	In	NA	14.197830998012197	CVL	ELISA	Published	Days since LMP
Ghosh-2010a	400993	400993	NA	Other	269500000	Negative	Negative	NA	NA	NA	NA	NA	Ineligible - their phase not defined	Ineligible - no menstrual cycle information	Ineligible - no menstrual cycle information	Elafin	15764	5266	PI3	In	NA	13.944346034137833	CVL	ELISA	Published	Days since LMP
Ghosh-2010a	400415	400415	NA	Other	114600000	Negative	Positive	NA	NA	NA	NA	NA	Ineligible - their phase not defined	Ineligible - no menstrual cycle information	Ineligible - no menstrual cycle information	Elafin	1892	5266	PI3	In	NA	10.885696373339394	CVL	ELISA	Published	Days since LMP
Ghosh-2010a	402382	402382	NA	Other	34800000	Negative	Positive	NA	NA	NA	NA	NA	Ineligible - their phase not defined	Ineligible - no menstrual cycle information	Ineligible - no menstrual cycle information	Elafin	4606	5266	PI3	In	NA	12.169298695792845	CVL	ELISA	Published	Days since LMP
Ghosh-2010a	402757	402757	NA	Other	289200000	Negative	Positive	NA	NA	NA	NA	NA	Ineligible - their phase not defined	Ineligible - no menstrual cycle information	Ineligible - no menstrual cycle information	Elafin	141	5266	PI3	In	NA	7.139551352398794	CVL	ELISA	Published	Days since LMP
Ghosh-2010a	401687	401687	NA	Other	61600000	Negative	Negative	NA	NA	NA	NA	NA	Ineligible - their phase not defined	Ineligible - no menstrual cycle information	Ineligible - no menstrual cycle information	Elafin	6459	5266	PI3	In	NA	12.65709510488839	CVL	ELISA	Published	Days since LMP
Ghosh-2010a	400868	400868	NA	Other	287200000	Negative	Intermediate	NA	NA	NA	NA	NA	Ineligible - their phase not defined	Ineligible - no menstrual cycle information	Ineligible - no menstrual cycle information	Elafin	2327	5266	PI3	In	NA	11.184255495405349	CVL	ELISA	Published	Days since LMP
Ghosh-2010a	401927	401927	NA	Other	898000000	Negative	Intermediate	NA	NA	NA	NA	NA	Ineligible - their phase not defined	Ineligible - no menstrual cycle information	Ineligible - no menstrual cycle information	Elafin	2238	5266	PI3	In	NA	11.127994320976393	CVL	ELISA	Published	Days since LMP
Ghosh-2010a	400937	400937	NA	Other	126500000	Negative	Negative	NA	NA	NA	NA	NA	Ineligible - their phase not defined	Ineligible - no menstrual cycle information	Ineligible - no menstrual cycle information	Elafin	14456	5266	PI3	In	NA	13.8193807908646	CVL	ELISA	Published	Days since LMP
Ghosh-2010a	401541	401541	NA	Other	94700000	Negative	Positive	NA	NA	NA	NA	NA	Ineligible - their phase not defined	Ineligible - no menstrual cycle information	Ineligible - no menstrual cycle information	Elafin	3849	5266	PI3	In	NA	11.91026795581084	CVL	ELISA	Published	Days since LMP
Ghosh-2010a	401701	401701	NA	Other	419800000	Negative	Negative	NA	NA	NA	NA	NA	Ineligible - their phase not defined	Ineligible - no menstrual cycle information	Ineligible - no menstrual cycle information	Elafin	5952	5266	PI3	In	NA	12.539158811108031	CVL	ELISA	Published	Days since LMP
Ghosh-2010a	400802	400802	NA	Other	750900000	Negative	Negative	NA	NA	NA	NA	NA	Ineligible - their phase not defined	Ineligible - no menstrual cycle information	Ineligible - no menstrual cycle information	Elafin	214	5266	PI3	In	NA	7.741466986401147	CVL	ELISA	Published	Days since LMP
Ghosh-2010a	400824	400824	NA	Other	272700000	Negative	Intermediate	NA	NA	NA	NA	NA	Ineligible - their phase not defined	Ineligible - no menstrual cycle information	Ineligible - no menstrual cycle information	Elafin	12821	5266	PI3	In	NA	13.64622117183188	CVL	ELISA	Published	Days since LMP
Ghosh-2010a	402428	402428	NA	Other	243600000	Negative	NA	NA	NA	NA	NA	NA	Ineligible - their phase not defined	Ineligible - no menstrual cycle information	Ineligible - no menstrual cycle information	Elafin	6412	5266	PI3	In	NA	12.646558710154547	CVL	ELISA	Published	Days since LMP
Ghosh-2010a	400982	400982	NA	Other	594000000	Negative	Positive	NA	NA	NA	NA	NA	Ineligible - their phase not defined	Ineligible - no menstrual cycle information	Ineligible - no menstrual cycle information	Elafin	8647	5266	PI3	In	NA	13.077983973962752	CVL	ELISA	Published	Days since LMP
Ghosh-2010a	B071c	B071c	22	Luteal	170400000	Positive	Positive	Negative	2.3979400086720375	2.464042205438811	419	Black	Ineligible - their phase not defined	Eligible	Eligible	MIP3a	1942.46	6364	CCL20	In	NA	10.923669174983205	CVL	ELISA	Published	Days since LMP
Ghosh-2010a	B083c	B083c	41	Other	190000000	Positive	Negative	Negative	2.6020599913279625	4.361748606126577	459	Black	Ineligible - their phase not defined	Ineligible - days since LMP outside of allowed windows	Ineligible - days since LMP outside of allowed windows	MIP3a	246.08	6364	CCL20	In	NA	7.9429835981871015	CVL	ELISA	Published	Days since LMP
Ghosh-2010a	B037c	B037c	9	Follicular	119100000	Positive	Negative	Negative	2.6020599913279625	3.5186586805830777	510	Black	Ineligible - their phase not defined	Eligible	Eligible	MIP3a	21.16	6364	CCL20	In	NA	4.403267722339301	CVL	ELISA	Published	Days since LMP
Ghosh-2010a	B057c	B057c	10	Follicular	346500000	Positive	Negative	Negative	2.6020599913279625	4.0792210545506045	517	Black	Ineligible - their phase not defined	Eligible	Eligible	MIP3a	480.6	6364	CCL20	In	NA	8.908692838242503	CVL	ELISA	Published	Days since LMP
Ghosh-2010a	B060a	B060a	30	Other	1356000000	Positive	Negative	Negative	3.9867717342662448	4.301053881203639	580	Black	Ineligible - their phase not defined	Ineligible - days since LMP outside of allowed windows	Ineligible - days since LMP outside of allowed windows	MIP3a	346.44	6364	CCL20	In	NA	8.436461703182413	CVL	ELISA	Published	Days since LMP
Ghosh-2010a	B059c	B059c	7	Follicular	16300000	Positive	Negative	Negative	2.6020599913279625	4.5051649069361375	583	Black	Ineligible - their phase not defined	Eligible	Eligible	MIP3a	4	6364	CCL20	In	NA	2	CVL	ELISA	Published	Days since LMP
Ghosh-2010a	B013c	B013c	5	Follicular	470900000	Positive	Negative	Negative	2.6020599913279625	4.826081932850207	628	Black	Ineligible - their phase not defined	Eligible	Eligible	MIP3a	669.07	6364	CCL20	In	NA	9.386013347382594	CVL	ELISA	Published	Days since LMP
Ghosh-2010a	B006c	B006c	13	Other	114900000	Positive	Negative	Negative	2.6020599913279625	3.1764096249558427	637	Black	Ineligible - their phase not defined	Ineligible - days since LMP outside of allowed windows	Ineligible - days since LMP outside of allowed windows	MIP3a	9.14	6364	CCL20	In	NA	3.192194165283345	CVL	ELISA	Published	Days since LMP
Ghosh-2010a	B078c	B078c	19	Luteal	207500000	Positive	Positive	Positive	2.6020599913279625	2.6032526619816467	647	Black	Ineligible - their phase not defined	Eligible	Eligible	MIP3a	1173.02	6364	CCL20	In	NA	10.196011896199725	CVL	ELISA	Published	Days since LMP
Ghosh-2010a	B062a	B062a	1	Other	366900000	Positive	Negative	Negative	2.6020599913279625	4.230477021876802	685	Black	Ineligible - their phase not defined	Ineligible - days since LMP outside of allowed windows	Ineligible - days since LMP outside of allowed windows	MIP3a	404.6	6364	CCL20	In	NA	8.66035250967092	CVL	ELISA	Published	Days since LMP
Ghosh-2010a	B011a	B011a	10	Follicular	798900000	Positive	Negative	Positive	2.6020599913279625	3.821520078800048	772	Black	Ineligible - their phase not defined	Eligible	Eligible	MIP3a	4	6364	CCL20	In	NA	2	CVL	ELISA	Published	Days since LMP
Ghosh-2010a	B027c	B027c	36	Other	415300000	Positive	Negative	Negative	2.8129133566428557	4.000047769765721	863	Black	Ineligible - their phase not defined	Ineligible - days since LMP outside of allowed windows	Ineligible - days since LMP outside of allowed windows	MIP3a	4	6364	CCL20	In	NA	2	CVL	ELISA	Published	Days since LMP
Ghosh-2010a	B074c	B074c	32	Other	17700000	Positive	Negative	Negative	2.6020599913279625	2.924847632975537	426	Hispanic	Ineligible - their phase not defined	Ineligible - days since LMP outside of allowed windows	Ineligible - days since LMP outside of allowed windows	MIP3a	19.03	6364	CCL20	In	NA	4.2502036564992975	CVL	ELISA	Published	Days since LMP
Ghosh-2010a	B061c	B061c	198	Other	29700000	Positive	Negative	Negative	2.6020599913279625	3.9685343136807987	510	Hispanic	Ineligible - their phase not defined	Ineligible - days since LMP outside of allowed windows	Ineligible - days since LMP outside of allowed windows	MIP3a	47.1	6364	CCL20	In	NA	5.5576551547254205	CVL	ELISA	Published	Days since LMP
Ghosh-2010a	B079c	B079c	44	Other	66400000.00000001	Positive	Negative	Negative	2.6020599913279625	2.6032526619816467	620	Hispanic	Ineligible - their phase not defined	Ineligible - days since LMP outside of allowed windows	Ineligible - days since LMP outside of allowed windows	MIP3a	135.56	6364	CCL20	In	NA	7.08278773170927	CVL	ELISA	Published	Days since LMP
Ghosh-2010a	B015a	B015a	9	Follicular	157200000	Positive	Negative	Negative	2.6020599913279625	-0.9999999999999997	799	Hispanic	Ineligible - their phase not defined	Eligible	Eligible	MIP3a	55.28	6364	CCL20	In	NA	5.788685710613533	CVL	ELISA	Published	Days since LMP
Ghosh-2010a	B086d/a	B086d/a	24	Luteal	82600000	Positive	Negative	Negative	2.6020599913279625	4.73240260647231	813	Hispanic	Ineligible - their phase not defined	Eligible	Eligible	MIP3a	112.93	6364	CCL20	In	NA	6.819284980596981	CVL	ELISA	Published	Days since LMP
Ghosh-2010a	B073b	B073b	21	Luteal	207500000	Positive	Negative	Negative	2.6020599913279625	2.6032526619816467	899	Hispanic	Ineligible - their phase not defined	Eligible	Eligible	MIP3a	15.4	6364	CCL20	In	NA	3.944858445807539	CVL	ELISA	Published	Days since LMP
Ghosh-2010a	B068c	B068c	112	Other	1166500000	Positive	Negative	Negative	5.662757831681574	3.5564351815893307	901	Hispanic	Ineligible - their phase not defined	Ineligible - days since LMP outside of allowed windows	Ineligible - days since LMP outside of allowed windows	MIP3a	3408.88	6364	CCL20	In	NA	11.735082099026414	CVL	ELISA	Published	Days since LMP
Ghosh-2010a	B018c	B018c	27	Other	548100000	Positive	Negative	Negative	3.6720978579357175	3.716095203905708	1517	Hispanic	Ineligible - their phase not defined	Ineligible - days since LMP outside of allowed windows	Ineligible - days since LMP outside of allowed windows	MIP3a	2468.9	6364	CCL20	In	NA	11.269652687596494	CVL	ELISA	Published	Days since LMP
Ghosh-2010a	B012c/a	B012c/a	17	Other	179900000	Positive	Negative	Negative	2.6020599913279625	3.5442045154573942	496	White	Ineligible - their phase not defined	Ineligible - days since LMP outside of allowed windows	Ineligible - days since LMP outside of allowed windows	MIP3a	135.91	6364	CCL20	In	NA	7.086507800549948	CVL	ELISA	Published	Days since LMP
Ghosh-2010a	B067c	B067c	16	Other	958200000	Positive	Positive	Negative	2.6020599913279625	3.3224467227603935	502	White	Ineligible - their phase not defined	Ineligible - days since LMP outside of allowed windows	Ineligible - days since LMP outside of allowed windows	MIP3a	61.83	6364	CCL20	In	NA	5.9502351004856875	CVL	ELISA	Published	Days since LMP
Ghosh-2010a	B077d/a	B077d/a	71	Other	119400000	Positive	Negative	Negative	5.477121254719663	5.041397028081329	605	White	Ineligible - their phase not defined	Ineligible - days since LMP outside of allowed windows	Ineligible - days since LMP outside of allowed windows	MIP3a	59.02	6364	CCL20	In	NA	5.883132015657282	CVL	ELISA	Published	Days since LMP
Ghosh-2010a	B051d/c	B051d/c	7	Follicular	10900000	Positive	Negative	Negative	2.6020599913279625	3.5316194013563393	631	White	Ineligible - their phase not defined	Eligible	Eligible	MIP3a	36.45	6364	CCL20	In	NA	5.187846909439575	CVL	ELISA	Published	Days since LMP
Ghosh-2010a	B085c/a	B085c/a	32	Other	379000000	Positive	Positive	Negative	2.6020599913279625	3.9031496983781415	637	White	Ineligible - their phase not defined	Ineligible - days since LMP outside of allowed windows	Ineligible - days since LMP outside of allowed windows	MIP3a	43.33	6364	CCL20	In	NA	5.437294331497144	CVL	ELISA	Published	Days since LMP
Ghosh-2010a	B017c	B017c	15	Other	153000000	Positive	Negative	Negative	2.6020599913279625	-0.9999999999999997	651	White	Ineligible - their phase not defined	Ineligible - days since LMP outside of allowed windows	Ineligible - days since LMP outside of allowed windows	MIP3a	145.65	6364	CCL20	In	NA	7.186361891252986	CVL	ELISA	Published	Days since LMP
Ghosh-2010a	B029c	B029c	24	Luteal	137100000	Positive	Negative	Negative	2.6020599913279625	2.6032526619816467	677	White	Ineligible - their phase not defined	Eligible	Eligible	MIP3a	100.94	6364	CCL20	In	NA	6.657354181523702	CVL	ELISA	Published	Days since LMP
Ghosh-2010a	B048c	B048c	5	Follicular	150500000	Positive	Negative	Negative	2.6020599913279625	3.8808764461441205	822	White	Ineligible - their phase not defined	Eligible	Eligible	MIP3a	40.41	6364	CCL20	In	NA	5.336640446408735	CVL	ELISA	Published	Days since LMP
Ghosh-2010a	B049c	B049c	7	Follicular	269100000	Positive	Positive	Negative	4.57978359661681	2.9400680137393524	872	White	Ineligible - their phase not defined	Eligible	Eligible	MIP3a	246.26	6364	CCL20	In	NA	7.94403849975484	CVL	ELISA	Published	Days since LMP
Ghosh-2010a	B047c	B047c	11	Follicular	276700000	Positive	Positive	Positive	2.6020599913279625	2.6032526619816467	921	White	Ineligible - their phase not defined	Eligible	Eligible	MIP3a	200.74	6364	CCL20	In	NA	7.649184310470006	CVL	ELISA	Published	Days since LMP
Ghosh-2010a	B058c/a	B058c/a	21	Luteal	272600000	Positive	Negative	Negative	2.6020599913279625	2.6032526619816467	931	White	Ineligible - their phase not defined	Eligible	Eligible	MIP3a	11.83	6364	CCL20	In	NA	3.5643781685650637	CVL	ELISA	Published	Days since LMP
Ghosh-2010a	B075c	B075c	18	Other	126200000	Positive	Negative	Negative	2.6020599913279625	3.2555378262246033	1277	White	Ineligible - their phase not defined	Ineligible - days since LMP outside of allowed windows	Ineligible - days since LMP outside of allowed windows	MIP3a	446.44	6364	CCL20	In	NA	8.80232248489952	CVL	ELISA	Published	Days since LMP
Ghosh-2010a	BOO4c	BOO4c	NA	Other	NA	Positive	Negative	Negative	4.892094602690481	3.2307298445776804	536	White	Ineligible - their phase not defined	Ineligible - no menstrual cycle information	Ineligible - no menstrual cycle information	MIP3a	992.17	6364	CCL20	In	NA	9.954443525250069	CVL	ELISA	Published	Days since LMP
Ghosh-2010a	BO28a	BO28a	NA	Other	NA	Positive	Negative	Negative	2.6020599913279625	3.5442045154573942	353	Black	Ineligible - their phase not defined	Ineligible - no menstrual cycle information	Ineligible - no menstrual cycle information	MIP3a	47.73	6364	CCL20	In	NA	5.576824431277479	CVL	ELISA	Published	Days since LMP
Ghosh-2010a	BO39c/a	BO39c/a	NA	Other	148000000	Positive	Negative	Negative	2.7781512503836434	4.491377104010226	446	Hispanic	Ineligible - their phase not defined	Ineligible - no menstrual cycle information	Ineligible - no menstrual cycle information	MIP3a	279.3	6364	CCL20	In	NA	8.125671763392587	CVL	ELISA	Published	Days since LMP
Ghosh-2010a	BO43a	BO43a	NA	Other	37000000	Positive	Negative	Negative	1.9030899869919435	5.397941919563554	428	White	Ineligible - their phase not defined	Ineligible - no menstrual cycle information	Ineligible - no menstrual cycle information	MIP3a	36.47	6364	CCL20	In	NA	5.188638294561388	CVL	ELISA	Published	Days since LMP
Ghosh-2010a	BO46b	BO46b	NA	Other	134800000	Positive	Positive	Negative	2.6020599913279625	3.612900359123793	448	Hispanic	Ineligible - their phase not defined	Ineligible - no menstrual cycle information	Ineligible - no menstrual cycle information	MIP3a	10	6364	CCL20	In	NA	3.321928094887362	CVL	ELISA	Published	Days since LMP
Ghosh-2010a	BO30a	BO30a	NA	Other	77300000	Positive	Positive	Negative	2.6020599913279625	3.5799092952481737	470	Hispanic	Ineligible - their phase not defined	Ineligible - no menstrual cycle information	Ineligible - no menstrual cycle information	MIP3a	158.11	6364	CCL20	In	NA	7.304784806643481	CVL	ELISA	Published	Days since LMP
Ghosh-2010a	BO69a	BO69a	NA	Other	193200000	Positive	Negative	Negative	4.113943352306837	3.9059091598056024	302	NA	Ineligible - their phase not defined	Ineligible - no menstrual cycle information	Ineligible - no menstrual cycle information	MIP3a	124.54	6364	CCL20	In	NA	6.960465374102548	CVL	ELISA	Published	Days since LMP
Ghosh-2010a	BO41d/c	BO41d/c	NA	Other	200000000	Positive	Positive	Negative	4	4.544081693390937	263	Black	Ineligible - their phase not defined	Ineligible - no menstrual cycle information	Ineligible - no menstrual cycle information	MIP3a	28.37	6364	CCL20	In	NA	4.826294245499635	CVL	ELISA	Published	Days since LMP
Ghosh-2010a	BO76c/a	BO76c/a	NA	Other	946800000	Positive	Negative	Negative	3.462397997898956	3.4915157709931974	486	White	Ineligible - their phase not defined	Ineligible - no menstrual cycle information	Ineligible - no menstrual cycle information	MIP3a	64.6	6364	CCL20	In	NA	6.013462259806563	CVL	ELISA	Published	Days since LMP
Ghosh-2010a	BO16d/a	BO16d/a	NA	Other	110600000	Positive	Positive	Negative	2.6020599913279625	4.531492967518796	510	White	Ineligible - their phase not defined	Ineligible - no menstrual cycle information	Ineligible - no menstrual cycle information	MIP3a	23.22	6364	CCL20	In	NA	4.537296067090842	CVL	ELISA	Published	Days since LMP
Ghosh-2010a	BO82a	BO82a	NA	Other	482600000	Positive	Positive	Negative	4.230448921378274	5.812914091602126	227	White	Ineligible - their phase not defined	Ineligible - no menstrual cycle information	Ineligible - no menstrual cycle information	MIP3a	23.3	6364	CCL20	In	NA	4.542258049766918	CVL	ELISA	Published	Days since LMP
Ghosh-2010a	BO84c/a	BO84c/a	NA	Other	NA	Positive	Negative	Negative	2.9822712330395684	2.6032526619816467	264	Black	Ineligible - their phase not defined	Ineligible - no menstrual cycle information	Ineligible - no menstrual cycle information	MIP3a	233.21	6364	CCL20	In	NA	7.8654858421257074	CVL	ELISA	Published	Days since LMP
Ghosh-2010a	BO87a	BO87a	NA	Other	NA	Positive	Positive	Negative	2.6020599913279625	3.9494436801741557	393	Black	Ineligible - their phase not defined	Ineligible - no menstrual cycle information	Ineligible - no menstrual cycle information	MIP3a	33.99	6364	CCL20	In	NA	5.0870384567669475	CVL	ELISA	Published	Days since LMP
Ghosh-2010a	BO89c	BO89c	NA	Other	797700000	Positive	Positive	Negative	5.230448921378274	4.113980098746824	308	Black	Ineligible - their phase not defined	Ineligible - no menstrual cycle information	Ineligible - no menstrual cycle information	MIP3a	10	6364	CCL20	In	NA	3.321928094887362	CVL	ELISA	Published	Days since LMP
Ghosh-2010a	BO64c/a	BO64c/a	NA	Other	397300000	Positive	Positive	Negative	3.041392685158225	3.716095203905708	480	Black	Ineligible - their phase not defined	Ineligible - no menstrual cycle information	Ineligible - no menstrual cycle information	MIP3a	13.2	6364	CCL20	In	NA	3.722466024471091	CVL	ELISA	Published	Days since LMP
Ghosh-2010a	BO21a	BO21a	NA	Other	266000000	Positive	Positive	Negative	2.6020599913279625	3.5186586805830777	371	Hispanic	Ineligible - their phase not defined	Ineligible - no menstrual cycle information	Ineligible - no menstrual cycle information	MIP3a	1729.39	6364	CCL20	In	NA	10.756047536880338	CVL	ELISA	Published	Days since LMP
Ghosh-2010a	BO53d/a	BO53d/a	NA	Other	549400000	Positive	Positive	Negative	2.6020599913279625	3.2555378262246033	490	Black	Ineligible - their phase not defined	Ineligible - no menstrual cycle information	Ineligible - no menstrual cycle information	MIP3a	1.85	6364	CCL20	In	NA	0.8875252707415875	CVL	ELISA	Published	Days since LMP
Ghosh-2010a	BO65a	BO65a	NA	Other	259000000	Positive	Positive	Negative	4.146128035678238	4.7481965577068825	228	Hispanic	Ineligible - their phase not defined	Ineligible - no menstrual cycle information	Ineligible - no menstrual cycle information	MIP3a	267.81	6364	CCL20	In	NA	8.065066021538723	CVL	ELISA	Published	Days since LMP
Ghosh-2010a	BO80c	BO80c	NA	Other	212000000	Positive	NA	Negative	2.6020599913279625	3.342639773794436	432	Black	Ineligible - their phase not defined	Ineligible - no menstrual cycle information	Ineligible - no menstrual cycle information	MIP3a	32.92	6364	CCL20	In	NA	5.040892430646901	CVL	ELISA	Published	Days since LMP
Ghosh-2010a	CD01	CD01	NA	Other	56800000	Positive	NA	NA	5.860338006570994	5.342424852289187	76	NA	Ineligible - their phase not defined	Ineligible - no menstrual cycle information	Ineligible - no menstrual cycle information	MIP3a	4	6364	CCL20	In	NA	2	CVL	ELISA	Published	Days since LMP
Ghosh-2010a	CD02	CD02	NA	Other	67500000	Positive	NA	NA	4.153814864344529	4.653223129732929	NA	NA	Ineligible - their phase not defined	Ineligible - no menstrual cycle information	Ineligible - no menstrual cycle information	MIP3a	56.6	6364	CCL20	In	NA	5.82273014794452	CVL	ELISA	Published	Days since LMP
Ghosh-2010a	CD03	CD03	NA	Other	75100000	Positive	NA	NA	6.19728055812562	4.716012530536286	19	NA	Ineligible - their phase not defined	Ineligible - no menstrual cycle information	Ineligible - no menstrual cycle information	MIP3a	4	6364	CCL20	In	NA	2	CVL	ELISA	Published	Days since LMP
Ghosh-2010a	CD04	CD04	NA	Other	NA	Positive	NA	NA	3.5185139398778875	4.623260664628241	91	NA	Ineligible - their phase not defined	Ineligible - no menstrual cycle information	Ineligible - no menstrual cycle information	MIP3a	4	6364	CCL20	In	NA	2	CVL	ELISA	Published	Days since LMP
Ghosh-2010a	CD05	CD05	NA	Other	759700000	Positive	NA	NA	NA	2.9090744014009045	31	NA	Ineligible - their phase not defined	Ineligible - no menstrual cycle information	Ineligible - no menstrual cycle information	MIP3a	25.6	6364	CCL20	In	NA	4.678071905112637	CVL	ELISA	Published	Days since LMP
Ghosh-2010a	CD06	CD06	NA	Other	218000000	Positive	NA	NA	5.511883360978874	5.278756115282025	83	NA	Ineligible - their phase not defined	Ineligible - no menstrual cycle information	Ineligible - no menstrual cycle information	MIP3a	95.2	6364	CCL20	In	NA	6.572889668420581	CVL	ELISA	Published	Days since LMP
Ghosh-2010a	40048	40048	NA	Other	253600000	Negative	Negative	NA	NA	NA	NA	NA	Ineligible - their phase not defined	Ineligible - no menstrual cycle information	Ineligible - no menstrual cycle information	MIP3a	53.4	6364	CCL20	In	NA	5.738767836800192	CVL	ELISA	Published	Days since LMP
Ghosh-2010a	400993	400993	NA	Other	269500000	Negative	Negative	NA	NA	NA	NA	NA	Ineligible - their phase not defined	Ineligible - no menstrual cycle information	Ineligible - no menstrual cycle information	MIP3a	75.99	6364	CCL20	In	NA	6.247737672658932	CVL	ELISA	Published	Days since LMP
Ghosh-2010a	400415	400415	NA	Other	114600000	Negative	Positive	NA	NA	NA	NA	NA	Ineligible - their phase not defined	Ineligible - no menstrual cycle information	Ineligible - no menstrual cycle information	MIP3a	38.56	6364	CCL20	In	NA	5.269033146455237	CVL	ELISA	Published	Days since LMP
Ghosh-2010a	402382	402382	NA	Other	34800000	Negative	Positive	NA	NA	NA	NA	NA	Ineligible - their phase not defined	Ineligible - no menstrual cycle information	Ineligible - no menstrual cycle information	MIP3a	26.01	6364	CCL20	In	NA	4.700994494168267	CVL	ELISA	Published	Days since LMP
Ghosh-2010a	402757	402757	NA	Other	289200000	Negative	Positive	NA	NA	NA	NA	NA	Ineligible - their phase not defined	Ineligible - no menstrual cycle information	Ineligible - no menstrual cycle information	MIP3a	117.55	6364	CCL20	In	NA	6.877130728765659	CVL	ELISA	Published	Days since LMP
Ghosh-2010a	401687	401687	NA	Other	61600000	Negative	Negative	NA	NA	NA	NA	NA	Ineligible - their phase not defined	Ineligible - no menstrual cycle information	Ineligible - no menstrual cycle information	MIP3a	124.26	6364	CCL20	In	NA	6.957218149166944	CVL	ELISA	Published	Days since LMP
Ghosh-2010a	400868	400868	NA	Other	287200000	Negative	Intermediate	NA	NA	NA	NA	NA	Ineligible - their phase not defined	Ineligible - no menstrual cycle information	Ineligible - no menstrual cycle information	MIP3a	97.15	6364	CCL20	In	NA	6.602142090697982	CVL	ELISA	Published	Days since LMP
Ghosh-2010a	401927	401927	NA	Other	898000000	Negative	Intermediate	NA	NA	NA	NA	NA	Ineligible - their phase not defined	Ineligible - no menstrual cycle information	Ineligible - no menstrual cycle information	MIP3a	447.54	6364	CCL20	In	NA	8.805872822369874	CVL	ELISA	Published	Days since LMP
Ghosh-2010a	400937	400937	NA	Other	126500000	Negative	Negative	NA	NA	NA	NA	NA	Ineligible - their phase not defined	Ineligible - no menstrual cycle information	Ineligible - no menstrual cycle information	MIP3a	89.748	6364	CCL20	In	NA	6.487807884271726	CVL	ELISA	Published	Days since LMP
Ghosh-2010a	401541	401541	NA	Other	94700000	Negative	Positive	NA	NA	NA	NA	NA	Ineligible - their phase not defined	Ineligible - no menstrual cycle information	Ineligible - no menstrual cycle information	MIP3a	154.704	6364	CCL20	In	NA	7.273366689118614	CVL	ELISA	Published	Days since LMP
Ghosh-2010a	401701	401701	NA	Other	419800000	Negative	Negative	NA	NA	NA	NA	NA	Ineligible - their phase not defined	Ineligible - no menstrual cycle information	Ineligible - no menstrual cycle information	MIP3a	720.968	6364	CCL20	In	NA	9.493791416971984	CVL	ELISA	Published	Days since LMP
Ghosh-2010a	400802	400802	NA	Other	750900000	Negative	Negative	NA	NA	NA	NA	NA	Ineligible - their phase not defined	Ineligible - no menstrual cycle information	Ineligible - no menstrual cycle information	MIP3a	4343.93	6364	CCL20	In	NA	12.084785139768785	CVL	ELISA	Published	Days since LMP
Ghosh-2010a	400824	400824	NA	Other	272700000	Negative	Intermediate	NA	NA	NA	NA	NA	Ineligible - their phase not defined	Ineligible - no menstrual cycle information	Ineligible - no menstrual cycle information	MIP3a	28.58	6364	CCL20	In	NA	4.836934011321092	CVL	ELISA	Published	Days since LMP
Ghosh-2010a	402428	402428	NA	Other	243600000	Negative	NA	NA	NA	NA	NA	NA	Ineligible - their phase not defined	Ineligible - no menstrual cycle information	Ineligible - no menstrual cycle information	MIP3a	70.77	6364	CCL20	In	NA	6.145066014185894	CVL	ELISA	Published	Days since LMP
Ghosh-2010a	400982	400982	NA	Other	594000000	Negative	Positive	NA	NA	NA	NA	NA	Ineligible - their phase not defined	Ineligible - no menstrual cycle information	Ineligible - no menstrual cycle information	MIP3a	238.94	6364	CCL20	In	NA	7.900504579655402	CVL	ELISA	Published	Days since LMP
Ghosh-2010a	B071c	B071c	22	Luteal	170400000	Positive	Positive	Negative	2.3979400086720375	2.464042205438811	419	Black	Ineligible - their phase not defined	Eligible	Eligible	SLPI	10800	6590	SLPI	In	NA	13.398743691938193	CVL	ELISA	Published	Days since LMP
Ghosh-2010a	B083c	B083c	41	Other	190000000	Positive	Negative	Negative	2.6020599913279625	4.361748606126577	459	Black	Ineligible - their phase not defined	Ineligible - days since LMP outside of allowed windows	Ineligible - days since LMP outside of allowed windows	SLPI	10300	6590	SLPI	In	NA	13.330356716957944	CVL	ELISA	Published	Days since LMP
Ghosh-2010a	B037c	B037c	9	Follicular	119100000	Positive	Negative	Negative	2.6020599913279625	3.5186586805830777	510	Black	Ineligible - their phase not defined	Eligible	Eligible	SLPI	5534	6590	SLPI	In	NA	12.434106928609955	CVL	ELISA	Published	Days since LMP
Ghosh-2010a	B057c	B057c	10	Follicular	346500000	Positive	Negative	Negative	2.6020599913279625	4.0792210545506045	517	Black	Ineligible - their phase not defined	Eligible	Eligible	SLPI	10500	6590	SLPI	In	NA	13.358101707440847	CVL	ELISA	Published	Days since LMP
Ghosh-2010a	B060a	B060a	30	Other	1356000000	Positive	Negative	Negative	3.9867717342662448	4.301053881203639	580	Black	Ineligible - their phase not defined	Ineligible - days since LMP outside of allowed windows	Ineligible - days since LMP outside of allowed windows	SLPI	8371	6590	SLPI	In	NA	13.031184262140842	CVL	ELISA	Published	Days since LMP
Ghosh-2010a	B059c	B059c	7	Follicular	16300000	Positive	Negative	Negative	2.6020599913279625	4.5051649069361375	583	Black	Ineligible - their phase not defined	Eligible	Eligible	SLPI	1804	6590	SLPI	In	NA	10.81698362325538	CVL	ELISA	Published	Days since LMP
Ghosh-2010a	B013c	B013c	5	Follicular	470900000	Positive	Negative	Negative	2.6020599913279625	4.826081932850207	628	Black	Ineligible - their phase not defined	Eligible	Eligible	SLPI	11200	6590	SLPI	In	NA	13.451211111832329	CVL	ELISA	Published	Days since LMP
Ghosh-2010a	B006c	B006c	13	Other	114900000	Positive	Negative	Negative	2.6020599913279625	3.1764096249558427	637	Black	Ineligible - their phase not defined	Ineligible - days since LMP outside of allowed windows	Ineligible - days since LMP outside of allowed windows	SLPI	1951	6590	SLPI	In	NA	10.929998062609027	CVL	ELISA	Published	Days since LMP
Ghosh-2010a	B078c	B078c	19	Luteal	207500000	Positive	Positive	Positive	2.6020599913279625	2.6032526619816467	647	Black	Ineligible - their phase not defined	Eligible	Eligible	SLPI	4680	6590	SLPI	In	NA	12.192292814470767	CVL	ELISA	Published	Days since LMP
Ghosh-2010a	B062a	B062a	1	Other	366900000	Positive	Negative	Negative	2.6020599913279625	4.230477021876802	685	Black	Ineligible - their phase not defined	Ineligible - days since LMP outside of allowed windows	Ineligible - days since LMP outside of allowed windows	SLPI	7616	6590	SLPI	In	NA	12.894817763307943	CVL	ELISA	Published	Days since LMP
Ghosh-2010a	B011a	B011a	10	Follicular	798900000	Positive	Negative	Positive	2.6020599913279625	3.821520078800048	772	Black	Ineligible - their phase not defined	Eligible	Eligible	SLPI	1431	6590	SLPI	In	NA	10.482807956726667	CVL	ELISA	Published	Days since LMP
Ghosh-2010a	B027c	B027c	36	Other	415300000	Positive	Negative	Negative	2.8129133566428557	4.000047769765721	863	Black	Ineligible - their phase not defined	Ineligible - days since LMP outside of allowed windows	Ineligible - days since LMP outside of allowed windows	SLPI	8432	6590	SLPI	In	NA	13.041659151637214	CVL	ELISA	Published	Days since LMP
Ghosh-2010a	B074c	B074c	32	Other	17700000	Positive	Negative	Negative	2.6020599913279625	2.924847632975537	426	Hispanic	Ineligible - their phase not defined	Ineligible - days since LMP outside of allowed windows	Ineligible - days since LMP outside of allowed windows	SLPI	8755	6590	SLPI	In	NA	13.09589146332092	CVL	ELISA	Published	Days since LMP
Ghosh-2010a	B061c	B061c	198	Other	29700000	Positive	Negative	Negative	2.6020599913279625	3.9685343136807987	510	Hispanic	Ineligible - their phase not defined	Ineligible - days since LMP outside of allowed windows	Ineligible - days since LMP outside of allowed windows	SLPI	7919	6590	SLPI	In	NA	12.951102545001342	CVL	ELISA	Published	Days since LMP
Ghosh-2010a	B079c	B079c	44	Other	66400000.00000001	Positive	Negative	Negative	2.6020599913279625	2.6032526619816467	620	Hispanic	Ineligible - their phase not defined	Ineligible - days since LMP outside of allowed windows	Ineligible - days since LMP outside of allowed windows	SLPI	3265	6590	SLPI	In	NA	11.672867276433793	CVL	ELISA	Published	Days since LMP
Ghosh-2010a	B015a	B015a	9	Follicular	157200000	Positive	Negative	Negative	2.6020599913279625	-0.9999999999999997	799	Hispanic	Ineligible - their phase not defined	Eligible	Eligible	SLPI	4240	6590	SLPI	In	NA	12.049848549450562	CVL	ELISA	Published	Days since LMP
Ghosh-2010a	B086d/a	B086d/a	24	Luteal	82600000	Positive	Negative	Negative	2.6020599913279625	4.73240260647231	813	Hispanic	Ineligible - their phase not defined	Eligible	Eligible	SLPI	2225	6590	SLPI	In	NA	11.119589620741122	CVL	ELISA	Published	Days since LMP
Ghosh-2010a	B073b	B073b	21	Luteal	207500000	Positive	Negative	Negative	2.6020599913279625	2.6032526619816467	899	Hispanic	Ineligible - their phase not defined	Eligible	Eligible	SLPI	3566	6590	SLPI	In	NA	11.800090987624994	CVL	ELISA	Published	Days since LMP
Ghosh-2010a	B068c	B068c	112	Other	1166500000	Positive	Negative	Negative	5.662757831681574	3.5564351815893307	901	Hispanic	Ineligible - their phase not defined	Ineligible - days since LMP outside of allowed windows	Ineligible - days since LMP outside of allowed windows	SLPI	10700	6590	SLPI	In	NA	13.385323176175872	CVL	ELISA	Published	Days since LMP
Ghosh-2010a	B018c	B018c	27	Other	548100000	Positive	Negative	Negative	3.6720978579357175	3.716095203905708	1517	Hispanic	Ineligible - their phase not defined	Ineligible - days since LMP outside of allowed windows	Ineligible - days since LMP outside of allowed windows	SLPI	10000	6590	SLPI	In	NA	13.287712379549449	CVL	ELISA	Published	Days since LMP
Ghosh-2010a	B012c/a	B012c/a	17	Other	179900000	Positive	Negative	Negative	2.6020599913279625	3.5442045154573942	496	White	Ineligible - their phase not defined	Ineligible - days since LMP outside of allowed windows	Ineligible - days since LMP outside of allowed windows	SLPI	4978	6590	SLPI	In	NA	12.281350514981035	CVL	ELISA	Published	Days since LMP
Ghosh-2010a	B067c	B067c	16	Other	958200000	Positive	Positive	Negative	2.6020599913279625	3.3224467227603935	502	White	Ineligible - their phase not defined	Ineligible - days since LMP outside of allowed windows	Ineligible - days since LMP outside of allowed windows	SLPI	3823	6590	SLPI	In	NA	11.90048948483465	CVL	ELISA	Published	Days since LMP
Ghosh-2010a	B077d/a	B077d/a	71	Other	119400000	Positive	Negative	Negative	5.477121254719663	5.041397028081329	605	White	Ineligible - their phase not defined	Ineligible - days since LMP outside of allowed windows	Ineligible - days since LMP outside of allowed windows	SLPI	5538	6590	SLPI	In	NA	12.43514933836693	CVL	ELISA	Published	Days since LMP
Ghosh-2010a	B051d/c	B051d/c	7	Follicular	10900000	Positive	Negative	Negative	2.6020599913279625	3.5316194013563393	631	White	Ineligible - their phase not defined	Eligible	Eligible	SLPI	1234	6590	SLPI	In	NA	10.269126679149418	CVL	ELISA	Published	Days since LMP
Ghosh-2010a	B085c/a	B085c/a	32	Other	379000000	Positive	Positive	Negative	2.6020599913279625	3.9031496983781415	637	White	Ineligible - their phase not defined	Ineligible - days since LMP outside of allowed windows	Ineligible - days since LMP outside of allowed windows	SLPI	5248	6590	SLPI	In	NA	12.357552004618084	CVL	ELISA	Published	Days since LMP
Ghosh-2010a	B017c	B017c	15	Other	153000000	Positive	Negative	Negative	2.6020599913279625	-0.9999999999999997	651	White	Ineligible - their phase not defined	Ineligible - days since LMP outside of allowed windows	Ineligible - days since LMP outside of allowed windows	SLPI	12100	6590	SLPI	In	NA	13.56271942704932	CVL	ELISA	Published	Days since LMP
Ghosh-2010a	B029c	B029c	24	Luteal	137100000	Positive	Negative	Negative	2.6020599913279625	2.6032526619816467	677	White	Ineligible - their phase not defined	Eligible	Eligible	SLPI	4277	6590	SLPI	In	NA	12.062383491876334	CVL	ELISA	Published	Days since LMP
Ghosh-2010a	B048c	B048c	5	Follicular	150500000	Positive	Negative	Negative	2.6020599913279625	3.8808764461441205	822	White	Ineligible - their phase not defined	Eligible	Eligible	SLPI	2735	6590	SLPI	In	NA	11.417325117679919	CVL	ELISA	Published	Days since LMP
Ghosh-2010a	B049c	B049c	7	Follicular	269100000	Positive	Positive	Negative	4.57978359661681	2.9400680137393524	872	White	Ineligible - their phase not defined	Eligible	Eligible	SLPI	5164	6590	SLPI	In	NA	12.33427328530719	CVL	ELISA	Published	Days since LMP
Ghosh-2010a	B047c	B047c	11	Follicular	276700000	Positive	Positive	Positive	2.6020599913279625	2.6032526619816467	921	White	Ineligible - their phase not defined	Eligible	Eligible	SLPI	3033	6590	SLPI	In	NA	11.56652978262417	CVL	ELISA	Published	Days since LMP
Ghosh-2010a	B058c/a	B058c/a	21	Luteal	272600000	Positive	Negative	Negative	2.6020599913279625	2.6032526619816467	931	White	Ineligible - their phase not defined	Eligible	Eligible	SLPI	853	6590	SLPI	In	NA	9.73640193131829	CVL	ELISA	Published	Days since LMP
Ghosh-2010a	B075c	B075c	18	Other	126200000	Positive	Negative	Negative	2.6020599913279625	3.2555378262246033	1277	White	Ineligible - their phase not defined	Ineligible - days since LMP outside of allowed windows	Ineligible - days since LMP outside of allowed windows	SLPI	10300	6590	SLPI	In	NA	13.330356716957944	CVL	ELISA	Published	Days since LMP
Ghosh-2010a	BOO4c	BOO4c	NA	Other	NA	Positive	Negative	Negative	4.892094602690481	3.2307298445776804	536	White	Ineligible - their phase not defined	Ineligible - no menstrual cycle information	Ineligible - no menstrual cycle information	SLPI	91420	6590	SLPI	In	NA	16.480222198491397	CVL	ELISA	Published	Days since LMP
Ghosh-2010a	BO28a	BO28a	NA	Other	NA	Positive	Negative	Negative	2.6020599913279625	3.5442045154573942	353	Black	Ineligible - their phase not defined	Ineligible - no menstrual cycle information	Ineligible - no menstrual cycle information	SLPI	83770	6590	SLPI	In	NA	16.35414605306542	CVL	ELISA	Published	Days since LMP
Ghosh-2010a	BO39c/a	BO39c/a	NA	Other	148000000	Positive	Negative	Negative	2.7781512503836434	4.491377104010226	446	Hispanic	Ineligible - their phase not defined	Ineligible - no menstrual cycle information	Ineligible - no menstrual cycle information	SLPI	108000	6590	SLPI	In	NA	16.720671786825555	CVL	ELISA	Published	Days since LMP
Ghosh-2010a	BO43a	BO43a	NA	Other	37000000	Positive	Negative	Negative	1.9030899869919435	5.397941919563554	428	White	Ineligible - their phase not defined	Ineligible - no menstrual cycle information	Ineligible - no menstrual cycle information	SLPI	78790	6590	SLPI	In	NA	16.265724914486153	CVL	ELISA	Published	Days since LMP
Ghosh-2010a	BO46b	BO46b	NA	Other	134800000	Positive	Positive	Negative	2.6020599913279625	3.612900359123793	448	Hispanic	Ineligible - their phase not defined	Ineligible - no menstrual cycle information	Ineligible - no menstrual cycle information	SLPI	7560	6590	SLPI	In	NA	12.884170519108435	CVL	ELISA	Published	Days since LMP
Ghosh-2010a	BO30a	BO30a	NA	Other	77300000	Positive	Positive	Negative	2.6020599913279625	3.5799092952481737	470	Hispanic	Ineligible - their phase not defined	Ineligible - no menstrual cycle information	Ineligible - no menstrual cycle information	SLPI	25100	6590	SLPI	In	NA	14.615399743725497	CVL	ELISA	Published	Days since LMP
Ghosh-2010a	BO69a	BO69a	NA	Other	193200000	Positive	Negative	Negative	4.113943352306837	3.9059091598056024	302	NA	Ineligible - their phase not defined	Ineligible - no menstrual cycle information	Ineligible - no menstrual cycle information	SLPI	13140	6590	SLPI	In	NA	13.681677655209691	CVL	ELISA	Published	Days since LMP
Ghosh-2010a	BO41d/c	BO41d/c	NA	Other	200000000	Positive	Positive	Negative	4	4.544081693390937	263	Black	Ineligible - their phase not defined	Ineligible - no menstrual cycle information	Ineligible - no menstrual cycle information	SLPI	7770	6590	SLPI	In	NA	12.923698883295073	CVL	ELISA	Published	Days since LMP
Ghosh-2010a	BO76c/a	BO76c/a	NA	Other	946800000	Positive	Negative	Negative	3.462397997898956	3.4915157709931974	486	White	Ineligible - their phase not defined	Ineligible - no menstrual cycle information	Ineligible - no menstrual cycle information	SLPI	67370	6590	SLPI	In	NA	16.039818678874642	CVL	ELISA	Published	Days since LMP
Ghosh-2010a	BO16d/a	BO16d/a	NA	Other	110600000	Positive	Positive	Negative	2.6020599913279625	4.531492967518796	510	White	Ineligible - their phase not defined	Ineligible - no menstrual cycle information	Ineligible - no menstrual cycle information	SLPI	42170	6590	SLPI	In	NA	15.363929401166496	CVL	ELISA	Published	Days since LMP
Ghosh-2010a	BO82a	BO82a	NA	Other	482600000	Positive	Positive	Negative	4.230448921378274	5.812914091602126	227	White	Ineligible - their phase not defined	Ineligible - no menstrual cycle information	Ineligible - no menstrual cycle information	SLPI	41390	6590	SLPI	In	NA	15.336994628117653	CVL	ELISA	Published	Days since LMP
Ghosh-2010a	BO84c/a	BO84c/a	NA	Other	NA	Positive	Negative	Negative	2.9822712330395684	2.6032526619816467	264	Black	Ineligible - their phase not defined	Ineligible - no menstrual cycle information	Ineligible - no menstrual cycle information	SLPI	56890	6590	SLPI	In	NA	15.795887460582124	CVL	ELISA	Published	Days since LMP
Ghosh-2010a	BO87a	BO87a	NA	Other	NA	Positive	Positive	Negative	2.6020599913279625	3.9494436801741557	393	Black	Ineligible - their phase not defined	Ineligible - no menstrual cycle information	Ineligible - no menstrual cycle information	SLPI	19160	6590	SLPI	In	NA	14.225809940623543	CVL	ELISA	Published	Days since LMP
Ghosh-2010a	BO89c	BO89c	NA	Other	797700000	Positive	Positive	Negative	5.230448921378274	4.113980098746824	308	Black	Ineligible - their phase not defined	Ineligible - no menstrual cycle information	Ineligible - no menstrual cycle information	SLPI	10930	6590	SLPI	In	NA	13.416005780559267	CVL	ELISA	Published	Days since LMP
Ghosh-2010a	BO64c/a	BO64c/a	NA	Other	397300000	Positive	Positive	Negative	3.041392685158225	3.716095203905708	480	Black	Ineligible - their phase not defined	Ineligible - no menstrual cycle information	Ineligible - no menstrual cycle information	SLPI	95200	6590	SLPI	In	NA	16.538673953082668	CVL	ELISA	Published	Days since LMP
Ghosh-2010a	BO21a	BO21a	NA	Other	266000000	Positive	Positive	Negative	2.6020599913279625	3.5186586805830777	371	Hispanic	Ineligible - their phase not defined	Ineligible - no menstrual cycle information	Ineligible - no menstrual cycle information	SLPI	59410	6590	SLPI	In	NA	15.858418168086525	CVL	ELISA	Published	Days since LMP
Ghosh-2010a	BO53d/a	BO53d/a	NA	Other	549400000	Positive	Positive	Negative	2.6020599913279625	3.2555378262246033	490	Black	Ineligible - their phase not defined	Ineligible - no menstrual cycle information	Ineligible - no menstrual cycle information	SLPI	79440	6590	SLPI	In	NA	16.277578002415737	CVL	ELISA	Published	Days since LMP
Ghosh-2010a	BO65a	BO65a	NA	Other	259000000	Positive	Positive	Negative	4.146128035678238	4.7481965577068825	228	Hispanic	Ineligible - their phase not defined	Ineligible - no menstrual cycle information	Ineligible - no menstrual cycle information	SLPI	57850	6590	SLPI	In	NA	15.820029338882215	CVL	ELISA	Published	Days since LMP
Ghosh-2010a	BO80c	BO80c	NA	Other	212000000	Positive	NA	Negative	2.6020599913279625	3.342639773794436	432	Black	Ineligible - their phase not defined	Ineligible - no menstrual cycle information	Ineligible - no menstrual cycle information	SLPI	91420	6590	SLPI	In	NA	16.480222198491397	CVL	ELISA	Published	Days since LMP
Ghosh-2010a	40048	40048	NA	Other	253600000	Negative	Negative	NA	NA	NA	NA	NA	Ineligible - their phase not defined	Ineligible - no menstrual cycle information	Ineligible - no menstrual cycle information	SLPI	75520	6590	SLPI	In	NA	16.204571144249204	CVL	ELISA	Published	Days since LMP
Ghosh-2010a	400993	400993	NA	Other	269500000	Negative	Negative	NA	NA	NA	NA	NA	Ineligible - their phase not defined	Ineligible - no menstrual cycle information	Ineligible - no menstrual cycle information	SLPI	51880	6590	SLPI	In	NA	15.662890859139061	CVL	ELISA	Published	Days since LMP
Ghosh-2010a	400415	400415	NA	Other	114600000	Negative	Positive	NA	NA	NA	NA	NA	Ineligible - their phase not defined	Ineligible - no menstrual cycle information	Ineligible - no menstrual cycle information	SLPI	6000	6590	SLPI	In	NA	12.550746785383243	CVL	ELISA	Published	Days since LMP
Ghosh-2010a	402382	402382	NA	Other	34800000	Negative	Positive	NA	NA	NA	NA	NA	Ineligible - their phase not defined	Ineligible - no menstrual cycle information	Ineligible - no menstrual cycle information	SLPI	58520	6590	SLPI	In	NA	15.836642149025849	CVL	ELISA	Published	Days since LMP
Ghosh-2010a	402757	402757	NA	Other	289200000	Negative	Positive	NA	NA	NA	NA	NA	Ineligible - their phase not defined	Ineligible - no menstrual cycle information	Ineligible - no menstrual cycle information	SLPI	19190	6590	SLPI	In	NA	14.228067091082742	CVL	ELISA	Published	Days since LMP
Ghosh-2010a	401687	401687	NA	Other	61600000	Negative	Negative	NA	NA	NA	NA	NA	Ineligible - their phase not defined	Ineligible - no menstrual cycle information	Ineligible - no menstrual cycle information	SLPI	75810	6590	SLPI	In	NA	16.210100544553292	CVL	ELISA	Published	Days since LMP
Ghosh-2010a	400868	400868	NA	Other	287200000	Negative	Intermediate	NA	NA	NA	NA	NA	Ineligible - their phase not defined	Ineligible - no menstrual cycle information	Ineligible - no menstrual cycle information	SLPI	67570	6590	SLPI	In	NA	16.044095234669214	CVL	ELISA	Published	Days since LMP
Ghosh-2010a	401927	401927	NA	Other	898000000	Negative	Intermediate	NA	NA	NA	NA	NA	Ineligible - their phase not defined	Ineligible - no menstrual cycle information	Ineligible - no menstrual cycle information	SLPI	112000	6590	SLPI	In	NA	16.77313920671969	CVL	ELISA	Published	Days since LMP
Ghosh-2010a	400937	400937	NA	Other	126500000	Negative	Negative	NA	NA	NA	NA	NA	Ineligible - their phase not defined	Ineligible - no menstrual cycle information	Ineligible - no menstrual cycle information	SLPI	48170	6590	SLPI	In	NA	15.555847303474339	CVL	ELISA	Published	Days since LMP
Ghosh-2010a	401541	401541	NA	Other	94700000	Negative	Positive	NA	NA	NA	NA	NA	Ineligible - their phase not defined	Ineligible - no menstrual cycle information	Ineligible - no menstrual cycle information	SLPI	91070	6590	SLPI	In	NA	16.474688263662763	CVL	ELISA	Published	Days since LMP
Ghosh-2010a	401701	401701	NA	Other	419800000	Negative	Negative	NA	NA	NA	NA	NA	Ineligible - their phase not defined	Ineligible - no menstrual cycle information	Ineligible - no menstrual cycle information	SLPI	45080	6590	SLPI	In	NA	15.460199895059583	CVL	ELISA	Published	Days since LMP
Ghosh-2010a	400802	400802	NA	Other	750900000	Negative	Negative	NA	NA	NA	NA	NA	Ineligible - their phase not defined	Ineligible - no menstrual cycle information	Ineligible - no menstrual cycle information	SLPI	93330	6590	SLPI	In	NA	16.5100532751429	CVL	ELISA	Published	Days since LMP
Ghosh-2010a	400824	400824	NA	Other	272700000	Negative	Intermediate	NA	NA	NA	NA	NA	Ineligible - their phase not defined	Ineligible - no menstrual cycle information	Ineligible - no menstrual cycle information	SLPI	51720	6590	SLPI	In	NA	15.658434654697617	CVL	ELISA	Published	Days since LMP
Ghosh-2010a	402428	402428	NA	Other	243600000	Negative	NA	NA	NA	NA	NA	NA	Ineligible - their phase not defined	Ineligible - no menstrual cycle information	Ineligible - no menstrual cycle information	SLPI	39960	6590	SLPI	In	NA	15.286268962679781	CVL	ELISA	Published	Days since LMP
Ghosh-2010a	400982	400982	NA	Other	594000000	Negative	Positive	NA	NA	NA	NA	NA	Ineligible - their phase not defined	Ineligible - no menstrual cycle information	Ineligible - no menstrual cycle information	SLPI	73560	6590	SLPI	In	NA	16.1666338592993	CVL	ELISA	Published	Days since LMP
