# Supplementary material for: Changes in concentrations of cervicovaginal immune mediators across the menstrual cycle: a systematic review and meta-analysis of individual patient data
Source: BMC Med. 2022 Oct 5;20:353. doi: 10.1186/s12916-022-02532-9 (PMC9533580; doi:10.1186/s12916-022-02532-9)
Supplement: Supplementary file 3 — Additional file 3. Code and data. IPD from co-authors who agreed to share it, results of all analyses presented in the paper, and R code files necessary to reproduce the analysis and figures. [file 12916_2022_2532_MOESM3_ESM.zip › MenstrualCycleMetaanalysis/data/data_complete/01_study/Hughes-2021.csv]

StudyName	Ptid	SampleId	Visit	Phase	TheirPhase	DaysSinceLmp	SerumProgesterone	Bv	NugentScore	Amsel	Hsv2	Yeast	HormonalContraception	VaginalpH	VaginalDischarge	BloodDetection	BloodDetectionMethod	DaysSinceLastIntercourse	CondomAtLastVaginalIntercourse	Assay	Concentration	Log2Concentration	Detectable	LowerLOD	EligibilityTheirPhase	EligibilityPrimary	EligibilitySecondary	EntrezId	OfficialSymbol	Published	SampleType	AssayMethod	OurPhasingMethod
Hughes-2021	6007	6007_4/26/2016	2016-04-26	Follicular	Follicular	9	0.3	Intermediate	4	Negative	Positive	Negative	None	4.4	white	Negative	Visual	1	Negative	GNLY	5552.3275797312635	12.438876972122968	In	NA	Eligible	Eligible	Eligible	10578	GNLY	Published	Menstrual cup	ELISA	Serum progesterone
Hughes-2021	6007	6007_4/6/2016	2016-04-06	Luteal	Luteal	19	3.4	Intermediate	4	Negative	Positive	Positive	None	4.7	white	Negative	Visual	14	Negative	GNLY	15.125599468056386	3.9189204162798004	Below	NA	Eligible	Eligible	Eligible	10578	GNLY	Published	Menstrual cup	ELISA	Serum progesterone
Hughes-2021	6022	6022_7/5/2016	2016-07-05	Other	Follicular	9	1	Intermediate	4	Negative	Positive	Negative	None	4.4	white	Negative	Visual	3	Negative	GNLY	1863.8154668959721	10.864043313016479	In	NA	Eligible	Ineligible - serum progesterone outside of allowed windows	Ineligible - serum progesterone outside of allowed windows	10578	GNLY	Published	Menstrual cup	ELISA	Serum progesterone
Hughes-2021	6027	6027_10/3/2016	2016-10-03	Luteal	Luteal	20	17.5	Intermediate	4	Negative	Positive	Negative	None	4	white	Negative	Visual	3	Negative	GNLY	15.125599468056386	3.9189204162798004	Below	NA	Eligible	Eligible	Eligible	10578	GNLY	Published	Menstrual cup	ELISA	Serum progesterone
Hughes-2021	6027	6027_9/19/2016	2016-09-19	Other	Follicular	6	1.6	Intermediate	4	Negative	Positive	Negative	None	4	white	Negative	Visual	2	Negative	GNLY	15.125599468056386	3.9189204162798004	Below	NA	Eligible	Ineligible - serum progesterone outside of allowed windows	Ineligible - serum progesterone outside of allowed windows	10578	GNLY	Published	Menstrual cup	ELISA	Serum progesterone
Hughes-2021	6034	6034_11/16/2016	2016-11-16	Follicular	Follicular	23	0.8	Intermediate	5	Negative	Negative	Negative	None	4.7	white	Negative	Visual	9	NA	GNLY	227.30206971527167	7.828467010553292	In	NA	Eligible	Eligible	Ineligible - missing co-variate information	10578	GNLY	Published	Menstrual cup	ELISA	Serum progesterone
Hughes-2021	6036	6036_11/16/2016	2016-11-16	Follicular	Follicular	5	0.8	Intermediate	4	Negative	Negative	Negative	None	4	brown	Positive	Visual	1	Negative	GNLY	15.125599468056386	3.9189204162798004	Below	NA	Eligible	Eligible	Eligible	10578	GNLY	Published	Menstrual cup	ELISA	Serum progesterone
Hughes-2021	6045	6045_1/9/2017	2017-01-09	Other	Follicular	6	1.3	Intermediate	5	Negative	Negative	Positive	None	4.7	bloody	Positive	Visual	1	Positive	GNLY	5374.217675347456	12.391839041588966	In	NA	Eligible	Ineligible - serum progesterone outside of allowed windows	Ineligible - serum progesterone outside of allowed windows	10578	GNLY	Published	Menstrual cup	ELISA	Serum progesterone
Hughes-2021	6053	6053_3/21/2017	2017-03-21	Follicular	Follicular	8	0.3	Intermediate	4	Negative	Positive	Negative	None	4	white	Negative	Visual	9	Positive	GNLY	15.125599468056386	3.9189204162798004	Below	NA	Eligible	Eligible	Eligible	10578	GNLY	Published	Menstrual cup	ELISA	Serum progesterone
Hughes-2021	6055	6055_6/19/2017	2017-06-19	Luteal	Luteal	24	11.7	Intermediate	4	Negative	Negative	Positive	None	4	white	Negative	Visual	6	Positive	GNLY	169.3545724139872	7.403903128540261	In	NA	Eligible	Eligible	Eligible	10578	GNLY	Published	Menstrual cup	ELISA	Serum progesterone
Hughes-2021	6062	6062_7/26/2017	2017-07-26	Luteal	Luteal	25	9.9	Intermediate	4	Negative	Negative	Negative	None	4	white	Negative	Visual	7	Negative	GNLY	15.125599468056386	3.9189204162798004	Below	NA	Eligible	Eligible	Eligible	10578	GNLY	Published	Menstrual cup	ELISA	Serum progesterone
Hughes-2021	6068	6068_12/14/2017	2017-12-14	Follicular	Ring	57	0.2	Intermediate	4	Positive	Positive	Negative	NuvaRing	5	white	Negative	Visual	33	Positive	GNLY	173.67563663712727	7.440251575555677	In	NA	Ineligible - use of hormonal contraception or IUD	Ineligible - use of hormonal contraception or IUD	Ineligible - use of hormonal contraception or IUD	10578	GNLY	Published	Menstrual cup	ELISA	Serum progesterone
Hughes-2021	6083	6083_12/12/2017	2017-12-12	Luteal	Luteal	21	15.9	Intermediate	4	Negative	Negative	Negative	None	4	white	Negative	Visual	12	Negative	GNLY	15.125599468056386	3.9189204162798004	Below	NA	Eligible	Eligible	Eligible	10578	GNLY	Published	Menstrual cup	ELISA	Serum progesterone
Hughes-2021	6083	6083_12/28/2017	2017-12-28	Follicular	Follicular	7	0.5	Intermediate	4	Negative	Negative	Negative	None	4.7	white	Negative	Visual	9	Negative	GNLY	686.1172629247695	9.422311355360236	In	NA	Eligible	Eligible	Eligible	10578	GNLY	Published	Menstrual cup	ELISA	Serum progesterone
Hughes-2021	6095	6095_6/27/2018	2018-06-27	Luteal	Luteal	19	9.6	Intermediate	4	Negative	Positive	Negative	None	4.4	clear	Negative	Visual	10	Positive	GNLY	15.125599468056386	3.9189204162798004	Below	NA	Eligible	Eligible	Eligible	10578	GNLY	Published	Menstrual cup	ELISA	Serum progesterone
Hughes-2021	6008	6008_3/30/2016	2016-03-30	Luteal	Luteal	21	4.5	Negative	0	Negative	Positive	Negative	None	4	clear	Negative	Visual	1	Negative	GNLY	102.24711737279632	6.675916359977502	In	NA	Eligible	Eligible	Eligible	10578	GNLY	Published	Menstrual cup	ELISA	Serum progesterone
Hughes-2021	6008	6008_4/18/2016	2016-04-18	Follicular	Follicular	7	0.5	Negative	0	Negative	Positive	Negative	None	4.3	brown	Positive	Visual	2	Negative	GNLY	7723.42017255007	12.91502414423988	In	NA	Eligible	Eligible	Eligible	10578	GNLY	Published	Menstrual cup	ELISA	Serum progesterone
Hughes-2021	6008	6008_5/26/2016	2016-05-26	Follicular	Ring	45	0.5	Negative	0	Negative	Positive	Positive	NuvaRing	4.7	clear	Negative	Visual	27	Negative	GNLY	46091.27729208029	15.49220612807488	In	NA	Ineligible - use of hormonal contraception or IUD	Ineligible - use of hormonal contraception or IUD	Ineligible - use of hormonal contraception or IUD	10578	GNLY	Published	Menstrual cup	ELISA	Serum progesterone
Hughes-2021	6015	6015_5/25/2016	2016-05-25	Follicular	Follicular	10	0.7	Negative	0	Negative	Negative	Negative	None	4	white	Negative	Visual	2	Negative	GNLY	1950.0621140800206	10.92930436261032	In	NA	Eligible	Eligible	Eligible	10578	GNLY	Published	Menstrual cup	ELISA	Serum progesterone
Hughes-2021	6020	6020_6/17/2016	2016-06-17	Follicular	Follicular	6	0.4	Negative	0	Negative	Negative	Negative	None	4.7	white	Negative	Visual	533	NA	GNLY	2279.2002836577963	11.154311990987063	In	NA	Eligible	Eligible	Ineligible - missing co-variate information	10578	GNLY	Published	Menstrual cup	ELISA	Serum progesterone
Hughes-2021	6020	6020_6/30/2016	2016-06-30	Follicular	Follicular	19	0.5	Negative	0	Negative	Negative	Negative	None	4	white	Negative	Visual	60	NA	GNLY	15.125599468056386	3.9189204162798004	Below	NA	Eligible	Eligible	Ineligible - missing co-variate information	10578	GNLY	Published	Menstrual cup	ELISA	Serum progesterone
Hughes-2021	6020	6020_9/22/2016	2016-09-22	Follicular	Ring	76	0.9	Negative	0	Negative	Negative	Negative	NuvaRing	4.4	clear	Negative	Visual	48	NA	GNLY	956.3781970146604	9.901437430429272	In	NA	Ineligible - use of hormonal contraception or IUD	Ineligible - use of hormonal contraception or IUD	Ineligible - use of hormonal contraception or IUD	10578	GNLY	Published	Menstrual cup	ELISA	Serum progesterone
Hughes-2021	6027	6027_12/6/2016	2016-12-06	Other	Ring	30	NA	Negative	2	Negative	Positive	Positive	NuvaRing	4.4	brown	Positive	Visual	2	NA	GNLY	41626.652473682625	15.345219924244264	In	NA	Ineligible - use of hormonal contraception or IUD	Ineligible - use of hormonal contraception or IUD	Ineligible - use of hormonal contraception or IUD	10578	GNLY	Published	Menstrual cup	ELISA	Serum progesterone
Hughes-2021	6028	6028_10/11/2016	2016-10-11	Follicular	Ring	13	0.4	Negative	3	Negative	Positive	Negative	NuvaRing	4.7	clear	Negative	Visual	71	NA	GNLY	15.125599468056386	3.9189204162798004	Below	NA	Ineligible - use of hormonal contraception or IUD	Ineligible - use of hormonal contraception or IUD	Ineligible - use of hormonal contraception or IUD	10578	GNLY	Published	Menstrual cup	ELISA	Serum progesterone
Hughes-2021	6028	6028_8/4/2016	2016-08-04	Follicular	Follicular	20	0.5	Negative	0	Negative	Positive	Negative	None	4.4	clear	Negative	Visual	3	Negative	GNLY	15.125599468056386	3.9189204162798004	Below	NA	Eligible	Eligible	Eligible	10578	GNLY	Published	Menstrual cup	ELISA	Serum progesterone
Hughes-2021	6028	6028_9/13/2016	2016-09-13	Follicular	Follicular	10	0.9	Negative	0	Negative	Positive	Negative	None	4.7	clear	Negative	Visual	43	NA	GNLY	15.125599468056386	3.9189204162798004	Below	NA	Eligible	Eligible	Ineligible - missing co-variate information	10578	GNLY	Published	Menstrual cup	ELISA	Serum progesterone
Hughes-2021	6032	6032_1/12/2017	2017-01-12	Follicular	Ring	1	0.4	Negative	1	Negative	Negative	Negative	NuvaRing	4.7	bloody	Positive	Visual	34	Positive	GNLY	50773.168322107726	15.631778668767538	In	NA	Ineligible - use of hormonal contraception or IUD	Ineligible - use of hormonal contraception or IUD	Ineligible - use of hormonal contraception or IUD	10578	GNLY	Published	Menstrual cup	ELISA	Serum progesterone
Hughes-2021	6032	6032_10/18/2016	2016-10-18	Follicular	Follicular	10	0.3	Negative	1	Negative	Negative	Negative	None	4.4	white	Negative	Visual	12	Positive	GNLY	3561.3368173970925	11.798203171306424	In	NA	Eligible	Eligible	Eligible	10578	GNLY	Published	Menstrual cup	ELISA	Serum progesterone
Hughes-2021	6032	6032_9/29/2016	2016-09-29	Other	Luteal	24	3	Negative	0	Negative	Negative	Negative	None	4	white	Negative	Visual	12	Positive	GNLY	15.125599468056386	3.9189204162798004	Below	NA	Eligible	Ineligible - serum progesterone outside of allowed windows	Ineligible - serum progesterone outside of allowed windows	10578	GNLY	Published	Menstrual cup	ELISA	Serum progesterone
Hughes-2021	6034	6034_1/5/2017	2017-01-05	Follicular	Ring	30	0.1	Negative	0	Negative	Negative	Negative	NuvaRing	4.4	clear	Negative	Visual	10	Negative	GNLY	15.125599468056386	3.9189204162798004	Below	NA	Ineligible - use of hormonal contraception or IUD	Ineligible - use of hormonal contraception or IUD	Ineligible - use of hormonal contraception or IUD	10578	GNLY	Published	Menstrual cup	ELISA	Serum progesterone
Hughes-2021	6036	6036_1/19/2017	2017-01-19	Follicular	Ring	33	0.4	Negative	0	Negative	Negative	Negative	NuvaRing	4	white	Negative	Visual	1	Negative	GNLY	458.322816929174	8.840220299731266	In	NA	Ineligible - use of hormonal contraception or IUD	Ineligible - use of hormonal contraception or IUD	Ineligible - use of hormonal contraception or IUD	10578	GNLY	Published	Menstrual cup	ELISA	Serum progesterone
Hughes-2021	6038	6038_1/11/2017	2017-01-11	Follicular	Ring	16	0.6	Negative	0	Negative	Negative	Negative	NuvaRing	4.4	white	Negative	Visual	-6	Negative	GNLY	731.5550581942399	9.514822638136584	In	NA	Ineligible - use of hormonal contraception or IUD	Ineligible - use of hormonal contraception or IUD	Ineligible - use of hormonal contraception or IUD	10578	GNLY	Published	Menstrual cup	ELISA	Serum progesterone
Hughes-2021	6045	6045_1/25/2017	2017-01-25	Luteal	Luteal	22	20.4	Negative	0	Negative	Negative	Negative	None	4.4	white	Negative	Visual	5	Positive	GNLY	15.125599468056386	3.9189204162798004	Below	NA	Eligible	Eligible	Eligible	10578	GNLY	Published	Menstrual cup	ELISA	Serum progesterone
Hughes-2021	6045	6045_3/22/2017	2017-03-22	Other	Ring	51	1.5	Negative	0	Negative	Negative	Negative	NuvaRing	4	bloody	Positive	Visual	19	Negative	GNLY	9772.832923114098	13.254561112126973	In	NA	Ineligible - use of hormonal contraception or IUD	Ineligible - use of hormonal contraception or IUD	Ineligible - use of hormonal contraception or IUD	10578	GNLY	Published	Menstrual cup	ELISA	Serum progesterone
Hughes-2021	6046	6046_1/25/2017	2017-01-25	Luteal	Luteal	22	11.5	Negative	0	Negative	Negative	Negative	None	4.4	white	Negative	Visual	36	Negative	GNLY	15.125599468056386	3.9189204162798004	Below	NA	Eligible	Eligible	Eligible	10578	GNLY	Published	Menstrual cup	ELISA	Serum progesterone
Hughes-2021	6046	6046_2/8/2017	2017-02-08	Follicular	Follicular	6	0.5	Negative	0	Negative	Negative	Negative	None	4	white	Negative	Visual	50	NA	GNLY	15.125599468056386	3.9189204162798004	Below	NA	Eligible	Eligible	Ineligible - missing co-variate information	10578	GNLY	Published	Menstrual cup	ELISA	Serum progesterone
Hughes-2021	6046	6046_4/26/2017	2017-04-26	Follicular	Ring	34	0.3	Negative	0	Negative	Negative	Positive	NuvaRing	4.4	clear	Negative	Visual	26	Positive	GNLY	63.816922260169065	5.995867127398967	In	NA	Ineligible - use of hormonal contraception or IUD	Ineligible - use of hormonal contraception or IUD	Ineligible - use of hormonal contraception or IUD	10578	GNLY	Published	Menstrual cup	ELISA	Serum progesterone
Hughes-2021	6047	6047_2/22/2017	2017-02-22	Follicular	Follicular	9	0.5	Negative	0	Negative	Positive	Negative	None	4.7	white	Negative	Visual	2	Positive	GNLY	198.52538838470957	7.633179707745242	In	NA	Eligible	Eligible	Eligible	10578	GNLY	Published	Menstrual cup	ELISA	Serum progesterone
Hughes-2021	6047	6047_4/6/2017	2017-04-06	Luteal	Luteal	24	8.6	Negative	0	Negative	Positive	Negative	None	4	white	Negative	Visual	0	Positive	GNLY	15.125599468056386	3.9189204162798004	Below	NA	Eligible	Eligible	Eligible	10578	GNLY	Published	Menstrual cup	ELISA	Serum progesterone
Hughes-2021	6047	6047_7/20/2017	2017-07-20	Follicular	Ring	60	0.7	Negative	0	Negative	Positive	Negative	NuvaRing	4.4	brown	Positive	Visual	9	Positive	GNLY	3757.4319043143773	11.875531243175475	In	NA	Ineligible - use of hormonal contraception or IUD	Ineligible - use of hormonal contraception or IUD	Ineligible - use of hormonal contraception or IUD	10578	GNLY	Published	Menstrual cup	ELISA	Serum progesterone
Hughes-2021	6048	6048_1/10/2017	2017-01-10	Luteal	Luteal	19	12.4	Negative	2	Negative	Positive	Negative	None	4.7	white	Negative	Visual	1	Negative	GNLY	15.125599468056386	3.9189204162798004	Below	NA	Eligible	Eligible	Eligible	10578	GNLY	Published	Menstrual cup	ELISA	Serum progesterone
Hughes-2021	6052	6052_3/28/2017	2017-03-28	Follicular	Follicular	7	0.5	Negative	0	Negative	Negative	Positive	None	4.4	white	Negative	Visual	3	Negative	GNLY	1439.9076661679962	10.491760586723794	In	NA	Eligible	Eligible	Eligible	10578	GNLY	Published	Menstrual cup	ELISA	Serum progesterone
Hughes-2021	6052	6052_4/12/2017	2017-04-12	Luteal	Luteal	22	8.1	Negative	0	Negative	Negative	Negative	None	4.4	white	Negative	Visual	3	Negative	GNLY	15.125599468056386	3.9189204162798004	Below	NA	Eligible	Eligible	Eligible	10578	GNLY	Published	Menstrual cup	ELISA	Serum progesterone
Hughes-2021	6052	6052_8/23/2017	2017-08-23	Follicular	Ring	43	0.4	Negative	0	Negative	Negative	Negative	NuvaRing	4.4	brown	Positive	Visual	13	Negative	GNLY	15.125599468056386	3.9189204162798004	Below	NA	Ineligible - use of hormonal contraception or IUD	Ineligible - use of hormonal contraception or IUD	Ineligible - use of hormonal contraception or IUD	10578	GNLY	Published	Menstrual cup	ELISA	Serum progesterone
Hughes-2021	6053	6053_4/4/2017	2017-04-04	Luteal	Luteal	22	19.9	Negative	0	Negative	Positive	Negative	None	4	white	Negative	Visual	23	NA	GNLY	15.125599468056386	3.9189204162798004	Below	NA	Eligible	Eligible	Ineligible - missing co-variate information	10578	GNLY	Published	Menstrual cup	ELISA	Serum progesterone
Hughes-2021	6053	6053_6/15/2017	2017-06-15	Follicular	Ring	28	0.3	Negative	0	Negative	Positive	Negative	NuvaRing	4	white	Negative	Visual	41	NA	GNLY	15.125599468056386	3.9189204162798004	Below	NA	Ineligible - use of hormonal contraception or IUD	Ineligible - use of hormonal contraception or IUD	Ineligible - use of hormonal contraception or IUD	10578	GNLY	Published	Menstrual cup	ELISA	Serum progesterone
Hughes-2021	6062	6062_11/3/2017	2017-11-03	Follicular	Ring	NA	0.7	Negative	0	Negative	Negative	Positive	NuvaRing	4.4	brown	Positive	Visual	10	Negative	GNLY	6512.571677171161	12.66901163039954	In	NA	Ineligible - use of hormonal contraception or IUD	Ineligible - use of hormonal contraception or IUD	Ineligible - use of hormonal contraception or IUD	10578	GNLY	Published	Menstrual cup	ELISA	Serum progesterone
Hughes-2021	6068	6068_10/12/2017	2017-10-12	Follicular	Follicular	20	0.4	Negative	1	Negative	Positive	Negative	None	4.7	white	Negative	Visual	29	Positive	GNLY	15.125599468056386	3.9189204162798004	Below	NA	Eligible	Eligible	Eligible	10578	GNLY	Published	Menstrual cup	ELISA	Serum progesterone
Hughes-2021	6071	6071_2/7/2018	2018-02-07	Follicular	Ring	8	0.5	Negative	0	Negative	Negative	Positive	NuvaRing	4.4	white	Negative	Visual	5	NA	GNLY	2671.844593509762	11.383620381286544	In	NA	Ineligible - use of hormonal contraception or IUD	Ineligible - use of hormonal contraception or IUD	Ineligible - use of hormonal contraception or IUD	10578	GNLY	Published	Menstrual cup	ELISA	Serum progesterone
Hughes-2021	6079	6079_11/30/2017	2017-11-30	Follicular	Follicular	9	0.2	Negative	0	Negative	Negative	Negative	None	4	white	Negative	Visual	2	Positive	GNLY	371.63831763445705	8.537755447715059	In	NA	Eligible	Eligible	Eligible	10578	GNLY	Published	Menstrual cup	ELISA	Serum progesterone
Hughes-2021	6079	6079_12/12/2017	2017-12-12	Luteal	Luteal	21	14	Negative	0	Negative	Negative	Negative	None	4	clear	Negative	Visual	15	Positive	GNLY	15.125599468056386	3.9189204162798004	Below	NA	Eligible	Eligible	Eligible	10578	GNLY	Published	Menstrual cup	ELISA	Serum progesterone
Hughes-2021	6087	6087_3/23/2018	2018-03-23	Luteal	Luteal	21	12	Negative	0	Negative	Positive	Negative	None	4	white	Negative	Visual	90	Negative	GNLY	15.125599468056386	3.9189204162798004	Below	NA	Eligible	Eligible	Eligible	10578	GNLY	Published	Menstrual cup	ELISA	Serum progesterone
Hughes-2021	6087	6087_3/9/2018	2018-03-09	Follicular	Follicular	7	0.2	Negative	3	Negative	Positive	Positive	None	4.4	white	Negative	Visual	76	Negative	GNLY	30.251198936112772	4.918920416279801	In	NA	Eligible	Eligible	Eligible	10578	GNLY	Published	Menstrual cup	ELISA	Serum progesterone
Hughes-2021	6091	6091_5/14/2018	2018-05-14	Other	Follicular	10	1.1	Negative	0	Negative	Positive	Negative	None	4	white	Negative	Visual	60	Positive	GNLY	2880.952611874445	11.4923302147968	In	NA	Eligible	Ineligible - serum progesterone outside of allowed windows	Ineligible - serum progesterone outside of allowed windows	10578	GNLY	Published	Menstrual cup	ELISA	Serum progesterone
Hughes-2021	6091	6091_5/2/2018	2018-05-02	Luteal	Luteal	24	5.8	Negative	0	Negative	Positive	Negative	None	4	white	Negative	Visual	60	Positive	GNLY	15.125599468056386	3.9189204162798004	Below	NA	Eligible	Eligible	Eligible	10578	GNLY	Published	Menstrual cup	ELISA	Serum progesterone
Hughes-2021	6091	6091_8/2/2018	2018-08-02	Other	Ring	42	1.2	Negative	0	Negative	Positive	Negative	NuvaRing	4.4	brown	Positive	Visual	60	Positive	GNLY	91948.66264658625	16.488540970965683	In	NA	Ineligible - use of hormonal contraception or IUD	Ineligible - use of hormonal contraception or IUD	Ineligible - use of hormonal contraception or IUD	10578	GNLY	Published	Menstrual cup	ELISA	Serum progesterone
Hughes-2021	6017	6017_5/24/2016	2016-05-24	Follicular	Follicular	7	0.1	Positive	8	Negative	Negative	Negative	None	4.7	white	Negative	Visual	39	NA	GNLY	52791.70503088529	15.688023641501905	In	NA	Eligible	Eligible	Ineligible - missing co-variate information	10578	GNLY	Published	Menstrual cup	ELISA	Serum progesterone
Hughes-2021	6022	6022_7/19/2016	2016-07-19	Luteal	Luteal	23	19.1	Positive	9	Positive	Positive	Negative	None	5	white	Negative	Visual	17	Negative	GNLY	15.125599468056386	3.9189204162798004	Below	NA	Eligible	Eligible	Eligible	10578	GNLY	Published	Menstrual cup	ELISA	Serum progesterone
Hughes-2021	6025	6025_6/14/2016	2016-06-14	Follicular	Follicular	7	0.1	Positive	8	Negative	Positive	Negative	None	4	white	Negative	Visual	7	Negative	GNLY	15.125599468056386	3.9189204162798004	Below	NA	Eligible	Eligible	Eligible	10578	GNLY	Published	Menstrual cup	ELISA	Serum progesterone
Hughes-2021	6034	6034_11/28/2016	2016-11-28	Luteal	Luteal	10	12.2	Positive	8	Negative	Negative	Negative	None	4.4	bloody	Positive	Visual	2	Negative	GNLY	1088.8978343862964	10.088652884503297	In	NA	Eligible	Eligible	Eligible	10578	GNLY	Published	Menstrual cup	ELISA	Serum progesterone
Hughes-2021	6036	6036_12/5/2016	2016-12-05	Luteal	Luteal	24	4.1	Positive	7	Negative	Negative	Negative	None	4.4	clear	Negative	Visual	1	Negative	GNLY	15.125599468056386	3.9189204162798004	Below	NA	Eligible	Eligible	Eligible	10578	GNLY	Published	Menstrual cup	ELISA	Serum progesterone
Hughes-2021	6038	6038_10/20/2016	2016-10-20	Other	Follicular	22	1.4	Positive	8	Negative	Negative	Negative	None	4	white	Negative	Visual	2	Negative	GNLY	15.125599468056386	3.9189204162798004	Below	NA	Eligible	Ineligible - serum progesterone outside of allowed windows	Ineligible - serum progesterone outside of allowed windows	10578	GNLY	Published	Menstrual cup	ELISA	Serum progesterone
Hughes-2021	6038	6038_10/27/2016	2016-10-27	Follicular	Follicular	6	0.4	Positive	8	Positive	Negative	Negative	None	5	white	Negative	Visual	7	Negative	GNLY	3979.7427471880296	11.95845946182521	In	NA	Eligible	Eligible	Eligible	10578	GNLY	Published	Menstrual cup	ELISA	Serum progesterone
Hughes-2021	6048	6048_1/25/2017	2017-01-25	Follicular	Follicular	8	0.2	Positive	8	Positive	Positive	Negative	None	5.5	white	Negative	Visual	4	Negative	GNLY	15.125599468056386	3.9189204162798004	Below	NA	Eligible	Eligible	Eligible	10578	GNLY	Published	Menstrual cup	ELISA	Serum progesterone
Hughes-2021	6055	6055_5/31/2017	2017-05-31	Follicular	Follicular	5	0.8	Positive	7	Negative	Negative	Negative	None	5	bloody	Positive	Visual	4	Positive	GNLY	301.7898602884336	8.237400523945023	In	NA	Eligible	Eligible	Eligible	10578	GNLY	Published	Menstrual cup	ELISA	Serum progesterone
Hughes-2021	6062	6062_7/10/2017	2017-07-10	Follicular	Follicular	9	0.9	Positive	8	Negative	Negative	Negative	None	5	clear	Negative	Visual	1	Negative	GNLY	15.125599468056386	3.9189204162798004	Below	NA	Eligible	Eligible	Eligible	10578	GNLY	Published	Menstrual cup	ELISA	Serum progesterone
Hughes-2021	6068	6068_10/23/2017	2017-10-23	Other	Follicular	5	2.3	Positive	8	Positive	Positive	Negative	None	5.3	white	Negative	Visual	60	Positive	GNLY	15.125599468056386	3.9189204162798004	Below	NA	Eligible	Ineligible - serum progesterone outside of allowed windows	Ineligible - serum progesterone outside of allowed windows	10578	GNLY	Published	Menstrual cup	ELISA	Serum progesterone
Hughes-2021	6071	6071_11/27/2017	2017-11-27	Follicular	Follicular	9	0.3	Positive	7	Negative	Negative	Negative	None	4.4	white	Negative	Visual	1	Positive	GNLY	15.125599468056386	3.9189204162798004	Below	NA	Eligible	Eligible	Eligible	10578	GNLY	Published	Menstrual cup	ELISA	Serum progesterone
Hughes-2021	6071	6071_12/14/2017	2017-12-14	Follicular	Follicular	26	0.6	Positive	8	Positive	Negative	Negative	None	5	white	Negative	Visual	5	Positive	GNLY	299.830579388857	8.228003719434321	In	NA	Eligible	Eligible	Eligible	10578	GNLY	Published	Menstrual cup	ELISA	Serum progesterone
Hughes-2021	6095	6095_7/11/2018	2018-07-11	Follicular	Follicular	4	0.4	Positive	7	Negative	Positive	Negative	None	5	bloody	Positive	Visual	24	Positive	GNLY	6304.394739595899	12.62214215432761	In	NA	Eligible	Eligible	Eligible	10578	GNLY	Published	Menstrual cup	ELISA	Serum progesterone
Hughes-2021	6007	6007_4/26/2016	2016-04-26	Follicular	Follicular	9	0.3	Intermediate	4	Negative	Positive	Negative	None	4.4	white	Negative	Visual	1	Negative	IFN-y	42.23871608589858	5.400494077200714	In	1.565817747497529	Eligible	Eligible	Eligible	3458	IFNG	Published	Menstrual cup	MSD	Serum progesterone
Hughes-2021	6007	6007_4/26/2016	2016-04-26	Follicular	Follicular	9	0.3	Intermediate	4	Negative	Positive	Negative	None	4.4	white	Negative	Visual	1	Negative	IL-17A	10.249088175273274	3.3574236589081643	In	1.4194078373935077	Eligible	Eligible	Eligible	3605	IL17A	Published	Menstrual cup	MSD	Serum progesterone
Hughes-2021	6007	6007_4/26/2016	2016-04-26	Follicular	Follicular	9	0.3	Intermediate	4	Negative	Positive	Negative	None	4.4	white	Negative	Visual	1	Negative	IL-1a	1787.3675491624917	10.803620621240459	In	12.825625490399545	Eligible	Eligible	Eligible	3552	IL1A	Published	Menstrual cup	MSD	Serum progesterone
Hughes-2021	6007	6007_4/26/2016	2016-04-26	Follicular	Follicular	9	0.3	Intermediate	4	Negative	Positive	Negative	None	4.4	white	Negative	Visual	1	Negative	IL-1b	211.30029436052976	7.723150966854397	In	1.7503415311492638	Eligible	Eligible	Eligible	3553	IL1B	Published	Menstrual cup	MSD	Serum progesterone
Hughes-2021	6007	6007_4/26/2016	2016-04-26	Follicular	Follicular	9	0.3	Intermediate	4	Negative	Positive	Negative	None	4.4	white	Negative	Visual	1	Negative	IL-1RA	466886.5329678503	18.832712450036187	In	544.2881068188836	Eligible	Eligible	Eligible	3557	IL1RN	Published	Menstrual cup	MSD	Serum progesterone
Hughes-2021	6007	6007_4/26/2016	2016-04-26	Follicular	Follicular	9	0.3	Intermediate	4	Negative	Positive	Negative	None	4.4	white	Negative	Visual	1	Negative	IL-2	8.293072913249548	3.0519067766609647	In	0.34335109081639975	Eligible	Eligible	Eligible	3558	IL2	Published	Menstrual cup	MSD	Serum progesterone
Hughes-2021	6007	6007_4/26/2016	2016-04-26	Follicular	Follicular	9	0.3	Intermediate	4	Negative	Positive	Negative	None	4.4	white	Negative	Visual	1	Negative	IL-6	92.72383307472057	6.534868301477528	In	4.648557619471496	Eligible	Eligible	Eligible	3569	IL6	Published	Menstrual cup	MSD	Serum progesterone
Hughes-2021	6007	6007_4/26/2016	2016-04-26	Follicular	Follicular	9	0.3	Intermediate	4	Negative	Positive	Negative	None	4.4	white	Negative	Visual	1	Negative	IL-8	2010.7119064703863	10.973490672679919	In	31.15363483432419	Eligible	Eligible	Eligible	3576	CXCL8	Published	Menstrual cup	MSD	Serum progesterone
Hughes-2021	6007	6007_4/26/2016	2016-04-26	Follicular	Follicular	9	0.3	Intermediate	4	Negative	Positive	Negative	None	4.4	white	Negative	Visual	1	Negative	IP-10	3531.1259923022285	11.785912582742547	In	3.7317935311424093	Eligible	Eligible	Eligible	3627	CXCL10	Published	Menstrual cup	MSD	Serum progesterone
Hughes-2021	6007	6007_4/26/2016	2016-04-26	Follicular	Follicular	9	0.3	Intermediate	4	Negative	Positive	Negative	None	4.4	white	Negative	Visual	1	Negative	MIG	9222.68925367516	13.170971773628231	In	210.02503787472824	Eligible	Eligible	Eligible	4283	CXCL9	Published	Menstrual cup	MSD	Serum progesterone
Hughes-2021	6007	6007_4/26/2016	2016-04-26	Follicular	Follicular	9	0.3	Intermediate	4	Negative	Positive	Negative	None	4.4	white	Negative	Visual	1	Negative	MIP-1b	54.63897598958545	5.771858540656829	In	1.1146523004073485	Eligible	Eligible	Eligible	6351	CCL4	Published	Menstrual cup	MSD	Serum progesterone
Hughes-2021	6007	6007_4/26/2016	2016-04-26	Follicular	Follicular	9	0.3	Intermediate	4	Negative	Positive	Negative	None	4.4	white	Negative	Visual	1	Negative	MIP-3a	289.0271748329553	8.175061333551279	In	12.071523751799912	Eligible	Eligible	Eligible	6364	CCL20	Published	Menstrual cup	MSD	Serum progesterone
Hughes-2021	6007	6007_4/26/2016	2016-04-26	Follicular	Follicular	9	0.3	Intermediate	4	Negative	Positive	Negative	None	4.4	white	Negative	Visual	1	Negative	RANTES	29.863441599873664	4.9003085327293565	In	7.981894555955488	Eligible	Eligible	Eligible	6352	CCL5	Published	Menstrual cup	MSD	Serum progesterone
Hughes-2021	6007	6007_4/26/2016	2016-04-26	Follicular	Follicular	9	0.3	Intermediate	4	Negative	Positive	Negative	None	4.4	white	Negative	Visual	1	Negative	TNF-a	209.94737230721316	7.713883921348102	In	11.330560111625473	Eligible	Eligible	Eligible	7124	TNF	Published	Menstrual cup	MSD	Serum progesterone
Hughes-2021	6007	6007_4/6/2016	2016-04-06	Luteal	Luteal	19	3.4	Intermediate	4	Negative	Positive	Positive	None	4.7	white	Negative	Visual	14	Negative	IFN-y	112.36869316089899	6.812096334650534	In	1.565817747497529	Eligible	Eligible	Eligible	3458	IFNG	Published	Menstrual cup	MSD	Serum progesterone
Hughes-2021	6007	6007_4/6/2016	2016-04-06	Luteal	Luteal	19	3.4	Intermediate	4	Negative	Positive	Positive	None	4.7	white	Negative	Visual	14	Negative	IL-17A	25.59054962574531	4.677539228346072	In	1.4194078373935077	Eligible	Eligible	Eligible	3605	IL17A	Published	Menstrual cup	MSD	Serum progesterone
Hughes-2021	6007	6007_4/6/2016	2016-04-06	Luteal	Luteal	19	3.4	Intermediate	4	Negative	Positive	Positive	None	4.7	white	Negative	Visual	14	Negative	IL-1a	2965.3009397289466	11.5339628117682	In	12.825625490399545	Eligible	Eligible	Eligible	3552	IL1A	Published	Menstrual cup	MSD	Serum progesterone
Hughes-2021	6007	6007_4/6/2016	2016-04-06	Luteal	Luteal	19	3.4	Intermediate	4	Negative	Positive	Positive	None	4.7	white	Negative	Visual	14	Negative	IL-1b	17.005982472492537	4.08797045096244	In	1.7503415311492638	Eligible	Eligible	Eligible	3553	IL1B	Published	Menstrual cup	MSD	Serum progesterone
Hughes-2021	6007	6007_4/6/2016	2016-04-06	Luteal	Luteal	19	3.4	Intermediate	4	Negative	Positive	Positive	None	4.7	white	Negative	Visual	14	Negative	IL-1RA	751002.5412290767	19.518458263950507	In	544.2881068188836	Eligible	Eligible	Eligible	3557	IL1RN	Published	Menstrual cup	MSD	Serum progesterone
Hughes-2021	6007	6007_4/6/2016	2016-04-06	Luteal	Luteal	19	3.4	Intermediate	4	Negative	Positive	Positive	None	4.7	white	Negative	Visual	14	Negative	IL-2	177.66637380149095	7.473026843902082	In	0.34335109081639975	Eligible	Eligible	Eligible	3558	IL2	Published	Menstrual cup	MSD	Serum progesterone
Hughes-2021	6007	6007_4/6/2016	2016-04-06	Luteal	Luteal	19	3.4	Intermediate	4	Negative	Positive	Positive	None	4.7	white	Negative	Visual	14	Negative	IL-6	53.449829198118294	5.740113432628799	In	4.648557619471496	Eligible	Eligible	Eligible	3569	IL6	Published	Menstrual cup	MSD	Serum progesterone
Hughes-2021	6007	6007_4/6/2016	2016-04-06	Luteal	Luteal	19	3.4	Intermediate	4	Negative	Positive	Positive	None	4.7	white	Negative	Visual	14	Negative	IL-8	4686.4517473833575	12.194280313190275	In	31.15363483432419	Eligible	Eligible	Eligible	3576	CXCL8	Published	Menstrual cup	MSD	Serum progesterone
Hughes-2021	6007	6007_4/6/2016	2016-04-06	Luteal	Luteal	19	3.4	Intermediate	4	Negative	Positive	Positive	None	4.7	white	Negative	Visual	14	Negative	IP-10	998.0622518682047	9.962985992973158	In	3.7317935311424093	Eligible	Eligible	Eligible	3627	CXCL10	Published	Menstrual cup	MSD	Serum progesterone
Hughes-2021	6007	6007_4/6/2016	2016-04-06	Luteal	Luteal	19	3.4	Intermediate	4	Negative	Positive	Positive	None	4.7	white	Negative	Visual	14	Negative	MIG	7577.954426700108	12.887592748265444	In	210.02503787472824	Eligible	Eligible	Eligible	4283	CXCL9	Published	Menstrual cup	MSD	Serum progesterone
Hughes-2021	6007	6007_4/6/2016	2016-04-06	Luteal	Luteal	19	3.4	Intermediate	4	Negative	Positive	Positive	None	4.7	white	Negative	Visual	14	Negative	MIP-1b	35.365449352878564	5.144268687168916	In	1.1146523004073485	Eligible	Eligible	Eligible	6351	CCL4	Published	Menstrual cup	MSD	Serum progesterone
Hughes-2021	6007	6007_4/6/2016	2016-04-06	Luteal	Luteal	19	3.4	Intermediate	4	Negative	Positive	Positive	None	4.7	white	Negative	Visual	14	Negative	MIP-3a	131.347296592215	7.037242696807809	In	12.071523751799912	Eligible	Eligible	Eligible	6364	CCL20	Published	Menstrual cup	MSD	Serum progesterone
Hughes-2021	6007	6007_4/6/2016	2016-04-06	Luteal	Luteal	19	3.4	Intermediate	4	Negative	Positive	Positive	None	4.7	white	Negative	Visual	14	Negative	RANTES	137.58178937810075	7.10414571422925	In	7.981894555955488	Eligible	Eligible	Eligible	6352	CCL5	Published	Menstrual cup	MSD	Serum progesterone
Hughes-2021	6007	6007_4/6/2016	2016-04-06	Luteal	Luteal	19	3.4	Intermediate	4	Negative	Positive	Positive	None	4.7	white	Negative	Visual	14	Negative	TNF-a	211.89139432249718	7.727181185600098	In	11.330560111625473	Eligible	Eligible	Eligible	7124	TNF	Published	Menstrual cup	MSD	Serum progesterone
Hughes-2021	6022	6022_7/5/2016	2016-07-05	Other	Follicular	9	1	Intermediate	4	Negative	Positive	Negative	None	4.4	white	Negative	Visual	3	Negative	IFN-y	29.89349965093818	4.901759899012809	In	1.565817747497529	Eligible	Ineligible - serum progesterone outside of allowed windows	Ineligible - serum progesterone outside of allowed windows	3458	IFNG	Published	Menstrual cup	MSD	Serum progesterone
Hughes-2021	6022	6022_7/5/2016	2016-07-05	Other	Follicular	9	1	Intermediate	4	Negative	Positive	Negative	None	4.4	white	Negative	Visual	3	Negative	IL-17A	61.59044274098859	5.944634593860893	In	1.4194078373935077	Eligible	Ineligible - serum progesterone outside of allowed windows	Ineligible - serum progesterone outside of allowed windows	3605	IL17A	Published	Menstrual cup	MSD	Serum progesterone
Hughes-2021	6022	6022_7/5/2016	2016-07-05	Other	Follicular	9	1	Intermediate	4	Negative	Positive	Negative	None	4.4	white	Negative	Visual	3	Negative	IL-1a	828.5489397006178	9.694443105058673	In	12.825625490399545	Eligible	Ineligible - serum progesterone outside of allowed windows	Ineligible - serum progesterone outside of allowed windows	3552	IL1A	Published	Menstrual cup	MSD	Serum progesterone
Hughes-2021	6022	6022_7/5/2016	2016-07-05	Other	Follicular	9	1	Intermediate	4	Negative	Positive	Negative	None	4.4	white	Negative	Visual	3	Negative	IL-1b	266.757848141331	8.059386906215318	In	1.7503415311492638	Eligible	Ineligible - serum progesterone outside of allowed windows	Ineligible - serum progesterone outside of allowed windows	3553	IL1B	Published	Menstrual cup	MSD	Serum progesterone
Hughes-2021	6022	6022_7/5/2016	2016-07-05	Other	Follicular	9	1	Intermediate	4	Negative	Positive	Negative	None	4.4	white	Negative	Visual	3	Negative	IL-1RA	557542.5847689882	19.08872247586208	In	544.2881068188836	Eligible	Ineligible - serum progesterone outside of allowed windows	Ineligible - serum progesterone outside of allowed windows	3557	IL1RN	Published	Menstrual cup	MSD	Serum progesterone
Hughes-2021	6022	6022_7/5/2016	2016-07-05	Other	Follicular	9	1	Intermediate	4	Negative	Positive	Negative	None	4.4	white	Negative	Visual	3	Negative	IL-2	1.2250972019214461	0.29289622038433616	In	0.34335109081639975	Eligible	Ineligible - serum progesterone outside of allowed windows	Ineligible - serum progesterone outside of allowed windows	3558	IL2	Published	Menstrual cup	MSD	Serum progesterone
Hughes-2021	6022	6022_7/5/2016	2016-07-05	Other	Follicular	9	1	Intermediate	4	Negative	Positive	Negative	None	4.4	white	Negative	Visual	3	Negative	IL-6	245.72967365804448	7.9409282739883915	In	4.648557619471496	Eligible	Ineligible - serum progesterone outside of allowed windows	Ineligible - serum progesterone outside of allowed windows	3569	IL6	Published	Menstrual cup	MSD	Serum progesterone
Hughes-2021	6022	6022_7/5/2016	2016-07-05	Other	Follicular	9	1	Intermediate	4	Negative	Positive	Negative	None	4.4	white	Negative	Visual	3	Negative	IL-8	43884.97704738257	15.421439532327817	In	31.15363483432419	Eligible	Ineligible - serum progesterone outside of allowed windows	Ineligible - serum progesterone outside of allowed windows	3576	CXCL8	Published	Menstrual cup	MSD	Serum progesterone
Hughes-2021	6022	6022_7/5/2016	2016-07-05	Other	Follicular	9	1	Intermediate	4	Negative	Positive	Negative	None	4.4	white	Negative	Visual	3	Negative	IP-10	2004.2642330228782	10.968857004044661	In	3.7317935311424093	Eligible	Ineligible - serum progesterone outside of allowed windows	Ineligible - serum progesterone outside of allowed windows	3627	CXCL10	Published	Menstrual cup	MSD	Serum progesterone
Hughes-2021	6022	6022_7/5/2016	2016-07-05	Other	Follicular	9	1	Intermediate	4	Negative	Positive	Negative	None	4.4	white	Negative	Visual	3	Negative	MIG	23967.0047643047	14.548762001440513	In	210.02503787472824	Eligible	Ineligible - serum progesterone outside of allowed windows	Ineligible - serum progesterone outside of allowed windows	4283	CXCL9	Published	Menstrual cup	MSD	Serum progesterone
Hughes-2021	6022	6022_7/5/2016	2016-07-05	Other	Follicular	9	1	Intermediate	4	Negative	Positive	Negative	None	4.4	white	Negative	Visual	3	Negative	MIP-1b	56.812997990275704	5.828149130089859	In	1.1146523004073485	Eligible	Ineligible - serum progesterone outside of allowed windows	Ineligible - serum progesterone outside of allowed windows	6351	CCL4	Published	Menstrual cup	MSD	Serum progesterone
Hughes-2021	6022	6022_7/5/2016	2016-07-05	Other	Follicular	9	1	Intermediate	4	Negative	Positive	Negative	None	4.4	white	Negative	Visual	3	Negative	MIP-3a	615.3206269062442	9.265194545447986	In	12.071523751799912	Eligible	Ineligible - serum progesterone outside of allowed windows	Ineligible - serum progesterone outside of allowed windows	6364	CCL20	Published	Menstrual cup	MSD	Serum progesterone
Hughes-2021	6022	6022_7/5/2016	2016-07-05	Other	Follicular	9	1	Intermediate	4	Negative	Positive	Negative	None	4.4	white	Negative	Visual	3	Negative	RANTES	336.65212819257744	8.395114774826824	In	7.981894555955488	Eligible	Ineligible - serum progesterone outside of allowed windows	Ineligible - serum progesterone outside of allowed windows	6352	CCL5	Published	Menstrual cup	MSD	Serum progesterone
Hughes-2021	6022	6022_7/5/2016	2016-07-05	Other	Follicular	9	1	Intermediate	4	Negative	Positive	Negative	None	4.4	white	Negative	Visual	3	Negative	TNF-a	479.45698980523895	8.90525759234292	In	11.330560111625473	Eligible	Ineligible - serum progesterone outside of allowed windows	Ineligible - serum progesterone outside of allowed windows	7124	TNF	Published	Menstrual cup	MSD	Serum progesterone
Hughes-2021	6027	6027_10/3/2016	2016-10-03	Luteal	Luteal	20	17.5	Intermediate	4	Negative	Positive	Negative	None	4	white	Negative	Visual	3	Negative	IFN-y	1.565817747497529	0.6469163006985666	In	1.565817747497529	Eligible	Eligible	Eligible	3458	IFNG	Published	Menstrual cup	MSD	Serum progesterone
Hughes-2021	6027	6027_10/3/2016	2016-10-03	Luteal	Luteal	20	17.5	Intermediate	4	Negative	Positive	Negative	None	4	white	Negative	Visual	3	Negative	IL-17A	2.0293301310446608	1.0210035815452534	In	1.4194078373935077	Eligible	Eligible	Eligible	3605	IL17A	Published	Menstrual cup	MSD	Serum progesterone
Hughes-2021	6027	6027_10/3/2016	2016-10-03	Luteal	Luteal	20	17.5	Intermediate	4	Negative	Positive	Negative	None	4	white	Negative	Visual	3	Negative	IL-1a	204.5056632796269	7.675996985373546	In	12.825625490399545	Eligible	Eligible	Eligible	3552	IL1A	Published	Menstrual cup	MSD	Serum progesterone
Hughes-2021	6027	6027_10/3/2016	2016-10-03	Luteal	Luteal	20	17.5	Intermediate	4	Negative	Positive	Negative	None	4	white	Negative	Visual	3	Negative	IL-1b	12.052532193287004	3.5912643781816564	In	1.7503415311492638	Eligible	Eligible	Eligible	3553	IL1B	Published	Menstrual cup	MSD	Serum progesterone
Hughes-2021	6027	6027_10/3/2016	2016-10-03	Luteal	Luteal	20	17.5	Intermediate	4	Negative	Positive	Negative	None	4	white	Negative	Visual	3	Negative	IL-1RA	79191.72021433231	16.273061978665467	In	544.2881068188836	Eligible	Eligible	Eligible	3557	IL1RN	Published	Menstrual cup	MSD	Serum progesterone
Hughes-2021	6027	6027_10/3/2016	2016-10-03	Luteal	Luteal	20	17.5	Intermediate	4	Negative	Positive	Negative	None	4	white	Negative	Visual	3	Negative	IL-2	1.2250972019214461	0.29289622038433616	In	0.34335109081639975	Eligible	Eligible	Eligible	3558	IL2	Published	Menstrual cup	MSD	Serum progesterone
Hughes-2021	6027	6027_10/3/2016	2016-10-03	Luteal	Luteal	20	17.5	Intermediate	4	Negative	Positive	Negative	None	4	white	Negative	Visual	3	Negative	IL-6	18.0777076013205	4.1761398389076305	In	4.648557619471496	Eligible	Eligible	Eligible	3569	IL6	Published	Menstrual cup	MSD	Serum progesterone
Hughes-2021	6027	6027_10/3/2016	2016-10-03	Luteal	Luteal	20	17.5	Intermediate	4	Negative	Positive	Negative	None	4	white	Negative	Visual	3	Negative	IL-8	669.1164601759989	9.386113524551522	In	31.15363483432419	Eligible	Eligible	Eligible	3576	CXCL8	Published	Menstrual cup	MSD	Serum progesterone
Hughes-2021	6027	6027_10/3/2016	2016-10-03	Luteal	Luteal	20	17.5	Intermediate	4	Negative	Positive	Negative	None	4	white	Negative	Visual	3	Negative	IP-10	88.52286644588813	6.467978262478083	In	3.7317935311424093	Eligible	Eligible	Eligible	3627	CXCL10	Published	Menstrual cup	MSD	Serum progesterone
Hughes-2021	6027	6027_10/3/2016	2016-10-03	Luteal	Luteal	20	17.5	Intermediate	4	Negative	Positive	Negative	None	4	white	Negative	Visual	3	Negative	MIG	889.6204063777514	9.797046071184086	In	210.02503787472824	Eligible	Eligible	Eligible	4283	CXCL9	Published	Menstrual cup	MSD	Serum progesterone
Hughes-2021	6027	6027_10/3/2016	2016-10-03	Luteal	Luteal	20	17.5	Intermediate	4	Negative	Positive	Negative	None	4	white	Negative	Visual	3	Negative	MIP-1b	0.5573261502036743	-0.8434062474392972	Below	1.1146523004073485	Eligible	Eligible	Eligible	6351	CCL4	Published	Menstrual cup	MSD	Serum progesterone
Hughes-2021	6027	6027_10/3/2016	2016-10-03	Luteal	Luteal	20	17.5	Intermediate	4	Negative	Positive	Negative	None	4	white	Negative	Visual	3	Negative	MIP-3a	6.035761875899956	2.5935358894903624	Below	12.071523751799912	Eligible	Eligible	Eligible	6364	CCL20	Published	Menstrual cup	MSD	Serum progesterone
Hughes-2021	6027	6027_10/3/2016	2016-10-03	Luteal	Luteal	20	17.5	Intermediate	4	Negative	Positive	Negative	None	4	white	Negative	Visual	3	Negative	RANTES	3.990947277977744	1.996731220392042	Below	7.981894555955488	Eligible	Eligible	Eligible	6352	CCL5	Published	Menstrual cup	MSD	Serum progesterone
Hughes-2021	6027	6027_10/3/2016	2016-10-03	Luteal	Luteal	20	17.5	Intermediate	4	Negative	Positive	Negative	None	4	white	Negative	Visual	3	Negative	TNF-a	70.16153242746849	6.132608353521852	In	11.330560111625473	Eligible	Eligible	Eligible	7124	TNF	Published	Menstrual cup	MSD	Serum progesterone
Hughes-2021	6027	6027_9/19/2016	2016-09-19	Other	Follicular	6	1.6	Intermediate	4	Negative	Positive	Negative	None	4	white	Negative	Visual	2	Negative	IFN-y	52.382279109262996	5.711006926399086	In	1.565817747497529	Eligible	Ineligible - serum progesterone outside of allowed windows	Ineligible - serum progesterone outside of allowed windows	3458	IFNG	Published	Menstrual cup	MSD	Serum progesterone
Hughes-2021	6027	6027_9/19/2016	2016-09-19	Other	Follicular	6	1.6	Intermediate	4	Negative	Positive	Negative	None	4	white	Negative	Visual	2	Negative	IL-17A	6.29128292102635	2.6533542420767873	In	1.4194078373935077	Eligible	Ineligible - serum progesterone outside of allowed windows	Ineligible - serum progesterone outside of allowed windows	3605	IL17A	Published	Menstrual cup	MSD	Serum progesterone
Hughes-2021	6027	6027_9/19/2016	2016-09-19	Other	Follicular	6	1.6	Intermediate	4	Negative	Positive	Negative	None	4	white	Negative	Visual	2	Negative	IL-1a	600.7327290112972	9.230579456429199	In	12.825625490399545	Eligible	Ineligible - serum progesterone outside of allowed windows	Ineligible - serum progesterone outside of allowed windows	3552	IL1A	Published	Menstrual cup	MSD	Serum progesterone
Hughes-2021	6027	6027_9/19/2016	2016-09-19	Other	Follicular	6	1.6	Intermediate	4	Negative	Positive	Negative	None	4	white	Negative	Visual	2	Negative	IL-1b	79.87688911588526	6.319706241584122	In	1.7503415311492638	Eligible	Ineligible - serum progesterone outside of allowed windows	Ineligible - serum progesterone outside of allowed windows	3553	IL1B	Published	Menstrual cup	MSD	Serum progesterone
Hughes-2021	6027	6027_9/19/2016	2016-09-19	Other	Follicular	6	1.6	Intermediate	4	Negative	Positive	Negative	None	4	white	Negative	Visual	2	Negative	IL-1RA	286350.04547243484	18.127420307000047	In	544.2881068188836	Eligible	Ineligible - serum progesterone outside of allowed windows	Ineligible - serum progesterone outside of allowed windows	3557	IL1RN	Published	Menstrual cup	MSD	Serum progesterone
Hughes-2021	6027	6027_9/19/2016	2016-09-19	Other	Follicular	6	1.6	Intermediate	4	Negative	Positive	Negative	None	4	white	Negative	Visual	2	Negative	IL-2	7.412328002599925	2.8899267234124277	In	0.34335109081639975	Eligible	Ineligible - serum progesterone outside of allowed windows	Ineligible - serum progesterone outside of allowed windows	3558	IL2	Published	Menstrual cup	MSD	Serum progesterone
Hughes-2021	6027	6027_9/19/2016	2016-09-19	Other	Follicular	6	1.6	Intermediate	4	Negative	Positive	Negative	None	4	white	Negative	Visual	2	Negative	IL-6	30.713669473763087	4.9408089815204415	In	4.648557619471496	Eligible	Ineligible - serum progesterone outside of allowed windows	Ineligible - serum progesterone outside of allowed windows	3569	IL6	Published	Menstrual cup	MSD	Serum progesterone
Hughes-2021	6027	6027_9/19/2016	2016-09-19	Other	Follicular	6	1.6	Intermediate	4	Negative	Positive	Negative	None	4	white	Negative	Visual	2	Negative	IL-8	5038.492116890388	12.298776323749733	In	31.15363483432419	Eligible	Ineligible - serum progesterone outside of allowed windows	Ineligible - serum progesterone outside of allowed windows	3576	CXCL8	Published	Menstrual cup	MSD	Serum progesterone
Hughes-2021	6027	6027_9/19/2016	2016-09-19	Other	Follicular	6	1.6	Intermediate	4	Negative	Positive	Negative	None	4	white	Negative	Visual	2	Negative	IP-10	4341.103231460678	12.083846014957459	In	3.7317935311424093	Eligible	Ineligible - serum progesterone outside of allowed windows	Ineligible - serum progesterone outside of allowed windows	3627	CXCL10	Published	Menstrual cup	MSD	Serum progesterone
Hughes-2021	6027	6027_9/19/2016	2016-09-19	Other	Follicular	6	1.6	Intermediate	4	Negative	Positive	Negative	None	4	white	Negative	Visual	2	Negative	MIG	50464.179408294505	15.622972073813115	In	210.02503787472824	Eligible	Ineligible - serum progesterone outside of allowed windows	Ineligible - serum progesterone outside of allowed windows	4283	CXCL9	Published	Menstrual cup	MSD	Serum progesterone
Hughes-2021	6027	6027_9/19/2016	2016-09-19	Other	Follicular	6	1.6	Intermediate	4	Negative	Positive	Negative	None	4	white	Negative	Visual	2	Negative	MIP-1b	42.54347234133053	5.410865883831851	In	1.1146523004073485	Eligible	Ineligible - serum progesterone outside of allowed windows	Ineligible - serum progesterone outside of allowed windows	6351	CCL4	Published	Menstrual cup	MSD	Serum progesterone
Hughes-2021	6027	6027_9/19/2016	2016-09-19	Other	Follicular	6	1.6	Intermediate	4	Negative	Positive	Negative	None	4	white	Negative	Visual	2	Negative	MIP-3a	91.48458748587352	6.5154568062554326	In	12.071523751799912	Eligible	Ineligible - serum progesterone outside of allowed windows	Ineligible - serum progesterone outside of allowed windows	6364	CCL20	Published	Menstrual cup	MSD	Serum progesterone
Hughes-2021	6027	6027_9/19/2016	2016-09-19	Other	Follicular	6	1.6	Intermediate	4	Negative	Positive	Negative	None	4	white	Negative	Visual	2	Negative	RANTES	178.45411959656528	7.479409396025399	In	7.981894555955488	Eligible	Ineligible - serum progesterone outside of allowed windows	Ineligible - serum progesterone outside of allowed windows	6352	CCL5	Published	Menstrual cup	MSD	Serum progesterone
Hughes-2021	6027	6027_9/19/2016	2016-09-19	Other	Follicular	6	1.6	Intermediate	4	Negative	Positive	Negative	None	4	white	Negative	Visual	2	Negative	TNF-a	95.45974049454675	6.57682050934432	In	11.330560111625473	Eligible	Ineligible - serum progesterone outside of allowed windows	Ineligible - serum progesterone outside of allowed windows	7124	TNF	Published	Menstrual cup	MSD	Serum progesterone
Hughes-2021	6034	6034_11/16/2016	2016-11-16	Follicular	Follicular	23	0.8	Intermediate	5	Negative	Negative	Negative	None	4.7	white	Negative	Visual	9	NA	IFN-y	32.48473416199989	5.021689993861633	In	1.565817747497529	Eligible	Eligible	Ineligible - missing co-variate information	3458	IFNG	Published	Menstrual cup	MSD	Serum progesterone
Hughes-2021	6034	6034_11/16/2016	2016-11-16	Follicular	Follicular	23	0.8	Intermediate	5	Negative	Negative	Negative	None	4.7	white	Negative	Visual	9	NA	IL-17A	36.2376493962051	5.179417470955198	In	1.4194078373935077	Eligible	Eligible	Ineligible - missing co-variate information	3605	IL17A	Published	Menstrual cup	MSD	Serum progesterone
Hughes-2021	6034	6034_11/16/2016	2016-11-16	Follicular	Follicular	23	0.8	Intermediate	5	Negative	Negative	Negative	None	4.7	white	Negative	Visual	9	NA	IL-1a	2065.8594725149574	11.012526404692197	In	12.825625490399545	Eligible	Eligible	Ineligible - missing co-variate information	3552	IL1A	Published	Menstrual cup	MSD	Serum progesterone
Hughes-2021	6034	6034_11/16/2016	2016-11-16	Follicular	Follicular	23	0.8	Intermediate	5	Negative	Negative	Negative	None	4.7	white	Negative	Visual	9	NA	IL-1b	391.70207581948415	8.61361296362514	In	1.7503415311492638	Eligible	Eligible	Ineligible - missing co-variate information	3553	IL1B	Published	Menstrual cup	MSD	Serum progesterone
Hughes-2021	6034	6034_11/16/2016	2016-11-16	Follicular	Follicular	23	0.8	Intermediate	5	Negative	Negative	Negative	None	4.7	white	Negative	Visual	9	NA	IL-1RA	922561.9193598324	19.815286217865133	In	544.2881068188836	Eligible	Eligible	Ineligible - missing co-variate information	3557	IL1RN	Published	Menstrual cup	MSD	Serum progesterone
Hughes-2021	6034	6034_11/16/2016	2016-11-16	Follicular	Follicular	23	0.8	Intermediate	5	Negative	Negative	Negative	None	4.7	white	Negative	Visual	9	NA	IL-2	11.692378407846608	3.5474965207527194	In	0.34335109081639975	Eligible	Eligible	Ineligible - missing co-variate information	3558	IL2	Published	Menstrual cup	MSD	Serum progesterone
Hughes-2021	6034	6034_11/16/2016	2016-11-16	Follicular	Follicular	23	0.8	Intermediate	5	Negative	Negative	Negative	None	4.7	white	Negative	Visual	9	NA	IL-6	297.7881201567247	8.218142390528708	In	4.648557619471496	Eligible	Eligible	Ineligible - missing co-variate information	3569	IL6	Published	Menstrual cup	MSD	Serum progesterone
Hughes-2021	6034	6034_11/16/2016	2016-11-16	Follicular	Follicular	23	0.8	Intermediate	5	Negative	Negative	Negative	None	4.7	white	Negative	Visual	9	NA	IL-8	35965.40150321408	15.13432208940881	In	31.15363483432419	Eligible	Eligible	Ineligible - missing co-variate information	3576	CXCL8	Published	Menstrual cup	MSD	Serum progesterone
Hughes-2021	6034	6034_11/16/2016	2016-11-16	Follicular	Follicular	23	0.8	Intermediate	5	Negative	Negative	Negative	None	4.7	white	Negative	Visual	9	NA	IP-10	494.05732208066553	8.948534627301008	In	3.7317935311424093	Eligible	Eligible	Ineligible - missing co-variate information	3627	CXCL10	Published	Menstrual cup	MSD	Serum progesterone
Hughes-2021	6034	6034_11/16/2016	2016-11-16	Follicular	Follicular	23	0.8	Intermediate	5	Negative	Negative	Negative	None	4.7	white	Negative	Visual	9	NA	MIG	19376.012155234628	14.241984054746517	In	210.02503787472824	Eligible	Eligible	Ineligible - missing co-variate information	4283	CXCL9	Published	Menstrual cup	MSD	Serum progesterone
Hughes-2021	6034	6034_11/16/2016	2016-11-16	Follicular	Follicular	23	0.8	Intermediate	5	Negative	Negative	Negative	None	4.7	white	Negative	Visual	9	NA	MIP-1b	131.36164270391214	7.0374002633091814	In	1.1146523004073485	Eligible	Eligible	Ineligible - missing co-variate information	6351	CCL4	Published	Menstrual cup	MSD	Serum progesterone
Hughes-2021	6034	6034_11/16/2016	2016-11-16	Follicular	Follicular	23	0.8	Intermediate	5	Negative	Negative	Negative	None	4.7	white	Negative	Visual	9	NA	MIP-3a	53.93894225451143	5.753255325412802	In	12.071523751799912	Eligible	Eligible	Ineligible - missing co-variate information	6364	CCL20	Published	Menstrual cup	MSD	Serum progesterone
Hughes-2021	6034	6034_11/16/2016	2016-11-16	Follicular	Follicular	23	0.8	Intermediate	5	Negative	Negative	Negative	None	4.7	white	Negative	Visual	9	NA	RANTES	60.34063482805917	5.915057969669541	In	7.981894555955488	Eligible	Eligible	Ineligible - missing co-variate information	6352	CCL5	Published	Menstrual cup	MSD	Serum progesterone
Hughes-2021	6034	6034_11/16/2016	2016-11-16	Follicular	Follicular	23	0.8	Intermediate	5	Negative	Negative	Negative	None	4.7	white	Negative	Visual	9	NA	TNF-a	158.670363644672	7.309888877395809	In	11.330560111625473	Eligible	Eligible	Ineligible - missing co-variate information	7124	TNF	Published	Menstrual cup	MSD	Serum progesterone
Hughes-2021	6036	6036_11/16/2016	2016-11-16	Follicular	Follicular	5	0.8	Intermediate	4	Negative	Negative	Negative	None	4	brown	Positive	Visual	1	Negative	IFN-y	34.96043685924569	5.127651307492736	In	1.565817747497529	Eligible	Eligible	Eligible	3458	IFNG	Published	Menstrual cup	MSD	Serum progesterone
Hughes-2021	6036	6036_11/16/2016	2016-11-16	Follicular	Follicular	5	0.8	Intermediate	4	Negative	Negative	Negative	None	4	brown	Positive	Visual	1	Negative	IL-17A	13.292394163481916	3.7325290743472244	In	1.4194078373935077	Eligible	Eligible	Eligible	3605	IL17A	Published	Menstrual cup	MSD	Serum progesterone
Hughes-2021	6036	6036_11/16/2016	2016-11-16	Follicular	Follicular	5	0.8	Intermediate	4	Negative	Negative	Negative	None	4	brown	Positive	Visual	1	Negative	IL-1a	2165.0403668247354	11.08017820867873	In	12.825625490399545	Eligible	Eligible	Eligible	3552	IL1A	Published	Menstrual cup	MSD	Serum progesterone
Hughes-2021	6036	6036_11/16/2016	2016-11-16	Follicular	Follicular	5	0.8	Intermediate	4	Negative	Negative	Negative	None	4	brown	Positive	Visual	1	Negative	IL-1b	1528.642371440401	10.578035209805352	In	1.7503415311492638	Eligible	Eligible	Eligible	3553	IL1B	Published	Menstrual cup	MSD	Serum progesterone
Hughes-2021	6036	6036_11/16/2016	2016-11-16	Follicular	Follicular	5	0.8	Intermediate	4	Negative	Negative	Negative	None	4	brown	Positive	Visual	1	Negative	IL-1RA	529186.9430399709	19.013417939976545	In	544.2881068188836	Eligible	Eligible	Eligible	3557	IL1RN	Published	Menstrual cup	MSD	Serum progesterone
Hughes-2021	6036	6036_11/16/2016	2016-11-16	Follicular	Follicular	5	0.8	Intermediate	4	Negative	Negative	Negative	None	4	brown	Positive	Visual	1	Negative	IL-2	3.7952735398691706	1.924203869933491	In	0.34335109081639975	Eligible	Eligible	Eligible	3558	IL2	Published	Menstrual cup	MSD	Serum progesterone
Hughes-2021	6036	6036_11/16/2016	2016-11-16	Follicular	Follicular	5	0.8	Intermediate	4	Negative	Negative	Negative	None	4	brown	Positive	Visual	1	Negative	IL-6	434.273896513601	8.76246142715742	In	4.648557619471496	Eligible	Eligible	Eligible	3569	IL6	Published	Menstrual cup	MSD	Serum progesterone
Hughes-2021	6036	6036_11/16/2016	2016-11-16	Follicular	Follicular	5	0.8	Intermediate	4	Negative	Negative	Negative	None	4	brown	Positive	Visual	1	Negative	IL-8	43241.710192188795	15.40013596175705	In	31.15363483432419	Eligible	Eligible	Eligible	3576	CXCL8	Published	Menstrual cup	MSD	Serum progesterone
Hughes-2021	6036	6036_11/16/2016	2016-11-16	Follicular	Follicular	5	0.8	Intermediate	4	Negative	Negative	Negative	None	4	brown	Positive	Visual	1	Negative	IP-10	323.41155692993755	8.337227423402634	In	3.7317935311424093	Eligible	Eligible	Eligible	3627	CXCL10	Published	Menstrual cup	MSD	Serum progesterone
Hughes-2021	6036	6036_11/16/2016	2016-11-16	Follicular	Follicular	5	0.8	Intermediate	4	Negative	Negative	Negative	None	4	brown	Positive	Visual	1	Negative	MIG	3051.2787638747527	11.575198274768104	In	210.02503787472824	Eligible	Eligible	Eligible	4283	CXCL9	Published	Menstrual cup	MSD	Serum progesterone
Hughes-2021	6036	6036_11/16/2016	2016-11-16	Follicular	Follicular	5	0.8	Intermediate	4	Negative	Negative	Negative	None	4	brown	Positive	Visual	1	Negative	MIP-1b	317.20631715835384	8.309277692349653	In	1.1146523004073485	Eligible	Eligible	Eligible	6351	CCL4	Published	Menstrual cup	MSD	Serum progesterone
Hughes-2021	6036	6036_11/16/2016	2016-11-16	Follicular	Follicular	5	0.8	Intermediate	4	Negative	Negative	Negative	None	4	brown	Positive	Visual	1	Negative	MIP-3a	727.0780287700404	9.505966389791487	In	12.071523751799912	Eligible	Eligible	Eligible	6364	CCL20	Published	Menstrual cup	MSD	Serum progesterone
Hughes-2021	6036	6036_11/16/2016	2016-11-16	Follicular	Follicular	5	0.8	Intermediate	4	Negative	Negative	Negative	None	4	brown	Positive	Visual	1	Negative	RANTES	309.6105925207119	8.27431102015784	In	7.981894555955488	Eligible	Eligible	Eligible	6352	CCL5	Published	Menstrual cup	MSD	Serum progesterone
Hughes-2021	6036	6036_11/16/2016	2016-11-16	Follicular	Follicular	5	0.8	Intermediate	4	Negative	Negative	Negative	None	4	brown	Positive	Visual	1	Negative	TNF-a	194.7420760865008	7.605420817043532	In	11.330560111625473	Eligible	Eligible	Eligible	7124	TNF	Published	Menstrual cup	MSD	Serum progesterone
Hughes-2021	6045	6045_1/9/2017	2017-01-09	Other	Follicular	6	1.3	Intermediate	5	Negative	Negative	Positive	None	4.7	bloody	Positive	Visual	1	Positive	IFN-y	423.92714482705594	8.727672537516058	In	1.565817747497529	Eligible	Ineligible - serum progesterone outside of allowed windows	Ineligible - serum progesterone outside of allowed windows	3458	IFNG	Published	Menstrual cup	MSD	Serum progesterone
Hughes-2021	6045	6045_1/9/2017	2017-01-09	Other	Follicular	6	1.3	Intermediate	5	Negative	Negative	Positive	None	4.7	bloody	Positive	Visual	1	Positive	IL-17A	342.2581415745205	8.41894105023374	In	1.4194078373935077	Eligible	Ineligible - serum progesterone outside of allowed windows	Ineligible - serum progesterone outside of allowed windows	3605	IL17A	Published	Menstrual cup	MSD	Serum progesterone
Hughes-2021	6045	6045_1/9/2017	2017-01-09	Other	Follicular	6	1.3	Intermediate	5	Negative	Negative	Positive	None	4.7	bloody	Positive	Visual	1	Positive	IL-1a	1911.306283428402	10.900343270814528	In	12.825625490399545	Eligible	Ineligible - serum progesterone outside of allowed windows	Ineligible - serum progesterone outside of allowed windows	3552	IL1A	Published	Menstrual cup	MSD	Serum progesterone
Hughes-2021	6045	6045_1/9/2017	2017-01-09	Other	Follicular	6	1.3	Intermediate	5	Negative	Negative	Positive	None	4.7	bloody	Positive	Visual	1	Positive	IL-1b	7107.608578168931	12.795148517817704	In	1.7503415311492638	Eligible	Ineligible - serum progesterone outside of allowed windows	Ineligible - serum progesterone outside of allowed windows	3553	IL1B	Published	Menstrual cup	MSD	Serum progesterone
Hughes-2021	6045	6045_1/9/2017	2017-01-09	Other	Follicular	6	1.3	Intermediate	5	Negative	Negative	Positive	None	4.7	bloody	Positive	Visual	1	Positive	IL-1RA	1021471.2487683874	19.96221716659843	In	544.2881068188836	Eligible	Ineligible - serum progesterone outside of allowed windows	Ineligible - serum progesterone outside of allowed windows	3557	IL1RN	Published	Menstrual cup	MSD	Serum progesterone
Hughes-2021	6045	6045_1/9/2017	2017-01-09	Other	Follicular	6	1.3	Intermediate	5	Negative	Negative	Positive	None	4.7	bloody	Positive	Visual	1	Positive	IL-2	13.8515443243862	3.791974927835354	In	0.34335109081639975	Eligible	Ineligible - serum progesterone outside of allowed windows	Ineligible - serum progesterone outside of allowed windows	3558	IL2	Published	Menstrual cup	MSD	Serum progesterone
Hughes-2021	6045	6045_1/9/2017	2017-01-09	Other	Follicular	6	1.3	Intermediate	5	Negative	Negative	Positive	None	4.7	bloody	Positive	Visual	1	Positive	IL-6	972.2488086134229	9.925181751567344	In	4.648557619471496	Eligible	Ineligible - serum progesterone outside of allowed windows	Ineligible - serum progesterone outside of allowed windows	3569	IL6	Published	Menstrual cup	MSD	Serum progesterone
Hughes-2021	6045	6045_1/9/2017	2017-01-09	Other	Follicular	6	1.3	Intermediate	5	Negative	Negative	Positive	None	4.7	bloody	Positive	Visual	1	Positive	IL-8	191347.81325990282	17.545837888288162	In	31.15363483432419	Eligible	Ineligible - serum progesterone outside of allowed windows	Ineligible - serum progesterone outside of allowed windows	3576	CXCL8	Published	Menstrual cup	MSD	Serum progesterone
Hughes-2021	6045	6045_1/9/2017	2017-01-09	Other	Follicular	6	1.3	Intermediate	5	Negative	Negative	Positive	None	4.7	bloody	Positive	Visual	1	Positive	IP-10	6550.044980297573	12.677289098583843	In	3.7317935311424093	Eligible	Ineligible - serum progesterone outside of allowed windows	Ineligible - serum progesterone outside of allowed windows	3627	CXCL10	Published	Menstrual cup	MSD	Serum progesterone
Hughes-2021	6045	6045_1/9/2017	2017-01-09	Other	Follicular	6	1.3	Intermediate	5	Negative	Negative	Positive	None	4.7	bloody	Positive	Visual	1	Positive	MIG	34727.49861305084	15.083790878132666	In	210.02503787472824	Eligible	Ineligible - serum progesterone outside of allowed windows	Ineligible - serum progesterone outside of allowed windows	4283	CXCL9	Published	Menstrual cup	MSD	Serum progesterone
Hughes-2021	6045	6045_1/9/2017	2017-01-09	Other	Follicular	6	1.3	Intermediate	5	Negative	Negative	Positive	None	4.7	bloody	Positive	Visual	1	Positive	MIP-1b	141.0786349216671	7.140355711186903	In	1.1146523004073485	Eligible	Ineligible - serum progesterone outside of allowed windows	Ineligible - serum progesterone outside of allowed windows	6351	CCL4	Published	Menstrual cup	MSD	Serum progesterone
Hughes-2021	6045	6045_1/9/2017	2017-01-09	Other	Follicular	6	1.3	Intermediate	5	Negative	Negative	Positive	None	4.7	bloody	Positive	Visual	1	Positive	MIP-3a	190.02988954345477	7.57008254572399	In	12.071523751799912	Eligible	Ineligible - serum progesterone outside of allowed windows	Ineligible - serum progesterone outside of allowed windows	6364	CCL20	Published	Menstrual cup	MSD	Serum progesterone
Hughes-2021	6045	6045_1/9/2017	2017-01-09	Other	Follicular	6	1.3	Intermediate	5	Negative	Negative	Positive	None	4.7	bloody	Positive	Visual	1	Positive	RANTES	650.4512180824606	9.345297052913795	In	7.981894555955488	Eligible	Ineligible - serum progesterone outside of allowed windows	Ineligible - serum progesterone outside of allowed windows	6352	CCL5	Published	Menstrual cup	MSD	Serum progesterone
Hughes-2021	6045	6045_1/9/2017	2017-01-09	Other	Follicular	6	1.3	Intermediate	5	Negative	Negative	Positive	None	4.7	bloody	Positive	Visual	1	Positive	TNF-a	853.8306786574576	9.737806190204996	In	11.330560111625473	Eligible	Ineligible - serum progesterone outside of allowed windows	Ineligible - serum progesterone outside of allowed windows	7124	TNF	Published	Menstrual cup	MSD	Serum progesterone
Hughes-2021	6053	6053_3/21/2017	2017-03-21	Follicular	Follicular	8	0.3	Intermediate	4	Negative	Positive	Negative	None	4	white	Negative	Visual	9	Positive	IFN-y	14.988524460482495	3.9057864596058725	In	2.719237652984775	Eligible	Eligible	Eligible	3458	IFNG	Published	Menstrual cup	MSD	Serum progesterone
Hughes-2021	6053	6053_3/21/2017	2017-03-21	Follicular	Follicular	8	0.3	Intermediate	4	Negative	Positive	Negative	None	4	white	Negative	Visual	9	Positive	IL-17A	9.815675737885346	3.2950875901711747	In	0.19679923306824587	Eligible	Eligible	Eligible	3605	IL17A	Published	Menstrual cup	MSD	Serum progesterone
Hughes-2021	6053	6053_3/21/2017	2017-03-21	Follicular	Follicular	8	0.3	Intermediate	4	Negative	Positive	Negative	None	4	white	Negative	Visual	9	Positive	IL-1a	1690.7143552281393	10.723417222880894	In	8.567704904414928	Eligible	Eligible	Eligible	3552	IL1A	Published	Menstrual cup	MSD	Serum progesterone
Hughes-2021	6053	6053_3/21/2017	2017-03-21	Follicular	Follicular	8	0.3	Intermediate	4	Negative	Positive	Negative	None	4	white	Negative	Visual	9	Positive	IL-1b	204.8365204933911	7.678329147483422	In	1.440882261394834	Eligible	Eligible	Eligible	3553	IL1B	Published	Menstrual cup	MSD	Serum progesterone
Hughes-2021	6053	6053_3/21/2017	2017-03-21	Follicular	Follicular	8	0.3	Intermediate	4	Negative	Positive	Negative	None	4	white	Negative	Visual	9	Positive	IL-1RA	928460.7244195924	19.824481357259295	In	230.497018718461	Eligible	Eligible	Eligible	3557	IL1RN	Published	Menstrual cup	MSD	Serum progesterone
Hughes-2021	6053	6053_3/21/2017	2017-03-21	Follicular	Follicular	8	0.3	Intermediate	4	Negative	Positive	Negative	None	4	white	Negative	Visual	9	Positive	IL-2	6.0693291532844444	2.601537063315384	In	0.2745116206164243	Eligible	Eligible	Eligible	3558	IL2	Published	Menstrual cup	MSD	Serum progesterone
Hughes-2021	6053	6053_3/21/2017	2017-03-21	Follicular	Follicular	8	0.3	Intermediate	4	Negative	Positive	Negative	None	4	white	Negative	Visual	9	Positive	IL-6	47.1834215173995	5.560208134643313	In	1.8998562599718738	Eligible	Eligible	Eligible	3569	IL6	Published	Menstrual cup	MSD	Serum progesterone
Hughes-2021	6053	6053_3/21/2017	2017-03-21	Follicular	Follicular	8	0.3	Intermediate	4	Negative	Positive	Negative	None	4	white	Negative	Visual	9	Positive	IL-8	7402.736310382011	12.8538429245566	In	20.691400726160115	Eligible	Eligible	Eligible	3576	CXCL8	Published	Menstrual cup	MSD	Serum progesterone
Hughes-2021	6053	6053_3/21/2017	2017-03-21	Follicular	Follicular	8	0.3	Intermediate	4	Negative	Positive	Negative	None	4	white	Negative	Visual	9	Positive	IP-10	520.3143261585964	9.023239620313284	In	9.114691390202882	Eligible	Eligible	Eligible	3627	CXCL10	Published	Menstrual cup	MSD	Serum progesterone
Hughes-2021	6053	6053_3/21/2017	2017-03-21	Follicular	Follicular	8	0.3	Intermediate	4	Negative	Positive	Negative	None	4	white	Negative	Visual	9	Positive	MIG	7198.442195463114	12.813469013433037	In	20.443167038780416	Eligible	Eligible	Eligible	4283	CXCL9	Published	Menstrual cup	MSD	Serum progesterone
Hughes-2021	6053	6053_3/21/2017	2017-03-21	Follicular	Follicular	8	0.3	Intermediate	4	Negative	Positive	Negative	None	4	white	Negative	Visual	9	Positive	MIP-1b	41.946536268353356	5.390479780051106	In	2.512142875125548	Eligible	Eligible	Eligible	6351	CCL4	Published	Menstrual cup	MSD	Serum progesterone
Hughes-2021	6053	6053_3/21/2017	2017-03-21	Follicular	Follicular	8	0.3	Intermediate	4	Negative	Positive	Negative	None	4	white	Negative	Visual	9	Positive	MIP-3a	36.5926877774846	5.193483482164137	In	7.360487193951172	Eligible	Eligible	Eligible	6364	CCL20	Published	Menstrual cup	MSD	Serum progesterone
Hughes-2021	6053	6053_3/21/2017	2017-03-21	Follicular	Follicular	8	0.3	Intermediate	4	Negative	Positive	Negative	None	4	white	Negative	Visual	9	Positive	RANTES	24.82128773093678	4.633506059462971	In	0.4403175559833023	Eligible	Eligible	Eligible	6352	CCL5	Published	Menstrual cup	MSD	Serum progesterone
Hughes-2021	6053	6053_3/21/2017	2017-03-21	Follicular	Follicular	8	0.3	Intermediate	4	Negative	Positive	Negative	None	4	white	Negative	Visual	9	Positive	TNF-a	5.665280055812737	2.5021472755772236	Below	1.077079307799079	Eligible	Eligible	Eligible	7124	TNF	Published	Menstrual cup	MSD	Serum progesterone
Hughes-2021	6055	6055_6/19/2017	2017-06-19	Luteal	Luteal	24	11.7	Intermediate	4	Negative	Negative	Positive	None	4	white	Negative	Visual	6	Positive	IFN-y	116.50544133590094	6.864253526671425	In	2.719237652984775	Eligible	Eligible	Eligible	3458	IFNG	Published	Menstrual cup	MSD	Serum progesterone
Hughes-2021	6055	6055_6/19/2017	2017-06-19	Luteal	Luteal	24	11.7	Intermediate	4	Negative	Negative	Positive	None	4	white	Negative	Visual	6	Positive	IL-17A	274.7881315057226	8.102175883204367	In	0.19679923306824587	Eligible	Eligible	Eligible	3605	IL17A	Published	Menstrual cup	MSD	Serum progesterone
Hughes-2021	6055	6055_6/19/2017	2017-06-19	Luteal	Luteal	24	11.7	Intermediate	4	Negative	Negative	Positive	None	4	white	Negative	Visual	6	Positive	IL-1a	847.0911150064446	9.726373347169394	In	8.567704904414928	Eligible	Eligible	Eligible	3552	IL1A	Published	Menstrual cup	MSD	Serum progesterone
Hughes-2021	6055	6055_6/19/2017	2017-06-19	Luteal	Luteal	24	11.7	Intermediate	4	Negative	Negative	Positive	None	4	white	Negative	Visual	6	Positive	IL-1b	211.84833417746464	7.726887974207661	In	1.440882261394834	Eligible	Eligible	Eligible	3553	IL1B	Published	Menstrual cup	MSD	Serum progesterone
Hughes-2021	6055	6055_6/19/2017	2017-06-19	Luteal	Luteal	24	11.7	Intermediate	4	Negative	Negative	Positive	None	4	white	Negative	Visual	6	Positive	IL-1RA	1116512.7810658994	20.09056833555384	In	230.497018718461	Eligible	Eligible	Eligible	3557	IL1RN	Published	Menstrual cup	MSD	Serum progesterone
Hughes-2021	6055	6055_6/19/2017	2017-06-19	Luteal	Luteal	24	11.7	Intermediate	4	Negative	Negative	Positive	None	4	white	Negative	Visual	6	Positive	IL-2	3.328352757109786	1.734808346328421	In	0.2745116206164243	Eligible	Eligible	Eligible	3558	IL2	Published	Menstrual cup	MSD	Serum progesterone
Hughes-2021	6055	6055_6/19/2017	2017-06-19	Luteal	Luteal	24	11.7	Intermediate	4	Negative	Negative	Positive	None	4	white	Negative	Visual	6	Positive	IL-6	83.15682421780889	6.377762757211773	In	1.8998562599718738	Eligible	Eligible	Eligible	3569	IL6	Published	Menstrual cup	MSD	Serum progesterone
Hughes-2021	6055	6055_6/19/2017	2017-06-19	Luteal	Luteal	24	11.7	Intermediate	4	Negative	Negative	Positive	None	4	white	Negative	Visual	6	Positive	IL-8	14344.683162706271	13.808228482571295	In	20.691400726160115	Eligible	Eligible	Eligible	3576	CXCL8	Published	Menstrual cup	MSD	Serum progesterone
Hughes-2021	6055	6055_6/19/2017	2017-06-19	Luteal	Luteal	24	11.7	Intermediate	4	Negative	Negative	Positive	None	4	white	Negative	Visual	6	Positive	IP-10	3141.800213493001	11.617375727494398	In	9.114691390202882	Eligible	Eligible	Eligible	3627	CXCL10	Published	Menstrual cup	MSD	Serum progesterone
Hughes-2021	6055	6055_6/19/2017	2017-06-19	Luteal	Luteal	24	11.7	Intermediate	4	Negative	Negative	Positive	None	4	white	Negative	Visual	6	Positive	MIG	29880.50202078161	14.866916766525591	In	20.443167038780416	Eligible	Eligible	Eligible	4283	CXCL9	Published	Menstrual cup	MSD	Serum progesterone
Hughes-2021	6055	6055_6/19/2017	2017-06-19	Luteal	Luteal	24	11.7	Intermediate	4	Negative	Negative	Positive	None	4	white	Negative	Visual	6	Positive	MIP-1b	47.01292578239884	5.554985562281605	In	2.512142875125548	Eligible	Eligible	Eligible	6351	CCL4	Published	Menstrual cup	MSD	Serum progesterone
Hughes-2021	6055	6055_6/19/2017	2017-06-19	Luteal	Luteal	24	11.7	Intermediate	4	Negative	Negative	Positive	None	4	white	Negative	Visual	6	Positive	MIP-3a	68.78663489539602	6.1040563743028695	In	7.360487193951172	Eligible	Eligible	Eligible	6364	CCL20	Published	Menstrual cup	MSD	Serum progesterone
Hughes-2021	6055	6055_6/19/2017	2017-06-19	Luteal	Luteal	24	11.7	Intermediate	4	Negative	Negative	Positive	None	4	white	Negative	Visual	6	Positive	RANTES	76.8077852276104	6.263180644636192	In	0.4403175559833023	Eligible	Eligible	Eligible	6352	CCL5	Published	Menstrual cup	MSD	Serum progesterone
Hughes-2021	6055	6055_6/19/2017	2017-06-19	Luteal	Luteal	24	11.7	Intermediate	4	Negative	Negative	Positive	None	4	white	Negative	Visual	6	Positive	TNF-a	105.60621300535253	6.722550903337921	In	1.077079307799079	Eligible	Eligible	Eligible	7124	TNF	Published	Menstrual cup	MSD	Serum progesterone
Hughes-2021	6062	6062_7/26/2017	2017-07-26	Luteal	Luteal	25	9.9	Intermediate	4	Negative	Negative	Negative	None	4	white	Negative	Visual	7	Negative	IFN-y	11.100943130119186	3.47261034725952	In	2.719237652984775	Eligible	Eligible	Eligible	3458	IFNG	Published	Menstrual cup	MSD	Serum progesterone
Hughes-2021	6062	6062_7/26/2017	2017-07-26	Luteal	Luteal	25	9.9	Intermediate	4	Negative	Negative	Negative	None	4	white	Negative	Visual	7	Negative	IL-17A	6.411475280114875	2.6806563590931405	In	0.19679923306824587	Eligible	Eligible	Eligible	3605	IL17A	Published	Menstrual cup	MSD	Serum progesterone
Hughes-2021	6062	6062_7/26/2017	2017-07-26	Luteal	Luteal	25	9.9	Intermediate	4	Negative	Negative	Negative	None	4	white	Negative	Visual	7	Negative	IL-1a	360.16676565240397	8.49252125263871	In	8.567704904414928	Eligible	Eligible	Eligible	3552	IL1A	Published	Menstrual cup	MSD	Serum progesterone
Hughes-2021	6062	6062_7/26/2017	2017-07-26	Luteal	Luteal	25	9.9	Intermediate	4	Negative	Negative	Negative	None	4	white	Negative	Visual	7	Negative	IL-1b	47.906195013458486	5.582140325740055	In	1.440882261394834	Eligible	Eligible	Eligible	3553	IL1B	Published	Menstrual cup	MSD	Serum progesterone
Hughes-2021	6062	6062_7/26/2017	2017-07-26	Luteal	Luteal	25	9.9	Intermediate	4	Negative	Negative	Negative	None	4	white	Negative	Visual	7	Negative	IL-1RA	408925.34770891146	18.641477967187456	In	230.497018718461	Eligible	Eligible	Eligible	3557	IL1RN	Published	Menstrual cup	MSD	Serum progesterone
Hughes-2021	6062	6062_7/26/2017	2017-07-26	Luteal	Luteal	25	9.9	Intermediate	4	Negative	Negative	Negative	None	4	white	Negative	Visual	7	Negative	IL-2	7.309957325845135	2.869862984020216	In	0.2745116206164243	Eligible	Eligible	Eligible	3558	IL2	Published	Menstrual cup	MSD	Serum progesterone
Hughes-2021	6062	6062_7/26/2017	2017-07-26	Luteal	Luteal	25	9.9	Intermediate	4	Negative	Negative	Negative	None	4	white	Negative	Visual	7	Negative	IL-6	15.333430272699646	3.938608576216354	In	1.8998562599718738	Eligible	Eligible	Eligible	3569	IL6	Published	Menstrual cup	MSD	Serum progesterone
Hughes-2021	6062	6062_7/26/2017	2017-07-26	Luteal	Luteal	25	9.9	Intermediate	4	Negative	Negative	Negative	None	4	white	Negative	Visual	7	Negative	IL-8	1551.853869140585	10.599776996702616	In	20.691400726160115	Eligible	Eligible	Eligible	3576	CXCL8	Published	Menstrual cup	MSD	Serum progesterone
Hughes-2021	6062	6062_7/26/2017	2017-07-26	Luteal	Luteal	25	9.9	Intermediate	4	Negative	Negative	Negative	None	4	white	Negative	Visual	7	Negative	IP-10	12.168065078733171	3.6050278690810273	In	9.114691390202882	Eligible	Eligible	Eligible	3627	CXCL10	Published	Menstrual cup	MSD	Serum progesterone
Hughes-2021	6062	6062_7/26/2017	2017-07-26	Luteal	Luteal	25	9.9	Intermediate	4	Negative	Negative	Negative	None	4	white	Negative	Visual	7	Negative	MIG	105.01251893736412	6.714417517020877	Below	20.443167038780416	Eligible	Eligible	Eligible	4283	CXCL9	Published	Menstrual cup	MSD	Serum progesterone
Hughes-2021	6062	6062_7/26/2017	2017-07-26	Luteal	Luteal	25	9.9	Intermediate	4	Negative	Negative	Negative	None	4	white	Negative	Visual	7	Negative	MIP-1b	0.5573261502036743	-0.8434062474392972	Below	2.512142875125548	Eligible	Eligible	Eligible	6351	CCL4	Published	Menstrual cup	MSD	Serum progesterone
Hughes-2021	6062	6062_7/26/2017	2017-07-26	Luteal	Luteal	25	9.9	Intermediate	4	Negative	Negative	Negative	None	4	white	Negative	Visual	7	Negative	MIP-3a	6.035761875899956	2.5935358894903624	Below	7.360487193951172	Eligible	Eligible	Eligible	6364	CCL20	Published	Menstrual cup	MSD	Serum progesterone
Hughes-2021	6062	6062_7/26/2017	2017-07-26	Luteal	Luteal	25	9.9	Intermediate	4	Negative	Negative	Negative	None	4	white	Negative	Visual	7	Negative	RANTES	6.979922417264885	2.803211000783172	In	0.4403175559833023	Eligible	Eligible	Eligible	6352	CCL5	Published	Menstrual cup	MSD	Serum progesterone
Hughes-2021	6062	6062_7/26/2017	2017-07-26	Luteal	Luteal	25	9.9	Intermediate	4	Negative	Negative	Negative	None	4	white	Negative	Visual	7	Negative	TNF-a	51.245753285382754	5.6793605489109	In	1.077079307799079	Eligible	Eligible	Eligible	7124	TNF	Published	Menstrual cup	MSD	Serum progesterone
Hughes-2021	6068	6068_12/14/2017	2017-12-14	Follicular	Ring	57	0.2	Intermediate	4	Positive	Positive	Negative	NuvaRing	5	white	Negative	Visual	33	Positive	IFN-y	30.33570181545947	4.922944783346399	In	2.719237652984775	Ineligible - use of hormonal contraception or IUD	Ineligible - use of hormonal contraception or IUD	Ineligible - use of hormonal contraception or IUD	3458	IFNG	Published	Menstrual cup	MSD	Serum progesterone
Hughes-2021	6068	6068_12/14/2017	2017-12-14	Follicular	Ring	57	0.2	Intermediate	4	Positive	Positive	Negative	NuvaRing	5	white	Negative	Visual	33	Positive	IL-17A	114.33406350851108	6.837111479009185	In	0.19679923306824587	Ineligible - use of hormonal contraception or IUD	Ineligible - use of hormonal contraception or IUD	Ineligible - use of hormonal contraception or IUD	3605	IL17A	Published	Menstrual cup	MSD	Serum progesterone
Hughes-2021	6068	6068_12/14/2017	2017-12-14	Follicular	Ring	57	0.2	Intermediate	4	Positive	Positive	Negative	NuvaRing	5	white	Negative	Visual	33	Positive	IL-1a	1642.1905433574088	10.681405817385663	In	8.567704904414928	Ineligible - use of hormonal contraception or IUD	Ineligible - use of hormonal contraception or IUD	Ineligible - use of hormonal contraception or IUD	3552	IL1A	Published	Menstrual cup	MSD	Serum progesterone
Hughes-2021	6068	6068_12/14/2017	2017-12-14	Follicular	Ring	57	0.2	Intermediate	4	Positive	Positive	Negative	NuvaRing	5	white	Negative	Visual	33	Positive	IL-1b	998.5879822896048	9.963745734139989	In	1.440882261394834	Ineligible - use of hormonal contraception or IUD	Ineligible - use of hormonal contraception or IUD	Ineligible - use of hormonal contraception or IUD	3553	IL1B	Published	Menstrual cup	MSD	Serum progesterone
Hughes-2021	6068	6068_12/14/2017	2017-12-14	Follicular	Ring	57	0.2	Intermediate	4	Positive	Positive	Negative	NuvaRing	5	white	Negative	Visual	33	Positive	IL-1RA	879546.2699601335	19.74639994944634	In	230.497018718461	Ineligible - use of hormonal contraception or IUD	Ineligible - use of hormonal contraception or IUD	Ineligible - use of hormonal contraception or IUD	3557	IL1RN	Published	Menstrual cup	MSD	Serum progesterone
Hughes-2021	6068	6068_12/14/2017	2017-12-14	Follicular	Ring	57	0.2	Intermediate	4	Positive	Positive	Negative	NuvaRing	5	white	Negative	Visual	33	Positive	IL-2	2.9371002237714214	1.5543924961261593	In	0.2745116206164243	Ineligible - use of hormonal contraception or IUD	Ineligible - use of hormonal contraception or IUD	Ineligible - use of hormonal contraception or IUD	3558	IL2	Published	Menstrual cup	MSD	Serum progesterone
Hughes-2021	6068	6068_12/14/2017	2017-12-14	Follicular	Ring	57	0.2	Intermediate	4	Positive	Positive	Negative	NuvaRing	5	white	Negative	Visual	33	Positive	IL-6	63.619812093418524	5.991404205647316	In	1.8998562599718738	Ineligible - use of hormonal contraception or IUD	Ineligible - use of hormonal contraception or IUD	Ineligible - use of hormonal contraception or IUD	3569	IL6	Published	Menstrual cup	MSD	Serum progesterone
Hughes-2021	6068	6068_12/14/2017	2017-12-14	Follicular	Ring	57	0.2	Intermediate	4	Positive	Positive	Negative	NuvaRing	5	white	Negative	Visual	33	Positive	IL-8	12283.933137207438	13.584484944250233	In	20.691400726160115	Ineligible - use of hormonal contraception or IUD	Ineligible - use of hormonal contraception or IUD	Ineligible - use of hormonal contraception or IUD	3576	CXCL8	Published	Menstrual cup	MSD	Serum progesterone
Hughes-2021	6068	6068_12/14/2017	2017-12-14	Follicular	Ring	57	0.2	Intermediate	4	Positive	Positive	Negative	NuvaRing	5	white	Negative	Visual	33	Positive	IP-10	289.66920979675643	8.178262532186672	In	9.114691390202882	Ineligible - use of hormonal contraception or IUD	Ineligible - use of hormonal contraception or IUD	Ineligible - use of hormonal contraception or IUD	3627	CXCL10	Published	Menstrual cup	MSD	Serum progesterone
Hughes-2021	6068	6068_12/14/2017	2017-12-14	Follicular	Ring	57	0.2	Intermediate	4	Positive	Positive	Negative	NuvaRing	5	white	Negative	Visual	33	Positive	MIG	1509.4184177189477	10.55977706765939	In	20.443167038780416	Ineligible - use of hormonal contraception or IUD	Ineligible - use of hormonal contraception or IUD	Ineligible - use of hormonal contraception or IUD	4283	CXCL9	Published	Menstrual cup	MSD	Serum progesterone
Hughes-2021	6068	6068_12/14/2017	2017-12-14	Follicular	Ring	57	0.2	Intermediate	4	Positive	Positive	Negative	NuvaRing	5	white	Negative	Visual	33	Positive	MIP-1b	53.351780181283566	5.737464504941033	In	2.512142875125548	Ineligible - use of hormonal contraception or IUD	Ineligible - use of hormonal contraception or IUD	Ineligible - use of hormonal contraception or IUD	6351	CCL4	Published	Menstrual cup	MSD	Serum progesterone
Hughes-2021	6068	6068_12/14/2017	2017-12-14	Follicular	Ring	57	0.2	Intermediate	4	Positive	Positive	Negative	NuvaRing	5	white	Negative	Visual	33	Positive	MIP-3a	100.79127393448826	6.6552269318231	In	7.360487193951172	Ineligible - use of hormonal contraception or IUD	Ineligible - use of hormonal contraception or IUD	Ineligible - use of hormonal contraception or IUD	6364	CCL20	Published	Menstrual cup	MSD	Serum progesterone
Hughes-2021	6068	6068_12/14/2017	2017-12-14	Follicular	Ring	57	0.2	Intermediate	4	Positive	Positive	Negative	NuvaRing	5	white	Negative	Visual	33	Positive	RANTES	49.15981220091153	5.619407499260851	In	0.4403175559833023	Ineligible - use of hormonal contraception or IUD	Ineligible - use of hormonal contraception or IUD	Ineligible - use of hormonal contraception or IUD	6352	CCL5	Published	Menstrual cup	MSD	Serum progesterone
Hughes-2021	6068	6068_12/14/2017	2017-12-14	Follicular	Ring	57	0.2	Intermediate	4	Positive	Positive	Negative	NuvaRing	5	white	Negative	Visual	33	Positive	TNF-a	121.79093486821215	6.928262944469038	In	1.077079307799079	Ineligible - use of hormonal contraception or IUD	Ineligible - use of hormonal contraception or IUD	Ineligible - use of hormonal contraception or IUD	7124	TNF	Published	Menstrual cup	MSD	Serum progesterone
Hughes-2021	6083	6083_12/12/2017	2017-12-12	Luteal	Luteal	21	15.9	Intermediate	4	Negative	Negative	Negative	None	4	white	Negative	Visual	12	Negative	IFN-y	18.767307737812512	4.230149798231915	In	2.719237652984775	Eligible	Eligible	Eligible	3458	IFNG	Published	Menstrual cup	MSD	Serum progesterone
Hughes-2021	6083	6083_12/12/2017	2017-12-12	Luteal	Luteal	21	15.9	Intermediate	4	Negative	Negative	Negative	None	4	white	Negative	Visual	12	Negative	IL-17A	6.520469612364332	2.704975872896707	In	0.19679923306824587	Eligible	Eligible	Eligible	3605	IL17A	Published	Menstrual cup	MSD	Serum progesterone
Hughes-2021	6083	6083_12/12/2017	2017-12-12	Luteal	Luteal	21	15.9	Intermediate	4	Negative	Negative	Negative	None	4	white	Negative	Visual	12	Negative	IL-1a	6596.9589402884285	12.687585410217839	In	8.567704904414928	Eligible	Eligible	Eligible	3552	IL1A	Published	Menstrual cup	MSD	Serum progesterone
Hughes-2021	6083	6083_12/12/2017	2017-12-12	Luteal	Luteal	21	15.9	Intermediate	4	Negative	Negative	Negative	None	4	white	Negative	Visual	12	Negative	IL-1b	109.6930668521619	6.777328532889592	In	1.440882261394834	Eligible	Eligible	Eligible	3553	IL1B	Published	Menstrual cup	MSD	Serum progesterone
Hughes-2021	6083	6083_12/12/2017	2017-12-12	Luteal	Luteal	21	15.9	Intermediate	4	Negative	Negative	Negative	None	4	white	Negative	Visual	12	Negative	IL-1RA	874244.7077089014	19.737677631948042	In	230.497018718461	Eligible	Eligible	Eligible	3557	IL1RN	Published	Menstrual cup	MSD	Serum progesterone
Hughes-2021	6083	6083_12/12/2017	2017-12-12	Luteal	Luteal	21	15.9	Intermediate	4	Negative	Negative	Negative	None	4	white	Negative	Visual	12	Negative	IL-2	3.2161118672226148	1.6853175891911023	In	0.2745116206164243	Eligible	Eligible	Eligible	3558	IL2	Published	Menstrual cup	MSD	Serum progesterone
Hughes-2021	6083	6083_12/12/2017	2017-12-12	Luteal	Luteal	21	15.9	Intermediate	4	Negative	Negative	Negative	None	4	white	Negative	Visual	12	Negative	IL-6	20.257134452981436	4.340358201757796	In	1.8998562599718738	Eligible	Eligible	Eligible	3569	IL6	Published	Menstrual cup	MSD	Serum progesterone
Hughes-2021	6083	6083_12/12/2017	2017-12-12	Luteal	Luteal	21	15.9	Intermediate	4	Negative	Negative	Negative	None	4	white	Negative	Visual	12	Negative	IL-8	1993.3076058096062	10.960948647690184	In	20.691400726160115	Eligible	Eligible	Eligible	3576	CXCL8	Published	Menstrual cup	MSD	Serum progesterone
Hughes-2021	6083	6083_12/12/2017	2017-12-12	Luteal	Luteal	21	15.9	Intermediate	4	Negative	Negative	Negative	None	4	white	Negative	Visual	12	Negative	IP-10	885.7786448676013	9.790802405653418	In	9.114691390202882	Eligible	Eligible	Eligible	3627	CXCL10	Published	Menstrual cup	MSD	Serum progesterone
Hughes-2021	6083	6083_12/12/2017	2017-12-12	Luteal	Luteal	21	15.9	Intermediate	4	Negative	Negative	Negative	None	4	white	Negative	Visual	12	Negative	MIG	5168.636255928719	12.335567960493632	In	20.443167038780416	Eligible	Eligible	Eligible	4283	CXCL9	Published	Menstrual cup	MSD	Serum progesterone
Hughes-2021	6083	6083_12/12/2017	2017-12-12	Luteal	Luteal	21	15.9	Intermediate	4	Negative	Negative	Negative	None	4	white	Negative	Visual	12	Negative	MIP-1b	11.866910131453803	3.568872434389162	In	2.512142875125548	Eligible	Eligible	Eligible	6351	CCL4	Published	Menstrual cup	MSD	Serum progesterone
Hughes-2021	6083	6083_12/12/2017	2017-12-12	Luteal	Luteal	21	15.9	Intermediate	4	Negative	Negative	Negative	None	4	white	Negative	Visual	12	Negative	MIP-3a	33.94237392973665	5.08501556539223	In	7.360487193951172	Eligible	Eligible	Eligible	6364	CCL20	Published	Menstrual cup	MSD	Serum progesterone
Hughes-2021	6083	6083_12/12/2017	2017-12-12	Luteal	Luteal	21	15.9	Intermediate	4	Negative	Negative	Negative	None	4	white	Negative	Visual	12	Negative	RANTES	39.679420871191084	5.310319064353133	In	0.4403175559833023	Eligible	Eligible	Eligible	6352	CCL5	Published	Menstrual cup	MSD	Serum progesterone
Hughes-2021	6083	6083_12/12/2017	2017-12-12	Luteal	Luteal	21	15.9	Intermediate	4	Negative	Negative	Negative	None	4	white	Negative	Visual	12	Negative	TNF-a	60.644270771344424	5.922299451359434	In	1.077079307799079	Eligible	Eligible	Eligible	7124	TNF	Published	Menstrual cup	MSD	Serum progesterone
Hughes-2021	6083	6083_12/28/2017	2017-12-28	Follicular	Follicular	7	0.5	Intermediate	4	Negative	Negative	Negative	None	4.7	white	Negative	Visual	9	Negative	IFN-y	14.46908224853004	3.854901511747715	In	2.719237652984775	Eligible	Eligible	Eligible	3458	IFNG	Published	Menstrual cup	MSD	Serum progesterone
Hughes-2021	6083	6083_12/28/2017	2017-12-28	Follicular	Follicular	7	0.5	Intermediate	4	Negative	Negative	Negative	None	4.7	white	Negative	Visual	9	Negative	IL-17A	3.2151165487034743	1.6848710365233173	In	0.19679923306824587	Eligible	Eligible	Eligible	3605	IL17A	Published	Menstrual cup	MSD	Serum progesterone
Hughes-2021	6083	6083_12/28/2017	2017-12-28	Follicular	Follicular	7	0.5	Intermediate	4	Negative	Negative	Negative	None	4.7	white	Negative	Visual	9	Negative	IL-1a	1998.9236412166633	10.965007646918654	In	8.567704904414928	Eligible	Eligible	Eligible	3552	IL1A	Published	Menstrual cup	MSD	Serum progesterone
Hughes-2021	6083	6083_12/28/2017	2017-12-28	Follicular	Follicular	7	0.5	Intermediate	4	Negative	Negative	Negative	None	4.7	white	Negative	Visual	9	Negative	IL-1b	69.9909085495609	6.129095630626565	In	1.440882261394834	Eligible	Eligible	Eligible	3553	IL1B	Published	Menstrual cup	MSD	Serum progesterone
Hughes-2021	6083	6083_12/28/2017	2017-12-28	Follicular	Follicular	7	0.5	Intermediate	4	Negative	Negative	Negative	None	4.7	white	Negative	Visual	9	Negative	IL-1RA	821345.9122355403	19.64763041966124	In	230.497018718461	Eligible	Eligible	Eligible	3557	IL1RN	Published	Menstrual cup	MSD	Serum progesterone
Hughes-2021	6083	6083_12/28/2017	2017-12-28	Follicular	Follicular	7	0.5	Intermediate	4	Negative	Negative	Negative	None	4.7	white	Negative	Visual	9	Negative	IL-2	6.108318322207271	2.6107752471222256	In	0.2745116206164243	Eligible	Eligible	Eligible	3558	IL2	Published	Menstrual cup	MSD	Serum progesterone
Hughes-2021	6083	6083_12/28/2017	2017-12-28	Follicular	Follicular	7	0.5	Intermediate	4	Negative	Negative	Negative	None	4.7	white	Negative	Visual	9	Negative	IL-6	36.52875954210172	5.19096085781686	In	1.8998562599718738	Eligible	Eligible	Eligible	3569	IL6	Published	Menstrual cup	MSD	Serum progesterone
Hughes-2021	6083	6083_12/28/2017	2017-12-28	Follicular	Follicular	7	0.5	Intermediate	4	Negative	Negative	Negative	None	4.7	white	Negative	Visual	9	Negative	IL-8	2376.3456530863996	11.214528984321182	In	20.691400726160115	Eligible	Eligible	Eligible	3576	CXCL8	Published	Menstrual cup	MSD	Serum progesterone
Hughes-2021	6083	6083_12/28/2017	2017-12-28	Follicular	Follicular	7	0.5	Intermediate	4	Negative	Negative	Negative	None	4.7	white	Negative	Visual	9	Negative	IP-10	241.10488097895617	7.913517047238834	In	9.114691390202882	Eligible	Eligible	Eligible	3627	CXCL10	Published	Menstrual cup	MSD	Serum progesterone
Hughes-2021	6083	6083_12/28/2017	2017-12-28	Follicular	Follicular	7	0.5	Intermediate	4	Negative	Negative	Negative	None	4.7	white	Negative	Visual	9	Negative	MIG	1837.3332156192755	10.843397579552715	In	20.443167038780416	Eligible	Eligible	Eligible	4283	CXCL9	Published	Menstrual cup	MSD	Serum progesterone
Hughes-2021	6083	6083_12/28/2017	2017-12-28	Follicular	Follicular	7	0.5	Intermediate	4	Negative	Negative	Negative	None	4.7	white	Negative	Visual	9	Negative	MIP-1b	4.951454916652687	2.307852503500994	In	2.512142875125548	Eligible	Eligible	Eligible	6351	CCL4	Published	Menstrual cup	MSD	Serum progesterone
Hughes-2021	6083	6083_12/28/2017	2017-12-28	Follicular	Follicular	7	0.5	Intermediate	4	Negative	Negative	Negative	None	4.7	white	Negative	Visual	9	Negative	MIP-3a	6.035761875899956	2.5935358894903624	Below	7.360487193951172	Eligible	Eligible	Eligible	6364	CCL20	Published	Menstrual cup	MSD	Serum progesterone
Hughes-2021	6083	6083_12/28/2017	2017-12-28	Follicular	Follicular	7	0.5	Intermediate	4	Negative	Negative	Negative	None	4.7	white	Negative	Visual	9	Negative	RANTES	27.299096623202008	4.770781305417453	In	0.4403175559833023	Eligible	Eligible	Eligible	6352	CCL5	Published	Menstrual cup	MSD	Serum progesterone
Hughes-2021	6083	6083_12/28/2017	2017-12-28	Follicular	Follicular	7	0.5	Intermediate	4	Negative	Negative	Negative	None	4.7	white	Negative	Visual	9	Negative	TNF-a	19.508055504987627	4.285998077184959	In	1.077079307799079	Eligible	Eligible	Eligible	7124	TNF	Published	Menstrual cup	MSD	Serum progesterone
Hughes-2021	6095	6095_6/27/2018	2018-06-27	Luteal	Luteal	19	9.6	Intermediate	4	Negative	Positive	Negative	None	4.4	clear	Negative	Visual	10	Positive	IFN-y	13.098184190440449	3.7112949187858972	In	2.719237652984775	Eligible	Eligible	Eligible	3458	IFNG	Published	Menstrual cup	MSD	Serum progesterone
Hughes-2021	6095	6095_6/27/2018	2018-06-27	Luteal	Luteal	19	9.6	Intermediate	4	Negative	Positive	Negative	None	4.4	clear	Negative	Visual	10	Positive	IL-17A	5.882854062933252	2.5565162474880117	In	0.19679923306824587	Eligible	Eligible	Eligible	3605	IL17A	Published	Menstrual cup	MSD	Serum progesterone
Hughes-2021	6095	6095_6/27/2018	2018-06-27	Luteal	Luteal	19	9.6	Intermediate	4	Negative	Positive	Negative	None	4.4	clear	Negative	Visual	10	Positive	IL-1a	1450.5148798506966	10.502349379906168	In	8.567704904414928	Eligible	Eligible	Eligible	3552	IL1A	Published	Menstrual cup	MSD	Serum progesterone
Hughes-2021	6095	6095_6/27/2018	2018-06-27	Luteal	Luteal	19	9.6	Intermediate	4	Negative	Positive	Negative	None	4.4	clear	Negative	Visual	10	Positive	IL-1b	68.78065191367558	6.1039308849039955	In	1.440882261394834	Eligible	Eligible	Eligible	3553	IL1B	Published	Menstrual cup	MSD	Serum progesterone
Hughes-2021	6095	6095_6/27/2018	2018-06-27	Luteal	Luteal	19	9.6	Intermediate	4	Negative	Positive	Negative	None	4.4	clear	Negative	Visual	10	Positive	IL-1RA	431807.97366542916	18.720030358513675	In	230.497018718461	Eligible	Eligible	Eligible	3557	IL1RN	Published	Menstrual cup	MSD	Serum progesterone
Hughes-2021	6095	6095_6/27/2018	2018-06-27	Luteal	Luteal	19	9.6	Intermediate	4	Negative	Positive	Negative	None	4.4	clear	Negative	Visual	10	Positive	IL-2	7.601527822289882	2.926289413308614	In	0.2745116206164243	Eligible	Eligible	Eligible	3558	IL2	Published	Menstrual cup	MSD	Serum progesterone
Hughes-2021	6095	6095_6/27/2018	2018-06-27	Luteal	Luteal	19	9.6	Intermediate	4	Negative	Positive	Negative	None	4.4	clear	Negative	Visual	10	Positive	IL-6	27.07886987931754	4.759095625029001	In	1.8998562599718738	Eligible	Eligible	Eligible	3569	IL6	Published	Menstrual cup	MSD	Serum progesterone
Hughes-2021	6095	6095_6/27/2018	2018-06-27	Luteal	Luteal	19	9.6	Intermediate	4	Negative	Positive	Negative	None	4.4	clear	Negative	Visual	10	Positive	IL-8	6738.142412140495	12.71813520512497	In	20.691400726160115	Eligible	Eligible	Eligible	3576	CXCL8	Published	Menstrual cup	MSD	Serum progesterone
Hughes-2021	6095	6095_6/27/2018	2018-06-27	Luteal	Luteal	19	9.6	Intermediate	4	Negative	Positive	Negative	None	4.4	clear	Negative	Visual	10	Positive	IP-10	663.7663342443028	9.374531648581605	In	9.114691390202882	Eligible	Eligible	Eligible	3627	CXCL10	Published	Menstrual cup	MSD	Serum progesterone
Hughes-2021	6095	6095_6/27/2018	2018-06-27	Luteal	Luteal	19	9.6	Intermediate	4	Negative	Positive	Negative	None	4.4	clear	Negative	Visual	10	Positive	MIG	2530.166907059118	11.305016842721606	In	20.443167038780416	Eligible	Eligible	Eligible	4283	CXCL9	Published	Menstrual cup	MSD	Serum progesterone
Hughes-2021	6095	6095_6/27/2018	2018-06-27	Luteal	Luteal	19	9.6	Intermediate	4	Negative	Positive	Negative	None	4.4	clear	Negative	Visual	10	Positive	MIP-1b	24.516064438981527	4.615655496833287	In	2.512142875125548	Eligible	Eligible	Eligible	6351	CCL4	Published	Menstrual cup	MSD	Serum progesterone
Hughes-2021	6095	6095_6/27/2018	2018-06-27	Luteal	Luteal	19	9.6	Intermediate	4	Negative	Positive	Negative	None	4.4	clear	Negative	Visual	10	Positive	MIP-3a	6.035761875899956	2.5935358894903624	Below	7.360487193951172	Eligible	Eligible	Eligible	6364	CCL20	Published	Menstrual cup	MSD	Serum progesterone
Hughes-2021	6095	6095_6/27/2018	2018-06-27	Luteal	Luteal	19	9.6	Intermediate	4	Negative	Positive	Negative	None	4.4	clear	Negative	Visual	10	Positive	RANTES	34.13611770869968	5.093227085271404	In	0.4403175559833023	Eligible	Eligible	Eligible	6352	CCL5	Published	Menstrual cup	MSD	Serum progesterone
Hughes-2021	6095	6095_6/27/2018	2018-06-27	Luteal	Luteal	19	9.6	Intermediate	4	Negative	Positive	Negative	None	4.4	clear	Negative	Visual	10	Positive	TNF-a	43.70593237082824	5.44975721033641	In	1.077079307799079	Eligible	Eligible	Eligible	7124	TNF	Published	Menstrual cup	MSD	Serum progesterone
Hughes-2021	6008	6008_3/30/2016	2016-03-30	Luteal	Luteal	21	4.5	Negative	0	Negative	Positive	Negative	None	4	clear	Negative	Visual	1	Negative	IFN-y	9.904425186557003	3.3080732492624394	In	1.565817747497529	Eligible	Eligible	Eligible	3458	IFNG	Published	Menstrual cup	MSD	Serum progesterone
Hughes-2021	6008	6008_3/30/2016	2016-03-30	Luteal	Luteal	21	4.5	Negative	0	Negative	Positive	Negative	None	4	clear	Negative	Visual	1	Negative	IL-17A	9.641950076056101	3.269324959788846	In	1.4194078373935077	Eligible	Eligible	Eligible	3605	IL17A	Published	Menstrual cup	MSD	Serum progesterone
Hughes-2021	6008	6008_3/30/2016	2016-03-30	Luteal	Luteal	21	4.5	Negative	0	Negative	Positive	Negative	None	4	clear	Negative	Visual	1	Negative	IL-1a	1877.7836517631113	10.874815137585385	In	12.825625490399545	Eligible	Eligible	Eligible	3552	IL1A	Published	Menstrual cup	MSD	Serum progesterone
Hughes-2021	6008	6008_3/30/2016	2016-03-30	Luteal	Luteal	21	4.5	Negative	0	Negative	Positive	Negative	None	4	clear	Negative	Visual	1	Negative	IL-1b	3.4720129756589055	1.7957723394539864	In	1.7503415311492638	Eligible	Eligible	Eligible	3553	IL1B	Published	Menstrual cup	MSD	Serum progesterone
Hughes-2021	6008	6008_3/30/2016	2016-03-30	Luteal	Luteal	21	4.5	Negative	0	Negative	Positive	Negative	None	4	clear	Negative	Visual	1	Negative	IL-1RA	184613.88080847447	17.494151505322332	In	544.2881068188836	Eligible	Eligible	Eligible	3557	IL1RN	Published	Menstrual cup	MSD	Serum progesterone
Hughes-2021	6008	6008_3/30/2016	2016-03-30	Luteal	Luteal	21	4.5	Negative	0	Negative	Positive	Negative	None	4	clear	Negative	Visual	1	Negative	IL-2	5.5411860425541	2.4701948056201757	In	0.34335109081639975	Eligible	Eligible	Eligible	3558	IL2	Published	Menstrual cup	MSD	Serum progesterone
Hughes-2021	6008	6008_3/30/2016	2016-03-30	Luteal	Luteal	21	4.5	Negative	0	Negative	Positive	Negative	None	4	clear	Negative	Visual	1	Negative	IL-6	27.45619284135474	4.779059685787966	In	4.648557619471496	Eligible	Eligible	Eligible	3569	IL6	Published	Menstrual cup	MSD	Serum progesterone
Hughes-2021	6008	6008_3/30/2016	2016-03-30	Luteal	Luteal	21	4.5	Negative	0	Negative	Positive	Negative	None	4	clear	Negative	Visual	1	Negative	IL-8	559.4699693658624	9.127916883604271	In	31.15363483432419	Eligible	Eligible	Eligible	3576	CXCL8	Published	Menstrual cup	MSD	Serum progesterone
Hughes-2021	6008	6008_3/30/2016	2016-03-30	Luteal	Luteal	21	4.5	Negative	0	Negative	Positive	Negative	None	4	clear	Negative	Visual	1	Negative	IP-10	727.477872791523	9.5067595569717	In	3.7317935311424093	Eligible	Eligible	Eligible	3627	CXCL10	Published	Menstrual cup	MSD	Serum progesterone
Hughes-2021	6008	6008_3/30/2016	2016-03-30	Luteal	Luteal	21	4.5	Negative	0	Negative	Positive	Negative	None	4	clear	Negative	Visual	1	Negative	MIG	7089.860835700703	12.791541594268644	In	210.02503787472824	Eligible	Eligible	Eligible	4283	CXCL9	Published	Menstrual cup	MSD	Serum progesterone
Hughes-2021	6008	6008_3/30/2016	2016-03-30	Luteal	Luteal	21	4.5	Negative	0	Negative	Positive	Negative	None	4	clear	Negative	Visual	1	Negative	MIP-1b	1.1146523004073485	0.15659375256070282	In	1.1146523004073485	Eligible	Eligible	Eligible	6351	CCL4	Published	Menstrual cup	MSD	Serum progesterone
Hughes-2021	6008	6008_3/30/2016	2016-03-30	Luteal	Luteal	21	4.5	Negative	0	Negative	Positive	Negative	None	4	clear	Negative	Visual	1	Negative	MIP-3a	60.695782460005546	5.92352436696256	In	12.071523751799912	Eligible	Eligible	Eligible	6364	CCL20	Published	Menstrual cup	MSD	Serum progesterone
Hughes-2021	6008	6008_3/30/2016	2016-03-30	Luteal	Luteal	21	4.5	Negative	0	Negative	Positive	Negative	None	4	clear	Negative	Visual	1	Negative	RANTES	75.06399486019164	6.230049166508779	In	7.981894555955488	Eligible	Eligible	Eligible	6352	CCL5	Published	Menstrual cup	MSD	Serum progesterone
Hughes-2021	6008	6008_3/30/2016	2016-03-30	Luteal	Luteal	21	4.5	Negative	0	Negative	Positive	Negative	None	4	clear	Negative	Visual	1	Negative	TNF-a	53.05149243160293	5.729321432142135	In	11.330560111625473	Eligible	Eligible	Eligible	7124	TNF	Published	Menstrual cup	MSD	Serum progesterone
Hughes-2021	6008	6008_4/18/2016	2016-04-18	Follicular	Follicular	7	0.5	Negative	0	Negative	Positive	Negative	None	4.3	brown	Positive	Visual	2	Negative	IFN-y	1.565817747497529	0.6469163006985666	In	1.565817747497529	Eligible	Eligible	Eligible	3458	IFNG	Published	Menstrual cup	MSD	Serum progesterone
Hughes-2021	6008	6008_4/18/2016	2016-04-18	Follicular	Follicular	7	0.5	Negative	0	Negative	Positive	Negative	None	4.3	brown	Positive	Visual	2	Negative	IL-17A	1.7244044991608682	0.7860982317838826	In	1.4194078373935077	Eligible	Eligible	Eligible	3605	IL17A	Published	Menstrual cup	MSD	Serum progesterone
Hughes-2021	6008	6008_4/18/2016	2016-04-18	Follicular	Follicular	7	0.5	Negative	0	Negative	Positive	Negative	None	4.3	brown	Positive	Visual	2	Negative	IL-1a	606.8193446481673	9.245123267421521	In	12.825625490399545	Eligible	Eligible	Eligible	3552	IL1A	Published	Menstrual cup	MSD	Serum progesterone
Hughes-2021	6008	6008_4/18/2016	2016-04-18	Follicular	Follicular	7	0.5	Negative	0	Negative	Positive	Negative	None	4.3	brown	Positive	Visual	2	Negative	IL-1b	17.63162933187399	4.1400938945823755	In	1.7503415311492638	Eligible	Eligible	Eligible	3553	IL1B	Published	Menstrual cup	MSD	Serum progesterone
Hughes-2021	6008	6008_4/18/2016	2016-04-18	Follicular	Follicular	7	0.5	Negative	0	Negative	Positive	Negative	None	4.3	brown	Positive	Visual	2	Negative	IL-1RA	269823.433109232	18.04165612058231	In	544.2881068188836	Eligible	Eligible	Eligible	3557	IL1RN	Published	Menstrual cup	MSD	Serum progesterone
Hughes-2021	6008	6008_4/18/2016	2016-04-18	Follicular	Follicular	7	0.5	Negative	0	Negative	Positive	Negative	None	4.3	brown	Positive	Visual	2	Negative	IL-2	1.7888944079185654	0.8390682327402318	In	0.34335109081639975	Eligible	Eligible	Eligible	3558	IL2	Published	Menstrual cup	MSD	Serum progesterone
Hughes-2021	6008	6008_4/18/2016	2016-04-18	Follicular	Follicular	7	0.5	Negative	0	Negative	Positive	Negative	None	4.3	brown	Positive	Visual	2	Negative	IL-6	71.04999647054916	6.1507626726886855	In	4.648557619471496	Eligible	Eligible	Eligible	3569	IL6	Published	Menstrual cup	MSD	Serum progesterone
Hughes-2021	6008	6008_4/18/2016	2016-04-18	Follicular	Follicular	7	0.5	Negative	0	Negative	Positive	Negative	None	4.3	brown	Positive	Visual	2	Negative	IL-8	5065.2171765609755	12.306408412095305	In	31.15363483432419	Eligible	Eligible	Eligible	3576	CXCL8	Published	Menstrual cup	MSD	Serum progesterone
Hughes-2021	6008	6008_4/18/2016	2016-04-18	Follicular	Follicular	7	0.5	Negative	0	Negative	Positive	Negative	None	4.3	brown	Positive	Visual	2	Negative	IP-10	455.6639164471955	8.8318263193356	In	3.7317935311424093	Eligible	Eligible	Eligible	3627	CXCL10	Published	Menstrual cup	MSD	Serum progesterone
Hughes-2021	6008	6008_4/18/2016	2016-04-18	Follicular	Follicular	7	0.5	Negative	0	Negative	Positive	Negative	None	4.3	brown	Positive	Visual	2	Negative	MIG	3888.6188435652816	11.925042115616492	In	210.02503787472824	Eligible	Eligible	Eligible	4283	CXCL9	Published	Menstrual cup	MSD	Serum progesterone
Hughes-2021	6008	6008_4/18/2016	2016-04-18	Follicular	Follicular	7	0.5	Negative	0	Negative	Positive	Negative	None	4.3	brown	Positive	Visual	2	Negative	MIP-1b	141.39152361292287	7.143551823301446	In	1.1146523004073485	Eligible	Eligible	Eligible	6351	CCL4	Published	Menstrual cup	MSD	Serum progesterone
Hughes-2021	6008	6008_4/18/2016	2016-04-18	Follicular	Follicular	7	0.5	Negative	0	Negative	Positive	Negative	None	4.3	brown	Positive	Visual	2	Negative	MIP-3a	148.13051402256525	7.2107250477852745	In	12.071523751799912	Eligible	Eligible	Eligible	6364	CCL20	Published	Menstrual cup	MSD	Serum progesterone
Hughes-2021	6008	6008_4/18/2016	2016-04-18	Follicular	Follicular	7	0.5	Negative	0	Negative	Positive	Negative	None	4.3	brown	Positive	Visual	2	Negative	RANTES	53.923410164739835	5.752839831618342	In	7.981894555955488	Eligible	Eligible	Eligible	6352	CCL5	Published	Menstrual cup	MSD	Serum progesterone
Hughes-2021	6008	6008_4/18/2016	2016-04-18	Follicular	Follicular	7	0.5	Negative	0	Negative	Positive	Negative	None	4.3	brown	Positive	Visual	2	Negative	TNF-a	107.19201576312972	6.744053639899523	In	11.330560111625473	Eligible	Eligible	Eligible	7124	TNF	Published	Menstrual cup	MSD	Serum progesterone
Hughes-2021	6008	6008_5/26/2016	2016-05-26	Follicular	Ring	45	0.5	Negative	0	Negative	Positive	Positive	NuvaRing	4.7	clear	Negative	Visual	27	Negative	IFN-y	17.402961475403416	4.121260926382618	In	1.565817747497529	Ineligible - use of hormonal contraception or IUD	Ineligible - use of hormonal contraception or IUD	Ineligible - use of hormonal contraception or IUD	3458	IFNG	Published	Menstrual cup	MSD	Serum progesterone
Hughes-2021	6008	6008_5/26/2016	2016-05-26	Follicular	Ring	45	0.5	Negative	0	Negative	Positive	Positive	NuvaRing	4.7	clear	Negative	Visual	27	Negative	IL-17A	5.076052805764655	2.3437070774963034	In	1.4194078373935077	Ineligible - use of hormonal contraception or IUD	Ineligible - use of hormonal contraception or IUD	Ineligible - use of hormonal contraception or IUD	3605	IL17A	Published	Menstrual cup	MSD	Serum progesterone
Hughes-2021	6008	6008_5/26/2016	2016-05-26	Follicular	Ring	45	0.5	Negative	0	Negative	Positive	Positive	NuvaRing	4.7	clear	Negative	Visual	27	Negative	IL-1a	2444.356815097887	11.255239182665795	In	12.825625490399545	Ineligible - use of hormonal contraception or IUD	Ineligible - use of hormonal contraception or IUD	Ineligible - use of hormonal contraception or IUD	3552	IL1A	Published	Menstrual cup	MSD	Serum progesterone
Hughes-2021	6008	6008_5/26/2016	2016-05-26	Follicular	Ring	45	0.5	Negative	0	Negative	Positive	Positive	NuvaRing	4.7	clear	Negative	Visual	27	Negative	IL-1b	23.55246683582979	4.557806267482805	In	1.7503415311492638	Ineligible - use of hormonal contraception or IUD	Ineligible - use of hormonal contraception or IUD	Ineligible - use of hormonal contraception or IUD	3553	IL1B	Published	Menstrual cup	MSD	Serum progesterone
Hughes-2021	6008	6008_5/26/2016	2016-05-26	Follicular	Ring	45	0.5	Negative	0	Negative	Positive	Positive	NuvaRing	4.7	clear	Negative	Visual	27	Negative	IL-1RA	875012.6524558534	19.738944352528456	In	544.2881068188836	Ineligible - use of hormonal contraception or IUD	Ineligible - use of hormonal contraception or IUD	Ineligible - use of hormonal contraception or IUD	3557	IL1RN	Published	Menstrual cup	MSD	Serum progesterone
Hughes-2021	6008	6008_5/26/2016	2016-05-26	Follicular	Ring	45	0.5	Negative	0	Negative	Positive	Positive	NuvaRing	4.7	clear	Negative	Visual	27	Negative	IL-2	2.0655168524683574	1.0465028311324702	In	0.34335109081639975	Ineligible - use of hormonal contraception or IUD	Ineligible - use of hormonal contraception or IUD	Ineligible - use of hormonal contraception or IUD	3558	IL2	Published	Menstrual cup	MSD	Serum progesterone
Hughes-2021	6008	6008_5/26/2016	2016-05-26	Follicular	Ring	45	0.5	Negative	0	Negative	Positive	Positive	NuvaRing	4.7	clear	Negative	Visual	27	Negative	IL-6	619.9996526573242	9.276123597032791	In	4.648557619471496	Ineligible - use of hormonal contraception or IUD	Ineligible - use of hormonal contraception or IUD	Ineligible - use of hormonal contraception or IUD	3569	IL6	Published	Menstrual cup	MSD	Serum progesterone
Hughes-2021	6008	6008_5/26/2016	2016-05-26	Follicular	Ring	45	0.5	Negative	0	Negative	Positive	Positive	NuvaRing	4.7	clear	Negative	Visual	27	Negative	IL-8	5118.9937705161055	12.321644535326019	In	31.15363483432419	Ineligible - use of hormonal contraception or IUD	Ineligible - use of hormonal contraception or IUD	Ineligible - use of hormonal contraception or IUD	3576	CXCL8	Published	Menstrual cup	MSD	Serum progesterone
Hughes-2021	6008	6008_5/26/2016	2016-05-26	Follicular	Ring	45	0.5	Negative	0	Negative	Positive	Positive	NuvaRing	4.7	clear	Negative	Visual	27	Negative	IP-10	1851.8749910323656	10.854770998862449	In	3.7317935311424093	Ineligible - use of hormonal contraception or IUD	Ineligible - use of hormonal contraception or IUD	Ineligible - use of hormonal contraception or IUD	3627	CXCL10	Published	Menstrual cup	MSD	Serum progesterone
Hughes-2021	6008	6008_5/26/2016	2016-05-26	Follicular	Ring	45	0.5	Negative	0	Negative	Positive	Positive	NuvaRing	4.7	clear	Negative	Visual	27	Negative	MIG	10433.45185003179	13.348928924083502	In	210.02503787472824	Ineligible - use of hormonal contraception or IUD	Ineligible - use of hormonal contraception or IUD	Ineligible - use of hormonal contraception or IUD	4283	CXCL9	Published	Menstrual cup	MSD	Serum progesterone
Hughes-2021	6008	6008_5/26/2016	2016-05-26	Follicular	Ring	45	0.5	Negative	0	Negative	Positive	Positive	NuvaRing	4.7	clear	Negative	Visual	27	Negative	MIP-1b	41.47418439494178	5.3741417052199765	In	1.1146523004073485	Ineligible - use of hormonal contraception or IUD	Ineligible - use of hormonal contraception or IUD	Ineligible - use of hormonal contraception or IUD	6351	CCL4	Published	Menstrual cup	MSD	Serum progesterone
Hughes-2021	6008	6008_5/26/2016	2016-05-26	Follicular	Ring	45	0.5	Negative	0	Negative	Positive	Positive	NuvaRing	4.7	clear	Negative	Visual	27	Negative	MIP-3a	894.9893832149762	9.805726758325974	In	12.071523751799912	Ineligible - use of hormonal contraception or IUD	Ineligible - use of hormonal contraception or IUD	Ineligible - use of hormonal contraception or IUD	6364	CCL20	Published	Menstrual cup	MSD	Serum progesterone
Hughes-2021	6008	6008_5/26/2016	2016-05-26	Follicular	Ring	45	0.5	Negative	0	Negative	Positive	Positive	NuvaRing	4.7	clear	Negative	Visual	27	Negative	RANTES	468.12178830156284	8.870740105311821	In	7.981894555955488	Ineligible - use of hormonal contraception or IUD	Ineligible - use of hormonal contraception or IUD	Ineligible - use of hormonal contraception or IUD	6352	CCL5	Published	Menstrual cup	MSD	Serum progesterone
Hughes-2021	6008	6008_5/26/2016	2016-05-26	Follicular	Ring	45	0.5	Negative	0	Negative	Positive	Positive	NuvaRing	4.7	clear	Negative	Visual	27	Negative	TNF-a	149.1557287794622	7.220675579603395	In	11.330560111625473	Ineligible - use of hormonal contraception or IUD	Ineligible - use of hormonal contraception or IUD	Ineligible - use of hormonal contraception or IUD	7124	TNF	Published	Menstrual cup	MSD	Serum progesterone
Hughes-2021	6015	6015_5/25/2016	2016-05-25	Follicular	Follicular	10	0.7	Negative	0	Negative	Negative	Negative	None	4	white	Negative	Visual	2	Negative	IFN-y	0.7829088737487645	-0.3530836993014334	Below	1.565817747497529	Eligible	Eligible	Eligible	3458	IFNG	Published	Menstrual cup	MSD	Serum progesterone
Hughes-2021	6015	6015_5/25/2016	2016-05-25	Follicular	Follicular	10	0.7	Negative	0	Negative	Negative	Negative	None	4	white	Negative	Visual	2	Negative	IL-17A	0.7097039186967539	-0.49471082254875454	Below	1.4194078373935077	Eligible	Eligible	Eligible	3605	IL17A	Published	Menstrual cup	MSD	Serum progesterone
Hughes-2021	6015	6015_5/25/2016	2016-05-25	Follicular	Follicular	10	0.7	Negative	0	Negative	Negative	Negative	None	4	white	Negative	Visual	2	Negative	IL-1a	1300.7154665640762	10.34508968955262	In	12.825625490399545	Eligible	Eligible	Eligible	3552	IL1A	Published	Menstrual cup	MSD	Serum progesterone
Hughes-2021	6015	6015_5/25/2016	2016-05-25	Follicular	Follicular	10	0.7	Negative	0	Negative	Negative	Negative	None	4	white	Negative	Visual	2	Negative	IL-1b	3.262869345140305	1.7061412188450242	In	1.7503415311492638	Eligible	Eligible	Eligible	3553	IL1B	Published	Menstrual cup	MSD	Serum progesterone
Hughes-2021	6015	6015_5/25/2016	2016-05-25	Follicular	Follicular	10	0.7	Negative	0	Negative	Negative	Negative	None	4	white	Negative	Visual	2	Negative	IL-1RA	215898.74347688316	17.71999532138711	In	544.2881068188836	Eligible	Eligible	Eligible	3557	IL1RN	Published	Menstrual cup	MSD	Serum progesterone
Hughes-2021	6015	6015_5/25/2016	2016-05-25	Follicular	Follicular	10	0.7	Negative	0	Negative	Negative	Negative	None	4	white	Negative	Visual	2	Negative	IL-2	0.17167554540819988	-2.542243547865265	Below	0.34335109081639975	Eligible	Eligible	Eligible	3558	IL2	Published	Menstrual cup	MSD	Serum progesterone
Hughes-2021	6015	6015_5/25/2016	2016-05-25	Follicular	Follicular	10	0.7	Negative	0	Negative	Negative	Negative	None	4	white	Negative	Visual	2	Negative	IL-6	41.25447070286906	5.366478566036449	In	4.648557619471496	Eligible	Eligible	Eligible	3569	IL6	Published	Menstrual cup	MSD	Serum progesterone
Hughes-2021	6015	6015_5/25/2016	2016-05-25	Follicular	Follicular	10	0.7	Negative	0	Negative	Negative	Negative	None	4	white	Negative	Visual	2	Negative	IL-8	487.49871019638493	8.929254591620069	In	31.15363483432419	Eligible	Eligible	Eligible	3576	CXCL8	Published	Menstrual cup	MSD	Serum progesterone
Hughes-2021	6015	6015_5/25/2016	2016-05-25	Follicular	Follicular	10	0.7	Negative	0	Negative	Negative	Negative	None	4	white	Negative	Visual	2	Negative	IP-10	623.7843827707829	9.284903623247953	In	3.7317935311424093	Eligible	Eligible	Eligible	3627	CXCL10	Published	Menstrual cup	MSD	Serum progesterone
Hughes-2021	6015	6015_5/25/2016	2016-05-25	Follicular	Follicular	10	0.7	Negative	0	Negative	Negative	Negative	None	4	white	Negative	Visual	2	Negative	MIG	3021.748482417243	11.561167866319522	In	210.02503787472824	Eligible	Eligible	Eligible	4283	CXCL9	Published	Menstrual cup	MSD	Serum progesterone
Hughes-2021	6015	6015_5/25/2016	2016-05-25	Follicular	Follicular	10	0.7	Negative	0	Negative	Negative	Negative	None	4	white	Negative	Visual	2	Negative	MIP-1b	4.527853364662362	2.1788272369904806	In	1.1146523004073485	Eligible	Eligible	Eligible	6351	CCL4	Published	Menstrual cup	MSD	Serum progesterone
Hughes-2021	6015	6015_5/25/2016	2016-05-25	Follicular	Follicular	10	0.7	Negative	0	Negative	Negative	Negative	None	4	white	Negative	Visual	2	Negative	MIP-3a	153.546730373082	7.2625339816406935	In	12.071523751799912	Eligible	Eligible	Eligible	6364	CCL20	Published	Menstrual cup	MSD	Serum progesterone
Hughes-2021	6015	6015_5/25/2016	2016-05-25	Follicular	Follicular	10	0.7	Negative	0	Negative	Negative	Negative	None	4	white	Negative	Visual	2	Negative	RANTES	410.9805348872545	8.682926255490342	In	7.981894555955488	Eligible	Eligible	Eligible	6352	CCL5	Published	Menstrual cup	MSD	Serum progesterone
Hughes-2021	6015	6015_5/25/2016	2016-05-25	Follicular	Follicular	10	0.7	Negative	0	Negative	Negative	Negative	None	4	white	Negative	Visual	2	Negative	TNF-a	134.9335100938216	7.0761048689917665	In	11.330560111625473	Eligible	Eligible	Eligible	7124	TNF	Published	Menstrual cup	MSD	Serum progesterone
Hughes-2021	6020	6020_6/17/2016	2016-06-17	Follicular	Follicular	6	0.4	Negative	0	Negative	Negative	Negative	None	4.7	white	Negative	Visual	533	NA	IFN-y	78.04003349218168	6.286142491991068	In	1.565817747497529	Eligible	Eligible	Ineligible - missing co-variate information	3458	IFNG	Published	Menstrual cup	MSD	Serum progesterone
Hughes-2021	6020	6020_6/17/2016	2016-06-17	Follicular	Follicular	6	0.4	Negative	0	Negative	Negative	Negative	None	4.7	white	Negative	Visual	533	NA	IL-17A	109.22531935333834	6.7711635137194	In	1.4194078373935077	Eligible	Eligible	Ineligible - missing co-variate information	3605	IL17A	Published	Menstrual cup	MSD	Serum progesterone
Hughes-2021	6020	6020_6/17/2016	2016-06-17	Follicular	Follicular	6	0.4	Negative	0	Negative	Negative	Negative	None	4.7	white	Negative	Visual	533	NA	IL-1a	3128.1440521487407	11.611091235458048	In	12.825625490399545	Eligible	Eligible	Ineligible - missing co-variate information	3552	IL1A	Published	Menstrual cup	MSD	Serum progesterone
Hughes-2021	6020	6020_6/17/2016	2016-06-17	Follicular	Follicular	6	0.4	Negative	0	Negative	Negative	Negative	None	4.7	white	Negative	Visual	533	NA	IL-1b	240.95188952431653	7.912601304389346	In	1.7503415311492638	Eligible	Eligible	Ineligible - missing co-variate information	3553	IL1B	Published	Menstrual cup	MSD	Serum progesterone
Hughes-2021	6020	6020_6/17/2016	2016-06-17	Follicular	Follicular	6	0.4	Negative	0	Negative	Negative	Negative	None	4.7	white	Negative	Visual	533	NA	IL-1RA	696626.9031460137	19.41002666410831	In	544.2881068188836	Eligible	Eligible	Ineligible - missing co-variate information	3557	IL1RN	Published	Menstrual cup	MSD	Serum progesterone
Hughes-2021	6020	6020_6/17/2016	2016-06-17	Follicular	Follicular	6	0.4	Negative	0	Negative	Negative	Negative	None	4.7	white	Negative	Visual	533	NA	IL-2	29.219475451271872	4.868858373965069	In	0.34335109081639975	Eligible	Eligible	Ineligible - missing co-variate information	3558	IL2	Published	Menstrual cup	MSD	Serum progesterone
Hughes-2021	6020	6020_6/17/2016	2016-06-17	Follicular	Follicular	6	0.4	Negative	0	Negative	Negative	Negative	None	4.7	white	Negative	Visual	533	NA	IL-6	262.71731812268393	8.037367494723647	In	4.648557619471496	Eligible	Eligible	Ineligible - missing co-variate information	3569	IL6	Published	Menstrual cup	MSD	Serum progesterone
Hughes-2021	6020	6020_6/17/2016	2016-06-17	Follicular	Follicular	6	0.4	Negative	0	Negative	Negative	Negative	None	4.7	white	Negative	Visual	533	NA	IL-8	9403.477382353145	13.1989786451291	In	31.15363483432419	Eligible	Eligible	Ineligible - missing co-variate information	3576	CXCL8	Published	Menstrual cup	MSD	Serum progesterone
Hughes-2021	6020	6020_6/17/2016	2016-06-17	Follicular	Follicular	6	0.4	Negative	0	Negative	Negative	Negative	None	4.7	white	Negative	Visual	533	NA	IP-10	11328.716711783705	13.46769682513839	In	3.7317935311424093	Eligible	Eligible	Ineligible - missing co-variate information	3627	CXCL10	Published	Menstrual cup	MSD	Serum progesterone
Hughes-2021	6020	6020_6/17/2016	2016-06-17	Follicular	Follicular	6	0.4	Negative	0	Negative	Negative	Negative	None	4.7	white	Negative	Visual	533	NA	MIG	44242.13115283507	15.433133261721824	In	210.02503787472824	Eligible	Eligible	Ineligible - missing co-variate information	4283	CXCL9	Published	Menstrual cup	MSD	Serum progesterone
Hughes-2021	6020	6020_6/17/2016	2016-06-17	Follicular	Follicular	6	0.4	Negative	0	Negative	Negative	Negative	None	4.7	white	Negative	Visual	533	NA	MIP-1b	664.6272716536641	9.376401682130988	In	1.1146523004073485	Eligible	Eligible	Ineligible - missing co-variate information	6351	CCL4	Published	Menstrual cup	MSD	Serum progesterone
Hughes-2021	6020	6020_6/17/2016	2016-06-17	Follicular	Follicular	6	0.4	Negative	0	Negative	Negative	Negative	None	4.7	white	Negative	Visual	533	NA	MIP-3a	9346.972026879102	13.190283360965841	In	12.071523751799912	Eligible	Eligible	Ineligible - missing co-variate information	6364	CCL20	Published	Menstrual cup	MSD	Serum progesterone
Hughes-2021	6020	6020_6/17/2016	2016-06-17	Follicular	Follicular	6	0.4	Negative	0	Negative	Negative	Negative	None	4.7	white	Negative	Visual	533	NA	RANTES	404.2289029236512	8.659028669864089	In	7.981894555955488	Eligible	Eligible	Ineligible - missing co-variate information	6352	CCL5	Published	Menstrual cup	MSD	Serum progesterone
Hughes-2021	6020	6020_6/17/2016	2016-06-17	Follicular	Follicular	6	0.4	Negative	0	Negative	Negative	Negative	None	4.7	white	Negative	Visual	533	NA	TNF-a	683.4231695074116	9.41663534881908	In	11.330560111625473	Eligible	Eligible	Ineligible - missing co-variate information	7124	TNF	Published	Menstrual cup	MSD	Serum progesterone
Hughes-2021	6020	6020_6/30/2016	2016-06-30	Follicular	Follicular	19	0.5	Negative	0	Negative	Negative	Negative	None	4	white	Negative	Visual	60	NA	IFN-y	35.65812002552696	5.156158737801326	In	1.565817747497529	Eligible	Eligible	Ineligible - missing co-variate information	3458	IFNG	Published	Menstrual cup	MSD	Serum progesterone
Hughes-2021	6020	6020_6/30/2016	2016-06-30	Follicular	Follicular	19	0.5	Negative	0	Negative	Negative	Negative	None	4	white	Negative	Visual	60	NA	IL-17A	13.596537661824799	3.7651674129763277	In	1.4194078373935077	Eligible	Eligible	Ineligible - missing co-variate information	3605	IL17A	Published	Menstrual cup	MSD	Serum progesterone
Hughes-2021	6020	6020_6/30/2016	2016-06-30	Follicular	Follicular	19	0.5	Negative	0	Negative	Negative	Negative	None	4	white	Negative	Visual	60	NA	IL-1a	497.7706851305355	8.959337458940348	In	12.825625490399545	Eligible	Eligible	Ineligible - missing co-variate information	3552	IL1A	Published	Menstrual cup	MSD	Serum progesterone
Hughes-2021	6020	6020_6/30/2016	2016-06-30	Follicular	Follicular	19	0.5	Negative	0	Negative	Negative	Negative	None	4	white	Negative	Visual	60	NA	IL-1b	67.14616538999961	6.069233106888627	In	1.7503415311492638	Eligible	Eligible	Ineligible - missing co-variate information	3553	IL1B	Published	Menstrual cup	MSD	Serum progesterone
Hughes-2021	6020	6020_6/30/2016	2016-06-30	Follicular	Follicular	19	0.5	Negative	0	Negative	Negative	Negative	None	4	white	Negative	Visual	60	NA	IL-1RA	109410.29570466337	16.739388979141	In	544.2881068188836	Eligible	Eligible	Ineligible - missing co-variate information	3557	IL1RN	Published	Menstrual cup	MSD	Serum progesterone
Hughes-2021	6020	6020_6/30/2016	2016-06-30	Follicular	Follicular	19	0.5	Negative	0	Negative	Negative	Negative	None	4	white	Negative	Visual	60	NA	IL-2	3.42706484160496	1.7769734885530142	In	0.34335109081639975	Eligible	Eligible	Ineligible - missing co-variate information	3558	IL2	Published	Menstrual cup	MSD	Serum progesterone
Hughes-2021	6020	6020_6/30/2016	2016-06-30	Follicular	Follicular	19	0.5	Negative	0	Negative	Negative	Negative	None	4	white	Negative	Visual	60	NA	IL-6	90.22586453618044	6.495469156851207	In	4.648557619471496	Eligible	Eligible	Ineligible - missing co-variate information	3569	IL6	Published	Menstrual cup	MSD	Serum progesterone
Hughes-2021	6020	6020_6/30/2016	2016-06-30	Follicular	Follicular	19	0.5	Negative	0	Negative	Negative	Negative	None	4	white	Negative	Visual	60	NA	IL-8	3903.0637410170975	11.930391308314784	In	31.15363483432419	Eligible	Eligible	Ineligible - missing co-variate information	3576	CXCL8	Published	Menstrual cup	MSD	Serum progesterone
Hughes-2021	6020	6020_6/30/2016	2016-06-30	Follicular	Follicular	19	0.5	Negative	0	Negative	Negative	Negative	None	4	white	Negative	Visual	60	NA	IP-10	1110.1551742479066	10.116545631031444	In	3.7317935311424093	Eligible	Eligible	Ineligible - missing co-variate information	3627	CXCL10	Published	Menstrual cup	MSD	Serum progesterone
Hughes-2021	6020	6020_6/30/2016	2016-06-30	Follicular	Follicular	19	0.5	Negative	0	Negative	Negative	Negative	None	4	white	Negative	Visual	60	NA	MIG	8917.791267915907	13.122470716623075	In	210.02503787472824	Eligible	Eligible	Ineligible - missing co-variate information	4283	CXCL9	Published	Menstrual cup	MSD	Serum progesterone
Hughes-2021	6020	6020_6/30/2016	2016-06-30	Follicular	Follicular	19	0.5	Negative	0	Negative	Negative	Negative	None	4	white	Negative	Visual	60	NA	MIP-1b	20.549323386889363	4.361018986971956	In	1.1146523004073485	Eligible	Eligible	Ineligible - missing co-variate information	6351	CCL4	Published	Menstrual cup	MSD	Serum progesterone
Hughes-2021	6020	6020_6/30/2016	2016-06-30	Follicular	Follicular	19	0.5	Negative	0	Negative	Negative	Negative	None	4	white	Negative	Visual	60	NA	MIP-3a	429.21528650996464	8.74555764839337	In	12.071523751799912	Eligible	Eligible	Ineligible - missing co-variate information	6364	CCL20	Published	Menstrual cup	MSD	Serum progesterone
Hughes-2021	6020	6020_6/30/2016	2016-06-30	Follicular	Follicular	19	0.5	Negative	0	Negative	Negative	Negative	None	4	white	Negative	Visual	60	NA	RANTES	62.20563720927877	5.958973421310041	In	7.981894555955488	Eligible	Eligible	Ineligible - missing co-variate information	6352	CCL5	Published	Menstrual cup	MSD	Serum progesterone
Hughes-2021	6020	6020_6/30/2016	2016-06-30	Follicular	Follicular	19	0.5	Negative	0	Negative	Negative	Negative	None	4	white	Negative	Visual	60	NA	TNF-a	201.97171567172126	7.6580094603892075	In	11.330560111625473	Eligible	Eligible	Ineligible - missing co-variate information	7124	TNF	Published	Menstrual cup	MSD	Serum progesterone
Hughes-2021	6020	6020_9/22/2016	2016-09-22	Follicular	Ring	76	0.9	Negative	0	Negative	Negative	Negative	NuvaRing	4.4	clear	Negative	Visual	48	NA	IFN-y	19.842161264686844	4.310497271621545	In	1.565817747497529	Ineligible - use of hormonal contraception or IUD	Ineligible - use of hormonal contraception or IUD	Ineligible - use of hormonal contraception or IUD	3458	IFNG	Published	Menstrual cup	MSD	Serum progesterone
Hughes-2021	6020	6020_9/22/2016	2016-09-22	Follicular	Ring	76	0.9	Negative	0	Negative	Negative	Negative	NuvaRing	4.4	clear	Negative	Visual	48	NA	IL-17A	8.729076999653259	3.125829113371132	In	1.4194078373935077	Ineligible - use of hormonal contraception or IUD	Ineligible - use of hormonal contraception or IUD	Ineligible - use of hormonal contraception or IUD	3605	IL17A	Published	Menstrual cup	MSD	Serum progesterone
Hughes-2021	6020	6020_9/22/2016	2016-09-22	Follicular	Ring	76	0.9	Negative	0	Negative	Negative	Negative	NuvaRing	4.4	clear	Negative	Visual	48	NA	IL-1a	773.1535271754362	9.594611112206824	In	12.825625490399545	Ineligible - use of hormonal contraception or IUD	Ineligible - use of hormonal contraception or IUD	Ineligible - use of hormonal contraception or IUD	3552	IL1A	Published	Menstrual cup	MSD	Serum progesterone
Hughes-2021	6020	6020_9/22/2016	2016-09-22	Follicular	Ring	76	0.9	Negative	0	Negative	Negative	Negative	NuvaRing	4.4	clear	Negative	Visual	48	NA	IL-1b	19.135585328485398	4.25818612641835	In	1.7503415311492638	Ineligible - use of hormonal contraception or IUD	Ineligible - use of hormonal contraception or IUD	Ineligible - use of hormonal contraception or IUD	3553	IL1B	Published	Menstrual cup	MSD	Serum progesterone
Hughes-2021	6020	6020_9/22/2016	2016-09-22	Follicular	Ring	76	0.9	Negative	0	Negative	Negative	Negative	NuvaRing	4.4	clear	Negative	Visual	48	NA	IL-1RA	301979.9063082921	18.20409303049769	In	544.2881068188836	Ineligible - use of hormonal contraception or IUD	Ineligible - use of hormonal contraception or IUD	Ineligible - use of hormonal contraception or IUD	3557	IL1RN	Published	Menstrual cup	MSD	Serum progesterone
Hughes-2021	6020	6020_9/22/2016	2016-09-22	Follicular	Ring	76	0.9	Negative	0	Negative	Negative	Negative	NuvaRing	4.4	clear	Negative	Visual	48	NA	IL-2	4.782374716919691	2.257727175022799	In	0.34335109081639975	Ineligible - use of hormonal contraception or IUD	Ineligible - use of hormonal contraception or IUD	Ineligible - use of hormonal contraception or IUD	3558	IL2	Published	Menstrual cup	MSD	Serum progesterone
Hughes-2021	6020	6020_9/22/2016	2016-09-22	Follicular	Ring	76	0.9	Negative	0	Negative	Negative	Negative	NuvaRing	4.4	clear	Negative	Visual	48	NA	IL-6	33.96461091194242	5.08596042210098	In	4.648557619471496	Ineligible - use of hormonal contraception or IUD	Ineligible - use of hormonal contraception or IUD	Ineligible - use of hormonal contraception or IUD	3569	IL6	Published	Menstrual cup	MSD	Serum progesterone
Hughes-2021	6020	6020_9/22/2016	2016-09-22	Follicular	Ring	76	0.9	Negative	0	Negative	Negative	Negative	NuvaRing	4.4	clear	Negative	Visual	48	NA	IL-8	1886.8410279118925	10.881757161281143	In	31.15363483432419	Ineligible - use of hormonal contraception or IUD	Ineligible - use of hormonal contraception or IUD	Ineligible - use of hormonal contraception or IUD	3576	CXCL8	Published	Menstrual cup	MSD	Serum progesterone
Hughes-2021	6020	6020_9/22/2016	2016-09-22	Follicular	Ring	76	0.9	Negative	0	Negative	Negative	Negative	NuvaRing	4.4	clear	Negative	Visual	48	NA	IP-10	1044.5184427239215	10.02862225049118	In	3.7317935311424093	Ineligible - use of hormonal contraception or IUD	Ineligible - use of hormonal contraception or IUD	Ineligible - use of hormonal contraception or IUD	3627	CXCL10	Published	Menstrual cup	MSD	Serum progesterone
Hughes-2021	6020	6020_9/22/2016	2016-09-22	Follicular	Ring	76	0.9	Negative	0	Negative	Negative	Negative	NuvaRing	4.4	clear	Negative	Visual	48	NA	MIG	3741.176060843945	11.869276145800667	In	210.02503787472824	Ineligible - use of hormonal contraception or IUD	Ineligible - use of hormonal contraception or IUD	Ineligible - use of hormonal contraception or IUD	4283	CXCL9	Published	Menstrual cup	MSD	Serum progesterone
Hughes-2021	6020	6020_9/22/2016	2016-09-22	Follicular	Ring	76	0.9	Negative	0	Negative	Negative	Negative	NuvaRing	4.4	clear	Negative	Visual	48	NA	MIP-1b	86.90285039858063	6.441331592852877	In	1.1146523004073485	Ineligible - use of hormonal contraception or IUD	Ineligible - use of hormonal contraception or IUD	Ineligible - use of hormonal contraception or IUD	6351	CCL4	Published	Menstrual cup	MSD	Serum progesterone
Hughes-2021	6020	6020_9/22/2016	2016-09-22	Follicular	Ring	76	0.9	Negative	0	Negative	Negative	Negative	NuvaRing	4.4	clear	Negative	Visual	48	NA	MIP-3a	744.2796052509574	9.5397008935397	In	12.071523751799912	Ineligible - use of hormonal contraception or IUD	Ineligible - use of hormonal contraception or IUD	Ineligible - use of hormonal contraception or IUD	6364	CCL20	Published	Menstrual cup	MSD	Serum progesterone
Hughes-2021	6020	6020_9/22/2016	2016-09-22	Follicular	Ring	76	0.9	Negative	0	Negative	Negative	Negative	NuvaRing	4.4	clear	Negative	Visual	48	NA	RANTES	53.917530961256666	5.752682527766402	In	7.981894555955488	Ineligible - use of hormonal contraception or IUD	Ineligible - use of hormonal contraception or IUD	Ineligible - use of hormonal contraception or IUD	6352	CCL5	Published	Menstrual cup	MSD	Serum progesterone
Hughes-2021	6020	6020_9/22/2016	2016-09-22	Follicular	Ring	76	0.9	Negative	0	Negative	Negative	Negative	NuvaRing	4.4	clear	Negative	Visual	48	NA	TNF-a	114.1400991929656	6.834661911670232	In	11.330560111625473	Ineligible - use of hormonal contraception or IUD	Ineligible - use of hormonal contraception or IUD	Ineligible - use of hormonal contraception or IUD	7124	TNF	Published	Menstrual cup	MSD	Serum progesterone
Hughes-2021	6027	6027_12/6/2016	2016-12-06	Other	Ring	30	NA	Negative	2	Negative	Positive	Positive	NuvaRing	4.4	brown	Positive	Visual	2	NA	IFN-y	404.97788834613254	8.661699329267693	In	1.565817747497529	Ineligible - use of hormonal contraception or IUD	Ineligible - use of hormonal contraception or IUD	Ineligible - use of hormonal contraception or IUD	3458	IFNG	Published	Menstrual cup	MSD	Serum progesterone
Hughes-2021	6027	6027_12/6/2016	2016-12-06	Other	Ring	30	NA	Negative	2	Negative	Positive	Positive	NuvaRing	4.4	brown	Positive	Visual	2	NA	IL-17A	136.11027526472384	7.0886321729567925	In	1.4194078373935077	Ineligible - use of hormonal contraception or IUD	Ineligible - use of hormonal contraception or IUD	Ineligible - use of hormonal contraception or IUD	3605	IL17A	Published	Menstrual cup	MSD	Serum progesterone
Hughes-2021	6027	6027_12/6/2016	2016-12-06	Other	Ring	30	NA	Negative	2	Negative	Positive	Positive	NuvaRing	4.4	brown	Positive	Visual	2	NA	IL-1a	588.7952230535361	9.201622156507744	In	12.825625490399545	Ineligible - use of hormonal contraception or IUD	Ineligible - use of hormonal contraception or IUD	Ineligible - use of hormonal contraception or IUD	3552	IL1A	Published	Menstrual cup	MSD	Serum progesterone
Hughes-2021	6027	6027_12/6/2016	2016-12-06	Other	Ring	30	NA	Negative	2	Negative	Positive	Positive	NuvaRing	4.4	brown	Positive	Visual	2	NA	IL-1b	32.25173613879042	5.011304919032756	In	1.7503415311492638	Ineligible - use of hormonal contraception or IUD	Ineligible - use of hormonal contraception or IUD	Ineligible - use of hormonal contraception or IUD	3553	IL1B	Published	Menstrual cup	MSD	Serum progesterone
Hughes-2021	6027	6027_12/6/2016	2016-12-06	Other	Ring	30	NA	Negative	2	Negative	Positive	Positive	NuvaRing	4.4	brown	Positive	Visual	2	NA	IL-1RA	578057.7193916354	19.140854028274504	In	544.2881068188836	Ineligible - use of hormonal contraception or IUD	Ineligible - use of hormonal contraception or IUD	Ineligible - use of hormonal contraception or IUD	3557	IL1RN	Published	Menstrual cup	MSD	Serum progesterone
Hughes-2021	6027	6027_12/6/2016	2016-12-06	Other	Ring	30	NA	Negative	2	Negative	Positive	Positive	NuvaRing	4.4	brown	Positive	Visual	2	NA	IL-2	74.57946704857704	6.220706582410258	In	0.34335109081639975	Ineligible - use of hormonal contraception or IUD	Ineligible - use of hormonal contraception or IUD	Ineligible - use of hormonal contraception or IUD	3558	IL2	Published	Menstrual cup	MSD	Serum progesterone
Hughes-2021	6027	6027_12/6/2016	2016-12-06	Other	Ring	30	NA	Negative	2	Negative	Positive	Positive	NuvaRing	4.4	brown	Positive	Visual	2	NA	IL-6	85.47760161850678	6.417474523455638	In	4.648557619471496	Ineligible - use of hormonal contraception or IUD	Ineligible - use of hormonal contraception or IUD	Ineligible - use of hormonal contraception or IUD	3569	IL6	Published	Menstrual cup	MSD	Serum progesterone
Hughes-2021	6027	6027_12/6/2016	2016-12-06	Other	Ring	30	NA	Negative	2	Negative	Positive	Positive	NuvaRing	4.4	brown	Positive	Visual	2	NA	IL-8	1631.221885194092	10.671737321093666	In	31.15363483432419	Ineligible - use of hormonal contraception or IUD	Ineligible - use of hormonal contraception or IUD	Ineligible - use of hormonal contraception or IUD	3576	CXCL8	Published	Menstrual cup	MSD	Serum progesterone
Hughes-2021	6027	6027_12/6/2016	2016-12-06	Other	Ring	30	NA	Negative	2	Negative	Positive	Positive	NuvaRing	4.4	brown	Positive	Visual	2	NA	IP-10	297.17374681230297	8.215162859430986	In	3.7317935311424093	Ineligible - use of hormonal contraception or IUD	Ineligible - use of hormonal contraception or IUD	Ineligible - use of hormonal contraception or IUD	3627	CXCL10	Published	Menstrual cup	MSD	Serum progesterone
Hughes-2021	6027	6027_12/6/2016	2016-12-06	Other	Ring	30	NA	Negative	2	Negative	Positive	Positive	NuvaRing	4.4	brown	Positive	Visual	2	NA	MIG	1748.0134423032714	10.771500563934065	In	210.02503787472824	Ineligible - use of hormonal contraception or IUD	Ineligible - use of hormonal contraception or IUD	Ineligible - use of hormonal contraception or IUD	4283	CXCL9	Published	Menstrual cup	MSD	Serum progesterone
Hughes-2021	6027	6027_12/6/2016	2016-12-06	Other	Ring	30	NA	Negative	2	Negative	Positive	Positive	NuvaRing	4.4	brown	Positive	Visual	2	NA	MIP-1b	94.33379342002084	6.559702778469353	In	1.1146523004073485	Ineligible - use of hormonal contraception or IUD	Ineligible - use of hormonal contraception or IUD	Ineligible - use of hormonal contraception or IUD	6351	CCL4	Published	Menstrual cup	MSD	Serum progesterone
Hughes-2021	6027	6027_12/6/2016	2016-12-06	Other	Ring	30	NA	Negative	2	Negative	Positive	Positive	NuvaRing	4.4	brown	Positive	Visual	2	NA	MIP-3a	621.1466829526323	9.278790188944532	In	12.071523751799912	Ineligible - use of hormonal contraception or IUD	Ineligible - use of hormonal contraception or IUD	Ineligible - use of hormonal contraception or IUD	6364	CCL20	Published	Menstrual cup	MSD	Serum progesterone
Hughes-2021	6027	6027_12/6/2016	2016-12-06	Other	Ring	30	NA	Negative	2	Negative	Positive	Positive	NuvaRing	4.4	brown	Positive	Visual	2	NA	RANTES	82.97400747884863	6.37458756201821	In	7.981894555955488	Ineligible - use of hormonal contraception or IUD	Ineligible - use of hormonal contraception or IUD	Ineligible - use of hormonal contraception or IUD	6352	CCL5	Published	Menstrual cup	MSD	Serum progesterone
Hughes-2021	6027	6027_12/6/2016	2016-12-06	Other	Ring	30	NA	Negative	2	Negative	Positive	Positive	NuvaRing	4.4	brown	Positive	Visual	2	NA	TNF-a	95.90943121076525	6.583600783874157	In	11.330560111625473	Ineligible - use of hormonal contraception or IUD	Ineligible - use of hormonal contraception or IUD	Ineligible - use of hormonal contraception or IUD	7124	TNF	Published	Menstrual cup	MSD	Serum progesterone
Hughes-2021	6028	6028_10/11/2016	2016-10-11	Follicular	Ring	13	0.4	Negative	3	Negative	Positive	Negative	NuvaRing	4.7	clear	Negative	Visual	71	NA	IFN-y	142.98748872498865	7.159745107798891	In	1.565817747497529	Ineligible - use of hormonal contraception or IUD	Ineligible - use of hormonal contraception or IUD	Ineligible - use of hormonal contraception or IUD	3458	IFNG	Published	Menstrual cup	MSD	Serum progesterone
Hughes-2021	6028	6028_10/11/2016	2016-10-11	Follicular	Ring	13	0.4	Negative	3	Negative	Positive	Negative	NuvaRing	4.7	clear	Negative	Visual	71	NA	IL-17A	9.0330488917600409	3.1752130174529443	In	1.4194078373935077	Ineligible - use of hormonal contraception or IUD	Ineligible - use of hormonal contraception or IUD	Ineligible - use of hormonal contraception or IUD	3605	IL17A	Published	Menstrual cup	MSD	Serum progesterone
Hughes-2021	6028	6028_10/11/2016	2016-10-11	Follicular	Ring	13	0.4	Negative	3	Negative	Positive	Negative	NuvaRing	4.7	clear	Negative	Visual	71	NA	IL-1a	484.1919415629255	8.919435258446665	In	12.825625490399545	Ineligible - use of hormonal contraception or IUD	Ineligible - use of hormonal contraception or IUD	Ineligible - use of hormonal contraception or IUD	3552	IL1A	Published	Menstrual cup	MSD	Serum progesterone
Hughes-2021	6028	6028_10/11/2016	2016-10-11	Follicular	Ring	13	0.4	Negative	3	Negative	Positive	Negative	NuvaRing	4.7	clear	Negative	Visual	71	NA	IL-1b	68.02309349413767	6.0879527120352694	In	1.7503415311492638	Ineligible - use of hormonal contraception or IUD	Ineligible - use of hormonal contraception or IUD	Ineligible - use of hormonal contraception or IUD	3553	IL1B	Published	Menstrual cup	MSD	Serum progesterone
Hughes-2021	6028	6028_10/11/2016	2016-10-11	Follicular	Ring	13	0.4	Negative	3	Negative	Positive	Negative	NuvaRing	4.7	clear	Negative	Visual	71	NA	IL-1RA	378943.19325671735	18.531622067030092	In	544.2881068188836	Ineligible - use of hormonal contraception or IUD	Ineligible - use of hormonal contraception or IUD	Ineligible - use of hormonal contraception or IUD	3557	IL1RN	Published	Menstrual cup	MSD	Serum progesterone
Hughes-2021	6028	6028_10/11/2016	2016-10-11	Follicular	Ring	13	0.4	Negative	3	Negative	Positive	Negative	NuvaRing	4.7	clear	Negative	Visual	71	NA	IL-2	14.986544133884625	3.905595834029337	In	0.34335109081639975	Ineligible - use of hormonal contraception or IUD	Ineligible - use of hormonal contraception or IUD	Ineligible - use of hormonal contraception or IUD	3558	IL2	Published	Menstrual cup	MSD	Serum progesterone
Hughes-2021	6028	6028_10/11/2016	2016-10-11	Follicular	Ring	13	0.4	Negative	3	Negative	Positive	Negative	NuvaRing	4.7	clear	Negative	Visual	71	NA	IL-6	39.878318005467236	5.31753265566797	In	4.648557619471496	Ineligible - use of hormonal contraception or IUD	Ineligible - use of hormonal contraception or IUD	Ineligible - use of hormonal contraception or IUD	3569	IL6	Published	Menstrual cup	MSD	Serum progesterone
Hughes-2021	6028	6028_10/11/2016	2016-10-11	Follicular	Ring	13	0.4	Negative	3	Negative	Positive	Negative	NuvaRing	4.7	clear	Negative	Visual	71	NA	IL-8	2059.4713551447117	11.008058344794906	In	31.15363483432419	Ineligible - use of hormonal contraception or IUD	Ineligible - use of hormonal contraception or IUD	Ineligible - use of hormonal contraception or IUD	3576	CXCL8	Published	Menstrual cup	MSD	Serum progesterone
Hughes-2021	6028	6028_10/11/2016	2016-10-11	Follicular	Ring	13	0.4	Negative	3	Negative	Positive	Negative	NuvaRing	4.7	clear	Negative	Visual	71	NA	IP-10	328.2707173869761	8.358742253225795	In	3.7317935311424093	Ineligible - use of hormonal contraception or IUD	Ineligible - use of hormonal contraception or IUD	Ineligible - use of hormonal contraception or IUD	3627	CXCL10	Published	Menstrual cup	MSD	Serum progesterone
Hughes-2021	6028	6028_10/11/2016	2016-10-11	Follicular	Ring	13	0.4	Negative	3	Negative	Positive	Negative	NuvaRing	4.7	clear	Negative	Visual	71	NA	MIG	1707.653408988174	10.737799475150979	In	210.02503787472824	Ineligible - use of hormonal contraception or IUD	Ineligible - use of hormonal contraception or IUD	Ineligible - use of hormonal contraception or IUD	4283	CXCL9	Published	Menstrual cup	MSD	Serum progesterone
Hughes-2021	6028	6028_10/11/2016	2016-10-11	Follicular	Ring	13	0.4	Negative	3	Negative	Positive	Negative	NuvaRing	4.7	clear	Negative	Visual	71	NA	MIP-1b	31.166628176337838	4.961930177460358	In	1.1146523004073485	Ineligible - use of hormonal contraception or IUD	Ineligible - use of hormonal contraception or IUD	Ineligible - use of hormonal contraception or IUD	6351	CCL4	Published	Menstrual cup	MSD	Serum progesterone
Hughes-2021	6028	6028_10/11/2016	2016-10-11	Follicular	Ring	13	0.4	Negative	3	Negative	Positive	Negative	NuvaRing	4.7	clear	Negative	Visual	71	NA	MIP-3a	157.8072098916917	7.302019310445296	In	12.071523751799912	Ineligible - use of hormonal contraception or IUD	Ineligible - use of hormonal contraception or IUD	Ineligible - use of hormonal contraception or IUD	6364	CCL20	Published	Menstrual cup	MSD	Serum progesterone
Hughes-2021	6028	6028_10/11/2016	2016-10-11	Follicular	Ring	13	0.4	Negative	3	Negative	Positive	Negative	NuvaRing	4.7	clear	Negative	Visual	71	NA	RANTES	905.0448988919964	9.82184555523251	In	7.981894555955488	Ineligible - use of hormonal contraception or IUD	Ineligible - use of hormonal contraception or IUD	Ineligible - use of hormonal contraception or IUD	6352	CCL5	Published	Menstrual cup	MSD	Serum progesterone
Hughes-2021	6028	6028_10/11/2016	2016-10-11	Follicular	Ring	13	0.4	Negative	3	Negative	Positive	Negative	NuvaRing	4.7	clear	Negative	Visual	71	NA	TNF-a	129.1274689439555	7.012652123756817	In	11.330560111625473	Ineligible - use of hormonal contraception or IUD	Ineligible - use of hormonal contraception or IUD	Ineligible - use of hormonal contraception or IUD	7124	TNF	Published	Menstrual cup	MSD	Serum progesterone
Hughes-2021	6028	6028_8/4/2016	2016-08-04	Follicular	Follicular	20	0.5	Negative	0	Negative	Positive	Negative	None	4.4	clear	Negative	Visual	3	Negative	IFN-y	55.97567916149601	5.8067282225115155	In	1.565817747497529	Eligible	Eligible	Eligible	3458	IFNG	Published	Menstrual cup	MSD	Serum progesterone
Hughes-2021	6028	6028_8/4/2016	2016-08-04	Follicular	Follicular	20	0.5	Negative	0	Negative	Positive	Negative	None	4.4	clear	Negative	Visual	3	Negative	IL-17A	163.046233074018	7.3491373000533065	In	1.4194078373935077	Eligible	Eligible	Eligible	3605	IL17A	Published	Menstrual cup	MSD	Serum progesterone
Hughes-2021	6028	6028_8/4/2016	2016-08-04	Follicular	Follicular	20	0.5	Negative	0	Negative	Positive	Negative	None	4.4	clear	Negative	Visual	3	Negative	IL-1a	2022.699322559778	10.982066161606333	In	12.825625490399545	Eligible	Eligible	Eligible	3552	IL1A	Published	Menstrual cup	MSD	Serum progesterone
Hughes-2021	6028	6028_8/4/2016	2016-08-04	Follicular	Follicular	20	0.5	Negative	0	Negative	Positive	Negative	None	4.4	clear	Negative	Visual	3	Negative	IL-1b	1363.7349385490504	10.413347547791659	In	1.7503415311492638	Eligible	Eligible	Eligible	3553	IL1B	Published	Menstrual cup	MSD	Serum progesterone
Hughes-2021	6028	6028_8/4/2016	2016-08-04	Follicular	Follicular	20	0.5	Negative	0	Negative	Positive	Negative	None	4.4	clear	Negative	Visual	3	Negative	IL-1RA	629541.3389659108	19.26394159036832	In	544.2881068188836	Eligible	Eligible	Eligible	3557	IL1RN	Published	Menstrual cup	MSD	Serum progesterone
Hughes-2021	6028	6028_8/4/2016	2016-08-04	Follicular	Follicular	20	0.5	Negative	0	Negative	Positive	Negative	None	4.4	clear	Negative	Visual	3	Negative	IL-2	13.381969266061427	3.742218530846473	In	0.34335109081639975	Eligible	Eligible	Eligible	3558	IL2	Published	Menstrual cup	MSD	Serum progesterone
Hughes-2021	6028	6028_8/4/2016	2016-08-04	Follicular	Follicular	20	0.5	Negative	0	Negative	Positive	Negative	None	4.4	clear	Negative	Visual	3	Negative	IL-6	232.10386333416452	7.858626726100611	In	4.648557619471496	Eligible	Eligible	Eligible	3569	IL6	Published	Menstrual cup	MSD	Serum progesterone
Hughes-2021	6028	6028_8/4/2016	2016-08-04	Follicular	Follicular	20	0.5	Negative	0	Negative	Positive	Negative	None	4.4	clear	Negative	Visual	3	Negative	IL-8	6512.899062116687	12.66908415240614	In	31.15363483432419	Eligible	Eligible	Eligible	3576	CXCL8	Published	Menstrual cup	MSD	Serum progesterone
Hughes-2021	6028	6028_8/4/2016	2016-08-04	Follicular	Follicular	20	0.5	Negative	0	Negative	Positive	Negative	None	4.4	clear	Negative	Visual	3	Negative	IP-10	2317.017462020132	11.178053201663664	In	3.7317935311424093	Eligible	Eligible	Eligible	3627	CXCL10	Published	Menstrual cup	MSD	Serum progesterone
Hughes-2021	6028	6028_8/4/2016	2016-08-04	Follicular	Follicular	20	0.5	Negative	0	Negative	Positive	Negative	None	4.4	clear	Negative	Visual	3	Negative	MIG	13777.859195009363	13.750064118921188	In	210.02503787472824	Eligible	Eligible	Eligible	4283	CXCL9	Published	Menstrual cup	MSD	Serum progesterone
Hughes-2021	6028	6028_8/4/2016	2016-08-04	Follicular	Follicular	20	0.5	Negative	0	Negative	Positive	Negative	None	4.4	clear	Negative	Visual	3	Negative	MIP-1b	2027.3738210123115	10.985396411945825	In	1.1146523004073485	Eligible	Eligible	Eligible	6351	CCL4	Published	Menstrual cup	MSD	Serum progesterone
Hughes-2021	6028	6028_8/4/2016	2016-08-04	Follicular	Follicular	20	0.5	Negative	0	Negative	Positive	Negative	None	4.4	clear	Negative	Visual	3	Negative	MIP-3a	2995.735719462763	11.548694641089636	In	12.071523751799912	Eligible	Eligible	Eligible	6364	CCL20	Published	Menstrual cup	MSD	Serum progesterone
Hughes-2021	6028	6028_8/4/2016	2016-08-04	Follicular	Follicular	20	0.5	Negative	0	Negative	Positive	Negative	None	4.4	clear	Negative	Visual	3	Negative	RANTES	48.92325760663615	5.61244856531986	In	7.981894555955488	Eligible	Eligible	Eligible	6352	CCL5	Published	Menstrual cup	MSD	Serum progesterone
Hughes-2021	6028	6028_8/4/2016	2016-08-04	Follicular	Follicular	20	0.5	Negative	0	Negative	Positive	Negative	None	4.4	clear	Negative	Visual	3	Negative	TNF-a	206.75765200694264	7.69179691364858	In	11.330560111625473	Eligible	Eligible	Eligible	7124	TNF	Published	Menstrual cup	MSD	Serum progesterone
Hughes-2021	6028	6028_9/13/2016	2016-09-13	Follicular	Follicular	10	0.9	Negative	0	Negative	Positive	Negative	None	4.7	clear	Negative	Visual	43	NA	IFN-y	29.410407041298793	4.878254846211949	In	1.565817747497529	Eligible	Eligible	Ineligible - missing co-variate information	3458	IFNG	Published	Menstrual cup	MSD	Serum progesterone
Hughes-2021	6028	6028_9/13/2016	2016-09-13	Follicular	Follicular	10	0.9	Negative	0	Negative	Positive	Negative	None	4.7	clear	Negative	Visual	43	NA	IL-17A	2.0293301310446608	1.0210035815452534	In	1.4194078373935077	Eligible	Eligible	Ineligible - missing co-variate information	3605	IL17A	Published	Menstrual cup	MSD	Serum progesterone
Hughes-2021	6028	6028_9/13/2016	2016-09-13	Follicular	Follicular	10	0.9	Negative	0	Negative	Positive	Negative	None	4.7	clear	Negative	Visual	43	NA	IL-1a	66.40143205396433	6.053142450840195	In	12.825625490399545	Eligible	Eligible	Ineligible - missing co-variate information	3552	IL1A	Published	Menstrual cup	MSD	Serum progesterone
Hughes-2021	6028	6028_9/13/2016	2016-09-13	Follicular	Follicular	10	0.9	Negative	0	Negative	Positive	Negative	None	4.7	clear	Negative	Visual	43	NA	IL-1b	2.751487199055733	1.4602116167276873	In	1.7503415311492638	Eligible	Eligible	Ineligible - missing co-variate information	3553	IL1B	Published	Menstrual cup	MSD	Serum progesterone
Hughes-2021	6028	6028_9/13/2016	2016-09-13	Follicular	Follicular	10	0.9	Negative	0	Negative	Positive	Negative	None	4.7	clear	Negative	Visual	43	NA	IL-1RA	126970.31191012643	16.95413168114306	In	544.2881068188836	Eligible	Eligible	Ineligible - missing co-variate information	3557	IL1RN	Published	Menstrual cup	MSD	Serum progesterone
Hughes-2021	6028	6028_9/13/2016	2016-09-13	Follicular	Follicular	10	0.9	Negative	0	Negative	Positive	Negative	None	4.7	clear	Negative	Visual	43	NA	IL-2	13.411010341505078	3.7453460241336005	In	0.34335109081639975	Eligible	Eligible	Ineligible - missing co-variate information	3558	IL2	Published	Menstrual cup	MSD	Serum progesterone
Hughes-2021	6028	6028_9/13/2016	2016-09-13	Follicular	Follicular	10	0.9	Negative	0	Negative	Positive	Negative	None	4.7	clear	Negative	Visual	43	NA	IL-6	17.677732561597427	4.143861333874514	In	4.648557619471496	Eligible	Eligible	Ineligible - missing co-variate information	3569	IL6	Published	Menstrual cup	MSD	Serum progesterone
Hughes-2021	6028	6028_9/13/2016	2016-09-13	Follicular	Follicular	10	0.9	Negative	0	Negative	Positive	Negative	None	4.7	clear	Negative	Visual	43	NA	IL-8	428.02186501393084	8.741540686731625	In	31.15363483432419	Eligible	Eligible	Ineligible - missing co-variate information	3576	CXCL8	Published	Menstrual cup	MSD	Serum progesterone
Hughes-2021	6028	6028_9/13/2016	2016-09-13	Follicular	Follicular	10	0.9	Negative	0	Negative	Positive	Negative	None	4.7	clear	Negative	Visual	43	NA	IP-10	32.07318482639722	5.003295713559851	In	3.7317935311424093	Eligible	Eligible	Ineligible - missing co-variate information	3627	CXCL10	Published	Menstrual cup	MSD	Serum progesterone
Hughes-2021	6028	6028_9/13/2016	2016-09-13	Follicular	Follicular	10	0.9	Negative	0	Negative	Positive	Negative	None	4.7	clear	Negative	Visual	43	NA	MIG	344.7504679652419	8.429408699833562	In	210.02503787472824	Eligible	Eligible	Ineligible - missing co-variate information	4283	CXCL9	Published	Menstrual cup	MSD	Serum progesterone
Hughes-2021	6028	6028_9/13/2016	2016-09-13	Follicular	Follicular	10	0.9	Negative	0	Negative	Positive	Negative	None	4.7	clear	Negative	Visual	43	NA	MIP-1b	0.5573261502036743	-0.8434062474392972	Below	1.1146523004073485	Eligible	Eligible	Ineligible - missing co-variate information	6351	CCL4	Published	Menstrual cup	MSD	Serum progesterone
Hughes-2021	6028	6028_9/13/2016	2016-09-13	Follicular	Follicular	10	0.9	Negative	0	Negative	Positive	Negative	None	4.7	clear	Negative	Visual	43	NA	MIP-3a	6.035761875899956	2.5935358894903624	Below	12.071523751799912	Eligible	Eligible	Ineligible - missing co-variate information	6364	CCL20	Published	Menstrual cup	MSD	Serum progesterone
Hughes-2021	6028	6028_9/13/2016	2016-09-13	Follicular	Follicular	10	0.9	Negative	0	Negative	Positive	Negative	None	4.7	clear	Negative	Visual	43	NA	RANTES	3.990947277977744	1.996731220392042	Below	7.981894555955488	Eligible	Eligible	Ineligible - missing co-variate information	6352	CCL5	Published	Menstrual cup	MSD	Serum progesterone
Hughes-2021	6028	6028_9/13/2016	2016-09-13	Follicular	Follicular	10	0.9	Negative	0	Negative	Positive	Negative	None	4.7	clear	Negative	Visual	43	NA	TNF-a	81.06168454249638	6.340948251222692	In	11.330560111625473	Eligible	Eligible	Ineligible - missing co-variate information	7124	TNF	Published	Menstrual cup	MSD	Serum progesterone
Hughes-2021	6032	6032_1/12/2017	2017-01-12	Follicular	Ring	1	0.4	Negative	1	Negative	Negative	Negative	NuvaRing	4.7	bloody	Positive	Visual	34	Positive	IFN-y	39.154326375883514	5.291099822484979	In	1.565817747497529	Ineligible - use of hormonal contraception or IUD	Ineligible - use of hormonal contraception or IUD	Ineligible - use of hormonal contraception or IUD	3458	IFNG	Published	Menstrual cup	MSD	Serum progesterone
Hughes-2021	6032	6032_1/12/2017	2017-01-12	Follicular	Ring	1	0.4	Negative	1	Negative	Negative	Negative	NuvaRing	4.7	bloody	Positive	Visual	34	Positive	IL-17A	10.706824590997773	3.4204587667507953	In	1.4194078373935077	Ineligible - use of hormonal contraception or IUD	Ineligible - use of hormonal contraception or IUD	Ineligible - use of hormonal contraception or IUD	3605	IL17A	Published	Menstrual cup	MSD	Serum progesterone
Hughes-2021	6032	6032_1/12/2017	2017-01-12	Follicular	Ring	1	0.4	Negative	1	Negative	Negative	Negative	NuvaRing	4.7	bloody	Positive	Visual	34	Positive	IL-1a	1673.8054546151068	10.708916138731698	In	12.825625490399545	Ineligible - use of hormonal contraception or IUD	Ineligible - use of hormonal contraception or IUD	Ineligible - use of hormonal contraception or IUD	3552	IL1A	Published	Menstrual cup	MSD	Serum progesterone
Hughes-2021	6032	6032_1/12/2017	2017-01-12	Follicular	Ring	1	0.4	Negative	1	Negative	Negative	Negative	NuvaRing	4.7	bloody	Positive	Visual	34	Positive	IL-1b	52.12558682220317	5.703919815185036	In	1.7503415311492638	Ineligible - use of hormonal contraception or IUD	Ineligible - use of hormonal contraception or IUD	Ineligible - use of hormonal contraception or IUD	3553	IL1B	Published	Menstrual cup	MSD	Serum progesterone
Hughes-2021	6032	6032_1/12/2017	2017-01-12	Follicular	Ring	1	0.4	Negative	1	Negative	Negative	Negative	NuvaRing	4.7	bloody	Positive	Visual	34	Positive	IL-1RA	872456.4804487044	19.734723643573737	In	544.2881068188836	Ineligible - use of hormonal contraception or IUD	Ineligible - use of hormonal contraception or IUD	Ineligible - use of hormonal contraception or IUD	3557	IL1RN	Published	Menstrual cup	MSD	Serum progesterone
Hughes-2021	6032	6032_1/12/2017	2017-01-12	Follicular	Ring	1	0.4	Negative	1	Negative	Negative	Negative	NuvaRing	4.7	bloody	Positive	Visual	34	Positive	IL-2	3.5486899096266784	1.8272865148358732	In	0.34335109081639975	Ineligible - use of hormonal contraception or IUD	Ineligible - use of hormonal contraception or IUD	Ineligible - use of hormonal contraception or IUD	3558	IL2	Published	Menstrual cup	MSD	Serum progesterone
Hughes-2021	6032	6032_1/12/2017	2017-01-12	Follicular	Ring	1	0.4	Negative	1	Negative	Negative	Negative	NuvaRing	4.7	bloody	Positive	Visual	34	Positive	IL-6	727.7731765135667	9.507345068621254	In	4.648557619471496	Ineligible - use of hormonal contraception or IUD	Ineligible - use of hormonal contraception or IUD	Ineligible - use of hormonal contraception or IUD	3569	IL6	Published	Menstrual cup	MSD	Serum progesterone
Hughes-2021	6032	6032_1/12/2017	2017-01-12	Follicular	Ring	1	0.4	Negative	1	Negative	Negative	Negative	NuvaRing	4.7	bloody	Positive	Visual	34	Positive	IL-8	10236.037832786005	13.321369764305164	In	31.15363483432419	Ineligible - use of hormonal contraception or IUD	Ineligible - use of hormonal contraception or IUD	Ineligible - use of hormonal contraception or IUD	3576	CXCL8	Published	Menstrual cup	MSD	Serum progesterone
Hughes-2021	6032	6032_1/12/2017	2017-01-12	Follicular	Ring	1	0.4	Negative	1	Negative	Negative	Negative	NuvaRing	4.7	bloody	Positive	Visual	34	Positive	IP-10	1142.265329923135	10.157682089218232	In	3.7317935311424093	Ineligible - use of hormonal contraception or IUD	Ineligible - use of hormonal contraception or IUD	Ineligible - use of hormonal contraception or IUD	3627	CXCL10	Published	Menstrual cup	MSD	Serum progesterone
Hughes-2021	6032	6032_1/12/2017	2017-01-12	Follicular	Ring	1	0.4	Negative	1	Negative	Negative	Negative	NuvaRing	4.7	bloody	Positive	Visual	34	Positive	MIG	6150.560673540216	12.586502214474432	In	210.02503787472824	Ineligible - use of hormonal contraception or IUD	Ineligible - use of hormonal contraception or IUD	Ineligible - use of hormonal contraception or IUD	4283	CXCL9	Published	Menstrual cup	MSD	Serum progesterone
Hughes-2021	6032	6032_1/12/2017	2017-01-12	Follicular	Ring	1	0.4	Negative	1	Negative	Negative	Negative	NuvaRing	4.7	bloody	Positive	Visual	34	Positive	MIP-1b	286.08418364866947	8.160295929300984	In	1.1146523004073485	Ineligible - use of hormonal contraception or IUD	Ineligible - use of hormonal contraception or IUD	Ineligible - use of hormonal contraception or IUD	6351	CCL4	Published	Menstrual cup	MSD	Serum progesterone
Hughes-2021	6032	6032_1/12/2017	2017-01-12	Follicular	Ring	1	0.4	Negative	1	Negative	Negative	Negative	NuvaRing	4.7	bloody	Positive	Visual	34	Positive	MIP-3a	451.02124347592337	8.817051576992819	In	12.071523751799912	Ineligible - use of hormonal contraception or IUD	Ineligible - use of hormonal contraception or IUD	Ineligible - use of hormonal contraception or IUD	6364	CCL20	Published	Menstrual cup	MSD	Serum progesterone
Hughes-2021	6032	6032_1/12/2017	2017-01-12	Follicular	Ring	1	0.4	Negative	1	Negative	Negative	Negative	NuvaRing	4.7	bloody	Positive	Visual	34	Positive	RANTES	98611.06741066446	16.589461953155087	In	7.981894555955488	Ineligible - use of hormonal contraception or IUD	Ineligible - use of hormonal contraception or IUD	Ineligible - use of hormonal contraception or IUD	6352	CCL5	Published	Menstrual cup	MSD	Serum progesterone
Hughes-2021	6032	6032_1/12/2017	2017-01-12	Follicular	Ring	1	0.4	Negative	1	Negative	Negative	Negative	NuvaRing	4.7	bloody	Positive	Visual	34	Positive	TNF-a	174.63889351573064	7.44823108455857	In	11.330560111625473	Ineligible - use of hormonal contraception or IUD	Ineligible - use of hormonal contraception or IUD	Ineligible - use of hormonal contraception or IUD	7124	TNF	Published	Menstrual cup	MSD	Serum progesterone
Hughes-2021	6032	6032_10/18/2016	2016-10-18	Follicular	Follicular	10	0.3	Negative	1	Negative	Negative	Negative	None	4.4	white	Negative	Visual	12	Positive	IFN-y	7.611046519761114	2.9280948381000886	In	1.565817747497529	Eligible	Eligible	Eligible	3458	IFNG	Published	Menstrual cup	MSD	Serum progesterone
Hughes-2021	6032	6032_10/18/2016	2016-10-18	Follicular	Follicular	10	0.3	Negative	1	Negative	Negative	Negative	None	4.4	white	Negative	Visual	12	Positive	IL-17A	6.139173646183016	2.6180444769658604	In	1.4194078373935077	Eligible	Eligible	Eligible	3605	IL17A	Published	Menstrual cup	MSD	Serum progesterone
Hughes-2021	6032	6032_10/18/2016	2016-10-18	Follicular	Follicular	10	0.3	Negative	1	Negative	Negative	Negative	None	4.4	white	Negative	Visual	12	Positive	IL-1a	2457.828786737394	11.263168705202585	In	12.825625490399545	Eligible	Eligible	Eligible	3552	IL1A	Published	Menstrual cup	MSD	Serum progesterone
Hughes-2021	6032	6032_10/18/2016	2016-10-18	Follicular	Follicular	10	0.3	Negative	1	Negative	Negative	Negative	None	4.4	white	Negative	Visual	12	Positive	IL-1b	18.001995120687816	4.170084900954302	In	1.7503415311492638	Eligible	Eligible	Eligible	3553	IL1B	Published	Menstrual cup	MSD	Serum progesterone
Hughes-2021	6032	6032_10/18/2016	2016-10-18	Follicular	Follicular	10	0.3	Negative	1	Negative	Negative	Negative	None	4.4	white	Negative	Visual	12	Positive	IL-1RA	300912.4266545417	18.198984160711575	In	544.2881068188836	Eligible	Eligible	Eligible	3557	IL1RN	Published	Menstrual cup	MSD	Serum progesterone
Hughes-2021	6032	6032_10/18/2016	2016-10-18	Follicular	Follicular	10	0.3	Negative	1	Negative	Negative	Negative	None	4.4	white	Negative	Visual	12	Positive	IL-2	4.489741453969192	2.1666323683926696	In	0.34335109081639975	Eligible	Eligible	Eligible	3558	IL2	Published	Menstrual cup	MSD	Serum progesterone
Hughes-2021	6032	6032_10/18/2016	2016-10-18	Follicular	Follicular	10	0.3	Negative	1	Negative	Negative	Negative	None	4.4	white	Negative	Visual	12	Positive	IL-6	75.90617503160966	6.246145349765339	In	4.648557619471496	Eligible	Eligible	Eligible	3569	IL6	Published	Menstrual cup	MSD	Serum progesterone
Hughes-2021	6032	6032_10/18/2016	2016-10-18	Follicular	Follicular	10	0.3	Negative	1	Negative	Negative	Negative	None	4.4	white	Negative	Visual	12	Positive	IL-8	1391.4798115202657	10.442404261940387	In	31.15363483432419	Eligible	Eligible	Eligible	3576	CXCL8	Published	Menstrual cup	MSD	Serum progesterone
Hughes-2021	6032	6032_10/18/2016	2016-10-18	Follicular	Follicular	10	0.3	Negative	1	Negative	Negative	Negative	None	4.4	white	Negative	Visual	12	Positive	IP-10	168.64282083338455	7.39782709355307	In	3.7317935311424093	Eligible	Eligible	Eligible	3627	CXCL10	Published	Menstrual cup	MSD	Serum progesterone
Hughes-2021	6032	6032_10/18/2016	2016-10-18	Follicular	Follicular	10	0.3	Negative	1	Negative	Negative	Negative	None	4.4	white	Negative	Visual	12	Positive	MIG	1484.1809940736396	10.535451322261123	In	210.02503787472824	Eligible	Eligible	Eligible	4283	CXCL9	Published	Menstrual cup	MSD	Serum progesterone
Hughes-2021	6032	6032_10/18/2016	2016-10-18	Follicular	Follicular	10	0.3	Negative	1	Negative	Negative	Negative	None	4.4	white	Negative	Visual	12	Positive	MIP-1b	12.050251186906745	3.590991314564816	In	1.1146523004073485	Eligible	Eligible	Eligible	6351	CCL4	Published	Menstrual cup	MSD	Serum progesterone
Hughes-2021	6032	6032_10/18/2016	2016-10-18	Follicular	Follicular	10	0.3	Negative	1	Negative	Negative	Negative	None	4.4	white	Negative	Visual	12	Positive	MIP-3a	181.53915903911815	7.504136969169326	In	12.071523751799912	Eligible	Eligible	Eligible	6364	CCL20	Published	Menstrual cup	MSD	Serum progesterone
Hughes-2021	6032	6032_10/18/2016	2016-10-18	Follicular	Follicular	10	0.3	Negative	1	Negative	Negative	Negative	None	4.4	white	Negative	Visual	12	Positive	RANTES	85.58682539212131	6.419316830716218	In	7.981894555955488	Eligible	Eligible	Eligible	6352	CCL5	Published	Menstrual cup	MSD	Serum progesterone
Hughes-2021	6032	6032_10/18/2016	2016-10-18	Follicular	Follicular	10	0.3	Negative	1	Negative	Negative	Negative	None	4.4	white	Negative	Visual	12	Positive	TNF-a	71.9397201028525	6.16871664125234	In	11.330560111625473	Eligible	Eligible	Eligible	7124	TNF	Published	Menstrual cup	MSD	Serum progesterone
Hughes-2021	6032	6032_9/29/2016	2016-09-29	Other	Luteal	24	3	Negative	0	Negative	Negative	Negative	None	4	white	Negative	Visual	12	Positive	IFN-y	5.264840810193167	2.39638991001321	In	1.565817747497529	Eligible	Ineligible - serum progesterone outside of allowed windows	Ineligible - serum progesterone outside of allowed windows	3458	IFNG	Published	Menstrual cup	MSD	Serum progesterone
Hughes-2021	6032	6032_9/29/2016	2016-09-29	Other	Luteal	24	3	Negative	0	Negative	Negative	Negative	None	4	white	Negative	Visual	12	Positive	IL-17A	4.467056030222186	2.15932435045866	In	1.4194078373935077	Eligible	Ineligible - serum progesterone outside of allowed windows	Ineligible - serum progesterone outside of allowed windows	3605	IL17A	Published	Menstrual cup	MSD	Serum progesterone
Hughes-2021	6032	6032_9/29/2016	2016-09-29	Other	Luteal	24	3	Negative	0	Negative	Negative	Negative	None	4	white	Negative	Visual	12	Positive	IL-1a	790.826600380206	9.627217588397722	In	12.825625490399545	Eligible	Ineligible - serum progesterone outside of allowed windows	Ineligible - serum progesterone outside of allowed windows	3552	IL1A	Published	Menstrual cup	MSD	Serum progesterone
Hughes-2021	6032	6032_9/29/2016	2016-09-29	Other	Luteal	24	3	Negative	0	Negative	Negative	Negative	None	4	white	Negative	Visual	12	Positive	IL-1b	3.1698362980501664	1.6644083362355038	In	1.7503415311492638	Eligible	Ineligible - serum progesterone outside of allowed windows	Ineligible - serum progesterone outside of allowed windows	3553	IL1B	Published	Menstrual cup	MSD	Serum progesterone
Hughes-2021	6032	6032_9/29/2016	2016-09-29	Other	Luteal	24	3	Negative	0	Negative	Negative	Negative	None	4	white	Negative	Visual	12	Positive	IL-1RA	195725.89818624957	17.578475138489612	In	544.2881068188836	Eligible	Ineligible - serum progesterone outside of allowed windows	Ineligible - serum progesterone outside of allowed windows	3557	IL1RN	Published	Menstrual cup	MSD	Serum progesterone
Hughes-2021	6032	6032_9/29/2016	2016-09-29	Other	Luteal	24	3	Negative	0	Negative	Negative	Negative	None	4	white	Negative	Visual	12	Positive	IL-2	3.42706484160496	1.7769734885530142	In	0.34335109081639975	Eligible	Ineligible - serum progesterone outside of allowed windows	Ineligible - serum progesterone outside of allowed windows	3558	IL2	Published	Menstrual cup	MSD	Serum progesterone
Hughes-2021	6032	6032_9/29/2016	2016-09-29	Other	Luteal	24	3	Negative	0	Negative	Negative	Negative	None	4	white	Negative	Visual	12	Positive	IL-6	44.682909265618115	5.481651216394343	In	4.648557619471496	Eligible	Ineligible - serum progesterone outside of allowed windows	Ineligible - serum progesterone outside of allowed windows	3569	IL6	Published	Menstrual cup	MSD	Serum progesterone
Hughes-2021	6032	6032_9/29/2016	2016-09-29	Other	Luteal	24	3	Negative	0	Negative	Negative	Negative	None	4	white	Negative	Visual	12	Positive	IL-8	327.0855467029542	8.353524200614968	In	31.15363483432419	Eligible	Ineligible - serum progesterone outside of allowed windows	Ineligible - serum progesterone outside of allowed windows	3576	CXCL8	Published	Menstrual cup	MSD	Serum progesterone
Hughes-2021	6032	6032_9/29/2016	2016-09-29	Other	Luteal	24	3	Negative	0	Negative	Negative	Negative	None	4	white	Negative	Visual	12	Positive	IP-10	200.01623952509394	7.643973328430696	In	3.7317935311424093	Eligible	Ineligible - serum progesterone outside of allowed windows	Ineligible - serum progesterone outside of allowed windows	3627	CXCL10	Published	Menstrual cup	MSD	Serum progesterone
Hughes-2021	6032	6032_9/29/2016	2016-09-29	Other	Luteal	24	3	Negative	0	Negative	Negative	Negative	None	4	white	Negative	Visual	12	Positive	MIG	1370.1452958499385	10.42011317528396	In	210.02503787472824	Eligible	Ineligible - serum progesterone outside of allowed windows	Ineligible - serum progesterone outside of allowed windows	4283	CXCL9	Published	Menstrual cup	MSD	Serum progesterone
Hughes-2021	6032	6032_9/29/2016	2016-09-29	Other	Luteal	24	3	Negative	0	Negative	Negative	Negative	None	4	white	Negative	Visual	12	Positive	MIP-1b	17.664027826707017	4.142742444841433	In	1.1146523004073485	Eligible	Ineligible - serum progesterone outside of allowed windows	Ineligible - serum progesterone outside of allowed windows	6351	CCL4	Published	Menstrual cup	MSD	Serum progesterone
Hughes-2021	6032	6032_9/29/2016	2016-09-29	Other	Luteal	24	3	Negative	0	Negative	Negative	Negative	None	4	white	Negative	Visual	12	Positive	MIP-3a	48.34518749283391	5.595300379092484	In	12.071523751799912	Eligible	Ineligible - serum progesterone outside of allowed windows	Ineligible - serum progesterone outside of allowed windows	6364	CCL20	Published	Menstrual cup	MSD	Serum progesterone
Hughes-2021	6032	6032_9/29/2016	2016-09-29	Other	Luteal	24	3	Negative	0	Negative	Negative	Negative	None	4	white	Negative	Visual	12	Positive	RANTES	14.64012577507268	3.8718560429283184	In	7.981894555955488	Eligible	Ineligible - serum progesterone outside of allowed windows	Ineligible - serum progesterone outside of allowed windows	6352	CCL5	Published	Menstrual cup	MSD	Serum progesterone
Hughes-2021	6032	6032_9/29/2016	2016-09-29	Other	Luteal	24	3	Negative	0	Negative	Negative	Negative	None	4	white	Negative	Visual	12	Positive	TNF-a	130.10427733720115	7.023524582973626	In	11.330560111625473	Eligible	Ineligible - serum progesterone outside of allowed windows	Ineligible - serum progesterone outside of allowed windows	7124	TNF	Published	Menstrual cup	MSD	Serum progesterone
Hughes-2021	6034	6034_1/5/2017	2017-01-05	Follicular	Ring	30	0.1	Negative	0	Negative	Negative	Negative	NuvaRing	4.4	clear	Negative	Visual	10	Negative	IFN-y	89.3035462545736	6.480645560965148	In	1.565817747497529	Ineligible - use of hormonal contraception or IUD	Ineligible - use of hormonal contraception or IUD	Ineligible - use of hormonal contraception or IUD	3458	IFNG	Published	Menstrual cup	MSD	Serum progesterone
Hughes-2021	6034	6034_1/5/2017	2017-01-05	Follicular	Ring	30	0.1	Negative	0	Negative	Negative	Negative	NuvaRing	4.4	clear	Negative	Visual	10	Negative	IL-17A	4.770241492707006	2.254062304283576	In	1.4194078373935077	Ineligible - use of hormonal contraception or IUD	Ineligible - use of hormonal contraception or IUD	Ineligible - use of hormonal contraception or IUD	3605	IL17A	Published	Menstrual cup	MSD	Serum progesterone
Hughes-2021	6034	6034_1/5/2017	2017-01-05	Follicular	Ring	30	0.1	Negative	0	Negative	Negative	Negative	NuvaRing	4.4	clear	Negative	Visual	10	Negative	IL-1a	563.520534598813	9.138324372708334	In	12.825625490399545	Ineligible - use of hormonal contraception or IUD	Ineligible - use of hormonal contraception or IUD	Ineligible - use of hormonal contraception or IUD	3552	IL1A	Published	Menstrual cup	MSD	Serum progesterone
Hughes-2021	6034	6034_1/5/2017	2017-01-05	Follicular	Ring	30	0.1	Negative	0	Negative	Negative	Negative	NuvaRing	4.4	clear	Negative	Visual	10	Negative	IL-1b	65.92295492440962	6.042709006086393	In	1.7503415311492638	Ineligible - use of hormonal contraception or IUD	Ineligible - use of hormonal contraception or IUD	Ineligible - use of hormonal contraception or IUD	3553	IL1B	Published	Menstrual cup	MSD	Serum progesterone
Hughes-2021	6034	6034_1/5/2017	2017-01-05	Follicular	Ring	30	0.1	Negative	0	Negative	Negative	Negative	NuvaRing	4.4	clear	Negative	Visual	10	Negative	IL-1RA	612571.8809149908	19.22451961839691	In	544.2881068188836	Ineligible - use of hormonal contraception or IUD	Ineligible - use of hormonal contraception or IUD	Ineligible - use of hormonal contraception or IUD	3557	IL1RN	Published	Menstrual cup	MSD	Serum progesterone
Hughes-2021	6034	6034_1/5/2017	2017-01-05	Follicular	Ring	30	0.1	Negative	0	Negative	Negative	Negative	NuvaRing	4.4	clear	Negative	Visual	10	Negative	IL-2	5.798522940264393	2.5356854488365865	In	0.34335109081639975	Ineligible - use of hormonal contraception or IUD	Ineligible - use of hormonal contraception or IUD	Ineligible - use of hormonal contraception or IUD	3558	IL2	Published	Menstrual cup	MSD	Serum progesterone
Hughes-2021	6034	6034_1/5/2017	2017-01-05	Follicular	Ring	30	0.1	Negative	0	Negative	Negative	Negative	NuvaRing	4.4	clear	Negative	Visual	10	Negative	IL-6	77.78107667200263	6.281347300071005	In	4.648557619471496	Ineligible - use of hormonal contraception or IUD	Ineligible - use of hormonal contraception or IUD	Ineligible - use of hormonal contraception or IUD	3569	IL6	Published	Menstrual cup	MSD	Serum progesterone
Hughes-2021	6034	6034_1/5/2017	2017-01-05	Follicular	Ring	30	0.1	Negative	0	Negative	Negative	Negative	NuvaRing	4.4	clear	Negative	Visual	10	Negative	IL-8	2502.3996745174695	11.289096514771307	In	31.15363483432419	Ineligible - use of hormonal contraception or IUD	Ineligible - use of hormonal contraception or IUD	Ineligible - use of hormonal contraception or IUD	3576	CXCL8	Published	Menstrual cup	MSD	Serum progesterone
Hughes-2021	6034	6034_1/5/2017	2017-01-05	Follicular	Ring	30	0.1	Negative	0	Negative	Negative	Negative	NuvaRing	4.4	clear	Negative	Visual	10	Negative	IP-10	2053.3809938231484	11.003785621267431	In	3.7317935311424093	Ineligible - use of hormonal contraception or IUD	Ineligible - use of hormonal contraception or IUD	Ineligible - use of hormonal contraception or IUD	3627	CXCL10	Published	Menstrual cup	MSD	Serum progesterone
Hughes-2021	6034	6034_1/5/2017	2017-01-05	Follicular	Ring	30	0.1	Negative	0	Negative	Negative	Negative	NuvaRing	4.4	clear	Negative	Visual	10	Negative	MIG	5642.359373316477	12.462082841686259	In	210.02503787472824	Ineligible - use of hormonal contraception or IUD	Ineligible - use of hormonal contraception or IUD	Ineligible - use of hormonal contraception or IUD	4283	CXCL9	Published	Menstrual cup	MSD	Serum progesterone
Hughes-2021	6034	6034_1/5/2017	2017-01-05	Follicular	Ring	30	0.1	Negative	0	Negative	Negative	Negative	NuvaRing	4.4	clear	Negative	Visual	10	Negative	MIP-1b	35.311634157222265	5.142071682792219	In	1.1146523004073485	Ineligible - use of hormonal contraception or IUD	Ineligible - use of hormonal contraception or IUD	Ineligible - use of hormonal contraception or IUD	6351	CCL4	Published	Menstrual cup	MSD	Serum progesterone
Hughes-2021	6034	6034_1/5/2017	2017-01-05	Follicular	Ring	30	0.1	Negative	0	Negative	Negative	Negative	NuvaRing	4.4	clear	Negative	Visual	10	Negative	MIP-3a	45.77642656790848	5.5165329414862185	In	12.071523751799912	Ineligible - use of hormonal contraception or IUD	Ineligible - use of hormonal contraception or IUD	Ineligible - use of hormonal contraception or IUD	6364	CCL20	Published	Menstrual cup	MSD	Serum progesterone
Hughes-2021	6034	6034_1/5/2017	2017-01-05	Follicular	Ring	30	0.1	Negative	0	Negative	Negative	Negative	NuvaRing	4.4	clear	Negative	Visual	10	Negative	RANTES	76.70053440017846	6.261164724425238	In	7.981894555955488	Ineligible - use of hormonal contraception or IUD	Ineligible - use of hormonal contraception or IUD	Ineligible - use of hormonal contraception or IUD	6352	CCL5	Published	Menstrual cup	MSD	Serum progesterone
Hughes-2021	6034	6034_1/5/2017	2017-01-05	Follicular	Ring	30	0.1	Negative	0	Negative	Negative	Negative	NuvaRing	4.4	clear	Negative	Visual	10	Negative	TNF-a	332.08040467814146	8.37538878491968	In	11.330560111625473	Ineligible - use of hormonal contraception or IUD	Ineligible - use of hormonal contraception or IUD	Ineligible - use of hormonal contraception or IUD	7124	TNF	Published	Menstrual cup	MSD	Serum progesterone
Hughes-2021	6036	6036_1/19/2017	2017-01-19	Follicular	Ring	33	0.4	Negative	0	Negative	Negative	Negative	NuvaRing	4	white	Negative	Visual	1	Negative	IFN-y	35.65812002552696	5.156158737801326	In	1.565817747497529	Ineligible - use of hormonal contraception or IUD	Ineligible - use of hormonal contraception or IUD	Ineligible - use of hormonal contraception or IUD	3458	IFNG	Published	Menstrual cup	MSD	Serum progesterone
Hughes-2021	6036	6036_1/19/2017	2017-01-19	Follicular	Ring	33	0.4	Negative	0	Negative	Negative	Negative	NuvaRing	4	white	Negative	Visual	1	Negative	IL-17A	9.794082750283636	3.2919103854401337	In	1.4194078373935077	Ineligible - use of hormonal contraception or IUD	Ineligible - use of hormonal contraception or IUD	Ineligible - use of hormonal contraception or IUD	3605	IL17A	Published	Menstrual cup	MSD	Serum progesterone
Hughes-2021	6036	6036_1/19/2017	2017-01-19	Follicular	Ring	33	0.4	Negative	0	Negative	Negative	Negative	NuvaRing	4	white	Negative	Visual	1	Negative	IL-1a	2228.1524488137984	11.12163222902024	In	12.825625490399545	Ineligible - use of hormonal contraception or IUD	Ineligible - use of hormonal contraception or IUD	Ineligible - use of hormonal contraception or IUD	3552	IL1A	Published	Menstrual cup	MSD	Serum progesterone
Hughes-2021	6036	6036_1/19/2017	2017-01-19	Follicular	Ring	33	0.4	Negative	0	Negative	Negative	Negative	NuvaRing	4	white	Negative	Visual	1	Negative	IL-1b	262.54535146381676	8.036422841813113	In	1.7503415311492638	Ineligible - use of hormonal contraception or IUD	Ineligible - use of hormonal contraception or IUD	Ineligible - use of hormonal contraception or IUD	3553	IL1B	Published	Menstrual cup	MSD	Serum progesterone
Hughes-2021	6036	6036_1/19/2017	2017-01-19	Follicular	Ring	33	0.4	Negative	0	Negative	Negative	Negative	NuvaRing	4	white	Negative	Visual	1	Negative	IL-1RA	746272.5258435741	19.509343048462288	In	544.2881068188836	Ineligible - use of hormonal contraception or IUD	Ineligible - use of hormonal contraception or IUD	Ineligible - use of hormonal contraception or IUD	3557	IL1RN	Published	Menstrual cup	MSD	Serum progesterone
Hughes-2021	6036	6036_1/19/2017	2017-01-19	Follicular	Ring	33	0.4	Negative	0	Negative	Negative	Negative	NuvaRing	4	white	Negative	Visual	1	Negative	IL-2	5.801652671819776	2.5364639281380756	In	0.34335109081639975	Ineligible - use of hormonal contraception or IUD	Ineligible - use of hormonal contraception or IUD	Ineligible - use of hormonal contraception or IUD	3558	IL2	Published	Menstrual cup	MSD	Serum progesterone
Hughes-2021	6036	6036_1/19/2017	2017-01-19	Follicular	Ring	33	0.4	Negative	0	Negative	Negative	Negative	NuvaRing	4	white	Negative	Visual	1	Negative	IL-6	250.23094361359148	7.967116394296562	In	4.648557619471496	Ineligible - use of hormonal contraception or IUD	Ineligible - use of hormonal contraception or IUD	Ineligible - use of hormonal contraception or IUD	3569	IL6	Published	Menstrual cup	MSD	Serum progesterone
Hughes-2021	6036	6036_1/19/2017	2017-01-19	Follicular	Ring	33	0.4	Negative	0	Negative	Negative	Negative	NuvaRing	4	white	Negative	Visual	1	Negative	IL-8	8755.97099452829	13.09605146004441	In	31.15363483432419	Ineligible - use of hormonal contraception or IUD	Ineligible - use of hormonal contraception or IUD	Ineligible - use of hormonal contraception or IUD	3576	CXCL8	Published	Menstrual cup	MSD	Serum progesterone
Hughes-2021	6036	6036_1/19/2017	2017-01-19	Follicular	Ring	33	0.4	Negative	0	Negative	Negative	Negative	NuvaRing	4	white	Negative	Visual	1	Negative	IP-10	189.19114368664995	7.563700745373809	In	3.7317935311424093	Ineligible - use of hormonal contraception or IUD	Ineligible - use of hormonal contraception or IUD	Ineligible - use of hormonal contraception or IUD	3627	CXCL10	Published	Menstrual cup	MSD	Serum progesterone
Hughes-2021	6036	6036_1/19/2017	2017-01-19	Follicular	Ring	33	0.4	Negative	0	Negative	Negative	Negative	NuvaRing	4	white	Negative	Visual	1	Negative	MIG	1667.504773233975	10.703475175793763	In	210.02503787472824	Ineligible - use of hormonal contraception or IUD	Ineligible - use of hormonal contraception or IUD	Ineligible - use of hormonal contraception or IUD	4283	CXCL9	Published	Menstrual cup	MSD	Serum progesterone
Hughes-2021	6036	6036_1/19/2017	2017-01-19	Follicular	Ring	33	0.4	Negative	0	Negative	Negative	Negative	NuvaRing	4	white	Negative	Visual	1	Negative	MIP-1b	51.607801384867514	5.689517264577075	In	1.1146523004073485	Ineligible - use of hormonal contraception or IUD	Ineligible - use of hormonal contraception or IUD	Ineligible - use of hormonal contraception or IUD	6351	CCL4	Published	Menstrual cup	MSD	Serum progesterone
Hughes-2021	6036	6036_1/19/2017	2017-01-19	Follicular	Ring	33	0.4	Negative	0	Negative	Negative	Negative	NuvaRing	4	white	Negative	Visual	1	Negative	MIP-3a	60.13234190594954	5.910069241518905	In	12.071523751799912	Ineligible - use of hormonal contraception or IUD	Ineligible - use of hormonal contraception or IUD	Ineligible - use of hormonal contraception or IUD	6364	CCL20	Published	Menstrual cup	MSD	Serum progesterone
Hughes-2021	6036	6036_1/19/2017	2017-01-19	Follicular	Ring	33	0.4	Negative	0	Negative	Negative	Negative	NuvaRing	4	white	Negative	Visual	1	Negative	RANTES	70.29242993946093	6.135297423205721	In	7.981894555955488	Ineligible - use of hormonal contraception or IUD	Ineligible - use of hormonal contraception or IUD	Ineligible - use of hormonal contraception or IUD	6352	CCL5	Published	Menstrual cup	MSD	Serum progesterone
Hughes-2021	6036	6036_1/19/2017	2017-01-19	Follicular	Ring	33	0.4	Negative	0	Negative	Negative	Negative	NuvaRing	4	white	Negative	Visual	1	Negative	TNF-a	59.23386822758299	5.888350398317691	In	11.330560111625473	Ineligible - use of hormonal contraception or IUD	Ineligible - use of hormonal contraception or IUD	Ineligible - use of hormonal contraception or IUD	7124	TNF	Published	Menstrual cup	MSD	Serum progesterone
Hughes-2021	6038	6038_1/11/2017	2017-01-11	Follicular	Ring	16	0.6	Negative	0	Negative	Negative	Negative	NuvaRing	4.4	white	Negative	Visual	-6	Negative	IFN-y	17.45898284297232	4.125897605163684	In	1.565817747497529	Ineligible - use of hormonal contraception or IUD	Ineligible - use of hormonal contraception or IUD	Ineligible - use of hormonal contraception or IUD	3458	IFNG	Published	Menstrual cup	MSD	Serum progesterone
Hughes-2021	6038	6038_1/11/2017	2017-01-11	Follicular	Ring	16	0.6	Negative	0	Negative	Negative	Negative	NuvaRing	4.4	white	Negative	Visual	-6	Negative	IL-17A	9.033381323206811	3.1752661100887374	In	1.4194078373935077	Ineligible - use of hormonal contraception or IUD	Ineligible - use of hormonal contraception or IUD	Ineligible - use of hormonal contraception or IUD	3605	IL17A	Published	Menstrual cup	MSD	Serum progesterone
Hughes-2021	6038	6038_1/11/2017	2017-01-11	Follicular	Ring	16	0.6	Negative	0	Negative	Negative	Negative	NuvaRing	4.4	white	Negative	Visual	-6	Negative	IL-1a	308.0260174874285	8.266908403405392	In	12.825625490399545	Ineligible - use of hormonal contraception or IUD	Ineligible - use of hormonal contraception or IUD	Ineligible - use of hormonal contraception or IUD	3552	IL1A	Published	Menstrual cup	MSD	Serum progesterone
Hughes-2021	6038	6038_1/11/2017	2017-01-11	Follicular	Ring	16	0.6	Negative	0	Negative	Negative	Negative	NuvaRing	4.4	white	Negative	Visual	-6	Negative	IL-1b	44.96955842873879	5.490876812654655	In	1.7503415311492638	Ineligible - use of hormonal contraception or IUD	Ineligible - use of hormonal contraception or IUD	Ineligible - use of hormonal contraception or IUD	3553	IL1B	Published	Menstrual cup	MSD	Serum progesterone
Hughes-2021	6038	6038_1/11/2017	2017-01-11	Follicular	Ring	16	0.6	Negative	0	Negative	Negative	Negative	NuvaRing	4.4	white	Negative	Visual	-6	Negative	IL-1RA	962797.9708406257	19.876873575678747	In	544.2881068188836	Ineligible - use of hormonal contraception or IUD	Ineligible - use of hormonal contraception or IUD	Ineligible - use of hormonal contraception or IUD	3557	IL1RN	Published	Menstrual cup	MSD	Serum progesterone
Hughes-2021	6038	6038_1/11/2017	2017-01-11	Follicular	Ring	16	0.6	Negative	0	Negative	Negative	Negative	NuvaRing	4.4	white	Negative	Visual	-6	Negative	IL-2	7.516732209437683	2.910105607400981	In	0.34335109081639975	Ineligible - use of hormonal contraception or IUD	Ineligible - use of hormonal contraception or IUD	Ineligible - use of hormonal contraception or IUD	3558	IL2	Published	Menstrual cup	MSD	Serum progesterone
Hughes-2021	6038	6038_1/11/2017	2017-01-11	Follicular	Ring	16	0.6	Negative	0	Negative	Negative	Negative	NuvaRing	4.4	white	Negative	Visual	-6	Negative	IL-6	106.90949094257654	6.740246124479431	In	4.648557619471496	Ineligible - use of hormonal contraception or IUD	Ineligible - use of hormonal contraception or IUD	Ineligible - use of hormonal contraception or IUD	3569	IL6	Published	Menstrual cup	MSD	Serum progesterone
Hughes-2021	6038	6038_1/11/2017	2017-01-11	Follicular	Ring	16	0.6	Negative	0	Negative	Negative	Negative	NuvaRing	4.4	white	Negative	Visual	-6	Negative	IL-8	297.1033160843004	8.214820897511757	In	31.15363483432419	Ineligible - use of hormonal contraception or IUD	Ineligible - use of hormonal contraception or IUD	Ineligible - use of hormonal contraception or IUD	3576	CXCL8	Published	Menstrual cup	MSD	Serum progesterone
Hughes-2021	6038	6038_1/11/2017	2017-01-11	Follicular	Ring	16	0.6	Negative	0	Negative	Negative	Negative	NuvaRing	4.4	white	Negative	Visual	-6	Negative	IP-10	7.766392028315135	2.95724453277194	In	3.7317935311424093	Ineligible - use of hormonal contraception or IUD	Ineligible - use of hormonal contraception or IUD	Ineligible - use of hormonal contraception or IUD	3627	CXCL10	Published	Menstrual cup	MSD	Serum progesterone
Hughes-2021	6038	6038_1/11/2017	2017-01-11	Follicular	Ring	16	0.6	Negative	0	Negative	Negative	Negative	NuvaRing	4.4	white	Negative	Visual	-6	Negative	MIG	105.01251893736412	6.714417517020877	Below	210.02503787472824	Ineligible - use of hormonal contraception or IUD	Ineligible - use of hormonal contraception or IUD	Ineligible - use of hormonal contraception or IUD	4283	CXCL9	Published	Menstrual cup	MSD	Serum progesterone
Hughes-2021	6038	6038_1/11/2017	2017-01-11	Follicular	Ring	16	0.6	Negative	0	Negative	Negative	Negative	NuvaRing	4.4	white	Negative	Visual	-6	Negative	MIP-1b	7.133282521901443	2.834566114297971	In	1.1146523004073485	Ineligible - use of hormonal contraception or IUD	Ineligible - use of hormonal contraception or IUD	Ineligible - use of hormonal contraception or IUD	6351	CCL4	Published	Menstrual cup	MSD	Serum progesterone
Hughes-2021	6038	6038_1/11/2017	2017-01-11	Follicular	Ring	16	0.6	Negative	0	Negative	Negative	Negative	NuvaRing	4.4	white	Negative	Visual	-6	Negative	MIP-3a	25.658436026625886	4.681361330576244	In	12.071523751799912	Ineligible - use of hormonal contraception or IUD	Ineligible - use of hormonal contraception or IUD	Ineligible - use of hormonal contraception or IUD	6364	CCL20	Published	Menstrual cup	MSD	Serum progesterone
Hughes-2021	6038	6038_1/11/2017	2017-01-11	Follicular	Ring	16	0.6	Negative	0	Negative	Negative	Negative	NuvaRing	4.4	white	Negative	Visual	-6	Negative	RANTES	54.26380375206027	5.76191827523649	In	7.981894555955488	Ineligible - use of hormonal contraception or IUD	Ineligible - use of hormonal contraception or IUD	Ineligible - use of hormonal contraception or IUD	6352	CCL5	Published	Menstrual cup	MSD	Serum progesterone
Hughes-2021	6038	6038_1/11/2017	2017-01-11	Follicular	Ring	16	0.6	Negative	0	Negative	Negative	Negative	NuvaRing	4.4	white	Negative	Visual	-6	Negative	TNF-a	210.56821189115013	7.718143848320422	In	11.330560111625473	Ineligible - use of hormonal contraception or IUD	Ineligible - use of hormonal contraception or IUD	Ineligible - use of hormonal contraception or IUD	7124	TNF	Published	Menstrual cup	MSD	Serum progesterone
Hughes-2021	6045	6045_1/25/2017	2017-01-25	Luteal	Luteal	22	20.4	Negative	0	Negative	Negative	Negative	None	4.4	white	Negative	Visual	5	Positive	IFN-y	43.739617237998004	5.450868690416069	In	1.565817747497529	Eligible	Eligible	Eligible	3458	IFNG	Published	Menstrual cup	MSD	Serum progesterone
Hughes-2021	6045	6045_1/25/2017	2017-01-25	Luteal	Luteal	22	20.4	Negative	0	Negative	Negative	Negative	None	4.4	white	Negative	Visual	5	Positive	IL-17A	22.2611846497374	4.476458463974475	In	1.4194078373935077	Eligible	Eligible	Eligible	3605	IL17A	Published	Menstrual cup	MSD	Serum progesterone
Hughes-2021	6045	6045_1/25/2017	2017-01-25	Luteal	Luteal	22	20.4	Negative	0	Negative	Negative	Negative	None	4.4	white	Negative	Visual	5	Positive	IL-1a	234.17382933623662	7.87143604274228	In	12.825625490399545	Eligible	Eligible	Eligible	3552	IL1A	Published	Menstrual cup	MSD	Serum progesterone
Hughes-2021	6045	6045_1/25/2017	2017-01-25	Luteal	Luteal	22	20.4	Negative	0	Negative	Negative	Negative	None	4.4	white	Negative	Visual	5	Positive	IL-1b	93.48000460566846	6.546585900088277	In	1.7503415311492638	Eligible	Eligible	Eligible	3553	IL1B	Published	Menstrual cup	MSD	Serum progesterone
Hughes-2021	6045	6045_1/25/2017	2017-01-25	Luteal	Luteal	22	20.4	Negative	0	Negative	Negative	Negative	None	4.4	white	Negative	Visual	5	Positive	IL-1RA	588894.9869572218	19.167650866891005	In	544.2881068188836	Eligible	Eligible	Eligible	3557	IL1RN	Published	Menstrual cup	MSD	Serum progesterone
Hughes-2021	6045	6045_1/25/2017	2017-01-25	Luteal	Luteal	22	20.4	Negative	0	Negative	Negative	Negative	None	4.4	white	Negative	Visual	5	Positive	IL-2	3.3319452833537415	1.7363647092021481	In	0.34335109081639975	Eligible	Eligible	Eligible	3558	IL2	Published	Menstrual cup	MSD	Serum progesterone
Hughes-2021	6045	6045_1/25/2017	2017-01-25	Luteal	Luteal	22	20.4	Negative	0	Negative	Negative	Negative	None	4.4	white	Negative	Visual	5	Positive	IL-6	114.11484037208007	6.834342612768325	In	4.648557619471496	Eligible	Eligible	Eligible	3569	IL6	Published	Menstrual cup	MSD	Serum progesterone
Hughes-2021	6045	6045_1/25/2017	2017-01-25	Luteal	Luteal	22	20.4	Negative	0	Negative	Negative	Negative	None	4.4	white	Negative	Visual	5	Positive	IL-8	4699.443935121724	12.198274343685819	In	31.15363483432419	Eligible	Eligible	Eligible	3576	CXCL8	Published	Menstrual cup	MSD	Serum progesterone
Hughes-2021	6045	6045_1/25/2017	2017-01-25	Luteal	Luteal	22	20.4	Negative	0	Negative	Negative	Negative	None	4.4	white	Negative	Visual	5	Positive	IP-10	200.45526221715681	7.647136480423539	In	3.7317935311424093	Eligible	Eligible	Eligible	3627	CXCL10	Published	Menstrual cup	MSD	Serum progesterone
Hughes-2021	6045	6045_1/25/2017	2017-01-25	Luteal	Luteal	22	20.4	Negative	0	Negative	Negative	Negative	None	4.4	white	Negative	Visual	5	Positive	MIG	4160.245851347992	12.022453072172711	In	210.02503787472824	Eligible	Eligible	Eligible	4283	CXCL9	Published	Menstrual cup	MSD	Serum progesterone
Hughes-2021	6045	6045_1/25/2017	2017-01-25	Luteal	Luteal	22	20.4	Negative	0	Negative	Negative	Negative	None	4.4	white	Negative	Visual	5	Positive	MIP-1b	27.787995282881706	4.796389852428044	In	1.1146523004073485	Eligible	Eligible	Eligible	6351	CCL4	Published	Menstrual cup	MSD	Serum progesterone
Hughes-2021	6045	6045_1/25/2017	2017-01-25	Luteal	Luteal	22	20.4	Negative	0	Negative	Negative	Negative	None	4.4	white	Negative	Visual	5	Positive	MIP-3a	193.0588696570672	7.592897026967286	In	12.071523751799912	Eligible	Eligible	Eligible	6364	CCL20	Published	Menstrual cup	MSD	Serum progesterone
Hughes-2021	6045	6045_1/25/2017	2017-01-25	Luteal	Luteal	22	20.4	Negative	0	Negative	Negative	Negative	None	4.4	white	Negative	Visual	5	Positive	RANTES	135.1418045186471	7.078330214123763	In	7.981894555955488	Eligible	Eligible	Eligible	6352	CCL5	Published	Menstrual cup	MSD	Serum progesterone
Hughes-2021	6045	6045_1/25/2017	2017-01-25	Luteal	Luteal	22	20.4	Negative	0	Negative	Negative	Negative	None	4.4	white	Negative	Visual	5	Positive	TNF-a	341.0550798469787	8.41386094076944	In	11.330560111625473	Eligible	Eligible	Eligible	7124	TNF	Published	Menstrual cup	MSD	Serum progesterone
Hughes-2021	6045	6045_3/22/2017	2017-03-22	Other	Ring	51	1.5	Negative	0	Negative	Negative	Negative	NuvaRing	4	bloody	Positive	Visual	19	Negative	IFN-y	55.47176454167646	5.793681712815684	In	1.565817747497529	Ineligible - use of hormonal contraception or IUD	Ineligible - use of hormonal contraception or IUD	Ineligible - use of hormonal contraception or IUD	3458	IFNG	Published	Menstrual cup	MSD	Serum progesterone
Hughes-2021	6045	6045_3/22/2017	2017-03-22	Other	Ring	51	1.5	Negative	0	Negative	Negative	Negative	NuvaRing	4	bloody	Positive	Visual	19	Negative	IL-17A	16.48517124594778	4.043096968513584	In	1.4194078373935077	Ineligible - use of hormonal contraception or IUD	Ineligible - use of hormonal contraception or IUD	Ineligible - use of hormonal contraception or IUD	3605	IL17A	Published	Menstrual cup	MSD	Serum progesterone
Hughes-2021	6045	6045_3/22/2017	2017-03-22	Other	Ring	51	1.5	Negative	0	Negative	Negative	Negative	NuvaRing	4	bloody	Positive	Visual	19	Negative	IL-1a	1612.50390617996	10.65508694003186	In	12.825625490399545	Ineligible - use of hormonal contraception or IUD	Ineligible - use of hormonal contraception or IUD	Ineligible - use of hormonal contraception or IUD	3552	IL1A	Published	Menstrual cup	MSD	Serum progesterone
Hughes-2021	6045	6045_3/22/2017	2017-03-22	Other	Ring	51	1.5	Negative	0	Negative	Negative	Negative	NuvaRing	4	bloody	Positive	Visual	19	Negative	IL-1b	546.3111250123847	9.093578991973684	In	1.7503415311492638	Ineligible - use of hormonal contraception or IUD	Ineligible - use of hormonal contraception or IUD	Ineligible - use of hormonal contraception or IUD	3553	IL1B	Published	Menstrual cup	MSD	Serum progesterone
Hughes-2021	6045	6045_3/22/2017	2017-03-22	Other	Ring	51	1.5	Negative	0	Negative	Negative	Negative	NuvaRing	4	bloody	Positive	Visual	19	Negative	IL-1RA	953035.0088644068	19.862169685620707	In	544.2881068188836	Ineligible - use of hormonal contraception or IUD	Ineligible - use of hormonal contraception or IUD	Ineligible - use of hormonal contraception or IUD	3557	IL1RN	Published	Menstrual cup	MSD	Serum progesterone
Hughes-2021	6045	6045_3/22/2017	2017-03-22	Other	Ring	51	1.5	Negative	0	Negative	Negative	Negative	NuvaRing	4	bloody	Positive	Visual	19	Negative	IL-2	5.432510803554701	2.441619138475917	In	0.34335109081639975	Ineligible - use of hormonal contraception or IUD	Ineligible - use of hormonal contraception or IUD	Ineligible - use of hormonal contraception or IUD	3558	IL2	Published	Menstrual cup	MSD	Serum progesterone
Hughes-2021	6045	6045_3/22/2017	2017-03-22	Other	Ring	51	1.5	Negative	0	Negative	Negative	Negative	NuvaRing	4	bloody	Positive	Visual	19	Negative	IL-6	516.3296497409962	9.012148635648746	In	4.648557619471496	Ineligible - use of hormonal contraception or IUD	Ineligible - use of hormonal contraception or IUD	Ineligible - use of hormonal contraception or IUD	3569	IL6	Published	Menstrual cup	MSD	Serum progesterone
Hughes-2021	6045	6045_3/22/2017	2017-03-22	Other	Ring	51	1.5	Negative	0	Negative	Negative	Negative	NuvaRing	4	bloody	Positive	Visual	19	Negative	IL-8	25558.493380790624	14.641515174514915	In	31.15363483432419	Ineligible - use of hormonal contraception or IUD	Ineligible - use of hormonal contraception or IUD	Ineligible - use of hormonal contraception or IUD	3576	CXCL8	Published	Menstrual cup	MSD	Serum progesterone
Hughes-2021	6045	6045_3/22/2017	2017-03-22	Other	Ring	51	1.5	Negative	0	Negative	Negative	Negative	NuvaRing	4	bloody	Positive	Visual	19	Negative	IP-10	1355.114284985005	10.4041988125721	In	3.7317935311424093	Ineligible - use of hormonal contraception or IUD	Ineligible - use of hormonal contraception or IUD	Ineligible - use of hormonal contraception or IUD	3627	CXCL10	Published	Menstrual cup	MSD	Serum progesterone
Hughes-2021	6045	6045_3/22/2017	2017-03-22	Other	Ring	51	1.5	Negative	0	Negative	Negative	Negative	NuvaRing	4	bloody	Positive	Visual	19	Negative	MIG	12928.10403635008	13.658223092600371	In	210.02503787472824	Ineligible - use of hormonal contraception or IUD	Ineligible - use of hormonal contraception or IUD	Ineligible - use of hormonal contraception or IUD	4283	CXCL9	Published	Menstrual cup	MSD	Serum progesterone
Hughes-2021	6045	6045_3/22/2017	2017-03-22	Other	Ring	51	1.5	Negative	0	Negative	Negative	Negative	NuvaRing	4	bloody	Positive	Visual	19	Negative	MIP-1b	98.01377226689252	6.614912576616609	In	1.1146523004073485	Ineligible - use of hormonal contraception or IUD	Ineligible - use of hormonal contraception or IUD	Ineligible - use of hormonal contraception or IUD	6351	CCL4	Published	Menstrual cup	MSD	Serum progesterone
Hughes-2021	6045	6045_3/22/2017	2017-03-22	Other	Ring	51	1.5	Negative	0	Negative	Negative	Negative	NuvaRing	4	bloody	Positive	Visual	19	Negative	MIP-3a	465.50701744989937	8.862659106138514	In	12.071523751799912	Ineligible - use of hormonal contraception or IUD	Ineligible - use of hormonal contraception or IUD	Ineligible - use of hormonal contraception or IUD	6364	CCL20	Published	Menstrual cup	MSD	Serum progesterone
Hughes-2021	6045	6045_3/22/2017	2017-03-22	Other	Ring	51	1.5	Negative	0	Negative	Negative	Negative	NuvaRing	4	bloody	Positive	Visual	19	Negative	RANTES	171.65366537282827	7.4233568537039964	In	7.981894555955488	Ineligible - use of hormonal contraception or IUD	Ineligible - use of hormonal contraception or IUD	Ineligible - use of hormonal contraception or IUD	6352	CCL5	Published	Menstrual cup	MSD	Serum progesterone
Hughes-2021	6045	6045_3/22/2017	2017-03-22	Other	Ring	51	1.5	Negative	0	Negative	Negative	Negative	NuvaRing	4	bloody	Positive	Visual	19	Negative	TNF-a	165.09564542148436	7.367158257865505	In	11.330560111625473	Ineligible - use of hormonal contraception or IUD	Ineligible - use of hormonal contraception or IUD	Ineligible - use of hormonal contraception or IUD	7124	TNF	Published	Menstrual cup	MSD	Serum progesterone
Hughes-2021	6046	6046_1/25/2017	2017-01-25	Luteal	Luteal	22	11.5	Negative	0	Negative	Negative	Negative	None	4.4	white	Negative	Visual	36	Negative	IFN-y	39.698426870856544	5.3110099337271075	In	1.565817747497529	Eligible	Eligible	Eligible	3458	IFNG	Published	Menstrual cup	MSD	Serum progesterone
Hughes-2021	6046	6046_1/25/2017	2017-01-25	Luteal	Luteal	22	11.5	Negative	0	Negative	Negative	Negative	None	4.4	white	Negative	Visual	36	Negative	IL-17A	3.2485004178959174	1.6997738907765485	In	1.4194078373935077	Eligible	Eligible	Eligible	3605	IL17A	Published	Menstrual cup	MSD	Serum progesterone
Hughes-2021	6046	6046_1/25/2017	2017-01-25	Luteal	Luteal	22	11.5	Negative	0	Negative	Negative	Negative	None	4.4	white	Negative	Visual	36	Negative	IL-1a	1140.9172946656936	10.155978498812548	In	12.825625490399545	Eligible	Eligible	Eligible	3552	IL1A	Published	Menstrual cup	MSD	Serum progesterone
Hughes-2021	6046	6046_1/25/2017	2017-01-25	Luteal	Luteal	22	11.5	Negative	0	Negative	Negative	Negative	None	4.4	white	Negative	Visual	36	Negative	IL-1b	331.18553538368354	8.371495853898406	In	1.7503415311492638	Eligible	Eligible	Eligible	3553	IL1B	Published	Menstrual cup	MSD	Serum progesterone
Hughes-2021	6046	6046_1/25/2017	2017-01-25	Luteal	Luteal	22	11.5	Negative	0	Negative	Negative	Negative	None	4.4	white	Negative	Visual	36	Negative	IL-1RA	649673.7691315034	19.30935593134062	In	544.2881068188836	Eligible	Eligible	Eligible	3557	IL1RN	Published	Menstrual cup	MSD	Serum progesterone
Hughes-2021	6046	6046_1/25/2017	2017-01-25	Luteal	Luteal	22	11.5	Negative	0	Negative	Negative	Negative	None	4.4	white	Negative	Visual	36	Negative	IL-2	9.905335464507896	3.3082058357696305	In	0.34335109081639975	Eligible	Eligible	Eligible	3558	IL2	Published	Menstrual cup	MSD	Serum progesterone
Hughes-2021	6046	6046_1/25/2017	2017-01-25	Luteal	Luteal	22	11.5	Negative	0	Negative	Negative	Negative	None	4.4	white	Negative	Visual	36	Negative	IL-6	172.2442511252822	7.428312021694399	In	4.648557619471496	Eligible	Eligible	Eligible	3569	IL6	Published	Menstrual cup	MSD	Serum progesterone
Hughes-2021	6046	6046_1/25/2017	2017-01-25	Luteal	Luteal	22	11.5	Negative	0	Negative	Negative	Negative	None	4.4	white	Negative	Visual	36	Negative	IL-8	10924.7749633697	13.415315941877216	In	31.15363483432419	Eligible	Eligible	Eligible	3576	CXCL8	Published	Menstrual cup	MSD	Serum progesterone
Hughes-2021	6046	6046_1/25/2017	2017-01-25	Luteal	Luteal	22	11.5	Negative	0	Negative	Negative	Negative	None	4.4	white	Negative	Visual	36	Negative	IP-10	456.6131653084083	8.83482864647123	In	3.7317935311424093	Eligible	Eligible	Eligible	3627	CXCL10	Published	Menstrual cup	MSD	Serum progesterone
Hughes-2021	6046	6046_1/25/2017	2017-01-25	Luteal	Luteal	22	11.5	Negative	0	Negative	Negative	Negative	None	4.4	white	Negative	Visual	36	Negative	MIG	3645.142762966711	11.831759603848246	In	210.02503787472824	Eligible	Eligible	Eligible	4283	CXCL9	Published	Menstrual cup	MSD	Serum progesterone
Hughes-2021	6046	6046_1/25/2017	2017-01-25	Luteal	Luteal	22	11.5	Negative	0	Negative	Negative	Negative	None	4.4	white	Negative	Visual	36	Negative	MIP-1b	151.55158209035628	7.2436651026821695	In	1.1146523004073485	Eligible	Eligible	Eligible	6351	CCL4	Published	Menstrual cup	MSD	Serum progesterone
Hughes-2021	6046	6046_1/25/2017	2017-01-25	Luteal	Luteal	22	11.5	Negative	0	Negative	Negative	Negative	None	4.4	white	Negative	Visual	36	Negative	MIP-3a	56.177091209662635	5.811910020062996	In	12.071523751799912	Eligible	Eligible	Eligible	6364	CCL20	Published	Menstrual cup	MSD	Serum progesterone
Hughes-2021	6046	6046_1/25/2017	2017-01-25	Luteal	Luteal	22	11.5	Negative	0	Negative	Negative	Negative	None	4.4	white	Negative	Visual	36	Negative	RANTES	120.26166111707855	6.910032980818821	In	7.981894555955488	Eligible	Eligible	Eligible	6352	CCL5	Published	Menstrual cup	MSD	Serum progesterone
Hughes-2021	6046	6046_1/25/2017	2017-01-25	Luteal	Luteal	22	11.5	Negative	0	Negative	Negative	Negative	None	4.4	white	Negative	Visual	36	Negative	TNF-a	265.38703478958763	8.051954080823217	In	11.330560111625473	Eligible	Eligible	Eligible	7124	TNF	Published	Menstrual cup	MSD	Serum progesterone
Hughes-2021	6046	6046_2/8/2017	2017-02-08	Follicular	Follicular	6	0.5	Negative	0	Negative	Negative	Negative	None	4	white	Negative	Visual	50	NA	IFN-y	41.7668937821805	5.384287948666287	In	1.565817747497529	Eligible	Eligible	Ineligible - missing co-variate information	3458	IFNG	Published	Menstrual cup	MSD	Serum progesterone
Hughes-2021	6046	6046_2/8/2017	2017-02-08	Follicular	Follicular	6	0.5	Negative	0	Negative	Negative	Negative	None	4	white	Negative	Visual	50	NA	IL-17A	6.141748593799511	2.618649458275686	In	1.4194078373935077	Eligible	Eligible	Ineligible - missing co-variate information	3605	IL17A	Published	Menstrual cup	MSD	Serum progesterone
Hughes-2021	6046	6046_2/8/2017	2017-02-08	Follicular	Follicular	6	0.5	Negative	0	Negative	Negative	Negative	None	4	white	Negative	Visual	50	NA	IL-1a	426.8614775022052	8.737624160923831	In	12.825625490399545	Eligible	Eligible	Ineligible - missing co-variate information	3552	IL1A	Published	Menstrual cup	MSD	Serum progesterone
Hughes-2021	6046	6046_2/8/2017	2017-02-08	Follicular	Follicular	6	0.5	Negative	0	Negative	Negative	Negative	None	4	white	Negative	Visual	50	NA	IL-1b	304.02484198994546	8.248045401441724	In	1.7503415311492638	Eligible	Eligible	Ineligible - missing co-variate information	3553	IL1B	Published	Menstrual cup	MSD	Serum progesterone
Hughes-2021	6046	6046_2/8/2017	2017-02-08	Follicular	Follicular	6	0.5	Negative	0	Negative	Negative	Negative	None	4	white	Negative	Visual	50	NA	IL-1RA	665672.7058301658	19.34445348996534	In	544.2881068188836	Eligible	Eligible	Ineligible - missing co-variate information	3557	IL1RN	Published	Menstrual cup	MSD	Serum progesterone
Hughes-2021	6046	6046_2/8/2017	2017-02-08	Follicular	Follicular	6	0.5	Negative	0	Negative	Negative	Negative	None	4	white	Negative	Visual	50	NA	IL-2	8.245002591740324	3.043519947160659	In	0.34335109081639975	Eligible	Eligible	Ineligible - missing co-variate information	3558	IL2	Published	Menstrual cup	MSD	Serum progesterone
Hughes-2021	6046	6046_2/8/2017	2017-02-08	Follicular	Follicular	6	0.5	Negative	0	Negative	Negative	Negative	None	4	white	Negative	Visual	50	NA	IL-6	258.9285961067896	8.016410495233842	In	4.648557619471496	Eligible	Eligible	Ineligible - missing co-variate information	3569	IL6	Published	Menstrual cup	MSD	Serum progesterone
Hughes-2021	6046	6046_2/8/2017	2017-02-08	Follicular	Follicular	6	0.5	Negative	0	Negative	Negative	Negative	None	4	white	Negative	Visual	50	NA	IL-8	10469.151826253617	13.353856944490136	In	31.15363483432419	Eligible	Eligible	Ineligible - missing co-variate information	3576	CXCL8	Published	Menstrual cup	MSD	Serum progesterone
Hughes-2021	6046	6046_2/8/2017	2017-02-08	Follicular	Follicular	6	0.5	Negative	0	Negative	Negative	Negative	None	4	white	Negative	Visual	50	NA	IP-10	414.9376799498075	8.696750862189019	In	3.7317935311424093	Eligible	Eligible	Ineligible - missing co-variate information	3627	CXCL10	Published	Menstrual cup	MSD	Serum progesterone
Hughes-2021	6046	6046_2/8/2017	2017-02-08	Follicular	Follicular	6	0.5	Negative	0	Negative	Negative	Negative	None	4	white	Negative	Visual	50	NA	MIG	1776.3529438452106	10.79470254413518	In	210.02503787472824	Eligible	Eligible	Ineligible - missing co-variate information	4283	CXCL9	Published	Menstrual cup	MSD	Serum progesterone
Hughes-2021	6046	6046_2/8/2017	2017-02-08	Follicular	Follicular	6	0.5	Negative	0	Negative	Negative	Negative	None	4	white	Negative	Visual	50	NA	MIP-1b	187.82350137690273	7.553233780980603	In	1.1146523004073485	Eligible	Eligible	Ineligible - missing co-variate information	6351	CCL4	Published	Menstrual cup	MSD	Serum progesterone
Hughes-2021	6046	6046_2/8/2017	2017-02-08	Follicular	Follicular	6	0.5	Negative	0	Negative	Negative	Negative	None	4	white	Negative	Visual	50	NA	MIP-3a	57.227173981576975	5.838628459708354	In	12.071523751799912	Eligible	Eligible	Ineligible - missing co-variate information	6364	CCL20	Published	Menstrual cup	MSD	Serum progesterone
Hughes-2021	6046	6046_2/8/2017	2017-02-08	Follicular	Follicular	6	0.5	Negative	0	Negative	Negative	Negative	None	4	white	Negative	Visual	50	NA	RANTES	54.861390801542505	5.777719291573268	In	7.981894555955488	Eligible	Eligible	Ineligible - missing co-variate information	6352	CCL5	Published	Menstrual cup	MSD	Serum progesterone
Hughes-2021	6046	6046_2/8/2017	2017-02-08	Follicular	Follicular	6	0.5	Negative	0	Negative	Negative	Negative	None	4	white	Negative	Visual	50	NA	TNF-a	204.04127333059117	7.672717198866667	In	11.330560111625473	Eligible	Eligible	Ineligible - missing co-variate information	7124	TNF	Published	Menstrual cup	MSD	Serum progesterone
Hughes-2021	6046	6046_4/26/2017	2017-04-26	Follicular	Ring	34	0.3	Negative	0	Negative	Negative	Positive	NuvaRing	4.4	clear	Negative	Visual	26	Positive	IFN-y	74.27104699791371	6.214728010992866	In	1.565817747497529	Ineligible - use of hormonal contraception or IUD	Ineligible - use of hormonal contraception or IUD	Ineligible - use of hormonal contraception or IUD	3458	IFNG	Published	Menstrual cup	MSD	Serum progesterone
Hughes-2021	6046	6046_4/26/2017	2017-04-26	Follicular	Ring	34	0.3	Negative	0	Negative	Negative	Positive	NuvaRing	4.4	clear	Negative	Visual	26	Positive	IL-17A	48.38476236781136	5.596480871362801	In	1.4194078373935077	Ineligible - use of hormonal contraception or IUD	Ineligible - use of hormonal contraception or IUD	Ineligible - use of hormonal contraception or IUD	3605	IL17A	Published	Menstrual cup	MSD	Serum progesterone
Hughes-2021	6046	6046_4/26/2017	2017-04-26	Follicular	Ring	34	0.3	Negative	0	Negative	Negative	Positive	NuvaRing	4.4	clear	Negative	Visual	26	Positive	IL-1a	1973.5844012780765	10.946602502753814	In	12.825625490399545	Ineligible - use of hormonal contraception or IUD	Ineligible - use of hormonal contraception or IUD	Ineligible - use of hormonal contraception or IUD	3552	IL1A	Published	Menstrual cup	MSD	Serum progesterone
Hughes-2021	6046	6046_4/26/2017	2017-04-26	Follicular	Ring	34	0.3	Negative	0	Negative	Negative	Positive	NuvaRing	4.4	clear	Negative	Visual	26	Positive	IL-1b	355.0087691432252	8.471710851133432	In	1.7503415311492638	Ineligible - use of hormonal contraception or IUD	Ineligible - use of hormonal contraception or IUD	Ineligible - use of hormonal contraception or IUD	3553	IL1B	Published	Menstrual cup	MSD	Serum progesterone
Hughes-2021	6046	6046_4/26/2017	2017-04-26	Follicular	Ring	34	0.3	Negative	0	Negative	Negative	Positive	NuvaRing	4.4	clear	Negative	Visual	26	Positive	IL-1RA	957616.7208605683	19.869088817708217	In	544.2881068188836	Ineligible - use of hormonal contraception or IUD	Ineligible - use of hormonal contraception or IUD	Ineligible - use of hormonal contraception or IUD	3557	IL1RN	Published	Menstrual cup	MSD	Serum progesterone
Hughes-2021	6046	6046_4/26/2017	2017-04-26	Follicular	Ring	34	0.3	Negative	0	Negative	Negative	Positive	NuvaRing	4.4	clear	Negative	Visual	26	Positive	IL-2	7.73352431292582	2.9511260273521027	In	0.34335109081639975	Ineligible - use of hormonal contraception or IUD	Ineligible - use of hormonal contraception or IUD	Ineligible - use of hormonal contraception or IUD	3558	IL2	Published	Menstrual cup	MSD	Serum progesterone
Hughes-2021	6046	6046_4/26/2017	2017-04-26	Follicular	Ring	34	0.3	Negative	0	Negative	Negative	Positive	NuvaRing	4.4	clear	Negative	Visual	26	Positive	IL-6	278.28946230087826	8.120442470438158	In	4.648557619471496	Ineligible - use of hormonal contraception or IUD	Ineligible - use of hormonal contraception or IUD	Ineligible - use of hormonal contraception or IUD	3569	IL6	Published	Menstrual cup	MSD	Serum progesterone
Hughes-2021	6046	6046_4/26/2017	2017-04-26	Follicular	Ring	34	0.3	Negative	0	Negative	Negative	Positive	NuvaRing	4.4	clear	Negative	Visual	26	Positive	IL-8	12768.90806210147	13.640347537264569	In	31.15363483432419	Ineligible - use of hormonal contraception or IUD	Ineligible - use of hormonal contraception or IUD	Ineligible - use of hormonal contraception or IUD	3576	CXCL8	Published	Menstrual cup	MSD	Serum progesterone
Hughes-2021	6046	6046_4/26/2017	2017-04-26	Follicular	Ring	34	0.3	Negative	0	Negative	Negative	Positive	NuvaRing	4.4	clear	Negative	Visual	26	Positive	IP-10	2155.045261866185	11.073502454850777	In	3.7317935311424093	Ineligible - use of hormonal contraception or IUD	Ineligible - use of hormonal contraception or IUD	Ineligible - use of hormonal contraception or IUD	3627	CXCL10	Published	Menstrual cup	MSD	Serum progesterone
Hughes-2021	6046	6046_4/26/2017	2017-04-26	Follicular	Ring	34	0.3	Negative	0	Negative	Negative	Positive	NuvaRing	4.4	clear	Negative	Visual	26	Positive	MIG	10507.156579275374	13.359084683103525	In	210.02503787472824	Ineligible - use of hormonal contraception or IUD	Ineligible - use of hormonal contraception or IUD	Ineligible - use of hormonal contraception or IUD	4283	CXCL9	Published	Menstrual cup	MSD	Serum progesterone
Hughes-2021	6046	6046_4/26/2017	2017-04-26	Follicular	Ring	34	0.3	Negative	0	Negative	Negative	Positive	NuvaRing	4.4	clear	Negative	Visual	26	Positive	MIP-1b	158.87627854629537	7.311759925044159	In	1.1146523004073485	Ineligible - use of hormonal contraception or IUD	Ineligible - use of hormonal contraception or IUD	Ineligible - use of hormonal contraception or IUD	6351	CCL4	Published	Menstrual cup	MSD	Serum progesterone
Hughes-2021	6046	6046_4/26/2017	2017-04-26	Follicular	Ring	34	0.3	Negative	0	Negative	Negative	Positive	NuvaRing	4.4	clear	Negative	Visual	26	Positive	MIP-3a	71.54841559042353	6.160847914318023	In	12.071523751799912	Ineligible - use of hormonal contraception or IUD	Ineligible - use of hormonal contraception or IUD	Ineligible - use of hormonal contraception or IUD	6364	CCL20	Published	Menstrual cup	MSD	Serum progesterone
Hughes-2021	6046	6046_4/26/2017	2017-04-26	Follicular	Ring	34	0.3	Negative	0	Negative	Negative	Positive	NuvaRing	4.4	clear	Negative	Visual	26	Positive	RANTES	129.47221737896126	7.016498742128695	In	7.981894555955488	Ineligible - use of hormonal contraception or IUD	Ineligible - use of hormonal contraception or IUD	Ineligible - use of hormonal contraception or IUD	6352	CCL5	Published	Menstrual cup	MSD	Serum progesterone
Hughes-2021	6046	6046_4/26/2017	2017-04-26	Follicular	Ring	34	0.3	Negative	0	Negative	Negative	Positive	NuvaRing	4.4	clear	Negative	Visual	26	Positive	TNF-a	254.74082120678224	7.9928863540734705	In	11.330560111625473	Ineligible - use of hormonal contraception or IUD	Ineligible - use of hormonal contraception or IUD	Ineligible - use of hormonal contraception or IUD	7124	TNF	Published	Menstrual cup	MSD	Serum progesterone
Hughes-2021	6047	6047_2/22/2017	2017-02-22	Follicular	Follicular	9	0.5	Negative	0	Negative	Positive	Negative	None	4.7	white	Negative	Visual	2	Positive	IFN-y	12.230022077427819	3.61235510308356	In	2.719237652984775	Eligible	Eligible	Eligible	3458	IFNG	Published	Menstrual cup	MSD	Serum progesterone
Hughes-2021	6047	6047_2/22/2017	2017-02-22	Follicular	Follicular	9	0.5	Negative	0	Negative	Positive	Negative	None	4.7	white	Negative	Visual	2	Positive	IL-17A	5.869783994562696	2.553307413777056	In	0.19679923306824587	Eligible	Eligible	Eligible	3605	IL17A	Published	Menstrual cup	MSD	Serum progesterone
Hughes-2021	6047	6047_2/22/2017	2017-02-22	Follicular	Follicular	9	0.5	Negative	0	Negative	Positive	Negative	None	4.7	white	Negative	Visual	2	Positive	IL-1a	1187.0691331685541	10.213188242535821	In	8.567704904414928	Eligible	Eligible	Eligible	3552	IL1A	Published	Menstrual cup	MSD	Serum progesterone
Hughes-2021	6047	6047_2/22/2017	2017-02-22	Follicular	Follicular	9	0.5	Negative	0	Negative	Positive	Negative	None	4.7	white	Negative	Visual	2	Positive	IL-1b	30.914306619170752	4.950202742462008	In	1.440882261394834	Eligible	Eligible	Eligible	3553	IL1B	Published	Menstrual cup	MSD	Serum progesterone
Hughes-2021	6047	6047_2/22/2017	2017-02-22	Follicular	Follicular	9	0.5	Negative	0	Negative	Positive	Negative	None	4.7	white	Negative	Visual	2	Positive	IL-1RA	532098.034185343	19.021332547989076	In	230.497018718461	Eligible	Eligible	Eligible	3557	IL1RN	Published	Menstrual cup	MSD	Serum progesterone
Hughes-2021	6047	6047_2/22/2017	2017-02-22	Follicular	Follicular	9	0.5	Negative	0	Negative	Positive	Negative	None	4.7	white	Negative	Visual	2	Positive	IL-2	11.288777087633873	3.4968173024185347	In	0.2745116206164243	Eligible	Eligible	Eligible	3558	IL2	Published	Menstrual cup	MSD	Serum progesterone
Hughes-2021	6047	6047_2/22/2017	2017-02-22	Follicular	Follicular	9	0.5	Negative	0	Negative	Positive	Negative	None	4.7	white	Negative	Visual	2	Positive	IL-6	29.35081329284241	4.875328574961845	In	1.8998562599718738	Eligible	Eligible	Eligible	3569	IL6	Published	Menstrual cup	MSD	Serum progesterone
Hughes-2021	6047	6047_2/22/2017	2017-02-22	Follicular	Follicular	9	0.5	Negative	0	Negative	Positive	Negative	None	4.7	white	Negative	Visual	2	Positive	IL-8	619.8478173235295	9.27577024375427	In	20.691400726160115	Eligible	Eligible	Eligible	3576	CXCL8	Published	Menstrual cup	MSD	Serum progesterone
Hughes-2021	6047	6047_2/22/2017	2017-02-22	Follicular	Follicular	9	0.5	Negative	0	Negative	Positive	Negative	None	4.7	white	Negative	Visual	2	Positive	IP-10	2826.099289738187	11.464596437629249	In	9.114691390202882	Eligible	Eligible	Eligible	3627	CXCL10	Published	Menstrual cup	MSD	Serum progesterone
Hughes-2021	6047	6047_2/22/2017	2017-02-22	Follicular	Follicular	9	0.5	Negative	0	Negative	Positive	Negative	None	4.7	white	Negative	Visual	2	Positive	MIG	9469.478506201063	13.209069261862219	In	20.443167038780416	Eligible	Eligible	Eligible	4283	CXCL9	Published	Menstrual cup	MSD	Serum progesterone
Hughes-2021	6047	6047_2/22/2017	2017-02-22	Follicular	Follicular	9	0.5	Negative	0	Negative	Positive	Negative	None	4.7	white	Negative	Visual	2	Positive	MIP-1b	38.19151119538373	5.255180101806455	In	2.512142875125548	Eligible	Eligible	Eligible	6351	CCL4	Published	Menstrual cup	MSD	Serum progesterone
Hughes-2021	6047	6047_2/22/2017	2017-02-22	Follicular	Follicular	9	0.5	Negative	0	Negative	Positive	Negative	None	4.7	white	Negative	Visual	2	Positive	MIP-3a	112.88464632776373	6.818705465317834	In	7.360487193951172	Eligible	Eligible	Eligible	6364	CCL20	Published	Menstrual cup	MSD	Serum progesterone
Hughes-2021	6047	6047_2/22/2017	2017-02-22	Follicular	Follicular	9	0.5	Negative	0	Negative	Positive	Negative	None	4.7	white	Negative	Visual	2	Positive	RANTES	15.371588509305974	3.942194356603063	In	0.4403175559833023	Eligible	Eligible	Eligible	6352	CCL5	Published	Menstrual cup	MSD	Serum progesterone
Hughes-2021	6047	6047_2/22/2017	2017-02-22	Follicular	Follicular	9	0.5	Negative	0	Negative	Positive	Negative	None	4.7	white	Negative	Visual	2	Positive	TNF-a	40.93650040558179	5.3553158688824185	In	1.077079307799079	Eligible	Eligible	Eligible	7124	TNF	Published	Menstrual cup	MSD	Serum progesterone
Hughes-2021	6047	6047_4/6/2017	2017-04-06	Luteal	Luteal	24	8.6	Negative	0	Negative	Positive	Negative	None	4	white	Negative	Visual	0	Positive	IFN-y	20.40727146335045	4.35101139585471	In	2.719237652984775	Eligible	Eligible	Eligible	3458	IFNG	Published	Menstrual cup	MSD	Serum progesterone
Hughes-2021	6047	6047_4/6/2017	2017-04-06	Luteal	Luteal	24	8.6	Negative	0	Negative	Positive	Negative	None	4	white	Negative	Visual	0	Positive	IL-17A	7.070622282908536	2.8218371916908342	In	0.19679923306824587	Eligible	Eligible	Eligible	3605	IL17A	Published	Menstrual cup	MSD	Serum progesterone
Hughes-2021	6047	6047_4/6/2017	2017-04-06	Luteal	Luteal	24	8.6	Negative	0	Negative	Positive	Negative	None	4	white	Negative	Visual	0	Positive	IL-1a	594.235319818129	9.21489054757695	In	8.567704904414928	Eligible	Eligible	Eligible	3552	IL1A	Published	Menstrual cup	MSD	Serum progesterone
Hughes-2021	6047	6047_4/6/2017	2017-04-06	Luteal	Luteal	24	8.6	Negative	0	Negative	Positive	Negative	None	4	white	Negative	Visual	0	Positive	IL-1b	6.863186683994758	2.778878597637996	In	1.440882261394834	Eligible	Eligible	Eligible	3553	IL1B	Published	Menstrual cup	MSD	Serum progesterone
Hughes-2021	6047	6047_4/6/2017	2017-04-06	Luteal	Luteal	24	8.6	Negative	0	Negative	Positive	Negative	None	4	white	Negative	Visual	0	Positive	IL-1RA	190388.173984202	17.538584342451266	In	230.497018718461	Eligible	Eligible	Eligible	3557	IL1RN	Published	Menstrual cup	MSD	Serum progesterone
Hughes-2021	6047	6047_4/6/2017	2017-04-06	Luteal	Luteal	24	8.6	Negative	0	Negative	Positive	Negative	None	4	white	Negative	Visual	0	Positive	IL-2	9.06992673918823	3.1810908976736774	In	0.2745116206164243	Eligible	Eligible	Eligible	3558	IL2	Published	Menstrual cup	MSD	Serum progesterone
Hughes-2021	6047	6047_4/6/2017	2017-04-06	Luteal	Luteal	24	8.6	Negative	0	Negative	Positive	Negative	None	4	white	Negative	Visual	0	Positive	IL-6	2.324278809735748	1.2167831381472956	Below	1.8998562599718738	Eligible	Eligible	Eligible	3569	IL6	Published	Menstrual cup	MSD	Serum progesterone
Hughes-2021	6047	6047_4/6/2017	2017-04-06	Luteal	Luteal	24	8.6	Negative	0	Negative	Positive	Negative	None	4	white	Negative	Visual	0	Positive	IL-8	221.38538843110476	7.7904161962951965	In	20.691400726160115	Eligible	Eligible	Eligible	3576	CXCL8	Published	Menstrual cup	MSD	Serum progesterone
Hughes-2021	6047	6047_4/6/2017	2017-04-06	Luteal	Luteal	24	8.6	Negative	0	Negative	Positive	Negative	None	4	white	Negative	Visual	0	Positive	IP-10	330.8919211005848	8.370216257700767	In	9.114691390202882	Eligible	Eligible	Eligible	3627	CXCL10	Published	Menstrual cup	MSD	Serum progesterone
Hughes-2021	6047	6047_4/6/2017	2017-04-06	Luteal	Luteal	24	8.6	Negative	0	Negative	Positive	Negative	None	4	white	Negative	Visual	0	Positive	MIG	1658.973035667504	10.696074722116252	In	20.443167038780416	Eligible	Eligible	Eligible	4283	CXCL9	Published	Menstrual cup	MSD	Serum progesterone
Hughes-2021	6047	6047_4/6/2017	2017-04-06	Luteal	Luteal	24	8.6	Negative	0	Negative	Positive	Negative	None	4	white	Negative	Visual	0	Positive	MIP-1b	10.353905487788015	3.3721031490930016	In	2.512142875125548	Eligible	Eligible	Eligible	6351	CCL4	Published	Menstrual cup	MSD	Serum progesterone
Hughes-2021	6047	6047_4/6/2017	2017-04-06	Luteal	Luteal	24	8.6	Negative	0	Negative	Positive	Negative	None	4	white	Negative	Visual	0	Positive	MIP-3a	6.035761875899956	2.5935358894903624	Below	7.360487193951172	Eligible	Eligible	Eligible	6364	CCL20	Published	Menstrual cup	MSD	Serum progesterone
Hughes-2021	6047	6047_4/6/2017	2017-04-06	Luteal	Luteal	24	8.6	Negative	0	Negative	Positive	Negative	None	4	white	Negative	Visual	0	Positive	RANTES	54.67890041018715	5.77291232560162	In	0.4403175559833023	Eligible	Eligible	Eligible	6352	CCL5	Published	Menstrual cup	MSD	Serum progesterone
Hughes-2021	6047	6047_4/6/2017	2017-04-06	Luteal	Luteal	24	8.6	Negative	0	Negative	Positive	Negative	None	4	white	Negative	Visual	0	Positive	TNF-a	7.493326587182839	2.905606330884888	In	1.077079307799079	Eligible	Eligible	Eligible	7124	TNF	Published	Menstrual cup	MSD	Serum progesterone
Hughes-2021	6047	6047_7/20/2017	2017-07-20	Follicular	Ring	60	0.7	Negative	0	Negative	Positive	Negative	NuvaRing	4.4	brown	Positive	Visual	9	Positive	IFN-y	13.34872141164156	3.738629656918314	In	2.719237652984775	Ineligible - use of hormonal contraception or IUD	Ineligible - use of hormonal contraception or IUD	Ineligible - use of hormonal contraception or IUD	3458	IFNG	Published	Menstrual cup	MSD	Serum progesterone
Hughes-2021	6047	6047_7/20/2017	2017-07-20	Follicular	Ring	60	0.7	Negative	0	Negative	Positive	Negative	NuvaRing	4.4	brown	Positive	Visual	9	Positive	IL-17A	2.678865030201884	1.4216218954155873	In	0.19679923306824587	Ineligible - use of hormonal contraception or IUD	Ineligible - use of hormonal contraception or IUD	Ineligible - use of hormonal contraception or IUD	3605	IL17A	Published	Menstrual cup	MSD	Serum progesterone
Hughes-2021	6047	6047_7/20/2017	2017-07-20	Follicular	Ring	60	0.7	Negative	0	Negative	Positive	Negative	NuvaRing	4.4	brown	Positive	Visual	9	Positive	IL-1a	1218.197616006237	10.250532470867348	In	8.567704904414928	Ineligible - use of hormonal contraception or IUD	Ineligible - use of hormonal contraception or IUD	Ineligible - use of hormonal contraception or IUD	3552	IL1A	Published	Menstrual cup	MSD	Serum progesterone
Hughes-2021	6047	6047_7/20/2017	2017-07-20	Follicular	Ring	60	0.7	Negative	0	Negative	Positive	Negative	NuvaRing	4.4	brown	Positive	Visual	9	Positive	IL-1b	24.115382182054166	4.5918817690877365	In	1.440882261394834	Ineligible - use of hormonal contraception or IUD	Ineligible - use of hormonal contraception or IUD	Ineligible - use of hormonal contraception or IUD	3553	IL1B	Published	Menstrual cup	MSD	Serum progesterone
Hughes-2021	6047	6047_7/20/2017	2017-07-20	Follicular	Ring	60	0.7	Negative	0	Negative	Positive	Negative	NuvaRing	4.4	brown	Positive	Visual	9	Positive	IL-1RA	843088.7756220863	19.68532502660822	In	230.497018718461	Ineligible - use of hormonal contraception or IUD	Ineligible - use of hormonal contraception or IUD	Ineligible - use of hormonal contraception or IUD	3557	IL1RN	Published	Menstrual cup	MSD	Serum progesterone
Hughes-2021	6047	6047_7/20/2017	2017-07-20	Follicular	Ring	60	0.7	Negative	0	Negative	Positive	Negative	NuvaRing	4.4	brown	Positive	Visual	9	Positive	IL-2	3.951561878085685	1.9824229997181568	In	0.2745116206164243	Ineligible - use of hormonal contraception or IUD	Ineligible - use of hormonal contraception or IUD	Ineligible - use of hormonal contraception or IUD	3558	IL2	Published	Menstrual cup	MSD	Serum progesterone
Hughes-2021	6047	6047_7/20/2017	2017-07-20	Follicular	Ring	60	0.7	Negative	0	Negative	Positive	Negative	NuvaRing	4.4	brown	Positive	Visual	9	Positive	IL-6	29.0292881789038	4.859437291262681	In	1.8998562599718738	Ineligible - use of hormonal contraception or IUD	Ineligible - use of hormonal contraception or IUD	Ineligible - use of hormonal contraception or IUD	3569	IL6	Published	Menstrual cup	MSD	Serum progesterone
Hughes-2021	6047	6047_7/20/2017	2017-07-20	Follicular	Ring	60	0.7	Negative	0	Negative	Positive	Negative	NuvaRing	4.4	brown	Positive	Visual	9	Positive	IL-8	1421.6232287887076	10.473323444428095	In	20.691400726160115	Ineligible - use of hormonal contraception or IUD	Ineligible - use of hormonal contraception or IUD	Ineligible - use of hormonal contraception or IUD	3576	CXCL8	Published	Menstrual cup	MSD	Serum progesterone
Hughes-2021	6047	6047_7/20/2017	2017-07-20	Follicular	Ring	60	0.7	Negative	0	Negative	Positive	Negative	NuvaRing	4.4	brown	Positive	Visual	9	Positive	IP-10	1149.4297674793656	10.166702601779754	In	9.114691390202882	Ineligible - use of hormonal contraception or IUD	Ineligible - use of hormonal contraception or IUD	Ineligible - use of hormonal contraception or IUD	3627	CXCL10	Published	Menstrual cup	MSD	Serum progesterone
Hughes-2021	6047	6047_7/20/2017	2017-07-20	Follicular	Ring	60	0.7	Negative	0	Negative	Positive	Negative	NuvaRing	4.4	brown	Positive	Visual	9	Positive	MIG	4004.4753002412317	11.967397505740319	In	20.443167038780416	Ineligible - use of hormonal contraception or IUD	Ineligible - use of hormonal contraception or IUD	Ineligible - use of hormonal contraception or IUD	4283	CXCL9	Published	Menstrual cup	MSD	Serum progesterone
Hughes-2021	6047	6047_7/20/2017	2017-07-20	Follicular	Ring	60	0.7	Negative	0	Negative	Positive	Negative	NuvaRing	4.4	brown	Positive	Visual	9	Positive	MIP-1b	38.784838925026094	5.277420904975392	In	2.512142875125548	Ineligible - use of hormonal contraception or IUD	Ineligible - use of hormonal contraception or IUD	Ineligible - use of hormonal contraception or IUD	6351	CCL4	Published	Menstrual cup	MSD	Serum progesterone
Hughes-2021	6047	6047_7/20/2017	2017-07-20	Follicular	Ring	60	0.7	Negative	0	Negative	Positive	Negative	NuvaRing	4.4	brown	Positive	Visual	9	Positive	MIP-3a	96.82753784058845	6.597345504536797	In	7.360487193951172	Ineligible - use of hormonal contraception or IUD	Ineligible - use of hormonal contraception or IUD	Ineligible - use of hormonal contraception or IUD	6364	CCL20	Published	Menstrual cup	MSD	Serum progesterone
Hughes-2021	6047	6047_7/20/2017	2017-07-20	Follicular	Ring	60	0.7	Negative	0	Negative	Positive	Negative	NuvaRing	4.4	brown	Positive	Visual	9	Positive	RANTES	764.282824535795	9.577962799305125	In	0.4403175559833023	Ineligible - use of hormonal contraception or IUD	Ineligible - use of hormonal contraception or IUD	Ineligible - use of hormonal contraception or IUD	6352	CCL5	Published	Menstrual cup	MSD	Serum progesterone
Hughes-2021	6047	6047_7/20/2017	2017-07-20	Follicular	Ring	60	0.7	Negative	0	Negative	Positive	Negative	NuvaRing	4.4	brown	Positive	Visual	9	Positive	TNF-a	5.665280055812737	2.5021472755772236	Below	1.077079307799079	Ineligible - use of hormonal contraception or IUD	Ineligible - use of hormonal contraception or IUD	Ineligible - use of hormonal contraception or IUD	7124	TNF	Published	Menstrual cup	MSD	Serum progesterone
Hughes-2021	6048	6048_1/10/2017	2017-01-10	Luteal	Luteal	19	12.4	Negative	2	Negative	Positive	Negative	None	4.7	white	Negative	Visual	1	Negative	IFN-y	31.375426065800788	4.971563145308359	In	2.719237652984775	Eligible	Eligible	Eligible	3458	IFNG	Published	Menstrual cup	MSD	Serum progesterone
Hughes-2021	6048	6048_1/10/2017	2017-01-10	Luteal	Luteal	19	12.4	Negative	2	Negative	Positive	Negative	None	4.7	white	Negative	Visual	1	Negative	IL-17A	4.288045768798826	2.1003203045985543	In	0.19679923306824587	Eligible	Eligible	Eligible	3605	IL17A	Published	Menstrual cup	MSD	Serum progesterone
Hughes-2021	6048	6048_1/10/2017	2017-01-10	Luteal	Luteal	19	12.4	Negative	2	Negative	Positive	Negative	None	4.7	white	Negative	Visual	1	Negative	IL-1a	290.43887887774025	8.182090778816876	In	8.567704904414928	Eligible	Eligible	Eligible	3552	IL1A	Published	Menstrual cup	MSD	Serum progesterone
Hughes-2021	6048	6048_1/10/2017	2017-01-10	Luteal	Luteal	19	12.4	Negative	2	Negative	Positive	Negative	None	4.7	white	Negative	Visual	1	Negative	IL-1b	20.10990628886174	4.329834453660938	In	1.440882261394834	Eligible	Eligible	Eligible	3553	IL1B	Published	Menstrual cup	MSD	Serum progesterone
Hughes-2021	6048	6048_1/10/2017	2017-01-10	Luteal	Luteal	19	12.4	Negative	2	Negative	Positive	Negative	None	4.7	white	Negative	Visual	1	Negative	IL-1RA	49909.07926965269	15.607014668575017	In	230.497018718461	Eligible	Eligible	Eligible	3557	IL1RN	Published	Menstrual cup	MSD	Serum progesterone
Hughes-2021	6048	6048_1/10/2017	2017-01-10	Luteal	Luteal	19	12.4	Negative	2	Negative	Positive	Negative	None	4.7	white	Negative	Visual	1	Negative	IL-2	2.4820482252717073	1.3115311467673958	In	0.2745116206164243	Eligible	Eligible	Eligible	3558	IL2	Published	Menstrual cup	MSD	Serum progesterone
Hughes-2021	6048	6048_1/10/2017	2017-01-10	Luteal	Luteal	19	12.4	Negative	2	Negative	Positive	Negative	None	4.7	white	Negative	Visual	1	Negative	IL-6	2.5765945260672884	1.3654655207994901	In	1.8998562599718738	Eligible	Eligible	Eligible	3569	IL6	Published	Menstrual cup	MSD	Serum progesterone
Hughes-2021	6048	6048_1/10/2017	2017-01-10	Luteal	Luteal	19	12.4	Negative	2	Negative	Positive	Negative	None	4.7	white	Negative	Visual	1	Negative	IL-8	24.66206888277465	4.624221926328063	In	20.691400726160115	Eligible	Eligible	Eligible	3576	CXCL8	Published	Menstrual cup	MSD	Serum progesterone
Hughes-2021	6048	6048_1/10/2017	2017-01-10	Luteal	Luteal	19	12.4	Negative	2	Negative	Positive	Negative	None	4.7	white	Negative	Visual	1	Negative	IP-10	24.79237682894326	4.631824683171794	In	9.114691390202882	Eligible	Eligible	Eligible	3627	CXCL10	Published	Menstrual cup	MSD	Serum progesterone
Hughes-2021	6048	6048_1/10/2017	2017-01-10	Luteal	Luteal	19	12.4	Negative	2	Negative	Positive	Negative	None	4.7	white	Negative	Visual	1	Negative	MIG	719.5081027914038	9.490867123844053	In	20.443167038780416	Eligible	Eligible	Eligible	4283	CXCL9	Published	Menstrual cup	MSD	Serum progesterone
Hughes-2021	6048	6048_1/10/2017	2017-01-10	Luteal	Luteal	19	12.4	Negative	2	Negative	Positive	Negative	None	4.7	white	Negative	Visual	1	Negative	MIP-1b	0.5573261502036743	-0.8434062474392972	Below	2.512142875125548	Eligible	Eligible	Eligible	6351	CCL4	Published	Menstrual cup	MSD	Serum progesterone
Hughes-2021	6048	6048_1/10/2017	2017-01-10	Luteal	Luteal	19	12.4	Negative	2	Negative	Positive	Negative	None	4.7	white	Negative	Visual	1	Negative	MIP-3a	87.65918947682371	6.453833434220236	In	7.360487193951172	Eligible	Eligible	Eligible	6364	CCL20	Published	Menstrual cup	MSD	Serum progesterone
Hughes-2021	6048	6048_1/10/2017	2017-01-10	Luteal	Luteal	19	12.4	Negative	2	Negative	Positive	Negative	None	4.7	white	Negative	Visual	1	Negative	RANTES	24.867423149032312	4.6361851129881595	In	0.4403175559833023	Eligible	Eligible	Eligible	6352	CCL5	Published	Menstrual cup	MSD	Serum progesterone
Hughes-2021	6048	6048_1/10/2017	2017-01-10	Luteal	Luteal	19	12.4	Negative	2	Negative	Positive	Negative	None	4.7	white	Negative	Visual	1	Negative	TNF-a	40.27405768964189	5.331778928825178	In	1.077079307799079	Eligible	Eligible	Eligible	7124	TNF	Published	Menstrual cup	MSD	Serum progesterone
Hughes-2021	6052	6052_3/28/2017	2017-03-28	Follicular	Follicular	7	0.5	Negative	0	Negative	Negative	Positive	None	4.4	white	Negative	Visual	3	Negative	IFN-y	43.17205792426995	5.4320259596667055	In	2.719237652984775	Eligible	Eligible	Eligible	3458	IFNG	Published	Menstrual cup	MSD	Serum progesterone
Hughes-2021	6052	6052_3/28/2017	2017-03-28	Follicular	Follicular	7	0.5	Negative	0	Negative	Negative	Positive	None	4.4	white	Negative	Visual	3	Negative	IL-17A	19.515387597113765	4.286540211462887	In	0.19679923306824587	Eligible	Eligible	Eligible	3605	IL17A	Published	Menstrual cup	MSD	Serum progesterone
Hughes-2021	6052	6052_3/28/2017	2017-03-28	Follicular	Follicular	7	0.5	Negative	0	Negative	Negative	Positive	None	4.4	white	Negative	Visual	3	Negative	IL-1a	636.2158464943157	9.313372495908752	In	8.567704904414928	Eligible	Eligible	Eligible	3552	IL1A	Published	Menstrual cup	MSD	Serum progesterone
Hughes-2021	6052	6052_3/28/2017	2017-03-28	Follicular	Follicular	7	0.5	Negative	0	Negative	Negative	Positive	None	4.4	white	Negative	Visual	3	Negative	IL-1b	131.11147278409106	7.034650122508463	In	1.440882261394834	Eligible	Eligible	Eligible	3553	IL1B	Published	Menstrual cup	MSD	Serum progesterone
Hughes-2021	6052	6052_3/28/2017	2017-03-28	Follicular	Follicular	7	0.5	Negative	0	Negative	Negative	Positive	None	4.4	white	Negative	Visual	3	Negative	IL-1RA	401739.3513016658	18.615900258068645	In	230.497018718461	Eligible	Eligible	Eligible	3557	IL1RN	Published	Menstrual cup	MSD	Serum progesterone
Hughes-2021	6052	6052_3/28/2017	2017-03-28	Follicular	Follicular	7	0.5	Negative	0	Negative	Negative	Positive	None	4.4	white	Negative	Visual	3	Negative	IL-2	4.157199531717196	2.0556119941760325	In	0.2745116206164243	Eligible	Eligible	Eligible	3558	IL2	Published	Menstrual cup	MSD	Serum progesterone
Hughes-2021	6052	6052_3/28/2017	2017-03-28	Follicular	Follicular	7	0.5	Negative	0	Negative	Negative	Positive	None	4.4	white	Negative	Visual	3	Negative	IL-6	12.845335210229134	3.6831726340030957	In	1.8998562599718738	Eligible	Eligible	Eligible	3569	IL6	Published	Menstrual cup	MSD	Serum progesterone
Hughes-2021	6052	6052_3/28/2017	2017-03-28	Follicular	Follicular	7	0.5	Negative	0	Negative	Negative	Positive	None	4.4	white	Negative	Visual	3	Negative	IL-8	1130.7167192299396	10.143021817922127	In	20.691400726160115	Eligible	Eligible	Eligible	3576	CXCL8	Published	Menstrual cup	MSD	Serum progesterone
Hughes-2021	6052	6052_3/28/2017	2017-03-28	Follicular	Follicular	7	0.5	Negative	0	Negative	Negative	Positive	None	4.4	white	Negative	Visual	3	Negative	IP-10	5018.874718271329	12.293148218489232	In	9.114691390202882	Eligible	Eligible	Eligible	3627	CXCL10	Published	Menstrual cup	MSD	Serum progesterone
Hughes-2021	6052	6052_3/28/2017	2017-03-28	Follicular	Follicular	7	0.5	Negative	0	Negative	Negative	Positive	None	4.4	white	Negative	Visual	3	Negative	MIG	15418.98428186377	13.912420111094074	In	20.443167038780416	Eligible	Eligible	Eligible	4283	CXCL9	Published	Menstrual cup	MSD	Serum progesterone
Hughes-2021	6052	6052_3/28/2017	2017-03-28	Follicular	Follicular	7	0.5	Negative	0	Negative	Negative	Positive	None	4.4	white	Negative	Visual	3	Negative	MIP-1b	65.49426167525031	6.0332966043570115	In	2.512142875125548	Eligible	Eligible	Eligible	6351	CCL4	Published	Menstrual cup	MSD	Serum progesterone
Hughes-2021	6052	6052_3/28/2017	2017-03-28	Follicular	Follicular	7	0.5	Negative	0	Negative	Negative	Positive	None	4.4	white	Negative	Visual	3	Negative	MIP-3a	155.14739823431137	7.277495693370785	In	7.360487193951172	Eligible	Eligible	Eligible	6364	CCL20	Published	Menstrual cup	MSD	Serum progesterone
Hughes-2021	6052	6052_3/28/2017	2017-03-28	Follicular	Follicular	7	0.5	Negative	0	Negative	Negative	Positive	None	4.4	white	Negative	Visual	3	Negative	RANTES	3.990947277977744	1.996731220392042	Below	0.4403175559833023	Eligible	Eligible	Eligible	6352	CCL5	Published	Menstrual cup	MSD	Serum progesterone
Hughes-2021	6052	6052_3/28/2017	2017-03-28	Follicular	Follicular	7	0.5	Negative	0	Negative	Negative	Positive	None	4.4	white	Negative	Visual	3	Negative	TNF-a	8.265872082231422	3.047167037586355	In	1.077079307799079	Eligible	Eligible	Eligible	7124	TNF	Published	Menstrual cup	MSD	Serum progesterone
Hughes-2021	6052	6052_4/12/2017	2017-04-12	Luteal	Luteal	22	8.1	Negative	0	Negative	Negative	Negative	None	4.4	white	Negative	Visual	3	Negative	IFN-y	53.43470842619277	5.739705241447889	In	2.719237652984775	Eligible	Eligible	Eligible	3458	IFNG	Published	Menstrual cup	MSD	Serum progesterone
Hughes-2021	6052	6052_4/12/2017	2017-04-12	Luteal	Luteal	22	8.1	Negative	0	Negative	Negative	Negative	None	4.4	white	Negative	Visual	3	Negative	IL-17A	11.185937362116979	3.483614251688037	In	0.19679923306824587	Eligible	Eligible	Eligible	3605	IL17A	Published	Menstrual cup	MSD	Serum progesterone
Hughes-2021	6052	6052_4/12/2017	2017-04-12	Luteal	Luteal	22	8.1	Negative	0	Negative	Negative	Negative	None	4.4	white	Negative	Visual	3	Negative	IL-1a	277.9647725611959	8.118758246566737	In	8.567704904414928	Eligible	Eligible	Eligible	3552	IL1A	Published	Menstrual cup	MSD	Serum progesterone
Hughes-2021	6052	6052_4/12/2017	2017-04-12	Luteal	Luteal	22	8.1	Negative	0	Negative	Negative	Negative	None	4.4	white	Negative	Visual	3	Negative	IL-1b	11.823625171678719	3.563600534408646	In	1.440882261394834	Eligible	Eligible	Eligible	3553	IL1B	Published	Menstrual cup	MSD	Serum progesterone
Hughes-2021	6052	6052_4/12/2017	2017-04-12	Luteal	Luteal	22	8.1	Negative	0	Negative	Negative	Negative	None	4.4	white	Negative	Visual	3	Negative	IL-1RA	197937.9924439662	17.594689025932254	In	230.497018718461	Eligible	Eligible	Eligible	3557	IL1RN	Published	Menstrual cup	MSD	Serum progesterone
Hughes-2021	6052	6052_4/12/2017	2017-04-12	Luteal	Luteal	22	8.1	Negative	0	Negative	Negative	Negative	None	4.4	white	Negative	Visual	3	Negative	IL-2	9.814004609957456	3.2948419490871266	In	0.2745116206164243	Eligible	Eligible	Eligible	3558	IL2	Published	Menstrual cup	MSD	Serum progesterone
Hughes-2021	6052	6052_4/12/2017	2017-04-12	Luteal	Luteal	22	8.1	Negative	0	Negative	Negative	Negative	None	4.4	white	Negative	Visual	3	Negative	IL-6	2.324278809735748	1.2167831381472956	Below	1.8998562599718738	Eligible	Eligible	Eligible	3569	IL6	Published	Menstrual cup	MSD	Serum progesterone
Hughes-2021	6052	6052_4/12/2017	2017-04-12	Luteal	Luteal	22	8.1	Negative	0	Negative	Negative	Negative	None	4.4	white	Negative	Visual	3	Negative	IL-8	203.69977415295614	7.67030057052727	In	20.691400726160115	Eligible	Eligible	Eligible	3576	CXCL8	Published	Menstrual cup	MSD	Serum progesterone
Hughes-2021	6052	6052_4/12/2017	2017-04-12	Luteal	Luteal	22	8.1	Negative	0	Negative	Negative	Negative	None	4.4	white	Negative	Visual	3	Negative	IP-10	6016.681857409643	12.554752358419725	In	9.114691390202882	Eligible	Eligible	Eligible	3627	CXCL10	Published	Menstrual cup	MSD	Serum progesterone
Hughes-2021	6052	6052_4/12/2017	2017-04-12	Luteal	Luteal	22	8.1	Negative	0	Negative	Negative	Negative	None	4.4	white	Negative	Visual	3	Negative	MIG	27530.34590900241	14.748735116546753	In	20.443167038780416	Eligible	Eligible	Eligible	4283	CXCL9	Published	Menstrual cup	MSD	Serum progesterone
Hughes-2021	6052	6052_4/12/2017	2017-04-12	Luteal	Luteal	22	8.1	Negative	0	Negative	Negative	Negative	None	4.4	white	Negative	Visual	3	Negative	MIP-1b	39.938987624992926	5.319725858642881	In	2.512142875125548	Eligible	Eligible	Eligible	6351	CCL4	Published	Menstrual cup	MSD	Serum progesterone
Hughes-2021	6052	6052_4/12/2017	2017-04-12	Luteal	Luteal	22	8.1	Negative	0	Negative	Negative	Negative	None	4.4	white	Negative	Visual	3	Negative	MIP-3a	93.46155161687774	6.546301083421054	In	7.360487193951172	Eligible	Eligible	Eligible	6364	CCL20	Published	Menstrual cup	MSD	Serum progesterone
Hughes-2021	6052	6052_4/12/2017	2017-04-12	Luteal	Luteal	22	8.1	Negative	0	Negative	Negative	Negative	None	4.4	white	Negative	Visual	3	Negative	RANTES	4.546758768758347	2.184838462989826	In	0.4403175559833023	Eligible	Eligible	Eligible	6352	CCL5	Published	Menstrual cup	MSD	Serum progesterone
Hughes-2021	6052	6052_4/12/2017	2017-04-12	Luteal	Luteal	22	8.1	Negative	0	Negative	Negative	Negative	None	4.4	white	Negative	Visual	3	Negative	TNF-a	1.077079307799079	0.10712448271029218	In	1.077079307799079	Eligible	Eligible	Eligible	7124	TNF	Published	Menstrual cup	MSD	Serum progesterone
Hughes-2021	6052	6052_8/23/2017	2017-08-23	Follicular	Ring	43	0.4	Negative	0	Negative	Negative	Negative	NuvaRing	4.4	brown	Positive	Visual	13	Negative	IFN-y	12.230022077427819	3.61235510308356	In	2.719237652984775	Ineligible - use of hormonal contraception or IUD	Ineligible - use of hormonal contraception or IUD	Ineligible - use of hormonal contraception or IUD	3458	IFNG	Published	Menstrual cup	MSD	Serum progesterone
Hughes-2021	6052	6052_8/23/2017	2017-08-23	Follicular	Ring	43	0.4	Negative	0	Negative	Negative	Negative	NuvaRing	4.4	brown	Positive	Visual	13	Negative	IL-17A	1.9979465230889928	0.998517968562358	In	0.19679923306824587	Ineligible - use of hormonal contraception or IUD	Ineligible - use of hormonal contraception or IUD	Ineligible - use of hormonal contraception or IUD	3605	IL17A	Published	Menstrual cup	MSD	Serum progesterone
Hughes-2021	6052	6052_8/23/2017	2017-08-23	Follicular	Ring	43	0.4	Negative	0	Negative	Negative	Negative	NuvaRing	4.4	brown	Positive	Visual	13	Negative	IL-1a	862.52029468741	9.75241459287222	In	8.567704904414928	Ineligible - use of hormonal contraception or IUD	Ineligible - use of hormonal contraception or IUD	Ineligible - use of hormonal contraception or IUD	3552	IL1A	Published	Menstrual cup	MSD	Serum progesterone
Hughes-2021	6052	6052_8/23/2017	2017-08-23	Follicular	Ring	43	0.4	Negative	0	Negative	Negative	Negative	NuvaRing	4.4	brown	Positive	Visual	13	Negative	IL-1b	17.304332252564933	4.113061366093115	In	1.440882261394834	Ineligible - use of hormonal contraception or IUD	Ineligible - use of hormonal contraception or IUD	Ineligible - use of hormonal contraception or IUD	3553	IL1B	Published	Menstrual cup	MSD	Serum progesterone
Hughes-2021	6052	6052_8/23/2017	2017-08-23	Follicular	Ring	43	0.4	Negative	0	Negative	Negative	Negative	NuvaRing	4.4	brown	Positive	Visual	13	Negative	IL-1RA	331455.6769386832	18.33845643697381	In	230.497018718461	Ineligible - use of hormonal contraception or IUD	Ineligible - use of hormonal contraception or IUD	Ineligible - use of hormonal contraception or IUD	3557	IL1RN	Published	Menstrual cup	MSD	Serum progesterone
Hughes-2021	6052	6052_8/23/2017	2017-08-23	Follicular	Ring	43	0.4	Negative	0	Negative	Negative	Negative	NuvaRing	4.4	brown	Positive	Visual	13	Negative	IL-2	2.95231538697006	1.561846848401451	In	0.2745116206164243	Ineligible - use of hormonal contraception or IUD	Ineligible - use of hormonal contraception or IUD	Ineligible - use of hormonal contraception or IUD	3558	IL2	Published	Menstrual cup	MSD	Serum progesterone
Hughes-2021	6052	6052_8/23/2017	2017-08-23	Follicular	Ring	43	0.4	Negative	0	Negative	Negative	Negative	NuvaRing	4.4	brown	Positive	Visual	13	Negative	IL-6	23.9132633226887	4.579739115702611	In	1.8998562599718738	Ineligible - use of hormonal contraception or IUD	Ineligible - use of hormonal contraception or IUD	Ineligible - use of hormonal contraception or IUD	3569	IL6	Published	Menstrual cup	MSD	Serum progesterone
Hughes-2021	6052	6052_8/23/2017	2017-08-23	Follicular	Ring	43	0.4	Negative	0	Negative	Negative	Negative	NuvaRing	4.4	brown	Positive	Visual	13	Negative	IL-8	594.017530226792	9.2143616972285	In	20.691400726160115	Ineligible - use of hormonal contraception or IUD	Ineligible - use of hormonal contraception or IUD	Ineligible - use of hormonal contraception or IUD	3576	CXCL8	Published	Menstrual cup	MSD	Serum progesterone
Hughes-2021	6052	6052_8/23/2017	2017-08-23	Follicular	Ring	43	0.4	Negative	0	Negative	Negative	Negative	NuvaRing	4.4	brown	Positive	Visual	13	Negative	IP-10	573.1517943044425	9.16277346468798	In	9.114691390202882	Ineligible - use of hormonal contraception or IUD	Ineligible - use of hormonal contraception or IUD	Ineligible - use of hormonal contraception or IUD	3627	CXCL10	Published	Menstrual cup	MSD	Serum progesterone
Hughes-2021	6052	6052_8/23/2017	2017-08-23	Follicular	Ring	43	0.4	Negative	0	Negative	Negative	Negative	NuvaRing	4.4	brown	Positive	Visual	13	Negative	MIG	2232.107085140726	11.124190526656951	In	20.443167038780416	Ineligible - use of hormonal contraception or IUD	Ineligible - use of hormonal contraception or IUD	Ineligible - use of hormonal contraception or IUD	4283	CXCL9	Published	Menstrual cup	MSD	Serum progesterone
Hughes-2021	6052	6052_8/23/2017	2017-08-23	Follicular	Ring	43	0.4	Negative	0	Negative	Negative	Negative	NuvaRing	4.4	brown	Positive	Visual	13	Negative	MIP-1b	9.827644004942451	3.2968455986843943	In	2.512142875125548	Ineligible - use of hormonal contraception or IUD	Ineligible - use of hormonal contraception or IUD	Ineligible - use of hormonal contraception or IUD	6351	CCL4	Published	Menstrual cup	MSD	Serum progesterone
Hughes-2021	6052	6052_8/23/2017	2017-08-23	Follicular	Ring	43	0.4	Negative	0	Negative	Negative	Negative	NuvaRing	4.4	brown	Positive	Visual	13	Negative	MIP-3a	37.125304362890525	5.214330948438014	In	7.360487193951172	Ineligible - use of hormonal contraception or IUD	Ineligible - use of hormonal contraception or IUD	Ineligible - use of hormonal contraception or IUD	6364	CCL20	Published	Menstrual cup	MSD	Serum progesterone
Hughes-2021	6052	6052_8/23/2017	2017-08-23	Follicular	Ring	43	0.4	Negative	0	Negative	Negative	Negative	NuvaRing	4.4	brown	Positive	Visual	13	Negative	RANTES	1.2718329458569606	0.3469091863367834	In	0.4403175559833023	Ineligible - use of hormonal contraception or IUD	Ineligible - use of hormonal contraception or IUD	Ineligible - use of hormonal contraception or IUD	6352	CCL5	Published	Menstrual cup	MSD	Serum progesterone
Hughes-2021	6052	6052_8/23/2017	2017-08-23	Follicular	Ring	43	0.4	Negative	0	Negative	Negative	Negative	NuvaRing	4.4	brown	Positive	Visual	13	Negative	TNF-a	11.092999175298024	3.4715775695260955	In	1.077079307799079	Ineligible - use of hormonal contraception or IUD	Ineligible - use of hormonal contraception or IUD	Ineligible - use of hormonal contraception or IUD	7124	TNF	Published	Menstrual cup	MSD	Serum progesterone
Hughes-2021	6053	6053_4/4/2017	2017-04-04	Luteal	Luteal	22	19.9	Negative	0	Negative	Positive	Negative	None	4	white	Negative	Visual	23	NA	IFN-y	8.67395997156292	3.116690785492817	In	2.719237652984775	Eligible	Eligible	Ineligible - missing co-variate information	3458	IFNG	Published	Menstrual cup	MSD	Serum progesterone
Hughes-2021	6053	6053_4/4/2017	2017-04-04	Luteal	Luteal	22	19.9	Negative	0	Negative	Positive	Negative	None	4	white	Negative	Visual	23	NA	IL-17A	5.618081427899509	2.4900775348907027	In	0.19679923306824587	Eligible	Eligible	Ineligible - missing co-variate information	3605	IL17A	Published	Menstrual cup	MSD	Serum progesterone
Hughes-2021	6053	6053_4/4/2017	2017-04-04	Luteal	Luteal	22	19.9	Negative	0	Negative	Positive	Negative	None	4	white	Negative	Visual	23	NA	IL-1a	807.505185827542	9.657327714650828	In	8.567704904414928	Eligible	Eligible	Ineligible - missing co-variate information	3552	IL1A	Published	Menstrual cup	MSD	Serum progesterone
Hughes-2021	6053	6053_4/4/2017	2017-04-04	Luteal	Luteal	22	19.9	Negative	0	Negative	Positive	Negative	None	4	white	Negative	Visual	23	NA	IL-1b	2.8706755105722443	1.521390263409768	In	1.440882261394834	Eligible	Eligible	Ineligible - missing co-variate information	3553	IL1B	Published	Menstrual cup	MSD	Serum progesterone
Hughes-2021	6053	6053_4/4/2017	2017-04-04	Luteal	Luteal	22	19.9	Negative	0	Negative	Positive	Negative	None	4	white	Negative	Visual	23	NA	IL-1RA	593684.1900694504	19.17933616879301	In	230.497018718461	Eligible	Eligible	Ineligible - missing co-variate information	3557	IL1RN	Published	Menstrual cup	MSD	Serum progesterone
Hughes-2021	6053	6053_4/4/2017	2017-04-04	Luteal	Luteal	22	19.9	Negative	0	Negative	Positive	Negative	None	4	white	Negative	Visual	23	NA	IL-2	1.1853704146591622	0.2453379552306499	In	0.2745116206164243	Eligible	Eligible	Ineligible - missing co-variate information	3558	IL2	Published	Menstrual cup	MSD	Serum progesterone
Hughes-2021	6053	6053_4/4/2017	2017-04-04	Luteal	Luteal	22	19.9	Negative	0	Negative	Positive	Negative	None	4	white	Negative	Visual	23	NA	IL-6	5.866694547501859	2.5525478792981686	In	1.8998562599718738	Eligible	Eligible	Ineligible - missing co-variate information	3569	IL6	Published	Menstrual cup	MSD	Serum progesterone
Hughes-2021	6053	6053_4/4/2017	2017-04-04	Luteal	Luteal	22	19.9	Negative	0	Negative	Positive	Negative	None	4	white	Negative	Visual	23	NA	IL-8	526.7908192146398	9.041086392641501	In	20.691400726160115	Eligible	Eligible	Ineligible - missing co-variate information	3576	CXCL8	Published	Menstrual cup	MSD	Serum progesterone
Hughes-2021	6053	6053_4/4/2017	2017-04-04	Luteal	Luteal	22	19.9	Negative	0	Negative	Positive	Negative	None	4	white	Negative	Visual	23	NA	IP-10	255.93870332607074	7.999654519545607	In	9.114691390202882	Eligible	Eligible	Ineligible - missing co-variate information	3627	CXCL10	Published	Menstrual cup	MSD	Serum progesterone
Hughes-2021	6053	6053_4/4/2017	2017-04-04	Luteal	Luteal	22	19.9	Negative	0	Negative	Positive	Negative	None	4	white	Negative	Visual	23	NA	MIG	5940.643945410251	12.536403607354295	In	20.443167038780416	Eligible	Eligible	Ineligible - missing co-variate information	4283	CXCL9	Published	Menstrual cup	MSD	Serum progesterone
Hughes-2021	6053	6053_4/4/2017	2017-04-04	Luteal	Luteal	22	19.9	Negative	0	Negative	Positive	Negative	None	4	white	Negative	Visual	23	NA	MIP-1b	3.4191793212392705	1.7736500879010233	In	2.512142875125548	Eligible	Eligible	Ineligible - missing co-variate information	6351	CCL4	Published	Menstrual cup	MSD	Serum progesterone
Hughes-2021	6053	6053_4/4/2017	2017-04-04	Luteal	Luteal	22	19.9	Negative	0	Negative	Positive	Negative	None	4	white	Negative	Visual	23	NA	MIP-3a	78.787615948143	6.299896975656931	In	7.360487193951172	Eligible	Eligible	Ineligible - missing co-variate information	6364	CCL20	Published	Menstrual cup	MSD	Serum progesterone
Hughes-2021	6053	6053_4/4/2017	2017-04-04	Luteal	Luteal	22	19.9	Negative	0	Negative	Positive	Negative	None	4	white	Negative	Visual	23	NA	RANTES	49.94871969436982	5.642375793640673	In	0.4403175559833023	Eligible	Eligible	Ineligible - missing co-variate information	6352	CCL5	Published	Menstrual cup	MSD	Serum progesterone
Hughes-2021	6053	6053_4/4/2017	2017-04-04	Luteal	Luteal	22	19.9	Negative	0	Negative	Positive	Negative	None	4	white	Negative	Visual	23	NA	TNF-a	71.72461028029115	6.164396318937854	In	1.077079307799079	Eligible	Eligible	Ineligible - missing co-variate information	7124	TNF	Published	Menstrual cup	MSD	Serum progesterone
Hughes-2021	6053	6053_6/15/2017	2017-06-15	Follicular	Ring	28	0.3	Negative	0	Negative	Positive	Negative	NuvaRing	4	white	Negative	Visual	41	NA	IFN-y	8.80615939398518	3.1385129577009714	In	2.719237652984775	Ineligible - use of hormonal contraception or IUD	Ineligible - use of hormonal contraception or IUD	Ineligible - use of hormonal contraception or IUD	3458	IFNG	Published	Menstrual cup	MSD	Serum progesterone
Hughes-2021	6053	6053_6/15/2017	2017-06-15	Follicular	Ring	28	0.3	Negative	0	Negative	Positive	Negative	NuvaRing	4	white	Negative	Visual	41	NA	IL-17A	0.8941730225754448	-0.16137407482176158	In	0.19679923306824587	Ineligible - use of hormonal contraception or IUD	Ineligible - use of hormonal contraception or IUD	Ineligible - use of hormonal contraception or IUD	3605	IL17A	Published	Menstrual cup	MSD	Serum progesterone
Hughes-2021	6053	6053_6/15/2017	2017-06-15	Follicular	Ring	28	0.3	Negative	0	Negative	Positive	Negative	NuvaRing	4	white	Negative	Visual	41	NA	IL-1a	1510.2628667359963	10.560583962378516	In	8.567704904414928	Ineligible - use of hormonal contraception or IUD	Ineligible - use of hormonal contraception or IUD	Ineligible - use of hormonal contraception or IUD	3552	IL1A	Published	Menstrual cup	MSD	Serum progesterone
Hughes-2021	6053	6053_6/15/2017	2017-06-15	Follicular	Ring	28	0.3	Negative	0	Negative	Positive	Negative	NuvaRing	4	white	Negative	Visual	41	NA	IL-1b	7.174328968926037	2.8428438995966543	In	1.440882261394834	Ineligible - use of hormonal contraception or IUD	Ineligible - use of hormonal contraception or IUD	Ineligible - use of hormonal contraception or IUD	3553	IL1B	Published	Menstrual cup	MSD	Serum progesterone
Hughes-2021	6053	6053_6/15/2017	2017-06-15	Follicular	Ring	28	0.3	Negative	0	Negative	Positive	Negative	NuvaRing	4	white	Negative	Visual	41	NA	IL-1RA	940474.0360621008	19.84302858983706	In	230.497018718461	Ineligible - use of hormonal contraception or IUD	Ineligible - use of hormonal contraception or IUD	Ineligible - use of hormonal contraception or IUD	3557	IL1RN	Published	Menstrual cup	MSD	Serum progesterone
Hughes-2021	6053	6053_6/15/2017	2017-06-15	Follicular	Ring	28	0.3	Negative	0	Negative	Positive	Negative	NuvaRing	4	white	Negative	Visual	41	NA	IL-2	7.219781266084154	2.851955129201658	In	0.2745116206164243	Ineligible - use of hormonal contraception or IUD	Ineligible - use of hormonal contraception or IUD	Ineligible - use of hormonal contraception or IUD	3558	IL2	Published	Menstrual cup	MSD	Serum progesterone
Hughes-2021	6053	6053_6/15/2017	2017-06-15	Follicular	Ring	28	0.3	Negative	0	Negative	Positive	Negative	NuvaRing	4	white	Negative	Visual	41	NA	IL-6	28.52338945060325	4.834073523128762	In	1.8998562599718738	Ineligible - use of hormonal contraception or IUD	Ineligible - use of hormonal contraception or IUD	Ineligible - use of hormonal contraception or IUD	3569	IL6	Published	Menstrual cup	MSD	Serum progesterone
Hughes-2021	6053	6053_6/15/2017	2017-06-15	Follicular	Ring	28	0.3	Negative	0	Negative	Positive	Negative	NuvaRing	4	white	Negative	Visual	41	NA	IL-8	2421.663674861789	11.241782799446097	In	20.691400726160115	Ineligible - use of hormonal contraception or IUD	Ineligible - use of hormonal contraception or IUD	Ineligible - use of hormonal contraception or IUD	3576	CXCL8	Published	Menstrual cup	MSD	Serum progesterone
Hughes-2021	6053	6053_6/15/2017	2017-06-15	Follicular	Ring	28	0.3	Negative	0	Negative	Positive	Negative	NuvaRing	4	white	Negative	Visual	41	NA	IP-10	619.8132670268358	9.27568982573947	In	9.114691390202882	Ineligible - use of hormonal contraception or IUD	Ineligible - use of hormonal contraception or IUD	Ineligible - use of hormonal contraception or IUD	3627	CXCL10	Published	Menstrual cup	MSD	Serum progesterone
Hughes-2021	6053	6053_6/15/2017	2017-06-15	Follicular	Ring	28	0.3	Negative	0	Negative	Positive	Negative	NuvaRing	4	white	Negative	Visual	41	NA	MIG	7593.345697056397	12.890519974917439	In	20.443167038780416	Ineligible - use of hormonal contraception or IUD	Ineligible - use of hormonal contraception or IUD	Ineligible - use of hormonal contraception or IUD	4283	CXCL9	Published	Menstrual cup	MSD	Serum progesterone
Hughes-2021	6053	6053_6/15/2017	2017-06-15	Follicular	Ring	28	0.3	Negative	0	Negative	Positive	Negative	NuvaRing	4	white	Negative	Visual	41	NA	MIP-1b	0.5573261502036743	-0.8434062474392972	Below	2.512142875125548	Ineligible - use of hormonal contraception or IUD	Ineligible - use of hormonal contraception or IUD	Ineligible - use of hormonal contraception or IUD	6351	CCL4	Published	Menstrual cup	MSD	Serum progesterone
Hughes-2021	6053	6053_6/15/2017	2017-06-15	Follicular	Ring	28	0.3	Negative	0	Negative	Positive	Negative	NuvaRing	4	white	Negative	Visual	41	NA	MIP-3a	6.035761875899956	2.5935358894903624	Below	7.360487193951172	Ineligible - use of hormonal contraception or IUD	Ineligible - use of hormonal contraception or IUD	Ineligible - use of hormonal contraception or IUD	6364	CCL20	Published	Menstrual cup	MSD	Serum progesterone
Hughes-2021	6053	6053_6/15/2017	2017-06-15	Follicular	Ring	28	0.3	Negative	0	Negative	Positive	Negative	NuvaRing	4	white	Negative	Visual	41	NA	RANTES	41.309749297384	5.368410399610121	In	0.4403175559833023	Ineligible - use of hormonal contraception or IUD	Ineligible - use of hormonal contraception or IUD	Ineligible - use of hormonal contraception or IUD	6352	CCL5	Published	Menstrual cup	MSD	Serum progesterone
Hughes-2021	6053	6053_6/15/2017	2017-06-15	Follicular	Ring	28	0.3	Negative	0	Negative	Positive	Negative	NuvaRing	4	white	Negative	Visual	41	NA	TNF-a	44.34706829950672	5.470766828735828	In	1.077079307799079	Ineligible - use of hormonal contraception or IUD	Ineligible - use of hormonal contraception or IUD	Ineligible - use of hormonal contraception or IUD	7124	TNF	Published	Menstrual cup	MSD	Serum progesterone
Hughes-2021	6062	6062_11/3/2017	2017-11-03	Follicular	Ring	NA	0.7	Negative	0	Negative	Negative	Positive	NuvaRing	4.4	brown	Positive	Visual	10	Negative	IFN-y	26.218926844075302	4.712536731308382	In	2.719237652984775	Ineligible - use of hormonal contraception or IUD	Ineligible - use of hormonal contraception or IUD	Ineligible - use of hormonal contraception or IUD	3458	IFNG	Published	Menstrual cup	MSD	Serum progesterone
Hughes-2021	6062	6062_11/3/2017	2017-11-03	Follicular	Ring	NA	0.7	Negative	0	Negative	Negative	Positive	NuvaRing	4.4	brown	Positive	Visual	10	Negative	IL-17A	16.669168504995643	4.059110236186017	In	0.19679923306824587	Ineligible - use of hormonal contraception or IUD	Ineligible - use of hormonal contraception or IUD	Ineligible - use of hormonal contraception or IUD	3605	IL17A	Published	Menstrual cup	MSD	Serum progesterone
Hughes-2021	6062	6062_11/3/2017	2017-11-03	Follicular	Ring	NA	0.7	Negative	0	Negative	Negative	Positive	NuvaRing	4.4	brown	Positive	Visual	10	Negative	IL-1a	1926.8987720587284	10.912065067564598	In	8.567704904414928	Ineligible - use of hormonal contraception or IUD	Ineligible - use of hormonal contraception or IUD	Ineligible - use of hormonal contraception or IUD	3552	IL1A	Published	Menstrual cup	MSD	Serum progesterone
Hughes-2021	6062	6062_11/3/2017	2017-11-03	Follicular	Ring	NA	0.7	Negative	0	Negative	Negative	Positive	NuvaRing	4.4	brown	Positive	Visual	10	Negative	IL-1b	40.560956415431754	5.3420197659547615	In	1.440882261394834	Ineligible - use of hormonal contraception or IUD	Ineligible - use of hormonal contraception or IUD	Ineligible - use of hormonal contraception or IUD	3553	IL1B	Published	Menstrual cup	MSD	Serum progesterone
Hughes-2021	6062	6062_11/3/2017	2017-11-03	Follicular	Ring	NA	0.7	Negative	0	Negative	Negative	Positive	NuvaRing	4.4	brown	Positive	Visual	10	Negative	IL-1RA	971496.5712925838	19.889849378546028	In	230.497018718461	Ineligible - use of hormonal contraception or IUD	Ineligible - use of hormonal contraception or IUD	Ineligible - use of hormonal contraception or IUD	3557	IL1RN	Published	Menstrual cup	MSD	Serum progesterone
Hughes-2021	6062	6062_11/3/2017	2017-11-03	Follicular	Ring	NA	0.7	Negative	0	Negative	Negative	Positive	NuvaRing	4.4	brown	Positive	Visual	10	Negative	IL-2	2.483489512830163	1.3123686546391085	In	0.2745116206164243	Ineligible - use of hormonal contraception or IUD	Ineligible - use of hormonal contraception or IUD	Ineligible - use of hormonal contraception or IUD	3558	IL2	Published	Menstrual cup	MSD	Serum progesterone
Hughes-2021	6062	6062_11/3/2017	2017-11-03	Follicular	Ring	NA	0.7	Negative	0	Negative	Negative	Positive	NuvaRing	4.4	brown	Positive	Visual	10	Negative	IL-6	69.33839700067222	6.115582578876726	In	1.8998562599718738	Ineligible - use of hormonal contraception or IUD	Ineligible - use of hormonal contraception or IUD	Ineligible - use of hormonal contraception or IUD	3569	IL6	Published	Menstrual cup	MSD	Serum progesterone
Hughes-2021	6062	6062_11/3/2017	2017-11-03	Follicular	Ring	NA	0.7	Negative	0	Negative	Negative	Positive	NuvaRing	4.4	brown	Positive	Visual	10	Negative	IL-8	8806.001055699158	13.104271301893043	In	20.691400726160115	Ineligible - use of hormonal contraception or IUD	Ineligible - use of hormonal contraception or IUD	Ineligible - use of hormonal contraception or IUD	3576	CXCL8	Published	Menstrual cup	MSD	Serum progesterone
Hughes-2021	6062	6062_11/3/2017	2017-11-03	Follicular	Ring	NA	0.7	Negative	0	Negative	Negative	Positive	NuvaRing	4.4	brown	Positive	Visual	10	Negative	IP-10	1514.215017005732	10.564354365773386	In	9.114691390202882	Ineligible - use of hormonal contraception or IUD	Ineligible - use of hormonal contraception or IUD	Ineligible - use of hormonal contraception or IUD	3627	CXCL10	Published	Menstrual cup	MSD	Serum progesterone
Hughes-2021	6062	6062_11/3/2017	2017-11-03	Follicular	Ring	NA	0.7	Negative	0	Negative	Negative	Positive	NuvaRing	4.4	brown	Positive	Visual	10	Negative	MIG	7360.488734047201	12.84558584860425	In	20.443167038780416	Ineligible - use of hormonal contraception or IUD	Ineligible - use of hormonal contraception or IUD	Ineligible - use of hormonal contraception or IUD	4283	CXCL9	Published	Menstrual cup	MSD	Serum progesterone
Hughes-2021	6062	6062_11/3/2017	2017-11-03	Follicular	Ring	NA	0.7	Negative	0	Negative	Negative	Positive	NuvaRing	4.4	brown	Positive	Visual	10	Negative	MIP-1b	55.95896160034962	5.806297286340607	In	2.512142875125548	Ineligible - use of hormonal contraception or IUD	Ineligible - use of hormonal contraception or IUD	Ineligible - use of hormonal contraception or IUD	6351	CCL4	Published	Menstrual cup	MSD	Serum progesterone
Hughes-2021	6062	6062_11/3/2017	2017-11-03	Follicular	Ring	NA	0.7	Negative	0	Negative	Negative	Positive	NuvaRing	4.4	brown	Positive	Visual	10	Negative	MIP-3a	102.32331157199991	6.676991050967648	In	7.360487193951172	Ineligible - use of hormonal contraception or IUD	Ineligible - use of hormonal contraception or IUD	Ineligible - use of hormonal contraception or IUD	6364	CCL20	Published	Menstrual cup	MSD	Serum progesterone
Hughes-2021	6062	6062_11/3/2017	2017-11-03	Follicular	Ring	NA	0.7	Negative	0	Negative	Negative	Positive	NuvaRing	4.4	brown	Positive	Visual	10	Negative	RANTES	263.1349846136922	8.039659261818318	In	0.4403175559833023	Ineligible - use of hormonal contraception or IUD	Ineligible - use of hormonal contraception or IUD	Ineligible - use of hormonal contraception or IUD	6352	CCL5	Published	Menstrual cup	MSD	Serum progesterone
Hughes-2021	6062	6062_11/3/2017	2017-11-03	Follicular	Ring	NA	0.7	Negative	0	Negative	Negative	Positive	NuvaRing	4.4	brown	Positive	Visual	10	Negative	TNF-a	42.97157947053806	5.425310900913199	In	1.077079307799079	Ineligible - use of hormonal contraception or IUD	Ineligible - use of hormonal contraception or IUD	Ineligible - use of hormonal contraception or IUD	7124	TNF	Published	Menstrual cup	MSD	Serum progesterone
Hughes-2021	6068	6068_10/12/2017	2017-10-12	Follicular	Follicular	20	0.4	Negative	1	Negative	Positive	Negative	None	4.7	white	Negative	Visual	29	Positive	IFN-y	43.92577642929391	5.4569958823342635	In	2.719237652984775	Eligible	Eligible	Eligible	3458	IFNG	Published	Menstrual cup	MSD	Serum progesterone
Hughes-2021	6068	6068_10/12/2017	2017-10-12	Follicular	Follicular	20	0.4	Negative	1	Negative	Positive	Negative	None	4.7	white	Negative	Visual	29	Positive	IL-17A	10.735294879563966	3.42428991490955	In	0.19679923306824587	Eligible	Eligible	Eligible	3605	IL17A	Published	Menstrual cup	MSD	Serum progesterone
Hughes-2021	6068	6068_10/12/2017	2017-10-12	Follicular	Follicular	20	0.4	Negative	1	Negative	Positive	Negative	None	4.7	white	Negative	Visual	29	Positive	IL-1a	1406.6712330820174	10.458069466238857	In	8.567704904414928	Eligible	Eligible	Eligible	3552	IL1A	Published	Menstrual cup	MSD	Serum progesterone
Hughes-2021	6068	6068_10/12/2017	2017-10-12	Follicular	Follicular	20	0.4	Negative	1	Negative	Positive	Negative	None	4.7	white	Negative	Visual	29	Positive	IL-1b	78.3402486081611	6.291681801490957	In	1.440882261394834	Eligible	Eligible	Eligible	3553	IL1B	Published	Menstrual cup	MSD	Serum progesterone
Hughes-2021	6068	6068_10/12/2017	2017-10-12	Follicular	Follicular	20	0.4	Negative	1	Negative	Positive	Negative	None	4.7	white	Negative	Visual	29	Positive	IL-1RA	1031077.3670320505	19.975721158912602	In	230.497018718461	Eligible	Eligible	Eligible	3557	IL1RN	Published	Menstrual cup	MSD	Serum progesterone
Hughes-2021	6068	6068_10/12/2017	2017-10-12	Follicular	Follicular	20	0.4	Negative	1	Negative	Positive	Negative	None	4.7	white	Negative	Visual	29	Positive	IL-2	12.07860542239946	3.594381987767876	In	0.2745116206164243	Eligible	Eligible	Eligible	3558	IL2	Published	Menstrual cup	MSD	Serum progesterone
Hughes-2021	6068	6068_10/12/2017	2017-10-12	Follicular	Follicular	20	0.4	Negative	1	Negative	Positive	Negative	None	4.7	white	Negative	Visual	29	Positive	IL-6	378.20230456345456	8.56301434410454	In	1.8998562599718738	Eligible	Eligible	Eligible	3569	IL6	Published	Menstrual cup	MSD	Serum progesterone
Hughes-2021	6068	6068_10/12/2017	2017-10-12	Follicular	Follicular	20	0.4	Negative	1	Negative	Positive	Negative	None	4.7	white	Negative	Visual	29	Positive	IL-8	192933.30171995834	17.557742659190357	In	20.691400726160115	Eligible	Eligible	Eligible	3576	CXCL8	Published	Menstrual cup	MSD	Serum progesterone
Hughes-2021	6068	6068_10/12/2017	2017-10-12	Follicular	Follicular	20	0.4	Negative	1	Negative	Positive	Negative	None	4.7	white	Negative	Visual	29	Positive	IP-10	1664.5112417363712	10.700882898812564	In	9.114691390202882	Eligible	Eligible	Eligible	3627	CXCL10	Published	Menstrual cup	MSD	Serum progesterone
Hughes-2021	6068	6068_10/12/2017	2017-10-12	Follicular	Follicular	20	0.4	Negative	1	Negative	Positive	Negative	None	4.7	white	Negative	Visual	29	Positive	MIG	14539.211949417557	13.827661454344911	In	20.443167038780416	Eligible	Eligible	Eligible	4283	CXCL9	Published	Menstrual cup	MSD	Serum progesterone
Hughes-2021	6068	6068_10/12/2017	2017-10-12	Follicular	Follicular	20	0.4	Negative	1	Negative	Positive	Negative	None	4.7	white	Negative	Visual	29	Positive	MIP-1b	13.534837230056489	3.7586056326949624	In	2.512142875125548	Eligible	Eligible	Eligible	6351	CCL4	Published	Menstrual cup	MSD	Serum progesterone
Hughes-2021	6068	6068_10/12/2017	2017-10-12	Follicular	Follicular	20	0.4	Negative	1	Negative	Positive	Negative	None	4.7	white	Negative	Visual	29	Positive	MIP-3a	200.8592757809066	7.65004127706855	In	7.360487193951172	Eligible	Eligible	Eligible	6364	CCL20	Published	Menstrual cup	MSD	Serum progesterone
Hughes-2021	6068	6068_10/12/2017	2017-10-12	Follicular	Follicular	20	0.4	Negative	1	Negative	Positive	Negative	None	4.7	white	Negative	Visual	29	Positive	RANTES	190.75764342994097	7.575597055052334	In	0.4403175559833023	Eligible	Eligible	Eligible	6352	CCL5	Published	Menstrual cup	MSD	Serum progesterone
Hughes-2021	6068	6068_10/12/2017	2017-10-12	Follicular	Follicular	20	0.4	Negative	1	Negative	Positive	Negative	None	4.7	white	Negative	Visual	29	Positive	TNF-a	144.0228279765579	7.170153690320023	In	1.077079307799079	Eligible	Eligible	Eligible	7124	TNF	Published	Menstrual cup	MSD	Serum progesterone
Hughes-2021	6071	6071_2/7/2018	2018-02-07	Follicular	Ring	8	0.5	Negative	0	Negative	Negative	Positive	NuvaRing	4.4	white	Negative	Visual	5	NA	IFN-y	6.448886029949091	2.6890499732698894	In	2.719237652984775	Ineligible - use of hormonal contraception or IUD	Ineligible - use of hormonal contraception or IUD	Ineligible - use of hormonal contraception or IUD	3458	IFNG	Published	Menstrual cup	MSD	Serum progesterone
Hughes-2021	6071	6071_2/7/2018	2018-02-07	Follicular	Ring	8	0.5	Negative	0	Negative	Negative	Positive	NuvaRing	4.4	white	Negative	Visual	5	NA	IL-17A	19.25875364766075	4.26744243542486	In	0.19679923306824587	Ineligible - use of hormonal contraception or IUD	Ineligible - use of hormonal contraception or IUD	Ineligible - use of hormonal contraception or IUD	3605	IL17A	Published	Menstrual cup	MSD	Serum progesterone
Hughes-2021	6071	6071_2/7/2018	2018-02-07	Follicular	Ring	8	0.5	Negative	0	Negative	Negative	Positive	NuvaRing	4.4	white	Negative	Visual	5	NA	IL-1a	516.2909773969172	9.012040575829715	In	8.567704904414928	Ineligible - use of hormonal contraception or IUD	Ineligible - use of hormonal contraception or IUD	Ineligible - use of hormonal contraception or IUD	3552	IL1A	Published	Menstrual cup	MSD	Serum progesterone
Hughes-2021	6071	6071_2/7/2018	2018-02-07	Follicular	Ring	8	0.5	Negative	0	Negative	Negative	Positive	NuvaRing	4.4	white	Negative	Visual	5	NA	IL-1b	140.53379873619173	7.134773333779768	In	1.440882261394834	Ineligible - use of hormonal contraception or IUD	Ineligible - use of hormonal contraception or IUD	Ineligible - use of hormonal contraception or IUD	3553	IL1B	Published	Menstrual cup	MSD	Serum progesterone
Hughes-2021	6071	6071_2/7/2018	2018-02-07	Follicular	Ring	8	0.5	Negative	0	Negative	Negative	Positive	NuvaRing	4.4	white	Negative	Visual	5	NA	IL-1RA	1071236.1916182789	20.03084517724447	In	230.497018718461	Ineligible - use of hormonal contraception or IUD	Ineligible - use of hormonal contraception or IUD	Ineligible - use of hormonal contraception or IUD	3557	IL1RN	Published	Menstrual cup	MSD	Serum progesterone
Hughes-2021	6071	6071_2/7/2018	2018-02-07	Follicular	Ring	8	0.5	Negative	0	Negative	Negative	Positive	NuvaRing	4.4	white	Negative	Visual	5	NA	IL-2	5.085926298835613	2.3465105558001826	In	0.2745116206164243	Ineligible - use of hormonal contraception or IUD	Ineligible - use of hormonal contraception or IUD	Ineligible - use of hormonal contraception or IUD	3558	IL2	Published	Menstrual cup	MSD	Serum progesterone
Hughes-2021	6071	6071_2/7/2018	2018-02-07	Follicular	Ring	8	0.5	Negative	0	Negative	Negative	Positive	NuvaRing	4.4	white	Negative	Visual	5	NA	IL-6	74.6567954660626	6.22220167927922	In	1.8998562599718738	Ineligible - use of hormonal contraception or IUD	Ineligible - use of hormonal contraception or IUD	Ineligible - use of hormonal contraception or IUD	3569	IL6	Published	Menstrual cup	MSD	Serum progesterone
Hughes-2021	6071	6071_2/7/2018	2018-02-07	Follicular	Ring	8	0.5	Negative	0	Negative	Negative	Positive	NuvaRing	4.4	white	Negative	Visual	5	NA	IL-8	7301.517097566766	12.833980540673526	In	20.691400726160115	Ineligible - use of hormonal contraception or IUD	Ineligible - use of hormonal contraception or IUD	Ineligible - use of hormonal contraception or IUD	3576	CXCL8	Published	Menstrual cup	MSD	Serum progesterone
Hughes-2021	6071	6071_2/7/2018	2018-02-07	Follicular	Ring	8	0.5	Negative	0	Negative	Negative	Positive	NuvaRing	4.4	white	Negative	Visual	5	NA	IP-10	443.6652225407135	8.793327659240154	In	9.114691390202882	Ineligible - use of hormonal contraception or IUD	Ineligible - use of hormonal contraception or IUD	Ineligible - use of hormonal contraception or IUD	3627	CXCL10	Published	Menstrual cup	MSD	Serum progesterone
Hughes-2021	6071	6071_2/7/2018	2018-02-07	Follicular	Ring	8	0.5	Negative	0	Negative	Negative	Positive	NuvaRing	4.4	white	Negative	Visual	5	NA	MIG	1690.9347819628497	10.723605301859283	In	20.443167038780416	Ineligible - use of hormonal contraception or IUD	Ineligible - use of hormonal contraception or IUD	Ineligible - use of hormonal contraception or IUD	4283	CXCL9	Published	Menstrual cup	MSD	Serum progesterone
Hughes-2021	6071	6071_2/7/2018	2018-02-07	Follicular	Ring	8	0.5	Negative	0	Negative	Negative	Positive	NuvaRing	4.4	white	Negative	Visual	5	NA	MIP-1b	158.255588297158	7.3061126345547205	In	2.512142875125548	Ineligible - use of hormonal contraception or IUD	Ineligible - use of hormonal contraception or IUD	Ineligible - use of hormonal contraception or IUD	6351	CCL4	Published	Menstrual cup	MSD	Serum progesterone
Hughes-2021	6071	6071_2/7/2018	2018-02-07	Follicular	Ring	8	0.5	Negative	0	Negative	Negative	Positive	NuvaRing	4.4	white	Negative	Visual	5	NA	MIP-3a	158.41444675391062	7.307560099117943	In	7.360487193951172	Ineligible - use of hormonal contraception or IUD	Ineligible - use of hormonal contraception or IUD	Ineligible - use of hormonal contraception or IUD	6364	CCL20	Published	Menstrual cup	MSD	Serum progesterone
Hughes-2021	6071	6071_2/7/2018	2018-02-07	Follicular	Ring	8	0.5	Negative	0	Negative	Negative	Positive	NuvaRing	4.4	white	Negative	Visual	5	NA	RANTES	39.51360273001077	5.304277487742062	In	0.4403175559833023	Ineligible - use of hormonal contraception or IUD	Ineligible - use of hormonal contraception or IUD	Ineligible - use of hormonal contraception or IUD	6352	CCL5	Published	Menstrual cup	MSD	Serum progesterone
Hughes-2021	6071	6071_2/7/2018	2018-02-07	Follicular	Ring	8	0.5	Negative	0	Negative	Negative	Positive	NuvaRing	4.4	white	Negative	Visual	5	NA	TNF-a	66.22632112029221	6.049332813469925	In	1.077079307799079	Ineligible - use of hormonal contraception or IUD	Ineligible - use of hormonal contraception or IUD	Ineligible - use of hormonal contraception or IUD	7124	TNF	Published	Menstrual cup	MSD	Serum progesterone
Hughes-2021	6079	6079_11/30/2017	2017-11-30	Follicular	Follicular	9	0.2	Negative	0	Negative	Negative	Negative	None	4	white	Negative	Visual	2	Positive	IFN-y	35.86327275080266	5.164435244161955	In	2.719237652984775	Eligible	Eligible	Eligible	3458	IFNG	Published	Menstrual cup	MSD	Serum progesterone
Hughes-2021	6079	6079_11/30/2017	2017-11-30	Follicular	Follicular	9	0.2	Negative	0	Negative	Negative	Negative	None	4	white	Negative	Visual	2	Positive	IL-17A	12.077402393074255	3.5942382881585524	In	0.19679923306824587	Eligible	Eligible	Eligible	3605	IL17A	Published	Menstrual cup	MSD	Serum progesterone
Hughes-2021	6079	6079_11/30/2017	2017-11-30	Follicular	Follicular	9	0.2	Negative	0	Negative	Negative	Negative	None	4	white	Negative	Visual	2	Positive	IL-1a	359.9734845147343	8.491746831974279	In	8.567704904414928	Eligible	Eligible	Eligible	3552	IL1A	Published	Menstrual cup	MSD	Serum progesterone
Hughes-2021	6079	6079_11/30/2017	2017-11-30	Follicular	Follicular	9	0.2	Negative	0	Negative	Negative	Negative	None	4	white	Negative	Visual	2	Positive	IL-1b	92.66700014604422	6.533983763817227	In	1.440882261394834	Eligible	Eligible	Eligible	3553	IL1B	Published	Menstrual cup	MSD	Serum progesterone
Hughes-2021	6079	6079_11/30/2017	2017-11-30	Follicular	Follicular	9	0.2	Negative	0	Negative	Negative	Negative	None	4	white	Negative	Visual	2	Positive	IL-1RA	575388.2213071614	19.134176162605293	In	230.497018718461	Eligible	Eligible	Eligible	3557	IL1RN	Published	Menstrual cup	MSD	Serum progesterone
Hughes-2021	6079	6079_11/30/2017	2017-11-30	Follicular	Follicular	9	0.2	Negative	0	Negative	Negative	Negative	None	4	white	Negative	Visual	2	Positive	IL-2	10.891835421070969	3.4451751829877857	In	0.2745116206164243	Eligible	Eligible	Eligible	3558	IL2	Published	Menstrual cup	MSD	Serum progesterone
Hughes-2021	6079	6079_11/30/2017	2017-11-30	Follicular	Follicular	9	0.2	Negative	0	Negative	Negative	Negative	None	4	white	Negative	Visual	2	Positive	IL-6	83.72874907856877	6.387651166069747	In	1.8998562599718738	Eligible	Eligible	Eligible	3569	IL6	Published	Menstrual cup	MSD	Serum progesterone
Hughes-2021	6079	6079_11/30/2017	2017-11-30	Follicular	Follicular	9	0.2	Negative	0	Negative	Negative	Negative	None	4	white	Negative	Visual	2	Positive	IL-8	18944.760482672387	14.209511279615382	In	20.691400726160115	Eligible	Eligible	Eligible	3576	CXCL8	Published	Menstrual cup	MSD	Serum progesterone
Hughes-2021	6079	6079_11/30/2017	2017-11-30	Follicular	Follicular	9	0.2	Negative	0	Negative	Negative	Negative	None	4	white	Negative	Visual	2	Positive	IP-10	623.8716574274329	9.285105458866894	In	9.114691390202882	Eligible	Eligible	Eligible	3627	CXCL10	Published	Menstrual cup	MSD	Serum progesterone
Hughes-2021	6079	6079_11/30/2017	2017-11-30	Follicular	Follicular	9	0.2	Negative	0	Negative	Negative	Negative	None	4	white	Negative	Visual	2	Positive	MIG	3677.7363186050666	11.844602331710021	In	20.443167038780416	Eligible	Eligible	Eligible	4283	CXCL9	Published	Menstrual cup	MSD	Serum progesterone
Hughes-2021	6079	6079_11/30/2017	2017-11-30	Follicular	Follicular	9	0.2	Negative	0	Negative	Negative	Negative	None	4	white	Negative	Visual	2	Positive	MIP-1b	40.17405723821244	5.328192263561486	In	2.512142875125548	Eligible	Eligible	Eligible	6351	CCL4	Published	Menstrual cup	MSD	Serum progesterone
Hughes-2021	6079	6079_11/30/2017	2017-11-30	Follicular	Follicular	9	0.2	Negative	0	Negative	Negative	Negative	None	4	white	Negative	Visual	2	Positive	MIP-3a	132.22129710298162	7.046810762613087	In	7.360487193951172	Eligible	Eligible	Eligible	6364	CCL20	Published	Menstrual cup	MSD	Serum progesterone
Hughes-2021	6079	6079_11/30/2017	2017-11-30	Follicular	Follicular	9	0.2	Negative	0	Negative	Negative	Negative	None	4	white	Negative	Visual	2	Positive	RANTES	146.15287309875254	7.191334379949004	In	0.4403175559833023	Eligible	Eligible	Eligible	6352	CCL5	Published	Menstrual cup	MSD	Serum progesterone
Hughes-2021	6079	6079_11/30/2017	2017-11-30	Follicular	Follicular	9	0.2	Negative	0	Negative	Negative	Negative	None	4	white	Negative	Visual	2	Positive	TNF-a	6.841820514851807	2.7743802576092227	In	1.077079307799079	Eligible	Eligible	Eligible	7124	TNF	Published	Menstrual cup	MSD	Serum progesterone
Hughes-2021	6079	6079_12/12/2017	2017-12-12	Luteal	Luteal	21	14	Negative	0	Negative	Negative	Negative	None	4	clear	Negative	Visual	15	Positive	IFN-y	20.85794565384176	4.3825251654504385	In	2.719237652984775	Eligible	Eligible	Eligible	3458	IFNG	Published	Menstrual cup	MSD	Serum progesterone
Hughes-2021	6079	6079_12/12/2017	2017-12-12	Luteal	Luteal	21	14	Negative	0	Negative	Negative	Negative	None	4	clear	Negative	Visual	15	Positive	IL-17A	7.202291805725542	2.8484560524780336	In	0.19679923306824587	Eligible	Eligible	Eligible	3605	IL17A	Published	Menstrual cup	MSD	Serum progesterone
Hughes-2021	6079	6079_12/12/2017	2017-12-12	Luteal	Luteal	21	14	Negative	0	Negative	Negative	Negative	None	4	clear	Negative	Visual	15	Positive	IL-1a	272.9836322549631	8.092670641386873	In	8.567704904414928	Eligible	Eligible	Eligible	3552	IL1A	Published	Menstrual cup	MSD	Serum progesterone
Hughes-2021	6079	6079_12/12/2017	2017-12-12	Luteal	Luteal	21	14	Negative	0	Negative	Negative	Negative	None	4	clear	Negative	Visual	15	Positive	IL-1b	37.87489727112162	5.243170070426235	In	1.440882261394834	Eligible	Eligible	Eligible	3553	IL1B	Published	Menstrual cup	MSD	Serum progesterone
Hughes-2021	6079	6079_12/12/2017	2017-12-12	Luteal	Luteal	21	14	Negative	0	Negative	Negative	Negative	None	4	clear	Negative	Visual	15	Positive	IL-1RA	191786.6237653906	17.54914257696028	In	230.497018718461	Eligible	Eligible	Eligible	3557	IL1RN	Published	Menstrual cup	MSD	Serum progesterone
Hughes-2021	6079	6079_12/12/2017	2017-12-12	Luteal	Luteal	21	14	Negative	0	Negative	Negative	Negative	None	4	clear	Negative	Visual	15	Positive	IL-2	2.9073684978861705	1.539713939166097	In	0.2745116206164243	Eligible	Eligible	Eligible	3558	IL2	Published	Menstrual cup	MSD	Serum progesterone
Hughes-2021	6079	6079_12/12/2017	2017-12-12	Luteal	Luteal	21	14	Negative	0	Negative	Negative	Negative	None	4	clear	Negative	Visual	15	Positive	IL-6	14.713264296934529	3.8790454545016404	In	1.8998562599718738	Eligible	Eligible	Eligible	3569	IL6	Published	Menstrual cup	MSD	Serum progesterone
Hughes-2021	6079	6079_12/12/2017	2017-12-12	Luteal	Luteal	21	14	Negative	0	Negative	Negative	Negative	None	4	clear	Negative	Visual	15	Positive	IL-8	1551.5179892455637	10.599464709111643	In	20.691400726160115	Eligible	Eligible	Eligible	3576	CXCL8	Published	Menstrual cup	MSD	Serum progesterone
Hughes-2021	6079	6079_12/12/2017	2017-12-12	Luteal	Luteal	21	14	Negative	0	Negative	Negative	Negative	None	4	clear	Negative	Visual	15	Positive	IP-10	591.1720966635644	9.207434365626977	In	9.114691390202882	Eligible	Eligible	Eligible	3627	CXCL10	Published	Menstrual cup	MSD	Serum progesterone
Hughes-2021	6079	6079_12/12/2017	2017-12-12	Luteal	Luteal	21	14	Negative	0	Negative	Negative	Negative	None	4	clear	Negative	Visual	15	Positive	MIG	2411.639088012171	11.235798302640333	In	20.443167038780416	Eligible	Eligible	Eligible	4283	CXCL9	Published	Menstrual cup	MSD	Serum progesterone
Hughes-2021	6079	6079_12/12/2017	2017-12-12	Luteal	Luteal	21	14	Negative	0	Negative	Negative	Negative	None	4	clear	Negative	Visual	15	Positive	MIP-1b	4.974855429753685	2.3146546012727804	In	2.512142875125548	Eligible	Eligible	Eligible	6351	CCL4	Published	Menstrual cup	MSD	Serum progesterone
Hughes-2021	6079	6079_12/12/2017	2017-12-12	Luteal	Luteal	21	14	Negative	0	Negative	Negative	Negative	None	4	clear	Negative	Visual	15	Positive	MIP-3a	69.76850970377838	6.124504112047779	In	7.360487193951172	Eligible	Eligible	Eligible	6364	CCL20	Published	Menstrual cup	MSD	Serum progesterone
Hughes-2021	6079	6079_12/12/2017	2017-12-12	Luteal	Luteal	21	14	Negative	0	Negative	Negative	Negative	None	4	clear	Negative	Visual	15	Positive	RANTES	41.26133518839496	5.366718601485229	In	0.4403175559833023	Eligible	Eligible	Eligible	6352	CCL5	Published	Menstrual cup	MSD	Serum progesterone
Hughes-2021	6079	6079_12/12/2017	2017-12-12	Luteal	Luteal	21	14	Negative	0	Negative	Negative	Negative	None	4	clear	Negative	Visual	15	Positive	TNF-a	23.618424221772802	4.561840808848948	In	1.077079307799079	Eligible	Eligible	Eligible	7124	TNF	Published	Menstrual cup	MSD	Serum progesterone
Hughes-2021	6087	6087_3/23/2018	2018-03-23	Luteal	Luteal	21	12	Negative	0	Negative	Positive	Negative	None	4	white	Negative	Visual	90	Negative	IFN-y	7.636690570665185	2.9329475686699222	In	2.719237652984775	Eligible	Eligible	Eligible	3458	IFNG	Published	Menstrual cup	MSD	Serum progesterone
Hughes-2021	6087	6087_3/23/2018	2018-03-23	Luteal	Luteal	21	12	Negative	0	Negative	Positive	Negative	None	4	white	Negative	Visual	90	Negative	IL-17A	6.506957811343431	2.701983199871972	In	0.19679923306824587	Eligible	Eligible	Eligible	3605	IL17A	Published	Menstrual cup	MSD	Serum progesterone
Hughes-2021	6087	6087_3/23/2018	2018-03-23	Luteal	Luteal	21	12	Negative	0	Negative	Positive	Negative	None	4	white	Negative	Visual	90	Negative	IL-1a	760.2042558782969	9.57024329168774	In	8.567704904414928	Eligible	Eligible	Eligible	3552	IL1A	Published	Menstrual cup	MSD	Serum progesterone
Hughes-2021	6087	6087_3/23/2018	2018-03-23	Luteal	Luteal	21	12	Negative	0	Negative	Positive	Negative	None	4	white	Negative	Visual	90	Negative	IL-1b	1.5806956455215588	0.660559611234369	In	1.440882261394834	Eligible	Eligible	Eligible	3553	IL1B	Published	Menstrual cup	MSD	Serum progesterone
Hughes-2021	6087	6087_3/23/2018	2018-03-23	Luteal	Luteal	21	12	Negative	0	Negative	Positive	Negative	None	4	white	Negative	Visual	90	Negative	IL-1RA	670575.3718973603	19.35503997293683	In	230.497018718461	Eligible	Eligible	Eligible	3557	IL1RN	Published	Menstrual cup	MSD	Serum progesterone
Hughes-2021	6087	6087_3/23/2018	2018-03-23	Luteal	Luteal	21	12	Negative	0	Negative	Positive	Negative	None	4	white	Negative	Visual	90	Negative	IL-2	6.504350750952467	2.701405057692088	In	0.2745116206164243	Eligible	Eligible	Eligible	3558	IL2	Published	Menstrual cup	MSD	Serum progesterone
Hughes-2021	6087	6087_3/23/2018	2018-03-23	Luteal	Luteal	21	12	Negative	0	Negative	Positive	Negative	None	4	white	Negative	Visual	90	Negative	IL-6	10.96484349629717	3.4548133151316733	In	1.8998562599718738	Eligible	Eligible	Eligible	3569	IL6	Published	Menstrual cup	MSD	Serum progesterone
Hughes-2021	6087	6087_3/23/2018	2018-03-23	Luteal	Luteal	21	12	Negative	0	Negative	Positive	Negative	None	4	white	Negative	Visual	90	Negative	IL-8	505.8345540371107	8.982521782005731	In	20.691400726160115	Eligible	Eligible	Eligible	3576	CXCL8	Published	Menstrual cup	MSD	Serum progesterone
Hughes-2021	6087	6087_3/23/2018	2018-03-23	Luteal	Luteal	21	12	Negative	0	Negative	Positive	Negative	None	4	white	Negative	Visual	90	Negative	IP-10	139.11595818932508	7.120144112746619	In	9.114691390202882	Eligible	Eligible	Eligible	3627	CXCL10	Published	Menstrual cup	MSD	Serum progesterone
Hughes-2021	6087	6087_3/23/2018	2018-03-23	Luteal	Luteal	21	12	Negative	0	Negative	Positive	Negative	None	4	white	Negative	Visual	90	Negative	MIG	677.439822975755	9.403948987237065	In	20.443167038780416	Eligible	Eligible	Eligible	4283	CXCL9	Published	Menstrual cup	MSD	Serum progesterone
Hughes-2021	6087	6087_3/23/2018	2018-03-23	Luteal	Luteal	21	12	Negative	0	Negative	Positive	Negative	None	4	white	Negative	Visual	90	Negative	MIP-1b	0.5573261502036743	-0.8434062474392972	Below	2.512142875125548	Eligible	Eligible	Eligible	6351	CCL4	Published	Menstrual cup	MSD	Serum progesterone
Hughes-2021	6087	6087_3/23/2018	2018-03-23	Luteal	Luteal	21	12	Negative	0	Negative	Positive	Negative	None	4	white	Negative	Visual	90	Negative	MIP-3a	111.24960417152873	6.797656392723077	In	7.360487193951172	Eligible	Eligible	Eligible	6364	CCL20	Published	Menstrual cup	MSD	Serum progesterone
Hughes-2021	6087	6087_3/23/2018	2018-03-23	Luteal	Luteal	21	12	Negative	0	Negative	Positive	Negative	None	4	white	Negative	Visual	90	Negative	RANTES	249.19624708575972	7.961138531204324	In	0.4403175559833023	Eligible	Eligible	Eligible	6352	CCL5	Published	Menstrual cup	MSD	Serum progesterone
Hughes-2021	6087	6087_3/23/2018	2018-03-23	Luteal	Luteal	21	12	Negative	0	Negative	Positive	Negative	None	4	white	Negative	Visual	90	Negative	TNF-a	53.992244105939264	5.754680276357376	In	1.077079307799079	Eligible	Eligible	Eligible	7124	TNF	Published	Menstrual cup	MSD	Serum progesterone
Hughes-2021	6087	6087_3/9/2018	2018-03-09	Follicular	Follicular	7	0.2	Negative	3	Negative	Positive	Positive	None	4.4	white	Negative	Visual	76	Negative	IFN-y	19.31774461891762	4.271854761677998	In	2.719237652984775	Eligible	Eligible	Eligible	3458	IFNG	Published	Menstrual cup	MSD	Serum progesterone
Hughes-2021	6087	6087_3/9/2018	2018-03-09	Follicular	Follicular	7	0.2	Negative	3	Negative	Positive	Positive	None	4.4	white	Negative	Visual	76	Negative	IL-17A	71.7482014436224	6.16487076220337	In	0.19679923306824587	Eligible	Eligible	Eligible	3605	IL17A	Published	Menstrual cup	MSD	Serum progesterone
Hughes-2021	6087	6087_3/9/2018	2018-03-09	Follicular	Follicular	7	0.2	Negative	3	Negative	Positive	Positive	None	4.4	white	Negative	Visual	76	Negative	IL-1a	4578.5858812894285	12.16068636833966	In	8.567704904414928	Eligible	Eligible	Eligible	3552	IL1A	Published	Menstrual cup	MSD	Serum progesterone
Hughes-2021	6087	6087_3/9/2018	2018-03-09	Follicular	Follicular	7	0.2	Negative	3	Negative	Positive	Positive	None	4.4	white	Negative	Visual	76	Negative	IL-1b	356.1298579757899	8.47625958629515	In	1.440882261394834	Eligible	Eligible	Eligible	3553	IL1B	Published	Menstrual cup	MSD	Serum progesterone
Hughes-2021	6087	6087_3/9/2018	2018-03-09	Follicular	Follicular	7	0.2	Negative	3	Negative	Positive	Positive	None	4.4	white	Negative	Visual	76	Negative	IL-1RA	1142726.4284103473	20.124048629380773	In	230.497018718461	Eligible	Eligible	Eligible	3557	IL1RN	Published	Menstrual cup	MSD	Serum progesterone
Hughes-2021	6087	6087_3/9/2018	2018-03-09	Follicular	Follicular	7	0.2	Negative	3	Negative	Positive	Positive	None	4.4	white	Negative	Visual	76	Negative	IL-2	6.816836617026658	2.769102405570662	In	0.2745116206164243	Eligible	Eligible	Eligible	3558	IL2	Published	Menstrual cup	MSD	Serum progesterone
Hughes-2021	6087	6087_3/9/2018	2018-03-09	Follicular	Follicular	7	0.2	Negative	3	Negative	Positive	Positive	None	4.4	white	Negative	Visual	76	Negative	IL-6	98.77550404993046	6.626081398160464	In	1.8998562599718738	Eligible	Eligible	Eligible	3569	IL6	Published	Menstrual cup	MSD	Serum progesterone
Hughes-2021	6087	6087_3/9/2018	2018-03-09	Follicular	Follicular	7	0.2	Negative	3	Negative	Positive	Positive	None	4.4	white	Negative	Visual	76	Negative	IL-8	38119.50983870274	15.218241947962591	In	20.691400726160115	Eligible	Eligible	Eligible	3576	CXCL8	Published	Menstrual cup	MSD	Serum progesterone
Hughes-2021	6087	6087_3/9/2018	2018-03-09	Follicular	Follicular	7	0.2	Negative	3	Negative	Positive	Positive	None	4.4	white	Negative	Visual	76	Negative	IP-10	1011.4715644576356	9.982240046582405	In	9.114691390202882	Eligible	Eligible	Eligible	3627	CXCL10	Published	Menstrual cup	MSD	Serum progesterone
Hughes-2021	6087	6087_3/9/2018	2018-03-09	Follicular	Follicular	7	0.2	Negative	3	Negative	Positive	Positive	None	4.4	white	Negative	Visual	76	Negative	MIG	8237.348708592512	13.007964347742691	In	20.443167038780416	Eligible	Eligible	Eligible	4283	CXCL9	Published	Menstrual cup	MSD	Serum progesterone
Hughes-2021	6087	6087_3/9/2018	2018-03-09	Follicular	Follicular	7	0.2	Negative	3	Negative	Positive	Positive	None	4.4	white	Negative	Visual	76	Negative	MIP-1b	24.67072906106939	4.62472844519292	In	2.512142875125548	Eligible	Eligible	Eligible	6351	CCL4	Published	Menstrual cup	MSD	Serum progesterone
Hughes-2021	6087	6087_3/9/2018	2018-03-09	Follicular	Follicular	7	0.2	Negative	3	Negative	Positive	Positive	None	4.4	white	Negative	Visual	76	Negative	MIP-3a	83.37732254947538	6.381583139297822	In	7.360487193951172	Eligible	Eligible	Eligible	6364	CCL20	Published	Menstrual cup	MSD	Serum progesterone
Hughes-2021	6087	6087_3/9/2018	2018-03-09	Follicular	Follicular	7	0.2	Negative	3	Negative	Positive	Positive	None	4.4	white	Negative	Visual	76	Negative	RANTES	81.65377768868609	6.3514477280920785	In	0.4403175559833023	Eligible	Eligible	Eligible	6352	CCL5	Published	Menstrual cup	MSD	Serum progesterone
Hughes-2021	6087	6087_3/9/2018	2018-03-09	Follicular	Follicular	7	0.2	Negative	3	Negative	Positive	Positive	None	4.4	white	Negative	Visual	76	Negative	TNF-a	170.10990310150208	7.4103233210144035	In	1.077079307799079	Eligible	Eligible	Eligible	7124	TNF	Published	Menstrual cup	MSD	Serum progesterone
Hughes-2021	6091	6091_5/14/2018	2018-05-14	Other	Follicular	10	1.1	Negative	0	Negative	Positive	Negative	None	4	white	Negative	Visual	60	Positive	IFN-y	19.878867991477332	4.313163699394154	In	2.719237652984775	Eligible	Ineligible - serum progesterone outside of allowed windows	Ineligible - serum progesterone outside of allowed windows	3458	IFNG	Published	Menstrual cup	MSD	Serum progesterone
Hughes-2021	6091	6091_5/14/2018	2018-05-14	Other	Follicular	10	1.1	Negative	0	Negative	Positive	Negative	None	4	white	Negative	Visual	60	Positive	IL-17A	1.1772652101432797	0.2354393622267596	In	0.19679923306824587	Eligible	Ineligible - serum progesterone outside of allowed windows	Ineligible - serum progesterone outside of allowed windows	3605	IL17A	Published	Menstrual cup	MSD	Serum progesterone
Hughes-2021	6091	6091_5/14/2018	2018-05-14	Other	Follicular	10	1.1	Negative	0	Negative	Positive	Negative	None	4	white	Negative	Visual	60	Positive	IL-1a	645.1690478982742	9.333533416373054	In	8.567704904414928	Eligible	Ineligible - serum progesterone outside of allowed windows	Ineligible - serum progesterone outside of allowed windows	3552	IL1A	Published	Menstrual cup	MSD	Serum progesterone
Hughes-2021	6091	6091_5/14/2018	2018-05-14	Other	Follicular	10	1.1	Negative	0	Negative	Positive	Negative	None	4	white	Negative	Visual	60	Positive	IL-1b	8.714380077322307	3.123398037709135	In	1.440882261394834	Eligible	Ineligible - serum progesterone outside of allowed windows	Ineligible - serum progesterone outside of allowed windows	3553	IL1B	Published	Menstrual cup	MSD	Serum progesterone
Hughes-2021	6091	6091_5/14/2018	2018-05-14	Other	Follicular	10	1.1	Negative	0	Negative	Positive	Negative	None	4	white	Negative	Visual	60	Positive	IL-1RA	419923.3642251708	18.679766535327154	In	230.497018718461	Eligible	Ineligible - serum progesterone outside of allowed windows	Ineligible - serum progesterone outside of allowed windows	3557	IL1RN	Published	Menstrual cup	MSD	Serum progesterone
Hughes-2021	6091	6091_5/14/2018	2018-05-14	Other	Follicular	10	1.1	Negative	0	Negative	Positive	Negative	None	4	white	Negative	Visual	60	Positive	IL-2	5.599688826926418	2.4853466592553706	In	0.2745116206164243	Eligible	Ineligible - serum progesterone outside of allowed windows	Ineligible - serum progesterone outside of allowed windows	3558	IL2	Published	Menstrual cup	MSD	Serum progesterone
Hughes-2021	6091	6091_5/14/2018	2018-05-14	Other	Follicular	10	1.1	Negative	0	Negative	Positive	Negative	None	4	white	Negative	Visual	60	Positive	IL-6	6.51255599933772	2.7032238727069964	In	1.8998562599718738	Eligible	Ineligible - serum progesterone outside of allowed windows	Ineligible - serum progesterone outside of allowed windows	3569	IL6	Published	Menstrual cup	MSD	Serum progesterone
Hughes-2021	6091	6091_5/14/2018	2018-05-14	Other	Follicular	10	1.1	Negative	0	Negative	Positive	Negative	None	4	white	Negative	Visual	60	Positive	IL-8	530.1804582862933	9.050339685228819	In	20.691400726160115	Eligible	Ineligible - serum progesterone outside of allowed windows	Ineligible - serum progesterone outside of allowed windows	3576	CXCL8	Published	Menstrual cup	MSD	Serum progesterone
Hughes-2021	6091	6091_5/14/2018	2018-05-14	Other	Follicular	10	1.1	Negative	0	Negative	Positive	Negative	None	4	white	Negative	Visual	60	Positive	IP-10	1090.0984380886093	10.090242703820167	In	9.114691390202882	Eligible	Ineligible - serum progesterone outside of allowed windows	Ineligible - serum progesterone outside of allowed windows	3627	CXCL10	Published	Menstrual cup	MSD	Serum progesterone
Hughes-2021	6091	6091_5/14/2018	2018-05-14	Other	Follicular	10	1.1	Negative	0	Negative	Positive	Negative	None	4	white	Negative	Visual	60	Positive	MIG	4737.201258773554	12.209819250410108	In	20.443167038780416	Eligible	Ineligible - serum progesterone outside of allowed windows	Ineligible - serum progesterone outside of allowed windows	4283	CXCL9	Published	Menstrual cup	MSD	Serum progesterone
Hughes-2021	6091	6091_5/14/2018	2018-05-14	Other	Follicular	10	1.1	Negative	0	Negative	Positive	Negative	None	4	white	Negative	Visual	60	Positive	MIP-1b	9.013063604572721	3.172017571729204	In	2.512142875125548	Eligible	Ineligible - serum progesterone outside of allowed windows	Ineligible - serum progesterone outside of allowed windows	6351	CCL4	Published	Menstrual cup	MSD	Serum progesterone
Hughes-2021	6091	6091_5/14/2018	2018-05-14	Other	Follicular	10	1.1	Negative	0	Negative	Positive	Negative	None	4	white	Negative	Visual	60	Positive	MIP-3a	92.7819752212783	6.535772654716088	In	7.360487193951172	Eligible	Ineligible - serum progesterone outside of allowed windows	Ineligible - serum progesterone outside of allowed windows	6364	CCL20	Published	Menstrual cup	MSD	Serum progesterone
Hughes-2021	6091	6091_5/14/2018	2018-05-14	Other	Follicular	10	1.1	Negative	0	Negative	Positive	Negative	None	4	white	Negative	Visual	60	Positive	RANTES	29.17513176887159	4.866667266736637	In	0.4403175559833023	Eligible	Ineligible - serum progesterone outside of allowed windows	Ineligible - serum progesterone outside of allowed windows	6352	CCL5	Published	Menstrual cup	MSD	Serum progesterone
Hughes-2021	6091	6091_5/14/2018	2018-05-14	Other	Follicular	10	1.1	Negative	0	Negative	Positive	Negative	None	4	white	Negative	Visual	60	Positive	TNF-a	40.87729067251343	5.353227673186853	In	1.077079307799079	Eligible	Ineligible - serum progesterone outside of allowed windows	Ineligible - serum progesterone outside of allowed windows	7124	TNF	Published	Menstrual cup	MSD	Serum progesterone
Hughes-2021	6091	6091_5/2/2018	2018-05-02	Luteal	Luteal	24	5.8	Negative	0	Negative	Positive	Negative	None	4	white	Negative	Visual	60	Positive	IFN-y	5.224042280716686	2.385166573364712	In	2.719237652984775	Eligible	Eligible	Eligible	3458	IFNG	Published	Menstrual cup	MSD	Serum progesterone
Hughes-2021	6091	6091_5/2/2018	2018-05-02	Luteal	Luteal	24	5.8	Negative	0	Negative	Positive	Negative	None	4	white	Negative	Visual	60	Positive	IL-17A	2.1370433341132404	1.0956161626895407	In	0.19679923306824587	Eligible	Eligible	Eligible	3605	IL17A	Published	Menstrual cup	MSD	Serum progesterone
Hughes-2021	6091	6091_5/2/2018	2018-05-02	Luteal	Luteal	24	5.8	Negative	0	Negative	Positive	Negative	None	4	white	Negative	Visual	60	Positive	IL-1a	891.9210698476197	9.800772234922773	In	8.567704904414928	Eligible	Eligible	Eligible	3552	IL1A	Published	Menstrual cup	MSD	Serum progesterone
Hughes-2021	6091	6091_5/2/2018	2018-05-02	Luteal	Luteal	24	5.8	Negative	0	Negative	Positive	Negative	None	4	white	Negative	Visual	60	Positive	IL-1b	2.818842948696058	1.4951031006649518	In	1.440882261394834	Eligible	Eligible	Eligible	3553	IL1B	Published	Menstrual cup	MSD	Serum progesterone
Hughes-2021	6091	6091_5/2/2018	2018-05-02	Luteal	Luteal	24	5.8	Negative	0	Negative	Positive	Negative	None	4	white	Negative	Visual	60	Positive	IL-1RA	233363.72337339204	17.83222078450972	In	230.497018718461	Eligible	Eligible	Eligible	3557	IL1RN	Published	Menstrual cup	MSD	Serum progesterone
Hughes-2021	6091	6091_5/2/2018	2018-05-02	Luteal	Luteal	24	5.8	Negative	0	Negative	Positive	Negative	None	4	white	Negative	Visual	60	Positive	IL-2	6.711036571315092	2.746535619003326	In	0.2745116206164243	Eligible	Eligible	Eligible	3558	IL2	Published	Menstrual cup	MSD	Serum progesterone
Hughes-2021	6091	6091_5/2/2018	2018-05-02	Luteal	Luteal	24	5.8	Negative	0	Negative	Positive	Negative	None	4	white	Negative	Visual	60	Positive	IL-6	1.8998562599718738	0.9258902707297444	In	1.8998562599718738	Eligible	Eligible	Eligible	3569	IL6	Published	Menstrual cup	MSD	Serum progesterone
Hughes-2021	6091	6091_5/2/2018	2018-05-02	Luteal	Luteal	24	5.8	Negative	0	Negative	Positive	Negative	None	4	white	Negative	Visual	60	Positive	IL-8	108.63558338284032	6.763352922397138	In	20.691400726160115	Eligible	Eligible	Eligible	3576	CXCL8	Published	Menstrual cup	MSD	Serum progesterone
Hughes-2021	6091	6091_5/2/2018	2018-05-02	Luteal	Luteal	24	5.8	Negative	0	Negative	Positive	Negative	None	4	white	Negative	Visual	60	Positive	IP-10	547.0909042132956	9.095636759833628	In	9.114691390202882	Eligible	Eligible	Eligible	3627	CXCL10	Published	Menstrual cup	MSD	Serum progesterone
Hughes-2021	6091	6091_5/2/2018	2018-05-02	Luteal	Luteal	24	5.8	Negative	0	Negative	Positive	Negative	None	4	white	Negative	Visual	60	Positive	MIG	1657.6198457320056	10.694897465463136	In	20.443167038780416	Eligible	Eligible	Eligible	4283	CXCL9	Published	Menstrual cup	MSD	Serum progesterone
Hughes-2021	6091	6091_5/2/2018	2018-05-02	Luteal	Luteal	24	5.8	Negative	0	Negative	Positive	Negative	None	4	white	Negative	Visual	60	Positive	MIP-1b	0.5573261502036743	-0.8434062474392972	Below	2.512142875125548	Eligible	Eligible	Eligible	6351	CCL4	Published	Menstrual cup	MSD	Serum progesterone
Hughes-2021	6091	6091_5/2/2018	2018-05-02	Luteal	Luteal	24	5.8	Negative	0	Negative	Positive	Negative	None	4	white	Negative	Visual	60	Positive	MIP-3a	6.035761875899956	2.5935358894903624	Below	7.360487193951172	Eligible	Eligible	Eligible	6364	CCL20	Published	Menstrual cup	MSD	Serum progesterone
Hughes-2021	6091	6091_5/2/2018	2018-05-02	Luteal	Luteal	24	5.8	Negative	0	Negative	Positive	Negative	None	4	white	Negative	Visual	60	Positive	RANTES	50.73746762723419	5.664979609306885	In	0.4403175559833023	Eligible	Eligible	Eligible	6352	CCL5	Published	Menstrual cup	MSD	Serum progesterone
Hughes-2021	6091	6091_5/2/2018	2018-05-02	Luteal	Luteal	24	5.8	Negative	0	Negative	Positive	Negative	None	4	white	Negative	Visual	60	Positive	TNF-a	30.603143896955597	4.935607965176558	In	1.077079307799079	Eligible	Eligible	Eligible	7124	TNF	Published	Menstrual cup	MSD	Serum progesterone
Hughes-2021	6091	6091_8/2/2018	2018-08-02	Other	Ring	42	1.2	Negative	0	Negative	Positive	Negative	NuvaRing	4.4	brown	Positive	Visual	60	Positive	IFN-y	17.68731229864254	4.1446429327397585	In	2.719237652984775	Ineligible - use of hormonal contraception or IUD	Ineligible - use of hormonal contraception or IUD	Ineligible - use of hormonal contraception or IUD	3458	IFNG	Published	Menstrual cup	MSD	Serum progesterone
Hughes-2021	6091	6091_8/2/2018	2018-08-02	Other	Ring	42	1.2	Negative	0	Negative	Positive	Negative	NuvaRing	4.4	brown	Positive	Visual	60	Positive	IL-17A	1.0409862746066774	0.057951046843456935	In	0.19679923306824587	Ineligible - use of hormonal contraception or IUD	Ineligible - use of hormonal contraception or IUD	Ineligible - use of hormonal contraception or IUD	3605	IL17A	Published	Menstrual cup	MSD	Serum progesterone
Hughes-2021	6091	6091_8/2/2018	2018-08-02	Other	Ring	42	1.2	Negative	0	Negative	Positive	Negative	NuvaRing	4.4	brown	Positive	Visual	60	Positive	IL-1a	1812.768810686363	10.823979229080107	In	8.567704904414928	Ineligible - use of hormonal contraception or IUD	Ineligible - use of hormonal contraception or IUD	Ineligible - use of hormonal contraception or IUD	3552	IL1A	Published	Menstrual cup	MSD	Serum progesterone
Hughes-2021	6091	6091_8/2/2018	2018-08-02	Other	Ring	42	1.2	Negative	0	Negative	Positive	Negative	NuvaRing	4.4	brown	Positive	Visual	60	Positive	IL-1b	99.24643037974323	6.632943308316212	In	1.440882261394834	Ineligible - use of hormonal contraception or IUD	Ineligible - use of hormonal contraception or IUD	Ineligible - use of hormonal contraception or IUD	3553	IL1B	Published	Menstrual cup	MSD	Serum progesterone
Hughes-2021	6091	6091_8/2/2018	2018-08-02	Other	Ring	42	1.2	Negative	0	Negative	Positive	Negative	NuvaRing	4.4	brown	Positive	Visual	60	Positive	IL-1RA	1075476.4980349175	20.036544567782087	In	230.497018718461	Ineligible - use of hormonal contraception or IUD	Ineligible - use of hormonal contraception or IUD	Ineligible - use of hormonal contraception or IUD	3557	IL1RN	Published	Menstrual cup	MSD	Serum progesterone
Hughes-2021	6091	6091_8/2/2018	2018-08-02	Other	Ring	42	1.2	Negative	0	Negative	Positive	Negative	NuvaRing	4.4	brown	Positive	Visual	60	Positive	IL-2	0.9630098387853829	-0.05437755715676868	In	0.2745116206164243	Ineligible - use of hormonal contraception or IUD	Ineligible - use of hormonal contraception or IUD	Ineligible - use of hormonal contraception or IUD	3558	IL2	Published	Menstrual cup	MSD	Serum progesterone
Hughes-2021	6091	6091_8/2/2018	2018-08-02	Other	Ring	42	1.2	Negative	0	Negative	Positive	Negative	NuvaRing	4.4	brown	Positive	Visual	60	Positive	IL-6	89.4541412716672	6.483076368151672	In	1.8998562599718738	Ineligible - use of hormonal contraception or IUD	Ineligible - use of hormonal contraception or IUD	Ineligible - use of hormonal contraception or IUD	3569	IL6	Published	Menstrual cup	MSD	Serum progesterone
Hughes-2021	6091	6091_8/2/2018	2018-08-02	Other	Ring	42	1.2	Negative	0	Negative	Positive	Negative	NuvaRing	4.4	brown	Positive	Visual	60	Positive	IL-8	3772.263029028483	11.88121455914938	In	20.691400726160115	Ineligible - use of hormonal contraception or IUD	Ineligible - use of hormonal contraception or IUD	Ineligible - use of hormonal contraception or IUD	3576	CXCL8	Published	Menstrual cup	MSD	Serum progesterone
Hughes-2021	6091	6091_8/2/2018	2018-08-02	Other	Ring	42	1.2	Negative	0	Negative	Positive	Negative	NuvaRing	4.4	brown	Positive	Visual	60	Positive	IP-10	1746.400414456647	10.7701686624846	In	9.114691390202882	Ineligible - use of hormonal contraception or IUD	Ineligible - use of hormonal contraception or IUD	Ineligible - use of hormonal contraception or IUD	3627	CXCL10	Published	Menstrual cup	MSD	Serum progesterone
Hughes-2021	6091	6091_8/2/2018	2018-08-02	Other	Ring	42	1.2	Negative	0	Negative	Positive	Negative	NuvaRing	4.4	brown	Positive	Visual	60	Positive	MIG	3509.9200698291675	11.777222461581074	In	20.443167038780416	Ineligible - use of hormonal contraception or IUD	Ineligible - use of hormonal contraception or IUD	Ineligible - use of hormonal contraception or IUD	4283	CXCL9	Published	Menstrual cup	MSD	Serum progesterone
Hughes-2021	6091	6091_8/2/2018	2018-08-02	Other	Ring	42	1.2	Negative	0	Negative	Positive	Negative	NuvaRing	4.4	brown	Positive	Visual	60	Positive	MIP-1b	155.04200295030387	7.276515303590596	In	2.512142875125548	Ineligible - use of hormonal contraception or IUD	Ineligible - use of hormonal contraception or IUD	Ineligible - use of hormonal contraception or IUD	6351	CCL4	Published	Menstrual cup	MSD	Serum progesterone
Hughes-2021	6091	6091_8/2/2018	2018-08-02	Other	Ring	42	1.2	Negative	0	Negative	Positive	Negative	NuvaRing	4.4	brown	Positive	Visual	60	Positive	MIP-3a	562.9018799049096	9.136739656109716	In	7.360487193951172	Ineligible - use of hormonal contraception or IUD	Ineligible - use of hormonal contraception or IUD	Ineligible - use of hormonal contraception or IUD	6364	CCL20	Published	Menstrual cup	MSD	Serum progesterone
Hughes-2021	6091	6091_8/2/2018	2018-08-02	Other	Ring	42	1.2	Negative	0	Negative	Positive	Negative	NuvaRing	4.4	brown	Positive	Visual	60	Positive	RANTES	1357.7884339454827	10.40704298583823	In	0.4403175559833023	Ineligible - use of hormonal contraception or IUD	Ineligible - use of hormonal contraception or IUD	Ineligible - use of hormonal contraception or IUD	6352	CCL5	Published	Menstrual cup	MSD	Serum progesterone
Hughes-2021	6091	6091_8/2/2018	2018-08-02	Other	Ring	42	1.2	Negative	0	Negative	Positive	Negative	NuvaRing	4.4	brown	Positive	Visual	60	Positive	TNF-a	79.19627473240187	6.307360664693635	In	1.077079307799079	Ineligible - use of hormonal contraception or IUD	Ineligible - use of hormonal contraception or IUD	Ineligible - use of hormonal contraception or IUD	7124	TNF	Published	Menstrual cup	MSD	Serum progesterone
Hughes-2021	6017	6017_5/24/2016	2016-05-24	Follicular	Follicular	7	0.1	Positive	8	Negative	Negative	Negative	None	4.7	white	Negative	Visual	39	NA	IFN-y	358.9808436835978	8.487763049254662	In	1.565817747497529	Eligible	Eligible	Ineligible - missing co-variate information	3458	IFNG	Published	Menstrual cup	MSD	Serum progesterone
Hughes-2021	6017	6017_5/24/2016	2016-05-24	Follicular	Follicular	7	0.1	Positive	8	Negative	Negative	Negative	None	4.7	white	Negative	Visual	39	NA	IL-17A	147.4339074134896	7.2039245488866674	In	1.4194078373935077	Eligible	Eligible	Ineligible - missing co-variate information	3605	IL17A	Published	Menstrual cup	MSD	Serum progesterone
Hughes-2021	6017	6017_5/24/2016	2016-05-24	Follicular	Follicular	7	0.1	Positive	8	Negative	Negative	Negative	None	4.7	white	Negative	Visual	39	NA	IL-1a	2139.861469282919	11.063301686873737	In	12.825625490399545	Eligible	Eligible	Ineligible - missing co-variate information	3552	IL1A	Published	Menstrual cup	MSD	Serum progesterone
Hughes-2021	6017	6017_5/24/2016	2016-05-24	Follicular	Follicular	7	0.1	Positive	8	Negative	Negative	Negative	None	4.7	white	Negative	Visual	39	NA	IL-1b	693.7499913323156	9.438272038099857	In	1.7503415311492638	Eligible	Eligible	Ineligible - missing co-variate information	3553	IL1B	Published	Menstrual cup	MSD	Serum progesterone
Hughes-2021	6017	6017_5/24/2016	2016-05-24	Follicular	Follicular	7	0.1	Positive	8	Negative	Negative	Negative	None	4.7	white	Negative	Visual	39	NA	IL-1RA	978731.5946410279	19.90055374675642	In	544.2881068188836	Eligible	Eligible	Ineligible - missing co-variate information	3557	IL1RN	Published	Menstrual cup	MSD	Serum progesterone
Hughes-2021	6017	6017_5/24/2016	2016-05-24	Follicular	Follicular	7	0.1	Positive	8	Negative	Negative	Negative	None	4.7	white	Negative	Visual	39	NA	IL-2	7.864507396319739	2.975356403384985	In	0.34335109081639975	Eligible	Eligible	Ineligible - missing co-variate information	3558	IL2	Published	Menstrual cup	MSD	Serum progesterone
Hughes-2021	6017	6017_5/24/2016	2016-05-24	Follicular	Follicular	7	0.1	Positive	8	Negative	Negative	Negative	None	4.7	white	Negative	Visual	39	NA	IL-6	266.254959840828	8.056664590122097	In	4.648557619471496	Eligible	Eligible	Ineligible - missing co-variate information	3569	IL6	Published	Menstrual cup	MSD	Serum progesterone
Hughes-2021	6017	6017_5/24/2016	2016-05-24	Follicular	Follicular	7	0.1	Positive	8	Negative	Negative	Negative	None	4.7	white	Negative	Visual	39	NA	IL-8	20069.532808825414	14.292719412680686	In	31.15363483432419	Eligible	Eligible	Ineligible - missing co-variate information	3576	CXCL8	Published	Menstrual cup	MSD	Serum progesterone
Hughes-2021	6017	6017_5/24/2016	2016-05-24	Follicular	Follicular	7	0.1	Positive	8	Negative	Negative	Negative	None	4.7	white	Negative	Visual	39	NA	IP-10	3263.694205166297	11.672290173663493	In	3.7317935311424093	Eligible	Eligible	Ineligible - missing co-variate information	3627	CXCL10	Published	Menstrual cup	MSD	Serum progesterone
Hughes-2021	6017	6017_5/24/2016	2016-05-24	Follicular	Follicular	7	0.1	Positive	8	Negative	Negative	Negative	None	4.7	white	Negative	Visual	39	NA	MIG	117583.4300291013	16.84332524295164	In	210.02503787472824	Eligible	Eligible	Ineligible - missing co-variate information	4283	CXCL9	Published	Menstrual cup	MSD	Serum progesterone
Hughes-2021	6017	6017_5/24/2016	2016-05-24	Follicular	Follicular	7	0.1	Positive	8	Negative	Negative	Negative	None	4.7	white	Negative	Visual	39	NA	MIP-1b	163.77704948195571	7.355589392184669	In	1.1146523004073485	Eligible	Eligible	Ineligible - missing co-variate information	6351	CCL4	Published	Menstrual cup	MSD	Serum progesterone
Hughes-2021	6017	6017_5/24/2016	2016-05-24	Follicular	Follicular	7	0.1	Positive	8	Negative	Negative	Negative	None	4.7	white	Negative	Visual	39	NA	MIP-3a	168.2335984215336	7.3943220489678785	In	12.071523751799912	Eligible	Eligible	Ineligible - missing co-variate information	6364	CCL20	Published	Menstrual cup	MSD	Serum progesterone
Hughes-2021	6017	6017_5/24/2016	2016-05-24	Follicular	Follicular	7	0.1	Positive	8	Negative	Negative	Negative	None	4.7	white	Negative	Visual	39	NA	RANTES	781.5290276021474	9.610155648668174	In	7.981894555955488	Eligible	Eligible	Ineligible - missing co-variate information	6352	CCL5	Published	Menstrual cup	MSD	Serum progesterone
Hughes-2021	6017	6017_5/24/2016	2016-05-24	Follicular	Follicular	7	0.1	Positive	8	Negative	Negative	Negative	None	4.7	white	Negative	Visual	39	NA	TNF-a	245.64486659058403	7.940430280189973	In	11.330560111625473	Eligible	Eligible	Ineligible - missing co-variate information	7124	TNF	Published	Menstrual cup	MSD	Serum progesterone
Hughes-2021	6022	6022_7/19/2016	2016-07-19	Luteal	Luteal	23	19.1	Positive	9	Positive	Positive	Negative	None	5	white	Negative	Visual	17	Negative	IFN-y	22.084012419138958	4.464930412442348	In	1.565817747497529	Eligible	Eligible	Eligible	3458	IFNG	Published	Menstrual cup	MSD	Serum progesterone
Hughes-2021	6022	6022_7/19/2016	2016-07-19	Luteal	Luteal	23	19.1	Positive	9	Positive	Positive	Negative	None	5	white	Negative	Visual	17	Negative	IL-17A	4.771415163333345	2.2544172214351432	In	1.4194078373935077	Eligible	Eligible	Eligible	3605	IL17A	Published	Menstrual cup	MSD	Serum progesterone
Hughes-2021	6022	6022_7/19/2016	2016-07-19	Luteal	Luteal	23	19.1	Positive	9	Positive	Positive	Negative	None	5	white	Negative	Visual	17	Negative	IL-1a	3324.8496723942258	11.69907339766865	In	12.825625490399545	Eligible	Eligible	Eligible	3552	IL1A	Published	Menstrual cup	MSD	Serum progesterone
Hughes-2021	6022	6022_7/19/2016	2016-07-19	Luteal	Luteal	23	19.1	Positive	9	Positive	Positive	Negative	None	5	white	Negative	Visual	17	Negative	IL-1b	403.92210304706106	8.657933283782786	In	1.7503415311492638	Eligible	Eligible	Eligible	3553	IL1B	Published	Menstrual cup	MSD	Serum progesterone
Hughes-2021	6022	6022_7/19/2016	2016-07-19	Luteal	Luteal	23	19.1	Positive	9	Positive	Positive	Negative	None	5	white	Negative	Visual	17	Negative	IL-1RA	240919.45658423338	17.878191384344024	In	544.2881068188836	Eligible	Eligible	Eligible	3557	IL1RN	Published	Menstrual cup	MSD	Serum progesterone
Hughes-2021	6022	6022_7/19/2016	2016-07-19	Luteal	Luteal	23	19.1	Positive	9	Positive	Positive	Negative	None	5	white	Negative	Visual	17	Negative	IL-2	5.53972446099328	2.469814220201459	In	0.34335109081639975	Eligible	Eligible	Eligible	3558	IL2	Published	Menstrual cup	MSD	Serum progesterone
Hughes-2021	6022	6022_7/19/2016	2016-07-19	Luteal	Luteal	23	19.1	Positive	9	Positive	Positive	Negative	None	5	white	Negative	Visual	17	Negative	IL-6	21.644586401978962	4.435934327800076	In	4.648557619471496	Eligible	Eligible	Eligible	3569	IL6	Published	Menstrual cup	MSD	Serum progesterone
Hughes-2021	6022	6022_7/19/2016	2016-07-19	Luteal	Luteal	23	19.1	Positive	9	Positive	Positive	Negative	None	5	white	Negative	Visual	17	Negative	IL-8	3588.293507746112	11.80908218630482	In	31.15363483432419	Eligible	Eligible	Eligible	3576	CXCL8	Published	Menstrual cup	MSD	Serum progesterone
Hughes-2021	6022	6022_7/19/2016	2016-07-19	Luteal	Luteal	23	19.1	Positive	9	Positive	Positive	Negative	None	5	white	Negative	Visual	17	Negative	IP-10	400.9271888556657	8.647196446867245	In	3.7317935311424093	Eligible	Eligible	Eligible	3627	CXCL10	Published	Menstrual cup	MSD	Serum progesterone
Hughes-2021	6022	6022_7/19/2016	2016-07-19	Luteal	Luteal	23	19.1	Positive	9	Positive	Positive	Negative	None	5	white	Negative	Visual	17	Negative	MIG	12265.225574994749	13.582286146908775	In	210.02503787472824	Eligible	Eligible	Eligible	4283	CXCL9	Published	Menstrual cup	MSD	Serum progesterone
Hughes-2021	6022	6022_7/19/2016	2016-07-19	Luteal	Luteal	23	19.1	Positive	9	Positive	Positive	Negative	None	5	white	Negative	Visual	17	Negative	MIP-1b	27.2765775216625	4.769590731101363	In	1.1146523004073485	Eligible	Eligible	Eligible	6351	CCL4	Published	Menstrual cup	MSD	Serum progesterone
Hughes-2021	6022	6022_7/19/2016	2016-07-19	Luteal	Luteal	23	19.1	Positive	9	Positive	Positive	Negative	None	5	white	Negative	Visual	17	Negative	MIP-3a	56.05083111160168	5.808663860098199	In	12.071523751799912	Eligible	Eligible	Eligible	6364	CCL20	Published	Menstrual cup	MSD	Serum progesterone
Hughes-2021	6022	6022_7/19/2016	2016-07-19	Luteal	Luteal	23	19.1	Positive	9	Positive	Positive	Negative	None	5	white	Negative	Visual	17	Negative	RANTES	4982.730296817458	12.282720771191203	In	7.981894555955488	Eligible	Eligible	Eligible	6352	CCL5	Published	Menstrual cup	MSD	Serum progesterone
Hughes-2021	6022	6022_7/19/2016	2016-07-19	Luteal	Luteal	23	19.1	Positive	9	Positive	Positive	Negative	None	5	white	Negative	Visual	17	Negative	TNF-a	81.62760689999192	6.35098525691101	In	11.330560111625473	Eligible	Eligible	Eligible	7124	TNF	Published	Menstrual cup	MSD	Serum progesterone
Hughes-2021	6025	6025_6/14/2016	2016-06-14	Follicular	Follicular	7	0.1	Positive	8	Negative	Positive	Negative	None	4	white	Negative	Visual	7	Negative	IFN-y	0.7829088737487645	-0.3530836993014334	Below	1.565817747497529	Eligible	Eligible	Eligible	3458	IFNG	Published	Menstrual cup	MSD	Serum progesterone
Hughes-2021	6025	6025_6/14/2016	2016-06-14	Follicular	Follicular	7	0.1	Positive	8	Negative	Positive	Negative	None	4	white	Negative	Visual	7	Negative	IL-17A	0.7097039186967539	-0.49471082254875454	Below	1.4194078373935077	Eligible	Eligible	Eligible	3605	IL17A	Published	Menstrual cup	MSD	Serum progesterone
Hughes-2021	6025	6025_6/14/2016	2016-06-14	Follicular	Follicular	7	0.1	Positive	8	Negative	Positive	Negative	None	4	white	Negative	Visual	7	Negative	IL-1a	51.582280279437846	5.688803646128514	In	12.825625490399545	Eligible	Eligible	Eligible	3552	IL1A	Published	Menstrual cup	MSD	Serum progesterone
Hughes-2021	6025	6025_6/14/2016	2016-06-14	Follicular	Follicular	7	0.1	Positive	8	Negative	Positive	Negative	None	4	white	Negative	Visual	7	Negative	IL-1b	7.301788008944312	2.8682497839625567	In	1.7503415311492638	Eligible	Eligible	Eligible	3553	IL1B	Published	Menstrual cup	MSD	Serum progesterone
Hughes-2021	6025	6025_6/14/2016	2016-06-14	Follicular	Follicular	7	0.1	Positive	8	Negative	Positive	Negative	None	4	white	Negative	Visual	7	Negative	IL-1RA	192963.2832819888	17.55796683454006	In	544.2881068188836	Eligible	Eligible	Eligible	3557	IL1RN	Published	Menstrual cup	MSD	Serum progesterone
Hughes-2021	6025	6025_6/14/2016	2016-06-14	Follicular	Follicular	7	0.1	Positive	8	Negative	Positive	Negative	None	4	white	Negative	Visual	7	Negative	IL-2	6.579023048574876	2.7178733669972055	In	0.34335109081639975	Eligible	Eligible	Eligible	3558	IL2	Published	Menstrual cup	MSD	Serum progesterone
Hughes-2021	6025	6025_6/14/2016	2016-06-14	Follicular	Follicular	7	0.1	Positive	8	Negative	Positive	Negative	None	4	white	Negative	Visual	7	Negative	IL-6	13.516567653587684	3.756656940455766	In	4.648557619471496	Eligible	Eligible	Eligible	3569	IL6	Published	Menstrual cup	MSD	Serum progesterone
Hughes-2021	6025	6025_6/14/2016	2016-06-14	Follicular	Follicular	7	0.1	Positive	8	Negative	Positive	Negative	None	4	white	Negative	Visual	7	Negative	IL-8	760.5833346086629	9.570962517724503	In	31.15363483432419	Eligible	Eligible	Eligible	3576	CXCL8	Published	Menstrual cup	MSD	Serum progesterone
Hughes-2021	6025	6025_6/14/2016	2016-06-14	Follicular	Follicular	7	0.1	Positive	8	Negative	Positive	Negative	None	4	white	Negative	Visual	7	Negative	IP-10	225.0334691896908	7.813995778963879	In	3.7317935311424093	Eligible	Eligible	Eligible	3627	CXCL10	Published	Menstrual cup	MSD	Serum progesterone
Hughes-2021	6025	6025_6/14/2016	2016-06-14	Follicular	Follicular	7	0.1	Positive	8	Negative	Positive	Negative	None	4	white	Negative	Visual	7	Negative	MIG	2320.486349039931	11.180211495106919	In	210.02503787472824	Eligible	Eligible	Eligible	4283	CXCL9	Published	Menstrual cup	MSD	Serum progesterone
Hughes-2021	6025	6025_6/14/2016	2016-06-14	Follicular	Follicular	7	0.1	Positive	8	Negative	Positive	Negative	None	4	white	Negative	Visual	7	Negative	MIP-1b	3.872413258726664	1.9532329232998171	In	1.1146523004073485	Eligible	Eligible	Eligible	6351	CCL4	Published	Menstrual cup	MSD	Serum progesterone
Hughes-2021	6025	6025_6/14/2016	2016-06-14	Follicular	Follicular	7	0.1	Positive	8	Negative	Positive	Negative	None	4	white	Negative	Visual	7	Negative	MIP-3a	6.035761875899956	2.5935358894903624	Below	12.071523751799912	Eligible	Eligible	Eligible	6364	CCL20	Published	Menstrual cup	MSD	Serum progesterone
Hughes-2021	6025	6025_6/14/2016	2016-06-14	Follicular	Follicular	7	0.1	Positive	8	Negative	Positive	Negative	None	4	white	Negative	Visual	7	Negative	RANTES	37.83944933553685	5.241819188673794	In	7.981894555955488	Eligible	Eligible	Eligible	6352	CCL5	Published	Menstrual cup	MSD	Serum progesterone
Hughes-2021	6025	6025_6/14/2016	2016-06-14	Follicular	Follicular	7	0.1	Positive	8	Negative	Positive	Negative	None	4	white	Negative	Visual	7	Negative	TNF-a	113.77258344145329	6.830009133197446	In	11.330560111625473	Eligible	Eligible	Eligible	7124	TNF	Published	Menstrual cup	MSD	Serum progesterone
Hughes-2021	6034	6034_11/28/2016	2016-11-28	Luteal	Luteal	10	12.2	Positive	8	Negative	Negative	Negative	None	4.4	bloody	Positive	Visual	2	Negative	IFN-y	131.68079598738439	7.040901151512493	In	1.565817747497529	Eligible	Eligible	Eligible	3458	IFNG	Published	Menstrual cup	MSD	Serum progesterone
Hughes-2021	6034	6034_11/28/2016	2016-11-28	Luteal	Luteal	10	12.2	Positive	8	Negative	Negative	Negative	None	4.4	bloody	Positive	Visual	2	Negative	IL-17A	274.25974663514256	8.099399081769922	In	1.4194078373935077	Eligible	Eligible	Eligible	3605	IL17A	Published	Menstrual cup	MSD	Serum progesterone
Hughes-2021	6034	6034_11/28/2016	2016-11-28	Luteal	Luteal	10	12.2	Positive	8	Negative	Negative	Negative	None	4.4	bloody	Positive	Visual	2	Negative	IL-1a	684.2517667805251	9.418383444497891	In	12.825625490399545	Eligible	Eligible	Eligible	3552	IL1A	Published	Menstrual cup	MSD	Serum progesterone
Hughes-2021	6034	6034_11/28/2016	2016-11-28	Luteal	Luteal	10	12.2	Positive	8	Negative	Negative	Negative	None	4.4	bloody	Positive	Visual	2	Negative	IL-1b	438.0816155598185	8.775055861871781	In	1.7503415311492638	Eligible	Eligible	Eligible	3553	IL1B	Published	Menstrual cup	MSD	Serum progesterone
Hughes-2021	6034	6034_11/28/2016	2016-11-28	Luteal	Luteal	10	12.2	Positive	8	Negative	Negative	Negative	None	4.4	bloody	Positive	Visual	2	Negative	IL-1RA	639290.3178563265	19.28611171862046	In	544.2881068188836	Eligible	Eligible	Eligible	3557	IL1RN	Published	Menstrual cup	MSD	Serum progesterone
Hughes-2021	6034	6034_11/28/2016	2016-11-28	Luteal	Luteal	10	12.2	Positive	8	Negative	Negative	Negative	None	4.4	bloody	Positive	Visual	2	Negative	IL-2	15.113068522823154	3.91772470662844	In	0.34335109081639975	Eligible	Eligible	Eligible	3558	IL2	Published	Menstrual cup	MSD	Serum progesterone
Hughes-2021	6034	6034_11/28/2016	2016-11-28	Luteal	Luteal	10	12.2	Positive	8	Negative	Negative	Negative	None	4.4	bloody	Positive	Visual	2	Negative	IL-6	263.47382665184574	8.041515842206245	In	4.648557619471496	Eligible	Eligible	Eligible	3569	IL6	Published	Menstrual cup	MSD	Serum progesterone
Hughes-2021	6034	6034_11/28/2016	2016-11-28	Luteal	Luteal	10	12.2	Positive	8	Negative	Negative	Negative	None	4.4	bloody	Positive	Visual	2	Negative	IL-8	21831.001519942598	14.414090696534643	In	31.15363483432419	Eligible	Eligible	Eligible	3576	CXCL8	Published	Menstrual cup	MSD	Serum progesterone
Hughes-2021	6034	6034_11/28/2016	2016-11-28	Luteal	Luteal	10	12.2	Positive	8	Negative	Negative	Negative	None	4.4	bloody	Positive	Visual	2	Negative	IP-10	2423.1796727504147	11.242685665669162	In	3.7317935311424093	Eligible	Eligible	Eligible	3627	CXCL10	Published	Menstrual cup	MSD	Serum progesterone
Hughes-2021	6034	6034_11/28/2016	2016-11-28	Luteal	Luteal	10	12.2	Positive	8	Negative	Negative	Negative	None	4.4	bloody	Positive	Visual	2	Negative	MIG	12702.227524601782	13.63279389677526	In	210.02503787472824	Eligible	Eligible	Eligible	4283	CXCL9	Published	Menstrual cup	MSD	Serum progesterone
Hughes-2021	6034	6034_11/28/2016	2016-11-28	Luteal	Luteal	10	12.2	Positive	8	Negative	Negative	Negative	None	4.4	bloody	Positive	Visual	2	Negative	MIP-1b	38.364521727268695	5.261700864488875	In	1.1146523004073485	Eligible	Eligible	Eligible	6351	CCL4	Published	Menstrual cup	MSD	Serum progesterone
Hughes-2021	6034	6034_11/28/2016	2016-11-28	Luteal	Luteal	10	12.2	Positive	8	Negative	Negative	Negative	None	4.4	bloody	Positive	Visual	2	Negative	MIP-3a	25.658436026625886	4.681361330576244	In	12.071523751799912	Eligible	Eligible	Eligible	6364	CCL20	Published	Menstrual cup	MSD	Serum progesterone
Hughes-2021	6034	6034_11/28/2016	2016-11-28	Luteal	Luteal	10	12.2	Positive	8	Negative	Negative	Negative	None	4.4	bloody	Positive	Visual	2	Negative	RANTES	388.5345613097118	8.601899126148767	In	7.981894555955488	Eligible	Eligible	Eligible	6352	CCL5	Published	Menstrual cup	MSD	Serum progesterone
Hughes-2021	6034	6034_11/28/2016	2016-11-28	Luteal	Luteal	10	12.2	Positive	8	Negative	Negative	Negative	None	4.4	bloody	Positive	Visual	2	Negative	TNF-a	1023.8199981736691	9.999746376397242	In	11.330560111625473	Eligible	Eligible	Eligible	7124	TNF	Published	Menstrual cup	MSD	Serum progesterone
Hughes-2021	6036	6036_12/5/2016	2016-12-05	Luteal	Luteal	24	4.1	Positive	7	Negative	Negative	Negative	None	4.4	clear	Negative	Visual	1	Negative	IFN-y	15.485736876601647	3.9528681290413936	In	1.565817747497529	Eligible	Eligible	Eligible	3458	IFNG	Published	Menstrual cup	MSD	Serum progesterone
Hughes-2021	6036	6036_12/5/2016	2016-12-05	Luteal	Luteal	24	4.1	Positive	7	Negative	Negative	Negative	None	4.4	clear	Negative	Visual	1	Negative	IL-17A	5.076161205405843	2.343737886071578	In	1.4194078373935077	Eligible	Eligible	Eligible	3605	IL17A	Published	Menstrual cup	MSD	Serum progesterone
Hughes-2021	6036	6036_12/5/2016	2016-12-05	Luteal	Luteal	24	4.1	Positive	7	Negative	Negative	Negative	None	4.4	clear	Negative	Visual	1	Negative	IL-1a	928.2830700263671	9.858420996690937	In	12.825625490399545	Eligible	Eligible	Eligible	3552	IL1A	Published	Menstrual cup	MSD	Serum progesterone
Hughes-2021	6036	6036_12/5/2016	2016-12-05	Luteal	Luteal	24	4.1	Positive	7	Negative	Negative	Negative	None	4.4	clear	Negative	Visual	1	Negative	IL-1b	514.8564053475008	9.00802630715886	In	1.7503415311492638	Eligible	Eligible	Eligible	3553	IL1B	Published	Menstrual cup	MSD	Serum progesterone
Hughes-2021	6036	6036_12/5/2016	2016-12-05	Luteal	Luteal	24	4.1	Positive	7	Negative	Negative	Negative	None	4.4	clear	Negative	Visual	1	Negative	IL-1RA	197231.5287052872	17.589530668500167	In	544.2881068188836	Eligible	Eligible	Eligible	3557	IL1RN	Published	Menstrual cup	MSD	Serum progesterone
Hughes-2021	6036	6036_12/5/2016	2016-12-05	Luteal	Luteal	24	4.1	Positive	7	Negative	Negative	Negative	None	4.4	clear	Negative	Visual	1	Negative	IL-2	4.618011553722846	2.2072717825701926	In	0.34335109081639975	Eligible	Eligible	Eligible	3558	IL2	Published	Menstrual cup	MSD	Serum progesterone
Hughes-2021	6036	6036_12/5/2016	2016-12-05	Luteal	Luteal	24	4.1	Positive	7	Negative	Negative	Negative	None	4.4	clear	Negative	Visual	1	Negative	IL-6	100.44896305961021	6.650318860899393	In	4.648557619471496	Eligible	Eligible	Eligible	3569	IL6	Published	Menstrual cup	MSD	Serum progesterone
Hughes-2021	6036	6036_12/5/2016	2016-12-05	Luteal	Luteal	24	4.1	Positive	7	Negative	Negative	Negative	None	4.4	clear	Negative	Visual	1	Negative	IL-8	8319.180986163487	13.022225788345594	In	31.15363483432419	Eligible	Eligible	Eligible	3576	CXCL8	Published	Menstrual cup	MSD	Serum progesterone
Hughes-2021	6036	6036_12/5/2016	2016-12-05	Luteal	Luteal	24	4.1	Positive	7	Negative	Negative	Negative	None	4.4	clear	Negative	Visual	1	Negative	IP-10	183.31862844836945	7.518209586697461	In	3.7317935311424093	Eligible	Eligible	Eligible	3627	CXCL10	Published	Menstrual cup	MSD	Serum progesterone
Hughes-2021	6036	6036_12/5/2016	2016-12-05	Luteal	Luteal	24	4.1	Positive	7	Negative	Negative	Negative	None	4.4	clear	Negative	Visual	1	Negative	MIG	1524.9656482109292	10.574561029164546	In	210.02503787472824	Eligible	Eligible	Eligible	4283	CXCL9	Published	Menstrual cup	MSD	Serum progesterone
Hughes-2021	6036	6036_12/5/2016	2016-12-05	Luteal	Luteal	24	4.1	Positive	7	Negative	Negative	Negative	None	4.4	clear	Negative	Visual	1	Negative	MIP-1b	26.022913174203353	4.701710570652603	In	1.1146523004073485	Eligible	Eligible	Eligible	6351	CCL4	Published	Menstrual cup	MSD	Serum progesterone
Hughes-2021	6036	6036_12/5/2016	2016-12-05	Luteal	Luteal	24	4.1	Positive	7	Negative	Negative	Negative	None	4.4	clear	Negative	Visual	1	Negative	MIP-3a	87.7628444445766	6.45553837996738	In	12.071523751799912	Eligible	Eligible	Eligible	6364	CCL20	Published	Menstrual cup	MSD	Serum progesterone
Hughes-2021	6036	6036_12/5/2016	2016-12-05	Luteal	Luteal	24	4.1	Positive	7	Negative	Negative	Negative	None	4.4	clear	Negative	Visual	1	Negative	RANTES	58.89853242451649	5.880159781740214	In	7.981894555955488	Eligible	Eligible	Eligible	6352	CCL5	Published	Menstrual cup	MSD	Serum progesterone
Hughes-2021	6036	6036_12/5/2016	2016-12-05	Luteal	Luteal	24	4.1	Positive	7	Negative	Negative	Negative	None	4.4	clear	Negative	Visual	1	Negative	TNF-a	140.3672962155246	7.133063035078115	In	11.330560111625473	Eligible	Eligible	Eligible	7124	TNF	Published	Menstrual cup	MSD	Serum progesterone
Hughes-2021	6038	6038_10/20/2016	2016-10-20	Other	Follicular	22	1.4	Positive	8	Negative	Negative	Negative	None	4	white	Negative	Visual	2	Negative	IFN-y	8.763260417043083	3.1314677319675823	In	1.565817747497529	Eligible	Ineligible - serum progesterone outside of allowed windows	Ineligible - serum progesterone outside of allowed windows	3458	IFNG	Published	Menstrual cup	MSD	Serum progesterone
Hughes-2021	6038	6038_10/20/2016	2016-10-20	Other	Follicular	22	1.4	Positive	8	Negative	Negative	Negative	None	4	white	Negative	Visual	2	Negative	IL-17A	5.685170319611449	2.50720357085509	In	1.4194078373935077	Eligible	Ineligible - serum progesterone outside of allowed windows	Ineligible - serum progesterone outside of allowed windows	3605	IL17A	Published	Menstrual cup	MSD	Serum progesterone
Hughes-2021	6038	6038_10/20/2016	2016-10-20	Other	Follicular	22	1.4	Positive	8	Negative	Negative	Negative	None	4	white	Negative	Visual	2	Negative	IL-1a	1398.0109261559853	10.449159920804233	In	12.825625490399545	Eligible	Ineligible - serum progesterone outside of allowed windows	Ineligible - serum progesterone outside of allowed windows	3552	IL1A	Published	Menstrual cup	MSD	Serum progesterone
Hughes-2021	6038	6038_10/20/2016	2016-10-20	Other	Follicular	22	1.4	Positive	8	Negative	Negative	Negative	None	4	white	Negative	Visual	2	Negative	IL-1b	41.20626220023425	5.364791698283638	In	1.7503415311492638	Eligible	Ineligible - serum progesterone outside of allowed windows	Ineligible - serum progesterone outside of allowed windows	3553	IL1B	Published	Menstrual cup	MSD	Serum progesterone
Hughes-2021	6038	6038_10/20/2016	2016-10-20	Other	Follicular	22	1.4	Positive	8	Negative	Negative	Negative	None	4	white	Negative	Visual	2	Negative	IL-1RA	955154.528388496	19.865374630941197	In	544.2881068188836	Eligible	Ineligible - serum progesterone outside of allowed windows	Ineligible - serum progesterone outside of allowed windows	3557	IL1RN	Published	Menstrual cup	MSD	Serum progesterone
Hughes-2021	6038	6038_10/20/2016	2016-10-20	Other	Follicular	22	1.4	Positive	8	Negative	Negative	Negative	None	4	white	Negative	Visual	2	Negative	IL-2	1.7888944079185654	0.8390682327402318	In	0.34335109081639975	Eligible	Ineligible - serum progesterone outside of allowed windows	Ineligible - serum progesterone outside of allowed windows	3558	IL2	Published	Menstrual cup	MSD	Serum progesterone
Hughes-2021	6038	6038_10/20/2016	2016-10-20	Other	Follicular	22	1.4	Positive	8	Negative	Negative	Negative	None	4	white	Negative	Visual	2	Negative	IL-6	130.26830679370536	7.025342320548066	In	4.648557619471496	Eligible	Ineligible - serum progesterone outside of allowed windows	Ineligible - serum progesterone outside of allowed windows	3569	IL6	Published	Menstrual cup	MSD	Serum progesterone
Hughes-2021	6038	6038_10/20/2016	2016-10-20	Other	Follicular	22	1.4	Positive	8	Negative	Negative	Negative	None	4	white	Negative	Visual	2	Negative	IL-8	649.2052434997136	9.342530842064312	In	31.15363483432419	Eligible	Ineligible - serum progesterone outside of allowed windows	Ineligible - serum progesterone outside of allowed windows	3576	CXCL8	Published	Menstrual cup	MSD	Serum progesterone
Hughes-2021	6038	6038_10/20/2016	2016-10-20	Other	Follicular	22	1.4	Positive	8	Negative	Negative	Negative	None	4	white	Negative	Visual	2	Negative	IP-10	42.48238619337864	5.408792898050848	In	3.7317935311424093	Eligible	Ineligible - serum progesterone outside of allowed windows	Ineligible - serum progesterone outside of allowed windows	3627	CXCL10	Published	Menstrual cup	MSD	Serum progesterone
Hughes-2021	6038	6038_10/20/2016	2016-10-20	Other	Follicular	22	1.4	Positive	8	Negative	Negative	Negative	None	4	white	Negative	Visual	2	Negative	MIG	661.5721006565424	9.369754585267678	In	210.02503787472824	Eligible	Ineligible - serum progesterone outside of allowed windows	Ineligible - serum progesterone outside of allowed windows	4283	CXCL9	Published	Menstrual cup	MSD	Serum progesterone
Hughes-2021	6038	6038_10/20/2016	2016-10-20	Other	Follicular	22	1.4	Positive	8	Negative	Negative	Negative	None	4	white	Negative	Visual	2	Negative	MIP-1b	7.986942251478916	2.9976432825077644	In	1.1146523004073485	Eligible	Ineligible - serum progesterone outside of allowed windows	Ineligible - serum progesterone outside of allowed windows	6351	CCL4	Published	Menstrual cup	MSD	Serum progesterone
Hughes-2021	6038	6038_10/20/2016	2016-10-20	Other	Follicular	22	1.4	Positive	8	Negative	Negative	Negative	None	4	white	Negative	Visual	2	Negative	MIP-3a	6.035761875899956	2.5935358894903624	Below	12.071523751799912	Eligible	Ineligible - serum progesterone outside of allowed windows	Ineligible - serum progesterone outside of allowed windows	6364	CCL20	Published	Menstrual cup	MSD	Serum progesterone
Hughes-2021	6038	6038_10/20/2016	2016-10-20	Other	Follicular	22	1.4	Positive	8	Negative	Negative	Negative	None	4	white	Negative	Visual	2	Negative	RANTES	34.758817066312005	5.119307079179914	In	7.981894555955488	Eligible	Ineligible - serum progesterone outside of allowed windows	Ineligible - serum progesterone outside of allowed windows	6352	CCL5	Published	Menstrual cup	MSD	Serum progesterone
Hughes-2021	6038	6038_10/20/2016	2016-10-20	Other	Follicular	22	1.4	Positive	8	Negative	Negative	Negative	None	4	white	Negative	Visual	2	Negative	TNF-a	290.8099309572373	8.183932726907473	In	11.330560111625473	Eligible	Ineligible - serum progesterone outside of allowed windows	Ineligible - serum progesterone outside of allowed windows	7124	TNF	Published	Menstrual cup	MSD	Serum progesterone
Hughes-2021	6038	6038_10/27/2016	2016-10-27	Follicular	Follicular	6	0.4	Positive	8	Positive	Negative	Negative	None	5	white	Negative	Visual	7	Negative	IFN-y	30.791840274002816	4.944476187500346	In	1.565817747497529	Eligible	Eligible	Eligible	3458	IFNG	Published	Menstrual cup	MSD	Serum progesterone
Hughes-2021	6038	6038_10/27/2016	2016-10-27	Follicular	Follicular	6	0.4	Positive	8	Positive	Negative	Negative	None	5	white	Negative	Visual	7	Negative	IL-17A	14.356607741060207	3.84364299632587	In	1.4194078373935077	Eligible	Eligible	Eligible	3605	IL17A	Published	Menstrual cup	MSD	Serum progesterone
Hughes-2021	6038	6038_10/27/2016	2016-10-27	Follicular	Follicular	6	0.4	Positive	8	Positive	Negative	Negative	None	5	white	Negative	Visual	7	Negative	IL-1a	2874.8948171534416	11.489293458267957	In	12.825625490399545	Eligible	Eligible	Eligible	3552	IL1A	Published	Menstrual cup	MSD	Serum progesterone
Hughes-2021	6038	6038_10/27/2016	2016-10-27	Follicular	Follicular	6	0.4	Positive	8	Positive	Negative	Negative	None	5	white	Negative	Visual	7	Negative	IL-1b	327.34167163160555	8.35465346349685	In	1.7503415311492638	Eligible	Eligible	Eligible	3553	IL1B	Published	Menstrual cup	MSD	Serum progesterone
Hughes-2021	6038	6038_10/27/2016	2016-10-27	Follicular	Follicular	6	0.4	Positive	8	Positive	Negative	Negative	None	5	white	Negative	Visual	7	Negative	IL-1RA	485555.9261434652	18.889277948707555	In	544.2881068188836	Eligible	Eligible	Eligible	3557	IL1RN	Published	Menstrual cup	MSD	Serum progesterone
Hughes-2021	6038	6038_10/27/2016	2016-10-27	Follicular	Follicular	6	0.4	Positive	8	Positive	Negative	Negative	None	5	white	Negative	Visual	7	Negative	IL-2	11.643517274011847	3.541455028328292	In	0.34335109081639975	Eligible	Eligible	Eligible	3558	IL2	Published	Menstrual cup	MSD	Serum progesterone
Hughes-2021	6038	6038_10/27/2016	2016-10-27	Follicular	Follicular	6	0.4	Positive	8	Positive	Negative	Negative	None	5	white	Negative	Visual	7	Negative	IL-6	238.9430534901139	7.900523016195525	In	4.648557619471496	Eligible	Eligible	Eligible	3569	IL6	Published	Menstrual cup	MSD	Serum progesterone
Hughes-2021	6038	6038_10/27/2016	2016-10-27	Follicular	Follicular	6	0.4	Positive	8	Positive	Negative	Negative	None	5	white	Negative	Visual	7	Negative	IL-8	3780.5994454598194	11.884399288533457	In	31.15363483432419	Eligible	Eligible	Eligible	3576	CXCL8	Published	Menstrual cup	MSD	Serum progesterone
Hughes-2021	6038	6038_10/27/2016	2016-10-27	Follicular	Follicular	6	0.4	Positive	8	Positive	Negative	Negative	None	5	white	Negative	Visual	7	Negative	IP-10	22.948106425730757	4.520303208748029	In	3.7317935311424093	Eligible	Eligible	Eligible	3627	CXCL10	Published	Menstrual cup	MSD	Serum progesterone
Hughes-2021	6038	6038_10/27/2016	2016-10-27	Follicular	Follicular	6	0.4	Positive	8	Positive	Negative	Negative	None	5	white	Negative	Visual	7	Negative	MIG	497.066052333218	8.957293765992448	In	210.02503787472824	Eligible	Eligible	Eligible	4283	CXCL9	Published	Menstrual cup	MSD	Serum progesterone
Hughes-2021	6038	6038_10/27/2016	2016-10-27	Follicular	Follicular	6	0.4	Positive	8	Positive	Negative	Negative	None	5	white	Negative	Visual	7	Negative	MIP-1b	10.225330833277932	3.3540756161774317	In	1.1146523004073485	Eligible	Eligible	Eligible	6351	CCL4	Published	Menstrual cup	MSD	Serum progesterone
Hughes-2021	6038	6038_10/27/2016	2016-10-27	Follicular	Follicular	6	0.4	Positive	8	Positive	Negative	Negative	None	5	white	Negative	Visual	7	Negative	MIP-3a	97.11380788550966	6.60160453112611	In	12.071523751799912	Eligible	Eligible	Eligible	6364	CCL20	Published	Menstrual cup	MSD	Serum progesterone
Hughes-2021	6038	6038_10/27/2016	2016-10-27	Follicular	Follicular	6	0.4	Positive	8	Positive	Negative	Negative	None	5	white	Negative	Visual	7	Negative	RANTES	175.49272805705024	7.4552674401712755	In	7.981894555955488	Eligible	Eligible	Eligible	6352	CCL5	Published	Menstrual cup	MSD	Serum progesterone
Hughes-2021	6038	6038_10/27/2016	2016-10-27	Follicular	Follicular	6	0.4	Positive	8	Positive	Negative	Negative	None	5	white	Negative	Visual	7	Negative	TNF-a	155.39052814025368	7.279754756444723	In	11.330560111625473	Eligible	Eligible	Eligible	7124	TNF	Published	Menstrual cup	MSD	Serum progesterone
Hughes-2021	6048	6048_1/25/2017	2017-01-25	Follicular	Follicular	8	0.2	Positive	8	Positive	Positive	Negative	None	5.5	white	Negative	Visual	4	Negative	IFN-y	25.120922404391514	4.650817533790845	In	2.719237652984775	Eligible	Eligible	Eligible	3458	IFNG	Published	Menstrual cup	MSD	Serum progesterone
Hughes-2021	6048	6048_1/25/2017	2017-01-25	Follicular	Follicular	8	0.2	Positive	8	Positive	Positive	Negative	None	5.5	white	Negative	Visual	4	Negative	IL-17A	2.252052685438401	1.1712405788087323	In	0.19679923306824587	Eligible	Eligible	Eligible	3605	IL17A	Published	Menstrual cup	MSD	Serum progesterone
Hughes-2021	6048	6048_1/25/2017	2017-01-25	Follicular	Follicular	8	0.2	Positive	8	Positive	Positive	Negative	None	5.5	white	Negative	Visual	4	Negative	IL-1a	372.37798288593444	8.540623964818874	In	8.567704904414928	Eligible	Eligible	Eligible	3552	IL1A	Published	Menstrual cup	MSD	Serum progesterone
Hughes-2021	6048	6048_1/25/2017	2017-01-25	Follicular	Follicular	8	0.2	Positive	8	Positive	Positive	Negative	None	5.5	white	Negative	Visual	4	Negative	IL-1b	116.59127419424509	6.865316009636007	In	1.440882261394834	Eligible	Eligible	Eligible	3553	IL1B	Published	Menstrual cup	MSD	Serum progesterone
Hughes-2021	6048	6048_1/25/2017	2017-01-25	Follicular	Follicular	8	0.2	Positive	8	Positive	Positive	Negative	None	5.5	white	Negative	Visual	4	Negative	IL-1RA	70523.13998164798	16.105809090383133	In	230.497018718461	Eligible	Eligible	Eligible	3557	IL1RN	Published	Menstrual cup	MSD	Serum progesterone
Hughes-2021	6048	6048_1/25/2017	2017-01-25	Follicular	Follicular	8	0.2	Positive	8	Positive	Positive	Negative	None	5.5	white	Negative	Visual	4	Negative	IL-2	7.776825758344828	2.959181415216665	In	0.2745116206164243	Eligible	Eligible	Eligible	3558	IL2	Published	Menstrual cup	MSD	Serum progesterone
Hughes-2021	6048	6048_1/25/2017	2017-01-25	Follicular	Follicular	8	0.2	Positive	8	Positive	Positive	Negative	None	5.5	white	Negative	Visual	4	Negative	IL-6	2.324278809735748	1.2167831381472956	Below	1.8998562599718738	Eligible	Eligible	Eligible	3569	IL6	Published	Menstrual cup	MSD	Serum progesterone
Hughes-2021	6048	6048_1/25/2017	2017-01-25	Follicular	Follicular	8	0.2	Positive	8	Positive	Positive	Negative	None	5.5	white	Negative	Visual	4	Negative	IL-8	1356.5070823269946	10.405680864616079	In	20.691400726160115	Eligible	Eligible	Eligible	3576	CXCL8	Published	Menstrual cup	MSD	Serum progesterone
Hughes-2021	6048	6048_1/25/2017	2017-01-25	Follicular	Follicular	8	0.2	Positive	8	Positive	Positive	Negative	None	5.5	white	Negative	Visual	4	Negative	IP-10	1.8658967655712047	0.8998691684412902	Below	9.114691390202882	Eligible	Eligible	Eligible	3627	CXCL10	Published	Menstrual cup	MSD	Serum progesterone
Hughes-2021	6048	6048_1/25/2017	2017-01-25	Follicular	Follicular	8	0.2	Positive	8	Positive	Positive	Negative	None	5.5	white	Negative	Visual	4	Negative	MIG	36.898198257761884	5.205478465968306	In	20.443167038780416	Eligible	Eligible	Eligible	4283	CXCL9	Published	Menstrual cup	MSD	Serum progesterone
Hughes-2021	6048	6048_1/25/2017	2017-01-25	Follicular	Follicular	8	0.2	Positive	8	Positive	Positive	Negative	None	5.5	white	Negative	Visual	4	Negative	MIP-1b	0.5573261502036743	-0.8434062474392972	Below	2.512142875125548	Eligible	Eligible	Eligible	6351	CCL4	Published	Menstrual cup	MSD	Serum progesterone
Hughes-2021	6048	6048_1/25/2017	2017-01-25	Follicular	Follicular	8	0.2	Positive	8	Positive	Positive	Negative	None	5.5	white	Negative	Visual	4	Negative	MIP-3a	6.035761875899956	2.5935358894903624	Below	7.360487193951172	Eligible	Eligible	Eligible	6364	CCL20	Published	Menstrual cup	MSD	Serum progesterone
Hughes-2021	6048	6048_1/25/2017	2017-01-25	Follicular	Follicular	8	0.2	Positive	8	Positive	Positive	Negative	None	5.5	white	Negative	Visual	4	Negative	RANTES	12.61924126967541	3.6575532659540335	In	0.4403175559833023	Eligible	Eligible	Eligible	6352	CCL5	Published	Menstrual cup	MSD	Serum progesterone
Hughes-2021	6048	6048_1/25/2017	2017-01-25	Follicular	Follicular	8	0.2	Positive	8	Positive	Positive	Negative	None	5.5	white	Negative	Visual	4	Negative	TNF-a	11.094737242840027	3.4718035954154836	In	1.077079307799079	Eligible	Eligible	Eligible	7124	TNF	Published	Menstrual cup	MSD	Serum progesterone
Hughes-2021	6055	6055_5/31/2017	2017-05-31	Follicular	Follicular	5	0.8	Positive	7	Negative	Negative	Negative	None	5	bloody	Positive	Visual	4	Positive	IFN-y	1312.4765843542714	10.35807596882194	In	2.719237652984775	Eligible	Eligible	Eligible	3458	IFNG	Published	Menstrual cup	MSD	Serum progesterone
Hughes-2021	6055	6055_5/31/2017	2017-05-31	Follicular	Follicular	5	0.8	Positive	7	Negative	Negative	Negative	None	5	bloody	Positive	Visual	4	Positive	IL-17A	1377.2235161853148	10.427547005008927	In	0.19679923306824587	Eligible	Eligible	Eligible	3605	IL17A	Published	Menstrual cup	MSD	Serum progesterone
Hughes-2021	6055	6055_5/31/2017	2017-05-31	Follicular	Follicular	5	0.8	Positive	7	Negative	Negative	Negative	None	5	bloody	Positive	Visual	4	Positive	IL-1a	600.500657333034	9.230022014940587	In	8.567704904414928	Eligible	Eligible	Eligible	3552	IL1A	Published	Menstrual cup	MSD	Serum progesterone
Hughes-2021	6055	6055_5/31/2017	2017-05-31	Follicular	Follicular	5	0.8	Positive	7	Negative	Negative	Negative	None	5	bloody	Positive	Visual	4	Positive	IL-1b	269.5015795926811	8.07414991864805	In	1.440882261394834	Eligible	Eligible	Eligible	3553	IL1B	Published	Menstrual cup	MSD	Serum progesterone
Hughes-2021	6055	6055_5/31/2017	2017-05-31	Follicular	Follicular	5	0.8	Positive	7	Negative	Negative	Negative	None	5	bloody	Positive	Visual	4	Positive	IL-1RA	982846.5975305033	19.90660673306539	In	230.497018718461	Eligible	Eligible	Eligible	3557	IL1RN	Published	Menstrual cup	MSD	Serum progesterone
Hughes-2021	6055	6055_5/31/2017	2017-05-31	Follicular	Follicular	5	0.8	Positive	7	Negative	Negative	Negative	None	5	bloody	Positive	Visual	4	Positive	IL-2	12.86060858812242	3.6848870102041835	In	0.2745116206164243	Eligible	Eligible	Eligible	3558	IL2	Published	Menstrual cup	MSD	Serum progesterone
Hughes-2021	6055	6055_5/31/2017	2017-05-31	Follicular	Follicular	5	0.8	Positive	7	Negative	Negative	Negative	None	5	bloody	Positive	Visual	4	Positive	IL-6	103.6860959385361	6.696078634886173	In	1.8998562599718738	Eligible	Eligible	Eligible	3569	IL6	Published	Menstrual cup	MSD	Serum progesterone
Hughes-2021	6055	6055_5/31/2017	2017-05-31	Follicular	Follicular	5	0.8	Positive	7	Negative	Negative	Negative	None	5	bloody	Positive	Visual	4	Positive	IL-8	26618.51322141474	14.700142371235227	In	20.691400726160115	Eligible	Eligible	Eligible	3576	CXCL8	Published	Menstrual cup	MSD	Serum progesterone
Hughes-2021	6055	6055_5/31/2017	2017-05-31	Follicular	Follicular	5	0.8	Positive	7	Negative	Negative	Negative	None	5	bloody	Positive	Visual	4	Positive	IP-10	14774.801238372685	13.850851101874907	In	9.114691390202882	Eligible	Eligible	Eligible	3627	CXCL10	Published	Menstrual cup	MSD	Serum progesterone
Hughes-2021	6055	6055_5/31/2017	2017-05-31	Follicular	Follicular	5	0.8	Positive	7	Negative	Negative	Negative	None	5	bloody	Positive	Visual	4	Positive	MIG	31214.865380879786	14.929945623503201	In	20.443167038780416	Eligible	Eligible	Eligible	4283	CXCL9	Published	Menstrual cup	MSD	Serum progesterone
Hughes-2021	6055	6055_5/31/2017	2017-05-31	Follicular	Follicular	5	0.8	Positive	7	Negative	Negative	Negative	None	5	bloody	Positive	Visual	4	Positive	MIP-1b	270.24789159242374	8.078139552226713	In	2.512142875125548	Eligible	Eligible	Eligible	6351	CCL4	Published	Menstrual cup	MSD	Serum progesterone
Hughes-2021	6055	6055_5/31/2017	2017-05-31	Follicular	Follicular	5	0.8	Positive	7	Negative	Negative	Negative	None	5	bloody	Positive	Visual	4	Positive	MIP-3a	229.10077162799348	7.839838507526893	In	7.360487193951172	Eligible	Eligible	Eligible	6364	CCL20	Published	Menstrual cup	MSD	Serum progesterone
Hughes-2021	6055	6055_5/31/2017	2017-05-31	Follicular	Follicular	5	0.8	Positive	7	Negative	Negative	Negative	None	5	bloody	Positive	Visual	4	Positive	RANTES	1536.6465800260462	10.58556967618803	In	0.4403175559833023	Eligible	Eligible	Eligible	6352	CCL5	Published	Menstrual cup	MSD	Serum progesterone
Hughes-2021	6055	6055_5/31/2017	2017-05-31	Follicular	Follicular	5	0.8	Positive	7	Negative	Negative	Negative	None	5	bloody	Positive	Visual	4	Positive	TNF-a	24.934395514097417	4.640065322980227	In	1.077079307799079	Eligible	Eligible	Eligible	7124	TNF	Published	Menstrual cup	MSD	Serum progesterone
Hughes-2021	6062	6062_7/10/2017	2017-07-10	Follicular	Follicular	9	0.9	Positive	8	Negative	Negative	Negative	None	5	clear	Negative	Visual	1	Negative	IFN-y	6.448886029949091	2.6890499732698894	In	2.719237652984775	Eligible	Eligible	Eligible	3458	IFNG	Published	Menstrual cup	MSD	Serum progesterone
Hughes-2021	6062	6062_7/10/2017	2017-07-10	Follicular	Follicular	9	0.9	Positive	8	Negative	Negative	Negative	None	5	clear	Negative	Visual	1	Negative	IL-17A	1.8626916385245749	0.8973888614009898	In	0.19679923306824587	Eligible	Eligible	Eligible	3605	IL17A	Published	Menstrual cup	MSD	Serum progesterone
Hughes-2021	6062	6062_7/10/2017	2017-07-10	Follicular	Follicular	9	0.9	Positive	8	Negative	Negative	Negative	None	5	clear	Negative	Visual	1	Negative	IL-1a	466.07682515805413	8.864423968987639	In	8.567704904414928	Eligible	Eligible	Eligible	3552	IL1A	Published	Menstrual cup	MSD	Serum progesterone
Hughes-2021	6062	6062_7/10/2017	2017-07-10	Follicular	Follicular	9	0.9	Positive	8	Negative	Negative	Negative	None	5	clear	Negative	Visual	1	Negative	IL-1b	8.523307227785214	3.091413336004764	In	1.440882261394834	Eligible	Eligible	Eligible	3553	IL1B	Published	Menstrual cup	MSD	Serum progesterone
Hughes-2021	6062	6062_7/10/2017	2017-07-10	Follicular	Follicular	9	0.9	Positive	8	Negative	Negative	Negative	None	5	clear	Negative	Visual	1	Negative	IL-1RA	548034.6071218954	19.063907473364768	In	230.497018718461	Eligible	Eligible	Eligible	3557	IL1RN	Published	Menstrual cup	MSD	Serum progesterone
Hughes-2021	6062	6062_7/10/2017	2017-07-10	Follicular	Follicular	9	0.9	Positive	8	Negative	Negative	Negative	None	5	clear	Negative	Visual	1	Negative	IL-2	3.4849104348358724	1.8011215780797587	In	0.2745116206164243	Eligible	Eligible	Eligible	3558	IL2	Published	Menstrual cup	MSD	Serum progesterone
Hughes-2021	6062	6062_7/10/2017	2017-07-10	Follicular	Follicular	9	0.9	Positive	8	Negative	Negative	Negative	None	5	clear	Negative	Visual	1	Negative	IL-6	26.940381361797503	4.751698368288909	In	1.8998562599718738	Eligible	Eligible	Eligible	3569	IL6	Published	Menstrual cup	MSD	Serum progesterone
Hughes-2021	6062	6062_7/10/2017	2017-07-10	Follicular	Follicular	9	0.9	Positive	8	Negative	Negative	Negative	None	5	clear	Negative	Visual	1	Negative	IL-8	284.66067697778453	8.153099402744678	In	20.691400726160115	Eligible	Eligible	Eligible	3576	CXCL8	Published	Menstrual cup	MSD	Serum progesterone
Hughes-2021	6062	6062_7/10/2017	2017-07-10	Follicular	Follicular	9	0.9	Positive	8	Negative	Negative	Negative	None	5	clear	Negative	Visual	1	Negative	IP-10	1.8658967655712047	0.8998691684412902	Below	9.114691390202882	Eligible	Eligible	Eligible	3627	CXCL10	Published	Menstrual cup	MSD	Serum progesterone
Hughes-2021	6062	6062_7/10/2017	2017-07-10	Follicular	Follicular	9	0.9	Positive	8	Negative	Negative	Negative	None	5	clear	Negative	Visual	1	Negative	MIG	105.01251893736412	6.714417517020877	Below	20.443167038780416	Eligible	Eligible	Eligible	4283	CXCL9	Published	Menstrual cup	MSD	Serum progesterone
Hughes-2021	6062	6062_7/10/2017	2017-07-10	Follicular	Follicular	9	0.9	Positive	8	Negative	Negative	Negative	None	5	clear	Negative	Visual	1	Negative	MIP-1b	6.969675447798642	2.8010914766456194	In	2.512142875125548	Eligible	Eligible	Eligible	6351	CCL4	Published	Menstrual cup	MSD	Serum progesterone
Hughes-2021	6062	6062_7/10/2017	2017-07-10	Follicular	Follicular	9	0.9	Positive	8	Negative	Negative	Negative	None	5	clear	Negative	Visual	1	Negative	MIP-3a	36.089070622470345	5.173490085847155	In	7.360487193951172	Eligible	Eligible	Eligible	6364	CCL20	Published	Menstrual cup	MSD	Serum progesterone
Hughes-2021	6062	6062_7/10/2017	2017-07-10	Follicular	Follicular	9	0.9	Positive	8	Negative	Negative	Negative	None	5	clear	Negative	Visual	1	Negative	RANTES	10.207487900656197	3.3515559523672867	In	0.4403175559833023	Eligible	Eligible	Eligible	6352	CCL5	Published	Menstrual cup	MSD	Serum progesterone
Hughes-2021	6062	6062_7/10/2017	2017-07-10	Follicular	Follicular	9	0.9	Positive	8	Negative	Negative	Negative	None	5	clear	Negative	Visual	1	Negative	TNF-a	57.96409602336281	5.857087641193482	In	1.077079307799079	Eligible	Eligible	Eligible	7124	TNF	Published	Menstrual cup	MSD	Serum progesterone
Hughes-2021	6068	6068_10/23/2017	2017-10-23	Other	Follicular	5	2.3	Positive	8	Positive	Positive	Negative	None	5.3	white	Negative	Visual	60	Positive	IFN-y	26.40282822069939	4.72262057149514	In	2.719237652984775	Eligible	Ineligible - serum progesterone outside of allowed windows	Ineligible - serum progesterone outside of allowed windows	3458	IFNG	Published	Menstrual cup	MSD	Serum progesterone
Hughes-2021	6068	6068_10/23/2017	2017-10-23	Other	Follicular	5	2.3	Positive	8	Positive	Positive	Negative	None	5.3	white	Negative	Visual	60	Positive	IL-17A	5.735506887488036	2.519920993085031	In	0.19679923306824587	Eligible	Ineligible - serum progesterone outside of allowed windows	Ineligible - serum progesterone outside of allowed windows	3605	IL17A	Published	Menstrual cup	MSD	Serum progesterone
Hughes-2021	6068	6068_10/23/2017	2017-10-23	Other	Follicular	5	2.3	Positive	8	Positive	Positive	Negative	None	5.3	white	Negative	Visual	60	Positive	IL-1a	1028.3147558908831	10.006066209951419	In	8.567704904414928	Eligible	Ineligible - serum progesterone outside of allowed windows	Ineligible - serum progesterone outside of allowed windows	3552	IL1A	Published	Menstrual cup	MSD	Serum progesterone
Hughes-2021	6068	6068_10/23/2017	2017-10-23	Other	Follicular	5	2.3	Positive	8	Positive	Positive	Negative	None	5.3	white	Negative	Visual	60	Positive	IL-1b	1089.5038086957784	10.089455524509122	In	1.440882261394834	Eligible	Ineligible - serum progesterone outside of allowed windows	Ineligible - serum progesterone outside of allowed windows	3553	IL1B	Published	Menstrual cup	MSD	Serum progesterone
Hughes-2021	6068	6068_10/23/2017	2017-10-23	Other	Follicular	5	2.3	Positive	8	Positive	Positive	Negative	None	5.3	white	Negative	Visual	60	Positive	IL-1RA	252265.62592367982	17.94458411044591	In	230.497018718461	Eligible	Ineligible - serum progesterone outside of allowed windows	Ineligible - serum progesterone outside of allowed windows	3557	IL1RN	Published	Menstrual cup	MSD	Serum progesterone
Hughes-2021	6068	6068_10/23/2017	2017-10-23	Other	Follicular	5	2.3	Positive	8	Positive	Positive	Negative	None	5.3	white	Negative	Visual	60	Positive	IL-2	8.62084139307923	3.107828683048011	In	0.2745116206164243	Eligible	Ineligible - serum progesterone outside of allowed windows	Ineligible - serum progesterone outside of allowed windows	3558	IL2	Published	Menstrual cup	MSD	Serum progesterone
Hughes-2021	6068	6068_10/23/2017	2017-10-23	Other	Follicular	5	2.3	Positive	8	Positive	Positive	Negative	None	5.3	white	Negative	Visual	60	Positive	IL-6	12.528371411146647	3.6471269828298456	In	1.8998562599718738	Eligible	Ineligible - serum progesterone outside of allowed windows	Ineligible - serum progesterone outside of allowed windows	3569	IL6	Published	Menstrual cup	MSD	Serum progesterone
Hughes-2021	6068	6068_10/23/2017	2017-10-23	Other	Follicular	5	2.3	Positive	8	Positive	Positive	Negative	None	5.3	white	Negative	Visual	60	Positive	IL-8	7871.193358229345	12.942366665182947	In	20.691400726160115	Eligible	Ineligible - serum progesterone outside of allowed windows	Ineligible - serum progesterone outside of allowed windows	3576	CXCL8	Published	Menstrual cup	MSD	Serum progesterone
Hughes-2021	6068	6068_10/23/2017	2017-10-23	Other	Follicular	5	2.3	Positive	8	Positive	Positive	Negative	None	5.3	white	Negative	Visual	60	Positive	IP-10	20.12419223131846	4.33085897067317	In	9.114691390202882	Eligible	Ineligible - serum progesterone outside of allowed windows	Ineligible - serum progesterone outside of allowed windows	3627	CXCL10	Published	Menstrual cup	MSD	Serum progesterone
Hughes-2021	6068	6068_10/23/2017	2017-10-23	Other	Follicular	5	2.3	Positive	8	Positive	Positive	Negative	None	5.3	white	Negative	Visual	60	Positive	MIG	467.5292090276143	8.868912690396208	In	20.443167038780416	Eligible	Ineligible - serum progesterone outside of allowed windows	Ineligible - serum progesterone outside of allowed windows	4283	CXCL9	Published	Menstrual cup	MSD	Serum progesterone
Hughes-2021	6068	6068_10/23/2017	2017-10-23	Other	Follicular	5	2.3	Positive	8	Positive	Positive	Negative	None	5.3	white	Negative	Visual	60	Positive	MIP-1b	21.964809174324344	4.457122060539215	In	2.512142875125548	Eligible	Ineligible - serum progesterone outside of allowed windows	Ineligible - serum progesterone outside of allowed windows	6351	CCL4	Published	Menstrual cup	MSD	Serum progesterone
Hughes-2021	6068	6068_10/23/2017	2017-10-23	Other	Follicular	5	2.3	Positive	8	Positive	Positive	Negative	None	5.3	white	Negative	Visual	60	Positive	MIP-3a	6.035761875899956	2.5935358894903624	Below	7.360487193951172	Eligible	Ineligible - serum progesterone outside of allowed windows	Ineligible - serum progesterone outside of allowed windows	6364	CCL20	Published	Menstrual cup	MSD	Serum progesterone
Hughes-2021	6068	6068_10/23/2017	2017-10-23	Other	Follicular	5	2.3	Positive	8	Positive	Positive	Negative	None	5.3	white	Negative	Visual	60	Positive	RANTES	2.915562456964498	1.543774228399143	In	0.4403175559833023	Eligible	Ineligible - serum progesterone outside of allowed windows	Ineligible - serum progesterone outside of allowed windows	6352	CCL5	Published	Menstrual cup	MSD	Serum progesterone
Hughes-2021	6068	6068_10/23/2017	2017-10-23	Other	Follicular	5	2.3	Positive	8	Positive	Positive	Negative	None	5.3	white	Negative	Visual	60	Positive	TNF-a	26.463041401374372	4.72590697519346	In	1.077079307799079	Eligible	Ineligible - serum progesterone outside of allowed windows	Ineligible - serum progesterone outside of allowed windows	7124	TNF	Published	Menstrual cup	MSD	Serum progesterone
Hughes-2021	6071	6071_11/27/2017	2017-11-27	Follicular	Follicular	9	0.3	Positive	7	Negative	Negative	Negative	None	4.4	white	Negative	Visual	1	Positive	IFN-y	0.7829088737487645	-0.3530836993014334	Below	2.719237652984775	Eligible	Eligible	Eligible	3458	IFNG	Published	Menstrual cup	MSD	Serum progesterone
Hughes-2021	6071	6071_11/27/2017	2017-11-27	Follicular	Follicular	9	0.3	Positive	7	Negative	Negative	Negative	None	4.4	white	Negative	Visual	1	Positive	IL-17A	2.109338534701073	1.0767906566013337	In	0.19679923306824587	Eligible	Eligible	Eligible	3605	IL17A	Published	Menstrual cup	MSD	Serum progesterone
Hughes-2021	6071	6071_11/27/2017	2017-11-27	Follicular	Follicular	9	0.3	Positive	7	Negative	Negative	Negative	None	4.4	white	Negative	Visual	1	Positive	IL-1a	20.44131508041755	4.353416109116218	In	8.567704904414928	Eligible	Eligible	Eligible	3552	IL1A	Published	Menstrual cup	MSD	Serum progesterone
Hughes-2021	6071	6071_11/27/2017	2017-11-27	Follicular	Follicular	9	0.3	Positive	7	Negative	Negative	Negative	None	4.4	white	Negative	Visual	1	Positive	IL-1b	3.914721527982703	1.9689096856805037	In	1.440882261394834	Eligible	Eligible	Eligible	3553	IL1B	Published	Menstrual cup	MSD	Serum progesterone
Hughes-2021	6071	6071_11/27/2017	2017-11-27	Follicular	Follicular	9	0.3	Positive	7	Negative	Negative	Negative	None	4.4	white	Negative	Visual	1	Positive	IL-1RA	3574.3302464207836	11.80345722146526	In	230.497018718461	Eligible	Eligible	Eligible	3557	IL1RN	Published	Menstrual cup	MSD	Serum progesterone
Hughes-2021	6071	6071_11/27/2017	2017-11-27	Follicular	Follicular	9	0.3	Positive	7	Negative	Negative	Negative	None	4.4	white	Negative	Visual	1	Positive	IL-2	0.7299410176377932	-0.45414820212665996	In	0.2745116206164243	Eligible	Eligible	Eligible	3558	IL2	Published	Menstrual cup	MSD	Serum progesterone
Hughes-2021	6071	6071_11/27/2017	2017-11-27	Follicular	Follicular	9	0.3	Positive	7	Negative	Negative	Negative	None	4.4	white	Negative	Visual	1	Positive	IL-6	2.324278809735748	1.2167831381472956	Below	1.8998562599718738	Eligible	Eligible	Eligible	3569	IL6	Published	Menstrual cup	MSD	Serum progesterone
Hughes-2021	6071	6071_11/27/2017	2017-11-27	Follicular	Follicular	9	0.3	Positive	7	Negative	Negative	Negative	None	4.4	white	Negative	Visual	1	Positive	IL-8	61.9608684459953	5.953285460027598	In	20.691400726160115	Eligible	Eligible	Eligible	3576	CXCL8	Published	Menstrual cup	MSD	Serum progesterone
Hughes-2021	6071	6071_11/27/2017	2017-11-27	Follicular	Follicular	9	0.3	Positive	7	Negative	Negative	Negative	None	4.4	white	Negative	Visual	1	Positive	IP-10	57.45789538949507	5.844433244619165	In	9.114691390202882	Eligible	Eligible	Eligible	3627	CXCL10	Published	Menstrual cup	MSD	Serum progesterone
Hughes-2021	6071	6071_11/27/2017	2017-11-27	Follicular	Follicular	9	0.3	Positive	7	Negative	Negative	Negative	None	4.4	white	Negative	Visual	1	Positive	MIG	117.20250632086979	6.872859611224542	In	20.443167038780416	Eligible	Eligible	Eligible	4283	CXCL9	Published	Menstrual cup	MSD	Serum progesterone
Hughes-2021	6071	6071_11/27/2017	2017-11-27	Follicular	Follicular	9	0.3	Positive	7	Negative	Negative	Negative	None	4.4	white	Negative	Visual	1	Positive	MIP-1b	2.512142875125548	1.3289185181202325	In	2.512142875125548	Eligible	Eligible	Eligible	6351	CCL4	Published	Menstrual cup	MSD	Serum progesterone
Hughes-2021	6071	6071_11/27/2017	2017-11-27	Follicular	Follicular	9	0.3	Positive	7	Negative	Negative	Negative	None	4.4	white	Negative	Visual	1	Positive	MIP-3a	77.02119331625757	6.267183570373732	In	7.360487193951172	Eligible	Eligible	Eligible	6364	CCL20	Published	Menstrual cup	MSD	Serum progesterone
Hughes-2021	6071	6071_11/27/2017	2017-11-27	Follicular	Follicular	9	0.3	Positive	7	Negative	Negative	Negative	None	4.4	white	Negative	Visual	1	Positive	RANTES	3.990947277977744	1.996731220392042	Below	0.4403175559833023	Eligible	Eligible	Eligible	6352	CCL5	Published	Menstrual cup	MSD	Serum progesterone
Hughes-2021	6071	6071_11/27/2017	2017-11-27	Follicular	Follicular	9	0.3	Positive	7	Negative	Negative	Negative	None	4.4	white	Negative	Visual	1	Positive	TNF-a	7.539089594245717	2.9143903169730105	In	1.077079307799079	Eligible	Eligible	Eligible	7124	TNF	Published	Menstrual cup	MSD	Serum progesterone
Hughes-2021	6071	6071_12/14/2017	2017-12-14	Follicular	Follicular	26	0.6	Positive	8	Positive	Negative	Negative	None	5	white	Negative	Visual	5	Positive	IFN-y	11.07744040281337	3.4695526599602036	In	2.719237652984775	Eligible	Eligible	Eligible	3458	IFNG	Published	Menstrual cup	MSD	Serum progesterone
Hughes-2021	6071	6071_12/14/2017	2017-12-14	Follicular	Follicular	26	0.6	Positive	8	Positive	Negative	Negative	None	5	white	Negative	Visual	5	Positive	IL-17A	2.9486578107156687	1.560058408555053	In	0.19679923306824587	Eligible	Eligible	Eligible	3605	IL17A	Published	Menstrual cup	MSD	Serum progesterone
Hughes-2021	6071	6071_12/14/2017	2017-12-14	Follicular	Follicular	26	0.6	Positive	8	Positive	Negative	Negative	None	5	white	Negative	Visual	5	Positive	IL-1a	1514.8309458680465	10.56494108353095	In	8.567704904414928	Eligible	Eligible	Eligible	3552	IL1A	Published	Menstrual cup	MSD	Serum progesterone
Hughes-2021	6071	6071_12/14/2017	2017-12-14	Follicular	Follicular	26	0.6	Positive	8	Positive	Negative	Negative	None	5	white	Negative	Visual	5	Positive	IL-1b	269.01088645831464	8.071520747395374	In	1.440882261394834	Eligible	Eligible	Eligible	3553	IL1B	Published	Menstrual cup	MSD	Serum progesterone
Hughes-2021	6071	6071_12/14/2017	2017-12-14	Follicular	Follicular	26	0.6	Positive	8	Positive	Negative	Negative	None	5	white	Negative	Visual	5	Positive	IL-1RA	678752.5204116551	19.372526124523084	In	230.497018718461	Eligible	Eligible	Eligible	3557	IL1RN	Published	Menstrual cup	MSD	Serum progesterone
Hughes-2021	6071	6071_12/14/2017	2017-12-14	Follicular	Follicular	26	0.6	Positive	8	Positive	Negative	Negative	None	5	white	Negative	Visual	5	Positive	IL-2	12.469280446609584	3.6403063101704496	In	0.2745116206164243	Eligible	Eligible	Eligible	3558	IL2	Published	Menstrual cup	MSD	Serum progesterone
Hughes-2021	6071	6071_12/14/2017	2017-12-14	Follicular	Follicular	26	0.6	Positive	8	Positive	Negative	Negative	None	5	white	Negative	Visual	5	Positive	IL-6	46.888230850773546	5.551153940357559	In	1.8998562599718738	Eligible	Eligible	Eligible	3569	IL6	Published	Menstrual cup	MSD	Serum progesterone
Hughes-2021	6071	6071_12/14/2017	2017-12-14	Follicular	Follicular	26	0.6	Positive	8	Positive	Negative	Negative	None	5	white	Negative	Visual	5	Positive	IL-8	1002.4406557037663	9.969301116598094	In	20.691400726160115	Eligible	Eligible	Eligible	3576	CXCL8	Published	Menstrual cup	MSD	Serum progesterone
Hughes-2021	6071	6071_12/14/2017	2017-12-14	Follicular	Follicular	26	0.6	Positive	8	Positive	Negative	Negative	None	5	white	Negative	Visual	5	Positive	IP-10	1.8658967655712047	0.8998691684412902	Below	9.114691390202882	Eligible	Eligible	Eligible	3627	CXCL10	Published	Menstrual cup	MSD	Serum progesterone
Hughes-2021	6071	6071_12/14/2017	2017-12-14	Follicular	Follicular	26	0.6	Positive	8	Positive	Negative	Negative	None	5	white	Negative	Visual	5	Positive	MIG	57.957249399467976	5.856917222357929	In	20.443167038780416	Eligible	Eligible	Eligible	4283	CXCL9	Published	Menstrual cup	MSD	Serum progesterone
Hughes-2021	6071	6071_12/14/2017	2017-12-14	Follicular	Follicular	26	0.6	Positive	8	Positive	Negative	Negative	None	5	white	Negative	Visual	5	Positive	MIP-1b	15.10753003378586	3.9171959050070813	In	2.512142875125548	Eligible	Eligible	Eligible	6351	CCL4	Published	Menstrual cup	MSD	Serum progesterone
Hughes-2021	6071	6071_12/14/2017	2017-12-14	Follicular	Follicular	26	0.6	Positive	8	Positive	Negative	Negative	None	5	white	Negative	Visual	5	Positive	MIP-3a	6.035761875899956	2.5935358894903624	Below	7.360487193951172	Eligible	Eligible	Eligible	6364	CCL20	Published	Menstrual cup	MSD	Serum progesterone
Hughes-2021	6071	6071_12/14/2017	2017-12-14	Follicular	Follicular	26	0.6	Positive	8	Positive	Negative	Negative	None	5	white	Negative	Visual	5	Positive	RANTES	20.62056493605669	4.366011953261799	In	0.4403175559833023	Eligible	Eligible	Eligible	6352	CCL5	Published	Menstrual cup	MSD	Serum progesterone
Hughes-2021	6071	6071_12/14/2017	2017-12-14	Follicular	Follicular	26	0.6	Positive	8	Positive	Negative	Negative	None	5	white	Negative	Visual	5	Positive	TNF-a	21.532382329743854	4.428436042129052	In	1.077079307799079	Eligible	Eligible	Eligible	7124	TNF	Published	Menstrual cup	MSD	Serum progesterone
Hughes-2021	6095	6095_7/11/2018	2018-07-11	Follicular	Follicular	4	0.4	Positive	7	Negative	Positive	Negative	None	5	bloody	Positive	Visual	24	Positive	IFN-y	11.40825948485244	3.512006796758337	In	2.719237652984775	Eligible	Eligible	Eligible	3458	IFNG	Published	Menstrual cup	MSD	Serum progesterone
Hughes-2021	6095	6095_7/11/2018	2018-07-11	Follicular	Follicular	4	0.4	Positive	7	Negative	Positive	Negative	None	5	bloody	Positive	Visual	24	Positive	IL-17A	4.8217229919885245	2.269548770483403	In	0.19679923306824587	Eligible	Eligible	Eligible	3605	IL17A	Published	Menstrual cup	MSD	Serum progesterone
Hughes-2021	6095	6095_7/11/2018	2018-07-11	Follicular	Follicular	4	0.4	Positive	7	Negative	Positive	Negative	None	5	bloody	Positive	Visual	24	Positive	IL-1a	3171.8680953635135	11.631117061340257	In	8.567704904414928	Eligible	Eligible	Eligible	3552	IL1A	Published	Menstrual cup	MSD	Serum progesterone
Hughes-2021	6095	6095_7/11/2018	2018-07-11	Follicular	Follicular	4	0.4	Positive	7	Negative	Positive	Negative	None	5	bloody	Positive	Visual	24	Positive	IL-1b	326.80735204161414	8.352296629300758	In	1.440882261394834	Eligible	Eligible	Eligible	3553	IL1B	Published	Menstrual cup	MSD	Serum progesterone
Hughes-2021	6095	6095_7/11/2018	2018-07-11	Follicular	Follicular	4	0.4	Positive	7	Negative	Positive	Negative	None	5	bloody	Positive	Visual	24	Positive	IL-1RA	1089592.8097201	20.05535765739823	In	230.497018718461	Eligible	Eligible	Eligible	3557	IL1RN	Published	Menstrual cup	MSD	Serum progesterone
Hughes-2021	6095	6095_7/11/2018	2018-07-11	Follicular	Follicular	4	0.4	Positive	7	Negative	Positive	Negative	None	5	bloody	Positive	Visual	24	Positive	IL-2	2.580763142552354	1.367797739748226	In	0.2745116206164243	Eligible	Eligible	Eligible	3558	IL2	Published	Menstrual cup	MSD	Serum progesterone
Hughes-2021	6095	6095_7/11/2018	2018-07-11	Follicular	Follicular	4	0.4	Positive	7	Negative	Positive	Negative	None	5	bloody	Positive	Visual	24	Positive	IL-6	44.82677665792451	5.4862888586788845	In	1.8998562599718738	Eligible	Eligible	Eligible	3569	IL6	Published	Menstrual cup	MSD	Serum progesterone
Hughes-2021	6095	6095_7/11/2018	2018-07-11	Follicular	Follicular	4	0.4	Positive	7	Negative	Positive	Negative	None	5	bloody	Positive	Visual	24	Positive	IL-8	3211.836718687585	11.649182836568578	In	20.691400726160115	Eligible	Eligible	Eligible	3576	CXCL8	Published	Menstrual cup	MSD	Serum progesterone
Hughes-2021	6095	6095_7/11/2018	2018-07-11	Follicular	Follicular	4	0.4	Positive	7	Negative	Positive	Negative	None	5	bloody	Positive	Visual	24	Positive	IP-10	74.38587290912048	6.216956750909087	In	9.114691390202882	Eligible	Eligible	Eligible	3627	CXCL10	Published	Menstrual cup	MSD	Serum progesterone
Hughes-2021	6095	6095_7/11/2018	2018-07-11	Follicular	Follicular	4	0.4	Positive	7	Negative	Positive	Negative	None	5	bloody	Positive	Visual	24	Positive	MIG	1027.1525896355092	10.004434803180954	In	20.443167038780416	Eligible	Eligible	Eligible	4283	CXCL9	Published	Menstrual cup	MSD	Serum progesterone
Hughes-2021	6095	6095_7/11/2018	2018-07-11	Follicular	Follicular	4	0.4	Positive	7	Negative	Positive	Negative	None	5	bloody	Positive	Visual	24	Positive	MIP-1b	127.30295775695511	6.9921221289803706	In	2.512142875125548	Eligible	Eligible	Eligible	6351	CCL4	Published	Menstrual cup	MSD	Serum progesterone
Hughes-2021	6095	6095_7/11/2018	2018-07-11	Follicular	Follicular	4	0.4	Positive	7	Negative	Positive	Negative	None	5	bloody	Positive	Visual	24	Positive	MIP-3a	66.1549160919812	6.047776464664027	In	7.360487193951172	Eligible	Eligible	Eligible	6364	CCL20	Published	Menstrual cup	MSD	Serum progesterone
Hughes-2021	6095	6095_7/11/2018	2018-07-11	Follicular	Follicular	4	0.4	Positive	7	Negative	Positive	Negative	None	5	bloody	Positive	Visual	24	Positive	RANTES	56.60160053941784	5.822770944015777	In	0.4403175559833023	Eligible	Eligible	Eligible	6352	CCL5	Published	Menstrual cup	MSD	Serum progesterone
Hughes-2021	6095	6095_7/11/2018	2018-07-11	Follicular	Follicular	4	0.4	Positive	7	Negative	Positive	Negative	None	5	bloody	Positive	Visual	24	Positive	TNF-a	66.82030996992394	6.062214770033081	In	1.077079307799079	Eligible	Eligible	Eligible	7124	TNF	Published	Menstrual cup	MSD	Serum progesterone
