# Supplementary material for: Changes in concentrations of cervicovaginal immune mediators across the menstrual cycle: a systematic review and meta-analysis of individual patient data
Source: BMC Med. 2022 Oct 5;20:353. doi: 10.1186/s12916-022-02532-9 (PMC9533580; doi:10.1186/s12916-022-02532-9)
Supplement: Supplementary file 3 — Additional file 3. Code and data. IPD from co-authors who agreed to share it, results of all analyses presented in the paper, and R code files necessary to reproduce the analysis and figures. [file 12916_2022_2532_MOESM3_ESM.zip › MenstrualCycleMetaanalysis/data/data_complete/01_study/Hughes-unpublished.csv]

StudyName	Ptid	SampleId	Visit	Phase	TheirPhase	DaysSinceLmp	SerumProgesterone	HormonalContraception	NonHormonalContraception	Pregnant	Age	Bv	NugentScore	Chlamydia	Gonorrhea	Hsv2	Trichomonas	SexualDebut	Psa	YChromosome	BloodDetection	BloodDetectionMethod	Assay	Concentration	Detectable	TotalProtein	TotalProteinAssay	EligibilityTheirPhase	EligibilityPrimary	EligibilitySecondary	EntrezId	OfficialSymbol	LowerLOD	Log2Concentration	SampleType	AssayMethod	Published	OurPhasingMethod
Hughes-unpublished	630125	Ptid-630125_Visit-3	3	Other	Follicular	14	1.35	None	None	Negative	18.7	Negative	0	Negative	Negative	Negative	Negative	Pre	Negative	Negative	Negative	Visual	IFN-a2a	2	Below	175000000	BCA	Eligible	Ineligible - serum progesterone outside of allowed windows	Ineligible - serum progesterone outside of allowed windows	3440	IFNA2	NA	1	CVL	MSD	Unpublished	Serum progesterone
Hughes-unpublished	630125	Ptid-630125_Visit-3	3	Other	Follicular	14	1.35	None	None	Negative	18.7	Negative	0	Negative	Negative	Negative	Negative	Pre	Negative	Negative	Negative	Visual	IFNg	0.85	Below	175000000	BCA	Eligible	Ineligible - serum progesterone outside of allowed windows	Ineligible - serum progesterone outside of allowed windows	3458	IFNG	NA	-0.23446525363702297	CVL	MSD	Unpublished	Serum progesterone
Hughes-unpublished	630125	Ptid-630125_Visit-3	3	Other	Follicular	14	1.35	None	None	Negative	18.7	Negative	0	Negative	Negative	Negative	Negative	Pre	Negative	Negative	Negative	Visual	IL-10	0.07	Below	175000000	BCA	Eligible	Ineligible - serum progesterone outside of allowed windows	Ineligible - serum progesterone outside of allowed windows	3586	IL10	NA	-3.8365012677171206	CVL	MSD	Unpublished	Serum progesterone
Hughes-unpublished	630125	Ptid-630125_Visit-3	3	Other	Follicular	14	1.35	None	None	Negative	18.7	Negative	0	Negative	Negative	Negative	Negative	Pre	Negative	Negative	Negative	Visual	IL-12p70	0.345	Below	175000000	BCA	Eligible	Ineligible - serum progesterone outside of allowed windows	Ineligible - serum progesterone outside of allowed windows	NA	IL12p70	NA	-1.5353317329965557	CVL	MSD	Unpublished	Serum progesterone
Hughes-unpublished	630125	Ptid-630125_Visit-3	3	Other	Follicular	14	1.35	None	None	Negative	18.7	Negative	0	Negative	Negative	Negative	Negative	Pre	Negative	Negative	Negative	Visual	IL-17A	1.3	Below	175000000	BCA	Eligible	Ineligible - serum progesterone outside of allowed windows	Ineligible - serum progesterone outside of allowed windows	3605	IL17A	NA	0.37851162325372983	CVL	MSD	Unpublished	Serum progesterone
Hughes-unpublished	630125	Ptid-630125_Visit-3	3	Other	Follicular	14	1.35	None	None	Negative	18.7	Negative	0	Negative	Negative	Negative	Negative	Pre	Negative	Negative	Negative	Visual	IL-18	67.06563321876595	In	175000000	BCA	Eligible	Ineligible - serum progesterone outside of allowed windows	Ineligible - serum progesterone outside of allowed windows	3606	IL18	NA	6.067501763158509	CVL	MSD	Unpublished	Serum progesterone
Hughes-unpublished	630125	Ptid-630125_Visit-3	3	Other	Follicular	14	1.35	None	None	Negative	18.7	Negative	0	Negative	Negative	Negative	Negative	Pre	Negative	Negative	Negative	Visual	IL-1a	28.104009188647048	In	175000000	BCA	Eligible	Ineligible - serum progesterone outside of allowed windows	Ineligible - serum progesterone outside of allowed windows	3552	IL1A	NA	4.812704048251622	CVL	MSD	Unpublished	Serum progesterone
Hughes-unpublished	630125	Ptid-630125_Visit-3	3	Other	Follicular	14	1.35	None	None	Negative	18.7	Negative	0	Negative	Negative	Negative	Negative	Pre	Negative	Negative	Negative	Visual	IL-1b	0.9980805385869125	In	175000000	BCA	Eligible	Ineligible - serum progesterone outside of allowed windows	Ineligible - serum progesterone outside of allowed windows	3553	IL1B	NA	-0.0027718585514601704	CVL	MSD	Unpublished	Serum progesterone
Hughes-unpublished	630125	Ptid-630125_Visit-3	3	Other	Follicular	14	1.35	None	None	Negative	18.7	Negative	0	Negative	Negative	Negative	Negative	Pre	Negative	Negative	Negative	Visual	IL-2	1.64790203040402	In	175000000	BCA	Eligible	Ineligible - serum progesterone outside of allowed windows	Ineligible - serum progesterone outside of allowed windows	3558	IL2	NA	0.7206304752568037	CVL	MSD	Unpublished	Serum progesterone
Hughes-unpublished	630125	Ptid-630125_Visit-3	3	Other	Follicular	14	1.35	None	None	Negative	18.7	Negative	0	Negative	Negative	Negative	Negative	Pre	Negative	Negative	Negative	Visual	IL-6	0.28426203197516753	In	175000000	BCA	Eligible	Ineligible - serum progesterone outside of allowed windows	Ineligible - serum progesterone outside of allowed windows	3569	IL6	NA	-1.8147066794425406	CVL	MSD	Unpublished	Serum progesterone
Hughes-unpublished	630125	Ptid-630125_Visit-3	3	Other	Follicular	14	1.35	None	None	Negative	18.7	Negative	0	Negative	Negative	Negative	Negative	Pre	Negative	Negative	Negative	Visual	IL-7	0.75	Below	175000000	BCA	Eligible	Ineligible - serum progesterone outside of allowed windows	Ineligible - serum progesterone outside of allowed windows	3574	IL7	NA	-0.4150374992788438	CVL	MSD	Unpublished	Serum progesterone
Hughes-unpublished	630125	Ptid-630125_Visit-3	3	Other	Follicular	14	1.35	None	None	Negative	18.7	Negative	0	Negative	Negative	Negative	Negative	Pre	Negative	Negative	Negative	Visual	CXCL8	137.816484675804	In	175000000	BCA	Eligible	Ineligible - serum progesterone outside of allowed windows	Ineligible - serum progesterone outside of allowed windows	3576	CXCL8	NA	7.106604653561732	CVL	MSD	Unpublished	Serum progesterone
Hughes-unpublished	630125	Ptid-630125_Visit-3	3	Other	Follicular	14	1.35	None	None	Negative	18.7	Negative	0	Negative	Negative	Negative	Negative	Pre	Negative	Negative	Negative	Visual	IL-1RA	66178.91256527275	In	175000000	BCA	Eligible	Ineligible - serum progesterone outside of allowed windows	Ineligible - serum progesterone outside of allowed windows	3557	IL1RN	NA	16.014083965403927	CVL	MSD	Unpublished	Serum progesterone
Hughes-unpublished	630125	Ptid-630125_Visit-3	3	Other	Follicular	14	1.35	None	None	Negative	18.7	Negative	0	Negative	Negative	Negative	Negative	Pre	Negative	Negative	Negative	Visual	CXCL10	36.7594037559235	In	175000000	BCA	Eligible	Ineligible - serum progesterone outside of allowed windows	Ineligible - serum progesterone outside of allowed windows	3627	CXCL10	NA	5.200041460933554	CVL	MSD	Unpublished	Serum progesterone
Hughes-unpublished	630125	Ptid-630125_Visit-3	3	Other	Follicular	14	1.35	None	None	Negative	18.7	Negative	0	Negative	Negative	Negative	Negative	Pre	Negative	Negative	Negative	Visual	CXCL9	52.80388754448225	In	175000000	BCA	Eligible	Ineligible - serum progesterone outside of allowed windows	Ineligible - serum progesterone outside of allowed windows	4283	CXCL9	NA	5.722572242931012	CVL	MSD	Unpublished	Serum progesterone
Hughes-unpublished	630125	Ptid-630125_Visit-3	3	Other	Follicular	14	1.35	None	None	Negative	18.7	Negative	0	Negative	Negative	Negative	Negative	Pre	Negative	Negative	Negative	Visual	CCL3	5.918376089226865	In	175000000	BCA	Eligible	Ineligible - serum progesterone outside of allowed windows	Ineligible - serum progesterone outside of allowed windows	6348	CCL3	NA	2.5652013769682487	CVL	MSD	Unpublished	Serum progesterone
Hughes-unpublished	630125	Ptid-630125_Visit-3	3	Other	Follicular	14	1.35	None	None	Negative	18.7	Negative	0	Negative	Negative	Negative	Negative	Pre	Negative	Negative	Negative	Visual	CCL4	1.8938812466136548	In	175000000	BCA	Eligible	Ineligible - serum progesterone outside of allowed windows	Ineligible - serum progesterone outside of allowed windows	6351	CCL4	NA	0.9213458713063977	CVL	MSD	Unpublished	Serum progesterone
Hughes-unpublished	630125	Ptid-630125_Visit-3	3	Other	Follicular	14	1.35	None	None	Negative	18.7	Negative	0	Negative	Negative	Negative	Negative	Pre	Negative	Negative	Negative	Visual	CCL20	0.9	Below	175000000	BCA	Eligible	Ineligible - serum progesterone outside of allowed windows	Ineligible - serum progesterone outside of allowed windows	6364	CCL20	NA	-0.15200309344504995	CVL	MSD	Unpublished	Serum progesterone
Hughes-unpublished	630125	Ptid-630125_Visit-3	3	Other	Follicular	14	1.35	None	None	Negative	18.7	Negative	0	Negative	Negative	Negative	Negative	Pre	Negative	Negative	Negative	Visual	CCL5	142.80607106114726	In	175000000	BCA	Eligible	Ineligible - serum progesterone outside of allowed windows	Ineligible - serum progesterone outside of allowed windows	6352	CCL5	NA	7.157913503200771	CVL	MSD	Unpublished	Serum progesterone
Hughes-unpublished	630125	Ptid-630125_Visit-3	3	Other	Follicular	14	1.35	None	None	Negative	18.7	Negative	0	Negative	Negative	Negative	Negative	Pre	Negative	Negative	Negative	Visual	TNF	1.258063020570085	In	175000000	BCA	Eligible	Ineligible - serum progesterone outside of allowed windows	Ineligible - serum progesterone outside of allowed windows	7124	TNF	NA	0.3312041934307697	CVL	MSD	Unpublished	Serum progesterone
Hughes-unpublished	630574	Ptid-630574_Visit-0	0	Luteal	Luteal	24	6.88	None	None	Negative	19.6	Negative	0	Negative	Negative	Negative	Negative	Pre	Negative	Negative	Negative	Visual	IFN-a2a	2	Below	595000000	BCA	Eligible	Eligible	Eligible	3440	IFNA2	NA	1	CVL	MSD	Unpublished	Serum progesterone
Hughes-unpublished	630574	Ptid-630574_Visit-0	0	Luteal	Luteal	24	6.88	None	None	Negative	19.6	Negative	0	Negative	Negative	Negative	Negative	Pre	Negative	Negative	Negative	Visual	IFNg	0.85	Below	595000000	BCA	Eligible	Eligible	Eligible	3458	IFNG	NA	-0.23446525363702297	CVL	MSD	Unpublished	Serum progesterone
Hughes-unpublished	630574	Ptid-630574_Visit-0	0	Luteal	Luteal	24	6.88	None	None	Negative	19.6	Negative	0	Negative	Negative	Negative	Negative	Pre	Negative	Negative	Negative	Visual	IL-10	0.07	Below	595000000	BCA	Eligible	Eligible	Eligible	3586	IL10	NA	-3.8365012677171206	CVL	MSD	Unpublished	Serum progesterone
Hughes-unpublished	630574	Ptid-630574_Visit-0	0	Luteal	Luteal	24	6.88	None	None	Negative	19.6	Negative	0	Negative	Negative	Negative	Negative	Pre	Negative	Negative	Negative	Visual	IL-12p70	0.345	Below	595000000	BCA	Eligible	Eligible	Eligible	NA	IL12p70	NA	-1.5353317329965557	CVL	MSD	Unpublished	Serum progesterone
Hughes-unpublished	630574	Ptid-630574_Visit-0	0	Luteal	Luteal	24	6.88	None	None	Negative	19.6	Negative	0	Negative	Negative	Negative	Negative	Pre	Negative	Negative	Negative	Visual	IL-17A	1.3	Below	595000000	BCA	Eligible	Eligible	Eligible	3605	IL17A	NA	0.37851162325372983	CVL	MSD	Unpublished	Serum progesterone
Hughes-unpublished	630574	Ptid-630574_Visit-0	0	Luteal	Luteal	24	6.88	None	None	Negative	19.6	Negative	0	Negative	Negative	Negative	Negative	Pre	Negative	Negative	Negative	Visual	IL-18	5.69496957700464	In	595000000	BCA	Eligible	Eligible	Eligible	3606	IL18	NA	2.5096881349585374	CVL	MSD	Unpublished	Serum progesterone
Hughes-unpublished	630574	Ptid-630574_Visit-0	0	Luteal	Luteal	24	6.88	None	None	Negative	19.6	Negative	0	Negative	Negative	Negative	Negative	Pre	Negative	Negative	Negative	Visual	IL-1a	26.9354756651247	In	595000000	BCA	Eligible	Eligible	Eligible	3552	IL1A	NA	4.75143563746022	CVL	MSD	Unpublished	Serum progesterone
Hughes-unpublished	630574	Ptid-630574_Visit-0	0	Luteal	Luteal	24	6.88	None	None	Negative	19.6	Negative	0	Negative	Negative	Negative	Negative	Pre	Negative	Negative	Negative	Visual	IL-1b	0.9239409299194501	In	595000000	BCA	Eligible	Eligible	Eligible	3553	IL1B	NA	-0.11412747575294951	CVL	MSD	Unpublished	Serum progesterone
Hughes-unpublished	630574	Ptid-630574_Visit-0	0	Luteal	Luteal	24	6.88	None	None	Negative	19.6	Negative	0	Negative	Negative	Negative	Negative	Pre	Negative	Negative	Negative	Visual	IL-2	0.35	Below	595000000	BCA	Eligible	Eligible	Eligible	3558	IL2	NA	-1.5145731728297582	CVL	MSD	Unpublished	Serum progesterone
Hughes-unpublished	630574	Ptid-630574_Visit-0	0	Luteal	Luteal	24	6.88	None	None	Negative	19.6	Negative	0	Negative	Negative	Negative	Negative	Pre	Negative	Negative	Negative	Visual	IL-6	1.589116112071785	In	595000000	BCA	Eligible	Eligible	Eligible	3569	IL6	NA	0.6682245420496239	CVL	MSD	Unpublished	Serum progesterone
Hughes-unpublished	630574	Ptid-630574_Visit-0	0	Luteal	Luteal	24	6.88	None	None	Negative	19.6	Negative	0	Negative	Negative	Negative	Negative	Pre	Negative	Negative	Negative	Visual	IL-7	1.8637679609367	In	595000000	BCA	Eligible	Eligible	Eligible	3574	IL7	NA	0.898222255676766	CVL	MSD	Unpublished	Serum progesterone
Hughes-unpublished	630574	Ptid-630574_Visit-0	0	Luteal	Luteal	24	6.88	None	None	Negative	19.6	Negative	0	Negative	Negative	Negative	Negative	Pre	Negative	Negative	Negative	Visual	CXCL8	112.61616692066201	In	595000000	BCA	Eligible	Eligible	Eligible	3576	CXCL8	NA	6.8152701420775905	CVL	MSD	Unpublished	Serum progesterone
Hughes-unpublished	630574	Ptid-630574_Visit-0	0	Luteal	Luteal	24	6.88	None	None	Negative	19.6	Negative	0	Negative	Negative	Negative	Negative	Pre	Negative	Negative	Negative	Visual	IL-1RA	11977.98619024805	In	595000000	BCA	Eligible	Eligible	Eligible	3557	IL1RN	NA	13.548097753656284	CVL	MSD	Unpublished	Serum progesterone
Hughes-unpublished	630574	Ptid-630574_Visit-0	0	Luteal	Luteal	24	6.88	None	None	Negative	19.6	Negative	0	Negative	Negative	Negative	Negative	Pre	Negative	Negative	Negative	Visual	CXCL10	273.62527950426147	In	595000000	BCA	Eligible	Eligible	Eligible	3627	CXCL10	NA	8.096057712873796	CVL	MSD	Unpublished	Serum progesterone
Hughes-unpublished	630574	Ptid-630574_Visit-0	0	Luteal	Luteal	24	6.88	None	None	Negative	19.6	Negative	0	Negative	Negative	Negative	Negative	Pre	Negative	Negative	Negative	Visual	CXCL9	22.697944233145897	In	595000000	BCA	Eligible	Eligible	Eligible	4283	CXCL9	NA	4.50448973253788	CVL	MSD	Unpublished	Serum progesterone
Hughes-unpublished	630574	Ptid-630574_Visit-0	0	Luteal	Luteal	24	6.88	None	None	Negative	19.6	Negative	0	Negative	Negative	Negative	Negative	Pre	Negative	Negative	Negative	Visual	CCL3	6.44117875203714	In	595000000	BCA	Eligible	Eligible	Eligible	6348	CCL3	NA	2.687324729349788	CVL	MSD	Unpublished	Serum progesterone
Hughes-unpublished	630574	Ptid-630574_Visit-0	0	Luteal	Luteal	24	6.88	None	None	Negative	19.6	Negative	0	Negative	Negative	Negative	Negative	Pre	Negative	Negative	Negative	Visual	CCL4	0.75	Below	595000000	BCA	Eligible	Eligible	Eligible	6351	CCL4	NA	-0.4150374992788438	CVL	MSD	Unpublished	Serum progesterone
Hughes-unpublished	630574	Ptid-630574_Visit-0	0	Luteal	Luteal	24	6.88	None	None	Negative	19.6	Negative	0	Negative	Negative	Negative	Negative	Pre	Negative	Negative	Negative	Visual	CCL20	4.254677241731975	In	595000000	BCA	Eligible	Eligible	Eligible	6364	CCL20	NA	2.089049693741098	CVL	MSD	Unpublished	Serum progesterone
Hughes-unpublished	630574	Ptid-630574_Visit-0	0	Luteal	Luteal	24	6.88	None	None	Negative	19.6	Negative	0	Negative	Negative	Negative	Negative	Pre	Negative	Negative	Negative	Visual	CCL5	6.637013111340969	In	595000000	BCA	Eligible	Eligible	Eligible	6352	CCL5	NA	2.730534124260553	CVL	MSD	Unpublished	Serum progesterone
Hughes-unpublished	630574	Ptid-630574_Visit-0	0	Luteal	Luteal	24	6.88	None	None	Negative	19.6	Negative	0	Negative	Negative	Negative	Negative	Pre	Negative	Negative	Negative	Visual	TNF	0.255	Below	595000000	BCA	Eligible	Eligible	Eligible	7124	TNF	NA	-1.9714308478032292	CVL	MSD	Unpublished	Serum progesterone
Hughes-unpublished	630242	Ptid-630242_Visit-3	3	Luteal	Luteal	18	16.06	None	None	Negative	21.5	Negative	0	Negative	Negative	Negative	Negative	Pre	Negative	Negative	Negative	Visual	IFN-a2a	2	Below	1619000000	BCA	Eligible	Eligible	Eligible	3440	IFNA2	NA	1	CVL	MSD	Unpublished	Serum progesterone
Hughes-unpublished	630242	Ptid-630242_Visit-3	3	Luteal	Luteal	18	16.06	None	None	Negative	21.5	Negative	0	Negative	Negative	Negative	Negative	Pre	Negative	Negative	Negative	Visual	IFNg	0.85	Below	1619000000	BCA	Eligible	Eligible	Eligible	3458	IFNG	NA	-0.23446525363702297	CVL	MSD	Unpublished	Serum progesterone
Hughes-unpublished	630242	Ptid-630242_Visit-3	3	Luteal	Luteal	18	16.06	None	None	Negative	21.5	Negative	0	Negative	Negative	Negative	Negative	Pre	Negative	Negative	Negative	Visual	IL-10	0.07	Below	1619000000	BCA	Eligible	Eligible	Eligible	3586	IL10	NA	-3.8365012677171206	CVL	MSD	Unpublished	Serum progesterone
Hughes-unpublished	630242	Ptid-630242_Visit-3	3	Luteal	Luteal	18	16.06	None	None	Negative	21.5	Negative	0	Negative	Negative	Negative	Negative	Pre	Negative	Negative	Negative	Visual	IL-12p70	0.345	Below	1619000000	BCA	Eligible	Eligible	Eligible	NA	IL12p70	NA	-1.5353317329965557	CVL	MSD	Unpublished	Serum progesterone
Hughes-unpublished	630242	Ptid-630242_Visit-3	3	Luteal	Luteal	18	16.06	None	None	Negative	21.5	Negative	0	Negative	Negative	Negative	Negative	Pre	Negative	Negative	Negative	Visual	IL-17A	1.3	Below	1619000000	BCA	Eligible	Eligible	Eligible	3605	IL17A	NA	0.37851162325372983	CVL	MSD	Unpublished	Serum progesterone
Hughes-unpublished	630242	Ptid-630242_Visit-3	3	Luteal	Luteal	18	16.06	None	None	Negative	21.5	Negative	0	Negative	Negative	Negative	Negative	Pre	Negative	Negative	Negative	Visual	IL-18	106.68586467398049	In	1619000000	BCA	Eligible	Eligible	Eligible	3606	IL18	NA	6.73722522895795	CVL	MSD	Unpublished	Serum progesterone
Hughes-unpublished	630242	Ptid-630242_Visit-3	3	Luteal	Luteal	18	16.06	None	None	Negative	21.5	Negative	0	Negative	Negative	Negative	Negative	Pre	Negative	Negative	Negative	Visual	IL-1a	76.0876951441683	In	1619000000	BCA	Eligible	Eligible	Eligible	3552	IL1A	NA	6.249591255714163	CVL	MSD	Unpublished	Serum progesterone
Hughes-unpublished	630242	Ptid-630242_Visit-3	3	Luteal	Luteal	18	16.06	None	None	Negative	21.5	Negative	0	Negative	Negative	Negative	Negative	Pre	Negative	Negative	Negative	Visual	IL-1b	3.312592626414875	In	1619000000	BCA	Eligible	Eligible	Eligible	3553	IL1B	NA	1.7279607956352232	CVL	MSD	Unpublished	Serum progesterone
Hughes-unpublished	630242	Ptid-630242_Visit-3	3	Luteal	Luteal	18	16.06	None	None	Negative	21.5	Negative	0	Negative	Negative	Negative	Negative	Pre	Negative	Negative	Negative	Visual	IL-2	0.35	Below	1619000000	BCA	Eligible	Eligible	Eligible	3558	IL2	NA	-1.5145731728297582	CVL	MSD	Unpublished	Serum progesterone
Hughes-unpublished	630242	Ptid-630242_Visit-3	3	Luteal	Luteal	18	16.06	None	None	Negative	21.5	Negative	0	Negative	Negative	Negative	Negative	Pre	Negative	Negative	Negative	Visual	IL-6	0.4629628466430935	In	1619000000	BCA	Eligible	Eligible	Eligible	3569	IL6	NA	-1.1110316748672429	CVL	MSD	Unpublished	Serum progesterone
Hughes-unpublished	630242	Ptid-630242_Visit-3	3	Luteal	Luteal	18	16.06	None	None	Negative	21.5	Negative	0	Negative	Negative	Negative	Negative	Pre	Negative	Negative	Negative	Visual	IL-7	0.75	Below	1619000000	BCA	Eligible	Eligible	Eligible	3574	IL7	NA	-0.4150374992788438	CVL	MSD	Unpublished	Serum progesterone
Hughes-unpublished	630242	Ptid-630242_Visit-3	3	Luteal	Luteal	18	16.06	None	None	Negative	21.5	Negative	0	Negative	Negative	Negative	Negative	Pre	Negative	Negative	Negative	Visual	CXCL8	173.9006182045435	In	1619000000	BCA	Eligible	Eligible	Eligible	3576	CXCL8	NA	7.4421192511083785	CVL	MSD	Unpublished	Serum progesterone
Hughes-unpublished	630242	Ptid-630242_Visit-3	3	Luteal	Luteal	18	16.06	None	None	Negative	21.5	Negative	0	Negative	Negative	Negative	Negative	Pre	Negative	Negative	Negative	Visual	IL-1RA	163057.4394801005	In	1619000000	BCA	Eligible	Eligible	Eligible	3557	IL1RN	NA	17.315020739848244	CVL	MSD	Unpublished	Serum progesterone
Hughes-unpublished	630242	Ptid-630242_Visit-3	3	Luteal	Luteal	18	16.06	None	None	Negative	21.5	Negative	0	Negative	Negative	Negative	Negative	Pre	Negative	Negative	Negative	Visual	CXCL10	181.4199958486975	In	1619000000	BCA	Eligible	Eligible	Eligible	3627	CXCL10	NA	7.503189666158847	CVL	MSD	Unpublished	Serum progesterone
Hughes-unpublished	630242	Ptid-630242_Visit-3	3	Luteal	Luteal	18	16.06	None	None	Negative	21.5	Negative	0	Negative	Negative	Negative	Negative	Pre	Negative	Negative	Negative	Visual	CXCL9	135.4175260593475	In	1619000000	BCA	Eligible	Eligible	Eligible	4283	CXCL9	NA	7.08127065780602	CVL	MSD	Unpublished	Serum progesterone
Hughes-unpublished	630242	Ptid-630242_Visit-3	3	Luteal	Luteal	18	16.06	None	None	Negative	21.5	Negative	0	Negative	Negative	Negative	Negative	Pre	Negative	Negative	Negative	Visual	CCL3	14.2938413333045	In	1619000000	BCA	Eligible	Eligible	Eligible	6348	CCL3	NA	3.8373217739368677	CVL	MSD	Unpublished	Serum progesterone
Hughes-unpublished	630242	Ptid-630242_Visit-3	3	Luteal	Luteal	18	16.06	None	None	Negative	21.5	Negative	0	Negative	Negative	Negative	Negative	Pre	Negative	Negative	Negative	Visual	CCL4	2.1685079915329	In	1619000000	BCA	Eligible	Eligible	Eligible	6351	CCL4	NA	1.1167027599285417	CVL	MSD	Unpublished	Serum progesterone
Hughes-unpublished	630242	Ptid-630242_Visit-3	3	Luteal	Luteal	18	16.06	None	None	Negative	21.5	Negative	0	Negative	Negative	Negative	Negative	Pre	Negative	Negative	Negative	Visual	CCL20	15.9271839353289	In	1619000000	BCA	Eligible	Eligible	Eligible	6364	CCL20	NA	3.993419303264898	CVL	MSD	Unpublished	Serum progesterone
Hughes-unpublished	630242	Ptid-630242_Visit-3	3	Luteal	Luteal	18	16.06	None	None	Negative	21.5	Negative	0	Negative	Negative	Negative	Negative	Pre	Negative	Negative	Negative	Visual	CCL5	79.2316958494922	In	1619000000	BCA	Eligible	Eligible	Eligible	6352	CCL5	NA	6.308005776420217	CVL	MSD	Unpublished	Serum progesterone
Hughes-unpublished	630242	Ptid-630242_Visit-3	3	Luteal	Luteal	18	16.06	None	None	Negative	21.5	Negative	0	Negative	Negative	Negative	Negative	Pre	Negative	Negative	Negative	Visual	TNF	0.255	Below	1619000000	BCA	Eligible	Eligible	Eligible	7124	TNF	NA	-1.9714308478032292	CVL	MSD	Unpublished	Serum progesterone
Hughes-unpublished	630082	Ptid-630082_Visit-3	3	Follicular	Follicular	6	0.168	None	None	Negative	19.6	Positive	8	Negative	Negative	Negative	Negative	Post	Negative	Positive	Negative	Visual	IFN-a2a	2	Below	401000000	BCA	Eligible	Eligible	Eligible	3440	IFNA2	NA	1	CVL	MSD	Unpublished	Serum progesterone
Hughes-unpublished	630082	Ptid-630082_Visit-3	3	Follicular	Follicular	6	0.168	None	None	Negative	19.6	Positive	8	Negative	Negative	Negative	Negative	Post	Negative	Positive	Negative	Visual	IFNg	1.86293672475038	In	401000000	BCA	Eligible	Eligible	Eligible	3458	IFNG	NA	0.897578673507079	CVL	MSD	Unpublished	Serum progesterone
Hughes-unpublished	630082	Ptid-630082_Visit-3	3	Follicular	Follicular	6	0.168	None	None	Negative	19.6	Positive	8	Negative	Negative	Negative	Negative	Post	Negative	Positive	Negative	Visual	IL-10	0.07	Below	401000000	BCA	Eligible	Eligible	Eligible	3586	IL10	NA	-3.8365012677171206	CVL	MSD	Unpublished	Serum progesterone
Hughes-unpublished	630082	Ptid-630082_Visit-3	3	Follicular	Follicular	6	0.168	None	None	Negative	19.6	Positive	8	Negative	Negative	Negative	Negative	Post	Negative	Positive	Negative	Visual	IL-12p70	0.345	Below	401000000	BCA	Eligible	Eligible	Eligible	NA	IL12p70	NA	-1.5353317329965557	CVL	MSD	Unpublished	Serum progesterone
Hughes-unpublished	630082	Ptid-630082_Visit-3	3	Follicular	Follicular	6	0.168	None	None	Negative	19.6	Positive	8	Negative	Negative	Negative	Negative	Post	Negative	Positive	Negative	Visual	IL-17A	1.3	Below	401000000	BCA	Eligible	Eligible	Eligible	3605	IL17A	NA	0.37851162325372983	CVL	MSD	Unpublished	Serum progesterone
Hughes-unpublished	630082	Ptid-630082_Visit-3	3	Follicular	Follicular	6	0.168	None	None	Negative	19.6	Positive	8	Negative	Negative	Negative	Negative	Post	Negative	Positive	Negative	Visual	IL-18	392.695441796845	In	401000000	BCA	Eligible	Eligible	Eligible	3606	IL18	NA	8.617267041827283	CVL	MSD	Unpublished	Serum progesterone
Hughes-unpublished	630082	Ptid-630082_Visit-3	3	Follicular	Follicular	6	0.168	None	None	Negative	19.6	Positive	8	Negative	Negative	Negative	Negative	Post	Negative	Positive	Negative	Visual	IL-1a	30.1509832119754	In	401000000	BCA	Eligible	Eligible	Eligible	3552	IL1A	NA	4.914133143510661	CVL	MSD	Unpublished	Serum progesterone
Hughes-unpublished	630082	Ptid-630082_Visit-3	3	Follicular	Follicular	6	0.168	None	None	Negative	19.6	Positive	8	Negative	Negative	Negative	Negative	Post	Negative	Positive	Negative	Visual	IL-1b	4.04083669197411	In	401000000	BCA	Eligible	Eligible	Eligible	3553	IL1B	NA	2.014654047032405	CVL	MSD	Unpublished	Serum progesterone
Hughes-unpublished	630082	Ptid-630082_Visit-3	3	Follicular	Follicular	6	0.168	None	None	Negative	19.6	Positive	8	Negative	Negative	Negative	Negative	Post	Negative	Positive	Negative	Visual	IL-2	1.4735736103955048	In	401000000	BCA	Eligible	Eligible	Eligible	3558	IL2	NA	0.5593191301599351	CVL	MSD	Unpublished	Serum progesterone
Hughes-unpublished	630082	Ptid-630082_Visit-3	3	Follicular	Follicular	6	0.168	None	None	Negative	19.6	Positive	8	Negative	Negative	Negative	Negative	Post	Negative	Positive	Negative	Visual	IL-6	8.202536350892451	In	401000000	BCA	Eligible	Eligible	Eligible	3569	IL6	NA	3.036070082298839	CVL	MSD	Unpublished	Serum progesterone
Hughes-unpublished	630082	Ptid-630082_Visit-3	3	Follicular	Follicular	6	0.168	None	None	Negative	19.6	Positive	8	Negative	Negative	Negative	Negative	Post	Negative	Positive	Negative	Visual	IL-7	0.75	Below	401000000	BCA	Eligible	Eligible	Eligible	3574	IL7	NA	-0.4150374992788438	CVL	MSD	Unpublished	Serum progesterone
Hughes-unpublished	630082	Ptid-630082_Visit-3	3	Follicular	Follicular	6	0.168	None	None	Negative	19.6	Positive	8	Negative	Negative	Negative	Negative	Post	Negative	Positive	Negative	Visual	CXCL8	731.4924771410999	In	401000000	BCA	Eligible	Eligible	Eligible	3576	CXCL8	NA	9.514699217163727	CVL	MSD	Unpublished	Serum progesterone
Hughes-unpublished	630082	Ptid-630082_Visit-3	3	Follicular	Follicular	6	0.168	None	None	Negative	19.6	Positive	8	Negative	Negative	Negative	Negative	Post	Negative	Positive	Negative	Visual	IL-1RA	60458.985482420554	In	401000000	BCA	Eligible	Eligible	Eligible	3557	IL1RN	NA	15.883669149918298	CVL	MSD	Unpublished	Serum progesterone
Hughes-unpublished	630082	Ptid-630082_Visit-3	3	Follicular	Follicular	6	0.168	None	None	Negative	19.6	Positive	8	Negative	Negative	Negative	Negative	Post	Negative	Positive	Negative	Visual	CXCL10	89.4729391057113	In	401000000	BCA	Eligible	Eligible	Eligible	3627	CXCL10	NA	6.483379503283565	CVL	MSD	Unpublished	Serum progesterone
Hughes-unpublished	630082	Ptid-630082_Visit-3	3	Follicular	Follicular	6	0.168	None	None	Negative	19.6	Positive	8	Negative	Negative	Negative	Negative	Post	Negative	Positive	Negative	Visual	CXCL9	66.1888320129199	In	401000000	BCA	Eligible	Eligible	Eligible	4283	CXCL9	NA	6.048515907708633	CVL	MSD	Unpublished	Serum progesterone
Hughes-unpublished	630082	Ptid-630082_Visit-3	3	Follicular	Follicular	6	0.168	None	None	Negative	19.6	Positive	8	Negative	Negative	Negative	Negative	Post	Negative	Positive	Negative	Visual	CCL3	21.2322527259422	In	401000000	BCA	Eligible	Eligible	Eligible	6348	CCL3	NA	4.408185543103244	CVL	MSD	Unpublished	Serum progesterone
Hughes-unpublished	630082	Ptid-630082_Visit-3	3	Follicular	Follicular	6	0.168	None	None	Negative	19.6	Positive	8	Negative	Negative	Negative	Negative	Post	Negative	Positive	Negative	Visual	CCL4	3.986361123011725	In	401000000	BCA	Eligible	Eligible	Eligible	6351	CCL4	NA	1.9950724093187895	CVL	MSD	Unpublished	Serum progesterone
Hughes-unpublished	630082	Ptid-630082_Visit-3	3	Follicular	Follicular	6	0.168	None	None	Negative	19.6	Positive	8	Negative	Negative	Negative	Negative	Post	Negative	Positive	Negative	Visual	CCL20	132.9706963419415	In	401000000	BCA	Eligible	Eligible	Eligible	6364	CCL20	NA	7.054964533996149	CVL	MSD	Unpublished	Serum progesterone
Hughes-unpublished	630082	Ptid-630082_Visit-3	3	Follicular	Follicular	6	0.168	None	None	Negative	19.6	Positive	8	Negative	Negative	Negative	Negative	Post	Negative	Positive	Negative	Visual	CCL5	43.779528530848395	In	401000000	BCA	Eligible	Eligible	Eligible	6352	CCL5	NA	5.452184512862835	CVL	MSD	Unpublished	Serum progesterone
Hughes-unpublished	630082	Ptid-630082_Visit-3	3	Follicular	Follicular	6	0.168	None	None	Negative	19.6	Positive	8	Negative	Negative	Negative	Negative	Post	Negative	Positive	Negative	Visual	TNF	0.9141774627000805	In	401000000	BCA	Eligible	Eligible	Eligible	7124	TNF	NA	-0.129453842398725	CVL	MSD	Unpublished	Serum progesterone
Hughes-unpublished	630213	Ptid-630213_Visit-3	3	Luteal	Luteal	27	7.05	None	None	Negative	19.3	Negative	0	Negative	Negative	Negative	Negative	Pre	Negative	Negative	Negative	Visual	IFN-a2a	2	Below	304000000	BCA	Eligible	Eligible	Eligible	3440	IFNA2	NA	1	CVL	MSD	Unpublished	Serum progesterone
Hughes-unpublished	630213	Ptid-630213_Visit-3	3	Luteal	Luteal	27	7.05	None	None	Negative	19.3	Negative	0	Negative	Negative	Negative	Negative	Pre	Negative	Negative	Negative	Visual	IFNg	0.85	Below	304000000	BCA	Eligible	Eligible	Eligible	3458	IFNG	NA	-0.23446525363702297	CVL	MSD	Unpublished	Serum progesterone
Hughes-unpublished	630213	Ptid-630213_Visit-3	3	Luteal	Luteal	27	7.05	None	None	Negative	19.3	Negative	0	Negative	Negative	Negative	Negative	Pre	Negative	Negative	Negative	Visual	IL-10	0.07	Below	304000000	BCA	Eligible	Eligible	Eligible	3586	IL10	NA	-3.8365012677171206	CVL	MSD	Unpublished	Serum progesterone
Hughes-unpublished	630213	Ptid-630213_Visit-3	3	Luteal	Luteal	27	7.05	None	None	Negative	19.3	Negative	0	Negative	Negative	Negative	Negative	Pre	Negative	Negative	Negative	Visual	IL-12p70	0.345	Below	304000000	BCA	Eligible	Eligible	Eligible	NA	IL12p70	NA	-1.5353317329965557	CVL	MSD	Unpublished	Serum progesterone
Hughes-unpublished	630213	Ptid-630213_Visit-3	3	Luteal	Luteal	27	7.05	None	None	Negative	19.3	Negative	0	Negative	Negative	Negative	Negative	Pre	Negative	Negative	Negative	Visual	IL-17A	1.3	Below	304000000	BCA	Eligible	Eligible	Eligible	3605	IL17A	NA	0.37851162325372983	CVL	MSD	Unpublished	Serum progesterone
Hughes-unpublished	630213	Ptid-630213_Visit-3	3	Luteal	Luteal	27	7.05	None	None	Negative	19.3	Negative	0	Negative	Negative	Negative	Negative	Pre	Negative	Negative	Negative	Visual	IL-18	221.3638839808665	In	304000000	BCA	Eligible	Eligible	Eligible	3606	IL18	NA	7.7902760521293075	CVL	MSD	Unpublished	Serum progesterone
Hughes-unpublished	630213	Ptid-630213_Visit-3	3	Luteal	Luteal	27	7.05	None	None	Negative	19.3	Negative	0	Negative	Negative	Negative	Negative	Pre	Negative	Negative	Negative	Visual	IL-1a	79.0540436451094	In	304000000	BCA	Eligible	Eligible	Eligible	3552	IL1A	NA	6.304767353771384	CVL	MSD	Unpublished	Serum progesterone
Hughes-unpublished	630213	Ptid-630213_Visit-3	3	Luteal	Luteal	27	7.05	None	None	Negative	19.3	Negative	0	Negative	Negative	Negative	Negative	Pre	Negative	Negative	Negative	Visual	IL-1b	5.861621734108285	In	304000000	BCA	Eligible	Eligible	Eligible	3553	IL1B	NA	2.5512998701198826	CVL	MSD	Unpublished	Serum progesterone
Hughes-unpublished	630213	Ptid-630213_Visit-3	3	Luteal	Luteal	27	7.05	None	None	Negative	19.3	Negative	0	Negative	Negative	Negative	Negative	Pre	Negative	Negative	Negative	Visual	IL-2	0.7502480382470049	In	304000000	BCA	Eligible	Eligible	Eligible	3558	IL2	NA	-0.4145604534263681	CVL	MSD	Unpublished	Serum progesterone
Hughes-unpublished	630213	Ptid-630213_Visit-3	3	Luteal	Luteal	27	7.05	None	None	Negative	19.3	Negative	0	Negative	Negative	Negative	Negative	Pre	Negative	Negative	Negative	Visual	IL-6	1.1199928903270169	In	304000000	BCA	Eligible	Eligible	Eligible	3569	IL6	NA	0.16348957413778045	CVL	MSD	Unpublished	Serum progesterone
Hughes-unpublished	630213	Ptid-630213_Visit-3	3	Luteal	Luteal	27	7.05	None	None	Negative	19.3	Negative	0	Negative	Negative	Negative	Negative	Pre	Negative	Negative	Negative	Visual	IL-7	0.75	Below	304000000	BCA	Eligible	Eligible	Eligible	3574	IL7	NA	-0.4150374992788438	CVL	MSD	Unpublished	Serum progesterone
Hughes-unpublished	630213	Ptid-630213_Visit-3	3	Luteal	Luteal	27	7.05	None	None	Negative	19.3	Negative	0	Negative	Negative	Negative	Negative	Pre	Negative	Negative	Negative	Visual	CXCL8	404.232372966662	In	304000000	BCA	Eligible	Eligible	Eligible	3576	CXCL8	NA	8.659041054412347	CVL	MSD	Unpublished	Serum progesterone
Hughes-unpublished	630213	Ptid-630213_Visit-3	3	Luteal	Luteal	27	7.05	None	None	Negative	19.3	Negative	0	Negative	Negative	Negative	Negative	Pre	Negative	Negative	Negative	Visual	IL-1RA	59666.26571342131	In	304000000	BCA	Eligible	Eligible	Eligible	3557	IL1RN	NA	15.864627866425261	CVL	MSD	Unpublished	Serum progesterone
Hughes-unpublished	630213	Ptid-630213_Visit-3	3	Luteal	Luteal	27	7.05	None	None	Negative	19.3	Negative	0	Negative	Negative	Negative	Negative	Pre	Negative	Negative	Negative	Visual	CXCL10	22.435144001986302	In	304000000	BCA	Eligible	Eligible	Eligible	3627	CXCL10	NA	4.487688538999003	CVL	MSD	Unpublished	Serum progesterone
Hughes-unpublished	630213	Ptid-630213_Visit-3	3	Luteal	Luteal	27	7.05	None	None	Negative	19.3	Negative	0	Negative	Negative	Negative	Negative	Pre	Negative	Negative	Negative	Visual	CXCL9	32.8220292214942	In	304000000	BCA	Eligible	Eligible	Eligible	4283	CXCL9	NA	5.036592531096907	CVL	MSD	Unpublished	Serum progesterone
Hughes-unpublished	630213	Ptid-630213_Visit-3	3	Luteal	Luteal	27	7.05	None	None	Negative	19.3	Negative	0	Negative	Negative	Negative	Negative	Pre	Negative	Negative	Negative	Visual	CCL3	16.0986706719012	In	304000000	BCA	Eligible	Eligible	Eligible	6348	CCL3	NA	4.00886965936177	CVL	MSD	Unpublished	Serum progesterone
Hughes-unpublished	630213	Ptid-630213_Visit-3	3	Luteal	Luteal	27	7.05	None	None	Negative	19.3	Negative	0	Negative	Negative	Negative	Negative	Pre	Negative	Negative	Negative	Visual	CCL4	4.626795445185936	In	304000000	BCA	Eligible	Eligible	Eligible	6351	CCL4	NA	2.210013317459662	CVL	MSD	Unpublished	Serum progesterone
Hughes-unpublished	630213	Ptid-630213_Visit-3	3	Luteal	Luteal	27	7.05	None	None	Negative	19.3	Negative	0	Negative	Negative	Negative	Negative	Pre	Negative	Negative	Negative	Visual	CCL20	20.640037487018247	In	304000000	BCA	Eligible	Eligible	Eligible	6364	CCL20	NA	4.367373685914334	CVL	MSD	Unpublished	Serum progesterone
Hughes-unpublished	630213	Ptid-630213_Visit-3	3	Luteal	Luteal	27	7.05	None	None	Negative	19.3	Negative	0	Negative	Negative	Negative	Negative	Pre	Negative	Negative	Negative	Visual	CCL5	15.66182665475605	In	304000000	BCA	Eligible	Eligible	Eligible	6352	CCL5	NA	3.9691805803178997	CVL	MSD	Unpublished	Serum progesterone
Hughes-unpublished	630213	Ptid-630213_Visit-3	3	Luteal	Luteal	27	7.05	None	None	Negative	19.3	Negative	0	Negative	Negative	Negative	Negative	Pre	Negative	Negative	Negative	Visual	TNF	0.689508351570175	In	304000000	BCA	Eligible	Eligible	Eligible	7124	TNF	NA	-0.5363600686072723	CVL	MSD	Unpublished	Serum progesterone
Hughes-unpublished	630590	Ptid-630590_Visit-0	0	Other	Other	36	4.48	None	None	Negative	19.2	Negative	0	Negative	Negative	Negative	Negative	Pre	Negative	Negative	Negative	Visual	IFN-a2a	3.655729916692065	In	92000000	BCA	Ineligible - irregular or no menstruation	Ineligible - irregular or no menstruation	Ineligible - irregular or no menstruation	3440	IFNA2	NA	1.870159488819912	CVL	MSD	Unpublished	Serum progesterone
Hughes-unpublished	630590	Ptid-630590_Visit-0	0	Other	Other	36	4.48	None	None	Negative	19.2	Negative	0	Negative	Negative	Negative	Negative	Pre	Negative	Negative	Negative	Visual	IFNg	0.85	Below	92000000	BCA	Ineligible - irregular or no menstruation	Ineligible - irregular or no menstruation	Ineligible - irregular or no menstruation	3458	IFNG	NA	-0.23446525363702297	CVL	MSD	Unpublished	Serum progesterone
Hughes-unpublished	630590	Ptid-630590_Visit-0	0	Other	Other	36	4.48	None	None	Negative	19.2	Negative	0	Negative	Negative	Negative	Negative	Pre	Negative	Negative	Negative	Visual	IL-10	0.07	Below	92000000	BCA	Ineligible - irregular or no menstruation	Ineligible - irregular or no menstruation	Ineligible - irregular or no menstruation	3586	IL10	NA	-3.8365012677171206	CVL	MSD	Unpublished	Serum progesterone
Hughes-unpublished	630590	Ptid-630590_Visit-0	0	Other	Other	36	4.48	None	None	Negative	19.2	Negative	0	Negative	Negative	Negative	Negative	Pre	Negative	Negative	Negative	Visual	IL-12p70	0.345	Below	92000000	BCA	Ineligible - irregular or no menstruation	Ineligible - irregular or no menstruation	Ineligible - irregular or no menstruation	NA	IL12p70	NA	-1.5353317329965557	CVL	MSD	Unpublished	Serum progesterone
Hughes-unpublished	630590	Ptid-630590_Visit-0	0	Other	Other	36	4.48	None	None	Negative	19.2	Negative	0	Negative	Negative	Negative	Negative	Pre	Negative	Negative	Negative	Visual	IL-17A	5.8455502881505	In	92000000	BCA	Ineligible - irregular or no menstruation	Ineligible - irregular or no menstruation	Ineligible - irregular or no menstruation	3605	IL17A	NA	2.547338843510849	CVL	MSD	Unpublished	Serum progesterone
Hughes-unpublished	630590	Ptid-630590_Visit-0	0	Other	Other	36	4.48	None	None	Negative	19.2	Negative	0	Negative	Negative	Negative	Negative	Pre	Negative	Negative	Negative	Visual	IL-18	114.196675415083	In	92000000	BCA	Ineligible - irregular or no menstruation	Ineligible - irregular or no menstruation	Ineligible - irregular or no menstruation	3606	IL18	NA	6.835376840195359	CVL	MSD	Unpublished	Serum progesterone
Hughes-unpublished	630590	Ptid-630590_Visit-0	0	Other	Other	36	4.48	None	None	Negative	19.2	Negative	0	Negative	Negative	Negative	Negative	Pre	Negative	Negative	Negative	Visual	IL-1a	22.4490517880501	In	92000000	BCA	Ineligible - irregular or no menstruation	Ineligible - irregular or no menstruation	Ineligible - irregular or no menstruation	3552	IL1A	NA	4.488582604015563	CVL	MSD	Unpublished	Serum progesterone
Hughes-unpublished	630590	Ptid-630590_Visit-0	0	Other	Other	36	4.48	None	None	Negative	19.2	Negative	0	Negative	Negative	Negative	Negative	Pre	Negative	Negative	Negative	Visual	IL-1b	1.2049328897276301	In	92000000	BCA	Ineligible - irregular or no menstruation	Ineligible - irregular or no menstruation	Ineligible - irregular or no menstruation	3553	IL1B	NA	0.2689527959545417	CVL	MSD	Unpublished	Serum progesterone
Hughes-unpublished	630590	Ptid-630590_Visit-0	0	Other	Other	36	4.48	None	None	Negative	19.2	Negative	0	Negative	Negative	Negative	Negative	Pre	Negative	Negative	Negative	Visual	IL-2	0.35	Below	92000000	BCA	Ineligible - irregular or no menstruation	Ineligible - irregular or no menstruation	Ineligible - irregular or no menstruation	3558	IL2	NA	-1.5145731728297582	CVL	MSD	Unpublished	Serum progesterone
Hughes-unpublished	630590	Ptid-630590_Visit-0	0	Other	Other	36	4.48	None	None	Negative	19.2	Negative	0	Negative	Negative	Negative	Negative	Pre	Negative	Negative	Negative	Visual	IL-6	0.165	Below	92000000	BCA	Ineligible - irregular or no menstruation	Ineligible - irregular or no menstruation	Ineligible - irregular or no menstruation	3569	IL6	NA	-2.599462070416271	CVL	MSD	Unpublished	Serum progesterone
Hughes-unpublished	630590	Ptid-630590_Visit-0	0	Other	Other	36	4.48	None	None	Negative	19.2	Negative	0	Negative	Negative	Negative	Negative	Pre	Negative	Negative	Negative	Visual	IL-7	3.72484160186439	In	92000000	BCA	Ineligible - irregular or no menstruation	Ineligible - irregular or no menstruation	Ineligible - irregular or no menstruation	3574	IL7	NA	1.8971790765644503	CVL	MSD	Unpublished	Serum progesterone
Hughes-unpublished	630590	Ptid-630590_Visit-0	0	Other	Other	36	4.48	None	None	Negative	19.2	Negative	0	Negative	Negative	Negative	Negative	Pre	Negative	Negative	Negative	Visual	CXCL8	63.4012230887038	In	92000000	BCA	Ineligible - irregular or no menstruation	Ineligible - irregular or no menstruation	Ineligible - irregular or no menstruation	3576	CXCL8	NA	5.986438766907996	CVL	MSD	Unpublished	Serum progesterone
Hughes-unpublished	630590	Ptid-630590_Visit-0	0	Other	Other	36	4.48	None	None	Negative	19.2	Negative	0	Negative	Negative	Negative	Negative	Pre	Negative	Negative	Negative	Visual	IL-1RA	8846.13380941084	In	92000000	BCA	Ineligible - irregular or no menstruation	Ineligible - irregular or no menstruation	Ineligible - irregular or no menstruation	3557	IL1RN	NA	13.110831349724043	CVL	MSD	Unpublished	Serum progesterone
Hughes-unpublished	630590	Ptid-630590_Visit-0	0	Other	Other	36	4.48	None	None	Negative	19.2	Negative	0	Negative	Negative	Negative	Negative	Pre	Negative	Negative	Negative	Visual	CXCL10	70.7125244202923	In	92000000	BCA	Ineligible - irregular or no menstruation	Ineligible - irregular or no menstruation	Ineligible - irregular or no menstruation	3627	CXCL10	NA	6.1438938589855585	CVL	MSD	Unpublished	Serum progesterone
Hughes-unpublished	630590	Ptid-630590_Visit-0	0	Other	Other	36	4.48	None	None	Negative	19.2	Negative	0	Negative	Negative	Negative	Negative	Pre	Negative	Negative	Negative	Visual	CXCL9	10.156087216234075	In	92000000	BCA	Ineligible - irregular or no menstruation	Ineligible - irregular or no menstruation	Ineligible - irregular or no menstruation	4283	CXCL9	NA	3.3442727843009084	CVL	MSD	Unpublished	Serum progesterone
Hughes-unpublished	630590	Ptid-630590_Visit-0	0	Other	Other	36	4.48	None	None	Negative	19.2	Negative	0	Negative	Negative	Negative	Negative	Pre	Negative	Negative	Negative	Visual	CCL3	55.40942335771135	In	92000000	BCA	Ineligible - irregular or no menstruation	Ineligible - irregular or no menstruation	Ineligible - irregular or no menstruation	6348	CCL3	NA	5.792059447972922	CVL	MSD	Unpublished	Serum progesterone
Hughes-unpublished	630590	Ptid-630590_Visit-0	0	Other	Other	36	4.48	None	None	Negative	19.2	Negative	0	Negative	Negative	Negative	Negative	Pre	Negative	Negative	Negative	Visual	CCL4	12.378740290840934	In	92000000	BCA	Ineligible - irregular or no menstruation	Ineligible - irregular or no menstruation	Ineligible - irregular or no menstruation	6351	CCL4	NA	3.629792602603896	CVL	MSD	Unpublished	Serum progesterone
Hughes-unpublished	630590	Ptid-630590_Visit-0	0	Other	Other	36	4.48	None	None	Negative	19.2	Negative	0	Negative	Negative	Negative	Negative	Pre	Negative	Negative	Negative	Visual	CCL20	11.758923315156414	In	92000000	BCA	Ineligible - irregular or no menstruation	Ineligible - irregular or no menstruation	Ineligible - irregular or no menstruation	6364	CCL20	NA	3.555684063310269	CVL	MSD	Unpublished	Serum progesterone
Hughes-unpublished	630590	Ptid-630590_Visit-0	0	Other	Other	36	4.48	None	None	Negative	19.2	Negative	0	Negative	Negative	Negative	Negative	Pre	Negative	Negative	Negative	Visual	CCL5	4.67039520040779	In	92000000	BCA	Ineligible - irregular or no menstruation	Ineligible - irregular or no menstruation	Ineligible - irregular or no menstruation	6352	CCL5	NA	2.223544633349307	CVL	MSD	Unpublished	Serum progesterone
Hughes-unpublished	630590	Ptid-630590_Visit-0	0	Other	Other	36	4.48	None	None	Negative	19.2	Negative	0	Negative	Negative	Negative	Negative	Pre	Negative	Negative	Negative	Visual	TNF	0.255	Below	92000000	BCA	Ineligible - irregular or no menstruation	Ineligible - irregular or no menstruation	Ineligible - irregular or no menstruation	7124	TNF	NA	-1.9714308478032292	CVL	MSD	Unpublished	Serum progesterone
Hughes-unpublished	630604	Ptid-630604_Visit-0	0	Luteal	Luteal	20	7.25	NA	NA	Negative	19.6	Positive	8	Positive	Negative	Negative	Negative	Post	Negative	Negative	Negative	Visual	IFN-a2a	7.09310808755256	In	511000000	BCA	Ineligible - unknown if hormonal contraception used	Ineligible - unknown if hormonal contraception used	Ineligible - unknown if hormonal contraception used	3440	IFNA2	NA	2.82641793211097	CVL	MSD	Unpublished	Serum progesterone
Hughes-unpublished	630604	Ptid-630604_Visit-0	0	Luteal	Luteal	20	7.25	NA	NA	Negative	19.6	Positive	8	Positive	Negative	Negative	Negative	Post	Negative	Negative	Negative	Visual	IFNg	62.424497726423404	In	511000000	BCA	Ineligible - unknown if hormonal contraception used	Ineligible - unknown if hormonal contraception used	Ineligible - unknown if hormonal contraception used	3458	IFNG	NA	5.964040403023016	CVL	MSD	Unpublished	Serum progesterone
Hughes-unpublished	630604	Ptid-630604_Visit-0	0	Luteal	Luteal	20	7.25	NA	NA	Negative	19.6	Positive	8	Positive	Negative	Negative	Negative	Post	Negative	Negative	Negative	Visual	IL-10	0.417880334113673	In	511000000	BCA	Ineligible - unknown if hormonal contraception used	Ineligible - unknown if hormonal contraception used	Ineligible - unknown if hormonal contraception used	3586	IL10	NA	-1.2588382293695943	CVL	MSD	Unpublished	Serum progesterone
Hughes-unpublished	630604	Ptid-630604_Visit-0	0	Luteal	Luteal	20	7.25	NA	NA	Negative	19.6	Positive	8	Positive	Negative	Negative	Negative	Post	Negative	Negative	Negative	Visual	IL-12p70	0.639785476111141	In	511000000	BCA	Ineligible - unknown if hormonal contraception used	Ineligible - unknown if hormonal contraception used	Ineligible - unknown if hormonal contraception used	NA	IL12p70	NA	-0.6443398529499754	CVL	MSD	Unpublished	Serum progesterone
Hughes-unpublished	630604	Ptid-630604_Visit-0	0	Luteal	Luteal	20	7.25	NA	NA	Negative	19.6	Positive	8	Positive	Negative	Negative	Negative	Post	Negative	Negative	Negative	Visual	IL-17A	25.6002928333834	In	511000000	BCA	Ineligible - unknown if hormonal contraception used	Ineligible - unknown if hormonal contraception used	Ineligible - unknown if hormonal contraception used	3605	IL17A	NA	4.678088407724114	CVL	MSD	Unpublished	Serum progesterone
Hughes-unpublished	630604	Ptid-630604_Visit-0	0	Luteal	Luteal	20	7.25	NA	NA	Negative	19.6	Positive	8	Positive	Negative	Negative	Negative	Post	Negative	Negative	Negative	Visual	IL-18	4602.551843707604	In	511000000	BCA	Ineligible - unknown if hormonal contraception used	Ineligible - unknown if hormonal contraception used	Ineligible - unknown if hormonal contraception used	3606	IL18	NA	12.16821825702241	CVL	MSD	Unpublished	Serum progesterone
Hughes-unpublished	630604	Ptid-630604_Visit-0	0	Luteal	Luteal	20	7.25	NA	NA	Negative	19.6	Positive	8	Positive	Negative	Negative	Negative	Post	Negative	Negative	Negative	Visual	IL-1a	1354.12535624846	In	511000000	BCA	Ineligible - unknown if hormonal contraception used	Ineligible - unknown if hormonal contraception used	Ineligible - unknown if hormonal contraception used	3552	IL1A	NA	10.403145585219557	CVL	MSD	Unpublished	Serum progesterone
Hughes-unpublished	630604	Ptid-630604_Visit-0	0	Luteal	Luteal	20	7.25	NA	NA	Negative	19.6	Positive	8	Positive	Negative	Negative	Negative	Post	Negative	Negative	Negative	Visual	IL-1b	714.0470918070044	In	511000000	BCA	Ineligible - unknown if hormonal contraception used	Ineligible - unknown if hormonal contraception used	Ineligible - unknown if hormonal contraception used	3553	IL1B	NA	9.479875413715474	CVL	MSD	Unpublished	Serum progesterone
Hughes-unpublished	630604	Ptid-630604_Visit-0	0	Luteal	Luteal	20	7.25	NA	NA	Negative	19.6	Positive	8	Positive	Negative	Negative	Negative	Post	Negative	Negative	Negative	Visual	IL-2	10.444543046042774	In	511000000	BCA	Ineligible - unknown if hormonal contraception used	Ineligible - unknown if hormonal contraception used	Ineligible - unknown if hormonal contraception used	3558	IL2	NA	3.3846774700469124	CVL	MSD	Unpublished	Serum progesterone
Hughes-unpublished	630604	Ptid-630604_Visit-0	0	Luteal	Luteal	20	7.25	NA	NA	Negative	19.6	Positive	8	Positive	Negative	Negative	Negative	Post	Negative	Negative	Negative	Visual	IL-6	21.34343880796805	In	511000000	BCA	Ineligible - unknown if hormonal contraception used	Ineligible - unknown if hormonal contraception used	Ineligible - unknown if hormonal contraception used	3569	IL6	NA	4.415720733632442	CVL	MSD	Unpublished	Serum progesterone
Hughes-unpublished	630604	Ptid-630604_Visit-0	0	Luteal	Luteal	20	7.25	NA	NA	Negative	19.6	Positive	8	Positive	Negative	Negative	Negative	Post	Negative	Negative	Negative	Visual	IL-7	7.058945897043355	In	511000000	BCA	Ineligible - unknown if hormonal contraception used	Ineligible - unknown if hormonal contraception used	Ineligible - unknown if hormonal contraception used	3574	IL7	NA	2.8194527638579	CVL	MSD	Unpublished	Serum progesterone
Hughes-unpublished	630604	Ptid-630604_Visit-0	0	Luteal	Luteal	20	7.25	NA	NA	Negative	19.6	Positive	8	Positive	Negative	Negative	Negative	Post	Negative	Negative	Negative	Visual	CXCL8	4324.588790263245	Above	511000000	BCA	Ineligible - unknown if hormonal contraception used	Ineligible - unknown if hormonal contraception used	Ineligible - unknown if hormonal contraception used	3576	CXCL8	NA	12.078347243202868	CVL	MSD	Unpublished	Serum progesterone
Hughes-unpublished	630604	Ptid-630604_Visit-0	0	Luteal	Luteal	20	7.25	NA	NA	Negative	19.6	Positive	8	Positive	Negative	Negative	Negative	Post	Negative	Negative	Negative	Visual	IL-1RA	902602.8206679727	Above	511000000	BCA	Ineligible - unknown if hormonal contraception used	Ineligible - unknown if hormonal contraception used	Ineligible - unknown if hormonal contraception used	3557	IL1RN	NA	19.783731761470857	CVL	MSD	Unpublished	Serum progesterone
Hughes-unpublished	630604	Ptid-630604_Visit-0	0	Luteal	Luteal	20	7.25	NA	NA	Negative	19.6	Positive	8	Positive	Negative	Negative	Negative	Post	Negative	Negative	Negative	Visual	CXCL10	98.24492973454235	In	511000000	BCA	Ineligible - unknown if hormonal contraception used	Ineligible - unknown if hormonal contraception used	Ineligible - unknown if hormonal contraception used	3627	CXCL10	NA	6.618311048970237	CVL	MSD	Unpublished	Serum progesterone
Hughes-unpublished	630604	Ptid-630604_Visit-0	0	Luteal	Luteal	20	7.25	NA	NA	Negative	19.6	Positive	8	Positive	Negative	Negative	Negative	Post	Negative	Negative	Negative	Visual	CXCL9	139.471825185896	In	511000000	BCA	Ineligible - unknown if hormonal contraception used	Ineligible - unknown if hormonal contraception used	Ineligible - unknown if hormonal contraception used	4283	CXCL9	NA	7.123829901291963	CVL	MSD	Unpublished	Serum progesterone
Hughes-unpublished	630604	Ptid-630604_Visit-0	0	Luteal	Luteal	20	7.25	NA	NA	Negative	19.6	Positive	8	Positive	Negative	Negative	Negative	Post	Negative	Negative	Negative	Visual	CCL3	99.45035441950094	In	511000000	BCA	Ineligible - unknown if hormonal contraception used	Ineligible - unknown if hormonal contraception used	Ineligible - unknown if hormonal contraception used	6348	CCL3	NA	6.6359046074078725	CVL	MSD	Unpublished	Serum progesterone
Hughes-unpublished	630604	Ptid-630604_Visit-0	0	Luteal	Luteal	20	7.25	NA	NA	Negative	19.6	Positive	8	Positive	Negative	Negative	Negative	Post	Negative	Negative	Negative	Visual	CCL4	39.59724306427255	In	511000000	BCA	Ineligible - unknown if hormonal contraception used	Ineligible - unknown if hormonal contraception used	Ineligible - unknown if hormonal contraception used	6351	CCL4	NA	5.307328081859884	CVL	MSD	Unpublished	Serum progesterone
Hughes-unpublished	630604	Ptid-630604_Visit-0	0	Luteal	Luteal	20	7.25	NA	NA	Negative	19.6	Positive	8	Positive	Negative	Negative	Negative	Post	Negative	Negative	Negative	Visual	CCL20	130.6196870786435	In	511000000	BCA	Ineligible - unknown if hormonal contraception used	Ineligible - unknown if hormonal contraception used	Ineligible - unknown if hormonal contraception used	6364	CCL20	NA	7.029228546920965	CVL	MSD	Unpublished	Serum progesterone
Hughes-unpublished	630604	Ptid-630604_Visit-0	0	Luteal	Luteal	20	7.25	NA	NA	Negative	19.6	Positive	8	Positive	Negative	Negative	Negative	Post	Negative	Negative	Negative	Visual	CCL5	196.823210930673	In	511000000	BCA	Ineligible - unknown if hormonal contraception used	Ineligible - unknown if hormonal contraception used	Ineligible - unknown if hormonal contraception used	6352	CCL5	NA	7.620756554354398	CVL	MSD	Unpublished	Serum progesterone
Hughes-unpublished	630604	Ptid-630604_Visit-0	0	Luteal	Luteal	20	7.25	NA	NA	Negative	19.6	Positive	8	Positive	Negative	Negative	Negative	Post	Negative	Negative	Negative	Visual	TNF	13.03494235770345	In	511000000	BCA	Ineligible - unknown if hormonal contraception used	Ineligible - unknown if hormonal contraception used	Ineligible - unknown if hormonal contraception used	7124	TNF	NA	3.7043122979802985	CVL	MSD	Unpublished	Serum progesterone
Hughes-unpublished	630330	Ptid-630330_Visit-3	3	Follicular	Follicular	7	0.17	None	None	Negative	17	Negative	0	Negative	Negative	Negative	Negative	Pre	Negative	Negative	Negative	Visual	IFN-a2a	2	Below	248000000	BCA	Eligible	Eligible	Eligible	3440	IFNA2	NA	1	CVL	MSD	Unpublished	Serum progesterone
Hughes-unpublished	630330	Ptid-630330_Visit-3	3	Follicular	Follicular	7	0.17	None	None	Negative	17	Negative	0	Negative	Negative	Negative	Negative	Pre	Negative	Negative	Negative	Visual	IFNg	2.145293237149635	In	248000000	BCA	Eligible	Eligible	Eligible	3458	IFNG	NA	1.1011748611826697	CVL	MSD	Unpublished	Serum progesterone
Hughes-unpublished	630330	Ptid-630330_Visit-3	3	Follicular	Follicular	7	0.17	None	None	Negative	17	Negative	0	Negative	Negative	Negative	Negative	Pre	Negative	Negative	Negative	Visual	IL-10	0.07	Below	248000000	BCA	Eligible	Eligible	Eligible	3586	IL10	NA	-3.8365012677171206	CVL	MSD	Unpublished	Serum progesterone
Hughes-unpublished	630330	Ptid-630330_Visit-3	3	Follicular	Follicular	7	0.17	None	None	Negative	17	Negative	0	Negative	Negative	Negative	Negative	Pre	Negative	Negative	Negative	Visual	IL-12p70	0.345	Below	248000000	BCA	Eligible	Eligible	Eligible	NA	IL12p70	NA	-1.5353317329965557	CVL	MSD	Unpublished	Serum progesterone
Hughes-unpublished	630330	Ptid-630330_Visit-3	3	Follicular	Follicular	7	0.17	None	None	Negative	17	Negative	0	Negative	Negative	Negative	Negative	Pre	Negative	Negative	Negative	Visual	IL-17A	25.7654828659255	In	248000000	BCA	Eligible	Eligible	Eligible	3605	IL17A	NA	4.687367724900074	CVL	MSD	Unpublished	Serum progesterone
Hughes-unpublished	630330	Ptid-630330_Visit-3	3	Follicular	Follicular	7	0.17	None	None	Negative	17	Negative	0	Negative	Negative	Negative	Negative	Pre	Negative	Negative	Negative	Visual	IL-18	4000.19934225061	In	248000000	BCA	Eligible	Eligible	Eligible	3606	IL18	NA	11.965856180389718	CVL	MSD	Unpublished	Serum progesterone
Hughes-unpublished	630330	Ptid-630330_Visit-3	3	Follicular	Follicular	7	0.17	None	None	Negative	17	Negative	0	Negative	Negative	Negative	Negative	Pre	Negative	Negative	Negative	Visual	IL-1a	66.54017895907695	In	248000000	BCA	Eligible	Eligible	Eligible	3552	IL1A	NA	6.05615384122575	CVL	MSD	Unpublished	Serum progesterone
Hughes-unpublished	630330	Ptid-630330_Visit-3	3	Follicular	Follicular	7	0.17	None	None	Negative	17	Negative	0	Negative	Negative	Negative	Negative	Pre	Negative	Negative	Negative	Visual	IL-1b	13.6135140648804	In	248000000	BCA	Eligible	Eligible	Eligible	3553	IL1B	NA	3.7669676135730983	CVL	MSD	Unpublished	Serum progesterone
Hughes-unpublished	630330	Ptid-630330_Visit-3	3	Follicular	Follicular	7	0.17	None	None	Negative	17	Negative	0	Negative	Negative	Negative	Negative	Pre	Negative	Negative	Negative	Visual	IL-2	4.164772334159105	In	248000000	BCA	Eligible	Eligible	Eligible	3558	IL2	NA	2.0582376333202723	CVL	MSD	Unpublished	Serum progesterone
Hughes-unpublished	630330	Ptid-630330_Visit-3	3	Follicular	Follicular	7	0.17	None	None	Negative	17	Negative	0	Negative	Negative	Negative	Negative	Pre	Negative	Negative	Negative	Visual	IL-6	2.0810381533163698	In	248000000	BCA	Eligible	Eligible	Eligible	3569	IL6	NA	1.0573034153835494	CVL	MSD	Unpublished	Serum progesterone
Hughes-unpublished	630330	Ptid-630330_Visit-3	3	Follicular	Follicular	7	0.17	None	None	Negative	17	Negative	0	Negative	Negative	Negative	Negative	Pre	Negative	Negative	Negative	Visual	IL-7	1.89015933806156	In	248000000	BCA	Eligible	Eligible	Eligible	3574	IL7	NA	0.9185078569552507	CVL	MSD	Unpublished	Serum progesterone
Hughes-unpublished	630330	Ptid-630330_Visit-3	3	Follicular	Follicular	7	0.17	None	None	Negative	17	Negative	0	Negative	Negative	Negative	Negative	Pre	Negative	Negative	Negative	Visual	CXCL8	1902.217037499815	In	248000000	BCA	Eligible	Eligible	Eligible	3576	CXCL8	NA	10.89346614761188	CVL	MSD	Unpublished	Serum progesterone
Hughes-unpublished	630330	Ptid-630330_Visit-3	3	Follicular	Follicular	7	0.17	None	None	Negative	17	Negative	0	Negative	Negative	Negative	Negative	Pre	Negative	Negative	Negative	Visual	IL-1RA	199601.1551502335	In	248000000	BCA	Eligible	Eligible	Eligible	3557	IL1RN	NA	17.606760544434085	CVL	MSD	Unpublished	Serum progesterone
Hughes-unpublished	630330	Ptid-630330_Visit-3	3	Follicular	Follicular	7	0.17	None	None	Negative	17	Negative	0	Negative	Negative	Negative	Negative	Pre	Negative	Negative	Negative	Visual	CXCL10	392.5657883748445	In	248000000	BCA	Eligible	Eligible	Eligible	3627	CXCL10	NA	8.616790638960397	CVL	MSD	Unpublished	Serum progesterone
Hughes-unpublished	630330	Ptid-630330_Visit-3	3	Follicular	Follicular	7	0.17	None	None	Negative	17	Negative	0	Negative	Negative	Negative	Negative	Pre	Negative	Negative	Negative	Visual	CXCL9	152.75163143987248	In	248000000	BCA	Eligible	Eligible	Eligible	4283	CXCL9	NA	7.255043978379414	CVL	MSD	Unpublished	Serum progesterone
Hughes-unpublished	630330	Ptid-630330_Visit-3	3	Follicular	Follicular	7	0.17	None	None	Negative	17	Negative	0	Negative	Negative	Negative	Negative	Pre	Negative	Negative	Negative	Visual	CCL3	146.3653313634725	In	248000000	BCA	Eligible	Eligible	Eligible	6348	CCL3	NA	7.193430061750199	CVL	MSD	Unpublished	Serum progesterone
Hughes-unpublished	630330	Ptid-630330_Visit-3	3	Follicular	Follicular	7	0.17	None	None	Negative	17	Negative	0	Negative	Negative	Negative	Negative	Pre	Negative	Negative	Negative	Visual	CCL4	21.656712046856548	In	248000000	BCA	Eligible	Eligible	Eligible	6351	CCL4	NA	4.436742322424552	CVL	MSD	Unpublished	Serum progesterone
Hughes-unpublished	630330	Ptid-630330_Visit-3	3	Follicular	Follicular	7	0.17	None	None	Negative	17	Negative	0	Negative	Negative	Negative	Negative	Pre	Negative	Negative	Negative	Visual	CCL20	10.04531451127512	In	248000000	BCA	Eligible	Eligible	Eligible	6364	CCL20	NA	3.3284508293670942	CVL	MSD	Unpublished	Serum progesterone
Hughes-unpublished	630330	Ptid-630330_Visit-3	3	Follicular	Follicular	7	0.17	None	None	Negative	17	Negative	0	Negative	Negative	Negative	Negative	Pre	Negative	Negative	Negative	Visual	CCL5	107.1413954819121	In	248000000	BCA	Eligible	Eligible	Eligible	6352	CCL5	NA	6.743372181702084	CVL	MSD	Unpublished	Serum progesterone
Hughes-unpublished	630330	Ptid-630330_Visit-3	3	Follicular	Follicular	7	0.17	None	None	Negative	17	Negative	0	Negative	Negative	Negative	Negative	Pre	Negative	Negative	Negative	Visual	TNF	2.43261514740524	In	248000000	BCA	Eligible	Eligible	Eligible	7124	TNF	NA	1.2825080963357836	CVL	MSD	Unpublished	Serum progesterone
Hughes-unpublished	630343	Ptid-630343_Visit-3	3	Luteal	Luteal	25	15.81	None	None	Negative	19.2	Intermediate	5	Negative	Negative	Negative	Negative	Pre	Negative	Negative	Negative	Visual	IFN-a2a	2	Below	321000000	BCA	Eligible	Eligible	Eligible	3440	IFNA2	NA	1	CVL	MSD	Unpublished	Serum progesterone
Hughes-unpublished	630343	Ptid-630343_Visit-3	3	Luteal	Luteal	25	15.81	None	None	Negative	19.2	Intermediate	5	Negative	Negative	Negative	Negative	Pre	Negative	Negative	Negative	Visual	IFNg	4.58028853603439	In	321000000	BCA	Eligible	Eligible	Eligible	3458	IFNG	NA	2.195438483997803	CVL	MSD	Unpublished	Serum progesterone
Hughes-unpublished	630343	Ptid-630343_Visit-3	3	Luteal	Luteal	25	15.81	None	None	Negative	19.2	Intermediate	5	Negative	Negative	Negative	Negative	Pre	Negative	Negative	Negative	Visual	IL-10	0.1731963241494985	In	321000000	BCA	Eligible	Eligible	Eligible	3586	IL10	NA	-2.5295197836885728	CVL	MSD	Unpublished	Serum progesterone
Hughes-unpublished	630343	Ptid-630343_Visit-3	3	Luteal	Luteal	25	15.81	None	None	Negative	19.2	Intermediate	5	Negative	Negative	Negative	Negative	Pre	Negative	Negative	Negative	Visual	IL-12p70	2.038890079370085	In	321000000	BCA	Eligible	Eligible	Eligible	NA	IL12p70	NA	1.0277839988845108	CVL	MSD	Unpublished	Serum progesterone
Hughes-unpublished	630343	Ptid-630343_Visit-3	3	Luteal	Luteal	25	15.81	None	None	Negative	19.2	Intermediate	5	Negative	Negative	Negative	Negative	Pre	Negative	Negative	Negative	Visual	IL-17A	1.3	Below	321000000	BCA	Eligible	Eligible	Eligible	3605	IL17A	NA	0.37851162325372983	CVL	MSD	Unpublished	Serum progesterone
Hughes-unpublished	630343	Ptid-630343_Visit-3	3	Luteal	Luteal	25	15.81	None	None	Negative	19.2	Intermediate	5	Negative	Negative	Negative	Negative	Pre	Negative	Negative	Negative	Visual	IL-18	242.615510676584	In	321000000	BCA	Eligible	Eligible	Eligible	3606	IL18	NA	7.922527976263134	CVL	MSD	Unpublished	Serum progesterone
Hughes-unpublished	630343	Ptid-630343_Visit-3	3	Luteal	Luteal	25	15.81	None	None	Negative	19.2	Intermediate	5	Negative	Negative	Negative	Negative	Pre	Negative	Negative	Negative	Visual	IL-1a	273.98487719288653	In	321000000	BCA	Eligible	Eligible	Eligible	3552	IL1A	NA	8.09795245448996	CVL	MSD	Unpublished	Serum progesterone
Hughes-unpublished	630343	Ptid-630343_Visit-3	3	Luteal	Luteal	25	15.81	None	None	Negative	19.2	Intermediate	5	Negative	Negative	Negative	Negative	Pre	Negative	Negative	Negative	Visual	IL-1b	127.6836986480925	In	321000000	BCA	Eligible	Eligible	Eligible	3553	IL1B	NA	6.996430537988781	CVL	MSD	Unpublished	Serum progesterone
Hughes-unpublished	630343	Ptid-630343_Visit-3	3	Luteal	Luteal	25	15.81	None	None	Negative	19.2	Intermediate	5	Negative	Negative	Negative	Negative	Pre	Negative	Negative	Negative	Visual	IL-2	6.2904154792669	In	321000000	BCA	Eligible	Eligible	Eligible	3558	IL2	NA	2.6531553096454434	CVL	MSD	Unpublished	Serum progesterone
Hughes-unpublished	630343	Ptid-630343_Visit-3	3	Luteal	Luteal	25	15.81	None	None	Negative	19.2	Intermediate	5	Negative	Negative	Negative	Negative	Pre	Negative	Negative	Negative	Visual	IL-6	8.7661099278514	In	321000000	BCA	Eligible	Eligible	Eligible	3569	IL6	NA	3.1319367705088923	CVL	MSD	Unpublished	Serum progesterone
Hughes-unpublished	630343	Ptid-630343_Visit-3	3	Luteal	Luteal	25	15.81	None	None	Negative	19.2	Intermediate	5	Negative	Negative	Negative	Negative	Pre	Negative	Negative	Negative	Visual	IL-7	0.75	Below	321000000	BCA	Eligible	Eligible	Eligible	3574	IL7	NA	-0.4150374992788438	CVL	MSD	Unpublished	Serum progesterone
Hughes-unpublished	630343	Ptid-630343_Visit-3	3	Luteal	Luteal	25	15.81	None	None	Negative	19.2	Intermediate	5	Negative	Negative	Negative	Negative	Pre	Negative	Negative	Negative	Visual	CXCL8	1033.75445823638	In	321000000	BCA	Eligible	Eligible	Eligible	3576	CXCL8	NA	10.013677835932057	CVL	MSD	Unpublished	Serum progesterone
Hughes-unpublished	630343	Ptid-630343_Visit-3	3	Luteal	Luteal	25	15.81	None	None	Negative	19.2	Intermediate	5	Negative	Negative	Negative	Negative	Pre	Negative	Negative	Negative	Visual	IL-1RA	165131.590229523	In	321000000	BCA	Eligible	Eligible	Eligible	3557	IL1RN	NA	17.33325661351211	CVL	MSD	Unpublished	Serum progesterone
Hughes-unpublished	630343	Ptid-630343_Visit-3	3	Luteal	Luteal	25	15.81	None	None	Negative	19.2	Intermediate	5	Negative	Negative	Negative	Negative	Pre	Negative	Negative	Negative	Visual	CXCL10	15.5588670536326	In	321000000	BCA	Eligible	Eligible	Eligible	3627	CXCL10	NA	3.959665106650172	CVL	MSD	Unpublished	Serum progesterone
Hughes-unpublished	630343	Ptid-630343_Visit-3	3	Luteal	Luteal	25	15.81	None	None	Negative	19.2	Intermediate	5	Negative	Negative	Negative	Negative	Pre	Negative	Negative	Negative	Visual	CXCL9	100.84301677389661	In	321000000	BCA	Eligible	Eligible	Eligible	4283	CXCL9	NA	6.6559673727391	CVL	MSD	Unpublished	Serum progesterone
Hughes-unpublished	630343	Ptid-630343_Visit-3	3	Luteal	Luteal	25	15.81	None	None	Negative	19.2	Intermediate	5	Negative	Negative	Negative	Negative	Pre	Negative	Negative	Negative	Visual	CCL3	29.93731476031015	In	321000000	BCA	Eligible	Eligible	Eligible	6348	CCL3	NA	4.903872918965116	CVL	MSD	Unpublished	Serum progesterone
Hughes-unpublished	630343	Ptid-630343_Visit-3	3	Luteal	Luteal	25	15.81	None	None	Negative	19.2	Intermediate	5	Negative	Negative	Negative	Negative	Pre	Negative	Negative	Negative	Visual	CCL4	7.6983112756267005	In	321000000	BCA	Eligible	Eligible	Eligible	6351	CCL4	NA	2.9445420066545767	CVL	MSD	Unpublished	Serum progesterone
Hughes-unpublished	630343	Ptid-630343_Visit-3	3	Luteal	Luteal	25	15.81	None	None	Negative	19.2	Intermediate	5	Negative	Negative	Negative	Negative	Pre	Negative	Negative	Negative	Visual	CCL20	23.63661899183235	In	321000000	BCA	Eligible	Eligible	Eligible	6364	CCL20	NA	4.562951780463704	CVL	MSD	Unpublished	Serum progesterone
Hughes-unpublished	630343	Ptid-630343_Visit-3	3	Luteal	Luteal	25	15.81	None	None	Negative	19.2	Intermediate	5	Negative	Negative	Negative	Negative	Pre	Negative	Negative	Negative	Visual	CCL5	95.53253458295664	In	321000000	BCA	Eligible	Eligible	Eligible	6352	CCL5	NA	6.577920236287701	CVL	MSD	Unpublished	Serum progesterone
Hughes-unpublished	630343	Ptid-630343_Visit-3	3	Luteal	Luteal	25	15.81	None	None	Negative	19.2	Intermediate	5	Negative	Negative	Negative	Negative	Pre	Negative	Negative	Negative	Visual	TNF	8.45080362402293	In	321000000	BCA	Eligible	Eligible	Eligible	7124	TNF	NA	3.0790885401244545	CVL	MSD	Unpublished	Serum progesterone
Hughes-unpublished	630675	Ptid-630675_Visit-0	0	Follicular	Follicular	8	0.054	None	None	Negative	20.9	Negative	0	Negative	Negative	Negative	Negative	Pre	Negative	Negative	Negative	Visual	IFN-a2a	4.6035549621414695	In	76000000	BCA	Eligible	Eligible	Eligible	3440	IFNA2	NA	2.2027483710581026	CVL	MSD	Unpublished	Serum progesterone
Hughes-unpublished	630675	Ptid-630675_Visit-0	0	Follicular	Follicular	8	0.054	None	None	Negative	20.9	Negative	0	Negative	Negative	Negative	Negative	Pre	Negative	Negative	Negative	Visual	IFNg	0.85	Below	76000000	BCA	Eligible	Eligible	Eligible	3458	IFNG	NA	-0.23446525363702297	CVL	MSD	Unpublished	Serum progesterone
Hughes-unpublished	630675	Ptid-630675_Visit-0	0	Follicular	Follicular	8	0.054	None	None	Negative	20.9	Negative	0	Negative	Negative	Negative	Negative	Pre	Negative	Negative	Negative	Visual	IL-10	0.07	Below	76000000	BCA	Eligible	Eligible	Eligible	3586	IL10	NA	-3.8365012677171206	CVL	MSD	Unpublished	Serum progesterone
Hughes-unpublished	630675	Ptid-630675_Visit-0	0	Follicular	Follicular	8	0.054	None	None	Negative	20.9	Negative	0	Negative	Negative	Negative	Negative	Pre	Negative	Negative	Negative	Visual	IL-12p70	0.345	Below	76000000	BCA	Eligible	Eligible	Eligible	NA	IL12p70	NA	-1.5353317329965557	CVL	MSD	Unpublished	Serum progesterone
Hughes-unpublished	630675	Ptid-630675_Visit-0	0	Follicular	Follicular	8	0.054	None	None	Negative	20.9	Negative	0	Negative	Negative	Negative	Negative	Pre	Negative	Negative	Negative	Visual	IL-17A	5.8455502881505	In	76000000	BCA	Eligible	Eligible	Eligible	3605	IL17A	NA	2.547338843510849	CVL	MSD	Unpublished	Serum progesterone
Hughes-unpublished	630675	Ptid-630675_Visit-0	0	Follicular	Follicular	8	0.054	None	None	Negative	20.9	Negative	0	Negative	Negative	Negative	Negative	Pre	Negative	Negative	Negative	Visual	IL-18	24.446697183035802	In	76000000	BCA	Eligible	Eligible	Eligible	3606	IL18	NA	4.611567661106988	CVL	MSD	Unpublished	Serum progesterone
Hughes-unpublished	630675	Ptid-630675_Visit-0	0	Follicular	Follicular	8	0.054	None	None	Negative	20.9	Negative	0	Negative	Negative	Negative	Negative	Pre	Negative	Negative	Negative	Visual	IL-1a	31.9240872114223	In	76000000	BCA	Eligible	Eligible	Eligible	3552	IL1A	NA	4.996573465187152	CVL	MSD	Unpublished	Serum progesterone
Hughes-unpublished	630675	Ptid-630675_Visit-0	0	Follicular	Follicular	8	0.054	None	None	Negative	20.9	Negative	0	Negative	Negative	Negative	Negative	Pre	Negative	Negative	Negative	Visual	IL-1b	0.140454681260877	In	76000000	BCA	Eligible	Eligible	Eligible	3553	IL1B	NA	-2.831823385557945	CVL	MSD	Unpublished	Serum progesterone
Hughes-unpublished	630675	Ptid-630675_Visit-0	0	Follicular	Follicular	8	0.054	None	None	Negative	20.9	Negative	0	Negative	Negative	Negative	Negative	Pre	Negative	Negative	Negative	Visual	IL-2	0.35	Below	76000000	BCA	Eligible	Eligible	Eligible	3558	IL2	NA	-1.5145731728297582	CVL	MSD	Unpublished	Serum progesterone
Hughes-unpublished	630675	Ptid-630675_Visit-0	0	Follicular	Follicular	8	0.054	None	None	Negative	20.9	Negative	0	Negative	Negative	Negative	Negative	Pre	Negative	Negative	Negative	Visual	IL-6	0.260412790644364	In	76000000	BCA	Eligible	Eligible	Eligible	3569	IL6	NA	-1.941127784071947	CVL	MSD	Unpublished	Serum progesterone
Hughes-unpublished	630675	Ptid-630675_Visit-0	0	Follicular	Follicular	8	0.054	None	None	Negative	20.9	Negative	0	Negative	Negative	Negative	Negative	Pre	Negative	Negative	Negative	Visual	IL-7	3.877320935992325	In	76000000	BCA	Eligible	Eligible	Eligible	3574	IL7	NA	1.9550601556724447	CVL	MSD	Unpublished	Serum progesterone
Hughes-unpublished	630675	Ptid-630675_Visit-0	0	Follicular	Follicular	8	0.054	None	None	Negative	20.9	Negative	0	Negative	Negative	Negative	Negative	Pre	Negative	Negative	Negative	Visual	CXCL8	18.8555250944116	In	76000000	BCA	Eligible	Eligible	Eligible	3576	CXCL8	NA	4.23691542253773	CVL	MSD	Unpublished	Serum progesterone
Hughes-unpublished	630675	Ptid-630675_Visit-0	0	Follicular	Follicular	8	0.054	None	None	Negative	20.9	Negative	0	Negative	Negative	Negative	Negative	Pre	Negative	Negative	Negative	Visual	IL-1RA	4134.580642473445	In	76000000	BCA	Eligible	Eligible	Eligible	3557	IL1RN	NA	12.01352529345289	CVL	MSD	Unpublished	Serum progesterone
Hughes-unpublished	630675	Ptid-630675_Visit-0	0	Follicular	Follicular	8	0.054	None	None	Negative	20.9	Negative	0	Negative	Negative	Negative	Negative	Pre	Negative	Negative	Negative	Visual	CXCL10	71.0093888773775	In	76000000	BCA	Eligible	Eligible	Eligible	3627	CXCL10	NA	6.149937885579501	CVL	MSD	Unpublished	Serum progesterone
Hughes-unpublished	630675	Ptid-630675_Visit-0	0	Follicular	Follicular	8	0.054	None	None	Negative	20.9	Negative	0	Negative	Negative	Negative	Negative	Pre	Negative	Negative	Negative	Visual	CXCL9	12.29338186397615	In	76000000	BCA	Eligible	Eligible	Eligible	4283	CXCL9	NA	3.619809945278863	CVL	MSD	Unpublished	Serum progesterone
Hughes-unpublished	630675	Ptid-630675_Visit-0	0	Follicular	Follicular	8	0.054	None	None	Negative	20.9	Negative	0	Negative	Negative	Negative	Negative	Pre	Negative	Negative	Negative	Visual	CCL3	39.16177102805815	In	76000000	BCA	Eligible	Eligible	Eligible	6348	CCL3	NA	5.291374104865278	CVL	MSD	Unpublished	Serum progesterone
Hughes-unpublished	630675	Ptid-630675_Visit-0	0	Follicular	Follicular	8	0.054	None	None	Negative	20.9	Negative	0	Negative	Negative	Negative	Negative	Pre	Negative	Negative	Negative	Visual	CCL4	10.1299786432298	In	76000000	BCA	Eligible	Eligible	Eligible	6351	CCL4	NA	3.340559227433231	CVL	MSD	Unpublished	Serum progesterone
Hughes-unpublished	630675	Ptid-630675_Visit-0	0	Follicular	Follicular	8	0.054	None	None	Negative	20.9	Negative	0	Negative	Negative	Negative	Negative	Pre	Negative	Negative	Negative	Visual	CCL20	9.23627169147406	In	76000000	BCA	Eligible	Eligible	Eligible	6364	CCL20	NA	3.2073106116327312	CVL	MSD	Unpublished	Serum progesterone
Hughes-unpublished	630675	Ptid-630675_Visit-0	0	Follicular	Follicular	8	0.054	None	None	Negative	20.9	Negative	0	Negative	Negative	Negative	Negative	Pre	Negative	Negative	Negative	Visual	CCL5	1.25	Below	76000000	BCA	Eligible	Eligible	Eligible	6352	CCL5	NA	0.32192809488736235	CVL	MSD	Unpublished	Serum progesterone
Hughes-unpublished	630675	Ptid-630675_Visit-0	0	Follicular	Follicular	8	0.054	None	None	Negative	20.9	Negative	0	Negative	Negative	Negative	Negative	Pre	Negative	Negative	Negative	Visual	TNF	0.255	Below	76000000	BCA	Eligible	Eligible	Eligible	7124	TNF	NA	-1.9714308478032292	CVL	MSD	Unpublished	Serum progesterone
Hughes-unpublished	630398	Ptid-630398_Visit-3	3	Luteal	Luteal	26	10.96	None	None	Negative	18.3	Negative	0	Negative	Negative	Negative	Negative	Pre	Negative	Negative	Negative	Visual	IFN-a2a	2	Below	469000000	BCA	Eligible	Eligible	Eligible	3440	IFNA2	NA	1	CVL	MSD	Unpublished	Serum progesterone
Hughes-unpublished	630398	Ptid-630398_Visit-3	3	Luteal	Luteal	26	10.96	None	None	Negative	18.3	Negative	0	Negative	Negative	Negative	Negative	Pre	Negative	Negative	Negative	Visual	IFNg	0.85	Below	469000000	BCA	Eligible	Eligible	Eligible	3458	IFNG	NA	-0.23446525363702297	CVL	MSD	Unpublished	Serum progesterone
Hughes-unpublished	630398	Ptid-630398_Visit-3	3	Luteal	Luteal	26	10.96	None	None	Negative	18.3	Negative	0	Negative	Negative	Negative	Negative	Pre	Negative	Negative	Negative	Visual	IL-10	0.07	Below	469000000	BCA	Eligible	Eligible	Eligible	3586	IL10	NA	-3.8365012677171206	CVL	MSD	Unpublished	Serum progesterone
Hughes-unpublished	630398	Ptid-630398_Visit-3	3	Luteal	Luteal	26	10.96	None	None	Negative	18.3	Negative	0	Negative	Negative	Negative	Negative	Pre	Negative	Negative	Negative	Visual	IL-12p70	0.7793534914928	In	469000000	BCA	Eligible	Eligible	Eligible	NA	IL12p70	NA	-0.3596502547259427	CVL	MSD	Unpublished	Serum progesterone
Hughes-unpublished	630398	Ptid-630398_Visit-3	3	Luteal	Luteal	26	10.96	None	None	Negative	18.3	Negative	0	Negative	Negative	Negative	Negative	Pre	Negative	Negative	Negative	Visual	IL-17A	1.3	Below	469000000	BCA	Eligible	Eligible	Eligible	3605	IL17A	NA	0.37851162325372983	CVL	MSD	Unpublished	Serum progesterone
Hughes-unpublished	630398	Ptid-630398_Visit-3	3	Luteal	Luteal	26	10.96	None	None	Negative	18.3	Negative	0	Negative	Negative	Negative	Negative	Pre	Negative	Negative	Negative	Visual	IL-18	6.63129067160337	In	469000000	BCA	Eligible	Eligible	Eligible	3606	IL18	NA	2.7292896945160803	CVL	MSD	Unpublished	Serum progesterone
Hughes-unpublished	630398	Ptid-630398_Visit-3	3	Luteal	Luteal	26	10.96	None	None	Negative	18.3	Negative	0	Negative	Negative	Negative	Negative	Pre	Negative	Negative	Negative	Visual	IL-1a	62.0094400853084	In	469000000	BCA	Eligible	Eligible	Eligible	3552	IL1A	NA	5.9544159576052955	CVL	MSD	Unpublished	Serum progesterone
Hughes-unpublished	630398	Ptid-630398_Visit-3	3	Luteal	Luteal	26	10.96	None	None	Negative	18.3	Negative	0	Negative	Negative	Negative	Negative	Pre	Negative	Negative	Negative	Visual	IL-1b	2.002898508913965	In	469000000	BCA	Eligible	Eligible	Eligible	3553	IL1B	NA	1.0020893186063486	CVL	MSD	Unpublished	Serum progesterone
Hughes-unpublished	630398	Ptid-630398_Visit-3	3	Luteal	Luteal	26	10.96	None	None	Negative	18.3	Negative	0	Negative	Negative	Negative	Negative	Pre	Negative	Negative	Negative	Visual	IL-2	1.6234223932796366	In	469000000	BCA	Eligible	Eligible	Eligible	3558	IL2	NA	0.6990384191132386	CVL	MSD	Unpublished	Serum progesterone
Hughes-unpublished	630398	Ptid-630398_Visit-3	3	Luteal	Luteal	26	10.96	None	None	Negative	18.3	Negative	0	Negative	Negative	Negative	Negative	Pre	Negative	Negative	Negative	Visual	IL-6	1.08394390180124	In	469000000	BCA	Eligible	Eligible	Eligible	3569	IL6	NA	0.1162900936960265	CVL	MSD	Unpublished	Serum progesterone
Hughes-unpublished	630398	Ptid-630398_Visit-3	3	Luteal	Luteal	26	10.96	None	None	Negative	18.3	Negative	0	Negative	Negative	Negative	Negative	Pre	Negative	Negative	Negative	Visual	IL-7	0.75	Below	469000000	BCA	Eligible	Eligible	Eligible	3574	IL7	NA	-0.4150374992788438	CVL	MSD	Unpublished	Serum progesterone
Hughes-unpublished	630398	Ptid-630398_Visit-3	3	Luteal	Luteal	26	10.96	None	None	Negative	18.3	Negative	0	Negative	Negative	Negative	Negative	Pre	Negative	Negative	Negative	Visual	CXCL8	145.377300650497	In	469000000	BCA	Eligible	Eligible	Eligible	3576	CXCL8	NA	7.183658212845871	CVL	MSD	Unpublished	Serum progesterone
Hughes-unpublished	630398	Ptid-630398_Visit-3	3	Luteal	Luteal	26	10.96	None	None	Negative	18.3	Negative	0	Negative	Negative	Negative	Negative	Pre	Negative	Negative	Negative	Visual	IL-1RA	4852.106298159935	In	469000000	BCA	Eligible	Eligible	Eligible	3557	IL1RN	NA	12.244395441498984	CVL	MSD	Unpublished	Serum progesterone
Hughes-unpublished	630398	Ptid-630398_Visit-3	3	Luteal	Luteal	26	10.96	None	None	Negative	18.3	Negative	0	Negative	Negative	Negative	Negative	Pre	Negative	Negative	Negative	Visual	CXCL10	133.98589472722648	In	469000000	BCA	Eligible	Eligible	Eligible	3627	CXCL10	NA	7.0659373197250215	CVL	MSD	Unpublished	Serum progesterone
Hughes-unpublished	630398	Ptid-630398_Visit-3	3	Luteal	Luteal	26	10.96	None	None	Negative	18.3	Negative	0	Negative	Negative	Negative	Negative	Pre	Negative	Negative	Negative	Visual	CXCL9	34.845204278350096	In	469000000	BCA	Eligible	Eligible	Eligible	4283	CXCL9	NA	5.12288820751098	CVL	MSD	Unpublished	Serum progesterone
Hughes-unpublished	630398	Ptid-630398_Visit-3	3	Luteal	Luteal	26	10.96	None	None	Negative	18.3	Negative	0	Negative	Negative	Negative	Negative	Pre	Negative	Negative	Negative	Visual	CCL3	7.9651223502932	In	469000000	BCA	Eligible	Eligible	Eligible	6348	CCL3	NA	2.993696522805896	CVL	MSD	Unpublished	Serum progesterone
Hughes-unpublished	630398	Ptid-630398_Visit-3	3	Luteal	Luteal	26	10.96	None	None	Negative	18.3	Negative	0	Negative	Negative	Negative	Negative	Pre	Negative	Negative	Negative	Visual	CCL4	1.24632661028143	In	469000000	BCA	Eligible	Eligible	Eligible	6351	CCL4	NA	0.3176821881750052	CVL	MSD	Unpublished	Serum progesterone
Hughes-unpublished	630398	Ptid-630398_Visit-3	3	Luteal	Luteal	26	10.96	None	None	Negative	18.3	Negative	0	Negative	Negative	Negative	Negative	Pre	Negative	Negative	Negative	Visual	CCL20	42.63893052740185	In	469000000	BCA	Eligible	Eligible	Eligible	6364	CCL20	NA	5.4140993476616694	CVL	MSD	Unpublished	Serum progesterone
Hughes-unpublished	630398	Ptid-630398_Visit-3	3	Luteal	Luteal	26	10.96	None	None	Negative	18.3	Negative	0	Negative	Negative	Negative	Negative	Pre	Negative	Negative	Negative	Visual	CCL5	1.25	Below	469000000	BCA	Eligible	Eligible	Eligible	6352	CCL5	NA	0.32192809488736235	CVL	MSD	Unpublished	Serum progesterone
Hughes-unpublished	630398	Ptid-630398_Visit-3	3	Luteal	Luteal	26	10.96	None	None	Negative	18.3	Negative	0	Negative	Negative	Negative	Negative	Pre	Negative	Negative	Negative	Visual	TNF	4.375979701381826	In	469000000	BCA	Eligible	Eligible	Eligible	7124	TNF	NA	2.129606045995255	CVL	MSD	Unpublished	Serum progesterone
Hughes-unpublished	630066	Ptid-630066_Visit-6	6	Luteal	Luteal	17	11.43	None	None	Negative	18.5	Negative	0	Negative	Negative	Negative	Negative	Pre	Negative	Negative	Negative	Visual	IFN-a2a	2	Below	346000000	BCA	Eligible	Eligible	Eligible	3440	IFNA2	NA	1	CVL	MSD	Unpublished	Serum progesterone
Hughes-unpublished	630066	Ptid-630066_Visit-6	6	Luteal	Luteal	17	11.43	None	None	Negative	18.5	Negative	0	Negative	Negative	Negative	Negative	Pre	Negative	Negative	Negative	Visual	IFNg	0.85	Below	346000000	BCA	Eligible	Eligible	Eligible	3458	IFNG	NA	-0.23446525363702297	CVL	MSD	Unpublished	Serum progesterone
Hughes-unpublished	630066	Ptid-630066_Visit-6	6	Luteal	Luteal	17	11.43	None	None	Negative	18.5	Negative	0	Negative	Negative	Negative	Negative	Pre	Negative	Negative	Negative	Visual	IL-10	0.07	Below	346000000	BCA	Eligible	Eligible	Eligible	3586	IL10	NA	-3.8365012677171206	CVL	MSD	Unpublished	Serum progesterone
Hughes-unpublished	630066	Ptid-630066_Visit-6	6	Luteal	Luteal	17	11.43	None	None	Negative	18.5	Negative	0	Negative	Negative	Negative	Negative	Pre	Negative	Negative	Negative	Visual	IL-12p70	0.345	Below	346000000	BCA	Eligible	Eligible	Eligible	NA	IL12p70	NA	-1.5353317329965557	CVL	MSD	Unpublished	Serum progesterone
Hughes-unpublished	630066	Ptid-630066_Visit-6	6	Luteal	Luteal	17	11.43	None	None	Negative	18.5	Negative	0	Negative	Negative	Negative	Negative	Pre	Negative	Negative	Negative	Visual	IL-17A	1.3	Below	346000000	BCA	Eligible	Eligible	Eligible	3605	IL17A	NA	0.37851162325372983	CVL	MSD	Unpublished	Serum progesterone
Hughes-unpublished	630066	Ptid-630066_Visit-6	6	Luteal	Luteal	17	11.43	None	None	Negative	18.5	Negative	0	Negative	Negative	Negative	Negative	Pre	Negative	Negative	Negative	Visual	IL-18	101.07655736072725	In	346000000	BCA	Eligible	Eligible	Eligible	3606	IL18	NA	6.659304622217268	CVL	MSD	Unpublished	Serum progesterone
Hughes-unpublished	630066	Ptid-630066_Visit-6	6	Luteal	Luteal	17	11.43	None	None	Negative	18.5	Negative	0	Negative	Negative	Negative	Negative	Pre	Negative	Negative	Negative	Visual	IL-1a	46.4354043862916	In	346000000	BCA	Eligible	Eligible	Eligible	3552	IL1A	NA	5.537153293680461	CVL	MSD	Unpublished	Serum progesterone
Hughes-unpublished	630066	Ptid-630066_Visit-6	6	Luteal	Luteal	17	11.43	None	None	Negative	18.5	Negative	0	Negative	Negative	Negative	Negative	Pre	Negative	Negative	Negative	Visual	IL-1b	1.3456428211155451	In	346000000	BCA	Eligible	Eligible	Eligible	3553	IL1B	NA	0.42829552095248696	CVL	MSD	Unpublished	Serum progesterone
Hughes-unpublished	630066	Ptid-630066_Visit-6	6	Luteal	Luteal	17	11.43	None	None	Negative	18.5	Negative	0	Negative	Negative	Negative	Negative	Pre	Negative	Negative	Negative	Visual	IL-2	0.623570455545695	In	346000000	BCA	Eligible	Eligible	Eligible	3558	IL2	NA	-0.681375519397269	CVL	MSD	Unpublished	Serum progesterone
Hughes-unpublished	630066	Ptid-630066_Visit-6	6	Luteal	Luteal	17	11.43	None	None	Negative	18.5	Negative	0	Negative	Negative	Negative	Negative	Pre	Negative	Negative	Negative	Visual	IL-6	0.739906910911597	In	346000000	BCA	Eligible	Eligible	Eligible	3569	IL6	NA	-0.434584320921534	CVL	MSD	Unpublished	Serum progesterone
Hughes-unpublished	630066	Ptid-630066_Visit-6	6	Luteal	Luteal	17	11.43	None	None	Negative	18.5	Negative	0	Negative	Negative	Negative	Negative	Pre	Negative	Negative	Negative	Visual	IL-7	0.75	Below	346000000	BCA	Eligible	Eligible	Eligible	3574	IL7	NA	-0.4150374992788438	CVL	MSD	Unpublished	Serum progesterone
Hughes-unpublished	630066	Ptid-630066_Visit-6	6	Luteal	Luteal	17	11.43	None	None	Negative	18.5	Negative	0	Negative	Negative	Negative	Negative	Pre	Negative	Negative	Negative	Visual	CXCL8	90.88905818428864	In	346000000	BCA	Eligible	Eligible	Eligible	3576	CXCL8	NA	6.506034718752072	CVL	MSD	Unpublished	Serum progesterone
Hughes-unpublished	630066	Ptid-630066_Visit-6	6	Luteal	Luteal	17	11.43	None	None	Negative	18.5	Negative	0	Negative	Negative	Negative	Negative	Pre	Negative	Negative	Negative	Visual	IL-1RA	12794.095586105776	In	346000000	BCA	Eligible	Eligible	Eligible	3557	IL1RN	NA	13.643190546500321	CVL	MSD	Unpublished	Serum progesterone
Hughes-unpublished	630066	Ptid-630066_Visit-6	6	Luteal	Luteal	17	11.43	None	None	Negative	18.5	Negative	0	Negative	Negative	Negative	Negative	Pre	Negative	Negative	Negative	Visual	CXCL10	55.7980957554517	In	346000000	BCA	Eligible	Eligible	Eligible	3627	CXCL10	NA	5.8021439823353	CVL	MSD	Unpublished	Serum progesterone
Hughes-unpublished	630066	Ptid-630066_Visit-6	6	Luteal	Luteal	17	11.43	None	None	Negative	18.5	Negative	0	Negative	Negative	Negative	Negative	Pre	Negative	Negative	Negative	Visual	CXCL9	21.875908659055252	In	346000000	BCA	Eligible	Eligible	Eligible	4283	CXCL9	NA	4.451271038263721	CVL	MSD	Unpublished	Serum progesterone
Hughes-unpublished	630066	Ptid-630066_Visit-6	6	Luteal	Luteal	17	11.43	None	None	Negative	18.5	Negative	0	Negative	Negative	Negative	Negative	Pre	Negative	Negative	Negative	Visual	CCL3	5.803869037236745	In	346000000	BCA	Eligible	Eligible	Eligible	6348	CCL3	NA	2.537014965741536	CVL	MSD	Unpublished	Serum progesterone
Hughes-unpublished	630066	Ptid-630066_Visit-6	6	Luteal	Luteal	17	11.43	None	None	Negative	18.5	Negative	0	Negative	Negative	Negative	Negative	Pre	Negative	Negative	Negative	Visual	CCL4	0.75	Below	346000000	BCA	Eligible	Eligible	Eligible	6351	CCL4	NA	-0.4150374992788438	CVL	MSD	Unpublished	Serum progesterone
Hughes-unpublished	630066	Ptid-630066_Visit-6	6	Luteal	Luteal	17	11.43	None	None	Negative	18.5	Negative	0	Negative	Negative	Negative	Negative	Pre	Negative	Negative	Negative	Visual	CCL20	6.0957601365369545	In	346000000	BCA	Eligible	Eligible	Eligible	6364	CCL20	NA	2.6078061350102155	CVL	MSD	Unpublished	Serum progesterone
Hughes-unpublished	630066	Ptid-630066_Visit-6	6	Luteal	Luteal	17	11.43	None	None	Negative	18.5	Negative	0	Negative	Negative	Negative	Negative	Pre	Negative	Negative	Negative	Visual	CCL5	12.84667737710157	In	346000000	BCA	Eligible	Eligible	Eligible	6352	CCL5	NA	3.6833233685931623	CVL	MSD	Unpublished	Serum progesterone
Hughes-unpublished	630066	Ptid-630066_Visit-6	6	Luteal	Luteal	17	11.43	None	None	Negative	18.5	Negative	0	Negative	Negative	Negative	Negative	Pre	Negative	Negative	Negative	Visual	TNF	0.255	Below	346000000	BCA	Eligible	Eligible	Eligible	7124	TNF	NA	-1.9714308478032292	CVL	MSD	Unpublished	Serum progesterone
Hughes-unpublished	630747	Ptid-630747_Visit-0	0	Luteal	Luteal	19	11.35	None	None	Negative	20.2	Negative	0	Negative	Negative	Negative	Negative	Pre	Negative	Negative	Negative	Visual	IFN-a2a	2	Below	403000000	BCA	Eligible	Eligible	Eligible	3440	IFNA2	NA	1	CVL	MSD	Unpublished	Serum progesterone
Hughes-unpublished	630747	Ptid-630747_Visit-0	0	Luteal	Luteal	19	11.35	None	None	Negative	20.2	Negative	0	Negative	Negative	Negative	Negative	Pre	Negative	Negative	Negative	Visual	IFNg	1.396704391265135	In	403000000	BCA	Eligible	Eligible	Eligible	3458	IFNG	NA	0.4820267105228882	CVL	MSD	Unpublished	Serum progesterone
Hughes-unpublished	630747	Ptid-630747_Visit-0	0	Luteal	Luteal	19	11.35	None	None	Negative	20.2	Negative	0	Negative	Negative	Negative	Negative	Pre	Negative	Negative	Negative	Visual	IL-10	0.07	Below	403000000	BCA	Eligible	Eligible	Eligible	3586	IL10	NA	-3.8365012677171206	CVL	MSD	Unpublished	Serum progesterone
Hughes-unpublished	630747	Ptid-630747_Visit-0	0	Luteal	Luteal	19	11.35	None	None	Negative	20.2	Negative	0	Negative	Negative	Negative	Negative	Pre	Negative	Negative	Negative	Visual	IL-12p70	0.345	Below	403000000	BCA	Eligible	Eligible	Eligible	NA	IL12p70	NA	-1.5353317329965557	CVL	MSD	Unpublished	Serum progesterone
Hughes-unpublished	630747	Ptid-630747_Visit-0	0	Luteal	Luteal	19	11.35	None	None	Negative	20.2	Negative	0	Negative	Negative	Negative	Negative	Pre	Negative	Negative	Negative	Visual	IL-17A	11.4728910714907	In	403000000	BCA	Eligible	Eligible	Eligible	3605	IL17A	NA	3.520157078999447	CVL	MSD	Unpublished	Serum progesterone
Hughes-unpublished	630747	Ptid-630747_Visit-0	0	Luteal	Luteal	19	11.35	None	None	Negative	20.2	Negative	0	Negative	Negative	Negative	Negative	Pre	Negative	Negative	Negative	Visual	IL-18	6437.6987486579	In	403000000	BCA	Eligible	Eligible	Eligible	3606	IL18	NA	12.652329352315515	CVL	MSD	Unpublished	Serum progesterone
Hughes-unpublished	630747	Ptid-630747_Visit-0	0	Luteal	Luteal	19	11.35	None	None	Negative	20.2	Negative	0	Negative	Negative	Negative	Negative	Pre	Negative	Negative	Negative	Visual	IL-1a	42.8907538532026	In	403000000	BCA	Eligible	Eligible	Eligible	3552	IL1A	NA	5.422594768070418	CVL	MSD	Unpublished	Serum progesterone
Hughes-unpublished	630747	Ptid-630747_Visit-0	0	Luteal	Luteal	19	11.35	None	None	Negative	20.2	Negative	0	Negative	Negative	Negative	Negative	Pre	Negative	Negative	Negative	Visual	IL-1b	33.0213237281546	In	403000000	BCA	Eligible	Eligible	Eligible	3553	IL1B	NA	5.0453260497165395	CVL	MSD	Unpublished	Serum progesterone
Hughes-unpublished	630747	Ptid-630747_Visit-0	0	Luteal	Luteal	19	11.35	None	None	Negative	20.2	Negative	0	Negative	Negative	Negative	Negative	Pre	Negative	Negative	Negative	Visual	IL-2	2.03996489580258	In	403000000	BCA	Eligible	Eligible	Eligible	3558	IL2	NA	1.0285443261735934	CVL	MSD	Unpublished	Serum progesterone
Hughes-unpublished	630747	Ptid-630747_Visit-0	0	Luteal	Luteal	19	11.35	None	None	Negative	20.2	Negative	0	Negative	Negative	Negative	Negative	Pre	Negative	Negative	Negative	Visual	IL-6	29.2601877811295	In	403000000	BCA	Eligible	Eligible	Eligible	3569	IL6	NA	4.870867123079927	CVL	MSD	Unpublished	Serum progesterone
Hughes-unpublished	630747	Ptid-630747_Visit-0	0	Luteal	Luteal	19	11.35	None	None	Negative	20.2	Negative	0	Negative	Negative	Negative	Negative	Pre	Negative	Negative	Negative	Visual	IL-7	6.478334500118544	In	403000000	BCA	Eligible	Eligible	Eligible	3574	IL7	NA	2.6956229616809937	CVL	MSD	Unpublished	Serum progesterone
Hughes-unpublished	630747	Ptid-630747_Visit-0	0	Luteal	Luteal	19	11.35	None	None	Negative	20.2	Negative	0	Negative	Negative	Negative	Negative	Pre	Negative	Negative	Negative	Visual	CXCL8	861.0106083298845	In	403000000	BCA	Eligible	Eligible	Eligible	3576	CXCL8	NA	9.74988720264729	CVL	MSD	Unpublished	Serum progesterone
Hughes-unpublished	630747	Ptid-630747_Visit-0	0	Luteal	Luteal	19	11.35	None	None	Negative	20.2	Negative	0	Negative	Negative	Negative	Negative	Pre	Negative	Negative	Negative	Visual	IL-1RA	169245.045391082	In	403000000	BCA	Eligible	Eligible	Eligible	3557	IL1RN	NA	17.3687540742971	CVL	MSD	Unpublished	Serum progesterone
Hughes-unpublished	630747	Ptid-630747_Visit-0	0	Luteal	Luteal	19	11.35	None	None	Negative	20.2	Negative	0	Negative	Negative	Negative	Negative	Pre	Negative	Negative	Negative	Visual	CXCL10	1346.108500347585	In	403000000	BCA	Eligible	Eligible	Eligible	3627	CXCL10	NA	10.394578984806987	CVL	MSD	Unpublished	Serum progesterone
Hughes-unpublished	630747	Ptid-630747_Visit-0	0	Luteal	Luteal	19	11.35	None	None	Negative	20.2	Negative	0	Negative	Negative	Negative	Negative	Pre	Negative	Negative	Negative	Visual	CXCL9	155.906631932036	In	403000000	BCA	Eligible	Eligible	Eligible	4283	CXCL9	NA	7.284538488252751	CVL	MSD	Unpublished	Serum progesterone
Hughes-unpublished	630747	Ptid-630747_Visit-0	0	Luteal	Luteal	19	11.35	None	None	Negative	20.2	Negative	0	Negative	Negative	Negative	Negative	Pre	Negative	Negative	Negative	Visual	CCL3	66.7592170541771	In	403000000	BCA	Eligible	Eligible	Eligible	6348	CCL3	NA	6.06089512989525	CVL	MSD	Unpublished	Serum progesterone
Hughes-unpublished	630747	Ptid-630747_Visit-0	0	Luteal	Luteal	19	11.35	None	None	Negative	20.2	Negative	0	Negative	Negative	Negative	Negative	Pre	Negative	Negative	Negative	Visual	CCL4	17.765746836843448	In	403000000	BCA	Eligible	Eligible	Eligible	6351	CCL4	NA	4.1510264328761135	CVL	MSD	Unpublished	Serum progesterone
Hughes-unpublished	630747	Ptid-630747_Visit-0	0	Luteal	Luteal	19	11.35	None	None	Negative	20.2	Negative	0	Negative	Negative	Negative	Negative	Pre	Negative	Negative	Negative	Visual	CCL20	115.221304809209	In	403000000	BCA	Eligible	Eligible	Eligible	6364	CCL20	NA	6.8482636904159815	CVL	MSD	Unpublished	Serum progesterone
Hughes-unpublished	630747	Ptid-630747_Visit-0	0	Luteal	Luteal	19	11.35	None	None	Negative	20.2	Negative	0	Negative	Negative	Negative	Negative	Pre	Negative	Negative	Negative	Visual	CCL5	95.85684724509646	In	403000000	BCA	Eligible	Eligible	Eligible	6352	CCL5	NA	6.58280958503552	CVL	MSD	Unpublished	Serum progesterone
Hughes-unpublished	630747	Ptid-630747_Visit-0	0	Luteal	Luteal	19	11.35	None	None	Negative	20.2	Negative	0	Negative	Negative	Negative	Negative	Pre	Negative	Negative	Negative	Visual	TNF	1.1015619388696	In	403000000	BCA	Eligible	Eligible	Eligible	7124	TNF	NA	0.139550617497005	CVL	MSD	Unpublished	Serum progesterone
Hughes-unpublished	630750	Ptid-630750_Visit-0	0	Follicular	Follicular	6	0.087	None	None	Negative	18.6	Negative	0	Negative	Negative	Negative	Negative	Pre	Negative	Negative	Negative	Visual	IFN-a2a	2	Below	134000000.00000001	BCA	Eligible	Eligible	Eligible	3440	IFNA2	NA	1	CVL	MSD	Unpublished	Serum progesterone
Hughes-unpublished	630750	Ptid-630750_Visit-0	0	Follicular	Follicular	6	0.087	None	None	Negative	18.6	Negative	0	Negative	Negative	Negative	Negative	Pre	Negative	Negative	Negative	Visual	IFNg	0.85	Below	134000000.00000001	BCA	Eligible	Eligible	Eligible	3458	IFNG	NA	-0.23446525363702297	CVL	MSD	Unpublished	Serum progesterone
Hughes-unpublished	630750	Ptid-630750_Visit-0	0	Follicular	Follicular	6	0.087	None	None	Negative	18.6	Negative	0	Negative	Negative	Negative	Negative	Pre	Negative	Negative	Negative	Visual	IL-10	0.07	Below	134000000.00000001	BCA	Eligible	Eligible	Eligible	3586	IL10	NA	-3.8365012677171206	CVL	MSD	Unpublished	Serum progesterone
Hughes-unpublished	630750	Ptid-630750_Visit-0	0	Follicular	Follicular	6	0.087	None	None	Negative	18.6	Negative	0	Negative	Negative	Negative	Negative	Pre	Negative	Negative	Negative	Visual	IL-12p70	0.345	Below	134000000.00000001	BCA	Eligible	Eligible	Eligible	NA	IL12p70	NA	-1.5353317329965557	CVL	MSD	Unpublished	Serum progesterone
Hughes-unpublished	630750	Ptid-630750_Visit-0	0	Follicular	Follicular	6	0.087	None	None	Negative	18.6	Negative	0	Negative	Negative	Negative	Negative	Pre	Negative	Negative	Negative	Visual	IL-17A	3.31061635944536	In	134000000.00000001	BCA	Eligible	Eligible	Eligible	3605	IL17A	NA	1.7270998381606533	CVL	MSD	Unpublished	Serum progesterone
Hughes-unpublished	630750	Ptid-630750_Visit-0	0	Follicular	Follicular	6	0.087	None	None	Negative	18.6	Negative	0	Negative	Negative	Negative	Negative	Pre	Negative	Negative	Negative	Visual	IL-18	2851.9127544747353	In	134000000.00000001	BCA	Eligible	Eligible	Eligible	3606	IL18	NA	11.477714132288241	CVL	MSD	Unpublished	Serum progesterone
Hughes-unpublished	630750	Ptid-630750_Visit-0	0	Follicular	Follicular	6	0.087	None	None	Negative	18.6	Negative	0	Negative	Negative	Negative	Negative	Pre	Negative	Negative	Negative	Visual	IL-1a	16.213130169840703	In	134000000.00000001	BCA	Eligible	Eligible	Eligible	3552	IL1A	NA	4.019090744937854	CVL	MSD	Unpublished	Serum progesterone
Hughes-unpublished	630750	Ptid-630750_Visit-0	0	Follicular	Follicular	6	0.087	None	None	Negative	18.6	Negative	0	Negative	Negative	Negative	Negative	Pre	Negative	Negative	Negative	Visual	IL-1b	8.92201390656113	In	134000000.00000001	BCA	Eligible	Eligible	Eligible	3553	IL1B	NA	3.1573693968125798	CVL	MSD	Unpublished	Serum progesterone
Hughes-unpublished	630750	Ptid-630750_Visit-0	0	Follicular	Follicular	6	0.087	None	None	Negative	18.6	Negative	0	Negative	Negative	Negative	Negative	Pre	Negative	Negative	Negative	Visual	IL-2	0.35	Below	134000000.00000001	BCA	Eligible	Eligible	Eligible	3558	IL2	NA	-1.5145731728297582	CVL	MSD	Unpublished	Serum progesterone
Hughes-unpublished	630750	Ptid-630750_Visit-0	0	Follicular	Follicular	6	0.087	None	None	Negative	18.6	Negative	0	Negative	Negative	Negative	Negative	Pre	Negative	Negative	Negative	Visual	IL-6	1.15395255659002	In	134000000.00000001	BCA	Eligible	Eligible	Eligible	3569	IL6	NA	0.20658391048311114	CVL	MSD	Unpublished	Serum progesterone
Hughes-unpublished	630750	Ptid-630750_Visit-0	0	Follicular	Follicular	6	0.087	None	None	Negative	18.6	Negative	0	Negative	Negative	Negative	Negative	Pre	Negative	Negative	Negative	Visual	IL-7	0.75	Below	134000000.00000001	BCA	Eligible	Eligible	Eligible	3574	IL7	NA	-0.4150374992788438	CVL	MSD	Unpublished	Serum progesterone
Hughes-unpublished	630750	Ptid-630750_Visit-0	0	Follicular	Follicular	6	0.087	None	None	Negative	18.6	Negative	0	Negative	Negative	Negative	Negative	Pre	Negative	Negative	Negative	Visual	CXCL8	126.38690906708351	In	134000000.00000001	BCA	Eligible	Eligible	Eligible	3576	CXCL8	NA	6.98170322922276	CVL	MSD	Unpublished	Serum progesterone
Hughes-unpublished	630750	Ptid-630750_Visit-0	0	Follicular	Follicular	6	0.087	None	None	Negative	18.6	Negative	0	Negative	Negative	Negative	Negative	Pre	Negative	Negative	Negative	Visual	IL-1RA	113694.82341820849	In	134000000.00000001	BCA	Eligible	Eligible	Eligible	3557	IL1RN	NA	16.794807043540388	CVL	MSD	Unpublished	Serum progesterone
Hughes-unpublished	630750	Ptid-630750_Visit-0	0	Follicular	Follicular	6	0.087	None	None	Negative	18.6	Negative	0	Negative	Negative	Negative	Negative	Pre	Negative	Negative	Negative	Visual	CXCL10	22.0851084597588	In	134000000.00000001	BCA	Eligible	Eligible	Eligible	3627	CXCL10	NA	4.465002012344529	CVL	MSD	Unpublished	Serum progesterone
Hughes-unpublished	630750	Ptid-630750_Visit-0	0	Follicular	Follicular	6	0.087	None	None	Negative	18.6	Negative	0	Negative	Negative	Negative	Negative	Pre	Negative	Negative	Negative	Visual	CXCL9	42.380662287110255	In	134000000.00000001	BCA	Eligible	Eligible	Eligible	4283	CXCL9	NA	5.405334227922218	CVL	MSD	Unpublished	Serum progesterone
Hughes-unpublished	630750	Ptid-630750_Visit-0	0	Follicular	Follicular	6	0.087	None	None	Negative	18.6	Negative	0	Negative	Negative	Negative	Negative	Pre	Negative	Negative	Negative	Visual	CCL3	62.950169706801105	In	134000000.00000001	BCA	Eligible	Eligible	Eligible	6348	CCL3	NA	5.9761383621855915	CVL	MSD	Unpublished	Serum progesterone
Hughes-unpublished	630750	Ptid-630750_Visit-0	0	Follicular	Follicular	6	0.087	None	None	Negative	18.6	Negative	0	Negative	Negative	Negative	Negative	Pre	Negative	Negative	Negative	Visual	CCL4	11.9250886216993	In	134000000.00000001	BCA	Eligible	Eligible	Eligible	6351	CCL4	NA	3.5759280825949644	CVL	MSD	Unpublished	Serum progesterone
Hughes-unpublished	630750	Ptid-630750_Visit-0	0	Follicular	Follicular	6	0.087	None	None	Negative	18.6	Negative	0	Negative	Negative	Negative	Negative	Pre	Negative	Negative	Negative	Visual	CCL20	7.97683712843252	In	134000000.00000001	BCA	Eligible	Eligible	Eligible	6364	CCL20	NA	2.995816821178421	CVL	MSD	Unpublished	Serum progesterone
Hughes-unpublished	630750	Ptid-630750_Visit-0	0	Follicular	Follicular	6	0.087	None	None	Negative	18.6	Negative	0	Negative	Negative	Negative	Negative	Pre	Negative	Negative	Negative	Visual	CCL5	66.3708586091922	In	134000000.00000001	BCA	Eligible	Eligible	Eligible	6352	CCL5	NA	6.052478032719291	CVL	MSD	Unpublished	Serum progesterone
Hughes-unpublished	630750	Ptid-630750_Visit-0	0	Follicular	Follicular	6	0.087	None	None	Negative	18.6	Negative	0	Negative	Negative	Negative	Negative	Pre	Negative	Negative	Negative	Visual	TNF	0.255	Below	134000000.00000001	BCA	Eligible	Eligible	Eligible	7124	TNF	NA	-1.9714308478032292	CVL	MSD	Unpublished	Serum progesterone
Hughes-unpublished	630734	Ptid-630734_Visit-0	0	Follicular	Follicular	6	0.055	None	None	Negative	19.7	Negative	0	Negative	Negative	Negative	Negative	Pre	Negative	Negative	Negative	Visual	IFN-a2a	3.473154533600375	In	582000000	BCA	Eligible	Eligible	Eligible	3440	IFNA2	NA	1.796246603031843	CVL	MSD	Unpublished	Serum progesterone
Hughes-unpublished	630734	Ptid-630734_Visit-0	0	Follicular	Follicular	6	0.055	None	None	Negative	19.7	Negative	0	Negative	Negative	Negative	Negative	Pre	Negative	Negative	Negative	Visual	IFNg	0.85	Below	582000000	BCA	Eligible	Eligible	Eligible	3458	IFNG	NA	-0.23446525363702297	CVL	MSD	Unpublished	Serum progesterone
Hughes-unpublished	630734	Ptid-630734_Visit-0	0	Follicular	Follicular	6	0.055	None	None	Negative	19.7	Negative	0	Negative	Negative	Negative	Negative	Pre	Negative	Negative	Negative	Visual	IL-10	0.07	Below	582000000	BCA	Eligible	Eligible	Eligible	3586	IL10	NA	-3.8365012677171206	CVL	MSD	Unpublished	Serum progesterone
Hughes-unpublished	630734	Ptid-630734_Visit-0	0	Follicular	Follicular	6	0.055	None	None	Negative	19.7	Negative	0	Negative	Negative	Negative	Negative	Pre	Negative	Negative	Negative	Visual	IL-12p70	0.345	Below	582000000	BCA	Eligible	Eligible	Eligible	NA	IL12p70	NA	-1.5353317329965557	CVL	MSD	Unpublished	Serum progesterone
Hughes-unpublished	630734	Ptid-630734_Visit-0	0	Follicular	Follicular	6	0.055	None	None	Negative	19.7	Negative	0	Negative	Negative	Negative	Negative	Pre	Negative	Negative	Negative	Visual	IL-17A	6.133745182907051	In	582000000	BCA	Eligible	Eligible	Eligible	3605	IL17A	NA	2.616768233283706	CVL	MSD	Unpublished	Serum progesterone
Hughes-unpublished	630734	Ptid-630734_Visit-0	0	Follicular	Follicular	6	0.055	None	None	Negative	19.7	Negative	0	Negative	Negative	Negative	Negative	Pre	Negative	Negative	Negative	Visual	IL-18	395.436932790196	In	582000000	BCA	Eligible	Eligible	Eligible	3606	IL18	NA	8.62730381113256	CVL	MSD	Unpublished	Serum progesterone
Hughes-unpublished	630734	Ptid-630734_Visit-0	0	Follicular	Follicular	6	0.055	None	None	Negative	19.7	Negative	0	Negative	Negative	Negative	Negative	Pre	Negative	Negative	Negative	Visual	IL-1a	59.191651158238756	In	582000000	BCA	Eligible	Eligible	Eligible	3552	IL1A	NA	5.887321796383248	CVL	MSD	Unpublished	Serum progesterone
Hughes-unpublished	630734	Ptid-630734_Visit-0	0	Follicular	Follicular	6	0.055	None	None	Negative	19.7	Negative	0	Negative	Negative	Negative	Negative	Pre	Negative	Negative	Negative	Visual	IL-1b	8.55789757285361	In	582000000	BCA	Eligible	Eligible	Eligible	3553	IL1B	NA	3.0972564118405255	CVL	MSD	Unpublished	Serum progesterone
Hughes-unpublished	630734	Ptid-630734_Visit-0	0	Follicular	Follicular	6	0.055	None	None	Negative	19.7	Negative	0	Negative	Negative	Negative	Negative	Pre	Negative	Negative	Negative	Visual	IL-2	0.35	Below	582000000	BCA	Eligible	Eligible	Eligible	3558	IL2	NA	-1.5145731728297582	CVL	MSD	Unpublished	Serum progesterone
Hughes-unpublished	630734	Ptid-630734_Visit-0	0	Follicular	Follicular	6	0.055	None	None	Negative	19.7	Negative	0	Negative	Negative	Negative	Negative	Pre	Negative	Negative	Negative	Visual	IL-6	8.753811153887945	In	582000000	BCA	Eligible	Eligible	Eligible	3569	IL6	NA	3.1299112610288122	CVL	MSD	Unpublished	Serum progesterone
Hughes-unpublished	630734	Ptid-630734_Visit-0	0	Follicular	Follicular	6	0.055	None	None	Negative	19.7	Negative	0	Negative	Negative	Negative	Negative	Pre	Negative	Negative	Negative	Visual	IL-7	2.559737907956415	In	582000000	BCA	Eligible	Eligible	Eligible	3574	IL7	NA	1.3559960999718739	CVL	MSD	Unpublished	Serum progesterone
Hughes-unpublished	630734	Ptid-630734_Visit-0	0	Follicular	Follicular	6	0.055	None	None	Negative	19.7	Negative	0	Negative	Negative	Negative	Negative	Pre	Negative	Negative	Negative	Visual	CXCL8	265.1366512643775	In	582000000	BCA	Eligible	Eligible	Eligible	3576	CXCL8	NA	8.0505923052552	CVL	MSD	Unpublished	Serum progesterone
Hughes-unpublished	630734	Ptid-630734_Visit-0	0	Follicular	Follicular	6	0.055	None	None	Negative	19.7	Negative	0	Negative	Negative	Negative	Negative	Pre	Negative	Negative	Negative	Visual	IL-1RA	22936.72595721555	In	582000000	BCA	Eligible	Eligible	Eligible	3557	IL1RN	NA	14.485371851880055	CVL	MSD	Unpublished	Serum progesterone
Hughes-unpublished	630734	Ptid-630734_Visit-0	0	Follicular	Follicular	6	0.055	None	None	Negative	19.7	Negative	0	Negative	Negative	Negative	Negative	Pre	Negative	Negative	Negative	Visual	CXCL10	145.8320453260805	In	582000000	BCA	Eligible	Eligible	Eligible	3627	CXCL10	NA	7.188163963987914	CVL	MSD	Unpublished	Serum progesterone
Hughes-unpublished	630734	Ptid-630734_Visit-0	0	Follicular	Follicular	6	0.055	None	None	Negative	19.7	Negative	0	Negative	Negative	Negative	Negative	Pre	Negative	Negative	Negative	Visual	CXCL9	83.5438225228144	In	582000000	BCA	Eligible	Eligible	Eligible	4283	CXCL9	NA	6.384461249981838	CVL	MSD	Unpublished	Serum progesterone
Hughes-unpublished	630734	Ptid-630734_Visit-0	0	Follicular	Follicular	6	0.055	None	None	Negative	19.7	Negative	0	Negative	Negative	Negative	Negative	Pre	Negative	Negative	Negative	Visual	CCL3	41.850047226919195	In	582000000	BCA	Eligible	Eligible	Eligible	6348	CCL3	NA	5.387157345715638	CVL	MSD	Unpublished	Serum progesterone
Hughes-unpublished	630734	Ptid-630734_Visit-0	0	Follicular	Follicular	6	0.055	None	None	Negative	19.7	Negative	0	Negative	Negative	Negative	Negative	Pre	Negative	Negative	Negative	Visual	CCL4	9.316568852379726	In	582000000	BCA	Eligible	Eligible	Eligible	6351	CCL4	NA	3.219798730516158	CVL	MSD	Unpublished	Serum progesterone
Hughes-unpublished	630734	Ptid-630734_Visit-0	0	Follicular	Follicular	6	0.055	None	None	Negative	19.7	Negative	0	Negative	Negative	Negative	Negative	Pre	Negative	Negative	Negative	Visual	CCL20	29.63208938758435	In	582000000	BCA	Eligible	Eligible	Eligible	6364	CCL20	NA	4.889088450610506	CVL	MSD	Unpublished	Serum progesterone
Hughes-unpublished	630734	Ptid-630734_Visit-0	0	Follicular	Follicular	6	0.055	None	None	Negative	19.7	Negative	0	Negative	Negative	Negative	Negative	Pre	Negative	Negative	Negative	Visual	CCL5	35.44816190334185	In	582000000	BCA	Eligible	Eligible	Eligible	6352	CCL5	NA	5.147638916098711	CVL	MSD	Unpublished	Serum progesterone
Hughes-unpublished	630734	Ptid-630734_Visit-0	0	Follicular	Follicular	6	0.055	None	None	Negative	19.7	Negative	0	Negative	Negative	Negative	Negative	Pre	Negative	Negative	Negative	Visual	TNF	0.255	Below	582000000	BCA	Eligible	Eligible	Eligible	7124	TNF	NA	-1.9714308478032292	CVL	MSD	Unpublished	Serum progesterone
Hughes-unpublished	630372	Ptid-630372_Visit-3	3	Follicular	Follicular	5	0.1	None	None	Negative	16.6	Positive	8	Negative	Negative	Negative	Negative	Pre	Negative	Negative	Negative	Visual	IFN-a2a	2	Below	512000000	BCA	Eligible	Eligible	Eligible	3440	IFNA2	NA	1	CVL	MSD	Unpublished	Serum progesterone
Hughes-unpublished	630372	Ptid-630372_Visit-3	3	Follicular	Follicular	5	0.1	None	None	Negative	16.6	Positive	8	Negative	Negative	Negative	Negative	Pre	Negative	Negative	Negative	Visual	IFNg	0.85	Below	512000000	BCA	Eligible	Eligible	Eligible	3458	IFNG	NA	-0.23446525363702297	CVL	MSD	Unpublished	Serum progesterone
Hughes-unpublished	630372	Ptid-630372_Visit-3	3	Follicular	Follicular	5	0.1	None	None	Negative	16.6	Positive	8	Negative	Negative	Negative	Negative	Pre	Negative	Negative	Negative	Visual	IL-10	0.07	Below	512000000	BCA	Eligible	Eligible	Eligible	3586	IL10	NA	-3.8365012677171206	CVL	MSD	Unpublished	Serum progesterone
Hughes-unpublished	630372	Ptid-630372_Visit-3	3	Follicular	Follicular	5	0.1	None	None	Negative	16.6	Positive	8	Negative	Negative	Negative	Negative	Pre	Negative	Negative	Negative	Visual	IL-12p70	0.345	Below	512000000	BCA	Eligible	Eligible	Eligible	NA	IL12p70	NA	-1.5353317329965557	CVL	MSD	Unpublished	Serum progesterone
Hughes-unpublished	630372	Ptid-630372_Visit-3	3	Follicular	Follicular	5	0.1	None	None	Negative	16.6	Positive	8	Negative	Negative	Negative	Negative	Pre	Negative	Negative	Negative	Visual	IL-17A	1.3	Below	512000000	BCA	Eligible	Eligible	Eligible	3605	IL17A	NA	0.37851162325372983	CVL	MSD	Unpublished	Serum progesterone
Hughes-unpublished	630372	Ptid-630372_Visit-3	3	Follicular	Follicular	5	0.1	None	None	Negative	16.6	Positive	8	Negative	Negative	Negative	Negative	Pre	Negative	Negative	Negative	Visual	IL-18	89.0403520713764	In	512000000	BCA	Eligible	Eligible	Eligible	3606	IL18	NA	6.476387392089074	CVL	MSD	Unpublished	Serum progesterone
Hughes-unpublished	630372	Ptid-630372_Visit-3	3	Follicular	Follicular	5	0.1	None	None	Negative	16.6	Positive	8	Negative	Negative	Negative	Negative	Pre	Negative	Negative	Negative	Visual	IL-1a	231.5070906757745	In	512000000	BCA	Eligible	Eligible	Eligible	3552	IL1A	NA	7.854912571278015	CVL	MSD	Unpublished	Serum progesterone
Hughes-unpublished	630372	Ptid-630372_Visit-3	3	Follicular	Follicular	5	0.1	None	None	Negative	16.6	Positive	8	Negative	Negative	Negative	Negative	Pre	Negative	Negative	Negative	Visual	IL-1b	15.53612843078025	In	512000000	BCA	Eligible	Eligible	Eligible	3553	IL1B	NA	3.9575551269725997	CVL	MSD	Unpublished	Serum progesterone
Hughes-unpublished	630372	Ptid-630372_Visit-3	3	Follicular	Follicular	5	0.1	None	None	Negative	16.6	Positive	8	Negative	Negative	Negative	Negative	Pre	Negative	Negative	Negative	Visual	IL-2	1.513356108449425	In	512000000	BCA	Eligible	Eligible	Eligible	3558	IL2	NA	0.5977515086671463	CVL	MSD	Unpublished	Serum progesterone
Hughes-unpublished	630372	Ptid-630372_Visit-3	3	Follicular	Follicular	5	0.1	None	None	Negative	16.6	Positive	8	Negative	Negative	Negative	Negative	Pre	Negative	Negative	Negative	Visual	IL-6	1.6425097551286099	In	512000000	BCA	Eligible	Eligible	Eligible	3569	IL6	NA	0.7159019389700558	CVL	MSD	Unpublished	Serum progesterone
Hughes-unpublished	630372	Ptid-630372_Visit-3	3	Follicular	Follicular	5	0.1	None	None	Negative	16.6	Positive	8	Negative	Negative	Negative	Negative	Pre	Negative	Negative	Negative	Visual	IL-7	0.75	Below	512000000	BCA	Eligible	Eligible	Eligible	3574	IL7	NA	-0.4150374992788438	CVL	MSD	Unpublished	Serum progesterone
Hughes-unpublished	630372	Ptid-630372_Visit-3	3	Follicular	Follicular	5	0.1	None	None	Negative	16.6	Positive	8	Negative	Negative	Negative	Negative	Pre	Negative	Negative	Negative	Visual	CXCL8	232.9263520544545	In	512000000	BCA	Eligible	Eligible	Eligible	3576	CXCL8	NA	7.863730057436948	CVL	MSD	Unpublished	Serum progesterone
Hughes-unpublished	630372	Ptid-630372_Visit-3	3	Follicular	Follicular	5	0.1	None	None	Negative	16.6	Positive	8	Negative	Negative	Negative	Negative	Pre	Negative	Negative	Negative	Visual	IL-1RA	107676.1744578865	In	512000000	BCA	Eligible	Eligible	Eligible	3557	IL1RN	NA	16.716339534030773	CVL	MSD	Unpublished	Serum progesterone
Hughes-unpublished	630372	Ptid-630372_Visit-3	3	Follicular	Follicular	5	0.1	None	None	Negative	16.6	Positive	8	Negative	Negative	Negative	Negative	Pre	Negative	Negative	Negative	Visual	CXCL10	0.801611356165072	In	512000000	BCA	Eligible	Eligible	Eligible	3627	CXCL10	NA	-0.3190251480221769	CVL	MSD	Unpublished	Serum progesterone
Hughes-unpublished	630372	Ptid-630372_Visit-3	3	Follicular	Follicular	5	0.1	None	None	Negative	16.6	Positive	8	Negative	Negative	Negative	Negative	Pre	Negative	Negative	Negative	Visual	CXCL9	87.28479642872216	In	512000000	BCA	Eligible	Eligible	Eligible	4283	CXCL9	NA	6.447658476954494	CVL	MSD	Unpublished	Serum progesterone
Hughes-unpublished	630372	Ptid-630372_Visit-3	3	Follicular	Follicular	5	0.1	None	None	Negative	16.6	Positive	8	Negative	Negative	Negative	Negative	Pre	Negative	Negative	Negative	Visual	CCL3	20.606112764036148	In	512000000	BCA	Eligible	Eligible	Eligible	6348	CCL3	NA	4.3650004685183585	CVL	MSD	Unpublished	Serum progesterone
Hughes-unpublished	630372	Ptid-630372_Visit-3	3	Follicular	Follicular	5	0.1	None	None	Negative	16.6	Positive	8	Negative	Negative	Negative	Negative	Pre	Negative	Negative	Negative	Visual	CCL4	4.783796837101759	In	512000000	BCA	Eligible	Eligible	Eligible	6351	CCL4	NA	2.2581561210724796	CVL	MSD	Unpublished	Serum progesterone
Hughes-unpublished	630372	Ptid-630372_Visit-3	3	Follicular	Follicular	5	0.1	None	None	Negative	16.6	Positive	8	Negative	Negative	Negative	Negative	Pre	Negative	Negative	Negative	Visual	CCL20	1.605306474120695	In	512000000	BCA	Eligible	Eligible	Eligible	6364	CCL20	NA	0.6828487531017222	CVL	MSD	Unpublished	Serum progesterone
Hughes-unpublished	630372	Ptid-630372_Visit-3	3	Follicular	Follicular	5	0.1	None	None	Negative	16.6	Positive	8	Negative	Negative	Negative	Negative	Pre	Negative	Negative	Negative	Visual	CCL5	68.3265413014299	In	512000000	BCA	Eligible	Eligible	Eligible	6352	CCL5	NA	6.0943741941341845	CVL	MSD	Unpublished	Serum progesterone
Hughes-unpublished	630372	Ptid-630372_Visit-3	3	Follicular	Follicular	5	0.1	None	None	Negative	16.6	Positive	8	Negative	Negative	Negative	Negative	Pre	Negative	Negative	Negative	Visual	TNF	0.700074047960599	In	512000000	BCA	Eligible	Eligible	Eligible	7124	TNF	NA	-0.5144205685788625	CVL	MSD	Unpublished	Serum progesterone
Hughes-unpublished	630428	Ptid-630428_Visit-3	3	Other	Other	59	0.025	None	None	Negative	17.9	Negative	0	Negative	Negative	Negative	Negative	Pre	Negative	Negative	Negative	Visual	IFN-a2a	2	Below	362000000	BCA	Ineligible - irregular or no menstruation	Ineligible - irregular or no menstruation	Ineligible - irregular or no menstruation	3440	IFNA2	NA	1	CVL	MSD	Unpublished	Serum progesterone
Hughes-unpublished	630428	Ptid-630428_Visit-3	3	Other	Other	59	0.025	None	None	Negative	17.9	Negative	0	Negative	Negative	Negative	Negative	Pre	Negative	Negative	Negative	Visual	IFNg	0.85	Below	362000000	BCA	Ineligible - irregular or no menstruation	Ineligible - irregular or no menstruation	Ineligible - irregular or no menstruation	3458	IFNG	NA	-0.23446525363702297	CVL	MSD	Unpublished	Serum progesterone
Hughes-unpublished	630428	Ptid-630428_Visit-3	3	Other	Other	59	0.025	None	None	Negative	17.9	Negative	0	Negative	Negative	Negative	Negative	Pre	Negative	Negative	Negative	Visual	IL-10	0.07	Below	362000000	BCA	Ineligible - irregular or no menstruation	Ineligible - irregular or no menstruation	Ineligible - irregular or no menstruation	3586	IL10	NA	-3.8365012677171206	CVL	MSD	Unpublished	Serum progesterone
Hughes-unpublished	630428	Ptid-630428_Visit-3	3	Other	Other	59	0.025	None	None	Negative	17.9	Negative	0	Negative	Negative	Negative	Negative	Pre	Negative	Negative	Negative	Visual	IL-12p70	0.345	Below	362000000	BCA	Ineligible - irregular or no menstruation	Ineligible - irregular or no menstruation	Ineligible - irregular or no menstruation	NA	IL12p70	NA	-1.5353317329965557	CVL	MSD	Unpublished	Serum progesterone
Hughes-unpublished	630428	Ptid-630428_Visit-3	3	Other	Other	59	0.025	None	None	Negative	17.9	Negative	0	Negative	Negative	Negative	Negative	Pre	Negative	Negative	Negative	Visual	IL-17A	1.3	Below	362000000	BCA	Ineligible - irregular or no menstruation	Ineligible - irregular or no menstruation	Ineligible - irregular or no menstruation	3605	IL17A	NA	0.37851162325372983	CVL	MSD	Unpublished	Serum progesterone
Hughes-unpublished	630428	Ptid-630428_Visit-3	3	Other	Other	59	0.025	None	None	Negative	17.9	Negative	0	Negative	Negative	Negative	Negative	Pre	Negative	Negative	Negative	Visual	IL-18	47.711648142867006	In	362000000	BCA	Ineligible - irregular or no menstruation	Ineligible - irregular or no menstruation	Ineligible - irregular or no menstruation	3606	IL18	NA	5.576269618276691	CVL	MSD	Unpublished	Serum progesterone
Hughes-unpublished	630428	Ptid-630428_Visit-3	3	Other	Other	59	0.025	None	None	Negative	17.9	Negative	0	Negative	Negative	Negative	Negative	Pre	Negative	Negative	Negative	Visual	IL-1a	65.8249655022252	In	362000000	BCA	Ineligible - irregular or no menstruation	Ineligible - irregular or no menstruation	Ineligible - irregular or no menstruation	3552	IL1A	NA	6.040562955066309	CVL	MSD	Unpublished	Serum progesterone
Hughes-unpublished	630428	Ptid-630428_Visit-3	3	Other	Other	59	0.025	None	None	Negative	17.9	Negative	0	Negative	Negative	Negative	Negative	Pre	Negative	Negative	Negative	Visual	IL-1b	0.306376214920355	In	362000000	BCA	Ineligible - irregular or no menstruation	Ineligible - irregular or no menstruation	Ineligible - irregular or no menstruation	3553	IL1B	NA	-1.7066237948451177	CVL	MSD	Unpublished	Serum progesterone
Hughes-unpublished	630428	Ptid-630428_Visit-3	3	Other	Other	59	0.025	None	None	Negative	17.9	Negative	0	Negative	Negative	Negative	Negative	Pre	Negative	Negative	Negative	Visual	IL-2	0.35	Below	362000000	BCA	Ineligible - irregular or no menstruation	Ineligible - irregular or no menstruation	Ineligible - irregular or no menstruation	3558	IL2	NA	-1.5145731728297582	CVL	MSD	Unpublished	Serum progesterone
Hughes-unpublished	630428	Ptid-630428_Visit-3	3	Other	Other	59	0.025	None	None	Negative	17.9	Negative	0	Negative	Negative	Negative	Negative	Pre	Negative	Negative	Negative	Visual	IL-6	0.165	Below	362000000	BCA	Ineligible - irregular or no menstruation	Ineligible - irregular or no menstruation	Ineligible - irregular or no menstruation	3569	IL6	NA	-2.599462070416271	CVL	MSD	Unpublished	Serum progesterone
Hughes-unpublished	630428	Ptid-630428_Visit-3	3	Other	Other	59	0.025	None	None	Negative	17.9	Negative	0	Negative	Negative	Negative	Negative	Pre	Negative	Negative	Negative	Visual	IL-7	2.3148519806095598	In	362000000	BCA	Ineligible - irregular or no menstruation	Ineligible - irregular or no menstruation	Ineligible - irregular or no menstruation	3574	IL7	NA	1.2109199456808257	CVL	MSD	Unpublished	Serum progesterone
Hughes-unpublished	630428	Ptid-630428_Visit-3	3	Other	Other	59	0.025	None	None	Negative	17.9	Negative	0	Negative	Negative	Negative	Negative	Pre	Negative	Negative	Negative	Visual	CXCL8	59.904512548137305	In	362000000	BCA	Ineligible - irregular or no menstruation	Ineligible - irregular or no menstruation	Ineligible - irregular or no menstruation	3576	CXCL8	NA	5.904592778796393	CVL	MSD	Unpublished	Serum progesterone
Hughes-unpublished	630428	Ptid-630428_Visit-3	3	Other	Other	59	0.025	None	None	Negative	17.9	Negative	0	Negative	Negative	Negative	Negative	Pre	Negative	Negative	Negative	Visual	IL-1RA	7779.70888507585	In	362000000	BCA	Ineligible - irregular or no menstruation	Ineligible - irregular or no menstruation	Ineligible - irregular or no menstruation	3557	IL1RN	NA	12.925500455565679	CVL	MSD	Unpublished	Serum progesterone
Hughes-unpublished	630428	Ptid-630428_Visit-3	3	Other	Other	59	0.025	None	None	Negative	17.9	Negative	0	Negative	Negative	Negative	Negative	Pre	Negative	Negative	Negative	Visual	CXCL10	107.5093613355793	In	362000000	BCA	Ineligible - irregular or no menstruation	Ineligible - irregular or no menstruation	Ineligible - irregular or no menstruation	3627	CXCL10	NA	6.748318477165311	CVL	MSD	Unpublished	Serum progesterone
Hughes-unpublished	630428	Ptid-630428_Visit-3	3	Other	Other	59	0.025	None	None	Negative	17.9	Negative	0	Negative	Negative	Negative	Negative	Pre	Negative	Negative	Negative	Visual	CXCL9	16.2941531360754	In	362000000	BCA	Ineligible - irregular or no menstruation	Ineligible - irregular or no menstruation	Ineligible - irregular or no menstruation	4283	CXCL9	NA	4.026282467023152	CVL	MSD	Unpublished	Serum progesterone
Hughes-unpublished	630428	Ptid-630428_Visit-3	3	Other	Other	59	0.025	None	None	Negative	17.9	Negative	0	Negative	Negative	Negative	Negative	Pre	Negative	Negative	Negative	Visual	CCL3	9.0142167872749	In	362000000	BCA	Ineligible - irregular or no menstruation	Ineligible - irregular or no menstruation	Ineligible - irregular or no menstruation	6348	CCL3	NA	3.1722021465437935	CVL	MSD	Unpublished	Serum progesterone
Hughes-unpublished	630428	Ptid-630428_Visit-3	3	Other	Other	59	0.025	None	None	Negative	17.9	Negative	0	Negative	Negative	Negative	Negative	Pre	Negative	Negative	Negative	Visual	CCL4	2.0876211252842003	In	362000000	BCA	Ineligible - irregular or no menstruation	Ineligible - irregular or no menstruation	Ineligible - irregular or no menstruation	6351	CCL4	NA	1.0618599062225103	CVL	MSD	Unpublished	Serum progesterone
Hughes-unpublished	630428	Ptid-630428_Visit-3	3	Other	Other	59	0.025	None	None	Negative	17.9	Negative	0	Negative	Negative	Negative	Negative	Pre	Negative	Negative	Negative	Visual	CCL20	3.930088558897965	In	362000000	BCA	Ineligible - irregular or no menstruation	Ineligible - irregular or no menstruation	Ineligible - irregular or no menstruation	6364	CCL20	NA	1.97456182190969	CVL	MSD	Unpublished	Serum progesterone
Hughes-unpublished	630428	Ptid-630428_Visit-3	3	Other	Other	59	0.025	None	None	Negative	17.9	Negative	0	Negative	Negative	Negative	Negative	Pre	Negative	Negative	Negative	Visual	CCL5	1.89968766506212	In	362000000	BCA	Ineligible - irregular or no menstruation	Ineligible - irregular or no menstruation	Ineligible - irregular or no menstruation	6352	CCL5	NA	0.9257622390263718	CVL	MSD	Unpublished	Serum progesterone
Hughes-unpublished	630428	Ptid-630428_Visit-3	3	Other	Other	59	0.025	None	None	Negative	17.9	Negative	0	Negative	Negative	Negative	Negative	Pre	Negative	Negative	Negative	Visual	TNF	0.255	Below	362000000	BCA	Ineligible - irregular or no menstruation	Ineligible - irregular or no menstruation	Ineligible - irregular or no menstruation	7124	TNF	NA	-1.9714308478032292	CVL	MSD	Unpublished	Serum progesterone
Hughes-unpublished	630763	Ptid-630763_Visit-0	0	Luteal	Luteal	23	13.39	None	None	Negative	18.5	Negative	0	Negative	Negative	Negative	Negative	Pre	Negative	Negative	Negative	Visual	IFN-a2a	2	Below	600000000	BCA	Eligible	Eligible	Eligible	3440	IFNA2	NA	1	CVL	MSD	Unpublished	Serum progesterone
Hughes-unpublished	630763	Ptid-630763_Visit-0	0	Luteal	Luteal	23	13.39	None	None	Negative	18.5	Negative	0	Negative	Negative	Negative	Negative	Pre	Negative	Negative	Negative	Visual	IFNg	1.29407820372731	In	600000000	BCA	Eligible	Eligible	Eligible	3458	IFNG	NA	0.37192480490415064	CVL	MSD	Unpublished	Serum progesterone
Hughes-unpublished	630763	Ptid-630763_Visit-0	0	Luteal	Luteal	23	13.39	None	None	Negative	18.5	Negative	0	Negative	Negative	Negative	Negative	Pre	Negative	Negative	Negative	Visual	IL-10	0.07	Below	600000000	BCA	Eligible	Eligible	Eligible	3586	IL10	NA	-3.8365012677171206	CVL	MSD	Unpublished	Serum progesterone
Hughes-unpublished	630763	Ptid-630763_Visit-0	0	Luteal	Luteal	23	13.39	None	None	Negative	18.5	Negative	0	Negative	Negative	Negative	Negative	Pre	Negative	Negative	Negative	Visual	IL-12p70	0.345	Below	600000000	BCA	Eligible	Eligible	Eligible	NA	IL12p70	NA	-1.5353317329965557	CVL	MSD	Unpublished	Serum progesterone
Hughes-unpublished	630763	Ptid-630763_Visit-0	0	Luteal	Luteal	23	13.39	None	None	Negative	18.5	Negative	0	Negative	Negative	Negative	Negative	Pre	Negative	Negative	Negative	Visual	IL-17A	2.507070532798095	In	600000000	BCA	Eligible	Eligible	Eligible	3605	IL17A	NA	1.326002584878123	CVL	MSD	Unpublished	Serum progesterone
Hughes-unpublished	630763	Ptid-630763_Visit-0	0	Luteal	Luteal	23	13.39	None	None	Negative	18.5	Negative	0	Negative	Negative	Negative	Negative	Pre	Negative	Negative	Negative	Visual	IL-18	133.1880691098475	In	600000000	BCA	Eligible	Eligible	Eligible	3606	IL18	NA	7.057321042401759	CVL	MSD	Unpublished	Serum progesterone
Hughes-unpublished	630763	Ptid-630763_Visit-0	0	Luteal	Luteal	23	13.39	None	None	Negative	18.5	Negative	0	Negative	Negative	Negative	Negative	Pre	Negative	Negative	Negative	Visual	IL-1a	106.68899699329239	In	600000000	BCA	Eligible	Eligible	Eligible	3552	IL1A	NA	6.737267586164444	CVL	MSD	Unpublished	Serum progesterone
Hughes-unpublished	630763	Ptid-630763_Visit-0	0	Luteal	Luteal	23	13.39	None	None	Negative	18.5	Negative	0	Negative	Negative	Negative	Negative	Pre	Negative	Negative	Negative	Visual	IL-1b	9.20038626012515	In	600000000	BCA	Eligible	Eligible	Eligible	3553	IL1B	NA	3.201694431155438	CVL	MSD	Unpublished	Serum progesterone
Hughes-unpublished	630763	Ptid-630763_Visit-0	0	Luteal	Luteal	23	13.39	None	None	Negative	18.5	Negative	0	Negative	Negative	Negative	Negative	Pre	Negative	Negative	Negative	Visual	IL-2	2.08557575058631	In	600000000	BCA	Eligible	Eligible	Eligible	3558	IL2	NA	1.0604457135747816	CVL	MSD	Unpublished	Serum progesterone
Hughes-unpublished	630763	Ptid-630763_Visit-0	0	Luteal	Luteal	23	13.39	None	None	Negative	18.5	Negative	0	Negative	Negative	Negative	Negative	Pre	Negative	Negative	Negative	Visual	IL-6	22.4124315252972	In	600000000	BCA	Eligible	Eligible	Eligible	3569	IL6	NA	4.4862272702502795	CVL	MSD	Unpublished	Serum progesterone
Hughes-unpublished	630763	Ptid-630763_Visit-0	0	Luteal	Luteal	23	13.39	None	None	Negative	18.5	Negative	0	Negative	Negative	Negative	Negative	Pre	Negative	Negative	Negative	Visual	IL-7	0.75	Below	600000000	BCA	Eligible	Eligible	Eligible	3574	IL7	NA	-0.4150374992788438	CVL	MSD	Unpublished	Serum progesterone
Hughes-unpublished	630763	Ptid-630763_Visit-0	0	Luteal	Luteal	23	13.39	None	None	Negative	18.5	Negative	0	Negative	Negative	Negative	Negative	Pre	Negative	Negative	Negative	Visual	CXCL8	1434.73843120637	In	600000000	BCA	Eligible	Eligible	Eligible	3576	CXCL8	NA	10.486572026163635	CVL	MSD	Unpublished	Serum progesterone
Hughes-unpublished	630763	Ptid-630763_Visit-0	0	Luteal	Luteal	23	13.39	None	None	Negative	18.5	Negative	0	Negative	Negative	Negative	Negative	Pre	Negative	Negative	Negative	Visual	IL-1RA	19774.1716061341	In	600000000	BCA	Eligible	Eligible	Eligible	3557	IL1RN	NA	14.27132963709175	CVL	MSD	Unpublished	Serum progesterone
Hughes-unpublished	630763	Ptid-630763_Visit-0	0	Luteal	Luteal	23	13.39	None	None	Negative	18.5	Negative	0	Negative	Negative	Negative	Negative	Pre	Negative	Negative	Negative	Visual	CXCL10	539.2316548081935	In	600000000	BCA	Eligible	Eligible	Eligible	3627	CXCL10	NA	9.07476138008962	CVL	MSD	Unpublished	Serum progesterone
Hughes-unpublished	630763	Ptid-630763_Visit-0	0	Luteal	Luteal	23	13.39	None	None	Negative	18.5	Negative	0	Negative	Negative	Negative	Negative	Pre	Negative	Negative	Negative	Visual	CXCL9	53.2172282706751	In	600000000	BCA	Eligible	Eligible	Eligible	4283	CXCL9	NA	5.7338214668731204	CVL	MSD	Unpublished	Serum progesterone
Hughes-unpublished	630763	Ptid-630763_Visit-0	0	Luteal	Luteal	23	13.39	None	None	Negative	18.5	Negative	0	Negative	Negative	Negative	Negative	Pre	Negative	Negative	Negative	Visual	CCL3	13.910087287468151	In	600000000	BCA	Eligible	Eligible	Eligible	6348	CCL3	NA	3.79805956788055	CVL	MSD	Unpublished	Serum progesterone
Hughes-unpublished	630763	Ptid-630763_Visit-0	0	Luteal	Luteal	23	13.39	None	None	Negative	18.5	Negative	0	Negative	Negative	Negative	Negative	Pre	Negative	Negative	Negative	Visual	CCL4	6.12454767177732	In	600000000	BCA	Eligible	Eligible	Eligible	6351	CCL4	NA	2.614603297865257	CVL	MSD	Unpublished	Serum progesterone
Hughes-unpublished	630763	Ptid-630763_Visit-0	0	Luteal	Luteal	23	13.39	None	None	Negative	18.5	Negative	0	Negative	Negative	Negative	Negative	Pre	Negative	Negative	Negative	Visual	CCL20	521.0833763002945	In	600000000	BCA	Eligible	Eligible	Eligible	6364	CCL20	NA	9.025370420150258	CVL	MSD	Unpublished	Serum progesterone
Hughes-unpublished	630763	Ptid-630763_Visit-0	0	Luteal	Luteal	23	13.39	None	None	Negative	18.5	Negative	0	Negative	Negative	Negative	Negative	Pre	Negative	Negative	Negative	Visual	CCL5	10.91839696970487	In	600000000	BCA	Eligible	Eligible	Eligible	6352	CCL5	NA	3.4486891513628875	CVL	MSD	Unpublished	Serum progesterone
Hughes-unpublished	630763	Ptid-630763_Visit-0	0	Luteal	Luteal	23	13.39	None	None	Negative	18.5	Negative	0	Negative	Negative	Negative	Negative	Pre	Negative	Negative	Negative	Visual	TNF	1.8424698137062951	In	600000000	BCA	Eligible	Eligible	Eligible	7124	TNF	NA	0.8816409829713742	CVL	MSD	Unpublished	Serum progesterone
Hughes-unpublished	630776	Ptid-630776_Visit-0	0	Follicular	Follicular	7	0.439	None	None	Negative	16.7	Negative	0	Negative	Negative	Negative	Negative	Pre	Negative	Negative	Negative	Visual	IFN-a2a	2	Below	419000000	BCA	Eligible	Eligible	Eligible	3440	IFNA2	NA	1	CVL	MSD	Unpublished	Serum progesterone
Hughes-unpublished	630776	Ptid-630776_Visit-0	0	Follicular	Follicular	7	0.439	None	None	Negative	16.7	Negative	0	Negative	Negative	Negative	Negative	Pre	Negative	Negative	Negative	Visual	IFNg	39.22399815340785	In	419000000	BCA	Eligible	Eligible	Eligible	3458	IFNG	NA	5.293664693704227	CVL	MSD	Unpublished	Serum progesterone
Hughes-unpublished	630776	Ptid-630776_Visit-0	0	Follicular	Follicular	7	0.439	None	None	Negative	16.7	Negative	0	Negative	Negative	Negative	Negative	Pre	Negative	Negative	Negative	Visual	IL-10	0.5714612518467266	In	419000000	BCA	Eligible	Eligible	Eligible	3586	IL10	NA	-0.8072724156317714	CVL	MSD	Unpublished	Serum progesterone
Hughes-unpublished	630776	Ptid-630776_Visit-0	0	Follicular	Follicular	7	0.439	None	None	Negative	16.7	Negative	0	Negative	Negative	Negative	Negative	Pre	Negative	Negative	Negative	Visual	IL-12p70	3.2588547066649953	In	419000000	BCA	Eligible	Eligible	Eligible	NA	IL12p70	NA	1.7043650321481099	CVL	MSD	Unpublished	Serum progesterone
Hughes-unpublished	630776	Ptid-630776_Visit-0	0	Follicular	Follicular	7	0.439	None	None	Negative	16.7	Negative	0	Negative	Negative	Negative	Negative	Pre	Negative	Negative	Negative	Visual	IL-17A	59.48229117836095	In	419000000	BCA	Eligible	Eligible	Eligible	3605	IL17A	NA	5.894388314032858	CVL	MSD	Unpublished	Serum progesterone
Hughes-unpublished	630776	Ptid-630776_Visit-0	0	Follicular	Follicular	7	0.439	None	None	Negative	16.7	Negative	0	Negative	Negative	Negative	Negative	Pre	Negative	Negative	Negative	Visual	IL-18	2402.97562545222	In	419000000	BCA	Eligible	Eligible	Eligible	3606	IL18	NA	11.230606299248238	CVL	MSD	Unpublished	Serum progesterone
Hughes-unpublished	630776	Ptid-630776_Visit-0	0	Follicular	Follicular	7	0.439	None	None	Negative	16.7	Negative	0	Negative	Negative	Negative	Negative	Pre	Negative	Negative	Negative	Visual	IL-1a	110.0951153189425	In	419000000	BCA	Eligible	Eligible	Eligible	3552	IL1A	NA	6.782606650852592	CVL	MSD	Unpublished	Serum progesterone
Hughes-unpublished	630776	Ptid-630776_Visit-0	0	Follicular	Follicular	7	0.439	None	None	Negative	16.7	Negative	0	Negative	Negative	Negative	Negative	Pre	Negative	Negative	Negative	Visual	IL-1b	64.6519627130071	In	419000000	BCA	Eligible	Eligible	Eligible	3553	IL1B	NA	6.014622263118415	CVL	MSD	Unpublished	Serum progesterone
Hughes-unpublished	630776	Ptid-630776_Visit-0	0	Follicular	Follicular	7	0.439	None	None	Negative	16.7	Negative	0	Negative	Negative	Negative	Negative	Pre	Negative	Negative	Negative	Visual	IL-2	19.4181279869819	In	419000000	BCA	Eligible	Eligible	Eligible	3558	IL2	NA	4.279332218709519	CVL	MSD	Unpublished	Serum progesterone
Hughes-unpublished	630776	Ptid-630776_Visit-0	0	Follicular	Follicular	7	0.439	None	None	Negative	16.7	Negative	0	Negative	Negative	Negative	Negative	Pre	Negative	Negative	Negative	Visual	IL-6	3.1452791348092903	In	419000000	BCA	Eligible	Eligible	Eligible	3569	IL6	NA	1.65318805797421	CVL	MSD	Unpublished	Serum progesterone
Hughes-unpublished	630776	Ptid-630776_Visit-0	0	Follicular	Follicular	7	0.439	None	None	Negative	16.7	Negative	0	Negative	Negative	Negative	Negative	Pre	Negative	Negative	Negative	Visual	IL-7	6.683886848748765	In	419000000	BCA	Eligible	Eligible	Eligible	3574	IL7	NA	2.740687310279594	CVL	MSD	Unpublished	Serum progesterone
Hughes-unpublished	630776	Ptid-630776_Visit-0	0	Follicular	Follicular	7	0.439	None	None	Negative	16.7	Negative	0	Negative	Negative	Negative	Negative	Pre	Negative	Negative	Negative	Visual	CXCL8	4931.14434666098	Above	419000000	BCA	Eligible	Eligible	Eligible	3576	CXCL8	NA	12.267706769333195	CVL	MSD	Unpublished	Serum progesterone
Hughes-unpublished	630776	Ptid-630776_Visit-0	0	Follicular	Follicular	7	0.439	None	None	Negative	16.7	Negative	0	Negative	Negative	Negative	Negative	Pre	Negative	Negative	Negative	Visual	IL-1RA	252453.581795726	In	419000000	BCA	Eligible	Eligible	Eligible	3557	IL1RN	NA	17.9456586208386	CVL	MSD	Unpublished	Serum progesterone
Hughes-unpublished	630776	Ptid-630776_Visit-0	0	Follicular	Follicular	7	0.439	None	None	Negative	16.7	Negative	0	Negative	Negative	Negative	Negative	Pre	Negative	Negative	Negative	Visual	CXCL10	1062.28157670359	In	419000000	BCA	Eligible	Eligible	Eligible	3627	CXCL10	NA	10.052950513581907	CVL	MSD	Unpublished	Serum progesterone
Hughes-unpublished	630776	Ptid-630776_Visit-0	0	Follicular	Follicular	7	0.439	None	None	Negative	16.7	Negative	0	Negative	Negative	Negative	Negative	Pre	Negative	Negative	Negative	Visual	CXCL9	329.73402714616606	In	419000000	BCA	Eligible	Eligible	Eligible	4283	CXCL9	NA	8.36515896444442	CVL	MSD	Unpublished	Serum progesterone
Hughes-unpublished	630776	Ptid-630776_Visit-0	0	Follicular	Follicular	7	0.439	None	None	Negative	16.7	Negative	0	Negative	Negative	Negative	Negative	Pre	Negative	Negative	Negative	Visual	CCL3	51.04186628766635	In	419000000	BCA	Eligible	Eligible	Eligible	6348	CCL3	NA	5.673609175454422	CVL	MSD	Unpublished	Serum progesterone
Hughes-unpublished	630776	Ptid-630776_Visit-0	0	Follicular	Follicular	7	0.439	None	None	Negative	16.7	Negative	0	Negative	Negative	Negative	Negative	Pre	Negative	Negative	Negative	Visual	CCL4	11.68425436693005	In	419000000	BCA	Eligible	Eligible	Eligible	6351	CCL4	NA	3.546493766067982	CVL	MSD	Unpublished	Serum progesterone
Hughes-unpublished	630776	Ptid-630776_Visit-0	0	Follicular	Follicular	7	0.439	None	None	Negative	16.7	Negative	0	Negative	Negative	Negative	Negative	Pre	Negative	Negative	Negative	Visual	CCL20	46.91875340388735	In	419000000	BCA	Eligible	Eligible	Eligible	6364	CCL20	NA	5.552092777437046	CVL	MSD	Unpublished	Serum progesterone
Hughes-unpublished	630776	Ptid-630776_Visit-0	0	Follicular	Follicular	7	0.439	None	None	Negative	16.7	Negative	0	Negative	Negative	Negative	Negative	Pre	Negative	Negative	Negative	Visual	CCL5	121.127822652406	In	419000000	BCA	Eligible	Eligible	Eligible	6352	CCL5	NA	6.920386475057436	CVL	MSD	Unpublished	Serum progesterone
Hughes-unpublished	630776	Ptid-630776_Visit-0	0	Follicular	Follicular	7	0.439	None	None	Negative	16.7	Negative	0	Negative	Negative	Negative	Negative	Pre	Negative	Negative	Negative	Visual	TNF	17.475326198908	In	419000000	BCA	Eligible	Eligible	Eligible	7124	TNF	NA	4.127247480454006	CVL	MSD	Unpublished	Serum progesterone
Hughes-unpublished	630486	Ptid-630486_Visit-3	3	Follicular	Follicular	10	0.025	None	None	Negative	16.5	Negative	0	Negative	Negative	Negative	Negative	Pre	Negative	Negative	Negative	Visual	IFN-a2a	2	Below	723000000	BCA	Eligible	Eligible	Eligible	3440	IFNA2	NA	1	CVL	MSD	Unpublished	Serum progesterone
Hughes-unpublished	630486	Ptid-630486_Visit-3	3	Follicular	Follicular	10	0.025	None	None	Negative	16.5	Negative	0	Negative	Negative	Negative	Negative	Pre	Negative	Negative	Negative	Visual	IFNg	0.85	Below	723000000	BCA	Eligible	Eligible	Eligible	3458	IFNG	NA	-0.23446525363702297	CVL	MSD	Unpublished	Serum progesterone
Hughes-unpublished	630486	Ptid-630486_Visit-3	3	Follicular	Follicular	10	0.025	None	None	Negative	16.5	Negative	0	Negative	Negative	Negative	Negative	Pre	Negative	Negative	Negative	Visual	IL-10	0.07	Below	723000000	BCA	Eligible	Eligible	Eligible	3586	IL10	NA	-3.8365012677171206	CVL	MSD	Unpublished	Serum progesterone
Hughes-unpublished	630486	Ptid-630486_Visit-3	3	Follicular	Follicular	10	0.025	None	None	Negative	16.5	Negative	0	Negative	Negative	Negative	Negative	Pre	Negative	Negative	Negative	Visual	IL-12p70	0.345	Below	723000000	BCA	Eligible	Eligible	Eligible	NA	IL12p70	NA	-1.5353317329965557	CVL	MSD	Unpublished	Serum progesterone
Hughes-unpublished	630486	Ptid-630486_Visit-3	3	Follicular	Follicular	10	0.025	None	None	Negative	16.5	Negative	0	Negative	Negative	Negative	Negative	Pre	Negative	Negative	Negative	Visual	IL-17A	1.3	Below	723000000	BCA	Eligible	Eligible	Eligible	3605	IL17A	NA	0.37851162325372983	CVL	MSD	Unpublished	Serum progesterone
Hughes-unpublished	630486	Ptid-630486_Visit-3	3	Follicular	Follicular	10	0.025	None	None	Negative	16.5	Negative	0	Negative	Negative	Negative	Negative	Pre	Negative	Negative	Negative	Visual	IL-18	407.8932869855045	In	723000000	BCA	Eligible	Eligible	Eligible	3606	IL18	NA	8.672047953555278	CVL	MSD	Unpublished	Serum progesterone
Hughes-unpublished	630486	Ptid-630486_Visit-3	3	Follicular	Follicular	10	0.025	None	None	Negative	16.5	Negative	0	Negative	Negative	Negative	Negative	Pre	Negative	Negative	Negative	Visual	IL-1a	43.2986559907108	In	723000000	BCA	Eligible	Eligible	Eligible	3552	IL1A	NA	5.436250338646989	CVL	MSD	Unpublished	Serum progesterone
Hughes-unpublished	630486	Ptid-630486_Visit-3	3	Follicular	Follicular	10	0.025	None	None	Negative	16.5	Negative	0	Negative	Negative	Negative	Negative	Pre	Negative	Negative	Negative	Visual	IL-1b	3.223530107030615	In	723000000	BCA	Eligible	Eligible	Eligible	3553	IL1B	NA	1.6886414579900093	CVL	MSD	Unpublished	Serum progesterone
Hughes-unpublished	630486	Ptid-630486_Visit-3	3	Follicular	Follicular	10	0.025	None	None	Negative	16.5	Negative	0	Negative	Negative	Negative	Negative	Pre	Negative	Negative	Negative	Visual	IL-2	3.35466079214884	In	723000000	BCA	Eligible	Eligible	Eligible	3558	IL2	NA	1.7461668951212972	CVL	MSD	Unpublished	Serum progesterone
Hughes-unpublished	630486	Ptid-630486_Visit-3	3	Follicular	Follicular	10	0.025	None	None	Negative	16.5	Negative	0	Negative	Negative	Negative	Negative	Pre	Negative	Negative	Negative	Visual	IL-6	8.05760260771737	In	723000000	BCA	Eligible	Eligible	Eligible	3569	IL6	NA	3.010350655075384	CVL	MSD	Unpublished	Serum progesterone
Hughes-unpublished	630486	Ptid-630486_Visit-3	3	Follicular	Follicular	10	0.025	None	None	Negative	16.5	Negative	0	Negative	Negative	Negative	Negative	Pre	Negative	Negative	Negative	Visual	IL-7	2.02995500508246	In	723000000	BCA	Eligible	Eligible	Eligible	3574	IL7	NA	1.0214477497435455	CVL	MSD	Unpublished	Serum progesterone
Hughes-unpublished	630486	Ptid-630486_Visit-3	3	Follicular	Follicular	10	0.025	None	None	Negative	16.5	Negative	0	Negative	Negative	Negative	Negative	Pre	Negative	Negative	Negative	Visual	CXCL8	776.3862002507251	In	723000000	BCA	Eligible	Eligible	Eligible	3576	CXCL8	NA	9.60063066510763	CVL	MSD	Unpublished	Serum progesterone
Hughes-unpublished	630486	Ptid-630486_Visit-3	3	Follicular	Follicular	10	0.025	None	None	Negative	16.5	Negative	0	Negative	Negative	Negative	Negative	Pre	Negative	Negative	Negative	Visual	IL-1RA	48281.445541063404	In	723000000	BCA	Eligible	Eligible	Eligible	3557	IL1RN	NA	15.559181250416696	CVL	MSD	Unpublished	Serum progesterone
Hughes-unpublished	630486	Ptid-630486_Visit-3	3	Follicular	Follicular	10	0.025	None	None	Negative	16.5	Negative	0	Negative	Negative	Negative	Negative	Pre	Negative	Negative	Negative	Visual	CXCL10	214.495318971603	In	723000000	BCA	Eligible	Eligible	Eligible	3627	CXCL10	NA	7.744802353256449	CVL	MSD	Unpublished	Serum progesterone
Hughes-unpublished	630486	Ptid-630486_Visit-3	3	Follicular	Follicular	10	0.025	None	None	Negative	16.5	Negative	0	Negative	Negative	Negative	Negative	Pre	Negative	Negative	Negative	Visual	CXCL9	58.41693039191385	In	723000000	BCA	Eligible	Eligible	Eligible	4283	CXCL9	NA	5.868314646400693	CVL	MSD	Unpublished	Serum progesterone
Hughes-unpublished	630486	Ptid-630486_Visit-3	3	Follicular	Follicular	10	0.025	None	None	Negative	16.5	Negative	0	Negative	Negative	Negative	Negative	Pre	Negative	Negative	Negative	Visual	CCL3	22.23299378795075	In	723000000	BCA	Eligible	Eligible	Eligible	6348	CCL3	NA	4.474630322704393	CVL	MSD	Unpublished	Serum progesterone
Hughes-unpublished	630486	Ptid-630486_Visit-3	3	Follicular	Follicular	10	0.025	None	None	Negative	16.5	Negative	0	Negative	Negative	Negative	Negative	Pre	Negative	Negative	Negative	Visual	CCL4	8.14603927131893	In	723000000	BCA	Eligible	Eligible	Eligible	6351	CCL4	NA	3.026098769460466	CVL	MSD	Unpublished	Serum progesterone
Hughes-unpublished	630486	Ptid-630486_Visit-3	3	Follicular	Follicular	10	0.025	None	None	Negative	16.5	Negative	0	Negative	Negative	Negative	Negative	Pre	Negative	Negative	Negative	Visual	CCL20	84.47798324046614	In	723000000	BCA	Eligible	Eligible	Eligible	6364	CCL20	NA	6.400503488251955	CVL	MSD	Unpublished	Serum progesterone
Hughes-unpublished	630486	Ptid-630486_Visit-3	3	Follicular	Follicular	10	0.025	None	None	Negative	16.5	Negative	0	Negative	Negative	Negative	Negative	Pre	Negative	Negative	Negative	Visual	CCL5	14.91401967311365	In	723000000	BCA	Eligible	Eligible	Eligible	6352	CCL5	NA	3.8985972445873665	CVL	MSD	Unpublished	Serum progesterone
Hughes-unpublished	630486	Ptid-630486_Visit-3	3	Follicular	Follicular	10	0.025	None	None	Negative	16.5	Negative	0	Negative	Negative	Negative	Negative	Pre	Negative	Negative	Negative	Visual	TNF	1.7508045654621056	In	723000000	BCA	Eligible	Eligible	Eligible	7124	TNF	NA	0.808018051118928	CVL	MSD	Unpublished	Serum progesterone
Hughes-unpublished	630499	Ptid-630499_Visit-3	3	Luteal	Luteal	31	20.58	None	None	Negative	17.9	Negative	0	Negative	Negative	Negative	Negative	Pre	Negative	Negative	Negative	Visual	IFN-a2a	2	Below	277000000	BCA	Eligible	Eligible	Eligible	3440	IFNA2	NA	1	CVL	MSD	Unpublished	Serum progesterone
Hughes-unpublished	630499	Ptid-630499_Visit-3	3	Luteal	Luteal	31	20.58	None	None	Negative	17.9	Negative	0	Negative	Negative	Negative	Negative	Pre	Negative	Negative	Negative	Visual	IFNg	0.85	Below	277000000	BCA	Eligible	Eligible	Eligible	3458	IFNG	NA	-0.23446525363702297	CVL	MSD	Unpublished	Serum progesterone
Hughes-unpublished	630499	Ptid-630499_Visit-3	3	Luteal	Luteal	31	20.58	None	None	Negative	17.9	Negative	0	Negative	Negative	Negative	Negative	Pre	Negative	Negative	Negative	Visual	IL-10	0.07	Below	277000000	BCA	Eligible	Eligible	Eligible	3586	IL10	NA	-3.8365012677171206	CVL	MSD	Unpublished	Serum progesterone
Hughes-unpublished	630499	Ptid-630499_Visit-3	3	Luteal	Luteal	31	20.58	None	None	Negative	17.9	Negative	0	Negative	Negative	Negative	Negative	Pre	Negative	Negative	Negative	Visual	IL-12p70	0.345	Below	277000000	BCA	Eligible	Eligible	Eligible	NA	IL12p70	NA	-1.5353317329965557	CVL	MSD	Unpublished	Serum progesterone
Hughes-unpublished	630499	Ptid-630499_Visit-3	3	Luteal	Luteal	31	20.58	None	None	Negative	17.9	Negative	0	Negative	Negative	Negative	Negative	Pre	Negative	Negative	Negative	Visual	IL-17A	3.4462497950147952	In	277000000	BCA	Eligible	Eligible	Eligible	3605	IL17A	NA	1.7850272764230184	CVL	MSD	Unpublished	Serum progesterone
Hughes-unpublished	630499	Ptid-630499_Visit-3	3	Luteal	Luteal	31	20.58	None	None	Negative	17.9	Negative	0	Negative	Negative	Negative	Negative	Pre	Negative	Negative	Negative	Visual	IL-18	631.6332383243105	In	277000000	BCA	Eligible	Eligible	Eligible	3606	IL18	NA	9.30294328165673	CVL	MSD	Unpublished	Serum progesterone
Hughes-unpublished	630499	Ptid-630499_Visit-3	3	Luteal	Luteal	31	20.58	None	None	Negative	17.9	Negative	0	Negative	Negative	Negative	Negative	Pre	Negative	Negative	Negative	Visual	IL-1a	131.811802247988	In	277000000	BCA	Eligible	Eligible	Eligible	3552	IL1A	NA	7.042335742839443	CVL	MSD	Unpublished	Serum progesterone
Hughes-unpublished	630499	Ptid-630499_Visit-3	3	Luteal	Luteal	31	20.58	None	None	Negative	17.9	Negative	0	Negative	Negative	Negative	Negative	Pre	Negative	Negative	Negative	Visual	IL-1b	10.558973927208651	In	277000000	BCA	Eligible	Eligible	Eligible	3553	IL1B	NA	3.4003977418895786	CVL	MSD	Unpublished	Serum progesterone
Hughes-unpublished	630499	Ptid-630499_Visit-3	3	Luteal	Luteal	31	20.58	None	None	Negative	17.9	Negative	0	Negative	Negative	Negative	Negative	Pre	Negative	Negative	Negative	Visual	IL-2	3.35527091980133	In	277000000	BCA	Eligible	Eligible	Eligible	3558	IL2	NA	1.7464292608736687	CVL	MSD	Unpublished	Serum progesterone
Hughes-unpublished	630499	Ptid-630499_Visit-3	3	Luteal	Luteal	31	20.58	None	None	Negative	17.9	Negative	0	Negative	Negative	Negative	Negative	Pre	Negative	Negative	Negative	Visual	IL-6	7.10521410152704	In	277000000	BCA	Eligible	Eligible	Eligible	3569	IL6	NA	2.828878122875159	CVL	MSD	Unpublished	Serum progesterone
Hughes-unpublished	630499	Ptid-630499_Visit-3	3	Luteal	Luteal	31	20.58	None	None	Negative	17.9	Negative	0	Negative	Negative	Negative	Negative	Pre	Negative	Negative	Negative	Visual	IL-7	0.75	Below	277000000	BCA	Eligible	Eligible	Eligible	3574	IL7	NA	-0.4150374992788438	CVL	MSD	Unpublished	Serum progesterone
Hughes-unpublished	630499	Ptid-630499_Visit-3	3	Luteal	Luteal	31	20.58	None	None	Negative	17.9	Negative	0	Negative	Negative	Negative	Negative	Pre	Negative	Negative	Negative	Visual	CXCL8	642.8870654256646	In	277000000	BCA	Eligible	Eligible	Eligible	3576	CXCL8	NA	9.328421514481457	CVL	MSD	Unpublished	Serum progesterone
Hughes-unpublished	630499	Ptid-630499_Visit-3	3	Luteal	Luteal	31	20.58	None	None	Negative	17.9	Negative	0	Negative	Negative	Negative	Negative	Pre	Negative	Negative	Negative	Visual	IL-1RA	29395.881813637447	In	277000000	BCA	Eligible	Eligible	Eligible	3557	IL1RN	NA	14.843326435863043	CVL	MSD	Unpublished	Serum progesterone
Hughes-unpublished	630499	Ptid-630499_Visit-3	3	Luteal	Luteal	31	20.58	None	None	Negative	17.9	Negative	0	Negative	Negative	Negative	Negative	Pre	Negative	Negative	Negative	Visual	CXCL10	46.0034775545018	In	277000000	BCA	Eligible	Eligible	Eligible	3627	CXCL10	NA	5.523671018252702	CVL	MSD	Unpublished	Serum progesterone
Hughes-unpublished	630499	Ptid-630499_Visit-3	3	Luteal	Luteal	31	20.58	None	None	Negative	17.9	Negative	0	Negative	Negative	Negative	Negative	Pre	Negative	Negative	Negative	Visual	CXCL9	8.247250044105506	In	277000000	BCA	Eligible	Eligible	Eligible	4283	CXCL9	NA	3.043913148559346	CVL	MSD	Unpublished	Serum progesterone
Hughes-unpublished	630499	Ptid-630499_Visit-3	3	Luteal	Luteal	31	20.58	None	None	Negative	17.9	Negative	0	Negative	Negative	Negative	Negative	Pre	Negative	Negative	Negative	Visual	CCL3	27.1770664969713	In	277000000	BCA	Eligible	Eligible	Eligible	6348	CCL3	NA	4.764317834338006	CVL	MSD	Unpublished	Serum progesterone
Hughes-unpublished	630499	Ptid-630499_Visit-3	3	Luteal	Luteal	31	20.58	None	None	Negative	17.9	Negative	0	Negative	Negative	Negative	Negative	Pre	Negative	Negative	Negative	Visual	CCL4	8.622255506717664	In	277000000	BCA	Eligible	Eligible	Eligible	6351	CCL4	NA	3.1080653151042887	CVL	MSD	Unpublished	Serum progesterone
Hughes-unpublished	630499	Ptid-630499_Visit-3	3	Luteal	Luteal	31	20.58	None	None	Negative	17.9	Negative	0	Negative	Negative	Negative	Negative	Pre	Negative	Negative	Negative	Visual	CCL20	85.102541470192	In	277000000	BCA	Eligible	Eligible	Eligible	6364	CCL20	NA	6.4111303115423555	CVL	MSD	Unpublished	Serum progesterone
Hughes-unpublished	630499	Ptid-630499_Visit-3	3	Luteal	Luteal	31	20.58	None	None	Negative	17.9	Negative	0	Negative	Negative	Negative	Negative	Pre	Negative	Negative	Negative	Visual	CCL5	9.938786909111375	In	277000000	BCA	Eligible	Eligible	Eligible	6352	CCL5	NA	3.3130697726113683	CVL	MSD	Unpublished	Serum progesterone
Hughes-unpublished	630499	Ptid-630499_Visit-3	3	Luteal	Luteal	31	20.58	None	None	Negative	17.9	Negative	0	Negative	Negative	Negative	Negative	Pre	Negative	Negative	Negative	Visual	TNF	1.409882664996815	In	277000000	BCA	Eligible	Eligible	Eligible	7124	TNF	NA	0.4955751018645085	CVL	MSD	Unpublished	Serum progesterone
Hughes-unpublished	630806	Ptid-630806_Visit-0	0	Luteal	Luteal	18	11.65	None	None	Negative	16.3	Negative	0	Negative	Negative	Negative	Negative	Pre	Negative	Negative	Negative	Visual	IFN-a2a	2	Below	658000000	BCA	Eligible	Eligible	Eligible	3440	IFNA2	NA	1	CVL	MSD	Unpublished	Serum progesterone
Hughes-unpublished	630806	Ptid-630806_Visit-0	0	Luteal	Luteal	18	11.65	None	None	Negative	16.3	Negative	0	Negative	Negative	Negative	Negative	Pre	Negative	Negative	Negative	Visual	IFNg	0.85	Below	658000000	BCA	Eligible	Eligible	Eligible	3458	IFNG	NA	-0.23446525363702297	CVL	MSD	Unpublished	Serum progesterone
Hughes-unpublished	630806	Ptid-630806_Visit-0	0	Luteal	Luteal	18	11.65	None	None	Negative	16.3	Negative	0	Negative	Negative	Negative	Negative	Pre	Negative	Negative	Negative	Visual	IL-10	0.07	Below	658000000	BCA	Eligible	Eligible	Eligible	3586	IL10	NA	-3.8365012677171206	CVL	MSD	Unpublished	Serum progesterone
Hughes-unpublished	630806	Ptid-630806_Visit-0	0	Luteal	Luteal	18	11.65	None	None	Negative	16.3	Negative	0	Negative	Negative	Negative	Negative	Pre	Negative	Negative	Negative	Visual	IL-12p70	0.6023866931979149	In	658000000	BCA	Eligible	Eligible	Eligible	NA	IL12p70	NA	-0.7312381938506555	CVL	MSD	Unpublished	Serum progesterone
Hughes-unpublished	630806	Ptid-630806_Visit-0	0	Luteal	Luteal	18	11.65	None	None	Negative	16.3	Negative	0	Negative	Negative	Negative	Negative	Pre	Negative	Negative	Negative	Visual	IL-17A	1.3	Below	658000000	BCA	Eligible	Eligible	Eligible	3605	IL17A	NA	0.37851162325372983	CVL	MSD	Unpublished	Serum progesterone
Hughes-unpublished	630806	Ptid-630806_Visit-0	0	Luteal	Luteal	18	11.65	None	None	Negative	16.3	Negative	0	Negative	Negative	Negative	Negative	Pre	Negative	Negative	Negative	Visual	IL-18	162.1893161698795	In	658000000	BCA	Eligible	Eligible	Eligible	3606	IL18	NA	7.341534978402751	CVL	MSD	Unpublished	Serum progesterone
Hughes-unpublished	630806	Ptid-630806_Visit-0	0	Luteal	Luteal	18	11.65	None	None	Negative	16.3	Negative	0	Negative	Negative	Negative	Negative	Pre	Negative	Negative	Negative	Visual	IL-1a	63.6079000577216	In	658000000	BCA	Eligible	Eligible	Eligible	3552	IL1A	NA	5.991134053263272	CVL	MSD	Unpublished	Serum progesterone
Hughes-unpublished	630806	Ptid-630806_Visit-0	0	Luteal	Luteal	18	11.65	None	None	Negative	16.3	Negative	0	Negative	Negative	Negative	Negative	Pre	Negative	Negative	Negative	Visual	IL-1b	0.201855140435681	In	658000000	BCA	Eligible	Eligible	Eligible	3553	IL1B	NA	-2.3086077679815706	CVL	MSD	Unpublished	Serum progesterone
Hughes-unpublished	630806	Ptid-630806_Visit-0	0	Luteal	Luteal	18	11.65	None	None	Negative	16.3	Negative	0	Negative	Negative	Negative	Negative	Pre	Negative	Negative	Negative	Visual	IL-2	0.35	Below	658000000	BCA	Eligible	Eligible	Eligible	3558	IL2	NA	-1.5145731728297582	CVL	MSD	Unpublished	Serum progesterone
Hughes-unpublished	630806	Ptid-630806_Visit-0	0	Luteal	Luteal	18	11.65	None	None	Negative	16.3	Negative	0	Negative	Negative	Negative	Negative	Pre	Negative	Negative	Negative	Visual	IL-6	0.3575545055034015	In	658000000	BCA	Eligible	Eligible	Eligible	3569	IL6	NA	-1.4837649122253713	CVL	MSD	Unpublished	Serum progesterone
Hughes-unpublished	630806	Ptid-630806_Visit-0	0	Luteal	Luteal	18	11.65	None	None	Negative	16.3	Negative	0	Negative	Negative	Negative	Negative	Pre	Negative	Negative	Negative	Visual	IL-7	0.75	Below	658000000	BCA	Eligible	Eligible	Eligible	3574	IL7	NA	-0.4150374992788438	CVL	MSD	Unpublished	Serum progesterone
Hughes-unpublished	630806	Ptid-630806_Visit-0	0	Luteal	Luteal	18	11.65	None	None	Negative	16.3	Negative	0	Negative	Negative	Negative	Negative	Pre	Negative	Negative	Negative	Visual	CXCL8	16.64777723797215	In	658000000	BCA	Eligible	Eligible	Eligible	3576	CXCL8	NA	4.057257660662926	CVL	MSD	Unpublished	Serum progesterone
Hughes-unpublished	630806	Ptid-630806_Visit-0	0	Luteal	Luteal	18	11.65	None	None	Negative	16.3	Negative	0	Negative	Negative	Negative	Negative	Pre	Negative	Negative	Negative	Visual	IL-1RA	36116.775806504345	In	658000000	BCA	Eligible	Eligible	Eligible	3557	IL1RN	NA	15.140381486776167	CVL	MSD	Unpublished	Serum progesterone
Hughes-unpublished	630806	Ptid-630806_Visit-0	0	Luteal	Luteal	18	11.65	None	None	Negative	16.3	Negative	0	Negative	Negative	Negative	Negative	Pre	Negative	Negative	Negative	Visual	CXCL10	495.744413408559	In	658000000	BCA	Eligible	Eligible	Eligible	3627	CXCL10	NA	8.95345270445138	CVL	MSD	Unpublished	Serum progesterone
Hughes-unpublished	630806	Ptid-630806_Visit-0	0	Luteal	Luteal	18	11.65	None	None	Negative	16.3	Negative	0	Negative	Negative	Negative	Negative	Pre	Negative	Negative	Negative	Visual	CXCL9	111.66831150572702	In	658000000	BCA	Eligible	Eligible	Eligible	4283	CXCL9	NA	6.803076035224085	CVL	MSD	Unpublished	Serum progesterone
Hughes-unpublished	630806	Ptid-630806_Visit-0	0	Luteal	Luteal	18	11.65	None	None	Negative	16.3	Negative	0	Negative	Negative	Negative	Negative	Pre	Negative	Negative	Negative	Visual	CCL3	13.423212184253451	In	658000000	BCA	Eligible	Eligible	Eligible	6348	CCL3	NA	3.7466580456925738	CVL	MSD	Unpublished	Serum progesterone
Hughes-unpublished	630806	Ptid-630806_Visit-0	0	Luteal	Luteal	18	11.65	None	None	Negative	16.3	Negative	0	Negative	Negative	Negative	Negative	Pre	Negative	Negative	Negative	Visual	CCL4	0.75	Below	658000000	BCA	Eligible	Eligible	Eligible	6351	CCL4	NA	-0.4150374992788438	CVL	MSD	Unpublished	Serum progesterone
Hughes-unpublished	630806	Ptid-630806_Visit-0	0	Luteal	Luteal	18	11.65	None	None	Negative	16.3	Negative	0	Negative	Negative	Negative	Negative	Pre	Negative	Negative	Negative	Visual	CCL20	3.37248134196853	In	658000000	BCA	Eligible	Eligible	Eligible	6364	CCL20	NA	1.7538104615800856	CVL	MSD	Unpublished	Serum progesterone
Hughes-unpublished	630806	Ptid-630806_Visit-0	0	Luteal	Luteal	18	11.65	None	None	Negative	16.3	Negative	0	Negative	Negative	Negative	Negative	Pre	Negative	Negative	Negative	Visual	CCL5	10.74484901159709	In	658000000	BCA	Eligible	Eligible	Eligible	6352	CCL5	NA	3.4255733048051673	CVL	MSD	Unpublished	Serum progesterone
Hughes-unpublished	630806	Ptid-630806_Visit-0	0	Luteal	Luteal	18	11.65	None	None	Negative	16.3	Negative	0	Negative	Negative	Negative	Negative	Pre	Negative	Negative	Negative	Visual	TNF	0.6438918847245501	In	658000000	BCA	Eligible	Eligible	Eligible	7124	TNF	NA	-0.6351096277679815	CVL	MSD	Unpublished	Serum progesterone
Hughes-unpublished	630792	Ptid-630792_Visit-0	0	Other	Other	116	0.025	None	None	Negative	19.2	Intermediate	4	Negative	Negative	Negative	Negative	Pre	Negative	Negative	Negative	Visual	IFN-a2a	2	Below	189000000	BCA	Ineligible - irregular or no menstruation	Ineligible - irregular or no menstruation	Ineligible - irregular or no menstruation	3440	IFNA2	NA	1	CVL	MSD	Unpublished	Serum progesterone
Hughes-unpublished	630792	Ptid-630792_Visit-0	0	Other	Other	116	0.025	None	None	Negative	19.2	Intermediate	4	Negative	Negative	Negative	Negative	Pre	Negative	Negative	Negative	Visual	IFNg	0.85	Below	189000000	BCA	Ineligible - irregular or no menstruation	Ineligible - irregular or no menstruation	Ineligible - irregular or no menstruation	3458	IFNG	NA	-0.23446525363702297	CVL	MSD	Unpublished	Serum progesterone
Hughes-unpublished	630792	Ptid-630792_Visit-0	0	Other	Other	116	0.025	None	None	Negative	19.2	Intermediate	4	Negative	Negative	Negative	Negative	Pre	Negative	Negative	Negative	Visual	IL-10	0.27367337236254496	In	189000000	BCA	Ineligible - irregular or no menstruation	Ineligible - irregular or no menstruation	Ineligible - irregular or no menstruation	3586	IL10	NA	-1.869473023462931	CVL	MSD	Unpublished	Serum progesterone
Hughes-unpublished	630792	Ptid-630792_Visit-0	0	Other	Other	116	0.025	None	None	Negative	19.2	Intermediate	4	Negative	Negative	Negative	Negative	Pre	Negative	Negative	Negative	Visual	IL-12p70	0.345	Below	189000000	BCA	Ineligible - irregular or no menstruation	Ineligible - irregular or no menstruation	Ineligible - irregular or no menstruation	NA	IL12p70	NA	-1.5353317329965557	CVL	MSD	Unpublished	Serum progesterone
Hughes-unpublished	630792	Ptid-630792_Visit-0	0	Other	Other	116	0.025	None	None	Negative	19.2	Intermediate	4	Negative	Negative	Negative	Negative	Pre	Negative	Negative	Negative	Visual	IL-17A	1.3	Below	189000000	BCA	Ineligible - irregular or no menstruation	Ineligible - irregular or no menstruation	Ineligible - irregular or no menstruation	3605	IL17A	NA	0.37851162325372983	CVL	MSD	Unpublished	Serum progesterone
Hughes-unpublished	630792	Ptid-630792_Visit-0	0	Other	Other	116	0.025	None	None	Negative	19.2	Intermediate	4	Negative	Negative	Negative	Negative	Pre	Negative	Negative	Negative	Visual	IL-18	202.89617166402348	In	189000000	BCA	Ineligible - irregular or no menstruation	Ineligible - irregular or no menstruation	Ineligible - irregular or no menstruation	3606	IL18	NA	7.66459783370895	CVL	MSD	Unpublished	Serum progesterone
Hughes-unpublished	630792	Ptid-630792_Visit-0	0	Other	Other	116	0.025	None	None	Negative	19.2	Intermediate	4	Negative	Negative	Negative	Negative	Pre	Negative	Negative	Negative	Visual	IL-1a	8.24920030107591	In	189000000	BCA	Ineligible - irregular or no menstruation	Ineligible - irregular or no menstruation	Ineligible - irregular or no menstruation	3552	IL1A	NA	3.044254267529051	CVL	MSD	Unpublished	Serum progesterone
Hughes-unpublished	630792	Ptid-630792_Visit-0	0	Other	Other	116	0.025	None	None	Negative	19.2	Intermediate	4	Negative	Negative	Negative	Negative	Pre	Negative	Negative	Negative	Visual	IL-1b	1.881521890352935	In	189000000	BCA	Ineligible - irregular or no menstruation	Ineligible - irregular or no menstruation	Ineligible - irregular or no menstruation	3553	IL1B	NA	0.9119000743751848	CVL	MSD	Unpublished	Serum progesterone
Hughes-unpublished	630792	Ptid-630792_Visit-0	0	Other	Other	116	0.025	None	None	Negative	19.2	Intermediate	4	Negative	Negative	Negative	Negative	Pre	Negative	Negative	Negative	Visual	IL-2	0.35	Below	189000000	BCA	Ineligible - irregular or no menstruation	Ineligible - irregular or no menstruation	Ineligible - irregular or no menstruation	3558	IL2	NA	-1.5145731728297582	CVL	MSD	Unpublished	Serum progesterone
Hughes-unpublished	630792	Ptid-630792_Visit-0	0	Other	Other	116	0.025	None	None	Negative	19.2	Intermediate	4	Negative	Negative	Negative	Negative	Pre	Negative	Negative	Negative	Visual	IL-6	0.4603219051238415	In	189000000	BCA	Ineligible - irregular or no menstruation	Ineligible - irregular or no menstruation	Ineligible - irregular or no menstruation	3569	IL6	NA	-1.1192849978358832	CVL	MSD	Unpublished	Serum progesterone
Hughes-unpublished	630792	Ptid-630792_Visit-0	0	Other	Other	116	0.025	None	None	Negative	19.2	Intermediate	4	Negative	Negative	Negative	Negative	Pre	Negative	Negative	Negative	Visual	IL-7	0.75	Below	189000000	BCA	Ineligible - irregular or no menstruation	Ineligible - irregular or no menstruation	Ineligible - irregular or no menstruation	3574	IL7	NA	-0.4150374992788438	CVL	MSD	Unpublished	Serum progesterone
Hughes-unpublished	630792	Ptid-630792_Visit-0	0	Other	Other	116	0.025	None	None	Negative	19.2	Intermediate	4	Negative	Negative	Negative	Negative	Pre	Negative	Negative	Negative	Visual	CXCL8	274.6804792885875	In	189000000	BCA	Ineligible - irregular or no menstruation	Ineligible - irregular or no menstruation	Ineligible - irregular or no menstruation	3576	CXCL8	NA	8.10161057585564	CVL	MSD	Unpublished	Serum progesterone
Hughes-unpublished	630792	Ptid-630792_Visit-0	0	Other	Other	116	0.025	None	None	Negative	19.2	Intermediate	4	Negative	Negative	Negative	Negative	Pre	Negative	Negative	Negative	Visual	IL-1RA	10776.5817201506	In	189000000	BCA	Ineligible - irregular or no menstruation	Ineligible - irregular or no menstruation	Ineligible - irregular or no menstruation	3557	IL1RN	NA	13.395612014278637	CVL	MSD	Unpublished	Serum progesterone
Hughes-unpublished	630792	Ptid-630792_Visit-0	0	Other	Other	116	0.025	None	None	Negative	19.2	Intermediate	4	Negative	Negative	Negative	Negative	Pre	Negative	Negative	Negative	Visual	CXCL10	79.99894229150435	In	189000000	BCA	Ineligible - irregular or no menstruation	Ineligible - irregular or no menstruation	Ineligible - irregular or no menstruation	3627	CXCL10	NA	6.321909020376249	CVL	MSD	Unpublished	Serum progesterone
Hughes-unpublished	630792	Ptid-630792_Visit-0	0	Other	Other	116	0.025	None	None	Negative	19.2	Intermediate	4	Negative	Negative	Negative	Negative	Pre	Negative	Negative	Negative	Visual	CXCL9	17.203321566337802	In	189000000	BCA	Ineligible - irregular or no menstruation	Ineligible - irregular or no menstruation	Ineligible - irregular or no menstruation	4283	CXCL9	NA	4.104615237991507	CVL	MSD	Unpublished	Serum progesterone
Hughes-unpublished	630792	Ptid-630792_Visit-0	0	Other	Other	116	0.025	None	None	Negative	19.2	Intermediate	4	Negative	Negative	Negative	Negative	Pre	Negative	Negative	Negative	Visual	CCL3	10.808258979570255	In	189000000	BCA	Ineligible - irregular or no menstruation	Ineligible - irregular or no menstruation	Ineligible - irregular or no menstruation	6348	CCL3	NA	3.4340622438776385	CVL	MSD	Unpublished	Serum progesterone
Hughes-unpublished	630792	Ptid-630792_Visit-0	0	Other	Other	116	0.025	None	None	Negative	19.2	Intermediate	4	Negative	Negative	Negative	Negative	Pre	Negative	Negative	Negative	Visual	CCL4	15.95619744066655	In	189000000	BCA	Ineligible - irregular or no menstruation	Ineligible - irregular or no menstruation	Ineligible - irregular or no menstruation	6351	CCL4	NA	3.9960449753245597	CVL	MSD	Unpublished	Serum progesterone
Hughes-unpublished	630792	Ptid-630792_Visit-0	0	Other	Other	116	0.025	None	None	Negative	19.2	Intermediate	4	Negative	Negative	Negative	Negative	Pre	Negative	Negative	Negative	Visual	CCL20	21.62956197113825	In	189000000	BCA	Ineligible - irregular or no menstruation	Ineligible - irregular or no menstruation	Ineligible - irregular or no menstruation	6364	CCL20	NA	4.434932543892042	CVL	MSD	Unpublished	Serum progesterone
Hughes-unpublished	630792	Ptid-630792_Visit-0	0	Other	Other	116	0.025	None	None	Negative	19.2	Intermediate	4	Negative	Negative	Negative	Negative	Pre	Negative	Negative	Negative	Visual	CCL5	54.1395911539147	In	189000000	BCA	Ineligible - irregular or no menstruation	Ineligible - irregular or no menstruation	Ineligible - irregular or no menstruation	6352	CCL5	NA	5.758612087677644	CVL	MSD	Unpublished	Serum progesterone
Hughes-unpublished	630792	Ptid-630792_Visit-0	0	Other	Other	116	0.025	None	None	Negative	19.2	Intermediate	4	Negative	Negative	Negative	Negative	Pre	Negative	Negative	Negative	Visual	TNF	1.068878262000786	In	189000000	BCA	Ineligible - irregular or no menstruation	Ineligible - irregular or no menstruation	Ineligible - irregular or no menstruation	7124	TNF	NA	0.0960975492146671	CVL	MSD	Unpublished	Serum progesterone
Hughes-unpublished	630457	Ptid-630457_Visit-3	3	Follicular	Follicular	6	0.13	None	None	Negative	17.4	Negative	0	Negative	Negative	Negative	Negative	Pre	Negative	Negative	Negative	Visual	IFN-a2a	2	Below	1036999999.9999999	BCA	Eligible	Eligible	Eligible	3440	IFNA2	NA	1	CVL	MSD	Unpublished	Serum progesterone
Hughes-unpublished	630457	Ptid-630457_Visit-3	3	Follicular	Follicular	6	0.13	None	None	Negative	17.4	Negative	0	Negative	Negative	Negative	Negative	Pre	Negative	Negative	Negative	Visual	IFNg	0.85	Below	1036999999.9999999	BCA	Eligible	Eligible	Eligible	3458	IFNG	NA	-0.23446525363702297	CVL	MSD	Unpublished	Serum progesterone
Hughes-unpublished	630457	Ptid-630457_Visit-3	3	Follicular	Follicular	6	0.13	None	None	Negative	17.4	Negative	0	Negative	Negative	Negative	Negative	Pre	Negative	Negative	Negative	Visual	IL-10	0.07	Below	1036999999.9999999	BCA	Eligible	Eligible	Eligible	3586	IL10	NA	-3.8365012677171206	CVL	MSD	Unpublished	Serum progesterone
Hughes-unpublished	630457	Ptid-630457_Visit-3	3	Follicular	Follicular	6	0.13	None	None	Negative	17.4	Negative	0	Negative	Negative	Negative	Negative	Pre	Negative	Negative	Negative	Visual	IL-12p70	0.345	Below	1036999999.9999999	BCA	Eligible	Eligible	Eligible	NA	IL12p70	NA	-1.5353317329965557	CVL	MSD	Unpublished	Serum progesterone
Hughes-unpublished	630457	Ptid-630457_Visit-3	3	Follicular	Follicular	6	0.13	None	None	Negative	17.4	Negative	0	Negative	Negative	Negative	Negative	Pre	Negative	Negative	Negative	Visual	IL-17A	1.3	Below	1036999999.9999999	BCA	Eligible	Eligible	Eligible	3605	IL17A	NA	0.37851162325372983	CVL	MSD	Unpublished	Serum progesterone
Hughes-unpublished	630457	Ptid-630457_Visit-3	3	Follicular	Follicular	6	0.13	None	None	Negative	17.4	Negative	0	Negative	Negative	Negative	Negative	Pre	Negative	Negative	Negative	Visual	IL-18	195.804699243119	In	1036999999.9999999	BCA	Eligible	Eligible	Eligible	3606	IL18	NA	7.613271579299527	CVL	MSD	Unpublished	Serum progesterone
Hughes-unpublished	630457	Ptid-630457_Visit-3	3	Follicular	Follicular	6	0.13	None	None	Negative	17.4	Negative	0	Negative	Negative	Negative	Negative	Pre	Negative	Negative	Negative	Visual	IL-1a	40.5978502605803	In	1036999999.9999999	BCA	Eligible	Eligible	Eligible	3552	IL1A	NA	5.3433314306595925	CVL	MSD	Unpublished	Serum progesterone
Hughes-unpublished	630457	Ptid-630457_Visit-3	3	Follicular	Follicular	6	0.13	None	None	Negative	17.4	Negative	0	Negative	Negative	Negative	Negative	Pre	Negative	Negative	Negative	Visual	IL-1b	2.37612932962276	In	1036999999.9999999	BCA	Eligible	Eligible	Eligible	3553	IL1B	NA	1.248613362286643	CVL	MSD	Unpublished	Serum progesterone
Hughes-unpublished	630457	Ptid-630457_Visit-3	3	Follicular	Follicular	6	0.13	None	None	Negative	17.4	Negative	0	Negative	Negative	Negative	Negative	Pre	Negative	Negative	Negative	Visual	IL-2	3.52032455938684	In	1036999999.9999999	BCA	Eligible	Eligible	Eligible	3558	IL2	NA	1.8157084455194752	CVL	MSD	Unpublished	Serum progesterone
Hughes-unpublished	630457	Ptid-630457_Visit-3	3	Follicular	Follicular	6	0.13	None	None	Negative	17.4	Negative	0	Negative	Negative	Negative	Negative	Pre	Negative	Negative	Negative	Visual	IL-6	1.66185127316189	In	1036999999.9999999	BCA	Eligible	Eligible	Eligible	3569	IL6	NA	0.7327912743628754	CVL	MSD	Unpublished	Serum progesterone
Hughes-unpublished	630457	Ptid-630457_Visit-3	3	Follicular	Follicular	6	0.13	None	None	Negative	17.4	Negative	0	Negative	Negative	Negative	Negative	Pre	Negative	Negative	Negative	Visual	IL-7	0.75	Below	1036999999.9999999	BCA	Eligible	Eligible	Eligible	3574	IL7	NA	-0.4150374992788438	CVL	MSD	Unpublished	Serum progesterone
Hughes-unpublished	630457	Ptid-630457_Visit-3	3	Follicular	Follicular	6	0.13	None	None	Negative	17.4	Negative	0	Negative	Negative	Negative	Negative	Pre	Negative	Negative	Negative	Visual	CXCL8	251.947123385088	In	1036999999.9999999	BCA	Eligible	Eligible	Eligible	3576	CXCL8	NA	7.9769771741563735	CVL	MSD	Unpublished	Serum progesterone
Hughes-unpublished	630457	Ptid-630457_Visit-3	3	Follicular	Follicular	6	0.13	None	None	Negative	17.4	Negative	0	Negative	Negative	Negative	Negative	Pre	Negative	Negative	Negative	Visual	IL-1RA	25149.1115762094	In	1036999999.9999999	BCA	Eligible	Eligible	Eligible	3557	IL1RN	NA	14.618219815475445	CVL	MSD	Unpublished	Serum progesterone
Hughes-unpublished	630457	Ptid-630457_Visit-3	3	Follicular	Follicular	6	0.13	None	None	Negative	17.4	Negative	0	Negative	Negative	Negative	Negative	Pre	Negative	Negative	Negative	Visual	CXCL10	131.44573030152	In	1036999999.9999999	BCA	Eligible	Eligible	Eligible	3627	CXCL10	NA	7.038323470012415	CVL	MSD	Unpublished	Serum progesterone
Hughes-unpublished	630457	Ptid-630457_Visit-3	3	Follicular	Follicular	6	0.13	None	None	Negative	17.4	Negative	0	Negative	Negative	Negative	Negative	Pre	Negative	Negative	Negative	Visual	CXCL9	77.4827834775956	In	1036999999.9999999	BCA	Eligible	Eligible	Eligible	4283	CXCL9	NA	6.275803876876966	CVL	MSD	Unpublished	Serum progesterone
Hughes-unpublished	630457	Ptid-630457_Visit-3	3	Follicular	Follicular	6	0.13	None	None	Negative	17.4	Negative	0	Negative	Negative	Negative	Negative	Pre	Negative	Negative	Negative	Visual	CCL3	12.6860340319045	In	1036999999.9999999	BCA	Eligible	Eligible	Eligible	6348	CCL3	NA	3.665169212389449	CVL	MSD	Unpublished	Serum progesterone
Hughes-unpublished	630457	Ptid-630457_Visit-3	3	Follicular	Follicular	6	0.13	None	None	Negative	17.4	Negative	0	Negative	Negative	Negative	Negative	Pre	Negative	Negative	Negative	Visual	CCL4	4.112299392029805	In	1036999999.9999999	BCA	Eligible	Eligible	Eligible	6351	CCL4	NA	2.039945302390041	CVL	MSD	Unpublished	Serum progesterone
Hughes-unpublished	630457	Ptid-630457_Visit-3	3	Follicular	Follicular	6	0.13	None	None	Negative	17.4	Negative	0	Negative	Negative	Negative	Negative	Pre	Negative	Negative	Negative	Visual	CCL20	12.2232013147527	In	1036999999.9999999	BCA	Eligible	Eligible	Eligible	6364	CCL20	NA	3.611550278248498	CVL	MSD	Unpublished	Serum progesterone
Hughes-unpublished	630457	Ptid-630457_Visit-3	3	Follicular	Follicular	6	0.13	None	None	Negative	17.4	Negative	0	Negative	Negative	Negative	Negative	Pre	Negative	Negative	Negative	Visual	CCL5	17.83637780035835	In	1036999999.9999999	BCA	Eligible	Eligible	Eligible	6352	CCL5	NA	4.156750758349447	CVL	MSD	Unpublished	Serum progesterone
Hughes-unpublished	630457	Ptid-630457_Visit-3	3	Follicular	Follicular	6	0.13	None	None	Negative	17.4	Negative	0	Negative	Negative	Negative	Negative	Pre	Negative	Negative	Negative	Visual	TNF	2.878581290918	In	1036999999.9999999	BCA	Eligible	Eligible	Eligible	7124	TNF	NA	1.5253579544285996	CVL	MSD	Unpublished	Serum progesterone
Hughes-unpublished	630402	Ptid-630402_Visit-3	3	Follicular	Follicular	23	0.128	None	None	Negative	18.4	Negative	0	Negative	Negative	Negative	Negative	Pre	Negative	Negative	Negative	Visual	IFN-a2a	2	Below	657000000	BCA	Eligible	Eligible	Eligible	3440	IFNA2	NA	1	CVL	MSD	Unpublished	Serum progesterone
Hughes-unpublished	630402	Ptid-630402_Visit-3	3	Follicular	Follicular	23	0.128	None	None	Negative	18.4	Negative	0	Negative	Negative	Negative	Negative	Pre	Negative	Negative	Negative	Visual	IFNg	5.010086450965395	In	657000000	BCA	Eligible	Eligible	Eligible	3458	IFNG	NA	2.324835497892137	CVL	MSD	Unpublished	Serum progesterone
Hughes-unpublished	630402	Ptid-630402_Visit-3	3	Follicular	Follicular	23	0.128	None	None	Negative	18.4	Negative	0	Negative	Negative	Negative	Negative	Pre	Negative	Negative	Negative	Visual	IL-10	0.07	Below	657000000	BCA	Eligible	Eligible	Eligible	3586	IL10	NA	-3.8365012677171206	CVL	MSD	Unpublished	Serum progesterone
Hughes-unpublished	630402	Ptid-630402_Visit-3	3	Follicular	Follicular	23	0.128	None	None	Negative	18.4	Negative	0	Negative	Negative	Negative	Negative	Pre	Negative	Negative	Negative	Visual	IL-12p70	0.702168760366975	In	657000000	BCA	Eligible	Eligible	Eligible	NA	IL12p70	NA	-0.510110283040953	CVL	MSD	Unpublished	Serum progesterone
Hughes-unpublished	630402	Ptid-630402_Visit-3	3	Follicular	Follicular	23	0.128	None	None	Negative	18.4	Negative	0	Negative	Negative	Negative	Negative	Pre	Negative	Negative	Negative	Visual	IL-17A	9.574309103036475	In	657000000	BCA	Eligible	Eligible	Eligible	3605	IL17A	NA	3.2591683836865952	CVL	MSD	Unpublished	Serum progesterone
Hughes-unpublished	630402	Ptid-630402_Visit-3	3	Follicular	Follicular	23	0.128	None	None	Negative	18.4	Negative	0	Negative	Negative	Negative	Negative	Pre	Negative	Negative	Negative	Visual	IL-18	775.537790093541	In	657000000	BCA	Eligible	Eligible	Eligible	3606	IL18	NA	9.599053271812648	CVL	MSD	Unpublished	Serum progesterone
Hughes-unpublished	630402	Ptid-630402_Visit-3	3	Follicular	Follicular	23	0.128	None	None	Negative	18.4	Negative	0	Negative	Negative	Negative	Negative	Pre	Negative	Negative	Negative	Visual	IL-1a	164.382265637434	In	657000000	BCA	Eligible	Eligible	Eligible	3552	IL1A	NA	7.360910852194503	CVL	MSD	Unpublished	Serum progesterone
Hughes-unpublished	630402	Ptid-630402_Visit-3	3	Follicular	Follicular	23	0.128	None	None	Negative	18.4	Negative	0	Negative	Negative	Negative	Negative	Pre	Negative	Negative	Negative	Visual	IL-1b	30.99564543803605	In	657000000	BCA	Eligible	Eligible	Eligible	3553	IL1B	NA	4.953993641153687	CVL	MSD	Unpublished	Serum progesterone
Hughes-unpublished	630402	Ptid-630402_Visit-3	3	Follicular	Follicular	23	0.128	None	None	Negative	18.4	Negative	0	Negative	Negative	Negative	Negative	Pre	Negative	Negative	Negative	Visual	IL-2	9.259208065092281	In	657000000	BCA	Eligible	Eligible	Eligible	3558	IL2	NA	3.2108888058589184	CVL	MSD	Unpublished	Serum progesterone
Hughes-unpublished	630402	Ptid-630402_Visit-3	3	Follicular	Follicular	23	0.128	None	None	Negative	18.4	Negative	0	Negative	Negative	Negative	Negative	Pre	Negative	Negative	Negative	Visual	IL-6	19.432002634522	In	657000000	BCA	Eligible	Eligible	Eligible	3569	IL6	NA	4.280362685569268	CVL	MSD	Unpublished	Serum progesterone
Hughes-unpublished	630402	Ptid-630402_Visit-3	3	Follicular	Follicular	23	0.128	None	None	Negative	18.4	Negative	0	Negative	Negative	Negative	Negative	Pre	Negative	Negative	Negative	Visual	IL-7	0.75	Below	657000000	BCA	Eligible	Eligible	Eligible	3574	IL7	NA	-0.4150374992788438	CVL	MSD	Unpublished	Serum progesterone
Hughes-unpublished	630402	Ptid-630402_Visit-3	3	Follicular	Follicular	23	0.128	None	None	Negative	18.4	Negative	0	Negative	Negative	Negative	Negative	Pre	Negative	Negative	Negative	Visual	CXCL8	3678.2847429919602	Above	657000000	BCA	Eligible	Eligible	Eligible	3576	CXCL8	NA	11.844817450491796	CVL	MSD	Unpublished	Serum progesterone
Hughes-unpublished	630402	Ptid-630402_Visit-3	3	Follicular	Follicular	23	0.128	None	None	Negative	18.4	Negative	0	Negative	Negative	Negative	Negative	Pre	Negative	Negative	Negative	Visual	IL-1RA	151650.848545068	In	657000000	BCA	Eligible	Eligible	Eligible	3557	IL1RN	NA	17.21039404485743	CVL	MSD	Unpublished	Serum progesterone
Hughes-unpublished	630402	Ptid-630402_Visit-3	3	Follicular	Follicular	23	0.128	None	None	Negative	18.4	Negative	0	Negative	Negative	Negative	Negative	Pre	Negative	Negative	Negative	Visual	CXCL10	197.770725641522	In	657000000	BCA	Eligible	Eligible	Eligible	3627	CXCL10	NA	7.627685081506636	CVL	MSD	Unpublished	Serum progesterone
Hughes-unpublished	630402	Ptid-630402_Visit-3	3	Follicular	Follicular	23	0.128	None	None	Negative	18.4	Negative	0	Negative	Negative	Negative	Negative	Pre	Negative	Negative	Negative	Visual	CXCL9	259.684216781097	In	657000000	BCA	Eligible	Eligible	Eligible	4283	CXCL9	NA	8.020614521605442	CVL	MSD	Unpublished	Serum progesterone
Hughes-unpublished	630402	Ptid-630402_Visit-3	3	Follicular	Follicular	23	0.128	None	None	Negative	18.4	Negative	0	Negative	Negative	Negative	Negative	Pre	Negative	Negative	Negative	Visual	CCL3	28.618282240715402	In	657000000	BCA	Eligible	Eligible	Eligible	6348	CCL3	NA	4.838865174458071	CVL	MSD	Unpublished	Serum progesterone
Hughes-unpublished	630402	Ptid-630402_Visit-3	3	Follicular	Follicular	23	0.128	None	None	Negative	18.4	Negative	0	Negative	Negative	Negative	Negative	Pre	Negative	Negative	Negative	Visual	CCL4	8.99380363138537	In	657000000	BCA	Eligible	Eligible	Eligible	6351	CCL4	NA	3.1689313848831526	CVL	MSD	Unpublished	Serum progesterone
Hughes-unpublished	630402	Ptid-630402_Visit-3	3	Follicular	Follicular	23	0.128	None	None	Negative	18.4	Negative	0	Negative	Negative	Negative	Negative	Pre	Negative	Negative	Negative	Visual	CCL20	76.60287946231175	In	657000000	BCA	Eligible	Eligible	Eligible	6364	CCL20	NA	6.259326718211482	CVL	MSD	Unpublished	Serum progesterone
Hughes-unpublished	630402	Ptid-630402_Visit-3	3	Follicular	Follicular	23	0.128	None	None	Negative	18.4	Negative	0	Negative	Negative	Negative	Negative	Pre	Negative	Negative	Negative	Visual	CCL5	96.34817420374439	In	657000000	BCA	Eligible	Eligible	Eligible	6352	CCL5	NA	6.590185422621008	CVL	MSD	Unpublished	Serum progesterone
Hughes-unpublished	630402	Ptid-630402_Visit-3	3	Follicular	Follicular	23	0.128	None	None	Negative	18.4	Negative	0	Negative	Negative	Negative	Negative	Pre	Negative	Negative	Negative	Visual	TNF	6.762528912030865	In	657000000	BCA	Eligible	Eligible	Eligible	7124	TNF	NA	2.7575628569474953	CVL	MSD	Unpublished	Serum progesterone
Hughes-unpublished	630125	Ptid-630125_Visit-6	6	Follicular	Follicular	6	0.098	None	None	Negative	19	Intermediate	4	Negative	Negative	Negative	Negative	Post	Negative	Negative	Negative	Visual	IFN-a2a	2	Below	444000000	BCA	Eligible	Eligible	Eligible	3440	IFNA2	NA	1	CVL	MSD	Unpublished	Serum progesterone
Hughes-unpublished	630125	Ptid-630125_Visit-6	6	Follicular	Follicular	6	0.098	None	None	Negative	19	Intermediate	4	Negative	Negative	Negative	Negative	Post	Negative	Negative	Negative	Visual	IFNg	0.85	Below	444000000	BCA	Eligible	Eligible	Eligible	3458	IFNG	NA	-0.23446525363702297	CVL	MSD	Unpublished	Serum progesterone
Hughes-unpublished	630125	Ptid-630125_Visit-6	6	Follicular	Follicular	6	0.098	None	None	Negative	19	Intermediate	4	Negative	Negative	Negative	Negative	Post	Negative	Negative	Negative	Visual	IL-10	0.07	Below	444000000	BCA	Eligible	Eligible	Eligible	3586	IL10	NA	-3.8365012677171206	CVL	MSD	Unpublished	Serum progesterone
Hughes-unpublished	630125	Ptid-630125_Visit-6	6	Follicular	Follicular	6	0.098	None	None	Negative	19	Intermediate	4	Negative	Negative	Negative	Negative	Post	Negative	Negative	Negative	Visual	IL-12p70	0.345	Below	444000000	BCA	Eligible	Eligible	Eligible	NA	IL12p70	NA	-1.5353317329965557	CVL	MSD	Unpublished	Serum progesterone
Hughes-unpublished	630125	Ptid-630125_Visit-6	6	Follicular	Follicular	6	0.098	None	None	Negative	19	Intermediate	4	Negative	Negative	Negative	Negative	Post	Negative	Negative	Negative	Visual	IL-17A	3.071999249687085	In	444000000	BCA	Eligible	Eligible	Eligible	3605	IL17A	NA	1.6191778636916039	CVL	MSD	Unpublished	Serum progesterone
Hughes-unpublished	630125	Ptid-630125_Visit-6	6	Follicular	Follicular	6	0.098	None	None	Negative	19	Intermediate	4	Negative	Negative	Negative	Negative	Post	Negative	Negative	Negative	Visual	IL-18	3769.994595829805	In	444000000	BCA	Eligible	Eligible	Eligible	3606	IL18	NA	11.880346740098963	CVL	MSD	Unpublished	Serum progesterone
Hughes-unpublished	630125	Ptid-630125_Visit-6	6	Follicular	Follicular	6	0.098	None	None	Negative	19	Intermediate	4	Negative	Negative	Negative	Negative	Post	Negative	Negative	Negative	Visual	IL-1a	39.394395270720096	In	444000000	BCA	Eligible	Eligible	Eligible	3552	IL1A	NA	5.299918483698176	CVL	MSD	Unpublished	Serum progesterone
Hughes-unpublished	630125	Ptid-630125_Visit-6	6	Follicular	Follicular	6	0.098	None	None	Negative	19	Intermediate	4	Negative	Negative	Negative	Negative	Post	Negative	Negative	Negative	Visual	IL-1b	20.1550894108079	In	444000000	BCA	Eligible	Eligible	Eligible	3553	IL1B	NA	4.333072278088413	CVL	MSD	Unpublished	Serum progesterone
Hughes-unpublished	630125	Ptid-630125_Visit-6	6	Follicular	Follicular	6	0.098	None	None	Negative	19	Intermediate	4	Negative	Negative	Negative	Negative	Post	Negative	Negative	Negative	Visual	IL-2	5.88274293669652	In	444000000	BCA	Eligible	Eligible	Eligible	3558	IL2	NA	2.556488994936245	CVL	MSD	Unpublished	Serum progesterone
Hughes-unpublished	630125	Ptid-630125_Visit-6	6	Follicular	Follicular	6	0.098	None	None	Negative	19	Intermediate	4	Negative	Negative	Negative	Negative	Post	Negative	Negative	Negative	Visual	IL-6	27.9906264671516	In	444000000	BCA	Eligible	Eligible	Eligible	3569	IL6	NA	4.806871871578065	CVL	MSD	Unpublished	Serum progesterone
Hughes-unpublished	630125	Ptid-630125_Visit-6	6	Follicular	Follicular	6	0.098	None	None	Negative	19	Intermediate	4	Negative	Negative	Negative	Negative	Post	Negative	Negative	Negative	Visual	IL-7	2.4340764751950053	In	444000000	BCA	Eligible	Eligible	Eligible	3574	IL7	NA	1.2833744961746305	CVL	MSD	Unpublished	Serum progesterone
Hughes-unpublished	630125	Ptid-630125_Visit-6	6	Follicular	Follicular	6	0.098	None	None	Negative	19	Intermediate	4	Negative	Negative	Negative	Negative	Post	Negative	Negative	Negative	Visual	CXCL8	2981.48553922768	In	444000000	BCA	Eligible	Eligible	Eligible	3576	CXCL8	NA	11.541815624095609	CVL	MSD	Unpublished	Serum progesterone
Hughes-unpublished	630125	Ptid-630125_Visit-6	6	Follicular	Follicular	6	0.098	None	None	Negative	19	Intermediate	4	Negative	Negative	Negative	Negative	Post	Negative	Negative	Negative	Visual	IL-1RA	220136.3022247026	In	444000000	BCA	Eligible	Eligible	Eligible	3557	IL1RN	NA	17.748037551156283	CVL	MSD	Unpublished	Serum progesterone
Hughes-unpublished	630125	Ptid-630125_Visit-6	6	Follicular	Follicular	6	0.098	None	None	Negative	19	Intermediate	4	Negative	Negative	Negative	Negative	Post	Negative	Negative	Negative	Visual	CXCL10	423.490724922301	In	444000000	BCA	Eligible	Eligible	Eligible	3627	CXCL10	NA	8.7261865625078	CVL	MSD	Unpublished	Serum progesterone
Hughes-unpublished	630125	Ptid-630125_Visit-6	6	Follicular	Follicular	6	0.098	None	None	Negative	19	Intermediate	4	Negative	Negative	Negative	Negative	Post	Negative	Negative	Negative	Visual	CXCL9	119.74864370647185	In	444000000	BCA	Eligible	Eligible	Eligible	4283	CXCL9	NA	6.903865505619035	CVL	MSD	Unpublished	Serum progesterone
Hughes-unpublished	630125	Ptid-630125_Visit-6	6	Follicular	Follicular	6	0.098	None	None	Negative	19	Intermediate	4	Negative	Negative	Negative	Negative	Post	Negative	Negative	Negative	Visual	CCL3	32.40906045325525	In	444000000	BCA	Eligible	Eligible	Eligible	6348	CCL3	NA	5.018325292060333	CVL	MSD	Unpublished	Serum progesterone
Hughes-unpublished	630125	Ptid-630125_Visit-6	6	Follicular	Follicular	6	0.098	None	None	Negative	19	Intermediate	4	Negative	Negative	Negative	Negative	Post	Negative	Negative	Negative	Visual	CCL4	18.7694618713525	In	444000000	BCA	Eligible	Eligible	Eligible	6351	CCL4	NA	4.2303153829538465	CVL	MSD	Unpublished	Serum progesterone
Hughes-unpublished	630125	Ptid-630125_Visit-6	6	Follicular	Follicular	6	0.098	None	None	Negative	19	Intermediate	4	Negative	Negative	Negative	Negative	Post	Negative	Negative	Negative	Visual	CCL20	52.0089651176995	In	444000000	BCA	Eligible	Eligible	Eligible	6364	CCL20	NA	5.700688426141666	CVL	MSD	Unpublished	Serum progesterone
Hughes-unpublished	630125	Ptid-630125_Visit-6	6	Follicular	Follicular	6	0.098	None	None	Negative	19	Intermediate	4	Negative	Negative	Negative	Negative	Post	Negative	Negative	Negative	Visual	CCL5	95.04095151596955	In	444000000	BCA	Eligible	Eligible	Eligible	6352	CCL5	NA	6.570477374844422	CVL	MSD	Unpublished	Serum progesterone
Hughes-unpublished	630125	Ptid-630125_Visit-6	6	Follicular	Follicular	6	0.098	None	None	Negative	19	Intermediate	4	Negative	Negative	Negative	Negative	Post	Negative	Negative	Negative	Visual	TNF	7.21184775857872	In	444000000	BCA	Eligible	Eligible	Eligible	7124	TNF	NA	2.8503689419364013	CVL	MSD	Unpublished	Serum progesterone
Hughes-unpublished	630835	Ptid-630835_Visit-0	0	Follicular	Follicular	13	0.758	None	None	Negative	18	Negative	0	Negative	Negative	Negative	Negative	Pre	Negative	Negative	Negative	Visual	IFN-a2a	2	Below	837000000	BCA	Eligible	Eligible	Eligible	3440	IFNA2	NA	1	CVL	MSD	Unpublished	Serum progesterone
Hughes-unpublished	630835	Ptid-630835_Visit-0	0	Follicular	Follicular	13	0.758	None	None	Negative	18	Negative	0	Negative	Negative	Negative	Negative	Pre	Negative	Negative	Negative	Visual	IFNg	0.85	Below	837000000	BCA	Eligible	Eligible	Eligible	3458	IFNG	NA	-0.23446525363702297	CVL	MSD	Unpublished	Serum progesterone
Hughes-unpublished	630835	Ptid-630835_Visit-0	0	Follicular	Follicular	13	0.758	None	None	Negative	18	Negative	0	Negative	Negative	Negative	Negative	Pre	Negative	Negative	Negative	Visual	IL-10	0.07	Below	837000000	BCA	Eligible	Eligible	Eligible	3586	IL10	NA	-3.8365012677171206	CVL	MSD	Unpublished	Serum progesterone
Hughes-unpublished	630835	Ptid-630835_Visit-0	0	Follicular	Follicular	13	0.758	None	None	Negative	18	Negative	0	Negative	Negative	Negative	Negative	Pre	Negative	Negative	Negative	Visual	IL-12p70	0.345	Below	837000000	BCA	Eligible	Eligible	Eligible	NA	IL12p70	NA	-1.5353317329965557	CVL	MSD	Unpublished	Serum progesterone
Hughes-unpublished	630835	Ptid-630835_Visit-0	0	Follicular	Follicular	13	0.758	None	None	Negative	18	Negative	0	Negative	Negative	Negative	Negative	Pre	Negative	Negative	Negative	Visual	IL-17A	1.3	Below	837000000	BCA	Eligible	Eligible	Eligible	3605	IL17A	NA	0.37851162325372983	CVL	MSD	Unpublished	Serum progesterone
Hughes-unpublished	630835	Ptid-630835_Visit-0	0	Follicular	Follicular	13	0.758	None	None	Negative	18	Negative	0	Negative	Negative	Negative	Negative	Pre	Negative	Negative	Negative	Visual	IL-18	30.04303085621455	In	837000000	BCA	Eligible	Eligible	Eligible	3606	IL18	NA	4.908958459692296	CVL	MSD	Unpublished	Serum progesterone
Hughes-unpublished	630835	Ptid-630835_Visit-0	0	Follicular	Follicular	13	0.758	None	None	Negative	18	Negative	0	Negative	Negative	Negative	Negative	Pre	Negative	Negative	Negative	Visual	IL-1a	47.01249119522355	In	837000000	BCA	Eligible	Eligible	Eligible	3552	IL1A	NA	5.554972225956538	CVL	MSD	Unpublished	Serum progesterone
Hughes-unpublished	630835	Ptid-630835_Visit-0	0	Follicular	Follicular	13	0.758	None	None	Negative	18	Negative	0	Negative	Negative	Negative	Negative	Pre	Negative	Negative	Negative	Visual	IL-1b	10.1498382881798	In	837000000	BCA	Eligible	Eligible	Eligible	3553	IL1B	NA	3.3433848368101713	CVL	MSD	Unpublished	Serum progesterone
Hughes-unpublished	630835	Ptid-630835_Visit-0	0	Follicular	Follicular	13	0.758	None	None	Negative	18	Negative	0	Negative	Negative	Negative	Negative	Pre	Negative	Negative	Negative	Visual	IL-2	0.35	Below	837000000	BCA	Eligible	Eligible	Eligible	3558	IL2	NA	-1.5145731728297582	CVL	MSD	Unpublished	Serum progesterone
Hughes-unpublished	630835	Ptid-630835_Visit-0	0	Follicular	Follicular	13	0.758	None	None	Negative	18	Negative	0	Negative	Negative	Negative	Negative	Pre	Negative	Negative	Negative	Visual	IL-6	3.17968837072777	In	837000000	BCA	Eligible	Eligible	Eligible	3569	IL6	NA	1.6688853793347762	CVL	MSD	Unpublished	Serum progesterone
Hughes-unpublished	630835	Ptid-630835_Visit-0	0	Follicular	Follicular	13	0.758	None	None	Negative	18	Negative	0	Negative	Negative	Negative	Negative	Pre	Negative	Negative	Negative	Visual	IL-7	0.75	Below	837000000	BCA	Eligible	Eligible	Eligible	3574	IL7	NA	-0.4150374992788438	CVL	MSD	Unpublished	Serum progesterone
Hughes-unpublished	630835	Ptid-630835_Visit-0	0	Follicular	Follicular	13	0.758	None	None	Negative	18	Negative	0	Negative	Negative	Negative	Negative	Pre	Negative	Negative	Negative	Visual	CXCL8	309.7278395123195	In	837000000	BCA	Eligible	Eligible	Eligible	3576	CXCL8	NA	8.274857253514673	CVL	MSD	Unpublished	Serum progesterone
Hughes-unpublished	630835	Ptid-630835_Visit-0	0	Follicular	Follicular	13	0.758	None	None	Negative	18	Negative	0	Negative	Negative	Negative	Negative	Pre	Negative	Negative	Negative	Visual	IL-1RA	35801.680655644996	In	837000000	BCA	Eligible	Eligible	Eligible	3557	IL1RN	NA	15.12773969376111	CVL	MSD	Unpublished	Serum progesterone
Hughes-unpublished	630835	Ptid-630835_Visit-0	0	Follicular	Follicular	13	0.758	None	None	Negative	18	Negative	0	Negative	Negative	Negative	Negative	Pre	Negative	Negative	Negative	Visual	CXCL10	130.4430771326765	In	837000000	BCA	Eligible	Eligible	Eligible	3627	CXCL10	NA	7.027276569335364	CVL	MSD	Unpublished	Serum progesterone
Hughes-unpublished	630835	Ptid-630835_Visit-0	0	Follicular	Follicular	13	0.758	None	None	Negative	18	Negative	0	Negative	Negative	Negative	Negative	Pre	Negative	Negative	Negative	Visual	CXCL9	46.64325782873281	In	837000000	BCA	Eligible	Eligible	Eligible	4283	CXCL9	NA	5.543596652920066	CVL	MSD	Unpublished	Serum progesterone
Hughes-unpublished	630835	Ptid-630835_Visit-0	0	Follicular	Follicular	13	0.758	None	None	Negative	18	Negative	0	Negative	Negative	Negative	Negative	Pre	Negative	Negative	Negative	Visual	CCL3	3.85	Below	837000000	BCA	Eligible	Eligible	Eligible	6348	CCL3	NA	1.944858445807539	CVL	MSD	Unpublished	Serum progesterone
Hughes-unpublished	630835	Ptid-630835_Visit-0	0	Follicular	Follicular	13	0.758	None	None	Negative	18	Negative	0	Negative	Negative	Negative	Negative	Pre	Negative	Negative	Negative	Visual	CCL4	1.370053880762095	In	837000000	BCA	Eligible	Eligible	Eligible	6351	CCL4	NA	0.4542326318571322	CVL	MSD	Unpublished	Serum progesterone
Hughes-unpublished	630835	Ptid-630835_Visit-0	0	Follicular	Follicular	13	0.758	None	None	Negative	18	Negative	0	Negative	Negative	Negative	Negative	Pre	Negative	Negative	Negative	Visual	CCL20	44.5088540564704	In	837000000	BCA	Eligible	Eligible	Eligible	6364	CCL20	NA	5.476020451927158	CVL	MSD	Unpublished	Serum progesterone
Hughes-unpublished	630835	Ptid-630835_Visit-0	0	Follicular	Follicular	13	0.758	None	None	Negative	18	Negative	0	Negative	Negative	Negative	Negative	Pre	Negative	Negative	Negative	Visual	CCL5	2.3371704386130148	In	837000000	BCA	Eligible	Eligible	Eligible	6352	CCL5	NA	1.224762946776165	CVL	MSD	Unpublished	Serum progesterone
Hughes-unpublished	630835	Ptid-630835_Visit-0	0	Follicular	Follicular	13	0.758	None	None	Negative	18	Negative	0	Negative	Negative	Negative	Negative	Pre	Negative	Negative	Negative	Visual	TNF	0.255	Below	837000000	BCA	Eligible	Eligible	Eligible	7124	TNF	NA	-1.9714308478032292	CVL	MSD	Unpublished	Serum progesterone
Hughes-unpublished	630138	Ptid-630138_Visit-6	6	Follicular	Follicular	28	0.839	None	None	Negative	19.8	Negative	0	Negative	Negative	Negative	Negative	Post	Negative	Positive	Negative	Visual	IFN-a2a	2	Below	906000000	BCA	Eligible	Eligible	Eligible	3440	IFNA2	NA	1	CVL	MSD	Unpublished	Serum progesterone
Hughes-unpublished	630138	Ptid-630138_Visit-6	6	Follicular	Follicular	28	0.839	None	None	Negative	19.8	Negative	0	Negative	Negative	Negative	Negative	Post	Negative	Positive	Negative	Visual	IFNg	0.85	Below	906000000	BCA	Eligible	Eligible	Eligible	3458	IFNG	NA	-0.23446525363702297	CVL	MSD	Unpublished	Serum progesterone
Hughes-unpublished	630138	Ptid-630138_Visit-6	6	Follicular	Follicular	28	0.839	None	None	Negative	19.8	Negative	0	Negative	Negative	Negative	Negative	Post	Negative	Positive	Negative	Visual	IL-10	0.07	Below	906000000	BCA	Eligible	Eligible	Eligible	3586	IL10	NA	-3.8365012677171206	CVL	MSD	Unpublished	Serum progesterone
Hughes-unpublished	630138	Ptid-630138_Visit-6	6	Follicular	Follicular	28	0.839	None	None	Negative	19.8	Negative	0	Negative	Negative	Negative	Negative	Post	Negative	Positive	Negative	Visual	IL-12p70	0.345	Below	906000000	BCA	Eligible	Eligible	Eligible	NA	IL12p70	NA	-1.5353317329965557	CVL	MSD	Unpublished	Serum progesterone
Hughes-unpublished	630138	Ptid-630138_Visit-6	6	Follicular	Follicular	28	0.839	None	None	Negative	19.8	Negative	0	Negative	Negative	Negative	Negative	Post	Negative	Positive	Negative	Visual	IL-17A	3.6686334946917	In	906000000	BCA	Eligible	Eligible	Eligible	3605	IL17A	NA	1.8752427830814593	CVL	MSD	Unpublished	Serum progesterone
Hughes-unpublished	630138	Ptid-630138_Visit-6	6	Follicular	Follicular	28	0.839	None	None	Negative	19.8	Negative	0	Negative	Negative	Negative	Negative	Post	Negative	Positive	Negative	Visual	IL-18	1905.4253389118849	In	906000000	BCA	Eligible	Eligible	Eligible	3606	IL18	NA	10.8958973641888	CVL	MSD	Unpublished	Serum progesterone
Hughes-unpublished	630138	Ptid-630138_Visit-6	6	Follicular	Follicular	28	0.839	None	None	Negative	19.8	Negative	0	Negative	Negative	Negative	Negative	Post	Negative	Positive	Negative	Visual	IL-1a	115.562379877148	In	906000000	BCA	Eligible	Eligible	Eligible	3552	IL1A	NA	6.852528009776437	CVL	MSD	Unpublished	Serum progesterone
Hughes-unpublished	630138	Ptid-630138_Visit-6	6	Follicular	Follicular	28	0.839	None	None	Negative	19.8	Negative	0	Negative	Negative	Negative	Negative	Post	Negative	Positive	Negative	Visual	IL-1b	5.630873218061115	In	906000000	BCA	Eligible	Eligible	Eligible	3553	IL1B	NA	2.4933586682521143	CVL	MSD	Unpublished	Serum progesterone
Hughes-unpublished	630138	Ptid-630138_Visit-6	6	Follicular	Follicular	28	0.839	None	None	Negative	19.8	Negative	0	Negative	Negative	Negative	Negative	Post	Negative	Positive	Negative	Visual	IL-2	0.35	Below	906000000	BCA	Eligible	Eligible	Eligible	3558	IL2	NA	-1.5145731728297582	CVL	MSD	Unpublished	Serum progesterone
Hughes-unpublished	630138	Ptid-630138_Visit-6	6	Follicular	Follicular	28	0.839	None	None	Negative	19.8	Negative	0	Negative	Negative	Negative	Negative	Post	Negative	Positive	Negative	Visual	IL-6	0.165	Below	906000000	BCA	Eligible	Eligible	Eligible	3569	IL6	NA	-2.599462070416271	CVL	MSD	Unpublished	Serum progesterone
Hughes-unpublished	630138	Ptid-630138_Visit-6	6	Follicular	Follicular	28	0.839	None	None	Negative	19.8	Negative	0	Negative	Negative	Negative	Negative	Post	Negative	Positive	Negative	Visual	IL-7	1.30817303457325	In	906000000	BCA	Eligible	Eligible	Eligible	3574	IL7	NA	0.387553381516482	CVL	MSD	Unpublished	Serum progesterone
Hughes-unpublished	630138	Ptid-630138_Visit-6	6	Follicular	Follicular	28	0.839	None	None	Negative	19.8	Negative	0	Negative	Negative	Negative	Negative	Post	Negative	Positive	Negative	Visual	CXCL8	496.199988000781	In	906000000	BCA	Eligible	Eligible	Eligible	3576	CXCL8	NA	8.954777890117494	CVL	MSD	Unpublished	Serum progesterone
Hughes-unpublished	630138	Ptid-630138_Visit-6	6	Follicular	Follicular	28	0.839	None	None	Negative	19.8	Negative	0	Negative	Negative	Negative	Negative	Post	Negative	Positive	Negative	Visual	IL-1RA	349290.87081366096	Above	906000000	BCA	Eligible	Eligible	Eligible	3557	IL1RN	NA	18.414069410888533	CVL	MSD	Unpublished	Serum progesterone
Hughes-unpublished	630138	Ptid-630138_Visit-6	6	Follicular	Follicular	28	0.839	None	None	Negative	19.8	Negative	0	Negative	Negative	Negative	Negative	Post	Negative	Positive	Negative	Visual	CXCL10	348.497020071119	In	906000000	BCA	Eligible	Eligible	Eligible	3627	CXCL10	NA	8.445002509722084	CVL	MSD	Unpublished	Serum progesterone
Hughes-unpublished	630138	Ptid-630138_Visit-6	6	Follicular	Follicular	28	0.839	None	None	Negative	19.8	Negative	0	Negative	Negative	Negative	Negative	Post	Negative	Positive	Negative	Visual	CXCL9	213.1287531204635	In	906000000	BCA	Eligible	Eligible	Eligible	4283	CXCL9	NA	7.735581429474494	CVL	MSD	Unpublished	Serum progesterone
Hughes-unpublished	630138	Ptid-630138_Visit-6	6	Follicular	Follicular	28	0.839	None	None	Negative	19.8	Negative	0	Negative	Negative	Negative	Negative	Post	Negative	Positive	Negative	Visual	CCL3	39.22600897544545	In	906000000	BCA	Eligible	Eligible	Eligible	6348	CCL3	NA	5.29373865170853	CVL	MSD	Unpublished	Serum progesterone
Hughes-unpublished	630138	Ptid-630138_Visit-6	6	Follicular	Follicular	28	0.839	None	None	Negative	19.8	Negative	0	Negative	Negative	Negative	Negative	Post	Negative	Positive	Negative	Visual	CCL4	10.356928423698601	In	906000000	BCA	Eligible	Eligible	Eligible	6351	CCL4	NA	3.372524298207203	CVL	MSD	Unpublished	Serum progesterone
Hughes-unpublished	630138	Ptid-630138_Visit-6	6	Follicular	Follicular	28	0.839	None	None	Negative	19.8	Negative	0	Negative	Negative	Negative	Negative	Post	Negative	Positive	Negative	Visual	CCL20	12.257417060263101	In	906000000	BCA	Eligible	Eligible	Eligible	6364	CCL20	NA	3.615583094556896	CVL	MSD	Unpublished	Serum progesterone
Hughes-unpublished	630138	Ptid-630138_Visit-6	6	Follicular	Follicular	28	0.839	None	None	Negative	19.8	Negative	0	Negative	Negative	Negative	Negative	Post	Negative	Positive	Negative	Visual	CCL5	103.6379677327889	In	906000000	BCA	Eligible	Eligible	Eligible	6352	CCL5	NA	6.695408820453867	CVL	MSD	Unpublished	Serum progesterone
Hughes-unpublished	630138	Ptid-630138_Visit-6	6	Follicular	Follicular	28	0.839	None	None	Negative	19.8	Negative	0	Negative	Negative	Negative	Negative	Post	Negative	Positive	Negative	Visual	TNF	0.4824063978675325	In	906000000	BCA	Eligible	Eligible	Eligible	7124	TNF	NA	-1.0516790539210188	CVL	MSD	Unpublished	Serum progesterone
Hughes-unpublished	630109	Ptid-630109_Visit-6	6	Follicular	Follicular	7	0.085	None	None	Negative	21.4	Negative	0	Negative	Negative	Negative	Negative	Post	Negative	Positive	Negative	Visual	IFN-a2a	2	Below	552000000	BCA	Eligible	Eligible	Eligible	3440	IFNA2	NA	1	CVL	MSD	Unpublished	Serum progesterone
Hughes-unpublished	630109	Ptid-630109_Visit-6	6	Follicular	Follicular	7	0.085	None	None	Negative	21.4	Negative	0	Negative	Negative	Negative	Negative	Post	Negative	Positive	Negative	Visual	IFNg	1.54075871099762	In	552000000	BCA	Eligible	Eligible	Eligible	3458	IFNG	NA	0.6236409477039858	CVL	MSD	Unpublished	Serum progesterone
Hughes-unpublished	630109	Ptid-630109_Visit-6	6	Follicular	Follicular	7	0.085	None	None	Negative	21.4	Negative	0	Negative	Negative	Negative	Negative	Post	Negative	Positive	Negative	Visual	IL-10	0.223296817581033	In	552000000	BCA	Eligible	Eligible	Eligible	3586	IL10	NA	-2.162965404823164	CVL	MSD	Unpublished	Serum progesterone
Hughes-unpublished	630109	Ptid-630109_Visit-6	6	Follicular	Follicular	7	0.085	None	None	Negative	21.4	Negative	0	Negative	Negative	Negative	Negative	Post	Negative	Positive	Negative	Visual	IL-12p70	0.345	Below	552000000	BCA	Eligible	Eligible	Eligible	NA	IL12p70	NA	-1.5353317329965557	CVL	MSD	Unpublished	Serum progesterone
Hughes-unpublished	630109	Ptid-630109_Visit-6	6	Follicular	Follicular	7	0.085	None	None	Negative	21.4	Negative	0	Negative	Negative	Negative	Negative	Post	Negative	Positive	Negative	Visual	IL-17A	3.06584480162227	In	552000000	BCA	Eligible	Eligible	Eligible	3605	IL17A	NA	1.6162846671216051	CVL	MSD	Unpublished	Serum progesterone
Hughes-unpublished	630109	Ptid-630109_Visit-6	6	Follicular	Follicular	7	0.085	None	None	Negative	21.4	Negative	0	Negative	Negative	Negative	Negative	Post	Negative	Positive	Negative	Visual	IL-18	1639.78510316407	In	552000000	BCA	Eligible	Eligible	Eligible	3606	IL18	NA	10.679291044070293	CVL	MSD	Unpublished	Serum progesterone
Hughes-unpublished	630109	Ptid-630109_Visit-6	6	Follicular	Follicular	7	0.085	None	None	Negative	21.4	Negative	0	Negative	Negative	Negative	Negative	Post	Negative	Positive	Negative	Visual	IL-1a	49.5757252764989	In	552000000	BCA	Eligible	Eligible	Eligible	3552	IL1A	NA	5.631561973648179	CVL	MSD	Unpublished	Serum progesterone
Hughes-unpublished	630109	Ptid-630109_Visit-6	6	Follicular	Follicular	7	0.085	None	None	Negative	21.4	Negative	0	Negative	Negative	Negative	Negative	Post	Negative	Positive	Negative	Visual	IL-1b	135.56374541651502	In	552000000	BCA	Eligible	Eligible	Eligible	3553	IL1B	NA	7.082827591691466	CVL	MSD	Unpublished	Serum progesterone
Hughes-unpublished	630109	Ptid-630109_Visit-6	6	Follicular	Follicular	7	0.085	None	None	Negative	21.4	Negative	0	Negative	Negative	Negative	Negative	Post	Negative	Positive	Negative	Visual	IL-2	17.5196778004358	In	552000000	BCA	Eligible	Eligible	Eligible	3558	IL2	NA	4.130904337863678	CVL	MSD	Unpublished	Serum progesterone
Hughes-unpublished	630109	Ptid-630109_Visit-6	6	Follicular	Follicular	7	0.085	None	None	Negative	21.4	Negative	0	Negative	Negative	Negative	Negative	Post	Negative	Positive	Negative	Visual	IL-6	631.128212929651	In	552000000	BCA	Eligible	Eligible	Eligible	3569	IL6	NA	9.301789306500899	CVL	MSD	Unpublished	Serum progesterone
Hughes-unpublished	630109	Ptid-630109_Visit-6	6	Follicular	Follicular	7	0.085	None	None	Negative	21.4	Negative	0	Negative	Negative	Negative	Negative	Post	Negative	Positive	Negative	Visual	IL-7	3.2920750303294097	In	552000000	BCA	Eligible	Eligible	Eligible	3574	IL7	NA	1.718997216880626	CVL	MSD	Unpublished	Serum progesterone
Hughes-unpublished	630109	Ptid-630109_Visit-6	6	Follicular	Follicular	7	0.085	None	None	Negative	21.4	Negative	0	Negative	Negative	Negative	Negative	Post	Negative	Positive	Negative	Visual	CXCL8	13546.940255969948	Above	552000000	BCA	Eligible	Eligible	Eligible	3576	CXCL8	NA	13.725679417400876	CVL	MSD	Unpublished	Serum progesterone
Hughes-unpublished	630109	Ptid-630109_Visit-6	6	Follicular	Follicular	7	0.085	None	None	Negative	21.4	Negative	0	Negative	Negative	Negative	Negative	Post	Negative	Positive	Negative	Visual	IL-1RA	45428.752725007544	In	552000000	BCA	Eligible	Eligible	Eligible	3557	IL1RN	NA	15.47131807538768	CVL	MSD	Unpublished	Serum progesterone
Hughes-unpublished	630109	Ptid-630109_Visit-6	6	Follicular	Follicular	7	0.085	None	None	Negative	21.4	Negative	0	Negative	Negative	Negative	Negative	Post	Negative	Positive	Negative	Visual	CXCL10	86.67351501484205	In	552000000	BCA	Eligible	Eligible	Eligible	3627	CXCL10	NA	6.437519308702828	CVL	MSD	Unpublished	Serum progesterone
Hughes-unpublished	630109	Ptid-630109_Visit-6	6	Follicular	Follicular	7	0.085	None	None	Negative	21.4	Negative	0	Negative	Negative	Negative	Negative	Post	Negative	Positive	Negative	Visual	CXCL9	28.446794775783147	In	552000000	BCA	Eligible	Eligible	Eligible	4283	CXCL9	NA	4.830194201845055	CVL	MSD	Unpublished	Serum progesterone
Hughes-unpublished	630109	Ptid-630109_Visit-6	6	Follicular	Follicular	7	0.085	None	None	Negative	21.4	Negative	0	Negative	Negative	Negative	Negative	Post	Negative	Positive	Negative	Visual	CCL3	64.4985645359618	In	552000000	BCA	Eligible	Eligible	Eligible	6348	CCL3	NA	6.011195147517917	CVL	MSD	Unpublished	Serum progesterone
Hughes-unpublished	630109	Ptid-630109_Visit-6	6	Follicular	Follicular	7	0.085	None	None	Negative	21.4	Negative	0	Negative	Negative	Negative	Negative	Post	Negative	Positive	Negative	Visual	CCL4	28.9080493641222	In	552000000	BCA	Eligible	Eligible	Eligible	6351	CCL4	NA	4.8533993578824814	CVL	MSD	Unpublished	Serum progesterone
Hughes-unpublished	630109	Ptid-630109_Visit-6	6	Follicular	Follicular	7	0.085	None	None	Negative	21.4	Negative	0	Negative	Negative	Negative	Negative	Post	Negative	Positive	Negative	Visual	CCL20	175.910120337077	In	552000000	BCA	Eligible	Eligible	Eligible	6364	CCL20	NA	7.458694675086648	CVL	MSD	Unpublished	Serum progesterone
Hughes-unpublished	630109	Ptid-630109_Visit-6	6	Follicular	Follicular	7	0.085	None	None	Negative	21.4	Negative	0	Negative	Negative	Negative	Negative	Post	Negative	Positive	Negative	Visual	CCL5	58.4994548358881	In	552000000	BCA	Eligible	Eligible	Eligible	6352	CCL5	NA	5.870351274981259	CVL	MSD	Unpublished	Serum progesterone
Hughes-unpublished	630109	Ptid-630109_Visit-6	6	Follicular	Follicular	7	0.085	None	None	Negative	21.4	Negative	0	Negative	Negative	Negative	Negative	Post	Negative	Positive	Negative	Visual	TNF	33.83108797076555	In	552000000	BCA	Eligible	Eligible	Eligible	7124	TNF	NA	5.080277668258972	CVL	MSD	Unpublished	Serum progesterone
Hughes-unpublished	630848	Ptid-630848_Visit-0	0	Other	Follicular	10	2.26	None	None	Negative	19	Negative	0	Negative	Negative	Negative	Negative	Pre	Negative	Negative	Negative	Visual	IFN-a2a	2	Below	334000000	BCA	Eligible	Ineligible - serum progesterone outside of allowed windows	Ineligible - serum progesterone outside of allowed windows	3440	IFNA2	NA	1	CVL	MSD	Unpublished	Serum progesterone
Hughes-unpublished	630848	Ptid-630848_Visit-0	0	Other	Follicular	10	2.26	None	None	Negative	19	Negative	0	Negative	Negative	Negative	Negative	Pre	Negative	Negative	Negative	Visual	IFNg	0.85	Below	334000000	BCA	Eligible	Ineligible - serum progesterone outside of allowed windows	Ineligible - serum progesterone outside of allowed windows	3458	IFNG	NA	-0.23446525363702297	CVL	MSD	Unpublished	Serum progesterone
Hughes-unpublished	630848	Ptid-630848_Visit-0	0	Other	Follicular	10	2.26	None	None	Negative	19	Negative	0	Negative	Negative	Negative	Negative	Pre	Negative	Negative	Negative	Visual	IL-10	0.07	Below	334000000	BCA	Eligible	Ineligible - serum progesterone outside of allowed windows	Ineligible - serum progesterone outside of allowed windows	3586	IL10	NA	-3.8365012677171206	CVL	MSD	Unpublished	Serum progesterone
Hughes-unpublished	630848	Ptid-630848_Visit-0	0	Other	Follicular	10	2.26	None	None	Negative	19	Negative	0	Negative	Negative	Negative	Negative	Pre	Negative	Negative	Negative	Visual	IL-12p70	0.345	Below	334000000	BCA	Eligible	Ineligible - serum progesterone outside of allowed windows	Ineligible - serum progesterone outside of allowed windows	NA	IL12p70	NA	-1.5353317329965557	CVL	MSD	Unpublished	Serum progesterone
Hughes-unpublished	630848	Ptid-630848_Visit-0	0	Other	Follicular	10	2.26	None	None	Negative	19	Negative	0	Negative	Negative	Negative	Negative	Pre	Negative	Negative	Negative	Visual	IL-17A	1.3	Below	334000000	BCA	Eligible	Ineligible - serum progesterone outside of allowed windows	Ineligible - serum progesterone outside of allowed windows	3605	IL17A	NA	0.37851162325372983	CVL	MSD	Unpublished	Serum progesterone
Hughes-unpublished	630848	Ptid-630848_Visit-0	0	Other	Follicular	10	2.26	None	None	Negative	19	Negative	0	Negative	Negative	Negative	Negative	Pre	Negative	Negative	Negative	Visual	IL-18	149.962551804243	In	334000000	BCA	Eligible	Ineligible - serum progesterone outside of allowed windows	Ineligible - serum progesterone outside of allowed windows	3606	IL18	NA	7.228458470019928	CVL	MSD	Unpublished	Serum progesterone
Hughes-unpublished	630848	Ptid-630848_Visit-0	0	Other	Follicular	10	2.26	None	None	Negative	19	Negative	0	Negative	Negative	Negative	Negative	Pre	Negative	Negative	Negative	Visual	IL-1a	30.83504231775195	In	334000000	BCA	Eligible	Ineligible - serum progesterone outside of allowed windows	Ineligible - serum progesterone outside of allowed windows	3552	IL1A	NA	4.946498921147155	CVL	MSD	Unpublished	Serum progesterone
Hughes-unpublished	630848	Ptid-630848_Visit-0	0	Other	Follicular	10	2.26	None	None	Negative	19	Negative	0	Negative	Negative	Negative	Negative	Pre	Negative	Negative	Negative	Visual	IL-1b	0.075	Below	334000000	BCA	Eligible	Ineligible - serum progesterone outside of allowed windows	Ineligible - serum progesterone outside of allowed windows	3553	IL1B	NA	-3.736965594166206	CVL	MSD	Unpublished	Serum progesterone
Hughes-unpublished	630848	Ptid-630848_Visit-0	0	Other	Follicular	10	2.26	None	None	Negative	19	Negative	0	Negative	Negative	Negative	Negative	Pre	Negative	Negative	Negative	Visual	IL-2	0.5760682516827169	In	334000000	BCA	Eligible	Ineligible - serum progesterone outside of allowed windows	Ineligible - serum progesterone outside of allowed windows	3558	IL2	NA	-0.795688344798098	CVL	MSD	Unpublished	Serum progesterone
Hughes-unpublished	630848	Ptid-630848_Visit-0	0	Other	Follicular	10	2.26	None	None	Negative	19	Negative	0	Negative	Negative	Negative	Negative	Pre	Negative	Negative	Negative	Visual	IL-6	0.270463503757121	In	334000000	BCA	Eligible	Ineligible - serum progesterone outside of allowed windows	Ineligible - serum progesterone outside of allowed windows	3569	IL6	NA	-1.8864941644246886	CVL	MSD	Unpublished	Serum progesterone
Hughes-unpublished	630848	Ptid-630848_Visit-0	0	Other	Follicular	10	2.26	None	None	Negative	19	Negative	0	Negative	Negative	Negative	Negative	Pre	Negative	Negative	Negative	Visual	IL-7	1.177616695007375	In	334000000	BCA	Eligible	Ineligible - serum progesterone outside of allowed windows	Ineligible - serum progesterone outside of allowed windows	3574	IL7	NA	0.23587002966110893	CVL	MSD	Unpublished	Serum progesterone
Hughes-unpublished	630848	Ptid-630848_Visit-0	0	Other	Follicular	10	2.26	None	None	Negative	19	Negative	0	Negative	Negative	Negative	Negative	Pre	Negative	Negative	Negative	Visual	CXCL8	58.58118778596215	In	334000000	BCA	Eligible	Ineligible - serum progesterone outside of allowed windows	Ineligible - serum progesterone outside of allowed windows	3576	CXCL8	NA	5.872365540333126	CVL	MSD	Unpublished	Serum progesterone
Hughes-unpublished	630848	Ptid-630848_Visit-0	0	Other	Follicular	10	2.26	None	None	Negative	19	Negative	0	Negative	Negative	Negative	Negative	Pre	Negative	Negative	Negative	Visual	IL-1RA	16900.58369640115	In	334000000	BCA	Eligible	Ineligible - serum progesterone outside of allowed windows	Ineligible - serum progesterone outside of allowed windows	3557	IL1RN	NA	14.0447854533564	CVL	MSD	Unpublished	Serum progesterone
Hughes-unpublished	630848	Ptid-630848_Visit-0	0	Other	Follicular	10	2.26	None	None	Negative	19	Negative	0	Negative	Negative	Negative	Negative	Pre	Negative	Negative	Negative	Visual	CXCL10	145.8044111987025	In	334000000	BCA	Eligible	Ineligible - serum progesterone outside of allowed windows	Ineligible - serum progesterone outside of allowed windows	3627	CXCL10	NA	7.187890557712705	CVL	MSD	Unpublished	Serum progesterone
Hughes-unpublished	630848	Ptid-630848_Visit-0	0	Other	Follicular	10	2.26	None	None	Negative	19	Negative	0	Negative	Negative	Negative	Negative	Pre	Negative	Negative	Negative	Visual	CXCL9	18.276082246392452	In	334000000	BCA	Eligible	Ineligible - serum progesterone outside of allowed windows	Ineligible - serum progesterone outside of allowed windows	4283	CXCL9	NA	4.191884935006174	CVL	MSD	Unpublished	Serum progesterone
Hughes-unpublished	630848	Ptid-630848_Visit-0	0	Other	Follicular	10	2.26	None	None	Negative	19	Negative	0	Negative	Negative	Negative	Negative	Pre	Negative	Negative	Negative	Visual	CCL3	3.85	Below	334000000	BCA	Eligible	Ineligible - serum progesterone outside of allowed windows	Ineligible - serum progesterone outside of allowed windows	6348	CCL3	NA	1.944858445807539	CVL	MSD	Unpublished	Serum progesterone
Hughes-unpublished	630848	Ptid-630848_Visit-0	0	Other	Follicular	10	2.26	None	None	Negative	19	Negative	0	Negative	Negative	Negative	Negative	Pre	Negative	Negative	Negative	Visual	CCL4	0.75	Below	334000000	BCA	Eligible	Ineligible - serum progesterone outside of allowed windows	Ineligible - serum progesterone outside of allowed windows	6351	CCL4	NA	-0.4150374992788438	CVL	MSD	Unpublished	Serum progesterone
Hughes-unpublished	630848	Ptid-630848_Visit-0	0	Other	Follicular	10	2.26	None	None	Negative	19	Negative	0	Negative	Negative	Negative	Negative	Pre	Negative	Negative	Negative	Visual	CCL20	4.0750548330500855	In	334000000	BCA	Eligible	Ineligible - serum progesterone outside of allowed windows	Ineligible - serum progesterone outside of allowed windows	6364	CCL20	NA	2.0268194720645023	CVL	MSD	Unpublished	Serum progesterone
Hughes-unpublished	630848	Ptid-630848_Visit-0	0	Other	Follicular	10	2.26	None	None	Negative	19	Negative	0	Negative	Negative	Negative	Negative	Pre	Negative	Negative	Negative	Visual	CCL5	3.09442045125782	In	334000000	BCA	Eligible	Ineligible - serum progesterone outside of allowed windows	Ineligible - serum progesterone outside of allowed windows	6352	CCL5	NA	1.6296692348390827	CVL	MSD	Unpublished	Serum progesterone
Hughes-unpublished	630848	Ptid-630848_Visit-0	0	Other	Follicular	10	2.26	None	None	Negative	19	Negative	0	Negative	Negative	Negative	Negative	Pre	Negative	Negative	Negative	Visual	TNF	0.255	Below	334000000	BCA	Eligible	Ineligible - serum progesterone outside of allowed windows	Ineligible - serum progesterone outside of allowed windows	7124	TNF	NA	-1.9714308478032292	CVL	MSD	Unpublished	Serum progesterone
Hughes-unpublished	630864	Ptid-630864_Visit-0	0	Follicular	Follicular	3	0.094	None	None	Negative	18	Negative	3	Negative	Negative	Negative	Negative	Pre	Negative	Negative	Negative	Visual	IFN-a2a	2	Below	619000000	BCA	Eligible	Eligible	Eligible	3440	IFNA2	NA	1	CVL	MSD	Unpublished	Serum progesterone
Hughes-unpublished	630864	Ptid-630864_Visit-0	0	Follicular	Follicular	3	0.094	None	None	Negative	18	Negative	3	Negative	Negative	Negative	Negative	Pre	Negative	Negative	Negative	Visual	IFNg	7.053713743865355	In	619000000	BCA	Eligible	Eligible	Eligible	3458	IFNG	NA	2.8183830290267653	CVL	MSD	Unpublished	Serum progesterone
Hughes-unpublished	630864	Ptid-630864_Visit-0	0	Follicular	Follicular	3	0.094	None	None	Negative	18	Negative	3	Negative	Negative	Negative	Negative	Pre	Negative	Negative	Negative	Visual	IL-10	0.500439309907026	In	619000000	BCA	Eligible	Eligible	Eligible	3586	IL10	NA	-0.998732976086125	CVL	MSD	Unpublished	Serum progesterone
Hughes-unpublished	630864	Ptid-630864_Visit-0	0	Follicular	Follicular	3	0.094	None	None	Negative	18	Negative	3	Negative	Negative	Negative	Negative	Pre	Negative	Negative	Negative	Visual	IL-12p70	0.345	Below	619000000	BCA	Eligible	Eligible	Eligible	NA	IL12p70	NA	-1.5353317329965557	CVL	MSD	Unpublished	Serum progesterone
Hughes-unpublished	630864	Ptid-630864_Visit-0	0	Follicular	Follicular	3	0.094	None	None	Negative	18	Negative	3	Negative	Negative	Negative	Negative	Pre	Negative	Negative	Negative	Visual	IL-17A	15.596323235056449	In	619000000	BCA	Eligible	Eligible	Eligible	3605	IL17A	NA	3.9631340550164276	CVL	MSD	Unpublished	Serum progesterone
Hughes-unpublished	630864	Ptid-630864_Visit-0	0	Follicular	Follicular	3	0.094	None	None	Negative	18	Negative	3	Negative	Negative	Negative	Negative	Pre	Negative	Negative	Negative	Visual	IL-18	617.497896748435	In	619000000	BCA	Eligible	Eligible	Eligible	3606	IL18	NA	9.27029041253557	CVL	MSD	Unpublished	Serum progesterone
Hughes-unpublished	630864	Ptid-630864_Visit-0	0	Follicular	Follicular	3	0.094	None	None	Negative	18	Negative	3	Negative	Negative	Negative	Negative	Pre	Negative	Negative	Negative	Visual	IL-1a	19.098475653877898	In	619000000	BCA	Eligible	Eligible	Eligible	3552	IL1A	NA	4.255385588941479	CVL	MSD	Unpublished	Serum progesterone
Hughes-unpublished	630864	Ptid-630864_Visit-0	0	Follicular	Follicular	3	0.094	None	None	Negative	18	Negative	3	Negative	Negative	Negative	Negative	Pre	Negative	Negative	Negative	Visual	IL-1b	30.7882166465484	In	619000000	BCA	Eligible	Eligible	Eligible	3553	IL1B	NA	4.944306399110209	CVL	MSD	Unpublished	Serum progesterone
Hughes-unpublished	630864	Ptid-630864_Visit-0	0	Follicular	Follicular	3	0.094	None	None	Negative	18	Negative	3	Negative	Negative	Negative	Negative	Pre	Negative	Negative	Negative	Visual	IL-2	3.017997542879865	In	619000000	BCA	Eligible	Eligible	Eligible	3558	IL2	NA	1.593591631286572	CVL	MSD	Unpublished	Serum progesterone
Hughes-unpublished	630864	Ptid-630864_Visit-0	0	Follicular	Follicular	3	0.094	None	None	Negative	18	Negative	3	Negative	Negative	Negative	Negative	Pre	Negative	Negative	Negative	Visual	IL-6	16.981121749219902	In	619000000	BCA	Eligible	Eligible	Eligible	3569	IL6	NA	4.08585985934856	CVL	MSD	Unpublished	Serum progesterone
Hughes-unpublished	630864	Ptid-630864_Visit-0	0	Follicular	Follicular	3	0.094	None	None	Negative	18	Negative	3	Negative	Negative	Negative	Negative	Pre	Negative	Negative	Negative	Visual	IL-7	0.75	Below	619000000	BCA	Eligible	Eligible	Eligible	3574	IL7	NA	-0.4150374992788438	CVL	MSD	Unpublished	Serum progesterone
Hughes-unpublished	630864	Ptid-630864_Visit-0	0	Follicular	Follicular	3	0.094	None	None	Negative	18	Negative	3	Negative	Negative	Negative	Negative	Pre	Negative	Negative	Negative	Visual	CXCL8	1705.10060576203	In	619000000	BCA	Eligible	Eligible	Eligible	3576	CXCL8	NA	10.735641149513848	CVL	MSD	Unpublished	Serum progesterone
Hughes-unpublished	630864	Ptid-630864_Visit-0	0	Follicular	Follicular	3	0.094	None	None	Negative	18	Negative	3	Negative	Negative	Negative	Negative	Pre	Negative	Negative	Negative	Visual	IL-1RA	185631.581183418	In	619000000	BCA	Eligible	Eligible	Eligible	3557	IL1RN	NA	17.502082649022928	CVL	MSD	Unpublished	Serum progesterone
Hughes-unpublished	630864	Ptid-630864_Visit-0	0	Follicular	Follicular	3	0.094	None	None	Negative	18	Negative	3	Negative	Negative	Negative	Negative	Pre	Negative	Negative	Negative	Visual	CXCL10	398.7183248836135	In	619000000	BCA	Eligible	Eligible	Eligible	3627	CXCL10	NA	8.639226102135764	CVL	MSD	Unpublished	Serum progesterone
Hughes-unpublished	630864	Ptid-630864_Visit-0	0	Follicular	Follicular	3	0.094	None	None	Negative	18	Negative	3	Negative	Negative	Negative	Negative	Pre	Negative	Negative	Negative	Visual	CXCL9	152.817813276393	In	619000000	BCA	Eligible	Eligible	Eligible	4283	CXCL9	NA	7.255668911339754	CVL	MSD	Unpublished	Serum progesterone
Hughes-unpublished	630864	Ptid-630864_Visit-0	0	Follicular	Follicular	3	0.094	None	None	Negative	18	Negative	3	Negative	Negative	Negative	Negative	Pre	Negative	Negative	Negative	Visual	CCL3	23.19876303343655	In	619000000	BCA	Eligible	Eligible	Eligible	6348	CCL3	NA	4.535975977261639	CVL	MSD	Unpublished	Serum progesterone
Hughes-unpublished	630864	Ptid-630864_Visit-0	0	Follicular	Follicular	3	0.094	None	None	Negative	18	Negative	3	Negative	Negative	Negative	Negative	Pre	Negative	Negative	Negative	Visual	CCL4	44.0661641938316	In	619000000	BCA	Eligible	Eligible	Eligible	6351	CCL4	NA	5.46159941538782	CVL	MSD	Unpublished	Serum progesterone
Hughes-unpublished	630864	Ptid-630864_Visit-0	0	Follicular	Follicular	3	0.094	None	None	Negative	18	Negative	3	Negative	Negative	Negative	Negative	Pre	Negative	Negative	Negative	Visual	CCL20	65.79192787647435	In	619000000	BCA	Eligible	Eligible	Eligible	6364	CCL20	NA	6.039838682997413	CVL	MSD	Unpublished	Serum progesterone
Hughes-unpublished	630864	Ptid-630864_Visit-0	0	Follicular	Follicular	3	0.094	None	None	Negative	18	Negative	3	Negative	Negative	Negative	Negative	Pre	Negative	Negative	Negative	Visual	CCL5	199.9332604782845	In	619000000	BCA	Eligible	Eligible	Eligible	6352	CCL5	NA	7.643374685546799	CVL	MSD	Unpublished	Serum progesterone
Hughes-unpublished	630864	Ptid-630864_Visit-0	0	Follicular	Follicular	3	0.094	None	None	Negative	18	Negative	3	Negative	Negative	Negative	Negative	Pre	Negative	Negative	Negative	Visual	TNF	4.311162579528305	In	619000000	BCA	Eligible	Eligible	Eligible	7124	TNF	NA	2.1080769694420693	CVL	MSD	Unpublished	Serum progesterone
Hughes-unpublished	630880	Ptid-630880_Visit-0	0	Follicular	Follicular	7	0.025	None	None	Negative	20.2	Negative	0	Negative	Negative	Negative	Negative	Pre	Negative	Negative	Negative	Visual	IFN-a2a	2	Below	233000000	BCA	Eligible	Eligible	Eligible	3440	IFNA2	NA	1	CVL	MSD	Unpublished	Serum progesterone
Hughes-unpublished	630880	Ptid-630880_Visit-0	0	Follicular	Follicular	7	0.025	None	None	Negative	20.2	Negative	0	Negative	Negative	Negative	Negative	Pre	Negative	Negative	Negative	Visual	IFNg	0.85	Below	233000000	BCA	Eligible	Eligible	Eligible	3458	IFNG	NA	-0.23446525363702297	CVL	MSD	Unpublished	Serum progesterone
Hughes-unpublished	630880	Ptid-630880_Visit-0	0	Follicular	Follicular	7	0.025	None	None	Negative	20.2	Negative	0	Negative	Negative	Negative	Negative	Pre	Negative	Negative	Negative	Visual	IL-10	0.07	Below	233000000	BCA	Eligible	Eligible	Eligible	3586	IL10	NA	-3.8365012677171206	CVL	MSD	Unpublished	Serum progesterone
Hughes-unpublished	630880	Ptid-630880_Visit-0	0	Follicular	Follicular	7	0.025	None	None	Negative	20.2	Negative	0	Negative	Negative	Negative	Negative	Pre	Negative	Negative	Negative	Visual	IL-12p70	0.345	Below	233000000	BCA	Eligible	Eligible	Eligible	NA	IL12p70	NA	-1.5353317329965557	CVL	MSD	Unpublished	Serum progesterone
Hughes-unpublished	630880	Ptid-630880_Visit-0	0	Follicular	Follicular	7	0.025	None	None	Negative	20.2	Negative	0	Negative	Negative	Negative	Negative	Pre	Negative	Negative	Negative	Visual	IL-17A	1.3	Below	233000000	BCA	Eligible	Eligible	Eligible	3605	IL17A	NA	0.37851162325372983	CVL	MSD	Unpublished	Serum progesterone
Hughes-unpublished	630880	Ptid-630880_Visit-0	0	Follicular	Follicular	7	0.025	None	None	Negative	20.2	Negative	0	Negative	Negative	Negative	Negative	Pre	Negative	Negative	Negative	Visual	IL-18	1471.082321476905	In	233000000	BCA	Eligible	Eligible	Eligible	3606	IL18	NA	10.52266226644409	CVL	MSD	Unpublished	Serum progesterone
Hughes-unpublished	630880	Ptid-630880_Visit-0	0	Follicular	Follicular	7	0.025	None	None	Negative	20.2	Negative	0	Negative	Negative	Negative	Negative	Pre	Negative	Negative	Negative	Visual	IL-1a	29.482190253972803	In	233000000	BCA	Eligible	Eligible	Eligible	3552	IL1A	NA	4.881771802195767	CVL	MSD	Unpublished	Serum progesterone
Hughes-unpublished	630880	Ptid-630880_Visit-0	0	Follicular	Follicular	7	0.025	None	None	Negative	20.2	Negative	0	Negative	Negative	Negative	Negative	Pre	Negative	Negative	Negative	Visual	IL-1b	1.07964018592555	In	233000000	BCA	Eligible	Eligible	Eligible	3553	IL1B	NA	0.11055058232172879	CVL	MSD	Unpublished	Serum progesterone
Hughes-unpublished	630880	Ptid-630880_Visit-0	0	Follicular	Follicular	7	0.025	None	None	Negative	20.2	Negative	0	Negative	Negative	Negative	Negative	Pre	Negative	Negative	Negative	Visual	IL-2	0.35	Below	233000000	BCA	Eligible	Eligible	Eligible	3558	IL2	NA	-1.5145731728297582	CVL	MSD	Unpublished	Serum progesterone
Hughes-unpublished	630880	Ptid-630880_Visit-0	0	Follicular	Follicular	7	0.025	None	None	Negative	20.2	Negative	0	Negative	Negative	Negative	Negative	Pre	Negative	Negative	Negative	Visual	IL-6	1.203866703640815	In	233000000	BCA	Eligible	Eligible	Eligible	3569	IL6	NA	0.267675660667075	CVL	MSD	Unpublished	Serum progesterone
Hughes-unpublished	630880	Ptid-630880_Visit-0	0	Follicular	Follicular	7	0.025	None	None	Negative	20.2	Negative	0	Negative	Negative	Negative	Negative	Pre	Negative	Negative	Negative	Visual	IL-7	0.75	Below	233000000	BCA	Eligible	Eligible	Eligible	3574	IL7	NA	-0.4150374992788438	CVL	MSD	Unpublished	Serum progesterone
Hughes-unpublished	630880	Ptid-630880_Visit-0	0	Follicular	Follicular	7	0.025	None	None	Negative	20.2	Negative	0	Negative	Negative	Negative	Negative	Pre	Negative	Negative	Negative	Visual	CXCL8	209.8514596679305	In	233000000	BCA	Eligible	Eligible	Eligible	3576	CXCL8	NA	7.713224688015754	CVL	MSD	Unpublished	Serum progesterone
Hughes-unpublished	630880	Ptid-630880_Visit-0	0	Follicular	Follicular	7	0.025	None	None	Negative	20.2	Negative	0	Negative	Negative	Negative	Negative	Pre	Negative	Negative	Negative	Visual	IL-1RA	48783.5654793689	In	233000000	BCA	Eligible	Eligible	Eligible	3557	IL1RN	NA	15.574107584822157	CVL	MSD	Unpublished	Serum progesterone
Hughes-unpublished	630880	Ptid-630880_Visit-0	0	Follicular	Follicular	7	0.025	None	None	Negative	20.2	Negative	0	Negative	Negative	Negative	Negative	Pre	Negative	Negative	Negative	Visual	CXCL10	45.07207958934265	In	233000000	BCA	Eligible	Eligible	Eligible	3627	CXCL10	NA	5.49416211126007	CVL	MSD	Unpublished	Serum progesterone
Hughes-unpublished	630880	Ptid-630880_Visit-0	0	Follicular	Follicular	7	0.025	None	None	Negative	20.2	Negative	0	Negative	Negative	Negative	Negative	Pre	Negative	Negative	Negative	Visual	CXCL9	14.5856991300419	In	233000000	BCA	Eligible	Eligible	Eligible	4283	CXCL9	NA	3.8664826348615984	CVL	MSD	Unpublished	Serum progesterone
Hughes-unpublished	630880	Ptid-630880_Visit-0	0	Follicular	Follicular	7	0.025	None	None	Negative	20.2	Negative	0	Negative	Negative	Negative	Negative	Pre	Negative	Negative	Negative	Visual	CCL3	19.68198741401735	In	233000000	BCA	Eligible	Eligible	Eligible	6348	CCL3	NA	4.298804000909073	CVL	MSD	Unpublished	Serum progesterone
Hughes-unpublished	630880	Ptid-630880_Visit-0	0	Follicular	Follicular	7	0.025	None	None	Negative	20.2	Negative	0	Negative	Negative	Negative	Negative	Pre	Negative	Negative	Negative	Visual	CCL4	2.6860678920356653	In	233000000	BCA	Eligible	Eligible	Eligible	6351	CCL4	NA	1.4254957702401572	CVL	MSD	Unpublished	Serum progesterone
Hughes-unpublished	630880	Ptid-630880_Visit-0	0	Follicular	Follicular	7	0.025	None	None	Negative	20.2	Negative	0	Negative	Negative	Negative	Negative	Pre	Negative	Negative	Negative	Visual	CCL20	26.586769853982247	In	233000000	BCA	Eligible	Eligible	Eligible	6364	CCL20	NA	4.732636603233042	CVL	MSD	Unpublished	Serum progesterone
Hughes-unpublished	630880	Ptid-630880_Visit-0	0	Follicular	Follicular	7	0.025	None	None	Negative	20.2	Negative	0	Negative	Negative	Negative	Negative	Pre	Negative	Negative	Negative	Visual	CCL5	11.436781976817901	In	233000000	BCA	Eligible	Eligible	Eligible	6352	CCL5	NA	3.5156092659560936	CVL	MSD	Unpublished	Serum progesterone
Hughes-unpublished	630880	Ptid-630880_Visit-0	0	Follicular	Follicular	7	0.025	None	None	Negative	20.2	Negative	0	Negative	Negative	Negative	Negative	Pre	Negative	Negative	Negative	Visual	TNF	0.255	Below	233000000	BCA	Eligible	Eligible	Eligible	7124	TNF	NA	-1.9714308478032292	CVL	MSD	Unpublished	Serum progesterone
Hughes-unpublished	630415	Ptid-630415_Visit-3	3	Luteal	Luteal	22	5.93	None	None	Negative	16.5	Intermediate	6	Positive	Negative	Negative	Negative	Post	Negative	Negative	Negative	Visual	IFN-a2a	2	Below	384000000	BCA	Eligible	Eligible	Eligible	3440	IFNA2	NA	1	CVL	MSD	Unpublished	Serum progesterone
Hughes-unpublished	630415	Ptid-630415_Visit-3	3	Luteal	Luteal	22	5.93	None	None	Negative	16.5	Intermediate	6	Positive	Negative	Negative	Negative	Post	Negative	Negative	Negative	Visual	IFNg	0.85	Below	384000000	BCA	Eligible	Eligible	Eligible	3458	IFNG	NA	-0.23446525363702297	CVL	MSD	Unpublished	Serum progesterone
Hughes-unpublished	630415	Ptid-630415_Visit-3	3	Luteal	Luteal	22	5.93	None	None	Negative	16.5	Intermediate	6	Positive	Negative	Negative	Negative	Post	Negative	Negative	Negative	Visual	IL-10	0.07	Below	384000000	BCA	Eligible	Eligible	Eligible	3586	IL10	NA	-3.8365012677171206	CVL	MSD	Unpublished	Serum progesterone
Hughes-unpublished	630415	Ptid-630415_Visit-3	3	Luteal	Luteal	22	5.93	None	None	Negative	16.5	Intermediate	6	Positive	Negative	Negative	Negative	Post	Negative	Negative	Negative	Visual	IL-12p70	0.345	Below	384000000	BCA	Eligible	Eligible	Eligible	NA	IL12p70	NA	-1.5353317329965557	CVL	MSD	Unpublished	Serum progesterone
Hughes-unpublished	630415	Ptid-630415_Visit-3	3	Luteal	Luteal	22	5.93	None	None	Negative	16.5	Intermediate	6	Positive	Negative	Negative	Negative	Post	Negative	Negative	Negative	Visual	IL-17A	4.71321985248873	In	384000000	BCA	Eligible	Eligible	Eligible	3605	IL17A	NA	2.2367129787641553	CVL	MSD	Unpublished	Serum progesterone
Hughes-unpublished	630415	Ptid-630415_Visit-3	3	Luteal	Luteal	22	5.93	None	None	Negative	16.5	Intermediate	6	Positive	Negative	Negative	Negative	Post	Negative	Negative	Negative	Visual	IL-18	1761.653956940035	In	384000000	BCA	Eligible	Eligible	Eligible	3606	IL18	NA	10.782714847038543	CVL	MSD	Unpublished	Serum progesterone
Hughes-unpublished	630415	Ptid-630415_Visit-3	3	Luteal	Luteal	22	5.93	None	None	Negative	16.5	Intermediate	6	Positive	Negative	Negative	Negative	Post	Negative	Negative	Negative	Visual	IL-1a	236.474368325537	In	384000000	BCA	Eligible	Eligible	Eligible	3552	IL1A	NA	7.885540006770084	CVL	MSD	Unpublished	Serum progesterone
Hughes-unpublished	630415	Ptid-630415_Visit-3	3	Luteal	Luteal	22	5.93	None	None	Negative	16.5	Intermediate	6	Positive	Negative	Negative	Negative	Post	Negative	Negative	Negative	Visual	IL-1b	10.7186664325578	In	384000000	BCA	Eligible	Eligible	Eligible	3553	IL1B	NA	3.422053518331001	CVL	MSD	Unpublished	Serum progesterone
Hughes-unpublished	630415	Ptid-630415_Visit-3	3	Luteal	Luteal	22	5.93	None	None	Negative	16.5	Intermediate	6	Positive	Negative	Negative	Negative	Post	Negative	Negative	Negative	Visual	IL-2	0.35	Below	384000000	BCA	Eligible	Eligible	Eligible	3558	IL2	NA	-1.5145731728297582	CVL	MSD	Unpublished	Serum progesterone
Hughes-unpublished	630415	Ptid-630415_Visit-3	3	Luteal	Luteal	22	5.93	None	None	Negative	16.5	Intermediate	6	Positive	Negative	Negative	Negative	Post	Negative	Negative	Negative	Visual	IL-6	0.165	Below	384000000	BCA	Eligible	Eligible	Eligible	3569	IL6	NA	-2.599462070416271	CVL	MSD	Unpublished	Serum progesterone
Hughes-unpublished	630415	Ptid-630415_Visit-3	3	Luteal	Luteal	22	5.93	None	None	Negative	16.5	Intermediate	6	Positive	Negative	Negative	Negative	Post	Negative	Negative	Negative	Visual	IL-7	0.75	Below	384000000	BCA	Eligible	Eligible	Eligible	3574	IL7	NA	-0.4150374992788438	CVL	MSD	Unpublished	Serum progesterone
Hughes-unpublished	630415	Ptid-630415_Visit-3	3	Luteal	Luteal	22	5.93	None	None	Negative	16.5	Intermediate	6	Positive	Negative	Negative	Negative	Post	Negative	Negative	Negative	Visual	CXCL8	106.170768375973	In	384000000	BCA	Eligible	Eligible	Eligible	3576	CXCL8	NA	6.730242798439708	CVL	MSD	Unpublished	Serum progesterone
Hughes-unpublished	630415	Ptid-630415_Visit-3	3	Luteal	Luteal	22	5.93	None	None	Negative	16.5	Intermediate	6	Positive	Negative	Negative	Negative	Post	Negative	Negative	Negative	Visual	IL-1RA	457114.90233582054	Above	384000000	BCA	Eligible	Eligible	Eligible	3557	IL1RN	NA	18.80219732723466	CVL	MSD	Unpublished	Serum progesterone
Hughes-unpublished	630415	Ptid-630415_Visit-3	3	Luteal	Luteal	22	5.93	None	None	Negative	16.5	Intermediate	6	Positive	Negative	Negative	Negative	Post	Negative	Negative	Negative	Visual	CXCL10	7.394212467132305	In	384000000	BCA	Eligible	Eligible	Eligible	3627	CXCL10	NA	2.8863964988773603	CVL	MSD	Unpublished	Serum progesterone
Hughes-unpublished	630415	Ptid-630415_Visit-3	3	Luteal	Luteal	22	5.93	None	None	Negative	16.5	Intermediate	6	Positive	Negative	Negative	Negative	Post	Negative	Negative	Negative	Visual	CXCL9	77.6920398179337	In	384000000	BCA	Eligible	Eligible	Eligible	4283	CXCL9	NA	6.279694885238596	CVL	MSD	Unpublished	Serum progesterone
Hughes-unpublished	630415	Ptid-630415_Visit-3	3	Luteal	Luteal	22	5.93	None	None	Negative	16.5	Intermediate	6	Positive	Negative	Negative	Negative	Post	Negative	Negative	Negative	Visual	CCL3	46.016293905533104	In	384000000	BCA	Eligible	Eligible	Eligible	6348	CCL3	NA	5.5240728902830565	CVL	MSD	Unpublished	Serum progesterone
Hughes-unpublished	630415	Ptid-630415_Visit-3	3	Luteal	Luteal	22	5.93	None	None	Negative	16.5	Intermediate	6	Positive	Negative	Negative	Negative	Post	Negative	Negative	Negative	Visual	CCL4	8.75999766494119	In	384000000	BCA	Eligible	Eligible	Eligible	6351	CCL4	NA	3.1309304852627258	CVL	MSD	Unpublished	Serum progesterone
Hughes-unpublished	630415	Ptid-630415_Visit-3	3	Luteal	Luteal	22	5.93	None	None	Negative	16.5	Intermediate	6	Positive	Negative	Negative	Negative	Post	Negative	Negative	Negative	Visual	CCL20	5.36385355120371	In	384000000	BCA	Eligible	Eligible	Eligible	6364	CCL20	NA	2.423269848011138	CVL	MSD	Unpublished	Serum progesterone
Hughes-unpublished	630415	Ptid-630415_Visit-3	3	Luteal	Luteal	22	5.93	None	None	Negative	16.5	Intermediate	6	Positive	Negative	Negative	Negative	Post	Negative	Negative	Negative	Visual	CCL5	86.1591144805064	In	384000000	BCA	Eligible	Eligible	Eligible	6352	CCL5	NA	6.428931517225993	CVL	MSD	Unpublished	Serum progesterone
Hughes-unpublished	630415	Ptid-630415_Visit-3	3	Luteal	Luteal	22	5.93	None	None	Negative	16.5	Intermediate	6	Positive	Negative	Negative	Negative	Post	Negative	Negative	Negative	Visual	TNF	0.255	Below	384000000	BCA	Eligible	Eligible	Eligible	7124	TNF	NA	-1.9714308478032292	CVL	MSD	Unpublished	Serum progesterone
Hughes-unpublished	630385	Ptid-630385_Visit-3	3	Other	Other	38	0.777	None	None	Negative	19	Negative	0	Negative	Negative	Negative	Negative	Pre	Negative	Negative	Negative	Visual	IFN-a2a	2	Below	183000000	BCA	Ineligible - irregular or no menstruation	Ineligible - irregular or no menstruation	Ineligible - irregular or no menstruation	3440	IFNA2	NA	1	CVL	MSD	Unpublished	Serum progesterone
Hughes-unpublished	630385	Ptid-630385_Visit-3	3	Other	Other	38	0.777	None	None	Negative	19	Negative	0	Negative	Negative	Negative	Negative	Pre	Negative	Negative	Negative	Visual	IFNg	0.85	Below	183000000	BCA	Ineligible - irregular or no menstruation	Ineligible - irregular or no menstruation	Ineligible - irregular or no menstruation	3458	IFNG	NA	-0.23446525363702297	CVL	MSD	Unpublished	Serum progesterone
Hughes-unpublished	630385	Ptid-630385_Visit-3	3	Other	Other	38	0.777	None	None	Negative	19	Negative	0	Negative	Negative	Negative	Negative	Pre	Negative	Negative	Negative	Visual	IL-10	0.07	Below	183000000	BCA	Ineligible - irregular or no menstruation	Ineligible - irregular or no menstruation	Ineligible - irregular or no menstruation	3586	IL10	NA	-3.8365012677171206	CVL	MSD	Unpublished	Serum progesterone
Hughes-unpublished	630385	Ptid-630385_Visit-3	3	Other	Other	38	0.777	None	None	Negative	19	Negative	0	Negative	Negative	Negative	Negative	Pre	Negative	Negative	Negative	Visual	IL-12p70	1.156241718272075	In	183000000	BCA	Ineligible - irregular or no menstruation	Ineligible - irregular or no menstruation	Ineligible - irregular or no menstruation	NA	IL12p70	NA	0.20944303217978494	CVL	MSD	Unpublished	Serum progesterone
Hughes-unpublished	630385	Ptid-630385_Visit-3	3	Other	Other	38	0.777	None	None	Negative	19	Negative	0	Negative	Negative	Negative	Negative	Pre	Negative	Negative	Negative	Visual	IL-17A	1.3	Below	183000000	BCA	Ineligible - irregular or no menstruation	Ineligible - irregular or no menstruation	Ineligible - irregular or no menstruation	3605	IL17A	NA	0.37851162325372983	CVL	MSD	Unpublished	Serum progesterone
Hughes-unpublished	630385	Ptid-630385_Visit-3	3	Other	Other	38	0.777	None	None	Negative	19	Negative	0	Negative	Negative	Negative	Negative	Pre	Negative	Negative	Negative	Visual	IL-18	141.402270241163	In	183000000	BCA	Ineligible - irregular or no menstruation	Ineligible - irregular or no menstruation	Ineligible - irregular or no menstruation	3606	IL18	NA	7.143661472859623	CVL	MSD	Unpublished	Serum progesterone
Hughes-unpublished	630385	Ptid-630385_Visit-3	3	Other	Other	38	0.777	None	None	Negative	19	Negative	0	Negative	Negative	Negative	Negative	Pre	Negative	Negative	Negative	Visual	IL-1a	27.3026269299651	In	183000000	BCA	Ineligible - irregular or no menstruation	Ineligible - irregular or no menstruation	Ineligible - irregular or no menstruation	3552	IL1A	NA	4.7709678620217355	CVL	MSD	Unpublished	Serum progesterone
Hughes-unpublished	630385	Ptid-630385_Visit-3	3	Other	Other	38	0.777	None	None	Negative	19	Negative	0	Negative	Negative	Negative	Negative	Pre	Negative	Negative	Negative	Visual	IL-1b	0.25833433907160297	In	183000000	BCA	Ineligible - irregular or no menstruation	Ineligible - irregular or no menstruation	Ineligible - irregular or no menstruation	3553	IL1B	NA	-1.9526886685605223	CVL	MSD	Unpublished	Serum progesterone
Hughes-unpublished	630385	Ptid-630385_Visit-3	3	Other	Other	38	0.777	None	None	Negative	19	Negative	0	Negative	Negative	Negative	Negative	Pre	Negative	Negative	Negative	Visual	IL-2	0.825263278933305	In	183000000	BCA	Ineligible - irregular or no menstruation	Ineligible - irregular or no menstruation	Ineligible - irregular or no menstruation	3558	IL2	NA	-0.27707364750789437	CVL	MSD	Unpublished	Serum progesterone
Hughes-unpublished	630385	Ptid-630385_Visit-3	3	Other	Other	38	0.777	None	None	Negative	19	Negative	0	Negative	Negative	Negative	Negative	Pre	Negative	Negative	Negative	Visual	IL-6	1.312018811393555	In	183000000	BCA	Ineligible - irregular or no menstruation	Ineligible - irregular or no menstruation	Ineligible - irregular or no menstruation	3569	IL6	NA	0.3917884051005364	CVL	MSD	Unpublished	Serum progesterone
Hughes-unpublished	630385	Ptid-630385_Visit-3	3	Other	Other	38	0.777	None	None	Negative	19	Negative	0	Negative	Negative	Negative	Negative	Pre	Negative	Negative	Negative	Visual	IL-7	0.75	Below	183000000	BCA	Ineligible - irregular or no menstruation	Ineligible - irregular or no menstruation	Ineligible - irregular or no menstruation	3574	IL7	NA	-0.4150374992788438	CVL	MSD	Unpublished	Serum progesterone
Hughes-unpublished	630385	Ptid-630385_Visit-3	3	Other	Other	38	0.777	None	None	Negative	19	Negative	0	Negative	Negative	Negative	Negative	Pre	Negative	Negative	Negative	Visual	CXCL8	50.90233363141455	In	183000000	BCA	Ineligible - irregular or no menstruation	Ineligible - irregular or no menstruation	Ineligible - irregular or no menstruation	3576	CXCL8	NA	5.669659893453437	CVL	MSD	Unpublished	Serum progesterone
Hughes-unpublished	630385	Ptid-630385_Visit-3	3	Other	Other	38	0.777	None	None	Negative	19	Negative	0	Negative	Negative	Negative	Negative	Pre	Negative	Negative	Negative	Visual	IL-1RA	17093.452157688353	In	183000000	BCA	Ineligible - irregular or no menstruation	Ineligible - irregular or no menstruation	Ineligible - irregular or no menstruation	3557	IL1RN	NA	14.061156169648747	CVL	MSD	Unpublished	Serum progesterone
Hughes-unpublished	630385	Ptid-630385_Visit-3	3	Other	Other	38	0.777	None	None	Negative	19	Negative	0	Negative	Negative	Negative	Negative	Pre	Negative	Negative	Negative	Visual	CXCL10	137.077953427793	In	183000000	BCA	Ineligible - irregular or no menstruation	Ineligible - irregular or no menstruation	Ineligible - irregular or no menstruation	3627	CXCL10	NA	7.098852747485515	CVL	MSD	Unpublished	Serum progesterone
Hughes-unpublished	630385	Ptid-630385_Visit-3	3	Other	Other	38	0.777	None	None	Negative	19	Negative	0	Negative	Negative	Negative	Negative	Pre	Negative	Negative	Negative	Visual	CXCL9	51.9119681788565	In	183000000	BCA	Ineligible - irregular or no menstruation	Ineligible - irregular or no menstruation	Ineligible - irregular or no menstruation	4283	CXCL9	NA	5.697995281674076	CVL	MSD	Unpublished	Serum progesterone
Hughes-unpublished	630385	Ptid-630385_Visit-3	3	Other	Other	38	0.777	None	None	Negative	19	Negative	0	Negative	Negative	Negative	Negative	Pre	Negative	Negative	Negative	Visual	CCL3	6.332028483012065	In	183000000	BCA	Ineligible - irregular or no menstruation	Ineligible - irregular or no menstruation	Ineligible - irregular or no menstruation	6348	CCL3	NA	2.66266774508467	CVL	MSD	Unpublished	Serum progesterone
Hughes-unpublished	630385	Ptid-630385_Visit-3	3	Other	Other	38	0.777	None	None	Negative	19	Negative	0	Negative	Negative	Negative	Negative	Pre	Negative	Negative	Negative	Visual	CCL4	1.60417833626974	In	183000000	BCA	Ineligible - irregular or no menstruation	Ineligible - irregular or no menstruation	Ineligible - irregular or no menstruation	6351	CCL4	NA	0.6818345349039772	CVL	MSD	Unpublished	Serum progesterone
Hughes-unpublished	630385	Ptid-630385_Visit-3	3	Other	Other	38	0.777	None	None	Negative	19	Negative	0	Negative	Negative	Negative	Negative	Pre	Negative	Negative	Negative	Visual	CCL20	111.7561772749415	In	183000000	BCA	Ineligible - irregular or no menstruation	Ineligible - irregular or no menstruation	Ineligible - irregular or no menstruation	6364	CCL20	NA	6.804210767739187	CVL	MSD	Unpublished	Serum progesterone
Hughes-unpublished	630385	Ptid-630385_Visit-3	3	Other	Other	38	0.777	None	None	Negative	19	Negative	0	Negative	Negative	Negative	Negative	Pre	Negative	Negative	Negative	Visual	CCL5	6.21191282335261	In	183000000	BCA	Ineligible - irregular or no menstruation	Ineligible - irregular or no menstruation	Ineligible - irregular or no menstruation	6352	CCL5	NA	2.63503758339563	CVL	MSD	Unpublished	Serum progesterone
Hughes-unpublished	630385	Ptid-630385_Visit-3	3	Other	Other	38	0.777	None	None	Negative	19	Negative	0	Negative	Negative	Negative	Negative	Pre	Negative	Negative	Negative	Visual	TNF	5.9766954814359	In	183000000	BCA	Ineligible - irregular or no menstruation	Ineligible - irregular or no menstruation	Ineligible - irregular or no menstruation	7124	TNF	NA	2.579348037892483	CVL	MSD	Unpublished	Serum progesterone
Hughes-unpublished	630910	Ptid-630910_Visit-0	0	Luteal	Luteal	26	4.76	None	None	Negative	16	Negative	0	Negative	Negative	Negative	Negative	Pre	Negative	Negative	Negative	Visual	IFN-a2a	2	Below	426000000	BCA	Eligible	Eligible	Eligible	3440	IFNA2	NA	1	CVL	MSD	Unpublished	Serum progesterone
Hughes-unpublished	630910	Ptid-630910_Visit-0	0	Luteal	Luteal	26	4.76	None	None	Negative	16	Negative	0	Negative	Negative	Negative	Negative	Pre	Negative	Negative	Negative	Visual	IFNg	0.85	Below	426000000	BCA	Eligible	Eligible	Eligible	3458	IFNG	NA	-0.23446525363702297	CVL	MSD	Unpublished	Serum progesterone
Hughes-unpublished	630910	Ptid-630910_Visit-0	0	Luteal	Luteal	26	4.76	None	None	Negative	16	Negative	0	Negative	Negative	Negative	Negative	Pre	Negative	Negative	Negative	Visual	IL-10	0.07	Below	426000000	BCA	Eligible	Eligible	Eligible	3586	IL10	NA	-3.8365012677171206	CVL	MSD	Unpublished	Serum progesterone
Hughes-unpublished	630910	Ptid-630910_Visit-0	0	Luteal	Luteal	26	4.76	None	None	Negative	16	Negative	0	Negative	Negative	Negative	Negative	Pre	Negative	Negative	Negative	Visual	IL-12p70	0.345	Below	426000000	BCA	Eligible	Eligible	Eligible	NA	IL12p70	NA	-1.5353317329965557	CVL	MSD	Unpublished	Serum progesterone
Hughes-unpublished	630910	Ptid-630910_Visit-0	0	Luteal	Luteal	26	4.76	None	None	Negative	16	Negative	0	Negative	Negative	Negative	Negative	Pre	Negative	Negative	Negative	Visual	IL-17A	1.3	Below	426000000	BCA	Eligible	Eligible	Eligible	3605	IL17A	NA	0.37851162325372983	CVL	MSD	Unpublished	Serum progesterone
Hughes-unpublished	630910	Ptid-630910_Visit-0	0	Luteal	Luteal	26	4.76	None	None	Negative	16	Negative	0	Negative	Negative	Negative	Negative	Pre	Negative	Negative	Negative	Visual	IL-18	33.5338198740151	In	426000000	BCA	Eligible	Eligible	Eligible	3606	IL18	NA	5.067544926346212	CVL	MSD	Unpublished	Serum progesterone
Hughes-unpublished	630910	Ptid-630910_Visit-0	0	Luteal	Luteal	26	4.76	None	None	Negative	16	Negative	0	Negative	Negative	Negative	Negative	Pre	Negative	Negative	Negative	Visual	IL-1a	32.197570823573855	In	426000000	BCA	Eligible	Eligible	Eligible	3552	IL1A	NA	5.00887994183028	CVL	MSD	Unpublished	Serum progesterone
Hughes-unpublished	630910	Ptid-630910_Visit-0	0	Luteal	Luteal	26	4.76	None	None	Negative	16	Negative	0	Negative	Negative	Negative	Negative	Pre	Negative	Negative	Negative	Visual	IL-1b	0.474171156446458	In	426000000	BCA	Eligible	Eligible	Eligible	3553	IL1B	NA	-1.0765201876922021	CVL	MSD	Unpublished	Serum progesterone
Hughes-unpublished	630910	Ptid-630910_Visit-0	0	Luteal	Luteal	26	4.76	None	None	Negative	16	Negative	0	Negative	Negative	Negative	Negative	Pre	Negative	Negative	Negative	Visual	IL-2	0.35	Below	426000000	BCA	Eligible	Eligible	Eligible	3558	IL2	NA	-1.5145731728297582	CVL	MSD	Unpublished	Serum progesterone
Hughes-unpublished	630910	Ptid-630910_Visit-0	0	Luteal	Luteal	26	4.76	None	None	Negative	16	Negative	0	Negative	Negative	Negative	Negative	Pre	Negative	Negative	Negative	Visual	IL-6	1.4490435340482701	In	426000000	BCA	Eligible	Eligible	Eligible	3569	IL6	NA	0.5351009388645349	CVL	MSD	Unpublished	Serum progesterone
Hughes-unpublished	630910	Ptid-630910_Visit-0	0	Luteal	Luteal	26	4.76	None	None	Negative	16	Negative	0	Negative	Negative	Negative	Negative	Pre	Negative	Negative	Negative	Visual	IL-7	0.75	Below	426000000	BCA	Eligible	Eligible	Eligible	3574	IL7	NA	-0.4150374992788438	CVL	MSD	Unpublished	Serum progesterone
Hughes-unpublished	630910	Ptid-630910_Visit-0	0	Luteal	Luteal	26	4.76	None	None	Negative	16	Negative	0	Negative	Negative	Negative	Negative	Pre	Negative	Negative	Negative	Visual	CXCL8	74.1486930881875	In	426000000	BCA	Eligible	Eligible	Eligible	3576	CXCL8	NA	6.212349359491652	CVL	MSD	Unpublished	Serum progesterone
Hughes-unpublished	630910	Ptid-630910_Visit-0	0	Luteal	Luteal	26	4.76	None	None	Negative	16	Negative	0	Negative	Negative	Negative	Negative	Pre	Negative	Negative	Negative	Visual	IL-1RA	8408.09344903492	In	426000000	BCA	Eligible	Eligible	Eligible	3557	IL1RN	NA	13.037562988418655	CVL	MSD	Unpublished	Serum progesterone
Hughes-unpublished	630910	Ptid-630910_Visit-0	0	Luteal	Luteal	26	4.76	None	None	Negative	16	Negative	0	Negative	Negative	Negative	Negative	Pre	Negative	Negative	Negative	Visual	CXCL10	284.724535929907	In	426000000	BCA	Eligible	Eligible	Eligible	3627	CXCL10	NA	8.153423011408343	CVL	MSD	Unpublished	Serum progesterone
Hughes-unpublished	630910	Ptid-630910_Visit-0	0	Luteal	Luteal	26	4.76	None	None	Negative	16	Negative	0	Negative	Negative	Negative	Negative	Pre	Negative	Negative	Negative	Visual	CXCL9	31.083582604028752	In	426000000	BCA	Eligible	Eligible	Eligible	4283	CXCL9	NA	4.958080889083277	CVL	MSD	Unpublished	Serum progesterone
Hughes-unpublished	630910	Ptid-630910_Visit-0	0	Luteal	Luteal	26	4.76	None	None	Negative	16	Negative	0	Negative	Negative	Negative	Negative	Pre	Negative	Negative	Negative	Visual	CCL3	3.85	Below	426000000	BCA	Eligible	Eligible	Eligible	6348	CCL3	NA	1.944858445807539	CVL	MSD	Unpublished	Serum progesterone
Hughes-unpublished	630910	Ptid-630910_Visit-0	0	Luteal	Luteal	26	4.76	None	None	Negative	16	Negative	0	Negative	Negative	Negative	Negative	Pre	Negative	Negative	Negative	Visual	CCL4	0.75	Below	426000000	BCA	Eligible	Eligible	Eligible	6351	CCL4	NA	-0.4150374992788438	CVL	MSD	Unpublished	Serum progesterone
Hughes-unpublished	630910	Ptid-630910_Visit-0	0	Luteal	Luteal	26	4.76	None	None	Negative	16	Negative	0	Negative	Negative	Negative	Negative	Pre	Negative	Negative	Negative	Visual	CCL20	2.846098905355905	In	426000000	BCA	Eligible	Eligible	Eligible	6364	CCL20	NA	1.5089857981212904	CVL	MSD	Unpublished	Serum progesterone
Hughes-unpublished	630910	Ptid-630910_Visit-0	0	Luteal	Luteal	26	4.76	None	None	Negative	16	Negative	0	Negative	Negative	Negative	Negative	Pre	Negative	Negative	Negative	Visual	CCL5	2.499058850735585	In	426000000	BCA	Eligible	Eligible	Eligible	6352	CCL5	NA	1.3213848760803464	CVL	MSD	Unpublished	Serum progesterone
Hughes-unpublished	630910	Ptid-630910_Visit-0	0	Luteal	Luteal	26	4.76	None	None	Negative	16	Negative	0	Negative	Negative	Negative	Negative	Pre	Negative	Negative	Negative	Visual	TNF	0.255	Below	426000000	BCA	Eligible	Eligible	Eligible	7124	TNF	NA	-1.9714308478032292	CVL	MSD	Unpublished	Serum progesterone
Hughes-unpublished	630037	Ptid-630037_Visit-9	9	Follicular	Follicular	5	0.195	None	None	Negative	18.7	Negative	0	Negative	Negative	Negative	Negative	Pre	Negative	Negative	Negative	Visual	IFN-a2a	2	Below	166000000	BCA	Eligible	Eligible	Eligible	3440	IFNA2	NA	1	CVL	MSD	Unpublished	Serum progesterone
Hughes-unpublished	630037	Ptid-630037_Visit-9	9	Follicular	Follicular	5	0.195	None	None	Negative	18.7	Negative	0	Negative	Negative	Negative	Negative	Pre	Negative	Negative	Negative	Visual	IFNg	0.85	Below	166000000	BCA	Eligible	Eligible	Eligible	3458	IFNG	NA	-0.23446525363702297	CVL	MSD	Unpublished	Serum progesterone
Hughes-unpublished	630037	Ptid-630037_Visit-9	9	Follicular	Follicular	5	0.195	None	None	Negative	18.7	Negative	0	Negative	Negative	Negative	Negative	Pre	Negative	Negative	Negative	Visual	IL-10	0.07	Below	166000000	BCA	Eligible	Eligible	Eligible	3586	IL10	NA	-3.8365012677171206	CVL	MSD	Unpublished	Serum progesterone
Hughes-unpublished	630037	Ptid-630037_Visit-9	9	Follicular	Follicular	5	0.195	None	None	Negative	18.7	Negative	0	Negative	Negative	Negative	Negative	Pre	Negative	Negative	Negative	Visual	IL-12p70	0.345	Below	166000000	BCA	Eligible	Eligible	Eligible	NA	IL12p70	NA	-1.5353317329965557	CVL	MSD	Unpublished	Serum progesterone
Hughes-unpublished	630037	Ptid-630037_Visit-9	9	Follicular	Follicular	5	0.195	None	None	Negative	18.7	Negative	0	Negative	Negative	Negative	Negative	Pre	Negative	Negative	Negative	Visual	IL-17A	1.3	Below	166000000	BCA	Eligible	Eligible	Eligible	3605	IL17A	NA	0.37851162325372983	CVL	MSD	Unpublished	Serum progesterone
Hughes-unpublished	630037	Ptid-630037_Visit-9	9	Follicular	Follicular	5	0.195	None	None	Negative	18.7	Negative	0	Negative	Negative	Negative	Negative	Pre	Negative	Negative	Negative	Visual	IL-18	385.0894509684035	In	166000000	BCA	Eligible	Eligible	Eligible	3606	IL18	NA	8.589049792670668	CVL	MSD	Unpublished	Serum progesterone
Hughes-unpublished	630037	Ptid-630037_Visit-9	9	Follicular	Follicular	5	0.195	None	None	Negative	18.7	Negative	0	Negative	Negative	Negative	Negative	Pre	Negative	Negative	Negative	Visual	IL-1a	5.52326776641658	In	166000000	BCA	Eligible	Eligible	Eligible	3552	IL1A	NA	2.4655220705408207	CVL	MSD	Unpublished	Serum progesterone
Hughes-unpublished	630037	Ptid-630037_Visit-9	9	Follicular	Follicular	5	0.195	None	None	Negative	18.7	Negative	0	Negative	Negative	Negative	Negative	Pre	Negative	Negative	Negative	Visual	IL-1b	1.21414023297491	In	166000000	BCA	Eligible	Eligible	Eligible	3553	IL1B	NA	0.27993506223069603	CVL	MSD	Unpublished	Serum progesterone
Hughes-unpublished	630037	Ptid-630037_Visit-9	9	Follicular	Follicular	5	0.195	None	None	Negative	18.7	Negative	0	Negative	Negative	Negative	Negative	Pre	Negative	Negative	Negative	Visual	IL-2	0.35	Below	166000000	BCA	Eligible	Eligible	Eligible	3558	IL2	NA	-1.5145731728297582	CVL	MSD	Unpublished	Serum progesterone
Hughes-unpublished	630037	Ptid-630037_Visit-9	9	Follicular	Follicular	5	0.195	None	None	Negative	18.7	Negative	0	Negative	Negative	Negative	Negative	Pre	Negative	Negative	Negative	Visual	IL-6	2.857321229241685	In	166000000	BCA	Eligible	Eligible	Eligible	3569	IL6	NA	1.5146632378082427	CVL	MSD	Unpublished	Serum progesterone
Hughes-unpublished	630037	Ptid-630037_Visit-9	9	Follicular	Follicular	5	0.195	None	None	Negative	18.7	Negative	0	Negative	Negative	Negative	Negative	Pre	Negative	Negative	Negative	Visual	IL-7	0.75	Below	166000000	BCA	Eligible	Eligible	Eligible	3574	IL7	NA	-0.4150374992788438	CVL	MSD	Unpublished	Serum progesterone
Hughes-unpublished	630037	Ptid-630037_Visit-9	9	Follicular	Follicular	5	0.195	None	None	Negative	18.7	Negative	0	Negative	Negative	Negative	Negative	Pre	Negative	Negative	Negative	Visual	CXCL8	158.42099609680798	In	166000000	BCA	Eligible	Eligible	Eligible	3576	CXCL8	NA	7.30761974335746	CVL	MSD	Unpublished	Serum progesterone
Hughes-unpublished	630037	Ptid-630037_Visit-9	9	Follicular	Follicular	5	0.195	None	None	Negative	18.7	Negative	0	Negative	Negative	Negative	Negative	Pre	Negative	Negative	Negative	Visual	IL-1RA	70581.8146549836	In	166000000	BCA	Eligible	Eligible	Eligible	3557	IL1RN	NA	16.107008901762455	CVL	MSD	Unpublished	Serum progesterone
Hughes-unpublished	630037	Ptid-630037_Visit-9	9	Follicular	Follicular	5	0.195	None	None	Negative	18.7	Negative	0	Negative	Negative	Negative	Negative	Pre	Negative	Negative	Negative	Visual	CXCL10	54.98794887614455	In	166000000	BCA	Eligible	Eligible	Eligible	3627	CXCL10	NA	5.7810435680401655	CVL	MSD	Unpublished	Serum progesterone
Hughes-unpublished	630037	Ptid-630037_Visit-9	9	Follicular	Follicular	5	0.195	None	None	Negative	18.7	Negative	0	Negative	Negative	Negative	Negative	Pre	Negative	Negative	Negative	Visual	CXCL9	36.9541414597676	In	166000000	BCA	Eligible	Eligible	Eligible	4283	CXCL9	NA	5.207664151509236	CVL	MSD	Unpublished	Serum progesterone
Hughes-unpublished	630037	Ptid-630037_Visit-9	9	Follicular	Follicular	5	0.195	None	None	Negative	18.7	Negative	0	Negative	Negative	Negative	Negative	Pre	Negative	Negative	Negative	Visual	CCL3	19.216075388699302	In	166000000	BCA	Eligible	Eligible	Eligible	6348	CCL3	NA	4.264241811050274	CVL	MSD	Unpublished	Serum progesterone
Hughes-unpublished	630037	Ptid-630037_Visit-9	9	Follicular	Follicular	5	0.195	None	None	Negative	18.7	Negative	0	Negative	Negative	Negative	Negative	Pre	Negative	Negative	Negative	Visual	CCL4	5.618420150242275	In	166000000	BCA	Eligible	Eligible	Eligible	6351	CCL4	NA	2.4901645144618616	CVL	MSD	Unpublished	Serum progesterone
Hughes-unpublished	630037	Ptid-630037_Visit-9	9	Follicular	Follicular	5	0.195	None	None	Negative	18.7	Negative	0	Negative	Negative	Negative	Negative	Pre	Negative	Negative	Negative	Visual	CCL20	21.9919620661632	In	166000000	BCA	Eligible	Eligible	Eligible	6364	CCL20	NA	4.458904418354803	CVL	MSD	Unpublished	Serum progesterone
Hughes-unpublished	630037	Ptid-630037_Visit-9	9	Follicular	Follicular	5	0.195	None	None	Negative	18.7	Negative	0	Negative	Negative	Negative	Negative	Pre	Negative	Negative	Negative	Visual	CCL5	41.3091326336675	In	166000000	BCA	Eligible	Eligible	Eligible	6352	CCL5	NA	5.368388863184914	CVL	MSD	Unpublished	Serum progesterone
Hughes-unpublished	630037	Ptid-630037_Visit-9	9	Follicular	Follicular	5	0.195	None	None	Negative	18.7	Negative	0	Negative	Negative	Negative	Negative	Pre	Negative	Negative	Negative	Visual	TNF	0.255	Below	166000000	BCA	Eligible	Eligible	Eligible	7124	TNF	NA	-1.9714308478032292	CVL	MSD	Unpublished	Serum progesterone
Hughes-unpublished	630949	Ptid-630949_Visit-0	0	Luteal	Luteal	29	6.51	None	None	Negative	17.3	Negative	0	Negative	Negative	Negative	Negative	Pre	Negative	Negative	Negative	Visual	IFN-a2a	2	Below	141000000	BCA	Eligible	Eligible	Eligible	3440	IFNA2	NA	1	CVL	MSD	Unpublished	Serum progesterone
Hughes-unpublished	630949	Ptid-630949_Visit-0	0	Luteal	Luteal	29	6.51	None	None	Negative	17.3	Negative	0	Negative	Negative	Negative	Negative	Pre	Negative	Negative	Negative	Visual	IFNg	0.85	Below	141000000	BCA	Eligible	Eligible	Eligible	3458	IFNG	NA	-0.23446525363702297	CVL	MSD	Unpublished	Serum progesterone
Hughes-unpublished	630949	Ptid-630949_Visit-0	0	Luteal	Luteal	29	6.51	None	None	Negative	17.3	Negative	0	Negative	Negative	Negative	Negative	Pre	Negative	Negative	Negative	Visual	IL-10	0.07	Below	141000000	BCA	Eligible	Eligible	Eligible	3586	IL10	NA	-3.8365012677171206	CVL	MSD	Unpublished	Serum progesterone
Hughes-unpublished	630949	Ptid-630949_Visit-0	0	Luteal	Luteal	29	6.51	None	None	Negative	17.3	Negative	0	Negative	Negative	Negative	Negative	Pre	Negative	Negative	Negative	Visual	IL-12p70	0.345	Below	141000000	BCA	Eligible	Eligible	Eligible	NA	IL12p70	NA	-1.5353317329965557	CVL	MSD	Unpublished	Serum progesterone
Hughes-unpublished	630949	Ptid-630949_Visit-0	0	Luteal	Luteal	29	6.51	None	None	Negative	17.3	Negative	0	Negative	Negative	Negative	Negative	Pre	Negative	Negative	Negative	Visual	IL-17A	1.3	Below	141000000	BCA	Eligible	Eligible	Eligible	3605	IL17A	NA	0.37851162325372983	CVL	MSD	Unpublished	Serum progesterone
Hughes-unpublished	630949	Ptid-630949_Visit-0	0	Luteal	Luteal	29	6.51	None	None	Negative	17.3	Negative	0	Negative	Negative	Negative	Negative	Pre	Negative	Negative	Negative	Visual	IL-18	27.357623085213348	In	141000000	BCA	Eligible	Eligible	Eligible	3606	IL18	NA	4.77387098475521	CVL	MSD	Unpublished	Serum progesterone
Hughes-unpublished	630949	Ptid-630949_Visit-0	0	Luteal	Luteal	29	6.51	None	None	Negative	17.3	Negative	0	Negative	Negative	Negative	Negative	Pre	Negative	Negative	Negative	Visual	IL-1a	20.13314326757655	In	141000000	BCA	Eligible	Eligible	Eligible	3552	IL1A	NA	4.33150052410303	CVL	MSD	Unpublished	Serum progesterone
Hughes-unpublished	630949	Ptid-630949_Visit-0	0	Luteal	Luteal	29	6.51	None	None	Negative	17.3	Negative	0	Negative	Negative	Negative	Negative	Pre	Negative	Negative	Negative	Visual	IL-1b	0.352088256957082	In	141000000	BCA	Eligible	Eligible	Eligible	3553	IL1B	NA	-1.5059909844494619	CVL	MSD	Unpublished	Serum progesterone
Hughes-unpublished	630949	Ptid-630949_Visit-0	0	Luteal	Luteal	29	6.51	None	None	Negative	17.3	Negative	0	Negative	Negative	Negative	Negative	Pre	Negative	Negative	Negative	Visual	IL-2	0.35	Below	141000000	BCA	Eligible	Eligible	Eligible	3558	IL2	NA	-1.5145731728297582	CVL	MSD	Unpublished	Serum progesterone
Hughes-unpublished	630949	Ptid-630949_Visit-0	0	Luteal	Luteal	29	6.51	None	None	Negative	17.3	Negative	0	Negative	Negative	Negative	Negative	Pre	Negative	Negative	Negative	Visual	IL-6	1.469324289266465	In	141000000	BCA	Eligible	Eligible	Eligible	3569	IL6	NA	0.5551528430582117	CVL	MSD	Unpublished	Serum progesterone
Hughes-unpublished	630949	Ptid-630949_Visit-0	0	Luteal	Luteal	29	6.51	None	None	Negative	17.3	Negative	0	Negative	Negative	Negative	Negative	Pre	Negative	Negative	Negative	Visual	IL-7	0.75	Below	141000000	BCA	Eligible	Eligible	Eligible	3574	IL7	NA	-0.4150374992788438	CVL	MSD	Unpublished	Serum progesterone
Hughes-unpublished	630949	Ptid-630949_Visit-0	0	Luteal	Luteal	29	6.51	None	None	Negative	17.3	Negative	0	Negative	Negative	Negative	Negative	Pre	Negative	Negative	Negative	Visual	CXCL8	29.3165989644967	In	141000000	BCA	Eligible	Eligible	Eligible	3576	CXCL8	NA	4.873645840185296	CVL	MSD	Unpublished	Serum progesterone
Hughes-unpublished	630949	Ptid-630949_Visit-0	0	Luteal	Luteal	29	6.51	None	None	Negative	17.3	Negative	0	Negative	Negative	Negative	Negative	Pre	Negative	Negative	Negative	Visual	IL-1RA	81350.7457859615	In	141000000	BCA	Eligible	Eligible	Eligible	3557	IL1RN	NA	16.31186795146786	CVL	MSD	Unpublished	Serum progesterone
Hughes-unpublished	630949	Ptid-630949_Visit-0	0	Luteal	Luteal	29	6.51	None	None	Negative	17.3	Negative	0	Negative	Negative	Negative	Negative	Pre	Negative	Negative	Negative	Visual	CXCL10	13.24433740380905	In	141000000	BCA	Eligible	Eligible	Eligible	3627	CXCL10	NA	3.7273037643291222	CVL	MSD	Unpublished	Serum progesterone
Hughes-unpublished	630949	Ptid-630949_Visit-0	0	Luteal	Luteal	29	6.51	None	None	Negative	17.3	Negative	0	Negative	Negative	Negative	Negative	Pre	Negative	Negative	Negative	Visual	CXCL9	29.81420781103095	In	141000000	BCA	Eligible	Eligible	Eligible	4283	CXCL9	NA	4.8979280985191185	CVL	MSD	Unpublished	Serum progesterone
Hughes-unpublished	630949	Ptid-630949_Visit-0	0	Luteal	Luteal	29	6.51	None	None	Negative	17.3	Negative	0	Negative	Negative	Negative	Negative	Pre	Negative	Negative	Negative	Visual	CCL3	3.85	Below	141000000	BCA	Eligible	Eligible	Eligible	6348	CCL3	NA	1.944858445807539	CVL	MSD	Unpublished	Serum progesterone
Hughes-unpublished	630949	Ptid-630949_Visit-0	0	Luteal	Luteal	29	6.51	None	None	Negative	17.3	Negative	0	Negative	Negative	Negative	Negative	Pre	Negative	Negative	Negative	Visual	CCL4	0.75	Below	141000000	BCA	Eligible	Eligible	Eligible	6351	CCL4	NA	-0.4150374992788438	CVL	MSD	Unpublished	Serum progesterone
Hughes-unpublished	630949	Ptid-630949_Visit-0	0	Luteal	Luteal	29	6.51	None	None	Negative	17.3	Negative	0	Negative	Negative	Negative	Negative	Pre	Negative	Negative	Negative	Visual	CCL20	30.963832408736252	In	141000000	BCA	Eligible	Eligible	Eligible	6364	CCL20	NA	4.952512140494394	CVL	MSD	Unpublished	Serum progesterone
Hughes-unpublished	630949	Ptid-630949_Visit-0	0	Luteal	Luteal	29	6.51	None	None	Negative	17.3	Negative	0	Negative	Negative	Negative	Negative	Pre	Negative	Negative	Negative	Visual	CCL5	44.409193363878856	In	141000000	BCA	Eligible	Eligible	Eligible	6352	CCL5	NA	5.472786461722662	CVL	MSD	Unpublished	Serum progesterone
Hughes-unpublished	630949	Ptid-630949_Visit-0	0	Luteal	Luteal	29	6.51	None	None	Negative	17.3	Negative	0	Negative	Negative	Negative	Negative	Pre	Negative	Negative	Negative	Visual	TNF	0.255	Below	141000000	BCA	Eligible	Eligible	Eligible	7124	TNF	NA	-1.9714308478032292	CVL	MSD	Unpublished	Serum progesterone
Hughes-unpublished	630952	Ptid-630952_Visit-0	0	Other	Follicular	23	1.9	None	None	Negative	16.6	Negative	0	Negative	Negative	Negative	Negative	Pre	Negative	Negative	Negative	Visual	IFN-a2a	2	Below	591000000	BCA	Eligible	Ineligible - serum progesterone outside of allowed windows	Ineligible - serum progesterone outside of allowed windows	3440	IFNA2	NA	1	CVL	MSD	Unpublished	Serum progesterone
Hughes-unpublished	630952	Ptid-630952_Visit-0	0	Other	Follicular	23	1.9	None	None	Negative	16.6	Negative	0	Negative	Negative	Negative	Negative	Pre	Negative	Negative	Negative	Visual	IFNg	0.85	Below	591000000	BCA	Eligible	Ineligible - serum progesterone outside of allowed windows	Ineligible - serum progesterone outside of allowed windows	3458	IFNG	NA	-0.23446525363702297	CVL	MSD	Unpublished	Serum progesterone
Hughes-unpublished	630952	Ptid-630952_Visit-0	0	Other	Follicular	23	1.9	None	None	Negative	16.6	Negative	0	Negative	Negative	Negative	Negative	Pre	Negative	Negative	Negative	Visual	IL-10	0.07	Below	591000000	BCA	Eligible	Ineligible - serum progesterone outside of allowed windows	Ineligible - serum progesterone outside of allowed windows	3586	IL10	NA	-3.8365012677171206	CVL	MSD	Unpublished	Serum progesterone
Hughes-unpublished	630952	Ptid-630952_Visit-0	0	Other	Follicular	23	1.9	None	None	Negative	16.6	Negative	0	Negative	Negative	Negative	Negative	Pre	Negative	Negative	Negative	Visual	IL-12p70	0.345	Below	591000000	BCA	Eligible	Ineligible - serum progesterone outside of allowed windows	Ineligible - serum progesterone outside of allowed windows	NA	IL12p70	NA	-1.5353317329965557	CVL	MSD	Unpublished	Serum progesterone
Hughes-unpublished	630952	Ptid-630952_Visit-0	0	Other	Follicular	23	1.9	None	None	Negative	16.6	Negative	0	Negative	Negative	Negative	Negative	Pre	Negative	Negative	Negative	Visual	IL-17A	2.276001314857655	In	591000000	BCA	Eligible	Ineligible - serum progesterone outside of allowed windows	Ineligible - serum progesterone outside of allowed windows	3605	IL17A	NA	1.186501391097074	CVL	MSD	Unpublished	Serum progesterone
Hughes-unpublished	630952	Ptid-630952_Visit-0	0	Other	Follicular	23	1.9	None	None	Negative	16.6	Negative	0	Negative	Negative	Negative	Negative	Pre	Negative	Negative	Negative	Visual	IL-18	209.119720210043	In	591000000	BCA	Eligible	Ineligible - serum progesterone outside of allowed windows	Ineligible - serum progesterone outside of allowed windows	3606	IL18	NA	7.7081853057803995	CVL	MSD	Unpublished	Serum progesterone
Hughes-unpublished	630952	Ptid-630952_Visit-0	0	Other	Follicular	23	1.9	None	None	Negative	16.6	Negative	0	Negative	Negative	Negative	Negative	Pre	Negative	Negative	Negative	Visual	IL-1a	63.737034568033494	In	591000000	BCA	Eligible	Ineligible - serum progesterone outside of allowed windows	Ineligible - serum progesterone outside of allowed windows	3552	IL1A	NA	5.99405999267406	CVL	MSD	Unpublished	Serum progesterone
Hughes-unpublished	630952	Ptid-630952_Visit-0	0	Other	Follicular	23	1.9	None	None	Negative	16.6	Negative	0	Negative	Negative	Negative	Negative	Pre	Negative	Negative	Negative	Visual	IL-1b	17.00625142080295	In	591000000	BCA	Eligible	Ineligible - serum progesterone outside of allowed windows	Ineligible - serum progesterone outside of allowed windows	3553	IL1B	NA	4.0879932668936085	CVL	MSD	Unpublished	Serum progesterone
Hughes-unpublished	630952	Ptid-630952_Visit-0	0	Other	Follicular	23	1.9	None	None	Negative	16.6	Negative	0	Negative	Negative	Negative	Negative	Pre	Negative	Negative	Negative	Visual	IL-2	1.5658471588528848	In	591000000	BCA	Eligible	Ineligible - serum progesterone outside of allowed windows	Ineligible - serum progesterone outside of allowed windows	3558	IL2	NA	0.6469433991383984	CVL	MSD	Unpublished	Serum progesterone
Hughes-unpublished	630952	Ptid-630952_Visit-0	0	Other	Follicular	23	1.9	None	None	Negative	16.6	Negative	0	Negative	Negative	Negative	Negative	Pre	Negative	Negative	Negative	Visual	IL-6	9.689754287392564	In	591000000	BCA	Eligible	Ineligible - serum progesterone outside of allowed windows	Ineligible - serum progesterone outside of allowed windows	3569	IL6	NA	3.2764600822704133	CVL	MSD	Unpublished	Serum progesterone
Hughes-unpublished	630952	Ptid-630952_Visit-0	0	Other	Follicular	23	1.9	None	None	Negative	16.6	Negative	0	Negative	Negative	Negative	Negative	Pre	Negative	Negative	Negative	Visual	IL-7	37.7826635432141	In	591000000	BCA	Eligible	Ineligible - serum progesterone outside of allowed windows	Ineligible - serum progesterone outside of allowed windows	3574	IL7	NA	5.239652505060849	CVL	MSD	Unpublished	Serum progesterone
Hughes-unpublished	630952	Ptid-630952_Visit-0	0	Other	Follicular	23	1.9	None	None	Negative	16.6	Negative	0	Negative	Negative	Negative	Negative	Pre	Negative	Negative	Negative	Visual	CXCL8	987.8530074764976	In	591000000	BCA	Eligible	Ineligible - serum progesterone outside of allowed windows	Ineligible - serum progesterone outside of allowed windows	3576	CXCL8	NA	9.948152574538538	CVL	MSD	Unpublished	Serum progesterone
Hughes-unpublished	630952	Ptid-630952_Visit-0	0	Other	Follicular	23	1.9	None	None	Negative	16.6	Negative	0	Negative	Negative	Negative	Negative	Pre	Negative	Negative	Negative	Visual	IL-1RA	31323.2701232501	In	591000000	BCA	Eligible	Ineligible - serum progesterone outside of allowed windows	Ineligible - serum progesterone outside of allowed windows	3557	IL1RN	NA	14.93494721619886	CVL	MSD	Unpublished	Serum progesterone
Hughes-unpublished	630952	Ptid-630952_Visit-0	0	Other	Follicular	23	1.9	None	None	Negative	16.6	Negative	0	Negative	Negative	Negative	Negative	Pre	Negative	Negative	Negative	Visual	CXCL10	3082.996274391755	In	591000000	BCA	Eligible	Ineligible - serum progesterone outside of allowed windows	Ineligible - serum progesterone outside of allowed windows	3627	CXCL10	NA	11.59011743070147	CVL	MSD	Unpublished	Serum progesterone
Hughes-unpublished	630952	Ptid-630952_Visit-0	0	Other	Follicular	23	1.9	None	None	Negative	16.6	Negative	0	Negative	Negative	Negative	Negative	Pre	Negative	Negative	Negative	Visual	CXCL9	264.80078478030947	In	591000000	BCA	Eligible	Ineligible - serum progesterone outside of allowed windows	Ineligible - serum progesterone outside of allowed windows	4283	CXCL9	NA	8.048763587588219	CVL	MSD	Unpublished	Serum progesterone
Hughes-unpublished	630952	Ptid-630952_Visit-0	0	Other	Follicular	23	1.9	None	None	Negative	16.6	Negative	0	Negative	Negative	Negative	Negative	Pre	Negative	Negative	Negative	Visual	CCL3	18.34366398355	In	591000000	BCA	Eligible	Ineligible - serum progesterone outside of allowed windows	Ineligible - serum progesterone outside of allowed windows	6348	CCL3	NA	4.197209928092168	CVL	MSD	Unpublished	Serum progesterone
Hughes-unpublished	630952	Ptid-630952_Visit-0	0	Other	Follicular	23	1.9	None	None	Negative	16.6	Negative	0	Negative	Negative	Negative	Negative	Pre	Negative	Negative	Negative	Visual	CCL4	43.7999972454525	In	591000000	BCA	Eligible	Ineligible - serum progesterone outside of allowed windows	Ineligible - serum progesterone outside of allowed windows	6351	CCL4	NA	5.452858873983853	CVL	MSD	Unpublished	Serum progesterone
Hughes-unpublished	630952	Ptid-630952_Visit-0	0	Other	Follicular	23	1.9	None	None	Negative	16.6	Negative	0	Negative	Negative	Negative	Negative	Pre	Negative	Negative	Negative	Visual	CCL20	662.8211528642835	In	591000000	BCA	Eligible	Ineligible - serum progesterone outside of allowed windows	Ineligible - serum progesterone outside of allowed windows	6364	CCL20	NA	9.372475834345925	CVL	MSD	Unpublished	Serum progesterone
Hughes-unpublished	630952	Ptid-630952_Visit-0	0	Other	Follicular	23	1.9	None	None	Negative	16.6	Negative	0	Negative	Negative	Negative	Negative	Pre	Negative	Negative	Negative	Visual	CCL5	29.371371498317252	In	591000000	BCA	Eligible	Ineligible - serum progesterone outside of allowed windows	Ineligible - serum progesterone outside of allowed windows	6352	CCL5	NA	4.8763387288723425	CVL	MSD	Unpublished	Serum progesterone
Hughes-unpublished	630952	Ptid-630952_Visit-0	0	Other	Follicular	23	1.9	None	None	Negative	16.6	Negative	0	Negative	Negative	Negative	Negative	Pre	Negative	Negative	Negative	Visual	TNF	1.41943988041875	In	591000000	BCA	Eligible	Ineligible - serum progesterone outside of allowed windows	Ineligible - serum progesterone outside of allowed windows	7124	TNF	NA	0.5053217458157435	CVL	MSD	Unpublished	Serum progesterone
Hughes-unpublished	630923	Ptid-630923_Visit-0	0	Follicular	Follicular	6	0.204	None	None	Negative	19.1	Negative	0	Negative	Negative	Negative	Negative	Pre	Negative	Negative	Negative	Visual	IFN-a2a	2	Below	269000000	BCA	Eligible	Eligible	Eligible	3440	IFNA2	NA	1	CVL	MSD	Unpublished	Serum progesterone
Hughes-unpublished	630923	Ptid-630923_Visit-0	0	Follicular	Follicular	6	0.204	None	None	Negative	19.1	Negative	0	Negative	Negative	Negative	Negative	Pre	Negative	Negative	Negative	Visual	IFNg	1.536546477469225	In	269000000	BCA	Eligible	Eligible	Eligible	3458	IFNG	NA	0.6196914062411563	CVL	MSD	Unpublished	Serum progesterone
Hughes-unpublished	630923	Ptid-630923_Visit-0	0	Follicular	Follicular	6	0.204	None	None	Negative	19.1	Negative	0	Negative	Negative	Negative	Negative	Pre	Negative	Negative	Negative	Visual	IL-10	0.07	Below	269000000	BCA	Eligible	Eligible	Eligible	3586	IL10	NA	-3.8365012677171206	CVL	MSD	Unpublished	Serum progesterone
Hughes-unpublished	630923	Ptid-630923_Visit-0	0	Follicular	Follicular	6	0.204	None	None	Negative	19.1	Negative	0	Negative	Negative	Negative	Negative	Pre	Negative	Negative	Negative	Visual	IL-12p70	0.345	Below	269000000	BCA	Eligible	Eligible	Eligible	NA	IL12p70	NA	-1.5353317329965557	CVL	MSD	Unpublished	Serum progesterone
Hughes-unpublished	630923	Ptid-630923_Visit-0	0	Follicular	Follicular	6	0.204	None	None	Negative	19.1	Negative	0	Negative	Negative	Negative	Negative	Pre	Negative	Negative	Negative	Visual	IL-17A	1.3	Below	269000000	BCA	Eligible	Eligible	Eligible	3605	IL17A	NA	0.37851162325372983	CVL	MSD	Unpublished	Serum progesterone
Hughes-unpublished	630923	Ptid-630923_Visit-0	0	Follicular	Follicular	6	0.204	None	None	Negative	19.1	Negative	0	Negative	Negative	Negative	Negative	Pre	Negative	Negative	Negative	Visual	IL-18	123.76971746185001	In	269000000	BCA	Eligible	Eligible	Eligible	3606	IL18	NA	6.9515145656211486	CVL	MSD	Unpublished	Serum progesterone
Hughes-unpublished	630923	Ptid-630923_Visit-0	0	Follicular	Follicular	6	0.204	None	None	Negative	19.1	Negative	0	Negative	Negative	Negative	Negative	Pre	Negative	Negative	Negative	Visual	IL-1a	60.51174557363175	In	269000000	BCA	Eligible	Eligible	Eligible	3552	IL1A	NA	5.919143297376261	CVL	MSD	Unpublished	Serum progesterone
Hughes-unpublished	630923	Ptid-630923_Visit-0	0	Follicular	Follicular	6	0.204	None	None	Negative	19.1	Negative	0	Negative	Negative	Negative	Negative	Pre	Negative	Negative	Negative	Visual	IL-1b	28.76098214135905	In	269000000	BCA	Eligible	Eligible	Eligible	3553	IL1B	NA	4.846041037224897	CVL	MSD	Unpublished	Serum progesterone
Hughes-unpublished	630923	Ptid-630923_Visit-0	0	Follicular	Follicular	6	0.204	None	None	Negative	19.1	Negative	0	Negative	Negative	Negative	Negative	Pre	Negative	Negative	Negative	Visual	IL-2	2.56367453570536	In	269000000	BCA	Eligible	Eligible	Eligible	3558	IL2	NA	1.3582131201752383	CVL	MSD	Unpublished	Serum progesterone
Hughes-unpublished	630923	Ptid-630923_Visit-0	0	Follicular	Follicular	6	0.204	None	None	Negative	19.1	Negative	0	Negative	Negative	Negative	Negative	Pre	Negative	Negative	Negative	Visual	IL-6	24.9337365863738	In	269000000	BCA	Eligible	Eligible	Eligible	3569	IL6	NA	4.6400271971584175	CVL	MSD	Unpublished	Serum progesterone
Hughes-unpublished	630923	Ptid-630923_Visit-0	0	Follicular	Follicular	6	0.204	None	None	Negative	19.1	Negative	0	Negative	Negative	Negative	Negative	Pre	Negative	Negative	Negative	Visual	IL-7	0.75	Below	269000000	BCA	Eligible	Eligible	Eligible	3574	IL7	NA	-0.4150374992788438	CVL	MSD	Unpublished	Serum progesterone
Hughes-unpublished	630923	Ptid-630923_Visit-0	0	Follicular	Follicular	6	0.204	None	None	Negative	19.1	Negative	0	Negative	Negative	Negative	Negative	Pre	Negative	Negative	Negative	Visual	CXCL8	1310.9238334808201	In	269000000	BCA	Eligible	Eligible	Eligible	3576	CXCL8	NA	10.356368150045036	CVL	MSD	Unpublished	Serum progesterone
Hughes-unpublished	630923	Ptid-630923_Visit-0	0	Follicular	Follicular	6	0.204	None	None	Negative	19.1	Negative	0	Negative	Negative	Negative	Negative	Pre	Negative	Negative	Negative	Visual	IL-1RA	98118.46345397914	In	269000000	BCA	Eligible	Eligible	Eligible	3557	IL1RN	NA	16.5822370208575	CVL	MSD	Unpublished	Serum progesterone
Hughes-unpublished	630923	Ptid-630923_Visit-0	0	Follicular	Follicular	6	0.204	None	None	Negative	19.1	Negative	0	Negative	Negative	Negative	Negative	Pre	Negative	Negative	Negative	Visual	CXCL10	96.46486119662791	In	269000000	BCA	Eligible	Eligible	Eligible	3627	CXCL10	NA	6.591931609191552	CVL	MSD	Unpublished	Serum progesterone
Hughes-unpublished	630923	Ptid-630923_Visit-0	0	Follicular	Follicular	6	0.204	None	None	Negative	19.1	Negative	0	Negative	Negative	Negative	Negative	Pre	Negative	Negative	Negative	Visual	CXCL9	41.905180725654745	In	269000000	BCA	Eligible	Eligible	Eligible	4283	CXCL9	NA	5.389056709818534	CVL	MSD	Unpublished	Serum progesterone
Hughes-unpublished	630923	Ptid-630923_Visit-0	0	Follicular	Follicular	6	0.204	None	None	Negative	19.1	Negative	0	Negative	Negative	Negative	Negative	Pre	Negative	Negative	Negative	Visual	CCL3	6.469864415410325	In	269000000	BCA	Eligible	Eligible	Eligible	6348	CCL3	NA	2.693735478946572	CVL	MSD	Unpublished	Serum progesterone
Hughes-unpublished	630923	Ptid-630923_Visit-0	0	Follicular	Follicular	6	0.204	None	None	Negative	19.1	Negative	0	Negative	Negative	Negative	Negative	Pre	Negative	Negative	Negative	Visual	CCL4	5.525866568019115	In	269000000	BCA	Eligible	Eligible	Eligible	6351	CCL4	NA	2.466200726106024	CVL	MSD	Unpublished	Serum progesterone
Hughes-unpublished	630923	Ptid-630923_Visit-0	0	Follicular	Follicular	6	0.204	None	None	Negative	19.1	Negative	0	Negative	Negative	Negative	Negative	Pre	Negative	Negative	Negative	Visual	CCL20	59.84236435308825	In	269000000	BCA	Eligible	Eligible	Eligible	6364	CCL20	NA	5.903095271668558	CVL	MSD	Unpublished	Serum progesterone
Hughes-unpublished	630923	Ptid-630923_Visit-0	0	Follicular	Follicular	6	0.204	None	None	Negative	19.1	Negative	0	Negative	Negative	Negative	Negative	Pre	Negative	Negative	Negative	Visual	CCL5	49.8479809407892	In	269000000	BCA	Eligible	Eligible	Eligible	6352	CCL5	NA	5.63946316529414	CVL	MSD	Unpublished	Serum progesterone
Hughes-unpublished	630923	Ptid-630923_Visit-0	0	Follicular	Follicular	6	0.204	None	None	Negative	19.1	Negative	0	Negative	Negative	Negative	Negative	Pre	Negative	Negative	Negative	Visual	TNF	1.4500996606695051	In	269000000	BCA	Eligible	Eligible	Eligible	7124	TNF	NA	0.5361520554214425	CVL	MSD	Unpublished	Serum progesterone
Hughes-unpublished	630503	Ptid-630503_Visit-3	3	Luteal	Luteal	17	9.56	None	None	Negative	17.1	Negative	0	Negative	Negative	Negative	Negative	Pre	Negative	Negative	Negative	Visual	IFN-a2a	2	Below	617000000	BCA	Eligible	Eligible	Eligible	3440	IFNA2	NA	1	CVL	MSD	Unpublished	Serum progesterone
Hughes-unpublished	630503	Ptid-630503_Visit-3	3	Luteal	Luteal	17	9.56	None	None	Negative	17.1	Negative	0	Negative	Negative	Negative	Negative	Pre	Negative	Negative	Negative	Visual	IFNg	0.85	Below	617000000	BCA	Eligible	Eligible	Eligible	3458	IFNG	NA	-0.23446525363702297	CVL	MSD	Unpublished	Serum progesterone
Hughes-unpublished	630503	Ptid-630503_Visit-3	3	Luteal	Luteal	17	9.56	None	None	Negative	17.1	Negative	0	Negative	Negative	Negative	Negative	Pre	Negative	Negative	Negative	Visual	IL-10	0.07	Below	617000000	BCA	Eligible	Eligible	Eligible	3586	IL10	NA	-3.8365012677171206	CVL	MSD	Unpublished	Serum progesterone
Hughes-unpublished	630503	Ptid-630503_Visit-3	3	Luteal	Luteal	17	9.56	None	None	Negative	17.1	Negative	0	Negative	Negative	Negative	Negative	Pre	Negative	Negative	Negative	Visual	IL-12p70	0.345	Below	617000000	BCA	Eligible	Eligible	Eligible	NA	IL12p70	NA	-1.5353317329965557	CVL	MSD	Unpublished	Serum progesterone
Hughes-unpublished	630503	Ptid-630503_Visit-3	3	Luteal	Luteal	17	9.56	None	None	Negative	17.1	Negative	0	Negative	Negative	Negative	Negative	Pre	Negative	Negative	Negative	Visual	IL-17A	1.3	Below	617000000	BCA	Eligible	Eligible	Eligible	3605	IL17A	NA	0.37851162325372983	CVL	MSD	Unpublished	Serum progesterone
Hughes-unpublished	630503	Ptid-630503_Visit-3	3	Luteal	Luteal	17	9.56	None	None	Negative	17.1	Negative	0	Negative	Negative	Negative	Negative	Pre	Negative	Negative	Negative	Visual	IL-18	23.286140219460748	In	617000000	BCA	Eligible	Eligible	Eligible	3606	IL18	NA	4.541399621180753	CVL	MSD	Unpublished	Serum progesterone
Hughes-unpublished	630503	Ptid-630503_Visit-3	3	Luteal	Luteal	17	9.56	None	None	Negative	17.1	Negative	0	Negative	Negative	Negative	Negative	Pre	Negative	Negative	Negative	Visual	IL-1a	12.9965729227401	In	617000000	BCA	Eligible	Eligible	Eligible	3552	IL1A	NA	3.7000593428192423	CVL	MSD	Unpublished	Serum progesterone
Hughes-unpublished	630503	Ptid-630503_Visit-3	3	Luteal	Luteal	17	9.56	None	None	Negative	17.1	Negative	0	Negative	Negative	Negative	Negative	Pre	Negative	Negative	Negative	Visual	IL-1b	0.30348043268535	In	617000000	BCA	Eligible	Eligible	Eligible	3553	IL1B	NA	-1.7203245951374186	CVL	MSD	Unpublished	Serum progesterone
Hughes-unpublished	630503	Ptid-630503_Visit-3	3	Luteal	Luteal	17	9.56	None	None	Negative	17.1	Negative	0	Negative	Negative	Negative	Negative	Pre	Negative	Negative	Negative	Visual	IL-2	0.7018137415645549	In	617000000	BCA	Eligible	Eligible	Eligible	3558	IL2	NA	-0.5108398987959721	CVL	MSD	Unpublished	Serum progesterone
Hughes-unpublished	630503	Ptid-630503_Visit-3	3	Luteal	Luteal	17	9.56	None	None	Negative	17.1	Negative	0	Negative	Negative	Negative	Negative	Pre	Negative	Negative	Negative	Visual	IL-6	0.524823461466996	In	617000000	BCA	Eligible	Eligible	Eligible	3569	IL6	NA	-0.9300958799132276	CVL	MSD	Unpublished	Serum progesterone
Hughes-unpublished	630503	Ptid-630503_Visit-3	3	Luteal	Luteal	17	9.56	None	None	Negative	17.1	Negative	0	Negative	Negative	Negative	Negative	Pre	Negative	Negative	Negative	Visual	IL-7	0.75	Below	617000000	BCA	Eligible	Eligible	Eligible	3574	IL7	NA	-0.4150374992788438	CVL	MSD	Unpublished	Serum progesterone
Hughes-unpublished	630503	Ptid-630503_Visit-3	3	Luteal	Luteal	17	9.56	None	None	Negative	17.1	Negative	0	Negative	Negative	Negative	Negative	Pre	Negative	Negative	Negative	Visual	CXCL8	36.5727556121269	In	617000000	BCA	Eligible	Eligible	Eligible	3576	CXCL8	NA	5.192697427013101	CVL	MSD	Unpublished	Serum progesterone
Hughes-unpublished	630503	Ptid-630503_Visit-3	3	Luteal	Luteal	17	9.56	None	None	Negative	17.1	Negative	0	Negative	Negative	Negative	Negative	Pre	Negative	Negative	Negative	Visual	IL-1RA	7771.3654398915	In	617000000	BCA	Eligible	Eligible	Eligible	3557	IL1RN	NA	12.923952389124118	CVL	MSD	Unpublished	Serum progesterone
Hughes-unpublished	630503	Ptid-630503_Visit-3	3	Luteal	Luteal	17	9.56	None	None	Negative	17.1	Negative	0	Negative	Negative	Negative	Negative	Pre	Negative	Negative	Negative	Visual	CXCL10	167.89613049626502	In	617000000	BCA	Eligible	Eligible	Eligible	3627	CXCL10	NA	7.391425170626328	CVL	MSD	Unpublished	Serum progesterone
Hughes-unpublished	630503	Ptid-630503_Visit-3	3	Luteal	Luteal	17	9.56	None	None	Negative	17.1	Negative	0	Negative	Negative	Negative	Negative	Pre	Negative	Negative	Negative	Visual	CXCL9	18.45030690742725	In	617000000	BCA	Eligible	Eligible	Eligible	4283	CXCL9	NA	4.205572909554642	CVL	MSD	Unpublished	Serum progesterone
Hughes-unpublished	630503	Ptid-630503_Visit-3	3	Luteal	Luteal	17	9.56	None	None	Negative	17.1	Negative	0	Negative	Negative	Negative	Negative	Pre	Negative	Negative	Negative	Visual	CCL3	3.85	Below	617000000	BCA	Eligible	Eligible	Eligible	6348	CCL3	NA	1.944858445807539	CVL	MSD	Unpublished	Serum progesterone
Hughes-unpublished	630503	Ptid-630503_Visit-3	3	Luteal	Luteal	17	9.56	None	None	Negative	17.1	Negative	0	Negative	Negative	Negative	Negative	Pre	Negative	Negative	Negative	Visual	CCL4	0.75	Below	617000000	BCA	Eligible	Eligible	Eligible	6351	CCL4	NA	-0.4150374992788438	CVL	MSD	Unpublished	Serum progesterone
Hughes-unpublished	630503	Ptid-630503_Visit-3	3	Luteal	Luteal	17	9.56	None	None	Negative	17.1	Negative	0	Negative	Negative	Negative	Negative	Pre	Negative	Negative	Negative	Visual	CCL20	12.69994840146865	In	617000000	BCA	Eligible	Eligible	Eligible	6364	CCL20	NA	3.6667507303811404	CVL	MSD	Unpublished	Serum progesterone
Hughes-unpublished	630503	Ptid-630503_Visit-3	3	Luteal	Luteal	17	9.56	None	None	Negative	17.1	Negative	0	Negative	Negative	Negative	Negative	Pre	Negative	Negative	Negative	Visual	CCL5	1.25	Below	617000000	BCA	Eligible	Eligible	Eligible	6352	CCL5	NA	0.32192809488736235	CVL	MSD	Unpublished	Serum progesterone
Hughes-unpublished	630503	Ptid-630503_Visit-3	3	Luteal	Luteal	17	9.56	None	None	Negative	17.1	Negative	0	Negative	Negative	Negative	Negative	Pre	Negative	Negative	Negative	Visual	TNF	0.255	Below	617000000	BCA	Eligible	Eligible	Eligible	7124	TNF	NA	-1.9714308478032292	CVL	MSD	Unpublished	Serum progesterone
Hughes-unpublished	630965	Ptid-630965_Visit-0	0	Follicular	Follicular	5	0.118	None	None	Negative	18.1	Negative	0	Negative	Negative	Negative	Negative	Pre	Negative	Negative	Negative	Visual	IFN-a2a	2	Below	387000000	BCA	Eligible	Eligible	Eligible	3440	IFNA2	NA	1	CVL	MSD	Unpublished	Serum progesterone
Hughes-unpublished	630965	Ptid-630965_Visit-0	0	Follicular	Follicular	5	0.118	None	None	Negative	18.1	Negative	0	Negative	Negative	Negative	Negative	Pre	Negative	Negative	Negative	Visual	IFNg	0.85	Below	387000000	BCA	Eligible	Eligible	Eligible	3458	IFNG	NA	-0.23446525363702297	CVL	MSD	Unpublished	Serum progesterone
Hughes-unpublished	630965	Ptid-630965_Visit-0	0	Follicular	Follicular	5	0.118	None	None	Negative	18.1	Negative	0	Negative	Negative	Negative	Negative	Pre	Negative	Negative	Negative	Visual	IL-10	0.07	Below	387000000	BCA	Eligible	Eligible	Eligible	3586	IL10	NA	-3.8365012677171206	CVL	MSD	Unpublished	Serum progesterone
Hughes-unpublished	630965	Ptid-630965_Visit-0	0	Follicular	Follicular	5	0.118	None	None	Negative	18.1	Negative	0	Negative	Negative	Negative	Negative	Pre	Negative	Negative	Negative	Visual	IL-12p70	0.345	Below	387000000	BCA	Eligible	Eligible	Eligible	NA	IL12p70	NA	-1.5353317329965557	CVL	MSD	Unpublished	Serum progesterone
Hughes-unpublished	630965	Ptid-630965_Visit-0	0	Follicular	Follicular	5	0.118	None	None	Negative	18.1	Negative	0	Negative	Negative	Negative	Negative	Pre	Negative	Negative	Negative	Visual	IL-17A	1.3	Below	387000000	BCA	Eligible	Eligible	Eligible	3605	IL17A	NA	0.37851162325372983	CVL	MSD	Unpublished	Serum progesterone
Hughes-unpublished	630965	Ptid-630965_Visit-0	0	Follicular	Follicular	5	0.118	None	None	Negative	18.1	Negative	0	Negative	Negative	Negative	Negative	Pre	Negative	Negative	Negative	Visual	IL-18	749.7453189179905	In	387000000	BCA	Eligible	Eligible	Eligible	3606	IL18	NA	9.550256799339719	CVL	MSD	Unpublished	Serum progesterone
Hughes-unpublished	630965	Ptid-630965_Visit-0	0	Follicular	Follicular	5	0.118	None	None	Negative	18.1	Negative	0	Negative	Negative	Negative	Negative	Pre	Negative	Negative	Negative	Visual	IL-1a	61.92708816768605	In	387000000	BCA	Eligible	Eligible	Eligible	3552	IL1A	NA	5.952498706536194	CVL	MSD	Unpublished	Serum progesterone
Hughes-unpublished	630965	Ptid-630965_Visit-0	0	Follicular	Follicular	5	0.118	None	None	Negative	18.1	Negative	0	Negative	Negative	Negative	Negative	Pre	Negative	Negative	Negative	Visual	IL-1b	6.650957359838005	In	387000000	BCA	Eligible	Eligible	Eligible	3553	IL1B	NA	2.733562021648456	CVL	MSD	Unpublished	Serum progesterone
Hughes-unpublished	630965	Ptid-630965_Visit-0	0	Follicular	Follicular	5	0.118	None	None	Negative	18.1	Negative	0	Negative	Negative	Negative	Negative	Pre	Negative	Negative	Negative	Visual	IL-2	0.6215957329808479	In	387000000	BCA	Eligible	Eligible	Eligible	3558	IL2	NA	-0.6859514946624912	CVL	MSD	Unpublished	Serum progesterone
Hughes-unpublished	630965	Ptid-630965_Visit-0	0	Follicular	Follicular	5	0.118	None	None	Negative	18.1	Negative	0	Negative	Negative	Negative	Negative	Pre	Negative	Negative	Negative	Visual	IL-6	6.63436133530237	In	387000000	BCA	Eligible	Eligible	Eligible	3569	IL6	NA	2.729957589523065	CVL	MSD	Unpublished	Serum progesterone
Hughes-unpublished	630965	Ptid-630965_Visit-0	0	Follicular	Follicular	5	0.118	None	None	Negative	18.1	Negative	0	Negative	Negative	Negative	Negative	Pre	Negative	Negative	Negative	Visual	IL-7	0.75	Below	387000000	BCA	Eligible	Eligible	Eligible	3574	IL7	NA	-0.4150374992788438	CVL	MSD	Unpublished	Serum progesterone
Hughes-unpublished	630965	Ptid-630965_Visit-0	0	Follicular	Follicular	5	0.118	None	None	Negative	18.1	Negative	0	Negative	Negative	Negative	Negative	Pre	Negative	Negative	Negative	Visual	CXCL8	567.0257570445181	In	387000000	BCA	Eligible	Eligible	Eligible	3576	CXCL8	NA	9.147270460597252	CVL	MSD	Unpublished	Serum progesterone
Hughes-unpublished	630965	Ptid-630965_Visit-0	0	Follicular	Follicular	5	0.118	None	None	Negative	18.1	Negative	0	Negative	Negative	Negative	Negative	Pre	Negative	Negative	Negative	Visual	IL-1RA	130444.06072470402	In	387000000	BCA	Eligible	Eligible	Eligible	3557	IL1RN	NA	16.993071732443603	CVL	MSD	Unpublished	Serum progesterone
Hughes-unpublished	630965	Ptid-630965_Visit-0	0	Follicular	Follicular	5	0.118	None	None	Negative	18.1	Negative	0	Negative	Negative	Negative	Negative	Pre	Negative	Negative	Negative	Visual	CXCL10	109.460974600058	In	387000000	BCA	Eligible	Eligible	Eligible	3627	CXCL10	NA	6.774272796713332	CVL	MSD	Unpublished	Serum progesterone
Hughes-unpublished	630965	Ptid-630965_Visit-0	0	Follicular	Follicular	5	0.118	None	None	Negative	18.1	Negative	0	Negative	Negative	Negative	Negative	Pre	Negative	Negative	Negative	Visual	CXCL9	62.29505465615805	In	387000000	BCA	Eligible	Eligible	Eligible	4283	CXCL9	NA	5.961045733157142	CVL	MSD	Unpublished	Serum progesterone
Hughes-unpublished	630965	Ptid-630965_Visit-0	0	Follicular	Follicular	5	0.118	None	None	Negative	18.1	Negative	0	Negative	Negative	Negative	Negative	Pre	Negative	Negative	Negative	Visual	CCL3	17.319530848692203	In	387000000	BCA	Eligible	Eligible	Eligible	6348	CCL3	NA	4.1143279457699995	CVL	MSD	Unpublished	Serum progesterone
Hughes-unpublished	630965	Ptid-630965_Visit-0	0	Follicular	Follicular	5	0.118	None	None	Negative	18.1	Negative	0	Negative	Negative	Negative	Negative	Pre	Negative	Negative	Negative	Visual	CCL4	11.449543541387701	In	387000000	BCA	Eligible	Eligible	Eligible	6351	CCL4	NA	3.517218178475698	CVL	MSD	Unpublished	Serum progesterone
Hughes-unpublished	630965	Ptid-630965_Visit-0	0	Follicular	Follicular	5	0.118	None	None	Negative	18.1	Negative	0	Negative	Negative	Negative	Negative	Pre	Negative	Negative	Negative	Visual	CCL20	457.29242582395796	In	387000000	BCA	Eligible	Eligible	Eligible	6364	CCL20	NA	8.836973213628308	CVL	MSD	Unpublished	Serum progesterone
Hughes-unpublished	630965	Ptid-630965_Visit-0	0	Follicular	Follicular	5	0.118	None	None	Negative	18.1	Negative	0	Negative	Negative	Negative	Negative	Pre	Negative	Negative	Negative	Visual	CCL5	82.7838538611119	In	387000000	BCA	Eligible	Eligible	Eligible	6352	CCL5	NA	6.371277507225746	CVL	MSD	Unpublished	Serum progesterone
Hughes-unpublished	630965	Ptid-630965_Visit-0	0	Follicular	Follicular	5	0.118	None	None	Negative	18.1	Negative	0	Negative	Negative	Negative	Negative	Pre	Negative	Negative	Negative	Visual	TNF	0.8317025730910115	In	387000000	BCA	Eligible	Eligible	Eligible	7124	TNF	NA	-0.2658603995047701	CVL	MSD	Unpublished	Serum progesterone
Hughes-unpublished	630978	Ptid-630978_Visit-0	0	Luteal	Luteal	11	6.41	None	None	Negative	19.3	Negative	0	Negative	Negative	Negative	Negative	Post	Negative	Positive	Negative	Visual	IFN-a2a	2	Below	1010999999.9999999	BCA	Eligible	Eligible	Eligible	3440	IFNA2	NA	1	CVL	MSD	Unpublished	Serum progesterone
Hughes-unpublished	630978	Ptid-630978_Visit-0	0	Luteal	Luteal	11	6.41	None	None	Negative	19.3	Negative	0	Negative	Negative	Negative	Negative	Post	Negative	Positive	Negative	Visual	IFNg	0.85	Below	1010999999.9999999	BCA	Eligible	Eligible	Eligible	3458	IFNG	NA	-0.23446525363702297	CVL	MSD	Unpublished	Serum progesterone
Hughes-unpublished	630978	Ptid-630978_Visit-0	0	Luteal	Luteal	11	6.41	None	None	Negative	19.3	Negative	0	Negative	Negative	Negative	Negative	Post	Negative	Positive	Negative	Visual	IL-10	0.07	Below	1010999999.9999999	BCA	Eligible	Eligible	Eligible	3586	IL10	NA	-3.8365012677171206	CVL	MSD	Unpublished	Serum progesterone
Hughes-unpublished	630978	Ptid-630978_Visit-0	0	Luteal	Luteal	11	6.41	None	None	Negative	19.3	Negative	0	Negative	Negative	Negative	Negative	Post	Negative	Positive	Negative	Visual	IL-12p70	0.345	Below	1010999999.9999999	BCA	Eligible	Eligible	Eligible	NA	IL12p70	NA	-1.5353317329965557	CVL	MSD	Unpublished	Serum progesterone
Hughes-unpublished	630978	Ptid-630978_Visit-0	0	Luteal	Luteal	11	6.41	None	None	Negative	19.3	Negative	0	Negative	Negative	Negative	Negative	Post	Negative	Positive	Negative	Visual	IL-17A	1.3	Below	1010999999.9999999	BCA	Eligible	Eligible	Eligible	3605	IL17A	NA	0.37851162325372983	CVL	MSD	Unpublished	Serum progesterone
Hughes-unpublished	630978	Ptid-630978_Visit-0	0	Luteal	Luteal	11	6.41	None	None	Negative	19.3	Negative	0	Negative	Negative	Negative	Negative	Post	Negative	Positive	Negative	Visual	IL-18	121.7592055315115	In	1010999999.9999999	BCA	Eligible	Eligible	Eligible	3606	IL18	NA	6.927887040296759	CVL	MSD	Unpublished	Serum progesterone
Hughes-unpublished	630978	Ptid-630978_Visit-0	0	Luteal	Luteal	11	6.41	None	None	Negative	19.3	Negative	0	Negative	Negative	Negative	Negative	Post	Negative	Positive	Negative	Visual	IL-1a	52.646809137720254	In	1010999999.9999999	BCA	Eligible	Eligible	Eligible	3552	IL1A	NA	5.718274188708365	CVL	MSD	Unpublished	Serum progesterone
Hughes-unpublished	630978	Ptid-630978_Visit-0	0	Luteal	Luteal	11	6.41	None	None	Negative	19.3	Negative	0	Negative	Negative	Negative	Negative	Post	Negative	Positive	Negative	Visual	IL-1b	1.316782783908585	In	1010999999.9999999	BCA	Eligible	Eligible	Eligible	3553	IL1B	NA	0.3970173786819615	CVL	MSD	Unpublished	Serum progesterone
Hughes-unpublished	630978	Ptid-630978_Visit-0	0	Luteal	Luteal	11	6.41	None	None	Negative	19.3	Negative	0	Negative	Negative	Negative	Negative	Post	Negative	Positive	Negative	Visual	IL-2	0.9690284493044385	In	1010999999.9999999	BCA	Eligible	Eligible	Eligible	3558	IL2	NA	-0.04538907313974871	CVL	MSD	Unpublished	Serum progesterone
Hughes-unpublished	630978	Ptid-630978_Visit-0	0	Luteal	Luteal	11	6.41	None	None	Negative	19.3	Negative	0	Negative	Negative	Negative	Negative	Post	Negative	Positive	Negative	Visual	IL-6	18.6229579124131	In	1010999999.9999999	BCA	Eligible	Eligible	Eligible	3569	IL6	NA	4.219010331406828	CVL	MSD	Unpublished	Serum progesterone
Hughes-unpublished	630978	Ptid-630978_Visit-0	0	Luteal	Luteal	11	6.41	None	None	Negative	19.3	Negative	0	Negative	Negative	Negative	Negative	Post	Negative	Positive	Negative	Visual	IL-7	0.75	Below	1010999999.9999999	BCA	Eligible	Eligible	Eligible	3574	IL7	NA	-0.4150374992788438	CVL	MSD	Unpublished	Serum progesterone
Hughes-unpublished	630978	Ptid-630978_Visit-0	0	Luteal	Luteal	11	6.41	None	None	Negative	19.3	Negative	0	Negative	Negative	Negative	Negative	Post	Negative	Positive	Negative	Visual	CXCL8	231.78714812951551	In	1010999999.9999999	BCA	Eligible	Eligible	Eligible	3576	CXCL8	NA	7.856656765420948	CVL	MSD	Unpublished	Serum progesterone
Hughes-unpublished	630978	Ptid-630978_Visit-0	0	Luteal	Luteal	11	6.41	None	None	Negative	19.3	Negative	0	Negative	Negative	Negative	Negative	Post	Negative	Positive	Negative	Visual	IL-1RA	32765.6255582033	In	1010999999.9999999	BCA	Eligible	Eligible	Eligible	3557	IL1RN	NA	14.99989545533679	CVL	MSD	Unpublished	Serum progesterone
Hughes-unpublished	630978	Ptid-630978_Visit-0	0	Luteal	Luteal	11	6.41	None	None	Negative	19.3	Negative	0	Negative	Negative	Negative	Negative	Post	Negative	Positive	Negative	Visual	CXCL10	329.882528310774	In	1010999999.9999999	BCA	Eligible	Eligible	Eligible	3627	CXCL10	NA	8.365808559714864	CVL	MSD	Unpublished	Serum progesterone
Hughes-unpublished	630978	Ptid-630978_Visit-0	0	Luteal	Luteal	11	6.41	None	None	Negative	19.3	Negative	0	Negative	Negative	Negative	Negative	Post	Negative	Positive	Negative	Visual	CXCL9	92.51794890011985	In	1010999999.9999999	BCA	Eligible	Eligible	Eligible	4283	CXCL9	NA	6.531661377026332	CVL	MSD	Unpublished	Serum progesterone
Hughes-unpublished	630978	Ptid-630978_Visit-0	0	Luteal	Luteal	11	6.41	None	None	Negative	19.3	Negative	0	Negative	Negative	Negative	Negative	Post	Negative	Positive	Negative	Visual	CCL3	3.85	Below	1010999999.9999999	BCA	Eligible	Eligible	Eligible	6348	CCL3	NA	1.944858445807539	CVL	MSD	Unpublished	Serum progesterone
Hughes-unpublished	630978	Ptid-630978_Visit-0	0	Luteal	Luteal	11	6.41	None	None	Negative	19.3	Negative	0	Negative	Negative	Negative	Negative	Post	Negative	Positive	Negative	Visual	CCL4	0.75	Below	1010999999.9999999	BCA	Eligible	Eligible	Eligible	6351	CCL4	NA	-0.4150374992788438	CVL	MSD	Unpublished	Serum progesterone
Hughes-unpublished	630978	Ptid-630978_Visit-0	0	Luteal	Luteal	11	6.41	None	None	Negative	19.3	Negative	0	Negative	Negative	Negative	Negative	Post	Negative	Positive	Negative	Visual	CCL20	96.57686482222475	In	1010999999.9999999	BCA	Eligible	Eligible	Eligible	6364	CCL20	NA	6.593605724903991	CVL	MSD	Unpublished	Serum progesterone
Hughes-unpublished	630978	Ptid-630978_Visit-0	0	Luteal	Luteal	11	6.41	None	None	Negative	19.3	Negative	0	Negative	Negative	Negative	Negative	Post	Negative	Positive	Negative	Visual	CCL5	5.798949182396004	In	1010999999.9999999	BCA	Eligible	Eligible	Eligible	6352	CCL5	NA	2.535791495637694	CVL	MSD	Unpublished	Serum progesterone
Hughes-unpublished	630978	Ptid-630978_Visit-0	0	Luteal	Luteal	11	6.41	None	None	Negative	19.3	Negative	0	Negative	Negative	Negative	Negative	Post	Negative	Positive	Negative	Visual	TNF	0.4120789527217565	In	1010999999.9999999	BCA	Eligible	Eligible	Eligible	7124	TNF	NA	-1.279007316246836	CVL	MSD	Unpublished	Serum progesterone
Hughes-unpublished	630981	Ptid-630981_Visit-0	0	Other	Follicular	15	2.42	None	None	Negative	18.8	Negative	0	Negative	Negative	Negative	Negative	Pre	Negative	Negative	Negative	Visual	IFN-a2a	2	Below	57000000	BCA	Eligible	Ineligible - serum progesterone outside of allowed windows	Ineligible - serum progesterone outside of allowed windows	3440	IFNA2	NA	1	CVL	MSD	Unpublished	Serum progesterone
Hughes-unpublished	630981	Ptid-630981_Visit-0	0	Other	Follicular	15	2.42	None	None	Negative	18.8	Negative	0	Negative	Negative	Negative	Negative	Pre	Negative	Negative	Negative	Visual	IFNg	0.85	Below	57000000	BCA	Eligible	Ineligible - serum progesterone outside of allowed windows	Ineligible - serum progesterone outside of allowed windows	3458	IFNG	NA	-0.23446525363702297	CVL	MSD	Unpublished	Serum progesterone
Hughes-unpublished	630981	Ptid-630981_Visit-0	0	Other	Follicular	15	2.42	None	None	Negative	18.8	Negative	0	Negative	Negative	Negative	Negative	Pre	Negative	Negative	Negative	Visual	IL-10	0.07	Below	57000000	BCA	Eligible	Ineligible - serum progesterone outside of allowed windows	Ineligible - serum progesterone outside of allowed windows	3586	IL10	NA	-3.8365012677171206	CVL	MSD	Unpublished	Serum progesterone
Hughes-unpublished	630981	Ptid-630981_Visit-0	0	Other	Follicular	15	2.42	None	None	Negative	18.8	Negative	0	Negative	Negative	Negative	Negative	Pre	Negative	Negative	Negative	Visual	IL-12p70	0.345	Below	57000000	BCA	Eligible	Ineligible - serum progesterone outside of allowed windows	Ineligible - serum progesterone outside of allowed windows	NA	IL12p70	NA	-1.5353317329965557	CVL	MSD	Unpublished	Serum progesterone
Hughes-unpublished	630981	Ptid-630981_Visit-0	0	Other	Follicular	15	2.42	None	None	Negative	18.8	Negative	0	Negative	Negative	Negative	Negative	Pre	Negative	Negative	Negative	Visual	IL-17A	1.3	Below	57000000	BCA	Eligible	Ineligible - serum progesterone outside of allowed windows	Ineligible - serum progesterone outside of allowed windows	3605	IL17A	NA	0.37851162325372983	CVL	MSD	Unpublished	Serum progesterone
Hughes-unpublished	630981	Ptid-630981_Visit-0	0	Other	Follicular	15	2.42	None	None	Negative	18.8	Negative	0	Negative	Negative	Negative	Negative	Pre	Negative	Negative	Negative	Visual	IL-18	6.515744157000385	In	57000000	BCA	Eligible	Ineligible - serum progesterone outside of allowed windows	Ineligible - serum progesterone outside of allowed windows	3606	IL18	NA	2.7039299570443416	CVL	MSD	Unpublished	Serum progesterone
Hughes-unpublished	630981	Ptid-630981_Visit-0	0	Other	Follicular	15	2.42	None	None	Negative	18.8	Negative	0	Negative	Negative	Negative	Negative	Pre	Negative	Negative	Negative	Visual	IL-1a	11.92933462608445	In	57000000	BCA	Eligible	Ineligible - serum progesterone outside of allowed windows	Ineligible - serum progesterone outside of allowed windows	3552	IL1A	NA	3.5764416720010974	CVL	MSD	Unpublished	Serum progesterone
Hughes-unpublished	630981	Ptid-630981_Visit-0	0	Other	Follicular	15	2.42	None	None	Negative	18.8	Negative	0	Negative	Negative	Negative	Negative	Pre	Negative	Negative	Negative	Visual	IL-1b	0.075	Below	57000000	BCA	Eligible	Ineligible - serum progesterone outside of allowed windows	Ineligible - serum progesterone outside of allowed windows	3553	IL1B	NA	-3.736965594166206	CVL	MSD	Unpublished	Serum progesterone
Hughes-unpublished	630981	Ptid-630981_Visit-0	0	Other	Follicular	15	2.42	None	None	Negative	18.8	Negative	0	Negative	Negative	Negative	Negative	Pre	Negative	Negative	Negative	Visual	IL-2	0.35	Below	57000000	BCA	Eligible	Ineligible - serum progesterone outside of allowed windows	Ineligible - serum progesterone outside of allowed windows	3558	IL2	NA	-1.5145731728297582	CVL	MSD	Unpublished	Serum progesterone
Hughes-unpublished	630981	Ptid-630981_Visit-0	0	Other	Follicular	15	2.42	None	None	Negative	18.8	Negative	0	Negative	Negative	Negative	Negative	Pre	Negative	Negative	Negative	Visual	IL-6	0.165	Below	57000000	BCA	Eligible	Ineligible - serum progesterone outside of allowed windows	Ineligible - serum progesterone outside of allowed windows	3569	IL6	NA	-2.599462070416271	CVL	MSD	Unpublished	Serum progesterone
Hughes-unpublished	630981	Ptid-630981_Visit-0	0	Other	Follicular	15	2.42	None	None	Negative	18.8	Negative	0	Negative	Negative	Negative	Negative	Pre	Negative	Negative	Negative	Visual	IL-7	0.75	Below	57000000	BCA	Eligible	Ineligible - serum progesterone outside of allowed windows	Ineligible - serum progesterone outside of allowed windows	3574	IL7	NA	-0.4150374992788438	CVL	MSD	Unpublished	Serum progesterone
Hughes-unpublished	630981	Ptid-630981_Visit-0	0	Other	Follicular	15	2.42	None	None	Negative	18.8	Negative	0	Negative	Negative	Negative	Negative	Pre	Negative	Negative	Negative	Visual	CXCL8	3.829794389650975	In	57000000	BCA	Eligible	Ineligible - serum progesterone outside of allowed windows	Ineligible - serum progesterone outside of allowed windows	3576	CXCL8	NA	1.9372669401937241	CVL	MSD	Unpublished	Serum progesterone
Hughes-unpublished	630981	Ptid-630981_Visit-0	0	Other	Follicular	15	2.42	None	None	Negative	18.8	Negative	0	Negative	Negative	Negative	Negative	Pre	Negative	Negative	Negative	Visual	IL-1RA	6704.791782302431	In	57000000	BCA	Eligible	Ineligible - serum progesterone outside of allowed windows	Ineligible - serum progesterone outside of allowed windows	3557	IL1RN	NA	12.710976814509353	CVL	MSD	Unpublished	Serum progesterone
Hughes-unpublished	630981	Ptid-630981_Visit-0	0	Other	Follicular	15	2.42	None	None	Negative	18.8	Negative	0	Negative	Negative	Negative	Negative	Pre	Negative	Negative	Negative	Visual	CXCL10	5.366992141894955	In	57000000	BCA	Eligible	Ineligible - serum progesterone outside of allowed windows	Ineligible - serum progesterone outside of allowed windows	3627	CXCL10	NA	2.4241137757842623	CVL	MSD	Unpublished	Serum progesterone
Hughes-unpublished	630981	Ptid-630981_Visit-0	0	Other	Follicular	15	2.42	None	None	Negative	18.8	Negative	0	Negative	Negative	Negative	Negative	Pre	Negative	Negative	Negative	Visual	CXCL9	2.5198497049364548	In	57000000	BCA	Eligible	Ineligible - serum progesterone outside of allowed windows	Ineligible - serum progesterone outside of allowed windows	4283	CXCL9	NA	1.3333376875311163	CVL	MSD	Unpublished	Serum progesterone
Hughes-unpublished	630981	Ptid-630981_Visit-0	0	Other	Follicular	15	2.42	None	None	Negative	18.8	Negative	0	Negative	Negative	Negative	Negative	Pre	Negative	Negative	Negative	Visual	CCL3	3.85	Below	57000000	BCA	Eligible	Ineligible - serum progesterone outside of allowed windows	Ineligible - serum progesterone outside of allowed windows	6348	CCL3	NA	1.944858445807539	CVL	MSD	Unpublished	Serum progesterone
Hughes-unpublished	630981	Ptid-630981_Visit-0	0	Other	Follicular	15	2.42	None	None	Negative	18.8	Negative	0	Negative	Negative	Negative	Negative	Pre	Negative	Negative	Negative	Visual	CCL4	0.75	Below	57000000	BCA	Eligible	Ineligible - serum progesterone outside of allowed windows	Ineligible - serum progesterone outside of allowed windows	6351	CCL4	NA	-0.4150374992788438	CVL	MSD	Unpublished	Serum progesterone
Hughes-unpublished	630981	Ptid-630981_Visit-0	0	Other	Follicular	15	2.42	None	None	Negative	18.8	Negative	0	Negative	Negative	Negative	Negative	Pre	Negative	Negative	Negative	Visual	CCL20	0.9	Below	57000000	BCA	Eligible	Ineligible - serum progesterone outside of allowed windows	Ineligible - serum progesterone outside of allowed windows	6364	CCL20	NA	-0.15200309344504995	CVL	MSD	Unpublished	Serum progesterone
Hughes-unpublished	630981	Ptid-630981_Visit-0	0	Other	Follicular	15	2.42	None	None	Negative	18.8	Negative	0	Negative	Negative	Negative	Negative	Pre	Negative	Negative	Negative	Visual	CCL5	1.25	Below	57000000	BCA	Eligible	Ineligible - serum progesterone outside of allowed windows	Ineligible - serum progesterone outside of allowed windows	6352	CCL5	NA	0.32192809488736235	CVL	MSD	Unpublished	Serum progesterone
Hughes-unpublished	630981	Ptid-630981_Visit-0	0	Other	Follicular	15	2.42	None	None	Negative	18.8	Negative	0	Negative	Negative	Negative	Negative	Pre	Negative	Negative	Negative	Visual	TNF	0.255	Below	57000000	BCA	Eligible	Ineligible - serum progesterone outside of allowed windows	Ineligible - serum progesterone outside of allowed windows	7124	TNF	NA	-1.9714308478032292	CVL	MSD	Unpublished	Serum progesterone
Hughes-unpublished	631008	Ptid-631008_Visit-0	0	Other	Other	79	0.14	None	None	Negative	19.6	Negative	0	Negative	Negative	Negative	Negative	Pre	Negative	Negative	Negative	Visual	IFN-a2a	2	Below	258000000	BCA	Ineligible - irregular or no menstruation	Ineligible - irregular or no menstruation	Ineligible - irregular or no menstruation	3440	IFNA2	NA	1	CVL	MSD	Unpublished	Serum progesterone
Hughes-unpublished	631008	Ptid-631008_Visit-0	0	Other	Other	79	0.14	None	None	Negative	19.6	Negative	0	Negative	Negative	Negative	Negative	Pre	Negative	Negative	Negative	Visual	IFNg	0.85	Below	258000000	BCA	Ineligible - irregular or no menstruation	Ineligible - irregular or no menstruation	Ineligible - irregular or no menstruation	3458	IFNG	NA	-0.23446525363702297	CVL	MSD	Unpublished	Serum progesterone
Hughes-unpublished	631008	Ptid-631008_Visit-0	0	Other	Other	79	0.14	None	None	Negative	19.6	Negative	0	Negative	Negative	Negative	Negative	Pre	Negative	Negative	Negative	Visual	IL-10	0.07	Below	258000000	BCA	Ineligible - irregular or no menstruation	Ineligible - irregular or no menstruation	Ineligible - irregular or no menstruation	3586	IL10	NA	-3.8365012677171206	CVL	MSD	Unpublished	Serum progesterone
Hughes-unpublished	631008	Ptid-631008_Visit-0	0	Other	Other	79	0.14	None	None	Negative	19.6	Negative	0	Negative	Negative	Negative	Negative	Pre	Negative	Negative	Negative	Visual	IL-12p70	0.345	Below	258000000	BCA	Ineligible - irregular or no menstruation	Ineligible - irregular or no menstruation	Ineligible - irregular or no menstruation	NA	IL12p70	NA	-1.5353317329965557	CVL	MSD	Unpublished	Serum progesterone
Hughes-unpublished	631008	Ptid-631008_Visit-0	0	Other	Other	79	0.14	None	None	Negative	19.6	Negative	0	Negative	Negative	Negative	Negative	Pre	Negative	Negative	Negative	Visual	IL-17A	1.3	Below	258000000	BCA	Ineligible - irregular or no menstruation	Ineligible - irregular or no menstruation	Ineligible - irregular or no menstruation	3605	IL17A	NA	0.37851162325372983	CVL	MSD	Unpublished	Serum progesterone
Hughes-unpublished	631008	Ptid-631008_Visit-0	0	Other	Other	79	0.14	None	None	Negative	19.6	Negative	0	Negative	Negative	Negative	Negative	Pre	Negative	Negative	Negative	Visual	IL-18	238.5756977517175	In	258000000	BCA	Ineligible - irregular or no menstruation	Ineligible - irregular or no menstruation	Ineligible - irregular or no menstruation	3606	IL18	NA	7.898303281765409	CVL	MSD	Unpublished	Serum progesterone
Hughes-unpublished	631008	Ptid-631008_Visit-0	0	Other	Other	79	0.14	None	None	Negative	19.6	Negative	0	Negative	Negative	Negative	Negative	Pre	Negative	Negative	Negative	Visual	IL-1a	39.3627691543942	In	258000000	BCA	Ineligible - irregular or no menstruation	Ineligible - irregular or no menstruation	Ineligible - irregular or no menstruation	3552	IL1A	NA	5.298759812129144	CVL	MSD	Unpublished	Serum progesterone
Hughes-unpublished	631008	Ptid-631008_Visit-0	0	Other	Other	79	0.14	None	None	Negative	19.6	Negative	0	Negative	Negative	Negative	Negative	Pre	Negative	Negative	Negative	Visual	IL-1b	0.3086087253920215	In	258000000	BCA	Ineligible - irregular or no menstruation	Ineligible - irregular or no menstruation	Ineligible - irregular or no menstruation	3553	IL1B	NA	-1.696149242629252	CVL	MSD	Unpublished	Serum progesterone
Hughes-unpublished	631008	Ptid-631008_Visit-0	0	Other	Other	79	0.14	None	None	Negative	19.6	Negative	0	Negative	Negative	Negative	Negative	Pre	Negative	Negative	Negative	Visual	IL-2	0.35	Below	258000000	BCA	Ineligible - irregular or no menstruation	Ineligible - irregular or no menstruation	Ineligible - irregular or no menstruation	3558	IL2	NA	-1.5145731728297582	CVL	MSD	Unpublished	Serum progesterone
Hughes-unpublished	631008	Ptid-631008_Visit-0	0	Other	Other	79	0.14	None	None	Negative	19.6	Negative	0	Negative	Negative	Negative	Negative	Pre	Negative	Negative	Negative	Visual	IL-6	0.165	Below	258000000	BCA	Ineligible - irregular or no menstruation	Ineligible - irregular or no menstruation	Ineligible - irregular or no menstruation	3569	IL6	NA	-2.599462070416271	CVL	MSD	Unpublished	Serum progesterone
Hughes-unpublished	631008	Ptid-631008_Visit-0	0	Other	Other	79	0.14	None	None	Negative	19.6	Negative	0	Negative	Negative	Negative	Negative	Pre	Negative	Negative	Negative	Visual	IL-7	0.75	Below	258000000	BCA	Ineligible - irregular or no menstruation	Ineligible - irregular or no menstruation	Ineligible - irregular or no menstruation	3574	IL7	NA	-0.4150374992788438	CVL	MSD	Unpublished	Serum progesterone
Hughes-unpublished	631008	Ptid-631008_Visit-0	0	Other	Other	79	0.14	None	None	Negative	19.6	Negative	0	Negative	Negative	Negative	Negative	Pre	Negative	Negative	Negative	Visual	CXCL8	172.80546068306052	In	258000000	BCA	Ineligible - irregular or no menstruation	Ineligible - irregular or no menstruation	Ineligible - irregular or no menstruation	3576	CXCL8	NA	7.433004997414389	CVL	MSD	Unpublished	Serum progesterone
Hughes-unpublished	631008	Ptid-631008_Visit-0	0	Other	Other	79	0.14	None	None	Negative	19.6	Negative	0	Negative	Negative	Negative	Negative	Pre	Negative	Negative	Negative	Visual	IL-1RA	15638.974787894147	In	258000000	BCA	Ineligible - irregular or no menstruation	Ineligible - irregular or no menstruation	Ineligible - irregular or no menstruation	3557	IL1RN	NA	13.932858319502897	CVL	MSD	Unpublished	Serum progesterone
Hughes-unpublished	631008	Ptid-631008_Visit-0	0	Other	Other	79	0.14	None	None	Negative	19.6	Negative	0	Negative	Negative	Negative	Negative	Pre	Negative	Negative	Negative	Visual	CXCL10	71.51000694954075	In	258000000	BCA	Ineligible - irregular or no menstruation	Ineligible - irregular or no menstruation	Ineligible - irregular or no menstruation	3627	CXCL10	NA	6.160073238404833	CVL	MSD	Unpublished	Serum progesterone
Hughes-unpublished	631008	Ptid-631008_Visit-0	0	Other	Other	79	0.14	None	None	Negative	19.6	Negative	0	Negative	Negative	Negative	Negative	Pre	Negative	Negative	Negative	Visual	CXCL9	7.187449806450886	In	258000000	BCA	Ineligible - irregular or no menstruation	Ineligible - irregular or no menstruation	Ineligible - irregular or no menstruation	4283	CXCL9	NA	2.845479975920063	CVL	MSD	Unpublished	Serum progesterone
Hughes-unpublished	631008	Ptid-631008_Visit-0	0	Other	Other	79	0.14	None	None	Negative	19.6	Negative	0	Negative	Negative	Negative	Negative	Pre	Negative	Negative	Negative	Visual	CCL3	5.88965310912263	In	258000000	BCA	Ineligible - irregular or no menstruation	Ineligible - irregular or no menstruation	Ineligible - irregular or no menstruation	6348	CCL3	NA	2.558182664193887	CVL	MSD	Unpublished	Serum progesterone
Hughes-unpublished	631008	Ptid-631008_Visit-0	0	Other	Other	79	0.14	None	None	Negative	19.6	Negative	0	Negative	Negative	Negative	Negative	Pre	Negative	Negative	Negative	Visual	CCL4	0.75	Below	258000000	BCA	Ineligible - irregular or no menstruation	Ineligible - irregular or no menstruation	Ineligible - irregular or no menstruation	6351	CCL4	NA	-0.4150374992788438	CVL	MSD	Unpublished	Serum progesterone
Hughes-unpublished	631008	Ptid-631008_Visit-0	0	Other	Other	79	0.14	None	None	Negative	19.6	Negative	0	Negative	Negative	Negative	Negative	Pre	Negative	Negative	Negative	Visual	CCL20	2.8019118602495254	In	258000000	BCA	Ineligible - irregular or no menstruation	Ineligible - irregular or no menstruation	Ineligible - irregular or no menstruation	6364	CCL20	NA	1.4864115736199406	CVL	MSD	Unpublished	Serum progesterone
Hughes-unpublished	631008	Ptid-631008_Visit-0	0	Other	Other	79	0.14	None	None	Negative	19.6	Negative	0	Negative	Negative	Negative	Negative	Pre	Negative	Negative	Negative	Visual	CCL5	1.25	Below	258000000	BCA	Ineligible - irregular or no menstruation	Ineligible - irregular or no menstruation	Ineligible - irregular or no menstruation	6352	CCL5	NA	0.32192809488736235	CVL	MSD	Unpublished	Serum progesterone
Hughes-unpublished	631008	Ptid-631008_Visit-0	0	Other	Other	79	0.14	None	None	Negative	19.6	Negative	0	Negative	Negative	Negative	Negative	Pre	Negative	Negative	Negative	Visual	TNF	0.255	Below	258000000	BCA	Ineligible - irregular or no menstruation	Ineligible - irregular or no menstruation	Ineligible - irregular or no menstruation	7124	TNF	NA	-1.9714308478032292	CVL	MSD	Unpublished	Serum progesterone
Hughes-unpublished	630545	Ptid-630545_Visit-3	3	Other	Other	91	1.45	None	None	Negative	16.6	Negative	0	Negative	Negative	Negative	Negative	Post	Negative	Negative	Negative	Visual	IFN-a2a	2	Below	712000000	BCA	Ineligible - irregular or no menstruation	Ineligible - irregular or no menstruation	Ineligible - irregular or no menstruation	3440	IFNA2	NA	1	CVL	MSD	Unpublished	Serum progesterone
Hughes-unpublished	630545	Ptid-630545_Visit-3	3	Other	Other	91	1.45	None	None	Negative	16.6	Negative	0	Negative	Negative	Negative	Negative	Post	Negative	Negative	Negative	Visual	IFNg	3.0502228602629202	In	712000000	BCA	Ineligible - irregular or no menstruation	Ineligible - irregular or no menstruation	Ineligible - irregular or no menstruation	3458	IFNG	NA	1.6089146550198379	CVL	MSD	Unpublished	Serum progesterone
Hughes-unpublished	630545	Ptid-630545_Visit-3	3	Other	Other	91	1.45	None	None	Negative	16.6	Negative	0	Negative	Negative	Negative	Negative	Post	Negative	Negative	Negative	Visual	IL-10	0.07	Below	712000000	BCA	Ineligible - irregular or no menstruation	Ineligible - irregular or no menstruation	Ineligible - irregular or no menstruation	3586	IL10	NA	-3.8365012677171206	CVL	MSD	Unpublished	Serum progesterone
Hughes-unpublished	630545	Ptid-630545_Visit-3	3	Other	Other	91	1.45	None	None	Negative	16.6	Negative	0	Negative	Negative	Negative	Negative	Post	Negative	Negative	Negative	Visual	IL-12p70	0.345	Below	712000000	BCA	Ineligible - irregular or no menstruation	Ineligible - irregular or no menstruation	Ineligible - irregular or no menstruation	NA	IL12p70	NA	-1.5353317329965557	CVL	MSD	Unpublished	Serum progesterone
Hughes-unpublished	630545	Ptid-630545_Visit-3	3	Other	Other	91	1.45	None	None	Negative	16.6	Negative	0	Negative	Negative	Negative	Negative	Post	Negative	Negative	Negative	Visual	IL-17A	8.26014550391365	In	712000000	BCA	Ineligible - irregular or no menstruation	Ineligible - irregular or no menstruation	Ineligible - irregular or no menstruation	3605	IL17A	NA	3.046167195195056	CVL	MSD	Unpublished	Serum progesterone
Hughes-unpublished	630545	Ptid-630545_Visit-3	3	Other	Other	91	1.45	None	None	Negative	16.6	Negative	0	Negative	Negative	Negative	Negative	Post	Negative	Negative	Negative	Visual	IL-18	1172.34125022283	In	712000000	BCA	Ineligible - irregular or no menstruation	Ineligible - irregular or no menstruation	Ineligible - irregular or no menstruation	3606	IL18	NA	10.195176861541611	CVL	MSD	Unpublished	Serum progesterone
Hughes-unpublished	630545	Ptid-630545_Visit-3	3	Other	Other	91	1.45	None	None	Negative	16.6	Negative	0	Negative	Negative	Negative	Negative	Post	Negative	Negative	Negative	Visual	IL-1a	92.9471767049913	In	712000000	BCA	Ineligible - irregular or no menstruation	Ineligible - irregular or no menstruation	Ineligible - irregular or no menstruation	3552	IL1A	NA	6.538339138455261	CVL	MSD	Unpublished	Serum progesterone
Hughes-unpublished	630545	Ptid-630545_Visit-3	3	Other	Other	91	1.45	None	None	Negative	16.6	Negative	0	Negative	Negative	Negative	Negative	Post	Negative	Negative	Negative	Visual	IL-1b	28.3415838743542	In	712000000	BCA	Ineligible - irregular or no menstruation	Ineligible - irregular or no menstruation	Ineligible - irregular or no menstruation	3553	IL1B	NA	4.82484848066005	CVL	MSD	Unpublished	Serum progesterone
Hughes-unpublished	630545	Ptid-630545_Visit-3	3	Other	Other	91	1.45	None	None	Negative	16.6	Negative	0	Negative	Negative	Negative	Negative	Post	Negative	Negative	Negative	Visual	IL-2	3.14530721864289	In	712000000	BCA	Ineligible - irregular or no menstruation	Ineligible - irregular or no menstruation	Ineligible - irregular or no menstruation	3558	IL2	NA	1.6532009395738534	CVL	MSD	Unpublished	Serum progesterone
Hughes-unpublished	630545	Ptid-630545_Visit-3	3	Other	Other	91	1.45	None	None	Negative	16.6	Negative	0	Negative	Negative	Negative	Negative	Post	Negative	Negative	Negative	Visual	IL-6	87.6966363043314	In	712000000	BCA	Ineligible - irregular or no menstruation	Ineligible - irregular or no menstruation	Ineligible - irregular or no menstruation	3569	IL6	NA	6.454449602550235	CVL	MSD	Unpublished	Serum progesterone
Hughes-unpublished	630545	Ptid-630545_Visit-3	3	Other	Other	91	1.45	None	None	Negative	16.6	Negative	0	Negative	Negative	Negative	Negative	Post	Negative	Negative	Negative	Visual	IL-7	5.518890742595235	In	712000000	BCA	Ineligible - irregular or no menstruation	Ineligible - irregular or no menstruation	Ineligible - irregular or no menstruation	3574	IL7	NA	2.464378324798267	CVL	MSD	Unpublished	Serum progesterone
Hughes-unpublished	630545	Ptid-630545_Visit-3	3	Other	Other	91	1.45	None	None	Negative	16.6	Negative	0	Negative	Negative	Negative	Negative	Post	Negative	Negative	Negative	Visual	CXCL8	2106.38596337165	In	712000000	BCA	Ineligible - irregular or no menstruation	Ineligible - irregular or no menstruation	Ineligible - irregular or no menstruation	3576	CXCL8	NA	11.040554097295434	CVL	MSD	Unpublished	Serum progesterone
Hughes-unpublished	630545	Ptid-630545_Visit-3	3	Other	Other	91	1.45	None	None	Negative	16.6	Negative	0	Negative	Negative	Negative	Negative	Post	Negative	Negative	Negative	Visual	IL-1RA	24788.28448226845	In	712000000	BCA	Ineligible - irregular or no menstruation	Ineligible - irregular or no menstruation	Ineligible - irregular or no menstruation	3557	IL1RN	NA	14.597370810128412	CVL	MSD	Unpublished	Serum progesterone
Hughes-unpublished	630545	Ptid-630545_Visit-3	3	Other	Other	91	1.45	None	None	Negative	16.6	Negative	0	Negative	Negative	Negative	Negative	Post	Negative	Negative	Negative	Visual	CXCL10	840.5801515531534	In	712000000	BCA	Ineligible - irregular or no menstruation	Ineligible - irregular or no menstruation	Ineligible - irregular or no menstruation	3627	CXCL10	NA	9.715241580604475	CVL	MSD	Unpublished	Serum progesterone
Hughes-unpublished	630545	Ptid-630545_Visit-3	3	Other	Other	91	1.45	None	None	Negative	16.6	Negative	0	Negative	Negative	Negative	Negative	Post	Negative	Negative	Negative	Visual	CXCL9	55.593472871481296	In	712000000	BCA	Ineligible - irregular or no menstruation	Ineligible - irregular or no menstruation	Ineligible - irregular or no menstruation	4283	CXCL9	NA	5.796843603578595	CVL	MSD	Unpublished	Serum progesterone
Hughes-unpublished	630545	Ptid-630545_Visit-3	3	Other	Other	91	1.45	None	None	Negative	16.6	Negative	0	Negative	Negative	Negative	Negative	Post	Negative	Negative	Negative	Visual	CCL3	53.79242870301155	In	712000000	BCA	Ineligible - irregular or no menstruation	Ineligible - irregular or no menstruation	Ineligible - irregular or no menstruation	6348	CCL3	NA	5.749331222292035	CVL	MSD	Unpublished	Serum progesterone
Hughes-unpublished	630545	Ptid-630545_Visit-3	3	Other	Other	91	1.45	None	None	Negative	16.6	Negative	0	Negative	Negative	Negative	Negative	Post	Negative	Negative	Negative	Visual	CCL4	12.19026571852785	In	712000000	BCA	Ineligible - irregular or no menstruation	Ineligible - irregular or no menstruation	Ineligible - irregular or no menstruation	6351	CCL4	NA	3.6076576684766857	CVL	MSD	Unpublished	Serum progesterone
Hughes-unpublished	630545	Ptid-630545_Visit-3	3	Other	Other	91	1.45	None	None	Negative	16.6	Negative	0	Negative	Negative	Negative	Negative	Post	Negative	Negative	Negative	Visual	CCL20	2288.9663804657102	In	712000000	BCA	Ineligible - irregular or no menstruation	Ineligible - irregular or no menstruation	Ineligible - irregular or no menstruation	6364	CCL20	NA	11.160480557913226	CVL	MSD	Unpublished	Serum progesterone
Hughes-unpublished	630545	Ptid-630545_Visit-3	3	Other	Other	91	1.45	None	None	Negative	16.6	Negative	0	Negative	Negative	Negative	Negative	Post	Negative	Negative	Negative	Visual	CCL5	17.1509871877577	In	712000000	BCA	Ineligible - irregular or no menstruation	Ineligible - irregular or no menstruation	Ineligible - irregular or no menstruation	6352	CCL5	NA	4.100219713261767	CVL	MSD	Unpublished	Serum progesterone
Hughes-unpublished	630545	Ptid-630545_Visit-3	3	Other	Other	91	1.45	None	None	Negative	16.6	Negative	0	Negative	Negative	Negative	Negative	Post	Negative	Negative	Negative	Visual	TNF	2.18697709408297	In	712000000	BCA	Ineligible - irregular or no menstruation	Ineligible - irregular or no menstruation	Ineligible - irregular or no menstruation	7124	TNF	NA	1.1289381099946185	CVL	MSD	Unpublished	Serum progesterone
Hughes-unpublished	630529	Ptid-630529_Visit-3	3	Luteal	Luteal	31	8.45	None	None	Negative	17.6	Negative	0	Negative	Negative	Negative	Negative	Post	Negative	Negative	Negative	Visual	IFN-a2a	2	Below	849000000	BCA	Eligible	Eligible	Eligible	3440	IFNA2	NA	1	CVL	MSD	Unpublished	Serum progesterone
Hughes-unpublished	630529	Ptid-630529_Visit-3	3	Luteal	Luteal	31	8.45	None	None	Negative	17.6	Negative	0	Negative	Negative	Negative	Negative	Post	Negative	Negative	Negative	Visual	IFNg	4.445421580246025	In	849000000	BCA	Eligible	Eligible	Eligible	3458	IFNG	NA	2.152320243102194	CVL	MSD	Unpublished	Serum progesterone
Hughes-unpublished	630529	Ptid-630529_Visit-3	3	Luteal	Luteal	31	8.45	None	None	Negative	17.6	Negative	0	Negative	Negative	Negative	Negative	Post	Negative	Negative	Negative	Visual	IL-10	0.07	Below	849000000	BCA	Eligible	Eligible	Eligible	3586	IL10	NA	-3.8365012677171206	CVL	MSD	Unpublished	Serum progesterone
Hughes-unpublished	630529	Ptid-630529_Visit-3	3	Luteal	Luteal	31	8.45	None	None	Negative	17.6	Negative	0	Negative	Negative	Negative	Negative	Post	Negative	Negative	Negative	Visual	IL-12p70	0.345	Below	849000000	BCA	Eligible	Eligible	Eligible	NA	IL12p70	NA	-1.5353317329965557	CVL	MSD	Unpublished	Serum progesterone
Hughes-unpublished	630529	Ptid-630529_Visit-3	3	Luteal	Luteal	31	8.45	None	None	Negative	17.6	Negative	0	Negative	Negative	Negative	Negative	Post	Negative	Negative	Negative	Visual	IL-17A	7.21206178563847	In	849000000	BCA	Eligible	Eligible	Eligible	3605	IL17A	NA	2.850411756372639	CVL	MSD	Unpublished	Serum progesterone
Hughes-unpublished	630529	Ptid-630529_Visit-3	3	Luteal	Luteal	31	8.45	None	None	Negative	17.6	Negative	0	Negative	Negative	Negative	Negative	Post	Negative	Negative	Negative	Visual	IL-18	778.455296898539	In	849000000	BCA	Eligible	Eligible	Eligible	3606	IL18	NA	9.604470384127822	CVL	MSD	Unpublished	Serum progesterone
Hughes-unpublished	630529	Ptid-630529_Visit-3	3	Luteal	Luteal	31	8.45	None	None	Negative	17.6	Negative	0	Negative	Negative	Negative	Negative	Post	Negative	Negative	Negative	Visual	IL-1a	337.1001453655655	In	849000000	BCA	Eligible	Eligible	Eligible	3552	IL1A	NA	8.397033439221248	CVL	MSD	Unpublished	Serum progesterone
Hughes-unpublished	630529	Ptid-630529_Visit-3	3	Luteal	Luteal	31	8.45	None	None	Negative	17.6	Negative	0	Negative	Negative	Negative	Negative	Post	Negative	Negative	Negative	Visual	IL-1b	174.7694797578925	In	849000000	BCA	Eligible	Eligible	Eligible	3553	IL1B	NA	7.44930945672797	CVL	MSD	Unpublished	Serum progesterone
Hughes-unpublished	630529	Ptid-630529_Visit-3	3	Luteal	Luteal	31	8.45	None	None	Negative	17.6	Negative	0	Negative	Negative	Negative	Negative	Post	Negative	Negative	Negative	Visual	IL-2	4.2775864873139255	In	849000000	BCA	Eligible	Eligible	Eligible	3558	IL2	NA	2.0967970244534375	CVL	MSD	Unpublished	Serum progesterone
Hughes-unpublished	630529	Ptid-630529_Visit-3	3	Luteal	Luteal	31	8.45	None	None	Negative	17.6	Negative	0	Negative	Negative	Negative	Negative	Post	Negative	Negative	Negative	Visual	IL-6	2.87215883523855	In	849000000	BCA	Eligible	Eligible	Eligible	3569	IL6	NA	1.5221355348415508	CVL	MSD	Unpublished	Serum progesterone
Hughes-unpublished	630529	Ptid-630529_Visit-3	3	Luteal	Luteal	31	8.45	None	None	Negative	17.6	Negative	0	Negative	Negative	Negative	Negative	Post	Negative	Negative	Negative	Visual	IL-7	1.984443833245095	In	849000000	BCA	Eligible	Eligible	Eligible	3574	IL7	NA	0.9887347295609801	CVL	MSD	Unpublished	Serum progesterone
Hughes-unpublished	630529	Ptid-630529_Visit-3	3	Luteal	Luteal	31	8.45	None	None	Negative	17.6	Negative	0	Negative	Negative	Negative	Negative	Post	Negative	Negative	Negative	Visual	CXCL8	2194.1718040357446	In	849000000	BCA	Eligible	Eligible	Eligible	3576	CXCL8	NA	11.099460778099797	CVL	MSD	Unpublished	Serum progesterone
Hughes-unpublished	630529	Ptid-630529_Visit-3	3	Luteal	Luteal	31	8.45	None	None	Negative	17.6	Negative	0	Negative	Negative	Negative	Negative	Post	Negative	Negative	Negative	Visual	IL-1RA	67658.66897050905	In	849000000	BCA	Eligible	Eligible	Eligible	3557	IL1RN	NA	16.04598717523686	CVL	MSD	Unpublished	Serum progesterone
Hughes-unpublished	630529	Ptid-630529_Visit-3	3	Luteal	Luteal	31	8.45	None	None	Negative	17.6	Negative	0	Negative	Negative	Negative	Negative	Post	Negative	Negative	Negative	Visual	CXCL10	52.59577331752495	In	849000000	BCA	Eligible	Eligible	Eligible	3627	CXCL10	NA	5.716874961727093	CVL	MSD	Unpublished	Serum progesterone
Hughes-unpublished	630529	Ptid-630529_Visit-3	3	Luteal	Luteal	31	8.45	None	None	Negative	17.6	Negative	0	Negative	Negative	Negative	Negative	Post	Negative	Negative	Negative	Visual	CXCL9	44.2560641754494	In	849000000	BCA	Eligible	Eligible	Eligible	4283	CXCL9	NA	5.467803248533225	CVL	MSD	Unpublished	Serum progesterone
Hughes-unpublished	630529	Ptid-630529_Visit-3	3	Luteal	Luteal	31	8.45	None	None	Negative	17.6	Negative	0	Negative	Negative	Negative	Negative	Post	Negative	Negative	Negative	Visual	CCL3	46.38637150794165	In	849000000	BCA	Eligible	Eligible	Eligible	6348	CCL3	NA	5.535629093214905	CVL	MSD	Unpublished	Serum progesterone
Hughes-unpublished	630529	Ptid-630529_Visit-3	3	Luteal	Luteal	31	8.45	None	None	Negative	17.6	Negative	0	Negative	Negative	Negative	Negative	Post	Negative	Negative	Negative	Visual	CCL4	12.162634834121635	In	849000000	BCA	Eligible	Eligible	Eligible	6351	CCL4	NA	3.604383893599022	CVL	MSD	Unpublished	Serum progesterone
Hughes-unpublished	630529	Ptid-630529_Visit-3	3	Luteal	Luteal	31	8.45	None	None	Negative	17.6	Negative	0	Negative	Negative	Negative	Negative	Post	Negative	Negative	Negative	Visual	CCL20	43.96257005024235	In	849000000	BCA	Eligible	Eligible	Eligible	6364	CCL20	NA	5.458203823539349	CVL	MSD	Unpublished	Serum progesterone
Hughes-unpublished	630529	Ptid-630529_Visit-3	3	Luteal	Luteal	31	8.45	None	None	Negative	17.6	Negative	0	Negative	Negative	Negative	Negative	Post	Negative	Negative	Negative	Visual	CCL5	63.19152651965504	In	849000000	BCA	Eligible	Eligible	Eligible	6352	CCL5	NA	5.98165921234591	CVL	MSD	Unpublished	Serum progesterone
Hughes-unpublished	630529	Ptid-630529_Visit-3	3	Luteal	Luteal	31	8.45	None	None	Negative	17.6	Negative	0	Negative	Negative	Negative	Negative	Post	Negative	Negative	Negative	Visual	TNF	2.30010499908907	In	849000000	BCA	Eligible	Eligible	Eligible	7124	TNF	NA	1.2016997212598681	CVL	MSD	Unpublished	Serum progesterone
Hughes-unpublished	630574	Ptid-630574_Visit-3	3	Follicular	Follicular	32	0.349	Emergency pills	None	Negative	19.9	Negative	0	Negative	Negative	Negative	Negative	Post	Negative	Positive	Negative	Visual	IFN-a2a	2	Below	480000000	BCA	Ineligible - use of hormonal contraception or IUD	Ineligible - use of hormonal contraception or IUD	Ineligible - use of hormonal contraception or IUD	3440	IFNA2	NA	1	CVL	MSD	Unpublished	Serum progesterone
Hughes-unpublished	630574	Ptid-630574_Visit-3	3	Follicular	Follicular	32	0.349	Emergency pills	None	Negative	19.9	Negative	0	Negative	Negative	Negative	Negative	Post	Negative	Positive	Negative	Visual	IFNg	0.85	Below	480000000	BCA	Ineligible - use of hormonal contraception or IUD	Ineligible - use of hormonal contraception or IUD	Ineligible - use of hormonal contraception or IUD	3458	IFNG	NA	-0.23446525363702297	CVL	MSD	Unpublished	Serum progesterone
Hughes-unpublished	630574	Ptid-630574_Visit-3	3	Follicular	Follicular	32	0.349	Emergency pills	None	Negative	19.9	Negative	0	Negative	Negative	Negative	Negative	Post	Negative	Positive	Negative	Visual	IL-10	0.07	Below	480000000	BCA	Ineligible - use of hormonal contraception or IUD	Ineligible - use of hormonal contraception or IUD	Ineligible - use of hormonal contraception or IUD	3586	IL10	NA	-3.8365012677171206	CVL	MSD	Unpublished	Serum progesterone
Hughes-unpublished	630574	Ptid-630574_Visit-3	3	Follicular	Follicular	32	0.349	Emergency pills	None	Negative	19.9	Negative	0	Negative	Negative	Negative	Negative	Post	Negative	Positive	Negative	Visual	IL-12p70	0.345	Below	480000000	BCA	Ineligible - use of hormonal contraception or IUD	Ineligible - use of hormonal contraception or IUD	Ineligible - use of hormonal contraception or IUD	NA	IL12p70	NA	-1.5353317329965557	CVL	MSD	Unpublished	Serum progesterone
Hughes-unpublished	630574	Ptid-630574_Visit-3	3	Follicular	Follicular	32	0.349	Emergency pills	None	Negative	19.9	Negative	0	Negative	Negative	Negative	Negative	Post	Negative	Positive	Negative	Visual	IL-17A	1.3	Below	480000000	BCA	Ineligible - use of hormonal contraception or IUD	Ineligible - use of hormonal contraception or IUD	Ineligible - use of hormonal contraception or IUD	3605	IL17A	NA	0.37851162325372983	CVL	MSD	Unpublished	Serum progesterone
Hughes-unpublished	630574	Ptid-630574_Visit-3	3	Follicular	Follicular	32	0.349	Emergency pills	None	Negative	19.9	Negative	0	Negative	Negative	Negative	Negative	Post	Negative	Positive	Negative	Visual	IL-18	160.969437128579	In	480000000	BCA	Ineligible - use of hormonal contraception or IUD	Ineligible - use of hormonal contraception or IUD	Ineligible - use of hormonal contraception or IUD	3606	IL18	NA	7.330642983153902	CVL	MSD	Unpublished	Serum progesterone
Hughes-unpublished	630574	Ptid-630574_Visit-3	3	Follicular	Follicular	32	0.349	Emergency pills	None	Negative	19.9	Negative	0	Negative	Negative	Negative	Negative	Post	Negative	Positive	Negative	Visual	IL-1a	63.5002066597382	In	480000000	BCA	Ineligible - use of hormonal contraception or IUD	Ineligible - use of hormonal contraception or IUD	Ineligible - use of hormonal contraception or IUD	3552	IL1A	NA	5.988689381992549	CVL	MSD	Unpublished	Serum progesterone
Hughes-unpublished	630574	Ptid-630574_Visit-3	3	Follicular	Follicular	32	0.349	Emergency pills	None	Negative	19.9	Negative	0	Negative	Negative	Negative	Negative	Post	Negative	Positive	Negative	Visual	IL-1b	4.5314015820993045	In	480000000	BCA	Ineligible - use of hormonal contraception or IUD	Ineligible - use of hormonal contraception or IUD	Ineligible - use of hormonal contraception or IUD	3553	IL1B	NA	2.1799573511096026	CVL	MSD	Unpublished	Serum progesterone
Hughes-unpublished	630574	Ptid-630574_Visit-3	3	Follicular	Follicular	32	0.349	Emergency pills	None	Negative	19.9	Negative	0	Negative	Negative	Negative	Negative	Post	Negative	Positive	Negative	Visual	IL-2	1.0092845261252974	In	480000000	BCA	Ineligible - use of hormonal contraception or IUD	Ineligible - use of hormonal contraception or IUD	Ineligible - use of hormonal contraception or IUD	3558	IL2	NA	0.013332940118163801	CVL	MSD	Unpublished	Serum progesterone
Hughes-unpublished	630574	Ptid-630574_Visit-3	3	Follicular	Follicular	32	0.349	Emergency pills	None	Negative	19.9	Negative	0	Negative	Negative	Negative	Negative	Post	Negative	Positive	Negative	Visual	IL-6	0.56485977280876	In	480000000	BCA	Ineligible - use of hormonal contraception or IUD	Ineligible - use of hormonal contraception or IUD	Ineligible - use of hormonal contraception or IUD	3569	IL6	NA	-0.8240353338773672	CVL	MSD	Unpublished	Serum progesterone
Hughes-unpublished	630574	Ptid-630574_Visit-3	3	Follicular	Follicular	32	0.349	Emergency pills	None	Negative	19.9	Negative	0	Negative	Negative	Negative	Negative	Post	Negative	Positive	Negative	Visual	IL-7	0.75	Below	480000000	BCA	Ineligible - use of hormonal contraception or IUD	Ineligible - use of hormonal contraception or IUD	Ineligible - use of hormonal contraception or IUD	3574	IL7	NA	-0.4150374992788438	CVL	MSD	Unpublished	Serum progesterone
Hughes-unpublished	630574	Ptid-630574_Visit-3	3	Follicular	Follicular	32	0.349	Emergency pills	None	Negative	19.9	Negative	0	Negative	Negative	Negative	Negative	Post	Negative	Positive	Negative	Visual	CXCL8	704.7689256423505	In	480000000	BCA	Ineligible - use of hormonal contraception or IUD	Ineligible - use of hormonal contraception or IUD	Ineligible - use of hormonal contraception or IUD	3576	CXCL8	NA	9.461006504768019	CVL	MSD	Unpublished	Serum progesterone
Hughes-unpublished	630574	Ptid-630574_Visit-3	3	Follicular	Follicular	32	0.349	Emergency pills	None	Negative	19.9	Negative	0	Negative	Negative	Negative	Negative	Post	Negative	Positive	Negative	Visual	IL-1RA	69266.45053107779	In	480000000	BCA	Ineligible - use of hormonal contraception or IUD	Ineligible - use of hormonal contraception or IUD	Ineligible - use of hormonal contraception or IUD	3557	IL1RN	NA	16.079869126250916	CVL	MSD	Unpublished	Serum progesterone
Hughes-unpublished	630574	Ptid-630574_Visit-3	3	Follicular	Follicular	32	0.349	Emergency pills	None	Negative	19.9	Negative	0	Negative	Negative	Negative	Negative	Post	Negative	Positive	Negative	Visual	CXCL10	178.5378447247565	In	480000000	BCA	Ineligible - use of hormonal contraception or IUD	Ineligible - use of hormonal contraception or IUD	Ineligible - use of hormonal contraception or IUD	3627	CXCL10	NA	7.480086104979806	CVL	MSD	Unpublished	Serum progesterone
Hughes-unpublished	630574	Ptid-630574_Visit-3	3	Follicular	Follicular	32	0.349	Emergency pills	None	Negative	19.9	Negative	0	Negative	Negative	Negative	Negative	Post	Negative	Positive	Negative	Visual	CXCL9	22.83731326656225	In	480000000	BCA	Ineligible - use of hormonal contraception or IUD	Ineligible - use of hormonal contraception or IUD	Ineligible - use of hormonal contraception or IUD	4283	CXCL9	NA	4.513321027330449	CVL	MSD	Unpublished	Serum progesterone
Hughes-unpublished	630574	Ptid-630574_Visit-3	3	Follicular	Follicular	32	0.349	Emergency pills	None	Negative	19.9	Negative	0	Negative	Negative	Negative	Negative	Post	Negative	Positive	Negative	Visual	CCL3	12.19078556104558	In	480000000	BCA	Ineligible - use of hormonal contraception or IUD	Ineligible - use of hormonal contraception or IUD	Ineligible - use of hormonal contraception or IUD	6348	CCL3	NA	3.6077191895500706	CVL	MSD	Unpublished	Serum progesterone
Hughes-unpublished	630574	Ptid-630574_Visit-3	3	Follicular	Follicular	32	0.349	Emergency pills	None	Negative	19.9	Negative	0	Negative	Negative	Negative	Negative	Post	Negative	Positive	Negative	Visual	CCL4	2.413880873429675	In	480000000	BCA	Ineligible - use of hormonal contraception or IUD	Ineligible - use of hormonal contraception or IUD	Ineligible - use of hormonal contraception or IUD	6351	CCL4	NA	1.2713544799235232	CVL	MSD	Unpublished	Serum progesterone
Hughes-unpublished	630574	Ptid-630574_Visit-3	3	Follicular	Follicular	32	0.349	Emergency pills	None	Negative	19.9	Negative	0	Negative	Negative	Negative	Negative	Post	Negative	Positive	Negative	Visual	CCL20	16.424098272384	In	480000000	BCA	Ineligible - use of hormonal contraception or IUD	Ineligible - use of hormonal contraception or IUD	Ineligible - use of hormonal contraception or IUD	6364	CCL20	NA	4.037742259732005	CVL	MSD	Unpublished	Serum progesterone
Hughes-unpublished	630574	Ptid-630574_Visit-3	3	Follicular	Follicular	32	0.349	Emergency pills	None	Negative	19.9	Negative	0	Negative	Negative	Negative	Negative	Post	Negative	Positive	Negative	Visual	CCL5	32.92491355906555	In	480000000	BCA	Ineligible - use of hormonal contraception or IUD	Ineligible - use of hormonal contraception or IUD	Ineligible - use of hormonal contraception or IUD	6352	CCL5	NA	5.041107747728418	CVL	MSD	Unpublished	Serum progesterone
Hughes-unpublished	630574	Ptid-630574_Visit-3	3	Follicular	Follicular	32	0.349	Emergency pills	None	Negative	19.9	Negative	0	Negative	Negative	Negative	Negative	Post	Negative	Positive	Negative	Visual	TNF	0.6669760511077749	In	480000000	BCA	Ineligible - use of hormonal contraception or IUD	Ineligible - use of hormonal contraception or IUD	Ineligible - use of hormonal contraception or IUD	7124	TNF	NA	-0.5842931349292941	CVL	MSD	Unpublished	Serum progesterone
Hughes-unpublished	630297	Ptid-630297_Visit-6	6	Follicular	Follicular	18	0.523	None	None	Negative	16.8	Negative	0	Negative	Negative	Negative	Negative	Pre	Negative	Negative	Negative	Visual	IFN-a2a	2	Below	276000000	BCA	Eligible	Eligible	Eligible	3440	IFNA2	NA	1	CVL	MSD	Unpublished	Serum progesterone
Hughes-unpublished	630297	Ptid-630297_Visit-6	6	Follicular	Follicular	18	0.523	None	None	Negative	16.8	Negative	0	Negative	Negative	Negative	Negative	Pre	Negative	Negative	Negative	Visual	IFNg	0.85	Below	276000000	BCA	Eligible	Eligible	Eligible	3458	IFNG	NA	-0.23446525363702297	CVL	MSD	Unpublished	Serum progesterone
Hughes-unpublished	630297	Ptid-630297_Visit-6	6	Follicular	Follicular	18	0.523	None	None	Negative	16.8	Negative	0	Negative	Negative	Negative	Negative	Pre	Negative	Negative	Negative	Visual	IL-10	0.07	Below	276000000	BCA	Eligible	Eligible	Eligible	3586	IL10	NA	-3.8365012677171206	CVL	MSD	Unpublished	Serum progesterone
Hughes-unpublished	630297	Ptid-630297_Visit-6	6	Follicular	Follicular	18	0.523	None	None	Negative	16.8	Negative	0	Negative	Negative	Negative	Negative	Pre	Negative	Negative	Negative	Visual	IL-12p70	0.345	Below	276000000	BCA	Eligible	Eligible	Eligible	NA	IL12p70	NA	-1.5353317329965557	CVL	MSD	Unpublished	Serum progesterone
Hughes-unpublished	630297	Ptid-630297_Visit-6	6	Follicular	Follicular	18	0.523	None	None	Negative	16.8	Negative	0	Negative	Negative	Negative	Negative	Pre	Negative	Negative	Negative	Visual	IL-17A	1.3	Below	276000000	BCA	Eligible	Eligible	Eligible	3605	IL17A	NA	0.37851162325372983	CVL	MSD	Unpublished	Serum progesterone
Hughes-unpublished	630297	Ptid-630297_Visit-6	6	Follicular	Follicular	18	0.523	None	None	Negative	16.8	Negative	0	Negative	Negative	Negative	Negative	Pre	Negative	Negative	Negative	Visual	IL-18	111.405957876129	In	276000000	BCA	Eligible	Eligible	Eligible	3606	IL18	NA	6.799682578363845	CVL	MSD	Unpublished	Serum progesterone
Hughes-unpublished	630297	Ptid-630297_Visit-6	6	Follicular	Follicular	18	0.523	None	None	Negative	16.8	Negative	0	Negative	Negative	Negative	Negative	Pre	Negative	Negative	Negative	Visual	IL-1a	26.536919965112048	In	276000000	BCA	Eligible	Eligible	Eligible	3552	IL1A	NA	4.729929027429632	CVL	MSD	Unpublished	Serum progesterone
Hughes-unpublished	630297	Ptid-630297_Visit-6	6	Follicular	Follicular	18	0.523	None	None	Negative	16.8	Negative	0	Negative	Negative	Negative	Negative	Pre	Negative	Negative	Negative	Visual	IL-1b	0.3460231511362205	In	276000000	BCA	Eligible	Eligible	Eligible	3553	IL1B	NA	-1.5310595283778052	CVL	MSD	Unpublished	Serum progesterone
Hughes-unpublished	630297	Ptid-630297_Visit-6	6	Follicular	Follicular	18	0.523	None	None	Negative	16.8	Negative	0	Negative	Negative	Negative	Negative	Pre	Negative	Negative	Negative	Visual	IL-2	1.99059497436577	In	276000000	BCA	Eligible	Eligible	Eligible	3558	IL2	NA	0.9931997062837015	CVL	MSD	Unpublished	Serum progesterone
Hughes-unpublished	630297	Ptid-630297_Visit-6	6	Follicular	Follicular	18	0.523	None	None	Negative	16.8	Negative	0	Negative	Negative	Negative	Negative	Pre	Negative	Negative	Negative	Visual	IL-6	0.165	Below	276000000	BCA	Eligible	Eligible	Eligible	3569	IL6	NA	-2.599462070416271	CVL	MSD	Unpublished	Serum progesterone
Hughes-unpublished	630297	Ptid-630297_Visit-6	6	Follicular	Follicular	18	0.523	None	None	Negative	16.8	Negative	0	Negative	Negative	Negative	Negative	Pre	Negative	Negative	Negative	Visual	IL-7	2.71862235181172	In	276000000	BCA	Eligible	Eligible	Eligible	3574	IL7	NA	1.4428757582003466	CVL	MSD	Unpublished	Serum progesterone
Hughes-unpublished	630297	Ptid-630297_Visit-6	6	Follicular	Follicular	18	0.523	None	None	Negative	16.8	Negative	0	Negative	Negative	Negative	Negative	Pre	Negative	Negative	Negative	Visual	CXCL8	220.8755168520495	In	276000000	BCA	Eligible	Eligible	Eligible	3576	CXCL8	NA	7.7870897004837785	CVL	MSD	Unpublished	Serum progesterone
Hughes-unpublished	630297	Ptid-630297_Visit-6	6	Follicular	Follicular	18	0.523	None	None	Negative	16.8	Negative	0	Negative	Negative	Negative	Negative	Pre	Negative	Negative	Negative	Visual	IL-1RA	22486.3236033813	In	276000000	BCA	Eligible	Eligible	Eligible	3557	IL1RN	NA	14.456760186831117	CVL	MSD	Unpublished	Serum progesterone
Hughes-unpublished	630297	Ptid-630297_Visit-6	6	Follicular	Follicular	18	0.523	None	None	Negative	16.8	Negative	0	Negative	Negative	Negative	Negative	Pre	Negative	Negative	Negative	Visual	CXCL10	116.1456093501935	In	276000000	BCA	Eligible	Eligible	Eligible	3627	CXCL10	NA	6.859790806784729	CVL	MSD	Unpublished	Serum progesterone
Hughes-unpublished	630297	Ptid-630297_Visit-6	6	Follicular	Follicular	18	0.523	None	None	Negative	16.8	Negative	0	Negative	Negative	Negative	Negative	Pre	Negative	Negative	Negative	Visual	CXCL9	40.0378691056315	In	276000000	BCA	Eligible	Eligible	Eligible	4283	CXCL9	NA	5.323293288028678	CVL	MSD	Unpublished	Serum progesterone
Hughes-unpublished	630297	Ptid-630297_Visit-6	6	Follicular	Follicular	18	0.523	None	None	Negative	16.8	Negative	0	Negative	Negative	Negative	Negative	Pre	Negative	Negative	Negative	Visual	CCL3	13.505058340031846	In	276000000	BCA	Eligible	Eligible	Eligible	6348	CCL3	NA	3.755427966995837	CVL	MSD	Unpublished	Serum progesterone
Hughes-unpublished	630297	Ptid-630297_Visit-6	6	Follicular	Follicular	18	0.523	None	None	Negative	16.8	Negative	0	Negative	Negative	Negative	Negative	Pre	Negative	Negative	Negative	Visual	CCL4	2.67893134070653	In	276000000	BCA	Eligible	Eligible	Eligible	6351	CCL4	NA	1.421657606304764	CVL	MSD	Unpublished	Serum progesterone
Hughes-unpublished	630297	Ptid-630297_Visit-6	6	Follicular	Follicular	18	0.523	None	None	Negative	16.8	Negative	0	Negative	Negative	Negative	Negative	Pre	Negative	Negative	Negative	Visual	CCL20	21.34698355082235	In	276000000	BCA	Eligible	Eligible	Eligible	6364	CCL20	NA	4.415960318188711	CVL	MSD	Unpublished	Serum progesterone
Hughes-unpublished	630297	Ptid-630297_Visit-6	6	Follicular	Follicular	18	0.523	None	None	Negative	16.8	Negative	0	Negative	Negative	Negative	Negative	Pre	Negative	Negative	Negative	Visual	CCL5	3.7473793768417654	In	276000000	BCA	Eligible	Eligible	Eligible	6352	CCL5	NA	1.905882040485891	CVL	MSD	Unpublished	Serum progesterone
Hughes-unpublished	630297	Ptid-630297_Visit-6	6	Follicular	Follicular	18	0.523	None	None	Negative	16.8	Negative	0	Negative	Negative	Negative	Negative	Pre	Negative	Negative	Negative	Visual	TNF	0.421968471046141	In	276000000	BCA	Eligible	Eligible	Eligible	7124	TNF	NA	-1.244792888288285	CVL	MSD	Unpublished	Serum progesterone
Hughes-unpublished	631271	Ptid-631271_Visit-0	0	Follicular	Follicular	4	0.167	None	None	Negative	18.9	Negative	0	Negative	Negative	Negative	Negative	Pre	Negative	Negative	Negative	Visual	IFN-a2a	2	Below	642000000	BCA	Eligible	Eligible	Eligible	3440	IFNA2	NA	1	CVL	MSD	Unpublished	Serum progesterone
Hughes-unpublished	631271	Ptid-631271_Visit-0	0	Follicular	Follicular	4	0.167	None	None	Negative	18.9	Negative	0	Negative	Negative	Negative	Negative	Pre	Negative	Negative	Negative	Visual	IFNg	2.124537510935175	In	642000000	BCA	Eligible	Eligible	Eligible	3458	IFNG	NA	1.087148816168219	CVL	MSD	Unpublished	Serum progesterone
Hughes-unpublished	631271	Ptid-631271_Visit-0	0	Follicular	Follicular	4	0.167	None	None	Negative	18.9	Negative	0	Negative	Negative	Negative	Negative	Pre	Negative	Negative	Negative	Visual	IL-10	0.07	Below	642000000	BCA	Eligible	Eligible	Eligible	3586	IL10	NA	-3.8365012677171206	CVL	MSD	Unpublished	Serum progesterone
Hughes-unpublished	631271	Ptid-631271_Visit-0	0	Follicular	Follicular	4	0.167	None	None	Negative	18.9	Negative	0	Negative	Negative	Negative	Negative	Pre	Negative	Negative	Negative	Visual	IL-12p70	0.345	Below	642000000	BCA	Eligible	Eligible	Eligible	NA	IL12p70	NA	-1.5353317329965557	CVL	MSD	Unpublished	Serum progesterone
Hughes-unpublished	631271	Ptid-631271_Visit-0	0	Follicular	Follicular	4	0.167	None	None	Negative	18.9	Negative	0	Negative	Negative	Negative	Negative	Pre	Negative	Negative	Negative	Visual	IL-17A	15.920590826330251	In	642000000	BCA	Eligible	Eligible	Eligible	3605	IL17A	NA	3.9928219713719506	CVL	MSD	Unpublished	Serum progesterone
Hughes-unpublished	631271	Ptid-631271_Visit-0	0	Follicular	Follicular	4	0.167	None	None	Negative	18.9	Negative	0	Negative	Negative	Negative	Negative	Pre	Negative	Negative	Negative	Visual	IL-18	6352.90719326656	In	642000000	BCA	Eligible	Eligible	Eligible	3606	IL18	NA	12.633201228278661	CVL	MSD	Unpublished	Serum progesterone
Hughes-unpublished	631271	Ptid-631271_Visit-0	0	Follicular	Follicular	4	0.167	None	None	Negative	18.9	Negative	0	Negative	Negative	Negative	Negative	Pre	Negative	Negative	Negative	Visual	IL-1a	121.721776099777	In	642000000	BCA	Eligible	Eligible	Eligible	3552	IL1A	NA	6.927443479936437	CVL	MSD	Unpublished	Serum progesterone
Hughes-unpublished	631271	Ptid-631271_Visit-0	0	Follicular	Follicular	4	0.167	None	None	Negative	18.9	Negative	0	Negative	Negative	Negative	Negative	Pre	Negative	Negative	Negative	Visual	IL-1b	49.703649547038154	In	642000000	BCA	Eligible	Eligible	Eligible	3553	IL1B	NA	5.635279882089565	CVL	MSD	Unpublished	Serum progesterone
Hughes-unpublished	631271	Ptid-631271_Visit-0	0	Follicular	Follicular	4	0.167	None	None	Negative	18.9	Negative	0	Negative	Negative	Negative	Negative	Pre	Negative	Negative	Negative	Visual	IL-2	3.74406652548031	In	642000000	BCA	Eligible	Eligible	Eligible	3558	IL2	NA	1.904606069303761	CVL	MSD	Unpublished	Serum progesterone
Hughes-unpublished	631271	Ptid-631271_Visit-0	0	Follicular	Follicular	4	0.167	None	None	Negative	18.9	Negative	0	Negative	Negative	Negative	Negative	Pre	Negative	Negative	Negative	Visual	IL-6	44.682342415901246	In	642000000	BCA	Eligible	Eligible	Eligible	3569	IL6	NA	5.481632914173735	CVL	MSD	Unpublished	Serum progesterone
Hughes-unpublished	631271	Ptid-631271_Visit-0	0	Follicular	Follicular	4	0.167	None	None	Negative	18.9	Negative	0	Negative	Negative	Negative	Negative	Pre	Negative	Negative	Negative	Visual	IL-7	2.905525057442405	In	642000000	BCA	Eligible	Eligible	Eligible	3574	IL7	NA	1.5387988966144872	CVL	MSD	Unpublished	Serum progesterone
Hughes-unpublished	631271	Ptid-631271_Visit-0	0	Follicular	Follicular	4	0.167	None	None	Negative	18.9	Negative	0	Negative	Negative	Negative	Negative	Pre	Negative	Negative	Negative	Visual	CXCL8	1955.278027435725	In	642000000	BCA	Eligible	Eligible	Eligible	3576	CXCL8	NA	10.933158048350165	CVL	MSD	Unpublished	Serum progesterone
Hughes-unpublished	631271	Ptid-631271_Visit-0	0	Follicular	Follicular	4	0.167	None	None	Negative	18.9	Negative	0	Negative	Negative	Negative	Negative	Pre	Negative	Negative	Negative	Visual	IL-1RA	218454.87889866298	In	642000000	BCA	Eligible	Eligible	Eligible	3557	IL1RN	NA	17.73697580125032	CVL	MSD	Unpublished	Serum progesterone
Hughes-unpublished	631271	Ptid-631271_Visit-0	0	Follicular	Follicular	4	0.167	None	None	Negative	18.9	Negative	0	Negative	Negative	Negative	Negative	Pre	Negative	Negative	Negative	Visual	CXCL10	396.8344427493505	In	642000000	BCA	Eligible	Eligible	Eligible	3627	CXCL10	NA	8.63239343784632	CVL	MSD	Unpublished	Serum progesterone
Hughes-unpublished	631271	Ptid-631271_Visit-0	0	Follicular	Follicular	4	0.167	None	None	Negative	18.9	Negative	0	Negative	Negative	Negative	Negative	Pre	Negative	Negative	Negative	Visual	CXCL9	297.675699384086	In	642000000	BCA	Eligible	Eligible	Eligible	4283	CXCL9	NA	8.217597642425522	CVL	MSD	Unpublished	Serum progesterone
Hughes-unpublished	631271	Ptid-631271_Visit-0	0	Follicular	Follicular	4	0.167	None	None	Negative	18.9	Negative	0	Negative	Negative	Negative	Negative	Pre	Negative	Negative	Negative	Visual	CCL3	48.72011791358575	In	642000000	BCA	Eligible	Eligible	Eligible	6348	CCL3	NA	5.606445719780614	CVL	MSD	Unpublished	Serum progesterone
Hughes-unpublished	631271	Ptid-631271_Visit-0	0	Follicular	Follicular	4	0.167	None	None	Negative	18.9	Negative	0	Negative	Negative	Negative	Negative	Pre	Negative	Negative	Negative	Visual	CCL4	10.36324560767683	In	642000000	BCA	Eligible	Eligible	Eligible	6351	CCL4	NA	3.3734039983744273	CVL	MSD	Unpublished	Serum progesterone
Hughes-unpublished	631271	Ptid-631271_Visit-0	0	Follicular	Follicular	4	0.167	None	None	Negative	18.9	Negative	0	Negative	Negative	Negative	Negative	Pre	Negative	Negative	Negative	Visual	CCL20	329.6047911282865	In	642000000	BCA	Eligible	Eligible	Eligible	6364	CCL20	NA	8.364593403432936	CVL	MSD	Unpublished	Serum progesterone
Hughes-unpublished	631271	Ptid-631271_Visit-0	0	Follicular	Follicular	4	0.167	None	None	Negative	18.9	Negative	0	Negative	Negative	Negative	Negative	Pre	Negative	Negative	Negative	Visual	CCL5	134.9419564588685	In	642000000	BCA	Eligible	Eligible	Eligible	6352	CCL5	NA	7.076195173821073	CVL	MSD	Unpublished	Serum progesterone
Hughes-unpublished	631271	Ptid-631271_Visit-0	0	Follicular	Follicular	4	0.167	None	None	Negative	18.9	Negative	0	Negative	Negative	Negative	Negative	Pre	Negative	Negative	Negative	Visual	TNF	2.270076094860725	In	642000000	BCA	Eligible	Eligible	Eligible	7124	TNF	NA	1.1827406586783917	CVL	MSD	Unpublished	Serum progesterone
Hughes-unpublished	630428	Ptid-630428_Visit-6	6	Luteal	Luteal	15	13.62	None	None	Negative	18.1	Negative	0	Negative	Negative	Negative	Negative	Post	Negative	Positive	Negative	Visual	IFN-a2a	2	Below	780000000	BCA	Eligible	Eligible	Eligible	3440	IFNA2	NA	1	CVL	MSD	Unpublished	Serum progesterone
Hughes-unpublished	630428	Ptid-630428_Visit-6	6	Luteal	Luteal	15	13.62	None	None	Negative	18.1	Negative	0	Negative	Negative	Negative	Negative	Post	Negative	Positive	Negative	Visual	IFNg	0.85	Below	780000000	BCA	Eligible	Eligible	Eligible	3458	IFNG	NA	-0.23446525363702297	CVL	MSD	Unpublished	Serum progesterone
Hughes-unpublished	630428	Ptid-630428_Visit-6	6	Luteal	Luteal	15	13.62	None	None	Negative	18.1	Negative	0	Negative	Negative	Negative	Negative	Post	Negative	Positive	Negative	Visual	IL-10	0.07	Below	780000000	BCA	Eligible	Eligible	Eligible	3586	IL10	NA	-3.8365012677171206	CVL	MSD	Unpublished	Serum progesterone
Hughes-unpublished	630428	Ptid-630428_Visit-6	6	Luteal	Luteal	15	13.62	None	None	Negative	18.1	Negative	0	Negative	Negative	Negative	Negative	Post	Negative	Positive	Negative	Visual	IL-12p70	0.345	Below	780000000	BCA	Eligible	Eligible	Eligible	NA	IL12p70	NA	-1.5353317329965557	CVL	MSD	Unpublished	Serum progesterone
Hughes-unpublished	630428	Ptid-630428_Visit-6	6	Luteal	Luteal	15	13.62	None	None	Negative	18.1	Negative	0	Negative	Negative	Negative	Negative	Post	Negative	Positive	Negative	Visual	IL-17A	1.3	Below	780000000	BCA	Eligible	Eligible	Eligible	3605	IL17A	NA	0.37851162325372983	CVL	MSD	Unpublished	Serum progesterone
Hughes-unpublished	630428	Ptid-630428_Visit-6	6	Luteal	Luteal	15	13.62	None	None	Negative	18.1	Negative	0	Negative	Negative	Negative	Negative	Post	Negative	Positive	Negative	Visual	IL-18	104.66636893876695	In	780000000	BCA	Eligible	Eligible	Eligible	3606	IL18	NA	6.709654144369432	CVL	MSD	Unpublished	Serum progesterone
Hughes-unpublished	630428	Ptid-630428_Visit-6	6	Luteal	Luteal	15	13.62	None	None	Negative	18.1	Negative	0	Negative	Negative	Negative	Negative	Post	Negative	Positive	Negative	Visual	IL-1a	126.6961581148355	In	780000000	BCA	Eligible	Eligible	Eligible	3552	IL1A	NA	6.9852289671918015	CVL	MSD	Unpublished	Serum progesterone
Hughes-unpublished	630428	Ptid-630428_Visit-6	6	Luteal	Luteal	15	13.62	None	None	Negative	18.1	Negative	0	Negative	Negative	Negative	Negative	Post	Negative	Positive	Negative	Visual	IL-1b	5.39618294706482	In	780000000	BCA	Eligible	Eligible	Eligible	3553	IL1B	NA	2.4319392608786523	CVL	MSD	Unpublished	Serum progesterone
Hughes-unpublished	630428	Ptid-630428_Visit-6	6	Luteal	Luteal	15	13.62	None	None	Negative	18.1	Negative	0	Negative	Negative	Negative	Negative	Post	Negative	Positive	Negative	Visual	IL-2	0.35	Below	780000000	BCA	Eligible	Eligible	Eligible	3558	IL2	NA	-1.5145731728297582	CVL	MSD	Unpublished	Serum progesterone
Hughes-unpublished	630428	Ptid-630428_Visit-6	6	Luteal	Luteal	15	13.62	None	None	Negative	18.1	Negative	0	Negative	Negative	Negative	Negative	Post	Negative	Positive	Negative	Visual	IL-6	0.26979254075582	In	780000000	BCA	Eligible	Eligible	Eligible	3569	IL6	NA	-1.890077633789292	CVL	MSD	Unpublished	Serum progesterone
Hughes-unpublished	630428	Ptid-630428_Visit-6	6	Luteal	Luteal	15	13.62	None	None	Negative	18.1	Negative	0	Negative	Negative	Negative	Negative	Post	Negative	Positive	Negative	Visual	IL-7	0.75	Below	780000000	BCA	Eligible	Eligible	Eligible	3574	IL7	NA	-0.4150374992788438	CVL	MSD	Unpublished	Serum progesterone
Hughes-unpublished	630428	Ptid-630428_Visit-6	6	Luteal	Luteal	15	13.62	None	None	Negative	18.1	Negative	0	Negative	Negative	Negative	Negative	Post	Negative	Positive	Negative	Visual	CXCL8	85.8491153763544	In	780000000	BCA	Eligible	Eligible	Eligible	3576	CXCL8	NA	6.42373136308423	CVL	MSD	Unpublished	Serum progesterone
Hughes-unpublished	630428	Ptid-630428_Visit-6	6	Luteal	Luteal	15	13.62	None	None	Negative	18.1	Negative	0	Negative	Negative	Negative	Negative	Post	Negative	Positive	Negative	Visual	IL-1RA	20327.6922375295	In	780000000	BCA	Eligible	Eligible	Eligible	3557	IL1RN	NA	14.311158817729904	CVL	MSD	Unpublished	Serum progesterone
Hughes-unpublished	630428	Ptid-630428_Visit-6	6	Luteal	Luteal	15	13.62	None	None	Negative	18.1	Negative	0	Negative	Negative	Negative	Negative	Post	Negative	Positive	Negative	Visual	CXCL10	282.17316517690904	In	780000000	BCA	Eligible	Eligible	Eligible	3627	CXCL10	NA	8.140436983142143	CVL	MSD	Unpublished	Serum progesterone
Hughes-unpublished	630428	Ptid-630428_Visit-6	6	Luteal	Luteal	15	13.62	None	None	Negative	18.1	Negative	0	Negative	Negative	Negative	Negative	Post	Negative	Positive	Negative	Visual	CXCL9	60.63247818614626	In	780000000	BCA	Eligible	Eligible	Eligible	4283	CXCL9	NA	5.922018884731709	CVL	MSD	Unpublished	Serum progesterone
Hughes-unpublished	630428	Ptid-630428_Visit-6	6	Luteal	Luteal	15	13.62	None	None	Negative	18.1	Negative	0	Negative	Negative	Negative	Negative	Post	Negative	Positive	Negative	Visual	CCL3	14.2655330958473	In	780000000	BCA	Eligible	Eligible	Eligible	6348	CCL3	NA	3.8344617556075344	CVL	MSD	Unpublished	Serum progesterone
Hughes-unpublished	630428	Ptid-630428_Visit-6	6	Luteal	Luteal	15	13.62	None	None	Negative	18.1	Negative	0	Negative	Negative	Negative	Negative	Post	Negative	Positive	Negative	Visual	CCL4	2.8399997292411854	In	780000000	BCA	Eligible	Eligible	Eligible	6351	CCL4	NA	1.5058907921868525	CVL	MSD	Unpublished	Serum progesterone
Hughes-unpublished	630428	Ptid-630428_Visit-6	6	Luteal	Luteal	15	13.62	None	None	Negative	18.1	Negative	0	Negative	Negative	Negative	Negative	Post	Negative	Positive	Negative	Visual	CCL20	4.307607152844635	In	780000000	BCA	Eligible	Eligible	Eligible	6364	CCL20	NA	2.1068866843097327	CVL	MSD	Unpublished	Serum progesterone
Hughes-unpublished	630428	Ptid-630428_Visit-6	6	Luteal	Luteal	15	13.62	None	None	Negative	18.1	Negative	0	Negative	Negative	Negative	Negative	Post	Negative	Positive	Negative	Visual	CCL5	10.448461378987815	In	780000000	BCA	Eligible	Eligible	Eligible	6352	CCL5	NA	3.385218604242803	CVL	MSD	Unpublished	Serum progesterone
Hughes-unpublished	630428	Ptid-630428_Visit-6	6	Luteal	Luteal	15	13.62	None	None	Negative	18.1	Negative	0	Negative	Negative	Negative	Negative	Post	Negative	Positive	Negative	Visual	TNF	0.255	Below	780000000	BCA	Eligible	Eligible	Eligible	7124	TNF	NA	-1.9714308478032292	CVL	MSD	Unpublished	Serum progesterone
Hughes-unpublished	630503	Ptid-630503_Visit-6	6	Follicular	Follicular	7	0.133	None	None	Negative	17.1	Negative	0	Negative	Negative	Negative	Negative	Pre	Negative	Negative	Negative	Visual	IFN-a2a	2	Below	354000000	BCA	Eligible	Eligible	Eligible	3440	IFNA2	NA	1	CVL	MSD	Unpublished	Serum progesterone
Hughes-unpublished	630503	Ptid-630503_Visit-6	6	Follicular	Follicular	7	0.133	None	None	Negative	17.1	Negative	0	Negative	Negative	Negative	Negative	Pre	Negative	Negative	Negative	Visual	IFNg	0.85	Below	354000000	BCA	Eligible	Eligible	Eligible	3458	IFNG	NA	-0.23446525363702297	CVL	MSD	Unpublished	Serum progesterone
Hughes-unpublished	630503	Ptid-630503_Visit-6	6	Follicular	Follicular	7	0.133	None	None	Negative	17.1	Negative	0	Negative	Negative	Negative	Negative	Pre	Negative	Negative	Negative	Visual	IL-10	0.07	Below	354000000	BCA	Eligible	Eligible	Eligible	3586	IL10	NA	-3.8365012677171206	CVL	MSD	Unpublished	Serum progesterone
Hughes-unpublished	630503	Ptid-630503_Visit-6	6	Follicular	Follicular	7	0.133	None	None	Negative	17.1	Negative	0	Negative	Negative	Negative	Negative	Pre	Negative	Negative	Negative	Visual	IL-12p70	0.345	Below	354000000	BCA	Eligible	Eligible	Eligible	NA	IL12p70	NA	-1.5353317329965557	CVL	MSD	Unpublished	Serum progesterone
Hughes-unpublished	630503	Ptid-630503_Visit-6	6	Follicular	Follicular	7	0.133	None	None	Negative	17.1	Negative	0	Negative	Negative	Negative	Negative	Pre	Negative	Negative	Negative	Visual	IL-17A	1.3	Below	354000000	BCA	Eligible	Eligible	Eligible	3605	IL17A	NA	0.37851162325372983	CVL	MSD	Unpublished	Serum progesterone
Hughes-unpublished	630503	Ptid-630503_Visit-6	6	Follicular	Follicular	7	0.133	None	None	Negative	17.1	Negative	0	Negative	Negative	Negative	Negative	Pre	Negative	Negative	Negative	Visual	IL-18	10.337325055746195	In	354000000	BCA	Eligible	Eligible	Eligible	3606	IL18	NA	3.3697910089665664	CVL	MSD	Unpublished	Serum progesterone
Hughes-unpublished	630503	Ptid-630503_Visit-6	6	Follicular	Follicular	7	0.133	None	None	Negative	17.1	Negative	0	Negative	Negative	Negative	Negative	Pre	Negative	Negative	Negative	Visual	IL-1a	23.34695490956815	In	354000000	BCA	Eligible	Eligible	Eligible	3552	IL1A	NA	4.545162489646879	CVL	MSD	Unpublished	Serum progesterone
Hughes-unpublished	630503	Ptid-630503_Visit-6	6	Follicular	Follicular	7	0.133	None	None	Negative	17.1	Negative	0	Negative	Negative	Negative	Negative	Pre	Negative	Negative	Negative	Visual	IL-1b	0.651510662912004	In	354000000	BCA	Eligible	Eligible	Eligible	3553	IL1B	NA	-0.6181393041148524	CVL	MSD	Unpublished	Serum progesterone
Hughes-unpublished	630503	Ptid-630503_Visit-6	6	Follicular	Follicular	7	0.133	None	None	Negative	17.1	Negative	0	Negative	Negative	Negative	Negative	Pre	Negative	Negative	Negative	Visual	IL-2	0.35	Below	354000000	BCA	Eligible	Eligible	Eligible	3558	IL2	NA	-1.5145731728297582	CVL	MSD	Unpublished	Serum progesterone
Hughes-unpublished	630503	Ptid-630503_Visit-6	6	Follicular	Follicular	7	0.133	None	None	Negative	17.1	Negative	0	Negative	Negative	Negative	Negative	Pre	Negative	Negative	Negative	Visual	IL-6	1.721959125549815	In	354000000	BCA	Eligible	Eligible	Eligible	3569	IL6	NA	0.7840508976322839	CVL	MSD	Unpublished	Serum progesterone
Hughes-unpublished	630503	Ptid-630503_Visit-6	6	Follicular	Follicular	7	0.133	None	None	Negative	17.1	Negative	0	Negative	Negative	Negative	Negative	Pre	Negative	Negative	Negative	Visual	IL-7	0.75	Below	354000000	BCA	Eligible	Eligible	Eligible	3574	IL7	NA	-0.4150374992788438	CVL	MSD	Unpublished	Serum progesterone
Hughes-unpublished	630503	Ptid-630503_Visit-6	6	Follicular	Follicular	7	0.133	None	None	Negative	17.1	Negative	0	Negative	Negative	Negative	Negative	Pre	Negative	Negative	Negative	Visual	CXCL8	49.5168208888914	In	354000000	BCA	Eligible	Eligible	Eligible	3576	CXCL8	NA	5.629846787568377	CVL	MSD	Unpublished	Serum progesterone
Hughes-unpublished	630503	Ptid-630503_Visit-6	6	Follicular	Follicular	7	0.133	None	None	Negative	17.1	Negative	0	Negative	Negative	Negative	Negative	Pre	Negative	Negative	Negative	Visual	IL-1RA	6151.30981336623	In	354000000	BCA	Eligible	Eligible	Eligible	3557	IL1RN	NA	12.586677924390157	CVL	MSD	Unpublished	Serum progesterone
Hughes-unpublished	630503	Ptid-630503_Visit-6	6	Follicular	Follicular	7	0.133	None	None	Negative	17.1	Negative	0	Negative	Negative	Negative	Negative	Pre	Negative	Negative	Negative	Visual	CXCL10	118.147773914362	In	354000000	BCA	Eligible	Eligible	Eligible	3627	CXCL10	NA	6.884448636750761	CVL	MSD	Unpublished	Serum progesterone
Hughes-unpublished	630503	Ptid-630503_Visit-6	6	Follicular	Follicular	7	0.133	None	None	Negative	17.1	Negative	0	Negative	Negative	Negative	Negative	Pre	Negative	Negative	Negative	Visual	CXCL9	22.967150160688654	In	354000000	BCA	Eligible	Eligible	Eligible	4283	CXCL9	NA	4.521499948376717	CVL	MSD	Unpublished	Serum progesterone
Hughes-unpublished	630503	Ptid-630503_Visit-6	6	Follicular	Follicular	7	0.133	None	None	Negative	17.1	Negative	0	Negative	Negative	Negative	Negative	Pre	Negative	Negative	Negative	Visual	CCL3	11.440754481950549	In	354000000	BCA	Eligible	Eligible	Eligible	6348	CCL3	NA	3.516110291363502	CVL	MSD	Unpublished	Serum progesterone
Hughes-unpublished	630503	Ptid-630503_Visit-6	6	Follicular	Follicular	7	0.133	None	None	Negative	17.1	Negative	0	Negative	Negative	Negative	Negative	Pre	Negative	Negative	Negative	Visual	CCL4	0.75	Below	354000000	BCA	Eligible	Eligible	Eligible	6351	CCL4	NA	-0.4150374992788438	CVL	MSD	Unpublished	Serum progesterone
Hughes-unpublished	630503	Ptid-630503_Visit-6	6	Follicular	Follicular	7	0.133	None	None	Negative	17.1	Negative	0	Negative	Negative	Negative	Negative	Pre	Negative	Negative	Negative	Visual	CCL20	18.5945210592162	In	354000000	BCA	Eligible	Eligible	Eligible	6364	CCL20	NA	4.2168056836873715	CVL	MSD	Unpublished	Serum progesterone
Hughes-unpublished	630503	Ptid-630503_Visit-6	6	Follicular	Follicular	7	0.133	None	None	Negative	17.1	Negative	0	Negative	Negative	Negative	Negative	Pre	Negative	Negative	Negative	Visual	CCL5	6.813363409317674	In	354000000	BCA	Eligible	Eligible	Eligible	6352	CCL5	NA	2.7683671588924774	CVL	MSD	Unpublished	Serum progesterone
Hughes-unpublished	630503	Ptid-630503_Visit-6	6	Follicular	Follicular	7	0.133	None	None	Negative	17.1	Negative	0	Negative	Negative	Negative	Negative	Pre	Negative	Negative	Negative	Visual	TNF	0.255	Below	354000000	BCA	Eligible	Eligible	Eligible	7124	TNF	NA	-1.9714308478032292	CVL	MSD	Unpublished	Serum progesterone
Hughes-unpublished	630242	Ptid-630242_Visit-6	6	Other	Follicular	12	1.24	None	None	Negative	21.8	Negative	0	Negative	Negative	Negative	Negative	Post	Negative	Positive	Negative	Visual	IFN-a2a	2	Below	914000000	BCA	Eligible	Ineligible - serum progesterone outside of allowed windows	Ineligible - serum progesterone outside of allowed windows	3440	IFNA2	NA	1	CVL	MSD	Unpublished	Serum progesterone
Hughes-unpublished	630242	Ptid-630242_Visit-6	6	Other	Follicular	12	1.24	None	None	Negative	21.8	Negative	0	Negative	Negative	Negative	Negative	Post	Negative	Positive	Negative	Visual	IFNg	0.85	Below	914000000	BCA	Eligible	Ineligible - serum progesterone outside of allowed windows	Ineligible - serum progesterone outside of allowed windows	3458	IFNG	NA	-0.23446525363702297	CVL	MSD	Unpublished	Serum progesterone
Hughes-unpublished	630242	Ptid-630242_Visit-6	6	Other	Follicular	12	1.24	None	None	Negative	21.8	Negative	0	Negative	Negative	Negative	Negative	Post	Negative	Positive	Negative	Visual	IL-10	0.07	Below	914000000	BCA	Eligible	Ineligible - serum progesterone outside of allowed windows	Ineligible - serum progesterone outside of allowed windows	3586	IL10	NA	-3.8365012677171206	CVL	MSD	Unpublished	Serum progesterone
Hughes-unpublished	630242	Ptid-630242_Visit-6	6	Other	Follicular	12	1.24	None	None	Negative	21.8	Negative	0	Negative	Negative	Negative	Negative	Post	Negative	Positive	Negative	Visual	IL-12p70	0.345	Below	914000000	BCA	Eligible	Ineligible - serum progesterone outside of allowed windows	Ineligible - serum progesterone outside of allowed windows	NA	IL12p70	NA	-1.5353317329965557	CVL	MSD	Unpublished	Serum progesterone
Hughes-unpublished	630242	Ptid-630242_Visit-6	6	Other	Follicular	12	1.24	None	None	Negative	21.8	Negative	0	Negative	Negative	Negative	Negative	Post	Negative	Positive	Negative	Visual	IL-17A	1.3	Below	914000000	BCA	Eligible	Ineligible - serum progesterone outside of allowed windows	Ineligible - serum progesterone outside of allowed windows	3605	IL17A	NA	0.37851162325372983	CVL	MSD	Unpublished	Serum progesterone
Hughes-unpublished	630242	Ptid-630242_Visit-6	6	Other	Follicular	12	1.24	None	None	Negative	21.8	Negative	0	Negative	Negative	Negative	Negative	Post	Negative	Positive	Negative	Visual	IL-18	8.59089682944076	In	914000000	BCA	Eligible	Ineligible - serum progesterone outside of allowed windows	Ineligible - serum progesterone outside of allowed windows	3606	IL18	NA	3.1028087464801355	CVL	MSD	Unpublished	Serum progesterone
Hughes-unpublished	630242	Ptid-630242_Visit-6	6	Other	Follicular	12	1.24	None	None	Negative	21.8	Negative	0	Negative	Negative	Negative	Negative	Post	Negative	Positive	Negative	Visual	IL-1a	8.36759288091022	In	914000000	BCA	Eligible	Ineligible - serum progesterone outside of allowed windows	Ineligible - serum progesterone outside of allowed windows	3552	IL1A	NA	3.064812660024128	CVL	MSD	Unpublished	Serum progesterone
Hughes-unpublished	630242	Ptid-630242_Visit-6	6	Other	Follicular	12	1.24	None	None	Negative	21.8	Negative	0	Negative	Negative	Negative	Negative	Post	Negative	Positive	Negative	Visual	IL-1b	0.170628620661323	In	914000000	BCA	Eligible	Ineligible - serum progesterone outside of allowed windows	Ineligible - serum progesterone outside of allowed windows	3553	IL1B	NA	-2.551068435200866	CVL	MSD	Unpublished	Serum progesterone
Hughes-unpublished	630242	Ptid-630242_Visit-6	6	Other	Follicular	12	1.24	None	None	Negative	21.8	Negative	0	Negative	Negative	Negative	Negative	Post	Negative	Positive	Negative	Visual	IL-2	9.507639465728431	In	914000000	BCA	Eligible	Ineligible - serum progesterone outside of allowed windows	Ineligible - serum progesterone outside of allowed windows	3558	IL2	NA	3.2490871966262103	CVL	MSD	Unpublished	Serum progesterone
Hughes-unpublished	630242	Ptid-630242_Visit-6	6	Other	Follicular	12	1.24	None	None	Negative	21.8	Negative	0	Negative	Negative	Negative	Negative	Post	Negative	Positive	Negative	Visual	IL-6	1.588484703587745	In	914000000	BCA	Eligible	Ineligible - serum progesterone outside of allowed windows	Ineligible - serum progesterone outside of allowed windows	3569	IL6	NA	0.6676511975966645	CVL	MSD	Unpublished	Serum progesterone
Hughes-unpublished	630242	Ptid-630242_Visit-6	6	Other	Follicular	12	1.24	None	None	Negative	21.8	Negative	0	Negative	Negative	Negative	Negative	Post	Negative	Positive	Negative	Visual	IL-7	9.019953833313906	In	914000000	BCA	Eligible	Ineligible - serum progesterone outside of allowed windows	Ineligible - serum progesterone outside of allowed windows	3574	IL7	NA	3.1731200493764953	CVL	MSD	Unpublished	Serum progesterone
Hughes-unpublished	630242	Ptid-630242_Visit-6	6	Other	Follicular	12	1.24	None	None	Negative	21.8	Negative	0	Negative	Negative	Negative	Negative	Post	Negative	Positive	Negative	Visual	CXCL8	210.0340356162745	In	914000000	BCA	Eligible	Ineligible - serum progesterone outside of allowed windows	Ineligible - serum progesterone outside of allowed windows	3576	CXCL8	NA	7.714479322599803	CVL	MSD	Unpublished	Serum progesterone
Hughes-unpublished	630242	Ptid-630242_Visit-6	6	Other	Follicular	12	1.24	None	None	Negative	21.8	Negative	0	Negative	Negative	Negative	Negative	Post	Negative	Positive	Negative	Visual	IL-1RA	19164.44865845255	In	914000000	BCA	Eligible	Ineligible - serum progesterone outside of allowed windows	Ineligible - serum progesterone outside of allowed windows	3557	IL1RN	NA	14.226144873427097	CVL	MSD	Unpublished	Serum progesterone
Hughes-unpublished	630242	Ptid-630242_Visit-6	6	Other	Follicular	12	1.24	None	None	Negative	21.8	Negative	0	Negative	Negative	Negative	Negative	Post	Negative	Positive	Negative	Visual	CXCL10	428.739537643482	In	914000000	BCA	Eligible	Ineligible - serum progesterone outside of allowed windows	Ineligible - serum progesterone outside of allowed windows	3627	CXCL10	NA	8.743957655989552	CVL	MSD	Unpublished	Serum progesterone
Hughes-unpublished	630242	Ptid-630242_Visit-6	6	Other	Follicular	12	1.24	None	None	Negative	21.8	Negative	0	Negative	Negative	Negative	Negative	Post	Negative	Positive	Negative	Visual	CXCL9	47.4550044870753	In	914000000	BCA	Eligible	Ineligible - serum progesterone outside of allowed windows	Ineligible - serum progesterone outside of allowed windows	4283	CXCL9	NA	5.568488333197465	CVL	MSD	Unpublished	Serum progesterone
Hughes-unpublished	630242	Ptid-630242_Visit-6	6	Other	Follicular	12	1.24	None	None	Negative	21.8	Negative	0	Negative	Negative	Negative	Negative	Post	Negative	Positive	Negative	Visual	CCL3	10.036276341688652	In	914000000	BCA	Eligible	Ineligible - serum progesterone outside of allowed windows	Ineligible - serum progesterone outside of allowed windows	6348	CCL3	NA	3.3271521948697558	CVL	MSD	Unpublished	Serum progesterone
Hughes-unpublished	630242	Ptid-630242_Visit-6	6	Other	Follicular	12	1.24	None	None	Negative	21.8	Negative	0	Negative	Negative	Negative	Negative	Post	Negative	Positive	Negative	Visual	CCL4	0.75	Below	914000000	BCA	Eligible	Ineligible - serum progesterone outside of allowed windows	Ineligible - serum progesterone outside of allowed windows	6351	CCL4	NA	-0.4150374992788438	CVL	MSD	Unpublished	Serum progesterone
Hughes-unpublished	630242	Ptid-630242_Visit-6	6	Other	Follicular	12	1.24	None	None	Negative	21.8	Negative	0	Negative	Negative	Negative	Negative	Post	Negative	Positive	Negative	Visual	CCL20	132.889465447006	In	914000000	BCA	Eligible	Ineligible - serum progesterone outside of allowed windows	Ineligible - serum progesterone outside of allowed windows	6364	CCL20	NA	7.054082932088224	CVL	MSD	Unpublished	Serum progesterone
Hughes-unpublished	630242	Ptid-630242_Visit-6	6	Other	Follicular	12	1.24	None	None	Negative	21.8	Negative	0	Negative	Negative	Negative	Negative	Post	Negative	Positive	Negative	Visual	CCL5	7.513370947949141	In	914000000	BCA	Eligible	Ineligible - serum progesterone outside of allowed windows	Ineligible - serum progesterone outside of allowed windows	6352	CCL5	NA	2.909460332340562	CVL	MSD	Unpublished	Serum progesterone
Hughes-unpublished	630242	Ptid-630242_Visit-6	6	Other	Follicular	12	1.24	None	None	Negative	21.8	Negative	0	Negative	Negative	Negative	Negative	Post	Negative	Positive	Negative	Visual	TNF	0.255	Below	914000000	BCA	Eligible	Ineligible - serum progesterone outside of allowed windows	Ineligible - serum progesterone outside of allowed windows	7124	TNF	NA	-1.9714308478032292	CVL	MSD	Unpublished	Serum progesterone
Hughes-unpublished	630196	Ptid-630196_Visit-6	6	Follicular	Follicular	14	0.236	None	None	Negative	19	Negative	0	Negative	Negative	Negative	Negative	Pre	Negative	Negative	Negative	Visual	IFN-a2a	2	Below	433000000	BCA	Eligible	Eligible	Eligible	3440	IFNA2	NA	1	CVL	MSD	Unpublished	Serum progesterone
Hughes-unpublished	630196	Ptid-630196_Visit-6	6	Follicular	Follicular	14	0.236	None	None	Negative	19	Negative	0	Negative	Negative	Negative	Negative	Pre	Negative	Negative	Negative	Visual	IFNg	0.85	Below	433000000	BCA	Eligible	Eligible	Eligible	3458	IFNG	NA	-0.23446525363702297	CVL	MSD	Unpublished	Serum progesterone
Hughes-unpublished	630196	Ptid-630196_Visit-6	6	Follicular	Follicular	14	0.236	None	None	Negative	19	Negative	0	Negative	Negative	Negative	Negative	Pre	Negative	Negative	Negative	Visual	IL-10	0.07	Below	433000000	BCA	Eligible	Eligible	Eligible	3586	IL10	NA	-3.8365012677171206	CVL	MSD	Unpublished	Serum progesterone
Hughes-unpublished	630196	Ptid-630196_Visit-6	6	Follicular	Follicular	14	0.236	None	None	Negative	19	Negative	0	Negative	Negative	Negative	Negative	Pre	Negative	Negative	Negative	Visual	IL-12p70	0.345	Below	433000000	BCA	Eligible	Eligible	Eligible	NA	IL12p70	NA	-1.5353317329965557	CVL	MSD	Unpublished	Serum progesterone
Hughes-unpublished	630196	Ptid-630196_Visit-6	6	Follicular	Follicular	14	0.236	None	None	Negative	19	Negative	0	Negative	Negative	Negative	Negative	Pre	Negative	Negative	Negative	Visual	IL-17A	1.3	Below	433000000	BCA	Eligible	Eligible	Eligible	3605	IL17A	NA	0.37851162325372983	CVL	MSD	Unpublished	Serum progesterone
Hughes-unpublished	630196	Ptid-630196_Visit-6	6	Follicular	Follicular	14	0.236	None	None	Negative	19	Negative	0	Negative	Negative	Negative	Negative	Pre	Negative	Negative	Negative	Visual	IL-18	366.6393591859255	In	433000000	BCA	Eligible	Eligible	Eligible	3606	IL18	NA	8.518217859052307	CVL	MSD	Unpublished	Serum progesterone
Hughes-unpublished	630196	Ptid-630196_Visit-6	6	Follicular	Follicular	14	0.236	None	None	Negative	19	Negative	0	Negative	Negative	Negative	Negative	Pre	Negative	Negative	Negative	Visual	IL-1a	74.8685311721532	In	433000000	BCA	Eligible	Eligible	Eligible	3552	IL1A	NA	6.226287545723397	CVL	MSD	Unpublished	Serum progesterone
Hughes-unpublished	630196	Ptid-630196_Visit-6	6	Follicular	Follicular	14	0.236	None	None	Negative	19	Negative	0	Negative	Negative	Negative	Negative	Pre	Negative	Negative	Negative	Visual	IL-1b	10.574141649272349	In	433000000	BCA	Eligible	Eligible	Eligible	3553	IL1B	NA	3.4024686529278574	CVL	MSD	Unpublished	Serum progesterone
Hughes-unpublished	630196	Ptid-630196_Visit-6	6	Follicular	Follicular	14	0.236	None	None	Negative	19	Negative	0	Negative	Negative	Negative	Negative	Pre	Negative	Negative	Negative	Visual	IL-2	0.87552836153507	In	433000000	BCA	Eligible	Eligible	Eligible	3558	IL2	NA	-0.1917741813532984	CVL	MSD	Unpublished	Serum progesterone
Hughes-unpublished	630196	Ptid-630196_Visit-6	6	Follicular	Follicular	14	0.236	None	None	Negative	19	Negative	0	Negative	Negative	Negative	Negative	Pre	Negative	Negative	Negative	Visual	IL-6	9.467892985855265	In	433000000	BCA	Eligible	Eligible	Eligible	3569	IL6	NA	3.2430433996035344	CVL	MSD	Unpublished	Serum progesterone
Hughes-unpublished	630196	Ptid-630196_Visit-6	6	Follicular	Follicular	14	0.236	None	None	Negative	19	Negative	0	Negative	Negative	Negative	Negative	Pre	Negative	Negative	Negative	Visual	IL-7	4.561240438153201	In	433000000	BCA	Eligible	Eligible	Eligible	3574	IL7	NA	2.1894262214538416	CVL	MSD	Unpublished	Serum progesterone
Hughes-unpublished	630196	Ptid-630196_Visit-6	6	Follicular	Follicular	14	0.236	None	None	Negative	19	Negative	0	Negative	Negative	Negative	Negative	Pre	Negative	Negative	Negative	Visual	CXCL8	396.3555610641355	In	433000000	BCA	Eligible	Eligible	Eligible	3576	CXCL8	NA	8.630651408034916	CVL	MSD	Unpublished	Serum progesterone
Hughes-unpublished	630196	Ptid-630196_Visit-6	6	Follicular	Follicular	14	0.236	None	None	Negative	19	Negative	0	Negative	Negative	Negative	Negative	Pre	Negative	Negative	Negative	Visual	IL-1RA	109535.61849948755	In	433000000	BCA	Eligible	Eligible	Eligible	3557	IL1RN	NA	16.74104055227043	CVL	MSD	Unpublished	Serum progesterone
Hughes-unpublished	630196	Ptid-630196_Visit-6	6	Follicular	Follicular	14	0.236	None	None	Negative	19	Negative	0	Negative	Negative	Negative	Negative	Pre	Negative	Negative	Negative	Visual	CXCL10	79.97142609776884	In	433000000	BCA	Eligible	Eligible	Eligible	3627	CXCL10	NA	6.321412710002803	CVL	MSD	Unpublished	Serum progesterone
Hughes-unpublished	630196	Ptid-630196_Visit-6	6	Follicular	Follicular	14	0.236	None	None	Negative	19	Negative	0	Negative	Negative	Negative	Negative	Pre	Negative	Negative	Negative	Visual	CXCL9	73.18670569244391	In	433000000	BCA	Eligible	Eligible	Eligible	4283	CXCL9	NA	6.193509702775638	CVL	MSD	Unpublished	Serum progesterone
Hughes-unpublished	630196	Ptid-630196_Visit-6	6	Follicular	Follicular	14	0.236	None	None	Negative	19	Negative	0	Negative	Negative	Negative	Negative	Pre	Negative	Negative	Negative	Visual	CCL3	28.106641090431552	In	433000000	BCA	Eligible	Eligible	Eligible	6348	CCL3	NA	4.812839148330932	CVL	MSD	Unpublished	Serum progesterone
Hughes-unpublished	630196	Ptid-630196_Visit-6	6	Follicular	Follicular	14	0.236	None	None	Negative	19	Negative	0	Negative	Negative	Negative	Negative	Pre	Negative	Negative	Negative	Visual	CCL4	3.85815059576974	In	433000000	BCA	Eligible	Eligible	Eligible	6351	CCL4	NA	1.947909457417572	CVL	MSD	Unpublished	Serum progesterone
Hughes-unpublished	630196	Ptid-630196_Visit-6	6	Follicular	Follicular	14	0.236	None	None	Negative	19	Negative	0	Negative	Negative	Negative	Negative	Pre	Negative	Negative	Negative	Visual	CCL20	60.164935947876	In	433000000	BCA	Eligible	Eligible	Eligible	6364	CCL20	NA	5.910851025855832	CVL	MSD	Unpublished	Serum progesterone
Hughes-unpublished	630196	Ptid-630196_Visit-6	6	Follicular	Follicular	14	0.236	None	None	Negative	19	Negative	0	Negative	Negative	Negative	Negative	Pre	Negative	Negative	Negative	Visual	CCL5	63.4785319471813	In	433000000	BCA	Eligible	Eligible	Eligible	6352	CCL5	NA	5.9881968585832706	CVL	MSD	Unpublished	Serum progesterone
Hughes-unpublished	630196	Ptid-630196_Visit-6	6	Follicular	Follicular	14	0.236	None	None	Negative	19	Negative	0	Negative	Negative	Negative	Negative	Pre	Negative	Negative	Negative	Visual	TNF	0.744787585613891	In	433000000	BCA	Eligible	Eligible	Eligible	7124	TNF	NA	-0.42509906914766543	CVL	MSD	Unpublished	Serum progesterone
Hughes-unpublished	630604	Ptid-630604_Visit-3	3	Follicular	Follicular	5	0.313	None	None	Negative	19.9	Intermediate	4	Positive	Negative	Negative	Negative	Post	Negative	Negative	Negative	Visual	IFN-a2a	5.687131479351195	In	164000000	BCA	Eligible	Eligible	Eligible	3440	IFNA2	NA	2.507701157976675	CVL	MSD	Unpublished	Serum progesterone
Hughes-unpublished	630604	Ptid-630604_Visit-3	3	Follicular	Follicular	5	0.313	None	None	Negative	19.9	Intermediate	4	Positive	Negative	Negative	Negative	Post	Negative	Negative	Negative	Visual	IFNg	40.33698001539345	In	164000000	BCA	Eligible	Eligible	Eligible	3458	IFNG	NA	5.3340311699163205	CVL	MSD	Unpublished	Serum progesterone
Hughes-unpublished	630604	Ptid-630604_Visit-3	3	Follicular	Follicular	5	0.313	None	None	Negative	19.9	Intermediate	4	Positive	Negative	Negative	Negative	Post	Negative	Negative	Negative	Visual	IL-10	1.385266566094495	In	164000000	BCA	Eligible	Eligible	Eligible	3586	IL10	NA	0.4701636200135108	CVL	MSD	Unpublished	Serum progesterone
Hughes-unpublished	630604	Ptid-630604_Visit-3	3	Follicular	Follicular	5	0.313	None	None	Negative	19.9	Intermediate	4	Positive	Negative	Negative	Negative	Post	Negative	Negative	Negative	Visual	IL-12p70	0.345	Below	164000000	BCA	Eligible	Eligible	Eligible	NA	IL12p70	NA	-1.5353317329965557	CVL	MSD	Unpublished	Serum progesterone
Hughes-unpublished	630604	Ptid-630604_Visit-3	3	Follicular	Follicular	5	0.313	None	None	Negative	19.9	Intermediate	4	Positive	Negative	Negative	Negative	Post	Negative	Negative	Negative	Visual	IL-17A	32.6866074508756	In	164000000	BCA	Eligible	Eligible	Eligible	3605	IL17A	NA	5.030627742173483	CVL	MSD	Unpublished	Serum progesterone
Hughes-unpublished	630604	Ptid-630604_Visit-3	3	Follicular	Follicular	5	0.313	None	None	Negative	19.9	Intermediate	4	Positive	Negative	Negative	Negative	Post	Negative	Negative	Negative	Visual	IL-18	195.054747510503	In	164000000	BCA	Eligible	Eligible	Eligible	3606	IL18	NA	7.607735302859096	CVL	MSD	Unpublished	Serum progesterone
Hughes-unpublished	630604	Ptid-630604_Visit-3	3	Follicular	Follicular	5	0.313	None	None	Negative	19.9	Intermediate	4	Positive	Negative	Negative	Negative	Post	Negative	Negative	Negative	Visual	IL-1a	86.9236138649178	In	164000000	BCA	Eligible	Eligible	Eligible	3552	IL1A	NA	6.4416762509598655	CVL	MSD	Unpublished	Serum progesterone
Hughes-unpublished	630604	Ptid-630604_Visit-3	3	Follicular	Follicular	5	0.313	None	None	Negative	19.9	Intermediate	4	Positive	Negative	Negative	Negative	Post	Negative	Negative	Negative	Visual	IL-1b	82.2496268362759	In	164000000	BCA	Eligible	Eligible	Eligible	3553	IL1B	NA	6.361937228292379	CVL	MSD	Unpublished	Serum progesterone
Hughes-unpublished	630604	Ptid-630604_Visit-3	3	Follicular	Follicular	5	0.313	None	None	Negative	19.9	Intermediate	4	Positive	Negative	Negative	Negative	Post	Negative	Negative	Negative	Visual	IL-2	4.319328282292515	In	164000000	BCA	Eligible	Eligible	Eligible	3558	IL2	NA	2.1108069699917995	CVL	MSD	Unpublished	Serum progesterone
Hughes-unpublished	630604	Ptid-630604_Visit-3	3	Follicular	Follicular	5	0.313	None	None	Negative	19.9	Intermediate	4	Positive	Negative	Negative	Negative	Post	Negative	Negative	Negative	Visual	IL-6	195.14664994482848	In	164000000	BCA	Eligible	Eligible	Eligible	3569	IL6	NA	7.60841488622073	CVL	MSD	Unpublished	Serum progesterone
Hughes-unpublished	630604	Ptid-630604_Visit-3	3	Follicular	Follicular	5	0.313	None	None	Negative	19.9	Intermediate	4	Positive	Negative	Negative	Negative	Post	Negative	Negative	Negative	Visual	IL-7	6.536694214516375	In	164000000	BCA	Eligible	Eligible	Eligible	3574	IL7	NA	2.7085612097160157	CVL	MSD	Unpublished	Serum progesterone
Hughes-unpublished	630604	Ptid-630604_Visit-3	3	Follicular	Follicular	5	0.313	None	None	Negative	19.9	Intermediate	4	Positive	Negative	Negative	Negative	Post	Negative	Negative	Negative	Visual	CXCL8	1496.038831526945	In	164000000	BCA	Eligible	Eligible	Eligible	3576	CXCL8	NA	10.54693190729692	CVL	MSD	Unpublished	Serum progesterone
Hughes-unpublished	630604	Ptid-630604_Visit-3	3	Follicular	Follicular	5	0.313	None	None	Negative	19.9	Intermediate	4	Positive	Negative	Negative	Negative	Post	Negative	Negative	Negative	Visual	IL-1RA	31908.083390045646	In	164000000	BCA	Eligible	Eligible	Eligible	3557	IL1RN	NA	14.961634332989007	CVL	MSD	Unpublished	Serum progesterone
Hughes-unpublished	630604	Ptid-630604_Visit-3	3	Follicular	Follicular	5	0.313	None	None	Negative	19.9	Intermediate	4	Positive	Negative	Negative	Negative	Post	Negative	Negative	Negative	Visual	CXCL10	683.402917943633	In	164000000	BCA	Eligible	Eligible	Eligible	3627	CXCL10	NA	9.416592597468481	CVL	MSD	Unpublished	Serum progesterone
Hughes-unpublished	630604	Ptid-630604_Visit-3	3	Follicular	Follicular	5	0.313	None	None	Negative	19.9	Intermediate	4	Positive	Negative	Negative	Negative	Post	Negative	Negative	Negative	Visual	CXCL9	206.18913760004548	In	164000000	BCA	Eligible	Eligible	Eligible	4283	CXCL9	NA	7.6878245208157105	CVL	MSD	Unpublished	Serum progesterone
Hughes-unpublished	630604	Ptid-630604_Visit-3	3	Follicular	Follicular	5	0.313	None	None	Negative	19.9	Intermediate	4	Positive	Negative	Negative	Negative	Post	Negative	Negative	Negative	Visual	CCL3	40.892796166209195	In	164000000	BCA	Eligible	Eligible	Eligible	6348	CCL3	NA	5.353774809676353	CVL	MSD	Unpublished	Serum progesterone
Hughes-unpublished	630604	Ptid-630604_Visit-3	3	Follicular	Follicular	5	0.313	None	None	Negative	19.9	Intermediate	4	Positive	Negative	Negative	Negative	Post	Negative	Negative	Negative	Visual	CCL4	46.13233677825945	In	164000000	BCA	Eligible	Eligible	Eligible	6351	CCL4	NA	5.527706467130983	CVL	MSD	Unpublished	Serum progesterone
Hughes-unpublished	630604	Ptid-630604_Visit-3	3	Follicular	Follicular	5	0.313	None	None	Negative	19.9	Intermediate	4	Positive	Negative	Negative	Negative	Post	Negative	Negative	Negative	Visual	CCL20	458.918303518221	In	164000000	BCA	Eligible	Eligible	Eligible	6364	CCL20	NA	8.842093538186196	CVL	MSD	Unpublished	Serum progesterone
Hughes-unpublished	630604	Ptid-630604_Visit-3	3	Follicular	Follicular	5	0.313	None	None	Negative	19.9	Intermediate	4	Positive	Negative	Negative	Negative	Post	Negative	Negative	Negative	Visual	CCL5	7.3317515955142	In	164000000	BCA	Eligible	Eligible	Eligible	6352	CCL5	NA	2.8741579072647783	CVL	MSD	Unpublished	Serum progesterone
Hughes-unpublished	630604	Ptid-630604_Visit-3	3	Follicular	Follicular	5	0.313	None	None	Negative	19.9	Intermediate	4	Positive	Negative	Negative	Negative	Post	Negative	Negative	Negative	Visual	TNF	8.073483343245876	In	164000000	BCA	Eligible	Eligible	Eligible	7124	TNF	NA	3.013191265541921	CVL	MSD	Unpublished	Serum progesterone
Hughes-unpublished	630620	Ptid-630620_Visit-3	3	Luteal	Luteal	17	14.51	None	None	Negative	19.1	Negative	0	Negative	Negative	Negative	Negative	Pre	Negative	Negative	Negative	Visual	IFN-a2a	2	Below	378000000	BCA	Eligible	Eligible	Eligible	3440	IFNA2	NA	1	CVL	MSD	Unpublished	Serum progesterone
Hughes-unpublished	630620	Ptid-630620_Visit-3	3	Luteal	Luteal	17	14.51	None	None	Negative	19.1	Negative	0	Negative	Negative	Negative	Negative	Pre	Negative	Negative	Negative	Visual	IFNg	0.85	Below	378000000	BCA	Eligible	Eligible	Eligible	3458	IFNG	NA	-0.23446525363702297	CVL	MSD	Unpublished	Serum progesterone
Hughes-unpublished	630620	Ptid-630620_Visit-3	3	Luteal	Luteal	17	14.51	None	None	Negative	19.1	Negative	0	Negative	Negative	Negative	Negative	Pre	Negative	Negative	Negative	Visual	IL-10	0.07	Below	378000000	BCA	Eligible	Eligible	Eligible	3586	IL10	NA	-3.8365012677171206	CVL	MSD	Unpublished	Serum progesterone
Hughes-unpublished	630620	Ptid-630620_Visit-3	3	Luteal	Luteal	17	14.51	None	None	Negative	19.1	Negative	0	Negative	Negative	Negative	Negative	Pre	Negative	Negative	Negative	Visual	IL-12p70	0.345	Below	378000000	BCA	Eligible	Eligible	Eligible	NA	IL12p70	NA	-1.5353317329965557	CVL	MSD	Unpublished	Serum progesterone
Hughes-unpublished	630620	Ptid-630620_Visit-3	3	Luteal	Luteal	17	14.51	None	None	Negative	19.1	Negative	0	Negative	Negative	Negative	Negative	Pre	Negative	Negative	Negative	Visual	IL-17A	1.3	Below	378000000	BCA	Eligible	Eligible	Eligible	3605	IL17A	NA	0.37851162325372983	CVL	MSD	Unpublished	Serum progesterone
Hughes-unpublished	630620	Ptid-630620_Visit-3	3	Luteal	Luteal	17	14.51	None	None	Negative	19.1	Negative	0	Negative	Negative	Negative	Negative	Pre	Negative	Negative	Negative	Visual	IL-18	1005.329650800845	In	378000000	BCA	Eligible	Eligible	Eligible	3606	IL18	NA	9.973452927950934	CVL	MSD	Unpublished	Serum progesterone
Hughes-unpublished	630620	Ptid-630620_Visit-3	3	Luteal	Luteal	17	14.51	None	None	Negative	19.1	Negative	0	Negative	Negative	Negative	Negative	Pre	Negative	Negative	Negative	Visual	IL-1a	56.9215572465112	In	378000000	BCA	Eligible	Eligible	Eligible	3552	IL1A	NA	5.8309032262016425	CVL	MSD	Unpublished	Serum progesterone
Hughes-unpublished	630620	Ptid-630620_Visit-3	3	Luteal	Luteal	17	14.51	None	None	Negative	19.1	Negative	0	Negative	Negative	Negative	Negative	Pre	Negative	Negative	Negative	Visual	IL-1b	3.034226485452405	In	378000000	BCA	Eligible	Eligible	Eligible	3553	IL1B	NA	1.6013287774912894	CVL	MSD	Unpublished	Serum progesterone
Hughes-unpublished	630620	Ptid-630620_Visit-3	3	Luteal	Luteal	17	14.51	None	None	Negative	19.1	Negative	0	Negative	Negative	Negative	Negative	Pre	Negative	Negative	Negative	Visual	IL-2	0.35	Below	378000000	BCA	Eligible	Eligible	Eligible	3558	IL2	NA	-1.5145731728297582	CVL	MSD	Unpublished	Serum progesterone
Hughes-unpublished	630620	Ptid-630620_Visit-3	3	Luteal	Luteal	17	14.51	None	None	Negative	19.1	Negative	0	Negative	Negative	Negative	Negative	Pre	Negative	Negative	Negative	Visual	IL-6	0.44042236806833246	In	378000000	BCA	Eligible	Eligible	Eligible	3569	IL6	NA	-1.1830403528656994	CVL	MSD	Unpublished	Serum progesterone
Hughes-unpublished	630620	Ptid-630620_Visit-3	3	Luteal	Luteal	17	14.51	None	None	Negative	19.1	Negative	0	Negative	Negative	Negative	Negative	Pre	Negative	Negative	Negative	Visual	IL-7	0.75	Below	378000000	BCA	Eligible	Eligible	Eligible	3574	IL7	NA	-0.4150374992788438	CVL	MSD	Unpublished	Serum progesterone
Hughes-unpublished	630620	Ptid-630620_Visit-3	3	Luteal	Luteal	17	14.51	None	None	Negative	19.1	Negative	0	Negative	Negative	Negative	Negative	Pre	Negative	Negative	Negative	Visual	CXCL8	206.87692770701352	In	378000000	BCA	Eligible	Eligible	Eligible	3576	CXCL8	NA	7.692628944983481	CVL	MSD	Unpublished	Serum progesterone
Hughes-unpublished	630620	Ptid-630620_Visit-3	3	Luteal	Luteal	17	14.51	None	None	Negative	19.1	Negative	0	Negative	Negative	Negative	Negative	Pre	Negative	Negative	Negative	Visual	IL-1RA	126420.81490454203	In	378000000	BCA	Eligible	Eligible	Eligible	3557	IL1RN	NA	16.94787449402203	CVL	MSD	Unpublished	Serum progesterone
Hughes-unpublished	630620	Ptid-630620_Visit-3	3	Luteal	Luteal	17	14.51	None	None	Negative	19.1	Negative	0	Negative	Negative	Negative	Negative	Pre	Negative	Negative	Negative	Visual	CXCL10	75.48266189777215	In	378000000	BCA	Eligible	Eligible	Eligible	3627	CXCL10	NA	6.23807339539594	CVL	MSD	Unpublished	Serum progesterone
Hughes-unpublished	630620	Ptid-630620_Visit-3	3	Luteal	Luteal	17	14.51	None	None	Negative	19.1	Negative	0	Negative	Negative	Negative	Negative	Pre	Negative	Negative	Negative	Visual	CXCL9	66.29828114098166	In	378000000	BCA	Eligible	Eligible	Eligible	4283	CXCL9	NA	6.0508995621856	CVL	MSD	Unpublished	Serum progesterone
Hughes-unpublished	630620	Ptid-630620_Visit-3	3	Luteal	Luteal	17	14.51	None	None	Negative	19.1	Negative	0	Negative	Negative	Negative	Negative	Pre	Negative	Negative	Negative	Visual	CCL3	36.682351477293	In	378000000	BCA	Eligible	Eligible	Eligible	6348	CCL3	NA	5.197014218986419	CVL	MSD	Unpublished	Serum progesterone
Hughes-unpublished	630620	Ptid-630620_Visit-3	3	Luteal	Luteal	17	14.51	None	None	Negative	19.1	Negative	0	Negative	Negative	Negative	Negative	Pre	Negative	Negative	Negative	Visual	CCL4	7.48738482078434	In	378000000	BCA	Eligible	Eligible	Eligible	6351	CCL4	NA	2.9044619049449847	CVL	MSD	Unpublished	Serum progesterone
Hughes-unpublished	630620	Ptid-630620_Visit-3	3	Luteal	Luteal	17	14.51	None	None	Negative	19.1	Negative	0	Negative	Negative	Negative	Negative	Pre	Negative	Negative	Negative	Visual	CCL20	9.413834138665585	In	378000000	BCA	Eligible	Eligible	Eligible	6364	CCL20	NA	3.2347824345618372	CVL	MSD	Unpublished	Serum progesterone
Hughes-unpublished	630620	Ptid-630620_Visit-3	3	Luteal	Luteal	17	14.51	None	None	Negative	19.1	Negative	0	Negative	Negative	Negative	Negative	Pre	Negative	Negative	Negative	Visual	CCL5	93.29165900798745	In	378000000	BCA	Eligible	Eligible	Eligible	6352	CCL5	NA	6.543676193694936	CVL	MSD	Unpublished	Serum progesterone
Hughes-unpublished	630620	Ptid-630620_Visit-3	3	Luteal	Luteal	17	14.51	None	None	Negative	19.1	Negative	0	Negative	Negative	Negative	Negative	Pre	Negative	Negative	Negative	Visual	TNF	0.255	Below	378000000	BCA	Eligible	Eligible	Eligible	7124	TNF	NA	-1.9714308478032292	CVL	MSD	Unpublished	Serum progesterone
Hughes-unpublished	630327	Ptid-630327_Visit-6	6	Follicular	Follicular	3	0.091	None	None	Negative	17.8	Positive	8	Negative	Negative	Negative	Negative	Pre	Negative	Negative	Negative	Visual	IFN-a2a	2	Below	879000000	BCA	Eligible	Eligible	Eligible	3440	IFNA2	NA	1	CVL	MSD	Unpublished	Serum progesterone
Hughes-unpublished	630327	Ptid-630327_Visit-6	6	Follicular	Follicular	3	0.091	None	None	Negative	17.8	Positive	8	Negative	Negative	Negative	Negative	Pre	Negative	Negative	Negative	Visual	IFNg	0.85	Below	879000000	BCA	Eligible	Eligible	Eligible	3458	IFNG	NA	-0.23446525363702297	CVL	MSD	Unpublished	Serum progesterone
Hughes-unpublished	630327	Ptid-630327_Visit-6	6	Follicular	Follicular	3	0.091	None	None	Negative	17.8	Positive	8	Negative	Negative	Negative	Negative	Pre	Negative	Negative	Negative	Visual	IL-10	0.07	Below	879000000	BCA	Eligible	Eligible	Eligible	3586	IL10	NA	-3.8365012677171206	CVL	MSD	Unpublished	Serum progesterone
Hughes-unpublished	630327	Ptid-630327_Visit-6	6	Follicular	Follicular	3	0.091	None	None	Negative	17.8	Positive	8	Negative	Negative	Negative	Negative	Pre	Negative	Negative	Negative	Visual	IL-12p70	0.345	Below	879000000	BCA	Eligible	Eligible	Eligible	NA	IL12p70	NA	-1.5353317329965557	CVL	MSD	Unpublished	Serum progesterone
Hughes-unpublished	630327	Ptid-630327_Visit-6	6	Follicular	Follicular	3	0.091	None	None	Negative	17.8	Positive	8	Negative	Negative	Negative	Negative	Pre	Negative	Negative	Negative	Visual	IL-17A	3.587031020407975	In	879000000	BCA	Eligible	Eligible	Eligible	3605	IL17A	NA	1.8427902216810637	CVL	MSD	Unpublished	Serum progesterone
Hughes-unpublished	630327	Ptid-630327_Visit-6	6	Follicular	Follicular	3	0.091	None	None	Negative	17.8	Positive	8	Negative	Negative	Negative	Negative	Pre	Negative	Negative	Negative	Visual	IL-18	2514.8607559078	In	879000000	BCA	Eligible	Eligible	Eligible	3606	IL18	NA	11.296262807029832	CVL	MSD	Unpublished	Serum progesterone
Hughes-unpublished	630327	Ptid-630327_Visit-6	6	Follicular	Follicular	3	0.091	None	None	Negative	17.8	Positive	8	Negative	Negative	Negative	Negative	Pre	Negative	Negative	Negative	Visual	IL-1a	117.938249580937	In	879000000	BCA	Eligible	Eligible	Eligible	3552	IL1A	NA	6.881887876976292	CVL	MSD	Unpublished	Serum progesterone
Hughes-unpublished	630327	Ptid-630327_Visit-6	6	Follicular	Follicular	3	0.091	None	None	Negative	17.8	Positive	8	Negative	Negative	Negative	Negative	Pre	Negative	Negative	Negative	Visual	IL-1b	22.96107492360545	In	879000000	BCA	Eligible	Eligible	Eligible	3553	IL1B	NA	4.521118278305766	CVL	MSD	Unpublished	Serum progesterone
Hughes-unpublished	630327	Ptid-630327_Visit-6	6	Follicular	Follicular	3	0.091	None	None	Negative	17.8	Positive	8	Negative	Negative	Negative	Negative	Pre	Negative	Negative	Negative	Visual	IL-2	1.319698129878695	In	879000000	BCA	Eligible	Eligible	Eligible	3558	IL2	NA	0.4002079626651873	CVL	MSD	Unpublished	Serum progesterone
Hughes-unpublished	630327	Ptid-630327_Visit-6	6	Follicular	Follicular	3	0.091	None	None	Negative	17.8	Positive	8	Negative	Negative	Negative	Negative	Pre	Negative	Negative	Negative	Visual	IL-6	3.143805932474165	In	879000000	BCA	Eligible	Eligible	Eligible	3569	IL6	NA	1.652512162603342	CVL	MSD	Unpublished	Serum progesterone
Hughes-unpublished	630327	Ptid-630327_Visit-6	6	Follicular	Follicular	3	0.091	None	None	Negative	17.8	Positive	8	Negative	Negative	Negative	Negative	Pre	Negative	Negative	Negative	Visual	IL-7	0.75	Below	879000000	BCA	Eligible	Eligible	Eligible	3574	IL7	NA	-0.4150374992788438	CVL	MSD	Unpublished	Serum progesterone
Hughes-unpublished	630327	Ptid-630327_Visit-6	6	Follicular	Follicular	3	0.091	None	None	Negative	17.8	Positive	8	Negative	Negative	Negative	Negative	Pre	Negative	Negative	Negative	Visual	CXCL8	653.4782255702835	In	879000000	BCA	Eligible	Eligible	Eligible	3576	CXCL8	NA	9.35199535481589	CVL	MSD	Unpublished	Serum progesterone
Hughes-unpublished	630327	Ptid-630327_Visit-6	6	Follicular	Follicular	3	0.091	None	None	Negative	17.8	Positive	8	Negative	Negative	Negative	Negative	Pre	Negative	Negative	Negative	Visual	IL-1RA	11135.067266730139	In	879000000	BCA	Eligible	Eligible	Eligible	3557	IL1RN	NA	13.442822652994852	CVL	MSD	Unpublished	Serum progesterone
Hughes-unpublished	630327	Ptid-630327_Visit-6	6	Follicular	Follicular	3	0.091	None	None	Negative	17.8	Positive	8	Negative	Negative	Negative	Negative	Pre	Negative	Negative	Negative	Visual	CXCL10	1.98990839808104	In	879000000	BCA	Eligible	Eligible	Eligible	3627	CXCL10	NA	0.9927020203790233	CVL	MSD	Unpublished	Serum progesterone
Hughes-unpublished	630327	Ptid-630327_Visit-6	6	Follicular	Follicular	3	0.091	None	None	Negative	17.8	Positive	8	Negative	Negative	Negative	Negative	Pre	Negative	Negative	Negative	Visual	CXCL9	2.08151360200791	In	879000000	BCA	Eligible	Eligible	Eligible	4283	CXCL9	NA	1.0576329860473077	CVL	MSD	Unpublished	Serum progesterone
Hughes-unpublished	630327	Ptid-630327_Visit-6	6	Follicular	Follicular	3	0.091	None	None	Negative	17.8	Positive	8	Negative	Negative	Negative	Negative	Pre	Negative	Negative	Negative	Visual	CCL3	84.38966067056799	In	879000000	BCA	Eligible	Eligible	Eligible	6348	CCL3	NA	6.398994347219858	CVL	MSD	Unpublished	Serum progesterone
Hughes-unpublished	630327	Ptid-630327_Visit-6	6	Follicular	Follicular	3	0.091	None	None	Negative	17.8	Positive	8	Negative	Negative	Negative	Negative	Pre	Negative	Negative	Negative	Visual	CCL4	20.3427317675094	In	879000000	BCA	Eligible	Eligible	Eligible	6351	CCL4	NA	4.3464415225000215	CVL	MSD	Unpublished	Serum progesterone
Hughes-unpublished	630327	Ptid-630327_Visit-6	6	Follicular	Follicular	3	0.091	None	None	Negative	17.8	Positive	8	Negative	Negative	Negative	Negative	Pre	Negative	Negative	Negative	Visual	CCL20	0.9	Below	879000000	BCA	Eligible	Eligible	Eligible	6364	CCL20	NA	-0.15200309344504995	CVL	MSD	Unpublished	Serum progesterone
Hughes-unpublished	630327	Ptid-630327_Visit-6	6	Follicular	Follicular	3	0.091	None	None	Negative	17.8	Positive	8	Negative	Negative	Negative	Negative	Pre	Negative	Negative	Negative	Visual	CCL5	11.282147319303348	In	879000000	BCA	Eligible	Eligible	Eligible	6352	CCL5	NA	3.495969775397016	CVL	MSD	Unpublished	Serum progesterone
Hughes-unpublished	630327	Ptid-630327_Visit-6	6	Follicular	Follicular	3	0.091	None	None	Negative	17.8	Positive	8	Negative	Negative	Negative	Negative	Pre	Negative	Negative	Negative	Visual	TNF	1.51230797523957	In	879000000	BCA	Eligible	Eligible	Eligible	7124	TNF	NA	0.5967519683330509	CVL	MSD	Unpublished	Serum progesterone
Hughes-unpublished	630330	Ptid-630330_Visit-6	6	Follicular	Follicular	10	0.301	None	None	Negative	17.2	Negative	0	Negative	Negative	Negative	Negative	Pre	Negative	Negative	Negative	Visual	IFN-a2a	2	Below	197000000	BCA	Eligible	Eligible	Eligible	3440	IFNA2	NA	1	CVL	MSD	Unpublished	Serum progesterone
Hughes-unpublished	630330	Ptid-630330_Visit-6	6	Follicular	Follicular	10	0.301	None	None	Negative	17.2	Negative	0	Negative	Negative	Negative	Negative	Pre	Negative	Negative	Negative	Visual	IFNg	0.85	Below	197000000	BCA	Eligible	Eligible	Eligible	3458	IFNG	NA	-0.23446525363702297	CVL	MSD	Unpublished	Serum progesterone
Hughes-unpublished	630330	Ptid-630330_Visit-6	6	Follicular	Follicular	10	0.301	None	None	Negative	17.2	Negative	0	Negative	Negative	Negative	Negative	Pre	Negative	Negative	Negative	Visual	IL-10	0.07	Below	197000000	BCA	Eligible	Eligible	Eligible	3586	IL10	NA	-3.8365012677171206	CVL	MSD	Unpublished	Serum progesterone
Hughes-unpublished	630330	Ptid-630330_Visit-6	6	Follicular	Follicular	10	0.301	None	None	Negative	17.2	Negative	0	Negative	Negative	Negative	Negative	Pre	Negative	Negative	Negative	Visual	IL-12p70	0.345	Below	197000000	BCA	Eligible	Eligible	Eligible	NA	IL12p70	NA	-1.5353317329965557	CVL	MSD	Unpublished	Serum progesterone
Hughes-unpublished	630330	Ptid-630330_Visit-6	6	Follicular	Follicular	10	0.301	None	None	Negative	17.2	Negative	0	Negative	Negative	Negative	Negative	Pre	Negative	Negative	Negative	Visual	IL-17A	16.999151904121852	In	197000000	BCA	Eligible	Eligible	Eligible	3605	IL17A	NA	4.087390866295123	CVL	MSD	Unpublished	Serum progesterone
Hughes-unpublished	630330	Ptid-630330_Visit-6	6	Follicular	Follicular	10	0.301	None	None	Negative	17.2	Negative	0	Negative	Negative	Negative	Negative	Pre	Negative	Negative	Negative	Visual	IL-18	2539.675805878875	In	197000000	BCA	Eligible	Eligible	Eligible	3606	IL18	NA	11.310428630832059	CVL	MSD	Unpublished	Serum progesterone
Hughes-unpublished	630330	Ptid-630330_Visit-6	6	Follicular	Follicular	10	0.301	None	None	Negative	17.2	Negative	0	Negative	Negative	Negative	Negative	Pre	Negative	Negative	Negative	Visual	IL-1a	48.42435520811965	In	197000000	BCA	Eligible	Eligible	Eligible	3552	IL1A	NA	5.597660933716068	CVL	MSD	Unpublished	Serum progesterone
Hughes-unpublished	630330	Ptid-630330_Visit-6	6	Follicular	Follicular	10	0.301	None	None	Negative	17.2	Negative	0	Negative	Negative	Negative	Negative	Pre	Negative	Negative	Negative	Visual	IL-1b	5.29842317217663	In	197000000	BCA	Eligible	Eligible	Eligible	3553	IL1B	NA	2.405563072854403	CVL	MSD	Unpublished	Serum progesterone
Hughes-unpublished	630330	Ptid-630330_Visit-6	6	Follicular	Follicular	10	0.301	None	None	Negative	17.2	Negative	0	Negative	Negative	Negative	Negative	Pre	Negative	Negative	Negative	Visual	IL-2	2.075596555504205	In	197000000	BCA	Eligible	Eligible	Eligible	3558	IL2	NA	1.0535260468087608	CVL	MSD	Unpublished	Serum progesterone
Hughes-unpublished	630330	Ptid-630330_Visit-6	6	Follicular	Follicular	10	0.301	None	None	Negative	17.2	Negative	0	Negative	Negative	Negative	Negative	Pre	Negative	Negative	Negative	Visual	IL-6	1.995929357732665	In	197000000	BCA	Eligible	Eligible	Eligible	3569	IL6	NA	0.9970606600277327	CVL	MSD	Unpublished	Serum progesterone
Hughes-unpublished	630330	Ptid-630330_Visit-6	6	Follicular	Follicular	10	0.301	None	None	Negative	17.2	Negative	0	Negative	Negative	Negative	Negative	Pre	Negative	Negative	Negative	Visual	IL-7	2.0506549904384803	In	197000000	BCA	Eligible	Eligible	Eligible	3574	IL7	NA	1.0360847880380477	CVL	MSD	Unpublished	Serum progesterone
Hughes-unpublished	630330	Ptid-630330_Visit-6	6	Follicular	Follicular	10	0.301	None	None	Negative	17.2	Negative	0	Negative	Negative	Negative	Negative	Pre	Negative	Negative	Negative	Visual	CXCL8	827.0615553445025	In	197000000	BCA	Eligible	Eligible	Eligible	3576	CXCL8	NA	9.691850897992829	CVL	MSD	Unpublished	Serum progesterone
Hughes-unpublished	630330	Ptid-630330_Visit-6	6	Follicular	Follicular	10	0.301	None	None	Negative	17.2	Negative	0	Negative	Negative	Negative	Negative	Pre	Negative	Negative	Negative	Visual	IL-1RA	148507.2909389305	In	197000000	BCA	Eligible	Eligible	Eligible	3557	IL1RN	NA	17.180174236056992	CVL	MSD	Unpublished	Serum progesterone
Hughes-unpublished	630330	Ptid-630330_Visit-6	6	Follicular	Follicular	10	0.301	None	None	Negative	17.2	Negative	0	Negative	Negative	Negative	Negative	Pre	Negative	Negative	Negative	Visual	CXCL10	213.577456102061	In	197000000	BCA	Eligible	Eligible	Eligible	3627	CXCL10	NA	7.738615562988339	CVL	MSD	Unpublished	Serum progesterone
Hughes-unpublished	630330	Ptid-630330_Visit-6	6	Follicular	Follicular	10	0.301	None	None	Negative	17.2	Negative	0	Negative	Negative	Negative	Negative	Pre	Negative	Negative	Negative	Visual	CXCL9	106.74719797238501	In	197000000	BCA	Eligible	Eligible	Eligible	4283	CXCL9	NA	6.73805439053946	CVL	MSD	Unpublished	Serum progesterone
Hughes-unpublished	630330	Ptid-630330_Visit-6	6	Follicular	Follicular	10	0.301	None	None	Negative	17.2	Negative	0	Negative	Negative	Negative	Negative	Pre	Negative	Negative	Negative	Visual	CCL3	92.3541825412436	In	197000000	BCA	Eligible	Eligible	Eligible	6348	CCL3	NA	6.5291053944261135	CVL	MSD	Unpublished	Serum progesterone
Hughes-unpublished	630330	Ptid-630330_Visit-6	6	Follicular	Follicular	10	0.301	None	None	Negative	17.2	Negative	0	Negative	Negative	Negative	Negative	Pre	Negative	Negative	Negative	Visual	CCL4	15.95224817702665	In	197000000	BCA	Eligible	Eligible	Eligible	6351	CCL4	NA	3.995687854632076	CVL	MSD	Unpublished	Serum progesterone
Hughes-unpublished	630330	Ptid-630330_Visit-6	6	Follicular	Follicular	10	0.301	None	None	Negative	17.2	Negative	0	Negative	Negative	Negative	Negative	Pre	Negative	Negative	Negative	Visual	CCL20	11.95121308109515	In	197000000	BCA	Eligible	Eligible	Eligible	6364	CCL20	NA	3.57908515805212	CVL	MSD	Unpublished	Serum progesterone
Hughes-unpublished	630330	Ptid-630330_Visit-6	6	Follicular	Follicular	10	0.301	None	None	Negative	17.2	Negative	0	Negative	Negative	Negative	Negative	Pre	Negative	Negative	Negative	Visual	CCL5	77.66071605847975	In	197000000	BCA	Eligible	Eligible	Eligible	6352	CCL5	NA	6.279113104338944	CVL	MSD	Unpublished	Serum progesterone
Hughes-unpublished	630330	Ptid-630330_Visit-6	6	Follicular	Follicular	10	0.301	None	None	Negative	17.2	Negative	0	Negative	Negative	Negative	Negative	Pre	Negative	Negative	Negative	Visual	TNF	1.192058447317815	In	197000000	BCA	Eligible	Eligible	Eligible	7124	TNF	NA	0.2534549737097737	CVL	MSD	Unpublished	Serum progesterone
Hughes-unpublished	630183	Ptid-630183_Visit-6	6	Other	Follicular	15	2.39	None	None	Negative	20.5	Negative	0	Negative	Negative	Negative	Negative	Pre	Negative	Negative	Negative	Visual	IFN-a2a	2	Below	866000000	BCA	Eligible	Ineligible - serum progesterone outside of allowed windows	Ineligible - serum progesterone outside of allowed windows	3440	IFNA2	NA	1	CVL	MSD	Unpublished	Serum progesterone
Hughes-unpublished	630183	Ptid-630183_Visit-6	6	Other	Follicular	15	2.39	None	None	Negative	20.5	Negative	0	Negative	Negative	Negative	Negative	Pre	Negative	Negative	Negative	Visual	IFNg	0.85	Below	866000000	BCA	Eligible	Ineligible - serum progesterone outside of allowed windows	Ineligible - serum progesterone outside of allowed windows	3458	IFNG	NA	-0.23446525363702297	CVL	MSD	Unpublished	Serum progesterone
Hughes-unpublished	630183	Ptid-630183_Visit-6	6	Other	Follicular	15	2.39	None	None	Negative	20.5	Negative	0	Negative	Negative	Negative	Negative	Pre	Negative	Negative	Negative	Visual	IL-10	0.07	Below	866000000	BCA	Eligible	Ineligible - serum progesterone outside of allowed windows	Ineligible - serum progesterone outside of allowed windows	3586	IL10	NA	-3.8365012677171206	CVL	MSD	Unpublished	Serum progesterone
Hughes-unpublished	630183	Ptid-630183_Visit-6	6	Other	Follicular	15	2.39	None	None	Negative	20.5	Negative	0	Negative	Negative	Negative	Negative	Pre	Negative	Negative	Negative	Visual	IL-12p70	0.345	Below	866000000	BCA	Eligible	Ineligible - serum progesterone outside of allowed windows	Ineligible - serum progesterone outside of allowed windows	NA	IL12p70	NA	-1.5353317329965557	CVL	MSD	Unpublished	Serum progesterone
Hughes-unpublished	630183	Ptid-630183_Visit-6	6	Other	Follicular	15	2.39	None	None	Negative	20.5	Negative	0	Negative	Negative	Negative	Negative	Pre	Negative	Negative	Negative	Visual	IL-17A	1.3	Below	866000000	BCA	Eligible	Ineligible - serum progesterone outside of allowed windows	Ineligible - serum progesterone outside of allowed windows	3605	IL17A	NA	0.37851162325372983	CVL	MSD	Unpublished	Serum progesterone
Hughes-unpublished	630183	Ptid-630183_Visit-6	6	Other	Follicular	15	2.39	None	None	Negative	20.5	Negative	0	Negative	Negative	Negative	Negative	Pre	Negative	Negative	Negative	Visual	IL-18	135.82123296884401	In	866000000	BCA	Eligible	Ineligible - serum progesterone outside of allowed windows	Ineligible - serum progesterone outside of allowed windows	3606	IL18	NA	7.085565223881088	CVL	MSD	Unpublished	Serum progesterone
Hughes-unpublished	630183	Ptid-630183_Visit-6	6	Other	Follicular	15	2.39	None	None	Negative	20.5	Negative	0	Negative	Negative	Negative	Negative	Pre	Negative	Negative	Negative	Visual	IL-1a	164.33250431571702	In	866000000	BCA	Eligible	Ineligible - serum progesterone outside of allowed windows	Ineligible - serum progesterone outside of allowed windows	3552	IL1A	NA	7.360474057628638	CVL	MSD	Unpublished	Serum progesterone
Hughes-unpublished	630183	Ptid-630183_Visit-6	6	Other	Follicular	15	2.39	None	None	Negative	20.5	Negative	0	Negative	Negative	Negative	Negative	Pre	Negative	Negative	Negative	Visual	IL-1b	0.3649799439830585	In	866000000	BCA	Eligible	Ineligible - serum progesterone outside of allowed windows	Ineligible - serum progesterone outside of allowed windows	3553	IL1B	NA	-1.4541109062677564	CVL	MSD	Unpublished	Serum progesterone
Hughes-unpublished	630183	Ptid-630183_Visit-6	6	Other	Follicular	15	2.39	None	None	Negative	20.5	Negative	0	Negative	Negative	Negative	Negative	Pre	Negative	Negative	Negative	Visual	IL-2	0.35	Below	866000000	BCA	Eligible	Ineligible - serum progesterone outside of allowed windows	Ineligible - serum progesterone outside of allowed windows	3558	IL2	NA	-1.5145731728297582	CVL	MSD	Unpublished	Serum progesterone
Hughes-unpublished	630183	Ptid-630183_Visit-6	6	Other	Follicular	15	2.39	None	None	Negative	20.5	Negative	0	Negative	Negative	Negative	Negative	Pre	Negative	Negative	Negative	Visual	IL-6	0.864452648169208	In	866000000	BCA	Eligible	Ineligible - serum progesterone outside of allowed windows	Ineligible - serum progesterone outside of allowed windows	3569	IL6	NA	-0.21014115487456508	CVL	MSD	Unpublished	Serum progesterone
Hughes-unpublished	630183	Ptid-630183_Visit-6	6	Other	Follicular	15	2.39	None	None	Negative	20.5	Negative	0	Negative	Negative	Negative	Negative	Pre	Negative	Negative	Negative	Visual	IL-7	0.75	Below	866000000	BCA	Eligible	Ineligible - serum progesterone outside of allowed windows	Ineligible - serum progesterone outside of allowed windows	3574	IL7	NA	-0.4150374992788438	CVL	MSD	Unpublished	Serum progesterone
[truncated: 2,749 more rows]
