# Supplementary material for: Changes in concentrations of cervicovaginal immune mediators across the menstrual cycle: a systematic review and meta-analysis of individual patient data
Source: BMC Med. 2022 Oct 5;20:353. doi: 10.1186/s12916-022-02532-9 (PMC9533580; doi:10.1186/s12916-022-02532-9)
Supplement: Supplementary file 3 — Additional file 3. Code and data. IPD from co-authors who agreed to share it, results of all analyses presented in the paper, and R code files necessary to reproduce the analysis and figures. [file 12916_2022_2532_MOESM3_ESM.zip › MenstrualCycleMetaanalysis/data/data_complete/01_study/Jais-2016.csv]

StudyName	Ptid	SampleId	Phase	TheirPhase	DaysSinceLmp	Age	Bv	VaginalpH	Trichomonas	WbcInCvlPermL	RbcInCvlPermL	BloodDetection	BloodDetectionMethod	Race	TotalProtein	EligibilityTheirPhase	EligibilityPrimary	EligibilitySecondary	Assay	Concentration	EntrezId	OfficialSymbol	Detectable	LowerLOD	Log2Concentration	Published	SampleType	AssayMethod	TotalProteinAssay	OurPhasingMethod
Jais-2016	MM101	Ptid-MM101_Visit-1	Follicular	Follicular	7	43	Positive	5	Negative	60	0	Negative	RBC counts	Black	133104000.00000001	Eligible	Eligible	Eligible	MIP-3 α( pg/ml)	59.281	6364	CCL20	In	NA	5.8894978792867185	Published	CVL	ELISA	BCA assay	Days since LMP
Jais-2016	MM101	Ptid-MM101_Visit-2	Other	Periovulatory	13	43	Negative	4.4	Negative	40	0	Negative	RBC counts	Black	151644000	Eligible	Ineligible - days since LMP outside of allowed windows	Ineligible - days since LMP outside of allowed windows	MIP-3 α( pg/ml)	67.974	6364	CCL20	In	NA	6.086911117074831	Published	CVL	ELISA	BCA assay	Days since LMP
Jais-2016	MM101	Ptid-MM101_Visit-3	Luteal	Luteal	19	43	Negative	5	Negative	110	0	Negative	RBC counts	Black	158214000	Eligible	Eligible	Eligible	MIP-3 α( pg/ml)	83.621	6364	CCL20	In	NA	6.385793391156455	Published	CVL	ELISA	BCA assay	Days since LMP
Jais-2016	MM102	Ptid-MM102_Visit-1	Follicular	Follicular	8	40	Negative	4.1	Negative	120	30	Trace	RBC counts	Hispanic White	183983000	Eligible	Eligible	Eligible	MIP-3 α( pg/ml)	53.287	6364	CCL20	In	NA	5.735711708113784	Published	CVL	ELISA	BCA assay	Days since LMP
Jais-2016	MM102	Ptid-MM102_Visit-2	Other	Periovulatory	15	40	Positive	4.7	Negative	40	0	Negative	RBC counts	Hispanic White	242817000	Eligible	Ineligible - days since LMP outside of allowed windows	Ineligible - days since LMP outside of allowed windows	MIP-3 α( pg/ml)	62.026	6364	CCL20	In	NA	5.954801184713429	Published	CVL	ELISA	BCA assay	Days since LMP
Jais-2016	MM102	Ptid-MM102_Visit-3	Luteal	Luteal	22	40	Negative	4.1	Negative	85	0	Negative	RBC counts	Hispanic White	876771000	Eligible	Eligible	Eligible	MIP-3 α( pg/ml)	171.943	6364	CCL20	In	NA	7.42578657303779	Published	CVL	ELISA	BCA assay	Days since LMP
Jais-2016	MM103	Ptid-MM103_Visit-1	Follicular	Follicular	9	23	Negative	4.1	Negative	30	0	Negative	RBC counts	Black	302628000	Eligible	Eligible	Eligible	MIP-3 α( pg/ml)	60.499	6364	CCL20	In	NA	5.918839390878493	Published	CVL	ELISA	BCA assay	Days since LMP
Jais-2016	MM103	Ptid-MM103_Visit-2	Other	Periovulatory	15	23	Negative	4.1	Negative	40	0	Negative	RBC counts	Black	210839000	Eligible	Ineligible - days since LMP outside of allowed windows	Ineligible - days since LMP outside of allowed windows	MIP-3 α( pg/ml)	50.366	6364	CCL20	In	NA	5.654378253532632	Published	CVL	ELISA	BCA assay	Days since LMP
Jais-2016	MM103	Ptid-MM103_Visit-3	Luteal	Luteal	22	23	Negative	4.1	Negative	50	90	Positive	RBC counts	Black	136366000	Eligible	Eligible	Eligible	MIP-3 α( pg/ml)	45.686	6364	CCL20	In	NA	5.513680228990211	Published	CVL	ELISA	BCA assay	Days since LMP
Jais-2016	MM104	Ptid-MM104_Visit-1	Follicular	Follicular	9	34	Negative	4.1	Negative	140	0	Negative	RBC counts	White	192886000	Eligible	Eligible	Eligible	MIP-3 α( pg/ml)	102.004	6364	CCL20	In	NA	6.672481917138299	Published	CVL	ELISA	BCA assay	Days since LMP
Jais-2016	MM104	Ptid-MM104_Visit-2	Other	Periovulatory	15	34	Negative	4.1	Negative	240	10	Trace	RBC counts	White	235615000	Eligible	Ineligible - days since LMP outside of allowed windows	Ineligible - days since LMP outside of allowed windows	MIP-3 α( pg/ml)	59.162	6364	CCL20	In	NA	5.886598919151764	Published	CVL	ELISA	BCA assay	Days since LMP
Jais-2016	MM104	Ptid-MM104_Visit-3	Luteal	Luteal	20	34	Negative	4.1	Negative	10	140	Positive	RBC counts	White	256113999.99999997	Eligible	Eligible	Eligible	MIP-3 α( pg/ml)	63.744	6364	CCL20	In	NA	5.994217647405994	Published	CVL	ELISA	BCA assay	Days since LMP
Jais-2016	MM105	Ptid-MM105_Visit-1	Follicular	Follicular	6	38	Negative	4.1	Negative	180	0	Negative	RBC counts	White	265274999.99999997	Eligible	Eligible	Eligible	MIP-3 α( pg/ml)	95.687	6364	CCL20	In	NA	6.580251028903784	Published	CVL	ELISA	BCA assay	Days since LMP
Jais-2016	MM105	Ptid-MM105_Visit-2	Other	Periovulatory	14	38	Negative	4.1	Negative	110	30	Trace	RBC counts	White	378067000	Eligible	Ineligible - days since LMP outside of allowed windows	Ineligible - days since LMP outside of allowed windows	MIP-3 α( pg/ml)	132.496	6364	CCL20	In	NA	7.049804995735306	Published	CVL	ELISA	BCA assay	Days since LMP
Jais-2016	MM105	Ptid-MM105_Visit-3	Luteal	Luteal	21	38	Negative	4.1	Negative	150	0	Negative	RBC counts	White	362952000	Eligible	Eligible	Eligible	MIP-3 α( pg/ml)	288.257	6364	CCL20	In	NA	8.171211832318434	Published	CVL	ELISA	BCA assay	Days since LMP
Jais-2016	MM106	Ptid-MM106_Visit-1	Follicular	Follicular	NA	26	Negative	4.4	Negative	500	10	Trace	RBC counts	White	268537000	Eligible	Eligible	Eligible	MIP-3 α( pg/ml)	838.619	6364	CCL20	In	NA	9.711871706454682	Published	CVL	ELISA	BCA assay	Days since LMP
Jais-2016	MM106	Ptid-MM106_Visit-2	Other	Periovulatory	14	26	Negative	4.1	Negative	45	0	Negative	RBC counts	White	149537000	Eligible	Ineligible - days since LMP outside of allowed windows	Ineligible - days since LMP outside of allowed windows	MIP-3 α( pg/ml)	458.984	6364	CCL20	In	NA	8.84230005251406	Published	CVL	ELISA	BCA assay	Days since LMP
Jais-2016	MM106	Ptid-MM106_Visit-3	Luteal	Luteal	21	26	Negative	4.1	Negative	210	0	Negative	RBC counts	White	406363000	Eligible	Eligible	Eligible	MIP-3 α( pg/ml)	271.829	6364	CCL20	In	NA	8.08655556760321	Published	CVL	ELISA	BCA assay	Days since LMP
Jais-2016	MM107	Ptid-MM107_Visit-1	Follicular	Follicular	7	28	Negative	4.7	Negative	1880	150	Positive	RBC counts	White	264798000	Eligible	Eligible	Eligible	MIP-3 α( pg/ml)	439.071	6364	CCL20	In	NA	8.77831043947983	Published	CVL	ELISA	BCA assay	Days since LMP
Jais-2016	MM107	Ptid-MM107_Visit-2	Other	Periovulatory	14	28	Negative	5	Positive	620	15	Trace	RBC counts	White	105834000	Eligible	Ineligible - days since LMP outside of allowed windows	Ineligible - days since LMP outside of allowed windows	MIP-3 α( pg/ml)	344.054	6364	CCL20	In	NA	8.426491206499103	Published	CVL	ELISA	BCA assay	Days since LMP
Jais-2016	MM107	Ptid-MM107_Visit-3	Luteal	Luteal	20	28	Negative	4.4	Negative	310	0	Negative	RBC counts	White	177006000	Eligible	Eligible	Eligible	MIP-3 α( pg/ml)	311.558	6364	CCL20	In	NA	8.283356951814525	Published	CVL	ELISA	BCA assay	Days since LMP
Jais-2016	MM108	Ptid-MM108_Visit-1	Follicular	Follicular	NA	47	Negative	4.1	Negative	300	380	Positive	RBC counts	Hawaiian/Pacific Islander	507685000	Eligible	Eligible	Eligible	MIP-3 α( pg/ml)	724.456	6364	CCL20	In	NA	9.500754259806131	Published	CVL	ELISA	BCA assay	Days since LMP
Jais-2016	MM108	Ptid-MM108_Visit-2	Other	Periovulatory	NA	47	Negative	4.1	Negative	10	0	Negative	RBC counts	Hawaiian/Pacific Islander	288610000	Eligible	Ineligible - days since LMP outside of allowed windows	Ineligible - days since LMP outside of allowed windows	MIP-3 α( pg/ml)	80.875	6364	CCL20	In	NA	6.337621901992508	Published	CVL	ELISA	BCA assay	Days since LMP
Jais-2016	MM108	Ptid-MM108_Visit-3	Luteal	Luteal	22	47	Negative	4.4	Negative	10	0	Negative	RBC counts	Hawaiian/Pacific Islander	144096000	Eligible	Eligible	Eligible	MIP-3 α( pg/ml)	102.659	6364	CCL20	In	NA	6.681716302230434	Published	CVL	ELISA	BCA assay	Days since LMP
Jais-2016	MM109	Ptid-MM109_Visit-1	Follicular	Follicular	8	43	Positive	5.3	Positive	90	280	Positive	RBC counts	Black	2773744000	Eligible	Eligible	Eligible	MIP-3 α( pg/ml)	478.367	6364	CCL20	In	NA	8.901974058870827	Published	CVL	ELISA	BCA assay	Days since LMP
Jais-2016	MM109	Ptid-MM109_Visit-2	Other	Periovulatory	NA	43	Negative	4.1	Negative	250	40	Trace	RBC counts	Black	996059000	Eligible	Ineligible - days since LMP outside of allowed windows	Ineligible - days since LMP outside of allowed windows	MIP-3 α( pg/ml)	231.64	6364	CCL20	In	NA	7.855740591715029	Published	CVL	ELISA	BCA assay	Days since LMP
Jais-2016	MM109	Ptid-MM109_Visit-3	Luteal	Luteal	20	44	Negative	3.6	Negative	20	10	Trace	RBC counts	Black	387064000	Eligible	Eligible	Eligible	MIP-3 α( pg/ml)	66.552	6364	CCL20	In	NA	6.056410117098548	Published	CVL	ELISA	BCA assay	Days since LMP
Jais-2016	MM110	Ptid-MM110_Visit-1	Follicular	Follicular	9	40	Negative	4.1	Negative	460	0	Negative	RBC counts	Hispanic Black	255788000	Eligible	Eligible	Eligible	MIP-3 α( pg/ml)	200.778	6364	CCL20	In	NA	7.6494573862061745	Published	CVL	ELISA	BCA assay	Days since LMP
Jais-2016	MM110	Ptid-MM110_Visit-2	Other	Periovulatory	12	40	Positive	5	Negative	250	30	Trace	RBC counts	Hispanic Black	184382000	Eligible	Ineligible - days since LMP outside of allowed windows	Ineligible - days since LMP outside of allowed windows	MIP-3 α( pg/ml)	213.444	6364	CCL20	In	NA	7.737713798170028	Published	CVL	ELISA	BCA assay	Days since LMP
Jais-2016	MM110	Ptid-MM110_Visit-3	Luteal	Luteal	19	40	Positive	5	Negative	20	0	Negative	RBC counts	Hispanic Black	71188000	Eligible	Eligible	Eligible	MIP-3 α( pg/ml)	360.434	6364	CCL20	In	NA	8.493591297812356	Published	CVL	ELISA	BCA assay	Days since LMP
Jais-2016	MM111	Ptid-MM111_Visit-1	Follicular	Follicular	7	29	Positive	4.7	Negative	50	20	Trace	RBC counts	Black	380204000	Eligible	Eligible	Eligible	MIP-3 α( pg/ml)	146.328	6364	CCL20	In	NA	7.1930620467155375	Published	CVL	ELISA	BCA assay	Days since LMP
Jais-2016	MM111	Ptid-MM111_Visit-2	Other	Periovulatory	NA	29	Positive	5	Negative	320	30	Trace	RBC counts	Black	333594000	Eligible	Ineligible - days since LMP outside of allowed windows	Ineligible - days since LMP outside of allowed windows	MIP-3 α( pg/ml)	346.954	6364	CCL20	In	NA	8.438600589261158	Published	CVL	ELISA	BCA assay	Days since LMP
Jais-2016	MM111	Ptid-MM111_Visit-3	Luteal	Luteal	19	29	Positive	5	Negative	450	20	Trace	RBC counts	Black	356962000	Eligible	Eligible	Eligible	MIP-3 α( pg/ml)	233.087	6364	CCL20	In	NA	7.864724732814924	Published	CVL	ELISA	BCA assay	Days since LMP
Jais-2016	MM112	Ptid-MM112_Visit-1	Follicular	Follicular	8	23	Positive	5	Negative	1250	40	Trace	RBC counts	Black	65238000	Eligible	Eligible	Eligible	MIP-3 α( pg/ml)	225.871	6364	CCL20	In	NA	7.819355242082037	Published	CVL	ELISA	BCA assay	Days since LMP
Jais-2016	MM112	Ptid-MM112_Visit-2	Other	Periovulatory	15	23	Positive	5	Negative	400	20	Trace	RBC counts	Black	128566000	Eligible	Ineligible - days since LMP outside of allowed windows	Ineligible - days since LMP outside of allowed windows	MIP-3 α( pg/ml)	108.601	6364	CCL20	In	NA	6.762893577340559	Published	CVL	ELISA	BCA assay	Days since LMP
Jais-2016	MM112	Ptid-MM112_Visit-3	Luteal	Luteal	22	23	Positive	5	Negative	400	0	Negative	RBC counts	Black	107851000	Eligible	Eligible	Eligible	MIP-3 α( pg/ml)	77.636	6364	CCL20	In	NA	6.278653883613546	Published	CVL	ELISA	BCA assay	Days since LMP
Jais-2016	MM115	Ptid-MM115_Visit-1	Follicular	Follicular	NA	30	Negative	4.4	Negative	150	10	Trace	RBC counts	Hispanic White	156153000	Eligible	Eligible	Eligible	MIP-3 α( pg/ml)	71.322	6364	CCL20	In	NA	6.1562752542387384	Published	CVL	ELISA	BCA assay	Days since LMP
Jais-2016	MM115	Ptid-MM115_Visit-2	Other	Periovulatory	15	30	Negative	3.6	Negative	150	20	Trace	RBC counts	Hispanic White	203808000	Eligible	Ineligible - days since LMP outside of allowed windows	Ineligible - days since LMP outside of allowed windows	MIP-3 α( pg/ml)	93.331	6364	CCL20	In	NA	6.5442844483969385	Published	CVL	ELISA	BCA assay	Days since LMP
Jais-2016	MM115	Ptid-MM115_Visit-3	Luteal	Luteal	20	30	Negative	4.1	Negative	280	20	Trace	RBC counts	Hispanic White	155806000	Eligible	Eligible	Eligible	MIP-3 α( pg/ml)	315.885	6364	CCL20	In	NA	8.303255621195028	Published	CVL	ELISA	BCA assay	Days since LMP
Jais-2016	MM116	Ptid-MM116_Visit-1	Follicular	Follicular	9	39	Negative	4.1	Negative	10	0	Negative	RBC counts	White	74686000	Eligible	Eligible	Eligible	MIP-3 α( pg/ml)	54.83	6364	CCL20	In	NA	5.776893568522074	Published	CVL	ELISA	BCA assay	Days since LMP
Jais-2016	MM116	Ptid-MM116_Visit-2	Other	Periovulatory	12	39	Negative	4.1	Negative	20	170	Positive	RBC counts	White	46259000	Eligible	Ineligible - days since LMP outside of allowed windows	Ineligible - days since LMP outside of allowed windows	MIP-3 α( pg/ml)	72.963	6364	CCL20	In	NA	6.189093144512592	Published	CVL	ELISA	BCA assay	Days since LMP
Jais-2016	MM116	Ptid-MM116_Visit-3	Luteal	Luteal	19	39	Negative	4.1	Negative	10	0	Negative	RBC counts	White	109739000	Eligible	Eligible	Eligible	MIP-3 α( pg/ml)	41.378	6364	CCL20	In	NA	5.37079200930198	Published	CVL	ELISA	BCA assay	Days since LMP
Jais-2016	MM117	Ptid-MM117_Visit-1	Follicular	Follicular	7	41	Negative	4.1	Negative	1000	50	Trace	RBC counts	White	418958000	Eligible	Eligible	Eligible	MIP-3 α( pg/ml)	171.844	6364	CCL20	In	NA	7.4249556701066375	Published	CVL	ELISA	BCA assay	Days since LMP
Jais-2016	MM117	Ptid-MM117_Visit-2	Other	Periovulatory	12	41	Negative	4.1	Negative	450	50	Trace	RBC counts	White	303769000	Eligible	Ineligible - days since LMP outside of allowed windows	Ineligible - days since LMP outside of allowed windows	MIP-3 α( pg/ml)	64.928	6364	CCL20	In	NA	6.020768865094571	Published	CVL	ELISA	BCA assay	Days since LMP
Jais-2016	MM117	Ptid-MM117_Visit-3	Luteal	Luteal	NA	41	Negative	4.1	Negative	200	10	Trace	RBC counts	White	256649000	Eligible	Eligible	Eligible	MIP-3 α( pg/ml)	74.543	6364	CCL20	In	NA	6.220000976712766	Published	CVL	ELISA	BCA assay	Days since LMP
Jais-2016	MM118	Ptid-MM118_Visit-1	Follicular	Follicular	NA	41	Negative	4.1	Negative	10	30	Trace	RBC counts	White	122122000	Eligible	Eligible	Eligible	MIP-3 α( pg/ml)	77.696	6364	CCL20	In	NA	6.279768421593595	Published	CVL	ELISA	BCA assay	Days since LMP
Jais-2016	MM118	Ptid-MM118_Visit-2	Other	Periovulatory	NA	41	Negative	4.1	Negative	10	0	Negative	RBC counts	White	101352000	Eligible	Ineligible - days since LMP outside of allowed windows	Ineligible - days since LMP outside of allowed windows	MIP-3 α( pg/ml)	56.843	6364	CCL20	In	NA	5.828910792517125	Published	CVL	ELISA	BCA assay	Days since LMP
Jais-2016	MM118	Ptid-MM118_Visit-3	Luteal	Luteal	NA	41	Positive	5	Negative	30	0	Negative	RBC counts	White	189266000	Eligible	Eligible	Eligible	MIP-3 α( pg/ml)	17.523	6364	CCL20	In	NA	4.13117788550052	Published	CVL	ELISA	BCA assay	Days since LMP
Jais-2016	MM120	Ptid-MM120_Visit-1	Follicular	Follicular	5	48	Negative	5	Positive	40	3750	Positive	RBC counts	White	649927000	Eligible	Eligible	Eligible	MIP-3 α( pg/ml)	14.659	6364	CCL20	In	NA	3.8737147846995867	Published	CVL	ELISA	BCA assay	Days since LMP
Jais-2016	MM120	Ptid-MM120_Visit-2	Other	Periovulatory	12	48	Positive	4.7	Positive	100	0	Negative	RBC counts	White	90363000	Eligible	Ineligible - days since LMP outside of allowed windows	Ineligible - days since LMP outside of allowed windows	MIP-3 α( pg/ml)	7.3295	6364	CCL20	Below	NA	2.8737147846995867	Published	CVL	ELISA	BCA assay	Days since LMP
Jais-2016	MM120	Ptid-MM120_Visit-3	Luteal	Luteal	19	48	Positive	4.7	Negative	140	10	Trace	RBC counts	White	96423000	Eligible	Eligible	Eligible	MIP-3 α( pg/ml)	7.3295	6364	CCL20	Below	NA	2.8737147846995867	Published	CVL	ELISA	BCA assay	Days since LMP
Jais-2016	MM122	Ptid-MM122_Visit-1	Follicular	Follicular	9	40	Negative	4.1	Negative	20	0	Negative	RBC counts	White	133652999.99999999	Eligible	Eligible	Eligible	MIP-3 α( pg/ml)	122.296	6364	CCL20	In	NA	6.93423340742141	Published	CVL	ELISA	BCA assay	Days since LMP
Jais-2016	MM122	Ptid-MM122_Visit-2	Other	Periovulatory	15	39	Negative	4.4	Negative	10	10	Trace	RBC counts	White	56151000	Eligible	Ineligible - days since LMP outside of allowed windows	Ineligible - days since LMP outside of allowed windows	MIP-3 α( pg/ml)	7.3295	6364	CCL20	Below	NA	2.8737147846995867	Published	CVL	ELISA	BCA assay	Days since LMP
Jais-2016	MM122	Ptid-MM122_Visit-3	Luteal	Luteal	21	39	Negative	4.7	Negative	350	10	Trace	RBC counts	White	133294999.99999999	Eligible	Eligible	Eligible	MIP-3 α( pg/ml)	94.202	6364	CCL20	In	NA	6.55768578486822	Published	CVL	ELISA	BCA assay	Days since LMP
Jais-2016	MM123	Ptid-MM123_Visit-1	Follicular	Follicular	8	24	Negative	4.7	Negative	10	0	Negative	RBC counts	Asian White	74576000	Eligible	Eligible	Eligible	MIP-3 α( pg/ml)	48.479	6364	CCL20	In	NA	5.599288034830232	Published	CVL	ELISA	BCA assay	Days since LMP
Jais-2016	MM123	Ptid-MM123_Visit-2	Other	Periovulatory	12	24	Negative	4.1	Negative	120	0	Negative	RBC counts	Asian White	126619000	Eligible	Ineligible - days since LMP outside of allowed windows	Ineligible - days since LMP outside of allowed windows	MIP-3 α( pg/ml)	53.319	6364	CCL20	In	NA	5.736577817764179	Published	CVL	ELISA	BCA assay	Days since LMP
Jais-2016	MM123	Ptid-MM123_Visit-3	Luteal	Luteal	NA	23	Negative	4.1	Negative	20	0	Negative	RBC counts	Asian White	106855000	Eligible	Eligible	Eligible	MIP-3 α( pg/ml)	7.3295	6364	CCL20	Below	NA	2.8737147846995867	Published	CVL	ELISA	BCA assay	Days since LMP
Jais-2016	MM124	Ptid-MM124_Visit-1	Follicular	Follicular	7	26	Positive	5	Negative	440	2570	Positive	RBC counts	White	194281000	Eligible	Eligible	Eligible	MIP-3 α( pg/ml)	281.61	6364	CCL20	In	NA	8.137554754908509	Published	CVL	ELISA	BCA assay	Days since LMP
Jais-2016	MM124	Ptid-MM124_Visit-2	Other	Periovulatory	14	26	Positive	4.7	NA	4550	100	Positive	RBC counts	White	346205000	Eligible	Ineligible - days since LMP outside of allowed windows	Ineligible - days since LMP outside of allowed windows	MIP-3 α( pg/ml)	478.92	6364	CCL20	In	NA	8.903640874457704	Published	CVL	ELISA	BCA assay	Days since LMP
Jais-2016	MM124	Ptid-MM124_Visit-3	Luteal	Luteal	22	26	Positive	5	Negative	2420	50	Trace	RBC counts	White	224984000	Eligible	Eligible	Eligible	MIP-3 α( pg/ml)	542.716	6364	CCL20	In	NA	9.084053631678529	Published	CVL	ELISA	BCA assay	Days since LMP
Jais-2016	MM101	Ptid-MM101_Visit-1	Follicular	Follicular	7	43	Positive	5	Negative	60	0	Negative	RBC counts	Black	133104000.00000001	Eligible	Eligible	Eligible	IL-8( pg/ml)	93.091	3576	CXCL8	In	NA	6.54056979024389	Published	CVL	ELISA	BCA assay	Days since LMP
Jais-2016	MM101	Ptid-MM101_Visit-2	Other	Periovulatory	13	43	Negative	4.4	Negative	40	0	Negative	RBC counts	Black	151644000	Eligible	Ineligible - days since LMP outside of allowed windows	Ineligible - days since LMP outside of allowed windows	IL-8( pg/ml)	8.128	3576	CXCL8	Below	NA	3.022900402110079	Published	CVL	ELISA	BCA assay	Days since LMP
Jais-2016	MM101	Ptid-MM101_Visit-3	Luteal	Luteal	19	43	Negative	5	Negative	110	0	Negative	RBC counts	Black	158214000	Eligible	Eligible	Eligible	IL-8( pg/ml)	54.184	3576	CXCL8	In	NA	5.759794995757513	Published	CVL	ELISA	BCA assay	Days since LMP
Jais-2016	MM102	Ptid-MM102_Visit-1	Follicular	Follicular	8	40	Negative	4.1	Negative	120	30	Trace	RBC counts	Hispanic White	183983000	Eligible	Eligible	Eligible	IL-8( pg/ml)	34.727	3576	CXCL8	In	NA	5.117985879288195	Published	CVL	ELISA	BCA assay	Days since LMP
Jais-2016	MM102	Ptid-MM102_Visit-2	Other	Periovulatory	15	40	Positive	4.7	Negative	40	0	Negative	RBC counts	Hispanic White	242817000	Eligible	Ineligible - days since LMP outside of allowed windows	Ineligible - days since LMP outside of allowed windows	IL-8( pg/ml)	8.128	3576	CXCL8	Below	NA	3.022900402110079	Published	CVL	ELISA	BCA assay	Days since LMP
Jais-2016	MM102	Ptid-MM102_Visit-3	Luteal	Luteal	22	40	Negative	4.1	Negative	85	0	Negative	RBC counts	Hispanic White	876771000	Eligible	Eligible	Eligible	IL-8( pg/ml)	275.708	3576	CXCL8	In	NA	8.106997319266025	Published	CVL	ELISA	BCA assay	Days since LMP
Jais-2016	MM103	Ptid-MM103_Visit-1	Follicular	Follicular	9	23	Negative	4.1	Negative	30	0	Negative	RBC counts	Black	302628000	Eligible	Eligible	Eligible	IL-8( pg/ml)	82.273	3576	CXCL8	In	NA	6.362347145739844	Published	CVL	ELISA	BCA assay	Days since LMP
Jais-2016	MM103	Ptid-MM103_Visit-2	Other	Periovulatory	15	23	Negative	4.1	Negative	40	0	Negative	RBC counts	Black	210839000	Eligible	Ineligible - days since LMP outside of allowed windows	Ineligible - days since LMP outside of allowed windows	IL-8( pg/ml)	36.889	3576	CXCL8	In	NA	5.205118775365059	Published	CVL	ELISA	BCA assay	Days since LMP
Jais-2016	MM103	Ptid-MM103_Visit-3	Luteal	Luteal	22	23	Negative	4.1	Negative	50	90	Positive	RBC counts	Black	136366000	Eligible	Eligible	Eligible	IL-8( pg/ml)	103.911	3576	CXCL8	In	NA	6.699204575541789	Published	CVL	ELISA	BCA assay	Days since LMP
Jais-2016	MM104	Ptid-MM104_Visit-1	Follicular	Follicular	9	34	Negative	4.1	Negative	140	0	Negative	RBC counts	White	192886000	Eligible	Eligible	Eligible	IL-8( pg/ml)	75.784	3576	CXCL8	In	NA	6.243821384481482	Published	CVL	ELISA	BCA assay	Days since LMP
Jais-2016	MM104	Ptid-MM104_Visit-2	Other	Periovulatory	15	34	Negative	4.1	Negative	240	10	Trace	RBC counts	White	235615000	Eligible	Ineligible - days since LMP outside of allowed windows	Ineligible - days since LMP outside of allowed windows	IL-8( pg/ml)	127.787	3576	CXCL8	In	NA	6.997597265578483	Published	CVL	ELISA	BCA assay	Days since LMP
Jais-2016	MM104	Ptid-MM104_Visit-3	Luteal	Luteal	20	34	Negative	4.1	Negative	10	140	Positive	RBC counts	White	256113999.99999997	Eligible	Eligible	Eligible	IL-8( pg/ml)	86.607	3576	CXCL8	In	NA	6.436411730199126	Published	CVL	ELISA	BCA assay	Days since LMP
Jais-2016	MM105	Ptid-MM105_Visit-1	Follicular	Follicular	6	38	Negative	4.1	Negative	180	0	Negative	RBC counts	White	265274999.99999997	Eligible	Eligible	Eligible	IL-8( pg/ml)	23.866	3576	CXCL8	In	NA	4.576884882348737	Published	CVL	ELISA	BCA assay	Days since LMP
Jais-2016	MM105	Ptid-MM105_Visit-2	Other	Periovulatory	14	38	Negative	4.1	Negative	110	30	Trace	RBC counts	White	378067000	Eligible	Ineligible - days since LMP outside of allowed windows	Ineligible - days since LMP outside of allowed windows	IL-8( pg/ml)	93.088	3576	CXCL8	In	NA	6.540523296438219	Published	CVL	ELISA	BCA assay	Days since LMP
Jais-2016	MM105	Ptid-MM105_Visit-3	Luteal	Luteal	21	38	Negative	4.1	Negative	150	0	Negative	RBC counts	White	362952000	Eligible	Eligible	Eligible	IL-8( pg/ml)	140.85	3576	CXCL8	In	NA	7.138015753487569	Published	CVL	ELISA	BCA assay	Days since LMP
Jais-2016	MM106	Ptid-MM106_Visit-1	Follicular	Follicular	NA	26	Negative	4.4	Negative	500	10	Trace	RBC counts	White	268537000	Eligible	Eligible	Eligible	IL-8( pg/ml)	1909.318	3576	CXCL8	In	NA	10.898841690607632	Published	CVL	ELISA	BCA assay	Days since LMP
Jais-2016	MM106	Ptid-MM106_Visit-2	Other	Periovulatory	14	26	Negative	4.1	Negative	45	0	Negative	RBC counts	White	149537000	Eligible	Ineligible - days since LMP outside of allowed windows	Ineligible - days since LMP outside of allowed windows	IL-8( pg/ml)	583.709	3576	CXCL8	In	NA	9.189105502564463	Published	CVL	ELISA	BCA assay	Days since LMP
Jais-2016	MM106	Ptid-MM106_Visit-3	Luteal	Luteal	21	26	Negative	4.1	Negative	210	0	Negative	RBC counts	White	406363000	Eligible	Eligible	Eligible	IL-8( pg/ml)	1063.964	3576	CXCL8	In	NA	10.055233621685282	Published	CVL	ELISA	BCA assay	Days since LMP
Jais-2016	MM107	Ptid-MM107_Visit-1	Follicular	Follicular	7	28	Negative	4.7	Negative	1880	150	Positive	RBC counts	White	264798000	Eligible	Eligible	Eligible	IL-8( pg/ml)	3152.012	3576	CXCL8	In	NA	11.62205731193973	Published	CVL	ELISA	BCA assay	Days since LMP
Jais-2016	MM107	Ptid-MM107_Visit-2	Other	Periovulatory	14	28	Negative	5	Positive	620	15	Trace	RBC counts	White	105834000	Eligible	Ineligible - days since LMP outside of allowed windows	Ineligible - days since LMP outside of allowed windows	IL-8( pg/ml)	2940.392	3576	CXCL8	In	NA	11.521792786239695	Published	CVL	ELISA	BCA assay	Days since LMP
Jais-2016	MM107	Ptid-MM107_Visit-3	Luteal	Luteal	20	28	Negative	4.4	Negative	310	0	Negative	RBC counts	White	177006000	Eligible	Eligible	Eligible	IL-8( pg/ml)	264.487	3576	CXCL8	In	NA	8.047053002864704	Published	CVL	ELISA	BCA assay	Days since LMP
Jais-2016	MM108	Ptid-MM108_Visit-1	Follicular	Follicular	NA	47	Negative	4.1	Negative	300	380	Positive	RBC counts	Hawaiian/Pacific Islander	507685000	Eligible	Eligible	Eligible	IL-8( pg/ml)	1897.35	3576	CXCL8	In	NA	10.889770118755997	Published	CVL	ELISA	BCA assay	Days since LMP
Jais-2016	MM108	Ptid-MM108_Visit-2	Other	Periovulatory	NA	47	Negative	4.1	Negative	10	0	Negative	RBC counts	Hawaiian/Pacific Islander	288610000	Eligible	Ineligible - days since LMP outside of allowed windows	Ineligible - days since LMP outside of allowed windows	IL-8( pg/ml)	516.512	3576	CXCL8	In	NA	9.012658057043922	Published	CVL	ELISA	BCA assay	Days since LMP
Jais-2016	MM108	Ptid-MM108_Visit-3	Luteal	Luteal	22	47	Negative	4.4	Negative	10	0	Negative	RBC counts	Hawaiian/Pacific Islander	144096000	Eligible	Eligible	Eligible	IL-8( pg/ml)	164.11	3576	CXCL8	In	NA	7.358519341550474	Published	CVL	ELISA	BCA assay	Days since LMP
Jais-2016	MM109	Ptid-MM109_Visit-1	Follicular	Follicular	8	43	Positive	5.3	Positive	90	280	Positive	RBC counts	Black	2773744000	Eligible	Eligible	Eligible	IL-8( pg/ml)	5635.477	3576	CXCL8	In	NA	12.460322013322177	Published	CVL	ELISA	BCA assay	Days since LMP
Jais-2016	MM109	Ptid-MM109_Visit-2	Other	Periovulatory	NA	43	Negative	4.1	Negative	250	40	Trace	RBC counts	Black	996059000	Eligible	Ineligible - days since LMP outside of allowed windows	Ineligible - days since LMP outside of allowed windows	IL-8( pg/ml)	760.33	3576	CXCL8	In	NA	9.570481905741339	Published	CVL	ELISA	BCA assay	Days since LMP
Jais-2016	MM109	Ptid-MM109_Visit-3	Luteal	Luteal	20	44	Negative	3.6	Negative	20	10	Trace	RBC counts	Black	387064000	Eligible	Eligible	Eligible	IL-8( pg/ml)	642.993	3576	CXCL8	In	NA	9.328659221386646	Published	CVL	ELISA	BCA assay	Days since LMP
Jais-2016	MM110	Ptid-MM110_Visit-1	Follicular	Follicular	9	40	Negative	4.1	Negative	460	0	Negative	RBC counts	Hispanic Black	255788000	Eligible	Eligible	Eligible	IL-8( pg/ml)	45.536	3576	CXCL8	In	NA	5.508935661864395	Published	CVL	ELISA	BCA assay	Days since LMP
Jais-2016	MM110	Ptid-MM110_Visit-2	Other	Periovulatory	12	40	Positive	5	Negative	250	30	Trace	RBC counts	Hispanic Black	184382000	Eligible	Ineligible - days since LMP outside of allowed windows	Ineligible - days since LMP outside of allowed windows	IL-8( pg/ml)	112.595	3576	CXCL8	In	NA	6.814998952935618	Published	CVL	ELISA	BCA assay	Days since LMP
Jais-2016	MM110	Ptid-MM110_Visit-3	Luteal	Luteal	19	40	Positive	5	Negative	20	0	Negative	RBC counts	Hispanic Black	71188000	Eligible	Eligible	Eligible	IL-8( pg/ml)	30.39	3576	CXCL8	In	NA	4.92552476974757	Published	CVL	ELISA	BCA assay	Days since LMP
Jais-2016	MM111	Ptid-MM111_Visit-1	Follicular	Follicular	7	29	Positive	4.7	Negative	50	20	Trace	RBC counts	Black	380204000	Eligible	Eligible	Eligible	IL-8( pg/ml)	989.434	3576	CXCL8	In	NA	9.95045966556861	Published	CVL	ELISA	BCA assay	Days since LMP
Jais-2016	MM111	Ptid-MM111_Visit-2	Other	Periovulatory	NA	29	Positive	5	Negative	320	30	Trace	RBC counts	Black	333594000	Eligible	Ineligible - days since LMP outside of allowed windows	Ineligible - days since LMP outside of allowed windows	IL-8( pg/ml)	978.547	3576	CXCL8	In	NA	9.934497335505194	Published	CVL	ELISA	BCA assay	Days since LMP
Jais-2016	MM111	Ptid-MM111_Visit-3	Luteal	Luteal	19	29	Positive	5	Negative	450	20	Trace	RBC counts	Black	356962000	Eligible	Eligible	Eligible	IL-8( pg/ml)	1071.844	3576	CXCL8	In	NA	10.065879230752891	Published	CVL	ELISA	BCA assay	Days since LMP
Jais-2016	MM112	Ptid-MM112_Visit-1	Follicular	Follicular	8	23	Positive	5	Negative	1250	40	Trace	RBC counts	Black	65238000	Eligible	Eligible	Eligible	IL-8( pg/ml)	534.899	3576	CXCL8	In	NA	9.063122696325886	Published	CVL	ELISA	BCA assay	Days since LMP
Jais-2016	MM112	Ptid-MM112_Visit-2	Other	Periovulatory	15	23	Positive	5	Negative	400	20	Trace	RBC counts	Black	128566000	Eligible	Ineligible - days since LMP outside of allowed windows	Ineligible - days since LMP outside of allowed windows	IL-8( pg/ml)	1561.464	3576	CXCL8	In	NA	10.608683592656385	Published	CVL	ELISA	BCA assay	Days since LMP
Jais-2016	MM112	Ptid-MM112_Visit-3	Luteal	Luteal	22	23	Positive	5	Negative	400	0	Negative	RBC counts	Black	107851000	Eligible	Eligible	Eligible	IL-8( pg/ml)	643.078	3576	CXCL8	In	NA	9.32884992482161	Published	CVL	ELISA	BCA assay	Days since LMP
Jais-2016	MM115	Ptid-MM115_Visit-1	Follicular	Follicular	NA	30	Negative	4.4	Negative	150	10	Trace	RBC counts	Hispanic White	156153000	Eligible	Eligible	Eligible	IL-8( pg/ml)	181.52	3576	CXCL8	In	NA	7.503984703897613	Published	CVL	ELISA	BCA assay	Days since LMP
Jais-2016	MM115	Ptid-MM115_Visit-2	Other	Periovulatory	15	30	Negative	3.6	Negative	150	20	Trace	RBC counts	Hispanic White	203808000	Eligible	Ineligible - days since LMP outside of allowed windows	Ineligible - days since LMP outside of allowed windows	IL-8( pg/ml)	143.115	3576	CXCL8	In	NA	7.161031079809245	Published	CVL	ELISA	BCA assay	Days since LMP
Jais-2016	MM115	Ptid-MM115_Visit-3	Luteal	Luteal	20	30	Negative	4.1	Negative	280	20	Trace	RBC counts	Hispanic White	155806000	Eligible	Eligible	Eligible	IL-8( pg/ml)	465.147	3576	CXCL8	In	NA	8.861542911707987	Published	CVL	ELISA	BCA assay	Days since LMP
Jais-2016	MM116	Ptid-MM116_Visit-1	Follicular	Follicular	9	39	Negative	4.1	Negative	10	0	Negative	RBC counts	White	74686000	Eligible	Eligible	Eligible	IL-8( pg/ml)	26.057	3576	CXCL8	In	NA	4.703599087685808	Published	CVL	ELISA	BCA assay	Days since LMP
Jais-2016	MM116	Ptid-MM116_Visit-2	Other	Periovulatory	12	39	Negative	4.1	Negative	20	170	Positive	RBC counts	White	46259000	Eligible	Ineligible - days since LMP outside of allowed windows	Ineligible - days since LMP outside of allowed windows	IL-8( pg/ml)	16.256	3576	CXCL8	In	NA	4.0229004021100785	Published	CVL	ELISA	BCA assay	Days since LMP
Jais-2016	MM116	Ptid-MM116_Visit-3	Luteal	Luteal	19	39	Negative	4.1	Negative	10	0	Negative	RBC counts	White	109739000	Eligible	Eligible	Eligible	IL-8( pg/ml)	8.128	3576	CXCL8	Below	NA	3.022900402110079	Published	CVL	ELISA	BCA assay	Days since LMP
Jais-2016	MM117	Ptid-MM117_Visit-1	Follicular	Follicular	7	41	Negative	4.1	Negative	1000	50	Trace	RBC counts	White	418958000	Eligible	Eligible	Eligible	IL-8( pg/ml)	1591.863	3576	CXCL8	In	NA	10.636500463680918	Published	CVL	ELISA	BCA assay	Days since LMP
Jais-2016	MM117	Ptid-MM117_Visit-2	Other	Periovulatory	12	41	Negative	4.1	Negative	450	50	Trace	RBC counts	White	303769000	Eligible	Ineligible - days since LMP outside of allowed windows	Ineligible - days since LMP outside of allowed windows	IL-8( pg/ml)	209.6125	3576	CXCL8	In	NA	7.71158094267247	Published	CVL	ELISA	BCA assay	Days since LMP
Jais-2016	MM117	Ptid-MM117_Visit-3	Luteal	Luteal	NA	41	Negative	4.1	Negative	200	10	Trace	RBC counts	White	256649000	Eligible	Eligible	Eligible	IL-8( pg/ml)	388.673	3576	CXCL8	In	NA	8.602413081040615	Published	CVL	ELISA	BCA assay	Days since LMP
Jais-2016	MM118	Ptid-MM118_Visit-1	Follicular	Follicular	NA	41	Negative	4.1	Negative	10	30	Trace	RBC counts	White	122122000	Eligible	Eligible	Eligible	IL-8( pg/ml)	244.455	3576	CXCL8	In	NA	7.933425103819621	Published	CVL	ELISA	BCA assay	Days since LMP
Jais-2016	MM118	Ptid-MM118_Visit-2	Other	Periovulatory	NA	41	Negative	4.1	Negative	10	0	Negative	RBC counts	White	101352000	Eligible	Ineligible - days since LMP outside of allowed windows	Ineligible - days since LMP outside of allowed windows	IL-8( pg/ml)	383.031	3576	CXCL8	In	NA	8.58131734886074	Published	CVL	ELISA	BCA assay	Days since LMP
Jais-2016	MM118	Ptid-MM118_Visit-3	Luteal	Luteal	NA	41	Positive	5	Negative	30	0	Negative	RBC counts	White	189266000	Eligible	Eligible	Eligible	IL-8( pg/ml)	420.134	3576	CXCL8	In	NA	8.714705732672583	Published	CVL	ELISA	BCA assay	Days since LMP
Jais-2016	MM120	Ptid-MM120_Visit-1	Follicular	Follicular	5	48	Negative	5	Positive	40	3750	Positive	RBC counts	White	649927000	Eligible	Eligible	Eligible	IL-8( pg/ml)	10196.063	3576	CXCL8	In	NA	13.315724572253938	Published	CVL	ELISA	BCA assay	Days since LMP
Jais-2016	MM120	Ptid-MM120_Visit-2	Other	Periovulatory	12	48	Positive	4.7	Positive	100	0	Negative	RBC counts	White	90363000	Eligible	Ineligible - days since LMP outside of allowed windows	Ineligible - days since LMP outside of allowed windows	IL-8( pg/ml)	939.832	3576	CXCL8	In	NA	9.876259080151922	Published	CVL	ELISA	BCA assay	Days since LMP
Jais-2016	MM120	Ptid-MM120_Visit-3	Luteal	Luteal	19	48	Positive	4.7	Negative	140	10	Trace	RBC counts	White	96423000	Eligible	Eligible	Eligible	IL-8( pg/ml)	557.507	3576	CXCL8	In	NA	9.122846109250512	Published	CVL	ELISA	BCA assay	Days since LMP
Jais-2016	MM122	Ptid-MM122_Visit-1	Follicular	Follicular	9	40	Negative	4.1	Negative	20	0	Negative	RBC counts	White	133652999.99999999	Eligible	Eligible	Eligible	IL-8( pg/ml)	132.038	3576	CXCL8	In	NA	7.044809380888478	Published	CVL	ELISA	BCA assay	Days since LMP
Jais-2016	MM122	Ptid-MM122_Visit-2	Other	Periovulatory	15	39	Negative	4.4	Negative	10	10	Trace	RBC counts	White	56151000	Eligible	Ineligible - days since LMP outside of allowed windows	Ineligible - days since LMP outside of allowed windows	IL-8( pg/ml)	44.829	3576	CXCL8	In	NA	5.486360412452813	Published	CVL	ELISA	BCA assay	Days since LMP
Jais-2016	MM122	Ptid-MM122_Visit-3	Luteal	Luteal	21	39	Negative	4.7	Negative	350	10	Trace	RBC counts	White	133294999.99999999	Eligible	Eligible	Eligible	IL-8( pg/ml)	128.194	3576	CXCL8	In	NA	7.002184929322532	Published	CVL	ELISA	BCA assay	Days since LMP
Jais-2016	MM123	Ptid-MM123_Visit-1	Follicular	Follicular	8	24	Negative	4.7	Negative	10	0	Negative	RBC counts	Asian White	74576000	Eligible	Eligible	Eligible	IL-8( pg/ml)	108.986	3576	CXCL8	In	NA	6.767999012595408	Published	CVL	ELISA	BCA assay	Days since LMP
Jais-2016	MM123	Ptid-MM123_Visit-2	Other	Periovulatory	12	24	Negative	4.1	Negative	120	0	Negative	RBC counts	Asian White	126619000	Eligible	Ineligible - days since LMP outside of allowed windows	Ineligible - days since LMP outside of allowed windows	IL-8( pg/ml)	193.571	3576	CXCL8	In	NA	7.5967190200213315	Published	CVL	ELISA	BCA assay	Days since LMP
Jais-2016	MM123	Ptid-MM123_Visit-3	Luteal	Luteal	NA	23	Negative	4.1	Negative	20	0	Negative	RBC counts	Asian White	106855000	Eligible	Eligible	Eligible	IL-8( pg/ml)	29.322	3576	CXCL8	In	NA	4.873911605305743	Published	CVL	ELISA	BCA assay	Days since LMP
Jais-2016	MM124	Ptid-MM124_Visit-1	Follicular	Follicular	7	26	Positive	5	Negative	440	2570	Positive	RBC counts	White	194281000	Eligible	Eligible	Eligible	IL-8( pg/ml)	598.889	3576	CXCL8	In	NA	9.226144823858949	Published	CVL	ELISA	BCA assay	Days since LMP
Jais-2016	MM124	Ptid-MM124_Visit-2	Other	Periovulatory	14	26	Positive	4.7	NA	4550	100	Positive	RBC counts	White	346205000	Eligible	Ineligible - days since LMP outside of allowed windows	Ineligible - days since LMP outside of allowed windows	IL-8( pg/ml)	1176.218	3576	CXCL8	In	NA	10.19993975841777	Published	CVL	ELISA	BCA assay	Days since LMP
Jais-2016	MM124	Ptid-MM124_Visit-3	Luteal	Luteal	22	26	Positive	5	Negative	2420	50	Trace	RBC counts	White	224984000	Eligible	Eligible	Eligible	IL-8( pg/ml)	558.853	3576	CXCL8	In	NA	9.126325038029787	Published	CVL	ELISA	BCA assay	Days since LMP
Jais-2016	MM101	Ptid-MM101_Visit-1	Follicular	Follicular	7	43	Positive	5	Negative	60	0	Negative	RBC counts	Black	133104000.00000001	Eligible	Eligible	Eligible	Elafin(pg/ml)	356605.764	5266	PI3	In	NA	18.44397049660053	Published	CVL	ELISA	BCA assay	Days since LMP
Jais-2016	MM101	Ptid-MM101_Visit-2	Other	Periovulatory	13	43	Negative	4.4	Negative	40	0	Negative	RBC counts	Black	151644000	Eligible	Ineligible - days since LMP outside of allowed windows	Ineligible - days since LMP outside of allowed windows	Elafin(pg/ml)	361613.302	5266	PI3	In	NA	18.46408822292128	Published	CVL	ELISA	BCA assay	Days since LMP
Jais-2016	MM101	Ptid-MM101_Visit-3	Luteal	Luteal	19	43	Negative	5	Negative	110	0	Negative	RBC counts	Black	158214000	Eligible	Eligible	Eligible	Elafin(pg/ml)	511710.978	5266	PI3	In	NA	18.964969658998893	Published	CVL	ELISA	BCA assay	Days since LMP
Jais-2016	MM102	Ptid-MM102_Visit-1	Follicular	Follicular	8	40	Negative	4.1	Negative	120	30	Trace	RBC counts	Hispanic White	183983000	Eligible	Eligible	Eligible	Elafin(pg/ml)	178806.941	5266	PI3	In	NA	17.4480432151634	Published	CVL	ELISA	BCA assay	Days since LMP
Jais-2016	MM102	Ptid-MM102_Visit-2	Other	Periovulatory	15	40	Positive	4.7	Negative	40	0	Negative	RBC counts	Hispanic White	242817000	Eligible	Ineligible - days since LMP outside of allowed windows	Ineligible - days since LMP outside of allowed windows	Elafin(pg/ml)	286012.473	5266	PI3	In	NA	18.12571853872322	Published	CVL	ELISA	BCA assay	Days since LMP
Jais-2016	MM102	Ptid-MM102_Visit-3	Luteal	Luteal	22	40	Negative	4.1	Negative	85	0	Negative	RBC counts	Hispanic White	876771000	Eligible	Eligible	Eligible	Elafin(pg/ml)	938290.47	5266	PI3	In	NA	19.83967508668378	Published	CVL	ELISA	BCA assay	Days since LMP
Jais-2016	MM103	Ptid-MM103_Visit-1	Follicular	Follicular	9	23	Negative	4.1	Negative	30	0	Negative	RBC counts	Black	302628000	Eligible	Eligible	Eligible	Elafin(pg/ml)	424958.516	5266	PI3	In	NA	18.6969624881997	Published	CVL	ELISA	BCA assay	Days since LMP
Jais-2016	MM103	Ptid-MM103_Visit-2	Other	Periovulatory	15	23	Negative	4.1	Negative	40	0	Negative	RBC counts	Black	210839000	Eligible	Ineligible - days since LMP outside of allowed windows	Ineligible - days since LMP outside of allowed windows	Elafin(pg/ml)	434038.469	5266	PI3	In	NA	18.727463389401507	Published	CVL	ELISA	BCA assay	Days since LMP
Jais-2016	MM103	Ptid-MM103_Visit-3	Luteal	Luteal	22	23	Negative	4.1	Negative	50	90	Positive	RBC counts	Black	136366000	Eligible	Eligible	Eligible	Elafin(pg/ml)	438789.89	5266	PI3	In	NA	18.74317075994343	Published	CVL	ELISA	BCA assay	Days since LMP
Jais-2016	MM104	Ptid-MM104_Visit-1	Follicular	Follicular	9	34	Negative	4.1	Negative	140	0	Negative	RBC counts	White	192886000	Eligible	Eligible	Eligible	Elafin(pg/ml)	76051.09	5266	PI3	In	NA	16.21468130503144	Published	CVL	ELISA	BCA assay	Days since LMP
Jais-2016	MM104	Ptid-MM104_Visit-2	Other	Periovulatory	15	34	Negative	4.1	Negative	240	10	Trace	RBC counts	White	235615000	Eligible	Ineligible - days since LMP outside of allowed windows	Ineligible - days since LMP outside of allowed windows	Elafin(pg/ml)	46694.23	5266	PI3	In	NA	15.510956666857316	Published	CVL	ELISA	BCA assay	Days since LMP
Jais-2016	MM104	Ptid-MM104_Visit-3	Luteal	Luteal	20	34	Negative	4.1	Negative	10	140	Positive	RBC counts	White	256113999.99999997	Eligible	Eligible	Eligible	Elafin(pg/ml)	35385.339	5266	PI3	In	NA	15.110864120277292	Published	CVL	ELISA	BCA assay	Days since LMP
Jais-2016	MM105	Ptid-MM105_Visit-1	Follicular	Follicular	6	38	Negative	4.1	Negative	180	0	Negative	RBC counts	White	265274999.99999997	Eligible	Eligible	Eligible	Elafin(pg/ml)	498729.032	5266	PI3	In	NA	18.92789666200635	Published	CVL	ELISA	BCA assay	Days since LMP
Jais-2016	MM105	Ptid-MM105_Visit-2	Other	Periovulatory	14	38	Negative	4.1	Negative	110	30	Trace	RBC counts	White	378067000	Eligible	Ineligible - days since LMP outside of allowed windows	Ineligible - days since LMP outside of allowed windows	Elafin(pg/ml)	493855.26	5266	PI3	In	NA	18.913728750503303	Published	CVL	ELISA	BCA assay	Days since LMP
Jais-2016	MM105	Ptid-MM105_Visit-3	Luteal	Luteal	21	38	Negative	4.1	Negative	150	0	Negative	RBC counts	White	362952000	Eligible	Eligible	Eligible	Elafin(pg/ml)	574351.401	5266	PI3	In	NA	19.131574154477732	Published	CVL	ELISA	BCA assay	Days since LMP
Jais-2016	MM106	Ptid-MM106_Visit-1	Follicular	Follicular	NA	26	Negative	4.4	Negative	500	10	Trace	RBC counts	White	268537000	Eligible	Eligible	Eligible	Elafin(pg/ml)	133656.439	5266	PI3	In	NA	17.02816981661638	Published	CVL	ELISA	BCA assay	Days since LMP
Jais-2016	MM106	Ptid-MM106_Visit-2	Other	Periovulatory	14	26	Negative	4.1	Negative	45	0	Negative	RBC counts	White	149537000	Eligible	Ineligible - days since LMP outside of allowed windows	Ineligible - days since LMP outside of allowed windows	Elafin(pg/ml)	150973.397	5266	PI3	In	NA	17.203934829302113	Published	CVL	ELISA	BCA assay	Days since LMP
Jais-2016	MM106	Ptid-MM106_Visit-3	Luteal	Luteal	21	26	Negative	4.1	Negative	210	0	Negative	RBC counts	White	406363000	Eligible	Eligible	Eligible	Elafin(pg/ml)	128175.769	5266	PI3	In	NA	16.967764027753518	Published	CVL	ELISA	BCA assay	Days since LMP
Jais-2016	MM107	Ptid-MM107_Visit-1	Follicular	Follicular	7	28	Negative	4.7	Negative	1880	150	Positive	RBC counts	White	264798000	Eligible	Eligible	Eligible	Elafin(pg/ml)	399575.97	5266	PI3	In	NA	18.608110298297234	Published	CVL	ELISA	BCA assay	Days since LMP
Jais-2016	MM107	Ptid-MM107_Visit-2	Other	Periovulatory	14	28	Negative	5	Positive	620	15	Trace	RBC counts	White	105834000	Eligible	Ineligible - days since LMP outside of allowed windows	Ineligible - days since LMP outside of allowed windows	Elafin(pg/ml)	29220.918	5266	PI3	In	NA	14.834713881894961	Published	CVL	ELISA	BCA assay	Days since LMP
Jais-2016	MM107	Ptid-MM107_Visit-3	Luteal	Luteal	20	28	Negative	4.4	Negative	310	0	Negative	RBC counts	White	177006000	Eligible	Eligible	Eligible	Elafin(pg/ml)	572974.786	5266	PI3	In	NA	19.128112128404815	Published	CVL	ELISA	BCA assay	Days since LMP
Jais-2016	MM108	Ptid-MM108_Visit-1	Follicular	Follicular	NA	47	Negative	4.1	Negative	300	380	Positive	RBC counts	Hawaiian/Pacific Islander	507685000	Eligible	Eligible	Eligible	Elafin(pg/ml)	601666.692	5266	PI3	In	NA	19.19860496646052	Published	CVL	ELISA	BCA assay	Days since LMP
Jais-2016	MM108	Ptid-MM108_Visit-2	Other	Periovulatory	NA	47	Negative	4.1	Negative	10	0	Negative	RBC counts	Hawaiian/Pacific Islander	288610000	Eligible	Ineligible - days since LMP outside of allowed windows	Ineligible - days since LMP outside of allowed windows	Elafin(pg/ml)	559679.888	5266	PI3	In	NA	19.094242380105005	Published	CVL	ELISA	BCA assay	Days since LMP
Jais-2016	MM108	Ptid-MM108_Visit-3	Luteal	Luteal	22	47	Negative	4.4	Negative	10	0	Negative	RBC counts	Hawaiian/Pacific Islander	144096000	Eligible	Eligible	Eligible	Elafin(pg/ml)	466446.714	5266	PI3	In	NA	18.831352754144422	Published	CVL	ELISA	BCA assay	Days since LMP
Jais-2016	MM109	Ptid-MM109_Visit-1	Follicular	Follicular	8	43	Positive	5.3	Positive	90	280	Positive	RBC counts	Black	2773744000	Eligible	Eligible	Eligible	Elafin(pg/ml)	658169.805	5266	PI3	In	NA	19.32810031558154	Published	CVL	ELISA	BCA assay	Days since LMP
Jais-2016	MM109	Ptid-MM109_Visit-2	Other	Periovulatory	NA	43	Negative	4.1	Negative	250	40	Trace	RBC counts	Black	996059000	Eligible	Ineligible - days since LMP outside of allowed windows	Ineligible - days since LMP outside of allowed windows	Elafin(pg/ml)	760345.651	5266	PI3	In	NA	19.5362958872294	Published	CVL	ELISA	BCA assay	Days since LMP
Jais-2016	MM109	Ptid-MM109_Visit-3	Luteal	Luteal	20	44	Negative	3.6	Negative	20	10	Trace	RBC counts	Black	387064000	Eligible	Eligible	Eligible	Elafin(pg/ml)	1020856.887	5266	PI3	In	NA	19.96134919960745	Published	CVL	ELISA	BCA assay	Days since LMP
Jais-2016	MM110	Ptid-MM110_Visit-1	Follicular	Follicular	9	40	Negative	4.1	Negative	460	0	Negative	RBC counts	Hispanic Black	255788000	Eligible	Eligible	Eligible	Elafin(pg/ml)	350995.625	5266	PI3	In	NA	18.421093522544595	Published	CVL	ELISA	BCA assay	Days since LMP
Jais-2016	MM110	Ptid-MM110_Visit-2	Other	Periovulatory	12	40	Positive	5	Negative	250	30	Trace	RBC counts	Hispanic Black	184382000	Eligible	Ineligible - days since LMP outside of allowed windows	Ineligible - days since LMP outside of allowed windows	Elafin(pg/ml)	457883.631	5266	PI3	In	NA	18.804621465093092	Published	CVL	ELISA	BCA assay	Days since LMP
Jais-2016	MM110	Ptid-MM110_Visit-3	Luteal	Luteal	19	40	Positive	5	Negative	20	0	Negative	RBC counts	Hispanic Black	71188000	Eligible	Eligible	Eligible	Elafin(pg/ml)	220849.317	5266	PI3	In	NA	17.752702845133932	Published	CVL	ELISA	BCA assay	Days since LMP
Jais-2016	MM111	Ptid-MM111_Visit-1	Follicular	Follicular	7	29	Positive	4.7	Negative	50	20	Trace	RBC counts	Black	380204000	Eligible	Eligible	Eligible	Elafin(pg/ml)	937883.555	5266	PI3	In	NA	19.839049287313415	Published	CVL	ELISA	BCA assay	Days since LMP
Jais-2016	MM111	Ptid-MM111_Visit-2	Other	Periovulatory	NA	29	Positive	5	Negative	320	30	Trace	RBC counts	Black	333594000	Eligible	Ineligible - days since LMP outside of allowed windows	Ineligible - days since LMP outside of allowed windows	Elafin(pg/ml)	465403.415	5266	PI3	In	NA	18.828122271311333	Published	CVL	ELISA	BCA assay	Days since LMP
Jais-2016	MM111	Ptid-MM111_Visit-3	Luteal	Luteal	19	29	Positive	5	Negative	450	20	Trace	RBC counts	Black	356962000	Eligible	Eligible	Eligible	Elafin(pg/ml)	990318.836	5266	PI3	In	NA	19.9175335542368	Published	CVL	ELISA	BCA assay	Days since LMP
Jais-2016	MM112	Ptid-MM112_Visit-1	Follicular	Follicular	8	23	Positive	5	Negative	1250	40	Trace	RBC counts	Black	65238000	Eligible	Eligible	Eligible	Elafin(pg/ml)	51195.067	5266	PI3	In	NA	15.643717182792246	Published	CVL	ELISA	BCA assay	Days since LMP
Jais-2016	MM112	Ptid-MM112_Visit-2	Other	Periovulatory	15	23	Positive	5	Negative	400	20	Trace	RBC counts	Black	128566000	Eligible	Ineligible - days since LMP outside of allowed windows	Ineligible - days since LMP outside of allowed windows	Elafin(pg/ml)	56535.705	5266	PI3	In	NA	15.786874665786048	Published	CVL	ELISA	BCA assay	Days since LMP
Jais-2016	MM112	Ptid-MM112_Visit-3	Luteal	Luteal	22	23	Positive	5	Negative	400	0	Negative	RBC counts	Black	107851000	Eligible	Eligible	Eligible	Elafin(pg/ml)	47008.463	5266	PI3	In	NA	15.52063289014857	Published	CVL	ELISA	BCA assay	Days since LMP
Jais-2016	MM115	Ptid-MM115_Visit-1	Follicular	Follicular	NA	30	Negative	4.4	Negative	150	10	Trace	RBC counts	Hispanic White	156153000	Eligible	Eligible	Eligible	Elafin(pg/ml)	162915.038	5266	PI3	In	NA	17.313760253540853	Published	CVL	ELISA	BCA assay	Days since LMP
Jais-2016	MM115	Ptid-MM115_Visit-2	Other	Periovulatory	15	30	Negative	3.6	Negative	150	20	Trace	RBC counts	Hispanic White	203808000	Eligible	Ineligible - days since LMP outside of allowed windows	Ineligible - days since LMP outside of allowed windows	Elafin(pg/ml)	136185.962	5266	PI3	In	NA	17.05521847296476	Published	CVL	ELISA	BCA assay	Days since LMP
Jais-2016	MM115	Ptid-MM115_Visit-3	Luteal	Luteal	20	30	Negative	4.1	Negative	280	20	Trace	RBC counts	Hispanic White	155806000	Eligible	Eligible	Eligible	Elafin(pg/ml)	154953.885	5266	PI3	In	NA	17.241479401029032	Published	CVL	ELISA	BCA assay	Days since LMP
Jais-2016	MM116	Ptid-MM116_Visit-1	Follicular	Follicular	9	39	Negative	4.1	Negative	10	0	Negative	RBC counts	White	74686000	Eligible	Eligible	Eligible	Elafin(pg/ml)	129685.216	5266	PI3	In	NA	16.984654497440683	Published	CVL	ELISA	BCA assay	Days since LMP
Jais-2016	MM116	Ptid-MM116_Visit-2	Other	Periovulatory	12	39	Negative	4.1	Negative	20	170	Positive	RBC counts	White	46259000	Eligible	Ineligible - days since LMP outside of allowed windows	Ineligible - days since LMP outside of allowed windows	Elafin(pg/ml)	19876.667	5266	PI3	In	NA	14.278788239784491	Published	CVL	ELISA	BCA assay	Days since LMP
Jais-2016	MM116	Ptid-MM116_Visit-3	Luteal	Luteal	19	39	Negative	4.1	Negative	10	0	Negative	RBC counts	White	109739000	Eligible	Eligible	Eligible	Elafin(pg/ml)	139779.658	5266	PI3	In	NA	17.092794896395795	Published	CVL	ELISA	BCA assay	Days since LMP
Jais-2016	MM117	Ptid-MM117_Visit-1	Follicular	Follicular	7	41	Negative	4.1	Negative	1000	50	Trace	RBC counts	White	418958000	Eligible	Eligible	Eligible	Elafin(pg/ml)	113731.866	5266	PI3	In	NA	16.795277007287048	Published	CVL	ELISA	BCA assay	Days since LMP
Jais-2016	MM117	Ptid-MM117_Visit-2	Other	Periovulatory	12	41	Negative	4.1	Negative	450	50	Trace	RBC counts	White	303769000	Eligible	Ineligible - days since LMP outside of allowed windows	Ineligible - days since LMP outside of allowed windows	Elafin(pg/ml)	94664.499	5266	PI3	In	NA	16.530535868398907	Published	CVL	ELISA	BCA assay	Days since LMP
Jais-2016	MM117	Ptid-MM117_Visit-3	Luteal	Luteal	NA	41	Negative	4.1	Negative	200	10	Trace	RBC counts	White	256649000	Eligible	Eligible	Eligible	Elafin(pg/ml)	87388.358	5266	PI3	In	NA	16.415153474213536	Published	CVL	ELISA	BCA assay	Days since LMP
Jais-2016	MM118	Ptid-MM118_Visit-1	Follicular	Follicular	NA	41	Negative	4.1	Negative	10	30	Trace	RBC counts	White	122122000	Eligible	Eligible	Eligible	Elafin(pg/ml)	433030.552	5266	PI3	In	NA	18.724109290760502	Published	CVL	ELISA	BCA assay	Days since LMP
Jais-2016	MM118	Ptid-MM118_Visit-2	Other	Periovulatory	NA	41	Negative	4.1	Negative	10	0	Negative	RBC counts	White	101352000	Eligible	Ineligible - days since LMP outside of allowed windows	Ineligible - days since LMP outside of allowed windows	Elafin(pg/ml)	342308.393	5266	PI3	In	NA	18.384937140407214	Published	CVL	ELISA	BCA assay	Days since LMP
Jais-2016	MM118	Ptid-MM118_Visit-3	Luteal	Luteal	NA	41	Positive	5	Negative	30	0	Negative	RBC counts	White	189266000	Eligible	Eligible	Eligible	Elafin(pg/ml)	633915.405	5266	PI3	In	NA	19.273930802293666	Published	CVL	ELISA	BCA assay	Days since LMP
Jais-2016	MM120	Ptid-MM120_Visit-1	Follicular	Follicular	5	48	Negative	5	Positive	40	3750	Positive	RBC counts	White	649927000	Eligible	Eligible	Eligible	Elafin(pg/ml)	532528.318	5266	PI3	In	NA	19.022498719309382	Published	CVL	ELISA	BCA assay	Days since LMP
Jais-2016	MM120	Ptid-MM120_Visit-2	Other	Periovulatory	12	48	Positive	4.7	Positive	100	0	Negative	RBC counts	White	90363000	Eligible	Ineligible - days since LMP outside of allowed windows	Ineligible - days since LMP outside of allowed windows	Elafin(pg/ml)	1106639.517	5266	PI3	In	NA	20.077753916346968	Published	CVL	ELISA	BCA assay	Days since LMP
Jais-2016	MM120	Ptid-MM120_Visit-3	Luteal	Luteal	19	48	Positive	4.7	Negative	140	10	Trace	RBC counts	White	96423000	Eligible	Eligible	Eligible	Elafin(pg/ml)	1741406.064	5266	PI3	In	NA	20.73182122160197	Published	CVL	ELISA	BCA assay	Days since LMP
Jais-2016	MM122	Ptid-MM122_Visit-1	Follicular	Follicular	9	40	Negative	4.1	Negative	20	0	Negative	RBC counts	White	133652999.99999999	Eligible	Eligible	Eligible	Elafin(pg/ml)	759095.474	5266	PI3	In	NA	19.5339218241144	Published	CVL	ELISA	BCA assay	Days since LMP
Jais-2016	MM122	Ptid-MM122_Visit-2	Other	Periovulatory	15	39	Negative	4.4	Negative	10	10	Trace	RBC counts	White	56151000	Eligible	Ineligible - days since LMP outside of allowed windows	Ineligible - days since LMP outside of allowed windows	Elafin(pg/ml)	747423	5266	PI3	In	NA	19.51156543402835	Published	CVL	ELISA	BCA assay	Days since LMP
Jais-2016	MM122	Ptid-MM122_Visit-3	Luteal	Luteal	21	39	Negative	4.7	Negative	350	10	Trace	RBC counts	White	133294999.99999999	Eligible	Eligible	Eligible	Elafin(pg/ml)	1513163.206	5266	PI3	In	NA	20.52913617075094	Published	CVL	ELISA	BCA assay	Days since LMP
Jais-2016	MM123	Ptid-MM123_Visit-1	Follicular	Follicular	8	24	Negative	4.7	Negative	10	0	Negative	RBC counts	Asian White	74576000	Eligible	Eligible	Eligible	Elafin(pg/ml)	268756.316	5266	PI3	In	NA	18.035939134087027	Published	CVL	ELISA	BCA assay	Days since LMP
Jais-2016	MM123	Ptid-MM123_Visit-2	Other	Periovulatory	12	24	Negative	4.1	Negative	120	0	Negative	RBC counts	Asian White	126619000	Eligible	Ineligible - days since LMP outside of allowed windows	Ineligible - days since LMP outside of allowed windows	Elafin(pg/ml)	340390.98	5266	PI3	In	NA	18.376833282078536	Published	CVL	ELISA	BCA assay	Days since LMP
Jais-2016	MM123	Ptid-MM123_Visit-3	Luteal	Luteal	NA	23	Negative	4.1	Negative	20	0	Negative	RBC counts	Asian White	106855000	Eligible	Eligible	Eligible	Elafin(pg/ml)	275565.56	5266	PI3	In	NA	18.07203606668088	Published	CVL	ELISA	BCA assay	Days since LMP
Jais-2016	MM124	Ptid-MM124_Visit-1	Follicular	Follicular	7	26	Positive	5	Negative	440	2570	Positive	RBC counts	White	194281000	Eligible	Eligible	Eligible	Elafin(pg/ml)	346692.953	5266	PI3	In	NA	18.403298986560834	Published	CVL	ELISA	BCA assay	Days since LMP
Jais-2016	MM124	Ptid-MM124_Visit-2	Other	Periovulatory	14	26	Positive	4.7	NA	4550	100	Positive	RBC counts	White	346205000	Eligible	Ineligible - days since LMP outside of allowed windows	Ineligible - days since LMP outside of allowed windows	Elafin(pg/ml)	1404512.36	5266	PI3	In	NA	20.42163788985986	Published	CVL	ELISA	BCA assay	Days since LMP
Jais-2016	MM124	Ptid-MM124_Visit-3	Luteal	Luteal	22	26	Positive	5	Negative	2420	50	Trace	RBC counts	White	224984000	Eligible	Eligible	Eligible	Elafin(pg/ml)	671420.26	5266	PI3	In	NA	19.356856545223444	Published	CVL	ELISA	BCA assay	Days since LMP
Jais-2016	MM101	Ptid-MM101_Visit-1	Follicular	Follicular	7	43	Positive	5	Negative	60	0	Negative	RBC counts	Black	133104000.00000001	Eligible	Eligible	Eligible	TNF-α( pg/ml)	77.962	7124	TNF	In	NA	6.284699196169046	Published	CVL	ELISA	BCA assay	Days since LMP
Jais-2016	MM101	Ptid-MM101_Visit-2	Other	Periovulatory	13	43	Negative	4.4	Negative	40	0	Negative	RBC counts	Black	151644000	Eligible	Ineligible - days since LMP outside of allowed windows	Ineligible - days since LMP outside of allowed windows	TNF-α( pg/ml)	60.475	7124	TNF	In	NA	5.918266959092563	Published	CVL	ELISA	BCA assay	Days since LMP
Jais-2016	MM101	Ptid-MM101_Visit-3	Luteal	Luteal	19	43	Negative	5	Negative	110	0	Negative	RBC counts	Black	158214000	Eligible	Eligible	Eligible	TNF-α( pg/ml)	62.759	7124	TNF	In	NA	5.971750459517549	Published	CVL	ELISA	BCA assay	Days since LMP
Jais-2016	MM102	Ptid-MM102_Visit-1	Follicular	Follicular	8	40	Negative	4.1	Negative	120	30	Trace	RBC counts	Hispanic White	183983000	Eligible	Eligible	Eligible	TNF-α( pg/ml)	14.239	7124	TNF	In	NA	3.831775924780178	Published	CVL	ELISA	BCA assay	Days since LMP
Jais-2016	MM102	Ptid-MM102_Visit-2	Other	Periovulatory	15	40	Positive	4.7	Negative	40	0	Negative	RBC counts	Hispanic White	242817000	Eligible	Ineligible - days since LMP outside of allowed windows	Ineligible - days since LMP outside of allowed windows	TNF-α( pg/ml)	25.603	7124	TNF	In	NA	4.678240961032315	Published	CVL	ELISA	BCA assay	Days since LMP
Jais-2016	MM102	Ptid-MM102_Visit-3	Luteal	Luteal	22	40	Negative	4.1	Negative	85	0	Negative	RBC counts	Hispanic White	876771000	Eligible	Eligible	Eligible	TNF-α( pg/ml)	8.182	7124	TNF	In	NA	3.032453537225959	Published	CVL	ELISA	BCA assay	Days since LMP
Jais-2016	MM103	Ptid-MM103_Visit-1	Follicular	Follicular	9	23	Negative	4.1	Negative	30	0	Negative	RBC counts	Black	302628000	Eligible	Eligible	Eligible	TNF-α( pg/ml)	77.97	7124	TNF	In	NA	6.284847229418632	Published	CVL	ELISA	BCA assay	Days since LMP
Jais-2016	MM103	Ptid-MM103_Visit-2	Other	Periovulatory	15	23	Negative	4.1	Negative	40	0	Negative	RBC counts	Black	210839000	Eligible	Ineligible - days since LMP outside of allowed windows	Ineligible - days since LMP outside of allowed windows	TNF-α( pg/ml)	67.31	7124	TNF	In	NA	6.072748951560641	Published	CVL	ELISA	BCA assay	Days since LMP
Jais-2016	MM103	Ptid-MM103_Visit-3	Luteal	Luteal	22	23	Negative	4.1	Negative	50	90	Positive	RBC counts	Black	136366000	Eligible	Eligible	Eligible	TNF-α( pg/ml)	39.991	7124	TNF	In	NA	5.321603451979465	Published	CVL	ELISA	BCA assay	Days since LMP
Jais-2016	MM104	Ptid-MM104_Visit-1	Follicular	Follicular	9	34	Negative	4.1	Negative	140	0	Negative	RBC counts	White	192886000	Eligible	Eligible	Eligible	TNF-α( pg/ml)	24.839	7124	TNF	In	NA	4.63453518776615	Published	CVL	ELISA	BCA assay	Days since LMP
Jais-2016	MM104	Ptid-MM104_Visit-2	Other	Periovulatory	15	34	Negative	4.1	Negative	240	10	Trace	RBC counts	White	235615000	Eligible	Ineligible - days since LMP outside of allowed windows	Ineligible - days since LMP outside of allowed windows	TNF-α( pg/ml)	4.017	7124	TNF	In	NA	2.00611846138338	Published	CVL	ELISA	BCA assay	Days since LMP
Jais-2016	MM104	Ptid-MM104_Visit-3	Luteal	Luteal	20	34	Negative	4.1	Negative	10	140	Positive	RBC counts	White	256113999.99999997	Eligible	Eligible	Eligible	TNF-α( pg/ml)	48.331	7124	TNF	In	NA	5.59487694026578	Published	CVL	ELISA	BCA assay	Days since LMP
Jais-2016	MM105	Ptid-MM105_Visit-1	Follicular	Follicular	6	38	Negative	4.1	Negative	180	0	Negative	RBC counts	White	265274999.99999997	Eligible	Eligible	Eligible	TNF-α( pg/ml)	81.858	7124	TNF	In	NA	6.355051513374563	Published	CVL	ELISA	BCA assay	Days since LMP
Jais-2016	MM105	Ptid-MM105_Visit-2	Other	Periovulatory	14	38	Negative	4.1	Negative	110	30	Trace	RBC counts	White	378067000	Eligible	Ineligible - days since LMP outside of allowed windows	Ineligible - days since LMP outside of allowed windows	TNF-α( pg/ml)	71.113	7124	TNF	In	NA	6.152041414523124	Published	CVL	ELISA	BCA assay	Days since LMP
Jais-2016	MM105	Ptid-MM105_Visit-3	Luteal	Luteal	21	38	Negative	4.1	Negative	150	0	Negative	RBC counts	White	362952000	Eligible	Eligible	Eligible	TNF-α( pg/ml)	65.794	7124	TNF	In	NA	6.039884120110378	Published	CVL	ELISA	BCA assay	Days since LMP
Jais-2016	MM106	Ptid-MM106_Visit-1	Follicular	Follicular	NA	26	Negative	4.4	Negative	500	10	Trace	RBC counts	White	268537000	Eligible	Eligible	Eligible	TNF-α( pg/ml)	55.566	7124	TNF	In	NA	5.79613048439535	Published	CVL	ELISA	BCA assay	Days since LMP
Jais-2016	MM106	Ptid-MM106_Visit-2	Other	Periovulatory	14	26	Negative	4.1	Negative	45	0	Negative	RBC counts	White	149537000	Eligible	Ineligible - days since LMP outside of allowed windows	Ineligible - days since LMP outside of allowed windows	TNF-α( pg/ml)	63.539	7124	TNF	In	NA	5.989570479455708	Published	CVL	ELISA	BCA assay	Days since LMP
Jais-2016	MM106	Ptid-MM106_Visit-3	Luteal	Luteal	21	26	Negative	4.1	Negative	210	0	Negative	RBC counts	White	406363000	Eligible	Eligible	Eligible	TNF-α( pg/ml)	87.834	7124	TNF	In	NA	6.456707601121492	Published	CVL	ELISA	BCA assay	Days since LMP
Jais-2016	MM107	Ptid-MM107_Visit-1	Follicular	Follicular	7	28	Negative	4.7	Negative	1880	150	Positive	RBC counts	White	264798000	Eligible	Eligible	Eligible	TNF-α( pg/ml)	8.181	7124	TNF	In	NA	3.0322772009743324	Published	CVL	ELISA	BCA assay	Days since LMP
Jais-2016	MM107	Ptid-MM107_Visit-2	Other	Periovulatory	14	28	Negative	5	Positive	620	15	Trace	RBC counts	White	105834000	Eligible	Ineligible - days since LMP outside of allowed windows	Ineligible - days since LMP outside of allowed windows	TNF-α( pg/ml)	74.541	7124	TNF	In	NA	6.2199622684666505	Published	CVL	ELISA	BCA assay	Days since LMP
Jais-2016	MM107	Ptid-MM107_Visit-3	Luteal	Luteal	20	28	Negative	4.4	Negative	310	0	Negative	RBC counts	White	177006000	Eligible	Eligible	Eligible	TNF-α( pg/ml)	45.298	7124	TNF	In	NA	5.501375448607464	Published	CVL	ELISA	BCA assay	Days since LMP
Jais-2016	MM108	Ptid-MM108_Visit-1	Follicular	Follicular	NA	47	Negative	4.1	Negative	300	380	Positive	RBC counts	Hawaiian/Pacific Islander	507685000	Eligible	Eligible	Eligible	TNF-α( pg/ml)	85.662	7124	TNF	In	NA	6.420583455940718	Published	CVL	ELISA	BCA assay	Days since LMP
Jais-2016	MM108	Ptid-MM108_Visit-2	Other	Periovulatory	NA	47	Negative	4.1	Negative	10	0	Negative	RBC counts	Hawaiian/Pacific Islander	288610000	Eligible	Ineligible - days since LMP outside of allowed windows	Ineligible - days since LMP outside of allowed windows	TNF-α( pg/ml)	38.749	7124	TNF	In	NA	5.276087173954067	Published	CVL	ELISA	BCA assay	Days since LMP
Jais-2016	MM108	Ptid-MM108_Visit-3	Luteal	Luteal	22	47	Negative	4.4	Negative	10	0	Negative	RBC counts	Hawaiian/Pacific Islander	144096000	Eligible	Eligible	Eligible	TNF-α( pg/ml)	51.851	7124	TNF	In	NA	5.696299908055639	Published	CVL	ELISA	BCA assay	Days since LMP
Jais-2016	MM109	Ptid-MM109_Visit-1	Follicular	Follicular	8	43	Positive	5.3	Positive	90	280	Positive	RBC counts	Black	2773744000	Eligible	Eligible	Eligible	TNF-α( pg/ml)	2.0085	7124	TNF	Below	NA	1.0061184613833798	Published	CVL	ELISA	BCA assay	Days since LMP
Jais-2016	MM109	Ptid-MM109_Visit-2	Other	Periovulatory	NA	43	Negative	4.1	Negative	250	40	Trace	RBC counts	Black	996059000	Eligible	Ineligible - days since LMP outside of allowed windows	Ineligible - days since LMP outside of allowed windows	TNF-α( pg/ml)	53.316	7124	TNF	In	NA	5.736496642069073	Published	CVL	ELISA	BCA assay	Days since LMP
Jais-2016	MM109	Ptid-MM109_Visit-3	Luteal	Luteal	20	44	Negative	3.6	Negative	20	10	Trace	RBC counts	Black	387064000	Eligible	Eligible	Eligible	TNF-α( pg/ml)	55.577	7124	TNF	In	NA	5.796416056055312	Published	CVL	ELISA	BCA assay	Days since LMP
Jais-2016	MM110	Ptid-MM110_Visit-1	Follicular	Follicular	9	40	Negative	4.1	Negative	460	0	Negative	RBC counts	Hispanic Black	255788000	Eligible	Eligible	Eligible	TNF-α( pg/ml)	30.147	7124	TNF	In	NA	4.913942538125009	Published	CVL	ELISA	BCA assay	Days since LMP
Jais-2016	MM110	Ptid-MM110_Visit-2	Other	Periovulatory	12	40	Positive	5	Negative	250	30	Trace	RBC counts	Hispanic Black	184382000	Eligible	Ineligible - days since LMP outside of allowed windows	Ineligible - days since LMP outside of allowed windows	TNF-α( pg/ml)	64.279	7124	TNF	In	NA	6.006275579807915	Published	CVL	ELISA	BCA assay	Days since LMP
Jais-2016	MM110	Ptid-MM110_Visit-3	Luteal	Luteal	19	40	Positive	5	Negative	20	0	Negative	RBC counts	Hispanic Black	71188000	Eligible	Eligible	Eligible	TNF-α( pg/ml)	43.782	7124	TNF	In	NA	5.452265954481078	Published	CVL	ELISA	BCA assay	Days since LMP
Jais-2016	MM111	Ptid-MM111_Visit-1	Follicular	Follicular	7	29	Positive	4.7	Negative	50	20	Trace	RBC counts	Black	380204000	Eligible	Eligible	Eligible	TNF-α( pg/ml)	46.8	7124	TNF	In	NA	5.548436624696042	Published	CVL	ELISA	BCA assay	Days since LMP
Jais-2016	MM111	Ptid-MM111_Visit-2	Other	Periovulatory	NA	29	Positive	5	Negative	320	30	Trace	RBC counts	Black	333594000	Eligible	Ineligible - days since LMP outside of allowed windows	Ineligible - days since LMP outside of allowed windows	TNF-α( pg/ml)	49.71	7124	TNF	In	NA	5.635464198167884	Published	CVL	ELISA	BCA assay	Days since LMP
Jais-2016	MM111	Ptid-MM111_Visit-3	Luteal	Luteal	19	29	Positive	5	Negative	450	20	Trace	RBC counts	Black	356962000	Eligible	Eligible	Eligible	TNF-α( pg/ml)	27.282	7124	TNF	In	NA	4.769877504803609	Published	CVL	ELISA	BCA assay	Days since LMP
Jais-2016	MM112	Ptid-MM112_Visit-1	Follicular	Follicular	8	23	Positive	5	Negative	1250	40	Trace	RBC counts	Black	65238000	Eligible	Eligible	Eligible	TNF-α( pg/ml)	57.373	7124	TNF	In	NA	5.842300052514061	Published	CVL	ELISA	BCA assay	Days since LMP
Jais-2016	MM112	Ptid-MM112_Visit-2	Other	Periovulatory	15	23	Positive	5	Negative	400	20	Trace	RBC counts	Black	128566000	Eligible	Ineligible - days since LMP outside of allowed windows	Ineligible - days since LMP outside of allowed windows	TNF-α( pg/ml)	44.498	7124	TNF	In	NA	5.475668589282713	Published	CVL	ELISA	BCA assay	Days since LMP
Jais-2016	MM112	Ptid-MM112_Visit-3	Luteal	Luteal	22	23	Positive	5	Negative	400	0	Negative	RBC counts	Black	107851000	Eligible	Eligible	Eligible	TNF-α( pg/ml)	74.842	7124	TNF	In	NA	6.225776207067454	Published	CVL	ELISA	BCA assay	Days since LMP
Jais-2016	MM115	Ptid-MM115_Visit-1	Follicular	Follicular	NA	30	Negative	4.4	Negative	150	10	Trace	RBC counts	Hispanic White	156153000	Eligible	Eligible	Eligible	TNF-α( pg/ml)	39.895	7124	TNF	In	NA	5.318136041154173	Published	CVL	ELISA	BCA assay	Days since LMP
Jais-2016	MM115	Ptid-MM115_Visit-2	Other	Periovulatory	15	30	Negative	3.6	Negative	150	20	Trace	RBC counts	Hispanic White	203808000	Eligible	Ineligible - days since LMP outside of allowed windows	Ineligible - days since LMP outside of allowed windows	TNF-α( pg/ml)	69.321	7124	TNF	In	NA	6.115220561339209	Published	CVL	ELISA	BCA assay	Days since LMP
Jais-2016	MM115	Ptid-MM115_Visit-3	Luteal	Luteal	20	30	Negative	4.1	Negative	280	20	Trace	RBC counts	Hispanic White	155806000	Eligible	Eligible	Eligible	TNF-α( pg/ml)	68.362	7124	TNF	In	NA	6.095122700032981	Published	CVL	ELISA	BCA assay	Days since LMP
Jais-2016	MM116	Ptid-MM116_Visit-1	Follicular	Follicular	9	39	Negative	4.1	Negative	10	0	Negative	RBC counts	White	74686000	Eligible	Eligible	Eligible	TNF-α( pg/ml)	23.328	7124	TNF	In	NA	4.54399071966485	Published	CVL	ELISA	BCA assay	Days since LMP
Jais-2016	MM116	Ptid-MM116_Visit-2	Other	Periovulatory	12	39	Negative	4.1	Negative	20	170	Positive	RBC counts	White	46259000	Eligible	Ineligible - days since LMP outside of allowed windows	Ineligible - days since LMP outside of allowed windows	TNF-α( pg/ml)	2.0085	7124	TNF	Below	NA	1.0061184613833798	Published	CVL	ELISA	BCA assay	Days since LMP
Jais-2016	MM116	Ptid-MM116_Visit-3	Luteal	Luteal	19	39	Negative	4.1	Negative	10	0	Negative	RBC counts	White	109739000	Eligible	Eligible	Eligible	TNF-α( pg/ml)	35.447	7124	TNF	In	NA	5.147591627337548	Published	CVL	ELISA	BCA assay	Days since LMP
Jais-2016	MM117	Ptid-MM117_Visit-1	Follicular	Follicular	7	41	Negative	4.1	Negative	1000	50	Trace	RBC counts	White	418958000	Eligible	Eligible	Eligible	TNF-α( pg/ml)	32.075	7124	TNF	In	NA	5.00337736020232	Published	CVL	ELISA	BCA assay	Days since LMP
Jais-2016	MM117	Ptid-MM117_Visit-2	Other	Periovulatory	12	41	Negative	4.1	Negative	450	50	Trace	RBC counts	White	303769000	Eligible	Ineligible - days since LMP outside of allowed windows	Ineligible - days since LMP outside of allowed windows	TNF-α( pg/ml)	2.0085	7124	TNF	Below	NA	1.0061184613833798	Published	CVL	ELISA	BCA assay	Days since LMP
Jais-2016	MM117	Ptid-MM117_Visit-3	Luteal	Luteal	NA	41	Negative	4.1	Negative	200	10	Trace	RBC counts	White	256649000	Eligible	Eligible	Eligible	TNF-α( pg/ml)	44.369	7124	TNF	In	NA	5.47148013257787	Published	CVL	ELISA	BCA assay	Days since LMP
Jais-2016	MM118	Ptid-MM118_Visit-1	Follicular	Follicular	NA	41	Negative	4.1	Negative	10	30	Trace	RBC counts	White	122122000	Eligible	Eligible	Eligible	TNF-α( pg/ml)	39.895	7124	TNF	In	NA	5.318136041154173	Published	CVL	ELISA	BCA assay	Days since LMP
Jais-2016	MM118	Ptid-MM118_Visit-2	Other	Periovulatory	NA	41	Negative	4.1	Negative	10	0	Negative	RBC counts	White	101352000	Eligible	Ineligible - days since LMP outside of allowed windows	Ineligible - days since LMP outside of allowed windows	TNF-α( pg/ml)	27.282	7124	TNF	In	NA	4.769877504803609	Published	CVL	ELISA	BCA assay	Days since LMP
Jais-2016	MM118	Ptid-MM118_Visit-3	Luteal	Luteal	NA	41	Positive	5	Negative	30	0	Negative	RBC counts	White	189266000	Eligible	Eligible	Eligible	TNF-α( pg/ml)	14.67	7124	TNF	In	NA	3.8747969658986654	Published	CVL	ELISA	BCA assay	Days since LMP
Jais-2016	MM120	Ptid-MM120_Visit-1	Follicular	Follicular	5	48	Negative	5	Positive	40	3750	Positive	RBC counts	White	649927000	Eligible	Eligible	Eligible	TNF-α( pg/ml)	2.0085	7124	TNF	Below	NA	1.0061184613833798	Published	CVL	ELISA	BCA assay	Days since LMP
Jais-2016	MM120	Ptid-MM120_Visit-2	Other	Periovulatory	12	48	Positive	4.7	Positive	100	0	Negative	RBC counts	White	90363000	Eligible	Ineligible - days since LMP outside of allowed windows	Ineligible - days since LMP outside of allowed windows	TNF-α( pg/ml)	68.719	7124	TNF	In	NA	6.10263713739491	Published	CVL	ELISA	BCA assay	Days since LMP
Jais-2016	MM120	Ptid-MM120_Visit-3	Luteal	Luteal	19	48	Positive	4.7	Negative	140	10	Trace	RBC counts	White	96423000	Eligible	Eligible	Eligible	TNF-α( pg/ml)	51.059	7124	TNF	In	NA	5.674093377458706	Published	CVL	ELISA	BCA assay	Days since LMP
Jais-2016	MM122	Ptid-MM122_Visit-1	Follicular	Follicular	9	40	Negative	4.1	Negative	20	0	Negative	RBC counts	White	133652999.99999999	Eligible	Eligible	Eligible	TNF-α( pg/ml)	79.637	7124	TNF	In	NA	6.315366969302845	Published	CVL	ELISA	BCA assay	Days since LMP
Jais-2016	MM122	Ptid-MM122_Visit-2	Other	Periovulatory	15	39	Negative	4.4	Negative	10	10	Trace	RBC counts	White	56151000	Eligible	Ineligible - days since LMP outside of allowed windows	Ineligible - days since LMP outside of allowed windows	TNF-α( pg/ml)	91.355	7124	TNF	In	NA	6.513411786824949	Published	CVL	ELISA	BCA assay	Days since LMP
Jais-2016	MM122	Ptid-MM122_Visit-3	Luteal	Luteal	21	39	Negative	4.7	Negative	350	10	Trace	RBC counts	White	133294999.99999999	Eligible	Eligible	Eligible	TNF-α( pg/ml)	76.67	7124	TNF	In	NA	6.260590274730996	Published	CVL	ELISA	BCA assay	Days since LMP
Jais-2016	MM123	Ptid-MM123_Visit-1	Follicular	Follicular	8	24	Negative	4.7	Negative	10	0	Negative	RBC counts	Asian White	74576000	Eligible	Eligible	Eligible	TNF-α( pg/ml)	99.278	7124	TNF	In	NA	6.633402146907351	Published	CVL	ELISA	BCA assay	Days since LMP
Jais-2016	MM123	Ptid-MM123_Visit-2	Other	Periovulatory	12	24	Negative	4.1	Negative	120	0	Negative	RBC counts	Asian White	126619000	Eligible	Ineligible - days since LMP outside of allowed windows	Ineligible - days since LMP outside of allowed windows	TNF-α( pg/ml)	81.671	7124	TNF	In	NA	6.351751987415972	Published	CVL	ELISA	BCA assay	Days since LMP
Jais-2016	MM123	Ptid-MM123_Visit-3	Luteal	Luteal	NA	23	Negative	4.1	Negative	20	0	Negative	RBC counts	Asian White	106855000	Eligible	Eligible	Eligible	TNF-α( pg/ml)	106.011	7124	TNF	In	NA	6.728070160431895	Published	CVL	ELISA	BCA assay	Days since LMP
Jais-2016	MM124	Ptid-MM124_Visit-1	Follicular	Follicular	7	26	Positive	5	Negative	440	2570	Positive	RBC counts	White	194281000	Eligible	Eligible	Eligible	TNF-α( pg/ml)	122.408	7124	TNF	In	NA	6.9355540385174494	Published	CVL	ELISA	BCA assay	Days since LMP
Jais-2016	MM124	Ptid-MM124_Visit-2	Other	Periovulatory	14	26	Positive	4.7	NA	4550	100	Positive	RBC counts	White	346205000	Eligible	Ineligible - days since LMP outside of allowed windows	Ineligible - days since LMP outside of allowed windows	TNF-α( pg/ml)	2.0085	7124	TNF	Below	NA	1.0061184613833798	Published	CVL	ELISA	BCA assay	Days since LMP
Jais-2016	MM124	Ptid-MM124_Visit-3	Luteal	Luteal	22	26	Positive	5	Negative	2420	50	Trace	RBC counts	White	224984000	Eligible	Eligible	Eligible	TNF-α( pg/ml)	93.276	7124	TNF	In	NA	6.54343401696032	Published	CVL	ELISA	BCA assay	Days since LMP
Jais-2016	MM101	Ptid-MM101_Visit-1	Follicular	Follicular	7	43	Positive	5	Negative	60	0	Negative	RBC counts	Black	133104000.00000001	Eligible	Eligible	Eligible	Human BD-2(pg/ml)	691.246	1673	DEFB4A	In	NA	9.43305541677218	Published	CVL	ELISA	BCA assay	Days since LMP
Jais-2016	MM101	Ptid-MM101_Visit-2	Other	Periovulatory	13	43	Negative	4.4	Negative	40	0	Negative	RBC counts	Black	151644000	Eligible	Ineligible - days since LMP outside of allowed windows	Ineligible - days since LMP outside of allowed windows	Human BD-2(pg/ml)	812.28	1673	DEFB4A	In	NA	9.665833312480876	Published	CVL	ELISA	BCA assay	Days since LMP
Jais-2016	MM101	Ptid-MM101_Visit-3	Luteal	Luteal	19	43	Negative	5	Negative	110	0	Negative	RBC counts	Black	158214000	Eligible	Eligible	Eligible	Human BD-2(pg/ml)	1021.951	1673	DEFB4A	In	NA	9.997110308969196	Published	CVL	ELISA	BCA assay	Days since LMP
Jais-2016	MM102	Ptid-MM102_Visit-1	Follicular	Follicular	8	40	Negative	4.1	Negative	120	30	Trace	RBC counts	Hispanic White	183983000	Eligible	Eligible	Eligible	Human BD-2(pg/ml)	765.373	1673	DEFB4A	In	NA	9.580019197845202	Published	CVL	ELISA	BCA assay	Days since LMP
Jais-2016	MM102	Ptid-MM102_Visit-2	Other	Periovulatory	15	40	Positive	4.7	Negative	40	0	Negative	RBC counts	Hispanic White	242817000	Eligible	Ineligible - days since LMP outside of allowed windows	Ineligible - days since LMP outside of allowed windows	Human BD-2(pg/ml)	1632.397	1673	DEFB4A	In	NA	10.672776249005203	Published	CVL	ELISA	BCA assay	Days since LMP
Jais-2016	MM102	Ptid-MM102_Visit-3	Luteal	Luteal	22	40	Negative	4.1	Negative	85	0	Negative	RBC counts	Hispanic White	876771000	Eligible	Eligible	Eligible	Human BD-2(pg/ml)	12601.076	1673	DEFB4A	In	NA	13.621259309590936	Published	CVL	ELISA	BCA assay	Days since LMP
Jais-2016	MM103	Ptid-MM103_Visit-1	Follicular	Follicular	9	23	Negative	4.1	Negative	30	0	Negative	RBC counts	Black	302628000	Eligible	Eligible	Eligible	Human BD-2(pg/ml)	28392.986	1673	DEFB4A	In	NA	14.793246960237704	Published	CVL	ELISA	BCA assay	Days since LMP
Jais-2016	MM103	Ptid-MM103_Visit-2	Other	Periovulatory	15	23	Negative	4.1	Negative	40	0	Negative	RBC counts	Black	210839000	Eligible	Ineligible - days since LMP outside of allowed windows	Ineligible - days since LMP outside of allowed windows	Human BD-2(pg/ml)	13464.357	1673	DEFB4A	In	NA	13.716857714100412	Published	CVL	ELISA	BCA assay	Days since LMP
Jais-2016	MM103	Ptid-MM103_Visit-3	Luteal	Luteal	22	23	Negative	4.1	Negative	50	90	Positive	RBC counts	Black	136366000	Eligible	Eligible	Eligible	Human BD-2(pg/ml)	7201.25	1673	DEFB4A	In	NA	12.814031637366591	Published	CVL	ELISA	BCA assay	Days since LMP
Jais-2016	MM104	Ptid-MM104_Visit-1	Follicular	Follicular	9	34	Negative	4.1	Negative	140	0	Negative	RBC counts	White	192886000	Eligible	Eligible	Eligible	Human BD-2(pg/ml)	8416.244	1673	DEFB4A	In	NA	13.0389608158711	Published	CVL	ELISA	BCA assay	Days since LMP
Jais-2016	MM104	Ptid-MM104_Visit-2	Other	Periovulatory	15	34	Negative	4.1	Negative	240	10	Trace	RBC counts	White	235615000	Eligible	Ineligible - days since LMP outside of allowed windows	Ineligible - days since LMP outside of allowed windows	Human BD-2(pg/ml)	25429.559	1673	DEFB4A	In	NA	14.63421882254366	Published	CVL	ELISA	BCA assay	Days since LMP
Jais-2016	MM104	Ptid-MM104_Visit-3	Luteal	Luteal	20	34	Negative	4.1	Negative	10	140	Positive	RBC counts	White	256113999.99999997	Eligible	Eligible	Eligible	Human BD-2(pg/ml)	13745.891	1673	DEFB4A	In	NA	13.746712804015432	Published	CVL	ELISA	BCA assay	Days since LMP
Jais-2016	MM105	Ptid-MM105_Visit-1	Follicular	Follicular	6	38	Negative	4.1	Negative	180	0	Negative	RBC counts	White	265274999.99999997	Eligible	Eligible	Eligible	Human BD-2(pg/ml)	2463.263	1673	DEFB4A	In	NA	11.26635495575492	Published	CVL	ELISA	BCA assay	Days since LMP
Jais-2016	MM105	Ptid-MM105_Visit-2	Other	Periovulatory	14	38	Negative	4.1	Negative	110	30	Trace	RBC counts	White	378067000	Eligible	Ineligible - days since LMP outside of allowed windows	Ineligible - days since LMP outside of allowed windows	Human BD-2(pg/ml)	3818.514	1673	DEFB4A	In	NA	11.898795597812544	Published	CVL	ELISA	BCA assay	Days since LMP
Jais-2016	MM105	Ptid-MM105_Visit-3	Luteal	Luteal	21	38	Negative	4.1	Negative	150	0	Negative	RBC counts	White	362952000	Eligible	Eligible	Eligible	Human BD-2(pg/ml)	7345.023	1673	DEFB4A	In	NA	12.842551293065696	Published	CVL	ELISA	BCA assay	Days since LMP
Jais-2016	MM106	Ptid-MM106_Visit-1	Follicular	Follicular	NA	26	Negative	4.4	Negative	500	10	Trace	RBC counts	White	268537000	Eligible	Eligible	Eligible	Human BD-2(pg/ml)	10300.416	1673	DEFB4A	In	NA	13.330414983852853	Published	CVL	ELISA	BCA assay	Days since LMP
Jais-2016	MM106	Ptid-MM106_Visit-2	Other	Periovulatory	14	26	Negative	4.1	Negative	45	0	Negative	RBC counts	White	149537000	Eligible	Ineligible - days since LMP outside of allowed windows	Ineligible - days since LMP outside of allowed windows	Human BD-2(pg/ml)	7250.641	1673	DEFB4A	In	NA	12.823892828292076	Published	CVL	ELISA	BCA assay	Days since LMP
Jais-2016	MM106	Ptid-MM106_Visit-3	Luteal	Luteal	21	26	Negative	4.1	Negative	210	0	Negative	RBC counts	White	406363000	Eligible	Eligible	Eligible	Human BD-2(pg/ml)	24590.746	1673	DEFB4A	In	NA	14.585827881631694	Published	CVL	ELISA	BCA assay	Days since LMP
Jais-2016	MM107	Ptid-MM107_Visit-1	Follicular	Follicular	7	28	Negative	4.7	Negative	1880	150	Positive	RBC counts	White	264798000	Eligible	Eligible	Eligible	Human BD-2(pg/ml)	18495.272	1673	DEFB4A	In	NA	14.17486889710601	Published	CVL	ELISA	BCA assay	Days since LMP
Jais-2016	MM107	Ptid-MM107_Visit-2	Other	Periovulatory	14	28	Negative	5	Positive	620	15	Trace	RBC counts	White	105834000	Eligible	Ineligible - days since LMP outside of allowed windows	Ineligible - days since LMP outside of allowed windows	Human BD-2(pg/ml)	17800.33	1673	DEFB4A	In	NA	14.119616367086648	Published	CVL	ELISA	BCA assay	Days since LMP
Jais-2016	MM107	Ptid-MM107_Visit-3	Luteal	Luteal	20	28	Negative	4.4	Negative	310	0	Negative	RBC counts	White	177006000	Eligible	Eligible	Eligible	Human BD-2(pg/ml)	19878.084	1673	DEFB4A	In	NA	14.27889108529716	Published	CVL	ELISA	BCA assay	Days since LMP
Jais-2016	MM108	Ptid-MM108_Visit-1	Follicular	Follicular	NA	47	Negative	4.1	Negative	300	380	Positive	RBC counts	Hawaiian/Pacific Islander	507685000	Eligible	Eligible	Eligible	Human BD-2(pg/ml)	1819.017	1673	DEFB4A	In	NA	10.828943310719705	Published	CVL	ELISA	BCA assay	Days since LMP
Jais-2016	MM108	Ptid-MM108_Visit-2	Other	Periovulatory	NA	47	Negative	4.1	Negative	10	0	Negative	RBC counts	Hawaiian/Pacific Islander	288610000	Eligible	Ineligible - days since LMP outside of allowed windows	Ineligible - days since LMP outside of allowed windows	Human BD-2(pg/ml)	5683.832	1673	DEFB4A	In	NA	12.472648197379867	Published	CVL	ELISA	BCA assay	Days since LMP
Jais-2016	MM108	Ptid-MM108_Visit-3	Luteal	Luteal	22	47	Negative	4.4	Negative	10	0	Negative	RBC counts	Hawaiian/Pacific Islander	144096000	Eligible	Eligible	Eligible	Human BD-2(pg/ml)	3716.78	1673	DEFB4A	In	NA	11.85983758079767	Published	CVL	ELISA	BCA assay	Days since LMP
Jais-2016	MM109	Ptid-MM109_Visit-1	Follicular	Follicular	8	43	Positive	5.3	Positive	90	280	Positive	RBC counts	Black	2773744000	Eligible	Eligible	Eligible	Human BD-2(pg/ml)	44859.228	1673	DEFB4A	In	NA	15.453117172284044	Published	CVL	ELISA	BCA assay	Days since LMP
Jais-2016	MM109	Ptid-MM109_Visit-2	Other	Periovulatory	NA	43	Negative	4.1	Negative	250	40	Trace	RBC counts	Black	996059000	Eligible	Ineligible - days since LMP outside of allowed windows	Ineligible - days since LMP outside of allowed windows	Human BD-2(pg/ml)	153588.819	1673	DEFB4A	In	NA	17.22871366861838	Published	CVL	ELISA	BCA assay	Days since LMP
Jais-2016	MM109	Ptid-MM109_Visit-3	Luteal	Luteal	20	44	Negative	3.6	Negative	20	10	Trace	RBC counts	Black	387064000	Eligible	Eligible	Eligible	Human BD-2(pg/ml)	51156.124	1673	DEFB4A	In	NA	15.64261933771317	Published	CVL	ELISA	BCA assay	Days since LMP
Jais-2016	MM110	Ptid-MM110_Visit-1	Follicular	Follicular	9	40	Negative	4.1	Negative	460	0	Negative	RBC counts	Hispanic Black	255788000	Eligible	Eligible	Eligible	Human BD-2(pg/ml)	12637.13	1673	DEFB4A	In	NA	13.625381231916748	Published	CVL	ELISA	BCA assay	Days since LMP
Jais-2016	MM110	Ptid-MM110_Visit-2	Other	Periovulatory	12	40	Positive	5	Negative	250	30	Trace	RBC counts	Hispanic Black	184382000	Eligible	Ineligible - days since LMP outside of allowed windows	Ineligible - days since LMP outside of allowed windows	Human BD-2(pg/ml)	2828.006	1673	DEFB4A	In	NA	11.46556946568672	Published	CVL	ELISA	BCA assay	Days since LMP
Jais-2016	MM110	Ptid-MM110_Visit-3	Luteal	Luteal	19	40	Positive	5	Negative	20	0	Negative	RBC counts	Hispanic Black	71188000	Eligible	Eligible	Eligible	Human BD-2(pg/ml)	398.931	1673	DEFB4A	In	NA	8.63999542603144	Published	CVL	ELISA	BCA assay	Days since LMP
Jais-2016	MM111	Ptid-MM111_Visit-1	Follicular	Follicular	7	29	Positive	4.7	Negative	50	20	Trace	RBC counts	Black	380204000	Eligible	Eligible	Eligible	Human BD-2(pg/ml)	5607.337	1673	DEFB4A	In	NA	12.453100062798502	Published	CVL	ELISA	BCA assay	Days since LMP
Jais-2016	MM111	Ptid-MM111_Visit-2	Other	Periovulatory	NA	29	Positive	5	Negative	320	30	Trace	RBC counts	Black	333594000	Eligible	Ineligible - days since LMP outside of allowed windows	Ineligible - days since LMP outside of allowed windows	Human BD-2(pg/ml)	4149.729	1673	DEFB4A	In	NA	12.018801408321155	Published	CVL	ELISA	BCA assay	Days since LMP
Jais-2016	MM111	Ptid-MM111_Visit-3	Luteal	Luteal	19	29	Positive	5	Negative	450	20	Trace	RBC counts	Black	356962000	Eligible	Eligible	Eligible	Human BD-2(pg/ml)	6439.928	1673	DEFB4A	In	NA	12.65282884340204	Published	CVL	ELISA	BCA assay	Days since LMP
Jais-2016	MM112	Ptid-MM112_Visit-1	Follicular	Follicular	8	23	Positive	5	Negative	1250	40	Trace	RBC counts	Black	65238000	Eligible	Eligible	Eligible	Human BD-2(pg/ml)	254.747	1673	DEFB4A	In	NA	7.992921346526532	Published	CVL	ELISA	BCA assay	Days since LMP
Jais-2016	MM112	Ptid-MM112_Visit-2	Other	Periovulatory	15	23	Positive	5	Negative	400	20	Trace	RBC counts	Black	128566000	Eligible	Ineligible - days since LMP outside of allowed windows	Ineligible - days since LMP outside of allowed windows	Human BD-2(pg/ml)	1464.552	1673	DEFB4A	In	NA	10.51624370274129	Published	CVL	ELISA	BCA assay	Days since LMP
Jais-2016	MM112	Ptid-MM112_Visit-3	Luteal	Luteal	22	23	Positive	5	Negative	400	0	Negative	RBC counts	Black	107851000	Eligible	Eligible	Eligible	Human BD-2(pg/ml)	506.524	1673	DEFB4A	In	NA	8.9844868178548	Published	CVL	ELISA	BCA assay	Days since LMP
Jais-2016	MM115	Ptid-MM115_Visit-1	Follicular	Follicular	NA	30	Negative	4.4	Negative	150	10	Trace	RBC counts	Hispanic White	156153000	Eligible	Eligible	Eligible	Human BD-2(pg/ml)	58407.387	1673	DEFB4A	In	NA	15.83386322321487	Published	CVL	ELISA	BCA assay	Days since LMP
Jais-2016	MM115	Ptid-MM115_Visit-2	Other	Periovulatory	15	30	Negative	3.6	Negative	150	20	Trace	RBC counts	Hispanic White	203808000	Eligible	Ineligible - days since LMP outside of allowed windows	Ineligible - days since LMP outside of allowed windows	Human BD-2(pg/ml)	199327.313	1673	DEFB4A	In	NA	17.604779884713242	Published	CVL	ELISA	BCA assay	Days since LMP
Jais-2016	MM115	Ptid-MM115_Visit-3	Luteal	Luteal	20	30	Negative	4.1	Negative	280	20	Trace	RBC counts	Hispanic White	155806000	Eligible	Eligible	Eligible	Human BD-2(pg/ml)	78429.343	1673	DEFB4A	In	NA	16.25910589461075	Published	CVL	ELISA	BCA assay	Days since LMP
Jais-2016	MM116	Ptid-MM116_Visit-1	Follicular	Follicular	9	39	Negative	4.1	Negative	10	0	Negative	RBC counts	White	74686000	Eligible	Eligible	Eligible	Human BD-2(pg/ml)	803.318	1673	DEFB4A	In	NA	9.64982739321557	Published	CVL	ELISA	BCA assay	Days since LMP
Jais-2016	MM116	Ptid-MM116_Visit-2	Other	Periovulatory	12	39	Negative	4.1	Negative	20	170	Positive	RBC counts	White	46259000	Eligible	Ineligible - days since LMP outside of allowed windows	Ineligible - days since LMP outside of allowed windows	Human BD-2(pg/ml)	567.685	1673	DEFB4A	In	NA	9.148946811409507	Published	CVL	ELISA	BCA assay	Days since LMP
Jais-2016	MM116	Ptid-MM116_Visit-3	Luteal	Luteal	19	39	Negative	4.1	Negative	10	0	Negative	RBC counts	White	109739000	Eligible	Eligible	Eligible	Human BD-2(pg/ml)	576.808	1673	DEFB4A	In	NA	9.171947363854656	Published	CVL	ELISA	BCA assay	Days since LMP
Jais-2016	MM117	Ptid-MM117_Visit-1	Follicular	Follicular	7	41	Negative	4.1	Negative	1000	50	Trace	RBC counts	White	418958000	Eligible	Eligible	Eligible	Human BD-2(pg/ml)	36680.197	1673	DEFB4A	In	NA	15.162713766851006	Published	CVL	ELISA	BCA assay	Days since LMP
Jais-2016	MM117	Ptid-MM117_Visit-2	Other	Periovulatory	12	41	Negative	4.1	Negative	450	50	Trace	RBC counts	White	303769000	Eligible	Ineligible - days since LMP outside of allowed windows	Ineligible - days since LMP outside of allowed windows	Human BD-2(pg/ml)	80000.972	1673	DEFB4A	In	NA	16.28772990818771	Published	CVL	ELISA	BCA assay	Days since LMP
Jais-2016	MM117	Ptid-MM117_Visit-3	Luteal	Luteal	NA	41	Negative	4.1	Negative	200	10	Trace	RBC counts	White	256649000	Eligible	Eligible	Eligible	Human BD-2(pg/ml)	33348.617	1673	DEFB4A	In	NA	15.02533931221528	Published	CVL	ELISA	BCA assay	Days since LMP
Jais-2016	MM118	Ptid-MM118_Visit-1	Follicular	Follicular	NA	41	Negative	4.1	Negative	10	30	Trace	RBC counts	White	122122000	Eligible	Eligible	Eligible	Human BD-2(pg/ml)	2351.566	1673	DEFB4A	In	NA	11.199406108687228	Published	CVL	ELISA	BCA assay	Days since LMP
Jais-2016	MM118	Ptid-MM118_Visit-2	Other	Periovulatory	NA	41	Negative	4.1	Negative	10	0	Negative	RBC counts	White	101352000	Eligible	Ineligible - days since LMP outside of allowed windows	Ineligible - days since LMP outside of allowed windows	Human BD-2(pg/ml)	4408.965	1673	DEFB4A	In	NA	12.106224309012697	Published	CVL	ELISA	BCA assay	Days since LMP
Jais-2016	MM118	Ptid-MM118_Visit-3	Luteal	Luteal	NA	41	Positive	5	Negative	30	0	Negative	RBC counts	White	189266000	Eligible	Eligible	Eligible	Human BD-2(pg/ml)	8477.619	1673	DEFB4A	In	NA	13.049443415107712	Published	CVL	ELISA	BCA assay	Days since LMP
Jais-2016	MM120	Ptid-MM120_Visit-1	Follicular	Follicular	5	48	Negative	5	Positive	40	3750	Positive	RBC counts	White	649927000	Eligible	Eligible	Eligible	Human BD-2(pg/ml)	7313.296	1673	DEFB4A	In	NA	12.836306039835716	Published	CVL	ELISA	BCA assay	Days since LMP
Jais-2016	MM120	Ptid-MM120_Visit-2	Other	Periovulatory	12	48	Positive	4.7	Positive	100	0	Negative	RBC counts	White	90363000	Eligible	Ineligible - days since LMP outside of allowed windows	Ineligible - days since LMP outside of allowed windows	Human BD-2(pg/ml)	10166.612	1673	DEFB4A	In	NA	13.311551364040774	Published	CVL	ELISA	BCA assay	Days since LMP
Jais-2016	MM120	Ptid-MM120_Visit-3	Luteal	Luteal	19	48	Positive	4.7	Negative	140	10	Trace	RBC counts	White	96423000	Eligible	Eligible	Eligible	Human BD-2(pg/ml)	4569.813	1673	DEFB4A	In	NA	12.157919415045553	Published	CVL	ELISA	BCA assay	Days since LMP
Jais-2016	MM122	Ptid-MM122_Visit-1	Follicular	Follicular	9	40	Negative	4.1	Negative	20	0	Negative	RBC counts	White	133652999.99999999	Eligible	Eligible	Eligible	Human BD-2(pg/ml)	9592.288	1673	DEFB4A	In	NA	13.227659259712624	Published	CVL	ELISA	BCA assay	Days since LMP
Jais-2016	MM122	Ptid-MM122_Visit-2	Other	Periovulatory	15	39	Negative	4.4	Negative	10	10	Trace	RBC counts	White	56151000	Eligible	Ineligible - days since LMP outside of allowed windows	Ineligible - days since LMP outside of allowed windows	Human BD-2(pg/ml)	1076.176	1673	DEFB4A	In	NA	10.07169832311725	Published	CVL	ELISA	BCA assay	Days since LMP
Jais-2016	MM122	Ptid-MM122_Visit-3	Luteal	Luteal	21	39	Negative	4.7	Negative	350	10	Trace	RBC counts	White	133294999.99999999	Eligible	Eligible	Eligible	Human BD-2(pg/ml)	17548.228	1673	DEFB4A	In	NA	14.099037735738426	Published	CVL	ELISA	BCA assay	Days since LMP
Jais-2016	MM123	Ptid-MM123_Visit-1	Follicular	Follicular	8	24	Negative	4.7	Negative	10	0	Negative	RBC counts	Asian White	74576000	Eligible	Eligible	Eligible	Human BD-2(pg/ml)	301.003	1673	DEFB4A	In	NA	8.233634055708388	Published	CVL	ELISA	BCA assay	Days since LMP
Jais-2016	MM123	Ptid-MM123_Visit-2	Other	Periovulatory	12	24	Negative	4.1	Negative	120	0	Negative	RBC counts	Asian White	126619000	Eligible	Ineligible - days since LMP outside of allowed windows	Ineligible - days since LMP outside of allowed windows	Human BD-2(pg/ml)	668.326	1673	DEFB4A	In	NA	9.384408190464004	Published	CVL	ELISA	BCA assay	Days since LMP
Jais-2016	MM123	Ptid-MM123_Visit-3	Luteal	Luteal	NA	23	Negative	4.1	Negative	20	0	Negative	RBC counts	Asian White	106855000	Eligible	Eligible	Eligible	Human BD-2(pg/ml)	852.612	1673	DEFB4A	In	NA	9.735745550282603	Published	CVL	ELISA	BCA assay	Days since LMP
Jais-2016	MM124	Ptid-MM124_Visit-1	Follicular	Follicular	7	26	Positive	5	Negative	440	2570	Positive	RBC counts	White	194281000	Eligible	Eligible	Eligible	Human BD-2(pg/ml)	4176.611	1673	DEFB4A	In	NA	12.028117065102	Published	CVL	ELISA	BCA assay	Days since LMP
Jais-2016	MM124	Ptid-MM124_Visit-2	Other	Periovulatory	14	26	Positive	4.7	NA	4550	100	Positive	RBC counts	White	346205000	Eligible	Ineligible - days since LMP outside of allowed windows	Ineligible - days since LMP outside of allowed windows	Human BD-2(pg/ml)	20750.759	1673	DEFB4A	In	NA	14.340876486395025	Published	CVL	ELISA	BCA assay	Days since LMP
Jais-2016	MM124	Ptid-MM124_Visit-3	Luteal	Luteal	22	26	Positive	5	Negative	2420	50	Trace	RBC counts	White	224984000	Eligible	Eligible	Eligible	Human BD-2(pg/ml)	5894.841	1673	DEFB4A	In	NA	12.525237184957016	Published	CVL	ELISA	BCA assay	Days since LMP
Jais-2016	MM101	Ptid-MM101_Visit-1	Follicular	Follicular	7	43	Positive	5	Negative	60	0	Negative	RBC counts	Black	133104000.00000001	Eligible	Eligible	Eligible	IL-6(pg/ml)	15.665	3569	IL6	In	NA	3.969472864596329	Published	CVL	ELISA	BCA assay	Days since LMP
Jais-2016	MM101	Ptid-MM101_Visit-2	Other	Periovulatory	13	43	Negative	4.4	Negative	40	0	Negative	RBC counts	Black	151644000	Eligible	Ineligible - days since LMP outside of allowed windows	Ineligible - days since LMP outside of allowed windows	IL-6(pg/ml)	4.264	3569	IL6	In	NA	2.092207438097089	Published	CVL	ELISA	BCA assay	Days since LMP
Jais-2016	MM101	Ptid-MM101_Visit-3	Luteal	Luteal	19	43	Negative	5	Negative	110	0	Negative	RBC counts	Black	158214000	Eligible	Eligible	Eligible	IL-6(pg/ml)	1.0735	3569	IL6	Below	NA	0.10232219119668602	Published	CVL	ELISA	BCA assay	Days since LMP
Jais-2016	MM102	Ptid-MM102_Visit-1	Follicular	Follicular	8	40	Negative	4.1	Negative	120	30	Trace	RBC counts	Hispanic White	183983000	Eligible	Eligible	Eligible	IL-6(pg/ml)	1.0735	3569	IL6	Below	NA	0.10232219119668602	Published	CVL	ELISA	BCA assay	Days since LMP
Jais-2016	MM102	Ptid-MM102_Visit-2	Other	Periovulatory	15	40	Positive	4.7	Negative	40	0	Negative	RBC counts	Hispanic White	242817000	Eligible	Ineligible - days since LMP outside of allowed windows	Ineligible - days since LMP outside of allowed windows	IL-6(pg/ml)	2.147	3569	IL6	In	NA	1.102322191196686	Published	CVL	ELISA	BCA assay	Days since LMP
Jais-2016	MM102	Ptid-MM102_Visit-3	Luteal	Luteal	22	40	Negative	4.1	Negative	85	0	Negative	RBC counts	Hispanic White	876771000	Eligible	Eligible	Eligible	IL-6(pg/ml)	1.0735	3569	IL6	Below	NA	0.10232219119668602	Published	CVL	ELISA	BCA assay	Days since LMP
Jais-2016	MM103	Ptid-MM103_Visit-1	Follicular	Follicular	9	23	Negative	4.1	Negative	30	0	Negative	RBC counts	Black	302628000	Eligible	Eligible	Eligible	IL-6(pg/ml)	2.147	3569	IL6	In	NA	1.102322191196686	Published	CVL	ELISA	BCA assay	Days since LMP
Jais-2016	MM103	Ptid-MM103_Visit-2	Other	Periovulatory	15	23	Negative	4.1	Negative	40	0	Negative	RBC counts	Black	210839000	Eligible	Ineligible - days since LMP outside of allowed windows	Ineligible - days since LMP outside of allowed windows	IL-6(pg/ml)	2.147	3569	IL6	In	NA	1.102322191196686	Published	CVL	ELISA	BCA assay	Days since LMP
Jais-2016	MM103	Ptid-MM103_Visit-3	Luteal	Luteal	22	23	Negative	4.1	Negative	50	90	Positive	RBC counts	Black	136366000	Eligible	Eligible	Eligible	IL-6(pg/ml)	1.0735	3569	IL6	Below	NA	0.10232219119668602	Published	CVL	ELISA	BCA assay	Days since LMP
Jais-2016	MM104	Ptid-MM104_Visit-1	Follicular	Follicular	9	34	Negative	4.1	Negative	140	0	Negative	RBC counts	White	192886000	Eligible	Eligible	Eligible	IL-6(pg/ml)	1.0735	3569	IL6	Below	NA	0.10232219119668602	Published	CVL	ELISA	BCA assay	Days since LMP
Jais-2016	MM104	Ptid-MM104_Visit-2	Other	Periovulatory	15	34	Negative	4.1	Negative	240	10	Trace	RBC counts	White	235615000	Eligible	Ineligible - days since LMP outside of allowed windows	Ineligible - days since LMP outside of allowed windows	IL-6(pg/ml)	1.0735	3569	IL6	Below	NA	0.10232219119668602	Published	CVL	ELISA	BCA assay	Days since LMP
Jais-2016	MM104	Ptid-MM104_Visit-3	Luteal	Luteal	20	34	Negative	4.1	Negative	10	140	Positive	RBC counts	White	256113999.99999997	Eligible	Eligible	Eligible	IL-6(pg/ml)	5.283	3569	IL6	In	NA	2.4013574098902777	Published	CVL	ELISA	BCA assay	Days since LMP
Jais-2016	MM105	Ptid-MM105_Visit-1	Follicular	Follicular	6	38	Negative	4.1	Negative	180	0	Negative	RBC counts	White	265274999.99999997	Eligible	Eligible	Eligible	IL-6(pg/ml)	3.224	3569	IL6	In	NA	1.6888517438658803	Published	CVL	ELISA	BCA assay	Days since LMP
Jais-2016	MM105	Ptid-MM105_Visit-2	Other	Periovulatory	14	38	Negative	4.1	Negative	110	30	Trace	RBC counts	White	378067000	Eligible	Ineligible - days since LMP outside of allowed windows	Ineligible - days since LMP outside of allowed windows	IL-6(pg/ml)	4.3	3569	IL6	In	NA	2.1043366598147357	Published	CVL	ELISA	BCA assay	Days since LMP
Jais-2016	MM105	Ptid-MM105_Visit-3	Luteal	Luteal	21	38	Negative	4.1	Negative	150	0	Negative	RBC counts	White	362952000	Eligible	Eligible	Eligible	IL-6(pg/ml)	9.088	3569	IL6	In	NA	3.183962834842595	Published	CVL	ELISA	BCA assay	Days since LMP
Jais-2016	MM106	Ptid-MM106_Visit-1	Follicular	Follicular	NA	26	Negative	4.4	Negative	500	10	Trace	RBC counts	White	268537000	Eligible	Eligible	Eligible	IL-6(pg/ml)	54.079	3569	IL6	In	NA	5.7569965692075415	Published	CVL	ELISA	BCA assay	Days since LMP
Jais-2016	MM106	Ptid-MM106_Visit-2	Other	Periovulatory	14	26	Negative	4.1	Negative	45	0	Negative	RBC counts	White	149537000	Eligible	Ineligible - days since LMP outside of allowed windows	Ineligible - days since LMP outside of allowed windows	IL-6(pg/ml)	29.892	3569	IL6	In	NA	4.9016875222999055	Published	CVL	ELISA	BCA assay	Days since LMP
Jais-2016	MM106	Ptid-MM106_Visit-3	Luteal	Luteal	21	26	Negative	4.1	Negative	210	0	Negative	RBC counts	White	406363000	Eligible	Eligible	Eligible	IL-6(pg/ml)	19.078	3569	IL6	In	NA	4.253838032409076	Published	CVL	ELISA	BCA assay	Days since LMP
Jais-2016	MM107	Ptid-MM107_Visit-1	Follicular	Follicular	7	28	Negative	4.7	Negative	1880	150	Positive	RBC counts	White	264798000	Eligible	Eligible	Eligible	IL-6(pg/ml)	19.528	3569	IL6	In	NA	4.287472295119067	Published	CVL	ELISA	BCA assay	Days since LMP
Jais-2016	MM107	Ptid-MM107_Visit-2	Other	Periovulatory	14	28	Negative	5	Positive	620	15	Trace	RBC counts	White	105834000	Eligible	Ineligible - days since LMP outside of allowed windows	Ineligible - days since LMP outside of allowed windows	IL-6(pg/ml)	18.224	3569	IL6	In	NA	4.187767747046025	Published	CVL	ELISA	BCA assay	Days since LMP
Jais-2016	MM107	Ptid-MM107_Visit-3	Luteal	Luteal	20	28	Negative	4.4	Negative	310	0	Negative	RBC counts	White	177006000	Eligible	Eligible	Eligible	IL-6(pg/ml)	2.147	3569	IL6	In	NA	1.102322191196686	Published	CVL	ELISA	BCA assay	Days since LMP
Jais-2016	MM108	Ptid-MM108_Visit-1	Follicular	Follicular	NA	47	Negative	4.1	Negative	300	380	Positive	RBC counts	Hawaiian/Pacific Islander	507685000	Eligible	Eligible	Eligible	IL-6(pg/ml)	142.171	3569	IL6	In	NA	7.15148340421895	Published	CVL	ELISA	BCA assay	Days since LMP
Jais-2016	MM108	Ptid-MM108_Visit-2	Other	Periovulatory	NA	47	Negative	4.1	Negative	10	0	Negative	RBC counts	Hawaiian/Pacific Islander	288610000	Eligible	Ineligible - days since LMP outside of allowed windows	Ineligible - days since LMP outside of allowed windows	IL-6(pg/ml)	44.563	3569	IL6	In	NA	5.477774453674713	Published	CVL	ELISA	BCA assay	Days since LMP
Jais-2016	MM108	Ptid-MM108_Visit-3	Luteal	Luteal	22	47	Negative	4.4	Negative	10	0	Negative	RBC counts	Hawaiian/Pacific Islander	144096000	Eligible	Eligible	Eligible	IL-6(pg/ml)	15.682	3569	IL6	In	NA	3.971037659830292	Published	CVL	ELISA	BCA assay	Days since LMP
Jais-2016	MM109	Ptid-MM109_Visit-1	Follicular	Follicular	8	43	Positive	5.3	Positive	90	280	Positive	RBC counts	Black	2773744000	Eligible	Eligible	Eligible	IL-6(pg/ml)	36.959	3569	IL6	In	NA	5.207853817156533	Published	CVL	ELISA	BCA assay	Days since LMP
Jais-2016	MM109	Ptid-MM109_Visit-2	Other	Periovulatory	NA	43	Negative	4.1	Negative	250	40	Trace	RBC counts	Black	996059000	Eligible	Ineligible - days since LMP outside of allowed windows	Ineligible - days since LMP outside of allowed windows	IL-6(pg/ml)	18.22	3569	IL6	In	NA	4.187451054027326	Published	CVL	ELISA	BCA assay	Days since LMP
Jais-2016	MM109	Ptid-MM109_Visit-3	Luteal	Luteal	20	44	Negative	3.6	Negative	20	10	Trace	RBC counts	Black	387064000	Eligible	Eligible	Eligible	IL-6(pg/ml)	15.26	3569	IL6	In	NA	3.931683057059806	Published	CVL	ELISA	BCA assay	Days since LMP
Jais-2016	MM110	Ptid-MM110_Visit-1	Follicular	Follicular	9	40	Negative	4.1	Negative	460	0	Negative	RBC counts	Hispanic Black	255788000	Eligible	Eligible	Eligible	IL-6(pg/ml)	4.3	3569	IL6	In	NA	2.1043366598147357	Published	CVL	ELISA	BCA assay	Days since LMP
Jais-2016	MM110	Ptid-MM110_Visit-2	Other	Periovulatory	12	40	Positive	5	Negative	250	30	Trace	RBC counts	Hispanic Black	184382000	Eligible	Ineligible - days since LMP outside of allowed windows	Ineligible - days since LMP outside of allowed windows	IL-6(pg/ml)	1.0735	3569	IL6	Below	NA	0.10232219119668602	Published	CVL	ELISA	BCA assay	Days since LMP
Jais-2016	MM110	Ptid-MM110_Visit-3	Luteal	Luteal	19	40	Positive	5	Negative	20	0	Negative	RBC counts	Hispanic Black	71188000	Eligible	Eligible	Eligible	IL-6(pg/ml)	1.0735	3569	IL6	Below	NA	0.10232219119668602	Published	CVL	ELISA	BCA assay	Days since LMP
Jais-2016	MM111	Ptid-MM111_Visit-1	Follicular	Follicular	7	29	Positive	4.7	Negative	50	20	Trace	RBC counts	Black	380204000	Eligible	Eligible	Eligible	IL-6(pg/ml)	23.807	3569	IL6	In	NA	4.573313928103359	Published	CVL	ELISA	BCA assay	Days since LMP
Jais-2016	MM111	Ptid-MM111_Visit-2	Other	Periovulatory	NA	29	Positive	5	Negative	320	30	Trace	RBC counts	Black	333594000	Eligible	Ineligible - days since LMP outside of allowed windows	Ineligible - days since LMP outside of allowed windows	IL-6(pg/ml)	33.42	3569	IL6	In	NA	5.062639828286463	Published	CVL	ELISA	BCA assay	Days since LMP
Jais-2016	MM111	Ptid-MM111_Visit-3	Luteal	Luteal	19	29	Positive	5	Negative	450	20	Trace	RBC counts	Black	356962000	Eligible	Eligible	Eligible	IL-6(pg/ml)	39.633	3569	IL6	In	NA	5.308630270402	Published	CVL	ELISA	BCA assay	Days since LMP
Jais-2016	MM112	Ptid-MM112_Visit-1	Follicular	Follicular	8	23	Positive	5	Negative	1250	40	Trace	RBC counts	Black	65238000	Eligible	Eligible	Eligible	IL-6(pg/ml)	33.425	3569	IL6	In	NA	5.062855655205991	Published	CVL	ELISA	BCA assay	Days since LMP
Jais-2016	MM112	Ptid-MM112_Visit-2	Other	Periovulatory	15	23	Positive	5	Negative	400	20	Trace	RBC counts	Black	128566000	Eligible	Ineligible - days since LMP outside of allowed windows	Ineligible - days since LMP outside of allowed windows	IL-6(pg/ml)	82.83	3569	IL6	In	NA	6.372081483534501	Published	CVL	ELISA	BCA assay	Days since LMP
Jais-2016	MM112	Ptid-MM112_Visit-3	Luteal	Luteal	22	23	Positive	5	Negative	400	0	Negative	RBC counts	Black	107851000	Eligible	Eligible	Eligible	IL-6(pg/ml)	27.704	3569	IL6	In	NA	4.792022387535141	Published	CVL	ELISA	BCA assay	Days since LMP
Jais-2016	MM115	Ptid-MM115_Visit-1	Follicular	Follicular	NA	30	Negative	4.4	Negative	150	10	Trace	RBC counts	Hispanic White	156153000	Eligible	Eligible	Eligible	IL-6(pg/ml)	13.586	3569	IL6	In	NA	3.7640488541862767	Published	CVL	ELISA	BCA assay	Days since LMP
Jais-2016	MM115	Ptid-MM115_Visit-2	Other	Periovulatory	15	30	Negative	3.6	Negative	150	20	Trace	RBC counts	Hispanic White	203808000	Eligible	Ineligible - days since LMP outside of allowed windows	Ineligible - days since LMP outside of allowed windows	IL-6(pg/ml)	14.005	3569	IL6	In	NA	3.8078700782997816	Published	CVL	ELISA	BCA assay	Days since LMP
Jais-2016	MM115	Ptid-MM115_Visit-3	Luteal	Luteal	20	30	Negative	4.1	Negative	280	20	Trace	RBC counts	Hispanic White	155806000	Eligible	Eligible	Eligible	IL-6(pg/ml)	24.708	3569	IL6	In	NA	4.626906330691323	Published	CVL	ELISA	BCA assay	Days since LMP
Jais-2016	MM116	Ptid-MM116_Visit-1	Follicular	Follicular	9	39	Negative	4.1	Negative	10	0	Negative	RBC counts	White	74686000	Eligible	Eligible	Eligible	IL-6(pg/ml)	1.0735	3569	IL6	Below	NA	0.10232219119668602	Published	CVL	ELISA	BCA assay	Days since LMP
Jais-2016	MM116	Ptid-MM116_Visit-2	Other	Periovulatory	12	39	Negative	4.1	Negative	20	170	Positive	RBC counts	White	46259000	Eligible	Ineligible - days since LMP outside of allowed windows	Ineligible - days since LMP outside of allowed windows	IL-6(pg/ml)	2.147	3569	IL6	In	NA	1.102322191196686	Published	CVL	ELISA	BCA assay	Days since LMP
Jais-2016	MM116	Ptid-MM116_Visit-3	Luteal	Luteal	19	39	Negative	4.1	Negative	10	0	Negative	RBC counts	White	109739000	Eligible	Eligible	Eligible	IL-6(pg/ml)	1.0735	3569	IL6	Below	NA	0.10232219119668602	Published	CVL	ELISA	BCA assay	Days since LMP
Jais-2016	MM117	Ptid-MM117_Visit-1	Follicular	Follicular	7	41	Negative	4.1	Negative	1000	50	Trace	RBC counts	White	418958000	Eligible	Eligible	Eligible	IL-6(pg/ml)	67.927	3569	IL6	In	NA	6.085913233768231	Published	CVL	ELISA	BCA assay	Days since LMP
Jais-2016	MM117	Ptid-MM117_Visit-2	Other	Periovulatory	12	41	Negative	4.1	Negative	450	50	Trace	RBC counts	White	303769000	Eligible	Ineligible - days since LMP outside of allowed windows	Ineligible - days since LMP outside of allowed windows	IL-6(pg/ml)	20.353	3569	IL6	In	NA	4.347169556019207	Published	CVL	ELISA	BCA assay	Days since LMP
Jais-2016	MM117	Ptid-MM117_Visit-3	Luteal	Luteal	NA	41	Negative	4.1	Negative	200	10	Trace	RBC counts	White	256649000	Eligible	Eligible	Eligible	IL-6(pg/ml)	16.955	3569	IL6	In	NA	4.083638879250706	Published	CVL	ELISA	BCA assay	Days since LMP
Jais-2016	MM118	Ptid-MM118_Visit-1	Follicular	Follicular	NA	41	Negative	4.1	Negative	10	30	Trace	RBC counts	White	122122000	Eligible	Eligible	Eligible	IL-6(pg/ml)	11.927	3569	IL6	In	NA	3.576159302262585	Published	CVL	ELISA	BCA assay	Days since LMP
Jais-2016	MM118	Ptid-MM118_Visit-2	Other	Periovulatory	NA	41	Negative	4.1	Negative	10	0	Negative	RBC counts	White	101352000	Eligible	Ineligible - days since LMP outside of allowed windows	Ineligible - days since LMP outside of allowed windows	IL-6(pg/ml)	15.747	3569	IL6	In	NA	3.9770050982698466	Published	CVL	ELISA	BCA assay	Days since LMP
Jais-2016	MM118	Ptid-MM118_Visit-3	Luteal	Luteal	NA	41	Positive	5	Negative	30	0	Negative	RBC counts	White	189266000	Eligible	Eligible	Eligible	IL-6(pg/ml)	16.103	3569	IL6	In	NA	4.009257583347441	Published	CVL	ELISA	BCA assay	Days since LMP
Jais-2016	MM120	Ptid-MM120_Visit-1	Follicular	Follicular	5	48	Negative	5	Positive	40	3750	Positive	RBC counts	White	649927000	Eligible	Eligible	Eligible	IL-6(pg/ml)	18.633	3569	IL6	In	NA	4.219788068505776	Published	CVL	ELISA	BCA assay	Days since LMP
Jais-2016	MM120	Ptid-MM120_Visit-2	Other	Periovulatory	12	48	Positive	4.7	Positive	100	0	Negative	RBC counts	White	90363000	Eligible	Ineligible - days since LMP outside of allowed windows	Ineligible - days since LMP outside of allowed windows	IL-6(pg/ml)	18.665	3569	IL6	In	NA	4.222263603528345	Published	CVL	ELISA	BCA assay	Days since LMP
Jais-2016	MM120	Ptid-MM120_Visit-3	Luteal	Luteal	19	48	Positive	4.7	Negative	140	10	Trace	RBC counts	White	96423000	Eligible	Eligible	Eligible	IL-6(pg/ml)	13.553	3569	IL6	In	NA	3.7605403269882482	Published	CVL	ELISA	BCA assay	Days since LMP
Jais-2016	MM122	Ptid-MM122_Visit-1	Follicular	Follicular	9	40	Negative	4.1	Negative	20	0	Negative	RBC counts	White	133652999.99999999	Eligible	Eligible	Eligible	IL-6(pg/ml)	13.553	3569	IL6	In	NA	3.7605403269882482	Published	CVL	ELISA	BCA assay	Days since LMP
Jais-2016	MM122	Ptid-MM122_Visit-2	Other	Periovulatory	15	39	Negative	4.4	Negative	10	10	Trace	RBC counts	White	56151000	Eligible	Ineligible - days since LMP outside of allowed windows	Ineligible - days since LMP outside of allowed windows	IL-6(pg/ml)	8.771	3569	IL6	In	NA	3.1327413367173778	Published	CVL	ELISA	BCA assay	Days since LMP
Jais-2016	MM122	Ptid-MM122_Visit-3	Luteal	Luteal	21	39	Negative	4.7	Negative	350	10	Trace	RBC counts	White	133294999.99999999	Eligible	Eligible	Eligible	IL-6(pg/ml)	13.668	3569	IL6	In	NA	3.7727302477671807	Published	CVL	ELISA	BCA assay	Days since LMP
Jais-2016	MM123	Ptid-MM123_Visit-1	Follicular	Follicular	8	24	Negative	4.7	Negative	10	0	Negative	RBC counts	Asian White	74576000	Eligible	Eligible	Eligible	IL-6(pg/ml)	19.116	3569	IL6	In	NA	4.256708767584379	Published	CVL	ELISA	BCA assay	Days since LMP
Jais-2016	MM123	Ptid-MM123_Visit-2	Other	Periovulatory	12	24	Negative	4.1	Negative	120	0	Negative	RBC counts	Asian White	126619000	Eligible	Ineligible - days since LMP outside of allowed windows	Ineligible - days since LMP outside of allowed windows	IL-6(pg/ml)	19.632	3569	IL6	In	NA	4.295135249000818	Published	CVL	ELISA	BCA assay	Days since LMP
Jais-2016	MM123	Ptid-MM123_Visit-3	Luteal	Luteal	NA	23	Negative	4.1	Negative	20	0	Negative	RBC counts	Asian White	106855000	Eligible	Eligible	Eligible	IL-6(pg/ml)	12.628	3569	IL6	In	NA	3.658554260650898	Published	CVL	ELISA	BCA assay	Days since LMP
Jais-2016	MM124	Ptid-MM124_Visit-1	Follicular	Follicular	7	26	Positive	5	Negative	440	2570	Positive	RBC counts	White	194281000	Eligible	Eligible	Eligible	IL-6(pg/ml)	42.925	3569	IL6	In	NA	5.423746229114772	Published	CVL	ELISA	BCA assay	Days since LMP
Jais-2016	MM124	Ptid-MM124_Visit-2	Other	Periovulatory	14	26	Positive	4.7	NA	4550	100	Positive	RBC counts	White	346205000	Eligible	Ineligible - days since LMP outside of allowed windows	Ineligible - days since LMP outside of allowed windows	IL-6(pg/ml)	48.341	3569	IL6	In	NA	5.595175412428564	Published	CVL	ELISA	BCA assay	Days since LMP
Jais-2016	MM124	Ptid-MM124_Visit-3	Luteal	Luteal	22	26	Positive	5	Negative	2420	50	Trace	RBC counts	White	224984000	Eligible	Eligible	Eligible	IL-6(pg/ml)	53.289	3569	IL6	In	NA	5.73576585520285	Published	CVL	ELISA	BCA assay	Days since LMP
Jais-2016	MM101	Ptid-MM101_Visit-1	Follicular	Follicular	7	43	Positive	5	Negative	60	0	Negative	RBC counts	Black	133104000.00000001	Eligible	Eligible	Eligible	SLPI(pg/ml)	146544.146	6590	SLPI	In	NA	17.160975812266695	Published	CVL	ELISA	BCA assay	Days since LMP
Jais-2016	MM101	Ptid-MM101_Visit-2	Other	Periovulatory	13	43	Negative	4.4	Negative	40	0	Negative	RBC counts	Black	151644000	Eligible	Ineligible - days since LMP outside of allowed windows	Ineligible - days since LMP outside of allowed windows	SLPI(pg/ml)	375447.747	6590	SLPI	In	NA	18.51825260883522	Published	CVL	ELISA	BCA assay	Days since LMP
Jais-2016	MM101	Ptid-MM101_Visit-3	Luteal	Luteal	19	43	Negative	5	Negative	110	0	Negative	RBC counts	Black	158214000	Eligible	Eligible	Eligible	SLPI(pg/ml)	175293.738	6590	SLPI	In	NA	17.419414934209634	Published	CVL	ELISA	BCA assay	Days since LMP
Jais-2016	MM102	Ptid-MM102_Visit-1	Follicular	Follicular	8	40	Negative	4.1	Negative	120	30	Trace	RBC counts	Hispanic White	183983000	Eligible	Eligible	Eligible	SLPI(pg/ml)	92445.348	6590	SLPI	In	NA	16.496313102248774	Published	CVL	ELISA	BCA assay	Days since LMP
Jais-2016	MM102	Ptid-MM102_Visit-2	Other	Periovulatory	15	40	Positive	4.7	Negative	40	0	Negative	RBC counts	Hispanic White	242817000	Eligible	Ineligible - days since LMP outside of allowed windows	Ineligible - days since LMP outside of allowed windows	SLPI(pg/ml)	1305609.669	6590	SLPI	In	NA	20.316292216003802	Published	CVL	ELISA	BCA assay	Days since LMP
Jais-2016	MM102	Ptid-MM102_Visit-3	Luteal	Luteal	22	40	Negative	4.1	Negative	85	0	Negative	RBC counts	Hispanic White	876771000	Eligible	Eligible	Eligible	SLPI(pg/ml)	667416.335	6590	SLPI	In	NA	19.348227471318292	Published	CVL	ELISA	BCA assay	Days since LMP
Jais-2016	MM103	Ptid-MM103_Visit-1	Follicular	Follicular	9	23	Negative	4.1	Negative	30	0	Negative	RBC counts	Black	302628000	Eligible	Eligible	Eligible	SLPI(pg/ml)	87410.249	6590	SLPI	In	NA	16.41551482763445	Published	CVL	ELISA	BCA assay	Days since LMP
Jais-2016	MM103	Ptid-MM103_Visit-2	Other	Periovulatory	15	23	Negative	4.1	Negative	40	0	Negative	RBC counts	Black	210839000	Eligible	Ineligible - days since LMP outside of allowed windows	Ineligible - days since LMP outside of allowed windows	SLPI(pg/ml)	85796.245	6590	SLPI	In	NA	16.388626886966282	Published	CVL	ELISA	BCA assay	Days since LMP
Jais-2016	MM103	Ptid-MM103_Visit-3	Luteal	Luteal	22	23	Negative	4.1	Negative	50	90	Positive	RBC counts	Black	136366000	Eligible	Eligible	Eligible	SLPI(pg/ml)	104164.747	6590	SLPI	In	NA	16.66850757610702	Published	CVL	ELISA	BCA assay	Days since LMP
Jais-2016	MM104	Ptid-MM104_Visit-1	Follicular	Follicular	9	34	Negative	4.1	Negative	140	0	Negative	RBC counts	White	192886000	Eligible	Eligible	Eligible	SLPI(pg/ml)	961056.58	6590	SLPI	In	NA	19.874261843294885	Published	CVL	ELISA	BCA assay	Days since LMP
Jais-2016	MM104	Ptid-MM104_Visit-2	Other	Periovulatory	15	34	Negative	4.1	Negative	240	10	Trace	RBC counts	White	235615000	Eligible	Ineligible - days since LMP outside of allowed windows	Ineligible - days since LMP outside of allowed windows	SLPI(pg/ml)	758613.166	6590	SLPI	In	NA	19.533004884769305	Published	CVL	ELISA	BCA assay	Days since LMP
Jais-2016	MM104	Ptid-MM104_Visit-3	Luteal	Luteal	20	34	Negative	4.1	Negative	10	140	Positive	RBC counts	White	256113999.99999997	Eligible	Eligible	Eligible	SLPI(pg/ml)	70473.588	6590	SLPI	In	NA	16.104795046977216	Published	CVL	ELISA	BCA assay	Days since LMP
Jais-2016	MM105	Ptid-MM105_Visit-1	Follicular	Follicular	6	38	Negative	4.1	Negative	180	0	Negative	RBC counts	White	265274999.99999997	Eligible	Eligible	Eligible	SLPI(pg/ml)	126410.447	6590	SLPI	In	NA	16.9477561722262	Published	CVL	ELISA	BCA assay	Days since LMP
Jais-2016	MM105	Ptid-MM105_Visit-2	Other	Periovulatory	14	38	Negative	4.1	Negative	110	30	Trace	RBC counts	White	378067000	Eligible	Ineligible - days since LMP outside of allowed windows	Ineligible - days since LMP outside of allowed windows	SLPI(pg/ml)	205841.302	6590	SLPI	In	NA	17.65117296207298	Published	CVL	ELISA	BCA assay	Days since LMP
Jais-2016	MM105	Ptid-MM105_Visit-3	Luteal	Luteal	21	38	Negative	4.1	Negative	150	0	Negative	RBC counts	White	362952000	Eligible	Eligible	Eligible	SLPI(pg/ml)	264889.701	6590	SLPI	In	NA	18.01503222676998	Published	CVL	ELISA	BCA assay	Days since LMP
Jais-2016	MM106	Ptid-MM106_Visit-1	Follicular	Follicular	NA	26	Negative	4.4	Negative	500	10	Trace	RBC counts	White	268537000	Eligible	Eligible	Eligible	SLPI(pg/ml)	171547.291	6590	SLPI	In	NA	17.3882468181014	Published	CVL	ELISA	BCA assay	Days since LMP
Jais-2016	MM106	Ptid-MM106_Visit-2	Other	Periovulatory	14	26	Negative	4.1	Negative	45	0	Negative	RBC counts	White	149537000	Eligible	Ineligible - days since LMP outside of allowed windows	Ineligible - days since LMP outside of allowed windows	SLPI(pg/ml)	1814319.793	6590	SLPI	In	NA	20.79099733782165	Published	CVL	ELISA	BCA assay	Days since LMP
Jais-2016	MM106	Ptid-MM106_Visit-3	Luteal	Luteal	21	26	Negative	4.1	Negative	210	0	Negative	RBC counts	White	406363000	Eligible	Eligible	Eligible	SLPI(pg/ml)	129032.327	6590	SLPI	In	NA	16.977373029696917	Published	CVL	ELISA	BCA assay	Days since LMP
Jais-2016	MM107	Ptid-MM107_Visit-1	Follicular	Follicular	7	28	Negative	4.7	Negative	1880	150	Positive	RBC counts	White	264798000	Eligible	Eligible	Eligible	SLPI(pg/ml)	128009.739	6590	SLPI	In	NA	16.96589404929108	Published	CVL	ELISA	BCA assay	Days since LMP
Jais-2016	MM107	Ptid-MM107_Visit-2	Other	Periovulatory	14	28	Negative	5	Positive	620	15	Trace	RBC counts	White	105834000	Eligible	Ineligible - days since LMP outside of allowed windows	Ineligible - days since LMP outside of allowed windows	SLPI(pg/ml)	105233.312	6590	SLPI	In	NA	16.683231941897464	Published	CVL	ELISA	BCA assay	Days since LMP
Jais-2016	MM107	Ptid-MM107_Visit-3	Luteal	Luteal	20	28	Negative	4.4	Negative	310	0	Negative	RBC counts	White	177006000	Eligible	Eligible	Eligible	SLPI(pg/ml)	2336014.209	6590	SLPI	In	NA	21.155617618880928	Published	CVL	ELISA	BCA assay	Days since LMP
Jais-2016	MM108	Ptid-MM108_Visit-1	Follicular	Follicular	NA	47	Negative	4.1	Negative	300	380	Positive	RBC counts	Hawaiian/Pacific Islander	507685000	Eligible	Eligible	Eligible	SLPI(pg/ml)	796362.124	6590	SLPI	In	NA	19.603065080707676	Published	CVL	ELISA	BCA assay	Days since LMP
Jais-2016	MM108	Ptid-MM108_Visit-2	Other	Periovulatory	NA	47	Negative	4.1	Negative	10	0	Negative	RBC counts	Hawaiian/Pacific Islander	288610000	Eligible	Ineligible - days since LMP outside of allowed windows	Ineligible - days since LMP outside of allowed windows	SLPI(pg/ml)	3263000.896	6590	SLPI	In	NA	21.6377679529092	Published	CVL	ELISA	BCA assay	Days since LMP
Jais-2016	MM108	Ptid-MM108_Visit-3	Luteal	Luteal	22	47	Negative	4.4	Negative	10	0	Negative	RBC counts	Hawaiian/Pacific Islander	144096000	Eligible	Eligible	Eligible	SLPI(pg/ml)	2580681.688	6590	SLPI	In	NA	21.299320773730027	Published	CVL	ELISA	BCA assay	Days since LMP
Jais-2016	MM109	Ptid-MM109_Visit-1	Follicular	Follicular	8	43	Positive	5.3	Positive	90	280	Positive	RBC counts	Black	2773744000	Eligible	Eligible	Eligible	SLPI(pg/ml)	802164.179	6590	SLPI	In	NA	19.613538017835666	Published	CVL	ELISA	BCA assay	Days since LMP
Jais-2016	MM109	Ptid-MM109_Visit-2	Other	Periovulatory	NA	43	Negative	4.1	Negative	250	40	Trace	RBC counts	Black	996059000	Eligible	Ineligible - days since LMP outside of allowed windows	Ineligible - days since LMP outside of allowed windows	SLPI(pg/ml)	1268499.666	6590	SLPI	In	NA	20.27469170885988	Published	CVL	ELISA	BCA assay	Days since LMP
Jais-2016	MM109	Ptid-MM109_Visit-3	Luteal	Luteal	20	44	Negative	3.6	Negative	20	10	Trace	RBC counts	Black	387064000	Eligible	Eligible	Eligible	SLPI(pg/ml)	1941415.562	6590	SLPI	In	NA	20.88867753079001	Published	CVL	ELISA	BCA assay	Days since LMP
Jais-2016	MM110	Ptid-MM110_Visit-1	Follicular	Follicular	9	40	Negative	4.1	Negative	460	0	Negative	RBC counts	Hispanic Black	255788000	Eligible	Eligible	Eligible	SLPI(pg/ml)	302362.327	6590	SLPI	In	NA	18.20591887181306	Published	CVL	ELISA	BCA assay	Days since LMP
Jais-2016	MM110	Ptid-MM110_Visit-2	Other	Periovulatory	12	40	Positive	5	Negative	250	30	Trace	RBC counts	Hispanic Black	184382000	Eligible	Ineligible - days since LMP outside of allowed windows	Ineligible - days since LMP outside of allowed windows	SLPI(pg/ml)	354544.697	6590	SLPI	In	NA	18.435607992100067	Published	CVL	ELISA	BCA assay	Days since LMP
Jais-2016	MM110	Ptid-MM110_Visit-3	Luteal	Luteal	19	40	Positive	5	Negative	20	0	Negative	RBC counts	Hispanic Black	71188000	Eligible	Eligible	Eligible	SLPI(pg/ml)	39250.784	6590	SLPI	In	NA	15.26043385041017	Published	CVL	ELISA	BCA assay	Days since LMP
Jais-2016	MM111	Ptid-MM111_Visit-1	Follicular	Follicular	7	29	Positive	4.7	Negative	50	20	Trace	RBC counts	Black	380204000	Eligible	Eligible	Eligible	SLPI(pg/ml)	1773459.426	6590	SLPI	In	NA	20.758134893350764	Published	CVL	ELISA	BCA assay	Days since LMP
Jais-2016	MM111	Ptid-MM111_Visit-2	Other	Periovulatory	NA	29	Positive	5	Negative	320	30	Trace	RBC counts	Black	333594000	Eligible	Ineligible - days since LMP outside of allowed windows	Ineligible - days since LMP outside of allowed windows	SLPI(pg/ml)	120814.499	6590	SLPI	In	NA	16.882434077942357	Published	CVL	ELISA	BCA assay	Days since LMP
Jais-2016	MM111	Ptid-MM111_Visit-3	Luteal	Luteal	19	29	Positive	5	Negative	450	20	Trace	RBC counts	Black	356962000	Eligible	Eligible	Eligible	SLPI(pg/ml)	1211121.346	6590	SLPI	In	NA	20.20791198968422	Published	CVL	ELISA	BCA assay	Days since LMP
Jais-2016	MM112	Ptid-MM112_Visit-1	Follicular	Follicular	8	23	Positive	5	Negative	1250	40	Trace	RBC counts	Black	65238000	Eligible	Eligible	Eligible	SLPI(pg/ml)	182924.456	6590	SLPI	In	NA	17.48088844286009	Published	CVL	ELISA	BCA assay	Days since LMP
Jais-2016	MM112	Ptid-MM112_Visit-2	Other	Periovulatory	15	23	Positive	5	Negative	400	20	Trace	RBC counts	Black	128566000	Eligible	Ineligible - days since LMP outside of allowed windows	Ineligible - days since LMP outside of allowed windows	SLPI(pg/ml)	81626.18	6590	SLPI	In	NA	16.316744322169843	Published	CVL	ELISA	BCA assay	Days since LMP
Jais-2016	MM112	Ptid-MM112_Visit-3	Luteal	Luteal	22	23	Positive	5	Negative	400	0	Negative	RBC counts	Black	107851000	Eligible	Eligible	Eligible	SLPI(pg/ml)	23296.699	6590	SLPI	In	NA	14.507837927831964	Published	CVL	ELISA	BCA assay	Days since LMP
Jais-2016	MM115	Ptid-MM115_Visit-1	Follicular	Follicular	NA	30	Negative	4.4	Negative	150	10	Trace	RBC counts	Hispanic White	156153000	Eligible	Eligible	Eligible	SLPI(pg/ml)	187878.229	6590	SLPI	In	NA	17.51943837390649	Published	CVL	ELISA	BCA assay	Days since LMP
Jais-2016	MM115	Ptid-MM115_Visit-2	Other	Periovulatory	15	30	Negative	3.6	Negative	150	20	Trace	RBC counts	Hispanic White	203808000	Eligible	Ineligible - days since LMP outside of allowed windows	Ineligible - days since LMP outside of allowed windows	SLPI(pg/ml)	230255.909	6590	SLPI	In	NA	17.812878654751728	Published	CVL	ELISA	BCA assay	Days since LMP
Jais-2016	MM115	Ptid-MM115_Visit-3	Luteal	Luteal	20	30	Negative	4.1	Negative	280	20	Trace	RBC counts	Hispanic White	155806000	Eligible	Eligible	Eligible	SLPI(pg/ml)	979563.356	6590	SLPI	In	NA	19.90177928028451	Published	CVL	ELISA	BCA assay	Days since LMP
Jais-2016	MM116	Ptid-MM116_Visit-1	Follicular	Follicular	9	39	Negative	4.1	Negative	10	0	Negative	RBC counts	White	74686000	Eligible	Eligible	Eligible	SLPI(pg/ml)	449891.74	6590	SLPI	In	NA	18.779218353755567	Published	CVL	ELISA	BCA assay	Days since LMP
Jais-2016	MM116	Ptid-MM116_Visit-2	Other	Periovulatory	12	39	Negative	4.1	Negative	20	170	Positive	RBC counts	White	46259000	Eligible	Ineligible - days since LMP outside of allowed windows	Ineligible - days since LMP outside of allowed windows	SLPI(pg/ml)	248112.018	6590	SLPI	In	NA	17.920632092331726	Published	CVL	ELISA	BCA assay	Days since LMP
Jais-2016	MM116	Ptid-MM116_Visit-3	Luteal	Luteal	19	39	Negative	4.1	Negative	10	0	Negative	RBC counts	White	109739000	Eligible	Eligible	Eligible	SLPI(pg/ml)	332.085	6590	SLPI	In	NA	8.375408748766066	Published	CVL	ELISA	BCA assay	Days since LMP
Jais-2016	MM117	Ptid-MM117_Visit-1	Follicular	Follicular	7	41	Negative	4.1	Negative	1000	50	Trace	RBC counts	White	418958000	Eligible	Eligible	Eligible	SLPI(pg/ml)	1753439.381	6590	SLPI	In	NA	20.74175612466974	Published	CVL	ELISA	BCA assay	Days since LMP
Jais-2016	MM117	Ptid-MM117_Visit-2	Other	Periovulatory	12	41	Negative	4.1	Negative	450	50	Trace	RBC counts	White	303769000	Eligible	Ineligible - days since LMP outside of allowed windows	Ineligible - days since LMP outside of allowed windows	SLPI(pg/ml)	917753.038	6590	SLPI	In	NA	19.807746459463385	Published	CVL	ELISA	BCA assay	Days since LMP
Jais-2016	MM117	Ptid-MM117_Visit-3	Luteal	Luteal	NA	41	Negative	4.1	Negative	200	10	Trace	RBC counts	White	256649000	Eligible	Eligible	Eligible	SLPI(pg/ml)	202094.338	6590	SLPI	In	NA	17.624669377283862	Published	CVL	ELISA	BCA assay	Days since LMP
Jais-2016	MM118	Ptid-MM118_Visit-1	Follicular	Follicular	NA	41	Negative	4.1	Negative	10	30	Trace	RBC counts	White	122122000	Eligible	Eligible	Eligible	SLPI(pg/ml)	614653.207	6590	SLPI	In	NA	19.229413132601895	Published	CVL	ELISA	BCA assay	Days since LMP
Jais-2016	MM118	Ptid-MM118_Visit-2	Other	Periovulatory	NA	41	Negative	4.1	Negative	10	0	Negative	RBC counts	White	101352000	Eligible	Ineligible - days since LMP outside of allowed windows	Ineligible - days since LMP outside of allowed windows	SLPI(pg/ml)	326705.036	6590	SLPI	In	NA	18.317629167829956	Published	CVL	ELISA	BCA assay	Days since LMP
Jais-2016	MM118	Ptid-MM118_Visit-3	Luteal	Luteal	NA	41	Positive	5	Negative	30	0	Negative	RBC counts	White	189266000	Eligible	Eligible	Eligible	SLPI(pg/ml)	85425.328	6590	SLPI	In	NA	16.382376261601884	Published	CVL	ELISA	BCA assay	Days since LMP
Jais-2016	MM120	Ptid-MM120_Visit-1	Follicular	Follicular	5	48	Negative	5	Positive	40	3750	Positive	RBC counts	White	649927000	Eligible	Eligible	Eligible	SLPI(pg/ml)	13537.206	6590	SLPI	In	NA	13.724642385383211	Published	CVL	ELISA	BCA assay	Days since LMP
Jais-2016	MM120	Ptid-MM120_Visit-2	Other	Periovulatory	12	48	Positive	4.7	Positive	100	0	Negative	RBC counts	White	90363000	Eligible	Ineligible - days since LMP outside of allowed windows	Ineligible - days since LMP outside of allowed windows	SLPI(pg/ml)	68629.084	6590	SLPI	In	NA	16.06653247854864	Published	CVL	ELISA	BCA assay	Days since LMP
Jais-2016	MM120	Ptid-MM120_Visit-3	Luteal	Luteal	19	48	Positive	4.7	Negative	140	10	Trace	RBC counts	White	96423000	Eligible	Eligible	Eligible	SLPI(pg/ml)	171716.603	6590	SLPI	In	NA	17.38967001236588	Published	CVL	ELISA	BCA assay	Days since LMP
Jais-2016	MM122	Ptid-MM122_Visit-1	Follicular	Follicular	9	40	Negative	4.1	Negative	20	0	Negative	RBC counts	White	133652999.99999999	Eligible	Eligible	Eligible	SLPI(pg/ml)	2762776.663	6590	SLPI	In	NA	21.39768751178393	Published	CVL	ELISA	BCA assay	Days since LMP
Jais-2016	MM122	Ptid-MM122_Visit-2	Other	Periovulatory	15	39	Negative	4.4	Negative	10	10	Trace	RBC counts	White	56151000	Eligible	Ineligible - days since LMP outside of allowed windows	Ineligible - days since LMP outside of allowed windows	SLPI(pg/ml)	1673164.856	6590	SLPI	In	NA	20.674148169641448	Published	CVL	ELISA	BCA assay	Days since LMP
Jais-2016	MM122	Ptid-MM122_Visit-3	Luteal	Luteal	21	39	Negative	4.7	Negative	350	10	Trace	RBC counts	White	133294999.99999999	Eligible	Eligible	Eligible	SLPI(pg/ml)	254774.032	6590	SLPI	In	NA	17.958858711944593	Published	CVL	ELISA	BCA assay	Days since LMP
Jais-2016	MM123	Ptid-MM123_Visit-1	Follicular	Follicular	8	24	Negative	4.7	Negative	10	0	Negative	RBC counts	Asian White	74576000	Eligible	Eligible	Eligible	SLPI(pg/ml)	30651.406	6590	SLPI	In	NA	14.903665632346554	Published	CVL	ELISA	BCA assay	Days since LMP
Jais-2016	MM123	Ptid-MM123_Visit-2	Other	Periovulatory	12	24	Negative	4.1	Negative	120	0	Negative	RBC counts	Asian White	126619000	Eligible	Ineligible - days since LMP outside of allowed windows	Ineligible - days since LMP outside of allowed windows	SLPI(pg/ml)	144527.208	6590	SLPI	In	NA	17.140981587589508	Published	CVL	ELISA	BCA assay	Days since LMP
Jais-2016	MM123	Ptid-MM123_Visit-3	Luteal	Luteal	NA	23	Negative	4.1	Negative	20	0	Negative	RBC counts	Asian White	106855000	Eligible	Eligible	Eligible	SLPI(pg/ml)	419934.302	6590	SLPI	In	NA	18.679804112821866	Published	CVL	ELISA	BCA assay	Days since LMP
Jais-2016	MM124	Ptid-MM124_Visit-1	Follicular	Follicular	7	26	Positive	5	Negative	440	2570	Positive	RBC counts	White	194281000	Eligible	Eligible	Eligible	SLPI(pg/ml)	23476.18	6590	SLPI	In	NA	14.51891005446209	Published	CVL	ELISA	BCA assay	Days since LMP
Jais-2016	MM124	Ptid-MM124_Visit-2	Other	Periovulatory	14	26	Positive	4.7	NA	4550	100	Positive	RBC counts	White	346205000	Eligible	Ineligible - days since LMP outside of allowed windows	Ineligible - days since LMP outside of allowed windows	SLPI(pg/ml)	264889.701	6590	SLPI	In	NA	18.01503222676998	Published	CVL	ELISA	BCA assay	Days since LMP
Jais-2016	MM124	Ptid-MM124_Visit-3	Luteal	Luteal	22	26	Positive	5	Negative	2420	50	Trace	RBC counts	White	224984000	Eligible	Eligible	Eligible	SLPI(pg/ml)	183627.424	6590	SLPI	In	NA	17.486422009845718	Published	CVL	ELISA	BCA assay	Days since LMP
Jais-2016	MM101	Ptid-MM101_Visit-1	Follicular	Follicular	7	43	Positive	5	Negative	60	0	Negative	RBC counts	Black	133104000.00000001	Eligible	Eligible	Eligible	MMP-1 (pg/ml)	191	4312	MMP1	In	NA	7.577428828035749	Unpublished	CVL	ELISA	BCA assay	Days since LMP
Jais-2016	MM101	Ptid-MM101_Visit-2	Other	Periovulatory	13	43	Negative	4.4	Negative	40	0	Negative	RBC counts	Black	151644000	Eligible	Ineligible - days since LMP outside of allowed windows	Ineligible - days since LMP outside of allowed windows	MMP-1 (pg/ml)	63.7	4312	MMP1	In	NA	5.993221467368938	Unpublished	CVL	ELISA	BCA assay	Days since LMP
Jais-2016	MM101	Ptid-MM101_Visit-3	Luteal	Luteal	19	43	Negative	5	Negative	110	0	Negative	RBC counts	Black	158214000	Eligible	Eligible	Eligible	MMP-1 (pg/ml)	63.7	4312	MMP1	In	NA	5.993221467368938	Unpublished	CVL	ELISA	BCA assay	Days since LMP
Jais-2016	MM102	Ptid-MM102_Visit-1	Follicular	Follicular	8	40	Negative	4.1	Negative	120	30	Trace	RBC counts	Hispanic White	183983000	Eligible	Eligible	Eligible	MMP-1 (pg/ml)	25.5	4312	MMP1	Below	NA	4.672425341971495	Unpublished	CVL	ELISA	BCA assay	Days since LMP
Jais-2016	MM102	Ptid-MM102_Visit-2	Other	Periovulatory	15	40	Positive	4.7	Negative	40	0	Negative	RBC counts	Hispanic White	242817000	Eligible	Ineligible - days since LMP outside of allowed windows	Ineligible - days since LMP outside of allowed windows	MMP-1 (pg/ml)	63.7	4312	MMP1	In	NA	5.993221467368938	Unpublished	CVL	ELISA	BCA assay	Days since LMP
Jais-2016	MM102	Ptid-MM102_Visit-3	Luteal	Luteal	22	40	Negative	4.1	Negative	85	0	Negative	RBC counts	Hispanic White	876771000	Eligible	Eligible	Eligible	MMP-1 (pg/ml)	25.5	4312	MMP1	Below	NA	4.672425341971495	Unpublished	CVL	ELISA	BCA assay	Days since LMP
Jais-2016	MM103	Ptid-MM103_Visit-1	Follicular	Follicular	9	23	Negative	4.1	Negative	30	0	Negative	RBC counts	Black	302628000	Eligible	Eligible	Eligible	MMP-1 (pg/ml)	25.5	4312	MMP1	Below	NA	4.672425341971495	Unpublished	CVL	ELISA	BCA assay	Days since LMP
Jais-2016	MM103	Ptid-MM103_Visit-2	Other	Periovulatory	15	23	Negative	4.1	Negative	40	0	Negative	RBC counts	Black	210839000	Eligible	Ineligible - days since LMP outside of allowed windows	Ineligible - days since LMP outside of allowed windows	MMP-1 (pg/ml)	25.5	4312	MMP1	Below	NA	4.672425341971495	Unpublished	CVL	ELISA	BCA assay	Days since LMP
Jais-2016	MM103	Ptid-MM103_Visit-3	Luteal	Luteal	22	23	Negative	4.1	Negative	50	90	Positive	RBC counts	Black	136366000	Eligible	Eligible	Eligible	MMP-1 (pg/ml)	25.5	4312	MMP1	Below	NA	4.672425341971495	Unpublished	CVL	ELISA	BCA assay	Days since LMP
Jais-2016	MM104	Ptid-MM104_Visit-1	Follicular	Follicular	9	34	Negative	4.1	Negative	140	0	Negative	RBC counts	White	192886000	Eligible	Eligible	Eligible	MMP-1 (pg/ml)	25.5	4312	MMP1	Below	NA	4.672425341971495	Unpublished	CVL	ELISA	BCA assay	Days since LMP
Jais-2016	MM104	Ptid-MM104_Visit-2	Other	Periovulatory	15	34	Negative	4.1	Negative	240	10	Trace	RBC counts	White	235615000	Eligible	Ineligible - days since LMP outside of allowed windows	Ineligible - days since LMP outside of allowed windows	MMP-1 (pg/ml)	25.5	4312	MMP1	Below	NA	4.672425341971495	Unpublished	CVL	ELISA	BCA assay	Days since LMP
Jais-2016	MM104	Ptid-MM104_Visit-3	Luteal	Luteal	20	34	Negative	4.1	Negative	10	140	Positive	RBC counts	White	256113999.99999997	Eligible	Eligible	Eligible	MMP-1 (pg/ml)	63.7	4312	MMP1	In	NA	5.993221467368938	Unpublished	CVL	ELISA	BCA assay	Days since LMP
Jais-2016	MM105	Ptid-MM105_Visit-1	Follicular	Follicular	6	38	Negative	4.1	Negative	180	0	Negative	RBC counts	White	265274999.99999997	Eligible	Eligible	Eligible	MMP-1 (pg/ml)	25.5	4312	MMP1	Below	NA	4.672425341971495	Unpublished	CVL	ELISA	BCA assay	Days since LMP
Jais-2016	MM105	Ptid-MM105_Visit-2	Other	Periovulatory	14	38	Negative	4.1	Negative	110	30	Trace	RBC counts	White	378067000	Eligible	Ineligible - days since LMP outside of allowed windows	Ineligible - days since LMP outside of allowed windows	MMP-1 (pg/ml)	25.5	4312	MMP1	Below	NA	4.672425341971495	Unpublished	CVL	ELISA	BCA assay	Days since LMP
Jais-2016	MM105	Ptid-MM105_Visit-3	Luteal	Luteal	21	38	Negative	4.1	Negative	150	0	Negative	RBC counts	White	362952000	Eligible	Eligible	Eligible	MMP-1 (pg/ml)	25.5	4312	MMP1	Below	NA	4.672425341971495	Unpublished	CVL	ELISA	BCA assay	Days since LMP
Jais-2016	MM106	Ptid-MM106_Visit-1	Follicular	Follicular	NA	26	Negative	4.4	Negative	500	10	Trace	RBC counts	White	268537000	Eligible	Eligible	Eligible	MMP-1 (pg/ml)	80	4312	MMP1	In	NA	6.321928094887363	Unpublished	CVL	ELISA	BCA assay	Days since LMP
Jais-2016	MM106	Ptid-MM106_Visit-2	Other	Periovulatory	14	26	Negative	4.1	Negative	45	0	Negative	RBC counts	White	149537000	Eligible	Ineligible - days since LMP outside of allowed windows	Ineligible - days since LMP outside of allowed windows	MMP-1 (pg/ml)	25.5	4312	MMP1	Below	NA	4.672425341971495	Unpublished	CVL	ELISA	BCA assay	Days since LMP
Jais-2016	MM106	Ptid-MM106_Visit-3	Luteal	Luteal	21	26	Negative	4.1	Negative	210	0	Negative	RBC counts	White	406363000	Eligible	Eligible	Eligible	MMP-1 (pg/ml)	63.7	4312	MMP1	In	NA	5.993221467368938	Unpublished	CVL	ELISA	BCA assay	Days since LMP
Jais-2016	MM107	Ptid-MM107_Visit-1	Follicular	Follicular	7	28	Negative	4.7	Negative	1880	150	Positive	RBC counts	White	264798000	Eligible	Eligible	Eligible	MMP-1 (pg/ml)	191	4312	MMP1	In	NA	7.577428828035749	Unpublished	CVL	ELISA	BCA assay	Days since LMP
Jais-2016	MM107	Ptid-MM107_Visit-2	Other	Periovulatory	14	28	Negative	5	Positive	620	15	Trace	RBC counts	White	105834000	Eligible	Ineligible - days since LMP outside of allowed windows	Ineligible - days since LMP outside of allowed windows	MMP-1 (pg/ml)	334	4312	MMP1	In	NA	8.383704292474052	Unpublished	CVL	ELISA	BCA assay	Days since LMP
Jais-2016	MM107	Ptid-MM107_Visit-3	Luteal	Luteal	20	28	Negative	4.4	Negative	310	0	Negative	RBC counts	White	177006000	Eligible	Eligible	Eligible	MMP-1 (pg/ml)	80	4312	MMP1	In	NA	6.321928094887363	Unpublished	CVL	ELISA	BCA assay	Days since LMP
Jais-2016	MM108	Ptid-MM108_Visit-1	Follicular	Follicular	NA	47	Negative	4.1	Negative	300	380	Positive	RBC counts	Hawaiian/Pacific Islander	507685000	Eligible	Eligible	Eligible	MMP-1 (pg/ml)	251	4312	MMP1	In	NA	7.971543553950772	Unpublished	CVL	ELISA	BCA assay	Days since LMP
Jais-2016	MM108	Ptid-MM108_Visit-2	Other	Periovulatory	NA	47	Negative	4.1	Negative	10	0	Negative	RBC counts	Hawaiian/Pacific Islander	288610000	Eligible	Ineligible - days since LMP outside of allowed windows	Ineligible - days since LMP outside of allowed windows	MMP-1 (pg/ml)	25.5	4312	MMP1	Below	NA	4.672425341971495	Unpublished	CVL	ELISA	BCA assay	Days since LMP
Jais-2016	MM108	Ptid-MM108_Visit-3	Luteal	Luteal	22	47	Negative	4.4	Negative	10	0	Negative	RBC counts	Hawaiian/Pacific Islander	144096000	Eligible	Eligible	Eligible	MMP-1 (pg/ml)	25.5	4312	MMP1	Below	NA	4.672425341971495	Unpublished	CVL	ELISA	BCA assay	Days since LMP
Jais-2016	MM109	Ptid-MM109_Visit-1	Follicular	Follicular	8	43	Positive	5.3	Positive	90	280	Positive	RBC counts	Black	2773744000	Eligible	Eligible	Eligible	MMP-1 (pg/ml)	4350	4312	MMP1	In	NA	12.086799685623452	Unpublished	CVL	ELISA	BCA assay	Days since LMP
Jais-2016	MM109	Ptid-MM109_Visit-2	Other	Periovulatory	NA	43	Negative	4.1	Negative	250	40	Trace	RBC counts	Black	996059000	Eligible	Ineligible - days since LMP outside of allowed windows	Ineligible - days since LMP outside of allowed windows	MMP-1 (pg/ml)	25.5	4312	MMP1	Below	NA	4.672425341971495	Unpublished	CVL	ELISA	BCA assay	Days since LMP
Jais-2016	MM109	Ptid-MM109_Visit-3	Luteal	Luteal	20	44	Negative	3.6	Negative	20	10	Trace	RBC counts	Black	387064000	Eligible	Eligible	Eligible	MMP-1 (pg/ml)	25.5	4312	MMP1	Below	NA	4.672425341971495	Unpublished	CVL	ELISA	BCA assay	Days since LMP
Jais-2016	MM110	Ptid-MM110_Visit-1	Follicular	Follicular	9	40	Negative	4.1	Negative	460	0	Negative	RBC counts	Hispanic Black	255788000	Eligible	Eligible	Eligible	MMP-1 (pg/ml)	25.5	4312	MMP1	Below	NA	4.672425341971495	Unpublished	CVL	ELISA	BCA assay	Days since LMP
Jais-2016	MM110	Ptid-MM110_Visit-2	Other	Periovulatory	12	40	Positive	5	Negative	250	30	Trace	RBC counts	Hispanic Black	184382000	Eligible	Ineligible - days since LMP outside of allowed windows	Ineligible - days since LMP outside of allowed windows	MMP-1 (pg/ml)	97.1	4312	MMP1	In	NA	6.60139939053183	Unpublished	CVL	ELISA	BCA assay	Days since LMP
Jais-2016	MM110	Ptid-MM110_Visit-3	Luteal	Luteal	19	40	Positive	5	Negative	20	0	Negative	RBC counts	Hispanic Black	71188000	Eligible	Eligible	Eligible	MMP-1 (pg/ml)	63.7	4312	MMP1	In	NA	5.993221467368938	Unpublished	CVL	ELISA	BCA assay	Days since LMP
Jais-2016	MM111	Ptid-MM111_Visit-1	Follicular	Follicular	7	29	Positive	4.7	Negative	50	20	Trace	RBC counts	Black	380204000	Eligible	Eligible	Eligible	MMP-1 (pg/ml)	211	4312	MMP1	In	NA	7.721099188707185	Unpublished	CVL	ELISA	BCA assay	Days since LMP
Jais-2016	MM111	Ptid-MM111_Visit-2	Other	Periovulatory	NA	29	Positive	5	Negative	320	30	Trace	RBC counts	Black	333594000	Eligible	Ineligible - days since LMP outside of allowed windows	Ineligible - days since LMP outside of allowed windows	MMP-1 (pg/ml)	272	4312	MMP1	In	NA	8.087462841250339	Unpublished	CVL	ELISA	BCA assay	Days since LMP
Jais-2016	MM111	Ptid-MM111_Visit-3	Luteal	Luteal	19	29	Positive	5	Negative	450	20	Trace	RBC counts	Black	356962000	Eligible	Eligible	Eligible	MMP-1 (pg/ml)	355	4312	MMP1	In	NA	8.471675214392045	Unpublished	CVL	ELISA	BCA assay	Days since LMP
Jais-2016	MM112	Ptid-MM112_Visit-1	Follicular	Follicular	8	23	Positive	5	Negative	1250	40	Trace	RBC counts	Black	65238000	Eligible	Eligible	Eligible	MMP-1 (pg/ml)	171	4312	MMP1	In	NA	7.417852514885898	Unpublished	CVL	ELISA	BCA assay	Days since LMP
Jais-2016	MM112	Ptid-MM112_Visit-2	Other	Periovulatory	15	23	Positive	5	Negative	400	20	Trace	RBC counts	Black	128566000	Eligible	Ineligible - days since LMP outside of allowed windows	Ineligible - days since LMP outside of allowed windows	MMP-1 (pg/ml)	133	4312	MMP1	In	NA	7.05528243550119	Unpublished	CVL	ELISA	BCA assay	Days since LMP
Jais-2016	MM112	Ptid-MM112_Visit-3	Luteal	Luteal	22	23	Positive	5	Negative	400	0	Negative	RBC counts	Black	107851000	Eligible	Eligible	Eligible	MMP-1 (pg/ml)	97.1	4312	MMP1	In	NA	6.60139939053183	Unpublished	CVL	ELISA	BCA assay	Days since LMP
Jais-2016	MM115	Ptid-MM115_Visit-1	Follicular	Follicular	NA	30	Negative	4.4	Negative	150	10	Trace	RBC counts	Hispanic White	156153000	Eligible	Eligible	Eligible	MMP-1 (pg/ml)	25.5	4312	MMP1	Below	NA	4.672425341971495	Unpublished	CVL	ELISA	BCA assay	Days since LMP
Jais-2016	MM115	Ptid-MM115_Visit-2	Other	Periovulatory	15	30	Negative	3.6	Negative	150	20	Trace	RBC counts	Hispanic White	203808000	Eligible	Ineligible - days since LMP outside of allowed windows	Ineligible - days since LMP outside of allowed windows	MMP-1 (pg/ml)	25.5	4312	MMP1	Below	NA	4.672425341971495	Unpublished	CVL	ELISA	BCA assay	Days since LMP
Jais-2016	MM115	Ptid-MM115_Visit-3	Luteal	Luteal	20	30	Negative	4.1	Negative	280	20	Trace	RBC counts	Hispanic White	155806000	Eligible	Eligible	Eligible	MMP-1 (pg/ml)	25.5	4312	MMP1	Below	NA	4.672425341971495	Unpublished	CVL	ELISA	BCA assay	Days since LMP
Jais-2016	MM116	Ptid-MM116_Visit-1	Follicular	Follicular	9	39	Negative	4.1	Negative	10	0	Negative	RBC counts	White	74686000	Eligible	Eligible	Eligible	MMP-1 (pg/ml)	25.5	4312	MMP1	Below	NA	4.672425341971495	Unpublished	CVL	ELISA	BCA assay	Days since LMP
Jais-2016	MM116	Ptid-MM116_Visit-2	Other	Periovulatory	12	39	Negative	4.1	Negative	20	170	Positive	RBC counts	White	46259000	Eligible	Ineligible - days since LMP outside of allowed windows	Ineligible - days since LMP outside of allowed windows	MMP-1 (pg/ml)	63.7	4312	MMP1	In	NA	5.993221467368938	Unpublished	CVL	ELISA	BCA assay	Days since LMP
Jais-2016	MM116	Ptid-MM116_Visit-3	Luteal	Luteal	19	39	Negative	4.1	Negative	10	0	Negative	RBC counts	White	109739000	Eligible	Eligible	Eligible	MMP-1 (pg/ml)	25.5	4312	MMP1	Below	NA	4.672425341971495	Unpublished	CVL	ELISA	BCA assay	Days since LMP
Jais-2016	MM117	Ptid-MM117_Visit-1	Follicular	Follicular	7	41	Negative	4.1	Negative	1000	50	Trace	RBC counts	White	418958000	Eligible	Eligible	Eligible	MMP-1 (pg/ml)	63.7	4312	MMP1	In	NA	5.993221467368938	Unpublished	CVL	ELISA	BCA assay	Days since LMP
Jais-2016	MM117	Ptid-MM117_Visit-2	Other	Periovulatory	12	41	Negative	4.1	Negative	450	50	Trace	RBC counts	White	303769000	Eligible	Ineligible - days since LMP outside of allowed windows	Ineligible - days since LMP outside of allowed windows	MMP-1 (pg/ml)	25.5	4312	MMP1	Below	NA	4.672425341971495	Unpublished	CVL	ELISA	BCA assay	Days since LMP
Jais-2016	MM117	Ptid-MM117_Visit-3	Luteal	Luteal	NA	41	Negative	4.1	Negative	200	10	Trace	RBC counts	White	256649000	Eligible	Eligible	Eligible	MMP-1 (pg/ml)	51	4312	MMP1	In	NA	5.672425341971495	Unpublished	CVL	ELISA	BCA assay	Days since LMP
Jais-2016	MM118	Ptid-MM118_Visit-1	Follicular	Follicular	NA	41	Negative	4.1	Negative	10	30	Trace	RBC counts	White	122122000	Eligible	Eligible	Eligible	MMP-1 (pg/ml)	63.7	4312	MMP1	In	NA	5.993221467368938	Unpublished	CVL	ELISA	BCA assay	Days since LMP
Jais-2016	MM118	Ptid-MM118_Visit-2	Other	Periovulatory	NA	41	Negative	4.1	Negative	10	0	Negative	RBC counts	White	101352000	Eligible	Ineligible - days since LMP outside of allowed windows	Ineligible - days since LMP outside of allowed windows	MMP-1 (pg/ml)	25.5	4312	MMP1	Below	NA	4.672425341971495	Unpublished	CVL	ELISA	BCA assay	Days since LMP
Jais-2016	MM118	Ptid-MM118_Visit-3	Luteal	Luteal	NA	41	Positive	5	Negative	30	0	Negative	RBC counts	White	189266000	Eligible	Eligible	Eligible	MMP-1 (pg/ml)	25.5	4312	MMP1	Below	NA	4.672425341971495	Unpublished	CVL	ELISA	BCA assay	Days since LMP
Jais-2016	MM120	Ptid-MM120_Visit-2	Other	Periovulatory	12	48	Positive	4.7	Positive	100	0	Negative	RBC counts	White	90363000	Eligible	Ineligible - days since LMP outside of allowed windows	Ineligible - days since LMP outside of allowed windows	MMP-1 (pg/ml)	80	4312	MMP1	In	NA	6.321928094887363	Unpublished	CVL	ELISA	BCA assay	Days since LMP
Jais-2016	MM120	Ptid-MM120_Visit-3	Luteal	Luteal	19	48	Positive	4.7	Negative	140	10	Trace	RBC counts	White	96423000	Eligible	Eligible	Eligible	MMP-1 (pg/ml)	25.5	4312	MMP1	Below	NA	4.672425341971495	Unpublished	CVL	ELISA	BCA assay	Days since LMP
Jais-2016	MM122	Ptid-MM122_Visit-1	Follicular	Follicular	9	40	Negative	4.1	Negative	20	0	Negative	RBC counts	White	133652999.99999999	Eligible	Eligible	Eligible	MMP-1 (pg/ml)	25.5	4312	MMP1	Below	NA	4.672425341971495	Unpublished	CVL	ELISA	BCA assay	Days since LMP
Jais-2016	MM122	Ptid-MM122_Visit-2	Other	Periovulatory	15	39	Negative	4.4	Negative	10	10	Trace	RBC counts	White	56151000	Eligible	Ineligible - days since LMP outside of allowed windows	Ineligible - days since LMP outside of allowed windows	MMP-1 (pg/ml)	25.5	4312	MMP1	Below	NA	4.672425341971495	Unpublished	CVL	ELISA	BCA assay	Days since LMP
Jais-2016	MM122	Ptid-MM122_Visit-3	Luteal	Luteal	21	39	Negative	4.7	Negative	350	10	Trace	RBC counts	White	133294999.99999999	Eligible	Eligible	Eligible	MMP-1 (pg/ml)	25.5	4312	MMP1	Below	NA	4.672425341971495	Unpublished	CVL	ELISA	BCA assay	Days since LMP
Jais-2016	MM123	Ptid-MM123_Visit-1	Follicular	Follicular	8	24	Negative	4.7	Negative	10	0	Negative	RBC counts	Asian White	74576000	Eligible	Eligible	Eligible	MMP-1 (pg/ml)	25.5	4312	MMP1	Below	NA	4.672425341971495	Unpublished	CVL	ELISA	BCA assay	Days since LMP
Jais-2016	MM123	Ptid-MM123_Visit-2	Other	Periovulatory	12	24	Negative	4.1	Negative	120	0	Negative	RBC counts	Asian White	126619000	Eligible	Ineligible - days since LMP outside of allowed windows	Ineligible - days since LMP outside of allowed windows	MMP-1 (pg/ml)	25.5	4312	MMP1	Below	NA	4.672425341971495	Unpublished	CVL	ELISA	BCA assay	Days since LMP
Jais-2016	MM123	Ptid-MM123_Visit-3	Luteal	Luteal	NA	23	Negative	4.1	Negative	20	0	Negative	RBC counts	Asian White	106855000	Eligible	Eligible	Eligible	MMP-1 (pg/ml)	25.5	4312	MMP1	Below	NA	4.672425341971495	Unpublished	CVL	ELISA	BCA assay	Days since LMP
Jais-2016	MM124	Ptid-MM124_Visit-1	Follicular	Follicular	7	26	Positive	5	Negative	440	2570	Positive	RBC counts	White	194281000	Eligible	Eligible	Eligible	MMP-1 (pg/ml)	191	4312	MMP1	In	NA	7.577428828035749	Unpublished	CVL	ELISA	BCA assay	Days since LMP
Jais-2016	MM124	Ptid-MM124_Visit-2	Other	Periovulatory	14	26	Positive	4.7	NA	4550	100	Positive	RBC counts	White	346205000	Eligible	Ineligible - days since LMP outside of allowed windows	Ineligible - days since LMP outside of allowed windows	MMP-1 (pg/ml)	292	4312	MMP1	In	NA	8.189824558880018	Unpublished	CVL	ELISA	BCA assay	Days since LMP
Jais-2016	MM124	Ptid-MM124_Visit-3	Luteal	Luteal	22	26	Positive	5	Negative	2420	50	Trace	RBC counts	White	224984000	Eligible	Eligible	Eligible	MMP-1 (pg/ml)	191	4312	MMP1	In	NA	7.577428828035749	Unpublished	CVL	ELISA	BCA assay	Days since LMP
Jais-2016	MM101	Ptid-MM101_Visit-1	Follicular	Follicular	7	43	Positive	5	Negative	60	0	Negative	RBC counts	Black	133104000.00000001	Eligible	Eligible	Eligible	MMP-2 (pg/ml)	4612	4313	MMP2	In	NA	12.171176797651771	Unpublished	CVL	ELISA	BCA assay	Days since LMP
Jais-2016	MM101	Ptid-MM101_Visit-2	Other	Periovulatory	13	43	Negative	4.4	Negative	40	0	Negative	RBC counts	Black	151644000	Eligible	Ineligible - days since LMP outside of allowed windows	Ineligible - days since LMP outside of allowed windows	MMP-2 (pg/ml)	700	4313	MMP2	In	NA	9.451211111832329	Unpublished	CVL	ELISA	BCA assay	Days since LMP
Jais-2016	MM101	Ptid-MM101_Visit-3	Luteal	Luteal	19	43	Negative	5	Negative	110	0	Negative	RBC counts	Black	158214000	Eligible	Eligible	Eligible	MMP-2 (pg/ml)	700	4313	MMP2	In	NA	9.451211111832329	Unpublished	CVL	ELISA	BCA assay	Days since LMP
Jais-2016	MM102	Ptid-MM102_Visit-1	Follicular	Follicular	8	40	Negative	4.1	Negative	120	30	Trace	RBC counts	Hispanic White	183983000	Eligible	Eligible	Eligible	MMP-2 (pg/ml)	700	4313	MMP2	In	NA	9.451211111832329	Unpublished	CVL	ELISA	BCA assay	Days since LMP
Jais-2016	MM102	Ptid-MM102_Visit-2	Other	Periovulatory	15	40	Positive	4.7	Negative	40	0	Negative	RBC counts	Hispanic White	242817000	Eligible	Ineligible - days since LMP outside of allowed windows	Ineligible - days since LMP outside of allowed windows	MMP-2 (pg/ml)	700	4313	MMP2	In	NA	9.451211111832329	Unpublished	CVL	ELISA	BCA assay	Days since LMP
Jais-2016	MM102	Ptid-MM102_Visit-3	Luteal	Luteal	22	40	Negative	4.1	Negative	85	0	Negative	RBC counts	Hispanic White	876771000	Eligible	Eligible	Eligible	MMP-2 (pg/ml)	700	4313	MMP2	In	NA	9.451211111832329	Unpublished	CVL	ELISA	BCA assay	Days since LMP
Jais-2016	MM103	Ptid-MM103_Visit-1	Follicular	Follicular	9	23	Negative	4.1	Negative	30	0	Negative	RBC counts	Black	302628000	Eligible	Eligible	Eligible	MMP-2 (pg/ml)	700	4313	MMP2	In	NA	9.451211111832329	Unpublished	CVL	ELISA	BCA assay	Days since LMP
Jais-2016	MM103	Ptid-MM103_Visit-2	Other	Periovulatory	15	23	Negative	4.1	Negative	40	0	Negative	RBC counts	Black	210839000	Eligible	Ineligible - days since LMP outside of allowed windows	Ineligible - days since LMP outside of allowed windows	MMP-2 (pg/ml)	350	4313	MMP2	Below	NA	8.451211111832329	Unpublished	CVL	ELISA	BCA assay	Days since LMP
Jais-2016	MM103	Ptid-MM103_Visit-3	Luteal	Luteal	22	23	Negative	4.1	Negative	50	90	Positive	RBC counts	Black	136366000	Eligible	Eligible	Eligible	MMP-2 (pg/ml)	350	4313	MMP2	Below	NA	8.451211111832329	Unpublished	CVL	ELISA	BCA assay	Days since LMP
Jais-2016	MM104	Ptid-MM104_Visit-1	Follicular	Follicular	9	34	Negative	4.1	Negative	140	0	Negative	RBC counts	White	192886000	Eligible	Eligible	Eligible	MMP-2 (pg/ml)	700	4313	MMP2	In	NA	9.451211111832329	Unpublished	CVL	ELISA	BCA assay	Days since LMP
Jais-2016	MM104	Ptid-MM104_Visit-2	Other	Periovulatory	15	34	Negative	4.1	Negative	240	10	Trace	RBC counts	White	235615000	Eligible	Ineligible - days since LMP outside of allowed windows	Ineligible - days since LMP outside of allowed windows	MMP-2 (pg/ml)	700	4313	MMP2	In	NA	9.451211111832329	Unpublished	CVL	ELISA	BCA assay	Days since LMP
Jais-2016	MM104	Ptid-MM104_Visit-3	Luteal	Luteal	20	34	Negative	4.1	Negative	10	140	Positive	RBC counts	White	256113999.99999997	Eligible	Eligible	Eligible	MMP-2 (pg/ml)	700	4313	MMP2	In	NA	9.451211111832329	Unpublished	CVL	ELISA	BCA assay	Days since LMP
Jais-2016	MM105	Ptid-MM105_Visit-1	Follicular	Follicular	6	38	Negative	4.1	Negative	180	0	Negative	RBC counts	White	265274999.99999997	Eligible	Eligible	Eligible	MMP-2 (pg/ml)	700	4313	MMP2	In	NA	9.451211111832329	Unpublished	CVL	ELISA	BCA assay	Days since LMP
Jais-2016	MM105	Ptid-MM105_Visit-2	Other	Periovulatory	14	38	Negative	4.1	Negative	110	30	Trace	RBC counts	White	378067000	Eligible	Ineligible - days since LMP outside of allowed windows	Ineligible - days since LMP outside of allowed windows	MMP-2 (pg/ml)	700	4313	MMP2	In	NA	9.451211111832329	Unpublished	CVL	ELISA	BCA assay	Days since LMP
Jais-2016	MM105	Ptid-MM105_Visit-3	Luteal	Luteal	21	38	Negative	4.1	Negative	150	0	Negative	RBC counts	White	362952000	Eligible	Eligible	Eligible	MMP-2 (pg/ml)	700	4313	MMP2	In	NA	9.451211111832329	Unpublished	CVL	ELISA	BCA assay	Days since LMP
Jais-2016	MM106	Ptid-MM106_Visit-1	Follicular	Follicular	NA	26	Negative	4.4	Negative	500	10	Trace	RBC counts	White	268537000	Eligible	Eligible	Eligible	MMP-2 (pg/ml)	700	4313	MMP2	In	NA	9.451211111832329	Unpublished	CVL	ELISA	BCA assay	Days since LMP
Jais-2016	MM106	Ptid-MM106_Visit-2	Other	Periovulatory	14	26	Negative	4.1	Negative	45	0	Negative	RBC counts	White	149537000	Eligible	Ineligible - days since LMP outside of allowed windows	Ineligible - days since LMP outside of allowed windows	MMP-2 (pg/ml)	700	4313	MMP2	In	NA	9.451211111832329	Unpublished	CVL	ELISA	BCA assay	Days since LMP
Jais-2016	MM106	Ptid-MM106_Visit-3	Luteal	Luteal	21	26	Negative	4.1	Negative	210	0	Negative	RBC counts	White	406363000	Eligible	Eligible	Eligible	MMP-2 (pg/ml)	700	4313	MMP2	In	NA	9.451211111832329	Unpublished	CVL	ELISA	BCA assay	Days since LMP
Jais-2016	MM107	Ptid-MM107_Visit-1	Follicular	Follicular	7	28	Negative	4.7	Negative	1880	150	Positive	RBC counts	White	264798000	Eligible	Eligible	Eligible	MMP-2 (pg/ml)	2825	4313	MMP2	In	NA	11.464035152189913	Unpublished	CVL	ELISA	BCA assay	Days since LMP
Jais-2016	MM107	Ptid-MM107_Visit-2	Other	Periovulatory	14	28	Negative	5	Positive	620	15	Trace	RBC counts	White	105834000	Eligible	Ineligible - days since LMP outside of allowed windows	Ineligible - days since LMP outside of allowed windows	MMP-2 (pg/ml)	2825	4313	MMP2	In	NA	11.464035152189913	Unpublished	CVL	ELISA	BCA assay	Days since LMP
Jais-2016	MM107	Ptid-MM107_Visit-3	Luteal	Luteal	20	28	Negative	4.4	Negative	310	0	Negative	RBC counts	White	177006000	Eligible	Eligible	Eligible	MMP-2 (pg/ml)	700	4313	MMP2	In	NA	9.451211111832329	Unpublished	CVL	ELISA	BCA assay	Days since LMP
Jais-2016	MM108	Ptid-MM108_Visit-1	Follicular	Follicular	NA	47	Negative	4.1	Negative	300	380	Positive	RBC counts	Hawaiian/Pacific Islander	507685000	Eligible	Eligible	Eligible	MMP-2 (pg/ml)	4612	4313	MMP2	In	NA	12.171176797651771	Unpublished	CVL	ELISA	BCA assay	Days since LMP
Jais-2016	MM108	Ptid-MM108_Visit-2	Other	Periovulatory	NA	47	Negative	4.1	Negative	10	0	Negative	RBC counts	Hawaiian/Pacific Islander	288610000	Eligible	Ineligible - days since LMP outside of allowed windows	Ineligible - days since LMP outside of allowed windows	MMP-2 (pg/ml)	700	4313	MMP2	In	NA	9.451211111832329	Unpublished	CVL	ELISA	BCA assay	Days since LMP
Jais-2016	MM108	Ptid-MM108_Visit-3	Luteal	Luteal	22	47	Negative	4.4	Negative	10	0	Negative	RBC counts	Hawaiian/Pacific Islander	144096000	Eligible	Eligible	Eligible	MMP-2 (pg/ml)	700	4313	MMP2	In	NA	9.451211111832329	Unpublished	CVL	ELISA	BCA assay	Days since LMP
Jais-2016	MM109	Ptid-MM109_Visit-1	Follicular	Follicular	8	43	Positive	5.3	Positive	90	280	Positive	RBC counts	Black	2773744000	Eligible	Eligible	Eligible	MMP-2 (pg/ml)	48166	4313	MMP2	In	NA	15.55572749820597	Unpublished	CVL	ELISA	BCA assay	Days since LMP
Jais-2016	MM109	Ptid-MM109_Visit-2	Other	Periovulatory	NA	43	Negative	4.1	Negative	250	40	Trace	RBC counts	Black	996059000	Eligible	Ineligible - days since LMP outside of allowed windows	Ineligible - days since LMP outside of allowed windows	MMP-2 (pg/ml)	700	4313	MMP2	In	NA	9.451211111832329	Unpublished	CVL	ELISA	BCA assay	Days since LMP
Jais-2016	MM109	Ptid-MM109_Visit-3	Luteal	Luteal	20	44	Negative	3.6	Negative	20	10	Trace	RBC counts	Black	387064000	Eligible	Eligible	Eligible	MMP-2 (pg/ml)	350	4313	MMP2	Below	NA	8.451211111832329	Unpublished	CVL	ELISA	BCA assay	Days since LMP
Jais-2016	MM110	Ptid-MM110_Visit-1	Follicular	Follicular	9	40	Negative	4.1	Negative	460	0	Negative	RBC counts	Hispanic Black	255788000	Eligible	Eligible	Eligible	MMP-2 (pg/ml)	700	4313	MMP2	In	NA	9.451211111832329	Unpublished	CVL	ELISA	BCA assay	Days since LMP
Jais-2016	MM110	Ptid-MM110_Visit-2	Other	Periovulatory	12	40	Positive	5	Negative	250	30	Trace	RBC counts	Hispanic Black	184382000	Eligible	Ineligible - days since LMP outside of allowed windows	Ineligible - days since LMP outside of allowed windows	MMP-2 (pg/ml)	700	4313	MMP2	In	NA	9.451211111832329	Unpublished	CVL	ELISA	BCA assay	Days since LMP
Jais-2016	MM110	Ptid-MM110_Visit-3	Luteal	Luteal	19	40	Positive	5	Negative	20	0	Negative	RBC counts	Hispanic Black	71188000	Eligible	Eligible	Eligible	MMP-2 (pg/ml)	700	4313	MMP2	In	NA	9.451211111832329	Unpublished	CVL	ELISA	BCA assay	Days since LMP
Jais-2016	MM111	Ptid-MM111_Visit-1	Follicular	Follicular	7	29	Positive	4.7	Negative	50	20	Trace	RBC counts	Black	380204000	Eligible	Eligible	Eligible	MMP-2 (pg/ml)	2825	4313	MMP2	In	NA	11.464035152189913	Unpublished	CVL	ELISA	BCA assay	Days since LMP
Jais-2016	MM111	Ptid-MM111_Visit-2	Other	Periovulatory	NA	29	Positive	5	Negative	320	30	Trace	RBC counts	Black	333594000	Eligible	Ineligible - days since LMP outside of allowed windows	Ineligible - days since LMP outside of allowed windows	MMP-2 (pg/ml)	4612	4313	MMP2	In	NA	12.171176797651771	Unpublished	CVL	ELISA	BCA assay	Days since LMP
Jais-2016	MM111	Ptid-MM111_Visit-3	Luteal	Luteal	19	29	Positive	5	Negative	450	20	Trace	RBC counts	Black	356962000	Eligible	Eligible	Eligible	MMP-2 (pg/ml)	6210	4313	MMP2	In	NA	12.600377553107844	Unpublished	CVL	ELISA	BCA assay	Days since LMP
Jais-2016	MM112	Ptid-MM112_Visit-1	Follicular	Follicular	8	23	Positive	5	Negative	1250	40	Trace	RBC counts	Black	65238000	Eligible	Eligible	Eligible	MMP-2 (pg/ml)	2825	4313	MMP2	In	NA	11.464035152189913	Unpublished	CVL	ELISA	BCA assay	Days since LMP
Jais-2016	MM112	Ptid-MM112_Visit-2	Other	Periovulatory	15	23	Positive	5	Negative	400	20	Trace	RBC counts	Black	128566000	Eligible	Ineligible - days since LMP outside of allowed windows	Ineligible - days since LMP outside of allowed windows	MMP-2 (pg/ml)	700	4313	MMP2	In	NA	9.451211111832329	Unpublished	CVL	ELISA	BCA assay	Days since LMP
Jais-2016	MM112	Ptid-MM112_Visit-3	Luteal	Luteal	22	23	Positive	5	Negative	400	0	Negative	RBC counts	Black	107851000	Eligible	Eligible	Eligible	MMP-2 (pg/ml)	700	4313	MMP2	In	NA	9.451211111832329	Unpublished	CVL	ELISA	BCA assay	Days since LMP
Jais-2016	MM115	Ptid-MM115_Visit-1	Follicular	Follicular	NA	30	Negative	4.4	Negative	150	10	Trace	RBC counts	Hispanic White	156153000	Eligible	Eligible	Eligible	MMP-2 (pg/ml)	350	4313	MMP2	Below	NA	8.451211111832329	Unpublished	CVL	ELISA	BCA assay	Days since LMP
Jais-2016	MM115	Ptid-MM115_Visit-2	Other	Periovulatory	15	30	Negative	3.6	Negative	150	20	Trace	RBC counts	Hispanic White	203808000	Eligible	Ineligible - days since LMP outside of allowed windows	Ineligible - days since LMP outside of allowed windows	MMP-2 (pg/ml)	350	4313	MMP2	Below	NA	8.451211111832329	Unpublished	CVL	ELISA	BCA assay	Days since LMP
Jais-2016	MM115	Ptid-MM115_Visit-3	Luteal	Luteal	20	30	Negative	4.1	Negative	280	20	Trace	RBC counts	Hispanic White	155806000	Eligible	Eligible	Eligible	MMP-2 (pg/ml)	350	4313	MMP2	Below	NA	8.451211111832329	Unpublished	CVL	ELISA	BCA assay	Days since LMP
Jais-2016	MM116	Ptid-MM116_Visit-1	Follicular	Follicular	9	39	Negative	4.1	Negative	10	0	Negative	RBC counts	White	74686000	Eligible	Eligible	Eligible	MMP-2 (pg/ml)	350	4313	MMP2	Below	NA	8.451211111832329	Unpublished	CVL	ELISA	BCA assay	Days since LMP
Jais-2016	MM116	Ptid-MM116_Visit-2	Other	Periovulatory	12	39	Negative	4.1	Negative	20	170	Positive	RBC counts	White	46259000	Eligible	Ineligible - days since LMP outside of allowed windows	Ineligible - days since LMP outside of allowed windows	MMP-2 (pg/ml)	700	4313	MMP2	In	NA	9.451211111832329	Unpublished	CVL	ELISA	BCA assay	Days since LMP
Jais-2016	MM116	Ptid-MM116_Visit-3	Luteal	Luteal	19	39	Negative	4.1	Negative	10	0	Negative	RBC counts	White	109739000	Eligible	Eligible	Eligible	MMP-2 (pg/ml)	350	4313	MMP2	Below	NA	8.451211111832329	Unpublished	CVL	ELISA	BCA assay	Days since LMP
Jais-2016	MM117	Ptid-MM117_Visit-1	Follicular	Follicular	7	41	Negative	4.1	Negative	1000	50	Trace	RBC counts	White	418958000	Eligible	Eligible	Eligible	MMP-2 (pg/ml)	700	4313	MMP2	In	NA	9.451211111832329	Unpublished	CVL	ELISA	BCA assay	Days since LMP
Jais-2016	MM117	Ptid-MM117_Visit-2	Other	Periovulatory	12	41	Negative	4.1	Negative	450	50	Trace	RBC counts	White	303769000	Eligible	Ineligible - days since LMP outside of allowed windows	Ineligible - days since LMP outside of allowed windows	MMP-2 (pg/ml)	700	4313	MMP2	In	NA	9.451211111832329	Unpublished	CVL	ELISA	BCA assay	Days since LMP
Jais-2016	MM117	Ptid-MM117_Visit-3	Luteal	Luteal	NA	41	Negative	4.1	Negative	200	10	Trace	RBC counts	White	256649000	Eligible	Eligible	Eligible	MMP-2 (pg/ml)	700	4313	MMP2	In	NA	9.451211111832329	Unpublished	CVL	ELISA	BCA assay	Days since LMP
Jais-2016	MM118	Ptid-MM118_Visit-1	Follicular	Follicular	NA	41	Negative	4.1	Negative	10	30	Trace	RBC counts	White	122122000	Eligible	Eligible	Eligible	MMP-2 (pg/ml)	350	4313	MMP2	Below	NA	8.451211111832329	Unpublished	CVL	ELISA	BCA assay	Days since LMP
Jais-2016	MM118	Ptid-MM118_Visit-2	Other	Periovulatory	NA	41	Negative	4.1	Negative	10	0	Negative	RBC counts	White	101352000	Eligible	Ineligible - days since LMP outside of allowed windows	Ineligible - days since LMP outside of allowed windows	MMP-2 (pg/ml)	350	4313	MMP2	Below	NA	8.451211111832329	Unpublished	CVL	ELISA	BCA assay	Days since LMP
Jais-2016	MM118	Ptid-MM118_Visit-3	Luteal	Luteal	NA	41	Positive	5	Negative	30	0	Negative	RBC counts	White	189266000	Eligible	Eligible	Eligible	MMP-2 (pg/ml)	700	4313	MMP2	In	NA	9.451211111832329	Unpublished	CVL	ELISA	BCA assay	Days since LMP
Jais-2016	MM120	Ptid-MM120_Visit-2	Other	Periovulatory	12	48	Positive	4.7	Positive	100	0	Negative	RBC counts	White	90363000	Eligible	Ineligible - days since LMP outside of allowed windows	Ineligible - days since LMP outside of allowed windows	MMP-2 (pg/ml)	700	4313	MMP2	In	NA	9.451211111832329	Unpublished	CVL	ELISA	BCA assay	Days since LMP
Jais-2016	MM120	Ptid-MM120_Visit-3	Luteal	Luteal	19	48	Positive	4.7	Negative	140	10	Trace	RBC counts	White	96423000	Eligible	Eligible	Eligible	MMP-2 (pg/ml)	700	4313	MMP2	In	NA	9.451211111832329	Unpublished	CVL	ELISA	BCA assay	Days since LMP
Jais-2016	MM122	Ptid-MM122_Visit-1	Follicular	Follicular	9	40	Negative	4.1	Negative	20	0	Negative	RBC counts	White	133652999.99999999	Eligible	Eligible	Eligible	MMP-2 (pg/ml)	350	4313	MMP2	Below	NA	8.451211111832329	Unpublished	CVL	ELISA	BCA assay	Days since LMP
Jais-2016	MM122	Ptid-MM122_Visit-2	Other	Periovulatory	15	39	Negative	4.4	Negative	10	10	Trace	RBC counts	White	56151000	Eligible	Ineligible - days since LMP outside of allowed windows	Ineligible - days since LMP outside of allowed windows	MMP-2 (pg/ml)	350	4313	MMP2	Below	NA	8.451211111832329	Unpublished	CVL	ELISA	BCA assay	Days since LMP
Jais-2016	MM122	Ptid-MM122_Visit-3	Luteal	Luteal	21	39	Negative	4.7	Negative	350	10	Trace	RBC counts	White	133294999.99999999	Eligible	Eligible	Eligible	MMP-2 (pg/ml)	700	4313	MMP2	In	NA	9.451211111832329	Unpublished	CVL	ELISA	BCA assay	Days since LMP
Jais-2016	MM123	Ptid-MM123_Visit-1	Follicular	Follicular	8	24	Negative	4.7	Negative	10	0	Negative	RBC counts	Asian White	74576000	Eligible	Eligible	Eligible	MMP-2 (pg/ml)	350	4313	MMP2	Below	NA	8.451211111832329	Unpublished	CVL	ELISA	BCA assay	Days since LMP
Jais-2016	MM123	Ptid-MM123_Visit-2	Other	Periovulatory	12	24	Negative	4.1	Negative	120	0	Negative	RBC counts	Asian White	126619000	Eligible	Ineligible - days since LMP outside of allowed windows	Ineligible - days since LMP outside of allowed windows	MMP-2 (pg/ml)	350	4313	MMP2	Below	NA	8.451211111832329	Unpublished	CVL	ELISA	BCA assay	Days since LMP
Jais-2016	MM123	Ptid-MM123_Visit-3	Luteal	Luteal	NA	23	Negative	4.1	Negative	20	0	Negative	RBC counts	Asian White	106855000	Eligible	Eligible	Eligible	MMP-2 (pg/ml)	350	4313	MMP2	Below	NA	8.451211111832329	Unpublished	CVL	ELISA	BCA assay	Days since LMP
Jais-2016	MM124	Ptid-MM124_Visit-1	Follicular	Follicular	7	26	Positive	5	Negative	440	2570	Positive	RBC counts	White	194281000	Eligible	Eligible	Eligible	MMP-2 (pg/ml)	4612	4313	MMP2	In	NA	12.171176797651771	Unpublished	CVL	ELISA	BCA assay	Days since LMP
Jais-2016	MM124	Ptid-MM124_Visit-2	Other	Periovulatory	14	26	Positive	4.7	NA	4550	100	Positive	RBC counts	White	346205000	Eligible	Ineligible - days since LMP outside of allowed windows	Ineligible - days since LMP outside of allowed windows	MMP-2 (pg/ml)	4612	4313	MMP2	In	NA	12.171176797651771	Unpublished	CVL	ELISA	BCA assay	Days since LMP
Jais-2016	MM124	Ptid-MM124_Visit-3	Luteal	Luteal	22	26	Positive	5	Negative	2420	50	Trace	RBC counts	White	224984000	Eligible	Eligible	Eligible	MMP-2 (pg/ml)	2825	4313	MMP2	In	NA	11.464035152189913	Unpublished	CVL	ELISA	BCA assay	Days since LMP
Jais-2016	MM101	Ptid-MM101_Visit-1	Follicular	Follicular	7	43	Positive	5	Negative	60	0	Negative	RBC counts	Black	133104000.00000001	Eligible	Eligible	Eligible	MMP-7 (pg/ml)	53823	4316	MMP7	In	NA	15.715935186070338	Unpublished	CVL	ELISA	BCA assay	Days since LMP
Jais-2016	MM101	Ptid-MM101_Visit-2	Other	Periovulatory	13	43	Negative	4.4	Negative	40	0	Negative	RBC counts	Black	151644000	Eligible	Ineligible - days since LMP outside of allowed windows	Ineligible - days since LMP outside of allowed windows	MMP-7 (pg/ml)	31831	4316	MMP7	In	NA	14.958144860820452	Unpublished	CVL	ELISA	BCA assay	Days since LMP
Jais-2016	MM101	Ptid-MM101_Visit-3	Luteal	Luteal	19	43	Negative	5	Negative	110	0	Negative	RBC counts	Black	158214000	Eligible	Eligible	Eligible	MMP-7 (pg/ml)	570	4316	MMP7	In	NA	9.154818109052105	Unpublished	CVL	ELISA	BCA assay	Days since LMP
Jais-2016	MM102	Ptid-MM102_Visit-1	Follicular	Follicular	8	40	Negative	4.1	Negative	120	30	Trace	RBC counts	Hispanic White	183983000	Eligible	Eligible	Eligible	MMP-7 (pg/ml)	4354	4316	MMP7	In	NA	12.088125692188207	Unpublished	CVL	ELISA	BCA assay	Days since LMP
Jais-2016	MM102	Ptid-MM102_Visit-2	Other	Periovulatory	15	40	Positive	4.7	Negative	40	0	Negative	RBC counts	Hispanic White	242817000	Eligible	Ineligible - days since LMP outside of allowed windows	Ineligible - days since LMP outside of allowed windows	MMP-7 (pg/ml)	17750	4316	MMP7	In	NA	14.115531404166768	Unpublished	CVL	ELISA	BCA assay	Days since LMP
Jais-2016	MM102	Ptid-MM102_Visit-3	Luteal	Luteal	22	40	Negative	4.1	Negative	85	0	Negative	RBC counts	Hispanic White	876771000	Eligible	Eligible	Eligible	MMP-7 (pg/ml)	285	4316	MMP7	Below	NA	8.154818109052105	Unpublished	CVL	ELISA	BCA assay	Days since LMP
Jais-2016	MM103	Ptid-MM103_Visit-1	Follicular	Follicular	9	23	Negative	4.1	Negative	30	0	Negative	RBC counts	Black	302628000	Eligible	Eligible	Eligible	MMP-7 (pg/ml)	285	4316	MMP7	Below	NA	8.154818109052105	Unpublished	CVL	ELISA	BCA assay	Days since LMP
Jais-2016	MM103	Ptid-MM103_Visit-2	Other	Periovulatory	15	23	Negative	4.1	Negative	40	0	Negative	RBC counts	Black	210839000	Eligible	Ineligible - days since LMP outside of allowed windows	Ineligible - days since LMP outside of allowed windows	MMP-7 (pg/ml)	285	4316	MMP7	Below	NA	8.154818109052105	Unpublished	CVL	ELISA	BCA assay	Days since LMP
Jais-2016	MM103	Ptid-MM103_Visit-3	Luteal	Luteal	22	23	Negative	4.1	Negative	50	90	Positive	RBC counts	Black	136366000	Eligible	Eligible	Eligible	MMP-7 (pg/ml)	285	4316	MMP7	Below	NA	8.154818109052105	Unpublished	CVL	ELISA	BCA assay	Days since LMP
Jais-2016	MM104	Ptid-MM104_Visit-1	Follicular	Follicular	9	34	Negative	4.1	Negative	140	0	Negative	RBC counts	White	192886000	Eligible	Eligible	Eligible	MMP-7 (pg/ml)	285	4316	MMP7	Below	NA	8.154818109052105	Unpublished	CVL	ELISA	BCA assay	Days since LMP
Jais-2016	MM104	Ptid-MM104_Visit-2	Other	Periovulatory	15	34	Negative	4.1	Negative	240	10	Trace	RBC counts	White	235615000	Eligible	Ineligible - days since LMP outside of allowed windows	Ineligible - days since LMP outside of allowed windows	MMP-7 (pg/ml)	285	4316	MMP7	Below	NA	8.154818109052105	Unpublished	CVL	ELISA	BCA assay	Days since LMP
Jais-2016	MM104	Ptid-MM104_Visit-3	Luteal	Luteal	20	34	Negative	4.1	Negative	10	140	Positive	RBC counts	White	256113999.99999997	Eligible	Eligible	Eligible	MMP-7 (pg/ml)	285	4316	MMP7	Below	NA	8.154818109052105	Unpublished	CVL	ELISA	BCA assay	Days since LMP
Jais-2016	MM105	Ptid-MM105_Visit-1	Follicular	Follicular	6	38	Negative	4.1	Negative	180	0	Negative	RBC counts	White	265274999.99999997	Eligible	Eligible	Eligible	MMP-7 (pg/ml)	285	4316	MMP7	Below	NA	8.154818109052105	Unpublished	CVL	ELISA	BCA assay	Days since LMP
Jais-2016	MM105	Ptid-MM105_Visit-2	Other	Periovulatory	14	38	Negative	4.1	Negative	110	30	Trace	RBC counts	White	378067000	Eligible	Ineligible - days since LMP outside of allowed windows	Ineligible - days since LMP outside of allowed windows	MMP-7 (pg/ml)	285	4316	MMP7	Below	NA	8.154818109052105	Unpublished	CVL	ELISA	BCA assay	Days since LMP
Jais-2016	MM105	Ptid-MM105_Visit-3	Luteal	Luteal	21	38	Negative	4.1	Negative	150	0	Negative	RBC counts	White	362952000	Eligible	Eligible	Eligible	MMP-7 (pg/ml)	285	4316	MMP7	Below	NA	8.154818109052105	Unpublished	CVL	ELISA	BCA assay	Days since LMP
Jais-2016	MM106	Ptid-MM106_Visit-1	Follicular	Follicular	NA	26	Negative	4.4	Negative	500	10	Trace	RBC counts	White	268537000	Eligible	Eligible	Eligible	MMP-7 (pg/ml)	9558	4316	MMP7	In	NA	13.222493052246467	Unpublished	CVL	ELISA	BCA assay	Days since LMP
Jais-2016	MM106	Ptid-MM106_Visit-2	Other	Periovulatory	14	26	Negative	4.1	Negative	45	0	Negative	RBC counts	White	149537000	Eligible	Ineligible - days since LMP outside of allowed windows	Ineligible - days since LMP outside of allowed windows	MMP-7 (pg/ml)	285	4316	MMP7	Below	NA	8.154818109052105	Unpublished	CVL	ELISA	BCA assay	Days since LMP
Jais-2016	MM106	Ptid-MM106_Visit-3	Luteal	Luteal	21	26	Negative	4.1	Negative	210	0	Negative	RBC counts	White	406363000	Eligible	Eligible	Eligible	MMP-7 (pg/ml)	285	4316	MMP7	Below	NA	8.154818109052105	Unpublished	CVL	ELISA	BCA assay	Days since LMP
Jais-2016	MM107	Ptid-MM107_Visit-1	Follicular	Follicular	7	28	Negative	4.7	Negative	1880	150	Positive	RBC counts	White	264798000	Eligible	Eligible	Eligible	MMP-7 (pg/ml)	26650	4316	MMP7	In	NA	14.7018479125339	Unpublished	CVL	ELISA	BCA assay	Days since LMP
Jais-2016	MM107	Ptid-MM107_Visit-2	Other	Periovulatory	14	28	Negative	5	Positive	620	15	Trace	RBC counts	White	105834000	Eligible	Ineligible - days since LMP outside of allowed windows	Ineligible - days since LMP outside of allowed windows	MMP-7 (pg/ml)	41457	4316	MMP7	In	NA	15.339328100393352	Unpublished	CVL	ELISA	BCA assay	Days since LMP
Jais-2016	MM107	Ptid-MM107_Visit-3	Luteal	Luteal	20	28	Negative	4.4	Negative	310	0	Negative	RBC counts	White	177006000	Eligible	Eligible	Eligible	MMP-7 (pg/ml)	14237	4316	MMP7	In	NA	13.797357555271278	Unpublished	CVL	ELISA	BCA assay	Days since LMP
Jais-2016	MM108	Ptid-MM108_Visit-1	Follicular	Follicular	NA	47	Negative	4.1	Negative	300	380	Positive	RBC counts	Hawaiian/Pacific Islander	507685000	Eligible	Eligible	Eligible	MMP-7 (pg/ml)	56259	4316	MMP7	In	NA	15.779796288621139	Unpublished	CVL	ELISA	BCA assay	Days since LMP
Jais-2016	MM108	Ptid-MM108_Visit-2	Other	Periovulatory	NA	47	Negative	4.1	Negative	10	0	Negative	RBC counts	Hawaiian/Pacific Islander	288610000	Eligible	Ineligible - days since LMP outside of allowed windows	Ineligible - days since LMP outside of allowed windows	MMP-7 (pg/ml)	285	4316	MMP7	Below	NA	8.154818109052105	Unpublished	CVL	ELISA	BCA assay	Days since LMP
Jais-2016	MM108	Ptid-MM108_Visit-3	Luteal	Luteal	22	47	Negative	4.4	Negative	10	0	Negative	RBC counts	Hawaiian/Pacific Islander	144096000	Eligible	Eligible	Eligible	MMP-7 (pg/ml)	285	4316	MMP7	Below	NA	8.154818109052105	Unpublished	CVL	ELISA	BCA assay	Days since LMP
Jais-2016	MM109	Ptid-MM109_Visit-1	Follicular	Follicular	8	43	Positive	5.3	Positive	90	280	Positive	RBC counts	Black	2773744000	Eligible	Eligible	Eligible	MMP-7 (pg/ml)	666087	4316	MMP7	In	NA	19.345351099588086	Unpublished	CVL	ELISA	BCA assay	Days since LMP
Jais-2016	MM109	Ptid-MM109_Visit-2	Other	Periovulatory	NA	43	Negative	4.1	Negative	250	40	Trace	RBC counts	Black	996059000	Eligible	Ineligible - days since LMP outside of allowed windows	Ineligible - days since LMP outside of allowed windows	MMP-7 (pg/ml)	285	4316	MMP7	Below	NA	8.154818109052105	Unpublished	CVL	ELISA	BCA assay	Days since LMP
Jais-2016	MM109	Ptid-MM109_Visit-3	Luteal	Luteal	20	44	Negative	3.6	Negative	20	10	Trace	RBC counts	Black	387064000	Eligible	Eligible	Eligible	MMP-7 (pg/ml)	285	4316	MMP7	Below	NA	8.154818109052105	Unpublished	CVL	ELISA	BCA assay	Days since LMP
Jais-2016	MM110	Ptid-MM110_Visit-1	Follicular	Follicular	9	40	Negative	4.1	Negative	460	0	Negative	RBC counts	Hispanic Black	255788000	Eligible	Eligible	Eligible	MMP-7 (pg/ml)	285	4316	MMP7	Below	NA	8.154818109052105	Unpublished	CVL	ELISA	BCA assay	Days since LMP
Jais-2016	MM110	Ptid-MM110_Visit-2	Other	Periovulatory	12	40	Positive	5	Negative	250	30	Trace	RBC counts	Hispanic Black	184382000	Eligible	Ineligible - days since LMP outside of allowed windows	Ineligible - days since LMP outside of allowed windows	MMP-7 (pg/ml)	22650	4316	MMP7	In	NA	14.46722342982096	Unpublished	CVL	ELISA	BCA assay	Days since LMP
Jais-2016	MM110	Ptid-MM110_Visit-3	Luteal	Luteal	19	40	Positive	5	Negative	20	0	Negative	RBC counts	Hispanic Black	71188000	Eligible	Eligible	Eligible	MMP-7 (pg/ml)	4808	4316	MMP7	In	NA	12.231221180711186	Unpublished	CVL	ELISA	BCA assay	Days since LMP
Jais-2016	MM111	Ptid-MM111_Visit-1	Follicular	Follicular	7	29	Positive	4.7	Negative	50	20	Trace	RBC counts	Black	380204000	Eligible	Eligible	Eligible	MMP-7 (pg/ml)	77552	4316	MMP7	In	NA	16.2428763671664	Unpublished	CVL	ELISA	BCA assay	Days since LMP
Jais-2016	MM111	Ptid-MM111_Visit-2	Other	Periovulatory	NA	29	Positive	5	Negative	320	30	Trace	RBC counts	Black	333594000	Eligible	Ineligible - days since LMP outside of allowed windows	Ineligible - days since LMP outside of allowed windows	MMP-7 (pg/ml)	103835	4316	MMP7	In	NA	16.663933294002852	Unpublished	CVL	ELISA	BCA assay	Days since LMP
Jais-2016	MM111	Ptid-MM111_Visit-3	Luteal	Luteal	19	29	Positive	5	Negative	450	20	Trace	RBC counts	Black	356962000	Eligible	Eligible	Eligible	MMP-7 (pg/ml)	112734	4316	MMP7	In	NA	16.782563165047083	Unpublished	CVL	ELISA	BCA assay	Days since LMP
Jais-2016	MM112	Ptid-MM112_Visit-1	Follicular	Follicular	8	23	Positive	5	Negative	1250	40	Trace	RBC counts	Black	65238000	Eligible	Eligible	Eligible	MMP-7 (pg/ml)	42279	4316	MMP7	In	NA	15.367653633467246	Unpublished	CVL	ELISA	BCA assay	Days since LMP
Jais-2016	MM112	Ptid-MM112_Visit-2	Other	Periovulatory	15	23	Positive	5	Negative	400	20	Trace	RBC counts	Black	128566000	Eligible	Ineligible - days since LMP outside of allowed windows	Ineligible - days since LMP outside of allowed windows	MMP-7 (pg/ml)	4354	4316	MMP7	In	NA	12.088125692188207	Unpublished	CVL	ELISA	BCA assay	Days since LMP
Jais-2016	MM112	Ptid-MM112_Visit-3	Luteal	Luteal	22	23	Positive	5	Negative	400	0	Negative	RBC counts	Black	107851000	Eligible	Eligible	Eligible	MMP-7 (pg/ml)	2413	4316	MMP7	In	NA	11.23661220021575	Unpublished	CVL	ELISA	BCA assay	Days since LMP
Jais-2016	MM115	Ptid-MM115_Visit-1	Follicular	Follicular	NA	30	Negative	4.4	Negative	150	10	Trace	RBC counts	Hispanic White	156153000	Eligible	Eligible	Eligible	MMP-7 (pg/ml)	285	4316	MMP7	Below	NA	8.154818109052105	Unpublished	CVL	ELISA	BCA assay	Days since LMP
Jais-2016	MM115	Ptid-MM115_Visit-2	Other	Periovulatory	15	30	Negative	3.6	Negative	150	20	Trace	RBC counts	Hispanic White	203808000	Eligible	Ineligible - days since LMP outside of allowed windows	Ineligible - days since LMP outside of allowed windows	MMP-7 (pg/ml)	285	4316	MMP7	Below	NA	8.154818109052105	Unpublished	CVL	ELISA	BCA assay	Days since LMP
Jais-2016	MM115	Ptid-MM115_Visit-3	Luteal	Luteal	20	30	Negative	4.1	Negative	280	20	Trace	RBC counts	Hispanic White	155806000	Eligible	Eligible	Eligible	MMP-7 (pg/ml)	285	4316	MMP7	Below	NA	8.154818109052105	Unpublished	CVL	ELISA	BCA assay	Days since LMP
Jais-2016	MM116	Ptid-MM116_Visit-1	Follicular	Follicular	9	39	Negative	4.1	Negative	10	0	Negative	RBC counts	White	74686000	Eligible	Eligible	Eligible	MMP-7 (pg/ml)	285	4316	MMP7	Below	NA	8.154818109052105	Unpublished	CVL	ELISA	BCA assay	Days since LMP
Jais-2016	MM116	Ptid-MM116_Visit-2	Other	Periovulatory	12	39	Negative	4.1	Negative	20	170	Positive	RBC counts	White	46259000	Eligible	Ineligible - days since LMP outside of allowed windows	Ineligible - days since LMP outside of allowed windows	MMP-7 (pg/ml)	16388	4316	MMP7	In	NA	14.0003521774803	Unpublished	CVL	ELISA	BCA assay	Days since LMP
Jais-2016	MM116	Ptid-MM116_Visit-3	Luteal	Luteal	19	39	Negative	4.1	Negative	10	0	Negative	RBC counts	White	109739000	Eligible	Eligible	Eligible	MMP-7 (pg/ml)	285	4316	MMP7	Below	NA	8.154818109052105	Unpublished	CVL	ELISA	BCA assay	Days since LMP
Jais-2016	MM117	Ptid-MM117_Visit-1	Follicular	Follicular	7	41	Negative	4.1	Negative	1000	50	Trace	RBC counts	White	418958000	Eligible	Eligible	Eligible	MMP-7 (pg/ml)	285	4316	MMP7	Below	NA	8.154818109052105	Unpublished	CVL	ELISA	BCA assay	Days since LMP
Jais-2016	MM117	Ptid-MM117_Visit-2	Other	Periovulatory	12	41	Negative	4.1	Negative	450	50	Trace	RBC counts	White	303769000	Eligible	Ineligible - days since LMP outside of allowed windows	Ineligible - days since LMP outside of allowed windows	MMP-7 (pg/ml)	285	4316	MMP7	Below	NA	8.154818109052105	Unpublished	CVL	ELISA	BCA assay	Days since LMP
Jais-2016	MM117	Ptid-MM117_Visit-3	Luteal	Luteal	NA	41	Negative	4.1	Negative	200	10	Trace	RBC counts	White	256649000	Eligible	Eligible	Eligible	MMP-7 (pg/ml)	285	4316	MMP7	Below	NA	8.154818109052105	Unpublished	CVL	ELISA	BCA assay	Days since LMP
Jais-2016	MM118	Ptid-MM118_Visit-1	Follicular	Follicular	NA	41	Negative	4.1	Negative	10	30	Trace	RBC counts	White	122122000	Eligible	Eligible	Eligible	MMP-7 (pg/ml)	1366	4316	MMP7	In	NA	10.41574176829009	Unpublished	CVL	ELISA	BCA assay	Days since LMP
Jais-2016	MM118	Ptid-MM118_Visit-2	Other	Periovulatory	NA	41	Negative	4.1	Negative	10	0	Negative	RBC counts	White	101352000	Eligible	Ineligible - days since LMP outside of allowed windows	Ineligible - days since LMP outside of allowed windows	MMP-7 (pg/ml)	285	4316	MMP7	Below	NA	8.154818109052105	Unpublished	CVL	ELISA	BCA assay	Days since LMP
Jais-2016	MM118	Ptid-MM118_Visit-3	Luteal	Luteal	NA	41	Positive	5	Negative	30	0	Negative	RBC counts	White	189266000	Eligible	Eligible	Eligible	MMP-7 (pg/ml)	285	4316	MMP7	Below	NA	8.154818109052105	Unpublished	CVL	ELISA	BCA assay	Days since LMP
Jais-2016	MM120	Ptid-MM120_Visit-2	Other	Periovulatory	12	48	Positive	4.7	Positive	100	0	Negative	RBC counts	White	90363000	Eligible	Ineligible - days since LMP outside of allowed windows	Ineligible - days since LMP outside of allowed windows	MMP-7 (pg/ml)	2155	4316	MMP7	In	NA	11.07347215397646	Unpublished	CVL	ELISA	BCA assay	Days since LMP
Jais-2016	MM120	Ptid-MM120_Visit-3	Luteal	Luteal	19	48	Positive	4.7	Negative	140	10	Trace	RBC counts	White	96423000	Eligible	Eligible	Eligible	MMP-7 (pg/ml)	2155	4316	MMP7	In	NA	11.07347215397646	Unpublished	CVL	ELISA	BCA assay	Days since LMP
Jais-2016	MM122	Ptid-MM122_Visit-1	Follicular	Follicular	9	40	Negative	4.1	Negative	20	0	Negative	RBC counts	White	133652999.99999999	Eligible	Eligible	Eligible	MMP-7 (pg/ml)	7125	4316	MMP7	In	NA	12.798674298826828	Unpublished	CVL	ELISA	BCA assay	Days since LMP
Jais-2016	MM122	Ptid-MM122_Visit-2	Other	Periovulatory	15	39	Negative	4.4	Negative	10	10	Trace	RBC counts	White	56151000	Eligible	Ineligible - days since LMP outside of allowed windows	Ineligible - days since LMP outside of allowed windows	MMP-7 (pg/ml)	6315	4316	MMP7	In	NA	12.624567018674915	Unpublished	CVL	ELISA	BCA assay	Days since LMP
Jais-2016	MM122	Ptid-MM122_Visit-3	Luteal	Luteal	21	39	Negative	4.7	Negative	350	10	Trace	RBC counts	White	133294999.99999999	Eligible	Eligible	Eligible	MMP-7 (pg/ml)	285	4316	MMP7	Below	NA	8.154818109052105	Unpublished	CVL	ELISA	BCA assay	Days since LMP
Jais-2016	MM123	Ptid-MM123_Visit-1	Follicular	Follicular	8	24	Negative	4.7	Negative	10	0	Negative	RBC counts	Asian White	74576000	Eligible	Eligible	Eligible	MMP-7 (pg/ml)	285	4316	MMP7	Below	NA	8.154818109052105	Unpublished	CVL	ELISA	BCA assay	Days since LMP
Jais-2016	MM123	Ptid-MM123_Visit-2	Other	Periovulatory	12	24	Negative	4.1	Negative	120	0	Negative	RBC counts	Asian White	126619000	Eligible	Ineligible - days since LMP outside of allowed windows	Ineligible - days since LMP outside of allowed windows	MMP-7 (pg/ml)	285	4316	MMP7	Below	NA	8.154818109052105	Unpublished	CVL	ELISA	BCA assay	Days since LMP
Jais-2016	MM123	Ptid-MM123_Visit-3	Luteal	Luteal	NA	23	Negative	4.1	Negative	20	0	Negative	RBC counts	Asian White	106855000	Eligible	Eligible	Eligible	MMP-7 (pg/ml)	285	4316	MMP7	Below	NA	8.154818109052105	Unpublished	CVL	ELISA	BCA assay	Days since LMP
Jais-2016	MM124	Ptid-MM124_Visit-1	Follicular	Follicular	7	26	Positive	5	Negative	440	2570	Positive	RBC counts	White	194281000	Eligible	Eligible	Eligible	MMP-7 (pg/ml)	52296	4316	MMP7	In	NA	15.674412981837063	Unpublished	CVL	ELISA	BCA assay	Days since LMP
Jais-2016	MM124	Ptid-MM124_Visit-2	Other	Periovulatory	14	26	Positive	4.7	NA	4550	100	Positive	RBC counts	White	346205000	Eligible	Ineligible - days since LMP outside of allowed windows	Ineligible - days since LMP outside of allowed windows	MMP-7 (pg/ml)	23358	4316	MMP7	In	NA	14.511629130068439	Unpublished	CVL	ELISA	BCA assay	Days since LMP
Jais-2016	MM124	Ptid-MM124_Visit-3	Luteal	Luteal	22	26	Positive	5	Negative	2420	50	Trace	RBC counts	White	224984000	Eligible	Eligible	Eligible	MMP-7 (pg/ml)	15115	4316	MMP7	In	NA	13.88369335851507	Unpublished	CVL	ELISA	BCA assay	Days since LMP
Jais-2016	MM101	Ptid-MM101_Visit-1	Follicular	Follicular	7	43	Positive	5	Negative	60	0	Negative	RBC counts	Black	133104000.00000001	Eligible	Eligible	Eligible	MMP-9(pg/ml)	55728	4318	MMP9	In	NA	15.766114757586722	Unpublished	CVL	ELISA	BCA assay	Days since LMP
Jais-2016	MM101	Ptid-MM101_Visit-2	Other	Periovulatory	13	43	Negative	4.4	Negative	40	0	Negative	RBC counts	Black	151644000	Eligible	Ineligible - days since LMP outside of allowed windows	Ineligible - days since LMP outside of allowed windows	MMP-9(pg/ml)	5854	4318	MMP9	In	NA	12.515207030408751	Unpublished	CVL	ELISA	BCA assay	Days since LMP
Jais-2016	MM101	Ptid-MM101_Visit-3	Luteal	Luteal	19	43	Negative	5	Negative	110	0	Negative	RBC counts	Black	158214000	Eligible	Eligible	Eligible	MMP-9(pg/ml)	8645	4318	MMP9	In	NA	13.077650248529643	Unpublished	CVL	ELISA	BCA assay	Days since LMP
Jais-2016	MM102	Ptid-MM102_Visit-1	Follicular	Follicular	8	40	Negative	4.1	Negative	120	30	Trace	RBC counts	Hispanic White	183983000	Eligible	Eligible	Eligible	MMP-9(pg/ml)	7592	4318	MMP9	In	NA	12.89026427702111	Unpublished	CVL	ELISA	BCA assay	Days since LMP
Jais-2016	MM102	Ptid-MM102_Visit-2	Other	Periovulatory	15	40	Positive	4.7	Negative	40	0	Negative	RBC counts	Hispanic White	242817000	Eligible	Ineligible - days since LMP outside of allowed windows	Ineligible - days since LMP outside of allowed windows	MMP-9(pg/ml)	6257	4318	MMP9	In	NA	12.611255388699337	Unpublished	CVL	ELISA	BCA assay	Days since LMP
Jais-2016	MM102	Ptid-MM102_Visit-3	Luteal	Luteal	22	40	Negative	4.1	Negative	85	0	Negative	RBC counts	Hispanic White	876771000	Eligible	Eligible	Eligible	MMP-9(pg/ml)	11280	4318	MMP9	In	NA	13.461479447286155	Unpublished	CVL	ELISA	BCA assay	Days since LMP
Jais-2016	MM103	Ptid-MM103_Visit-1	Follicular	Follicular	9	23	Negative	4.1	Negative	30	0	Negative	RBC counts	Black	302628000	Eligible	Eligible	Eligible	MMP-9(pg/ml)	3865	4318	MMP9	In	NA	11.91625269881221	Unpublished	CVL	ELISA	BCA assay	Days since LMP
Jais-2016	MM103	Ptid-MM103_Visit-2	Other	Periovulatory	15	23	Negative	4.1	Negative	40	0	Negative	RBC counts	Black	210839000	Eligible	Ineligible - days since LMP outside of allowed windows	Ineligible - days since LMP outside of allowed windows	MMP-9(pg/ml)	2498	4318	MMP9	In	NA	11.286557761607957	Unpublished	CVL	ELISA	BCA assay	Days since LMP
Jais-2016	MM103	Ptid-MM103_Visit-3	Luteal	Luteal	22	23	Negative	4.1	Negative	50	90	Positive	RBC counts	Black	136366000	Eligible	Eligible	Eligible	MMP-9(pg/ml)	2946	4318	MMP9	In	NA	11.524541715035848	Unpublished	CVL	ELISA	BCA assay	Days since LMP
Jais-2016	MM104	Ptid-MM104_Visit-1	Follicular	Follicular	9	34	Negative	4.1	Negative	140	0	Negative	RBC counts	White	192886000	Eligible	Eligible	Eligible	MMP-9(pg/ml)	26153	4318	MMP9	In	NA	14.674688826475844	Unpublished	CVL	ELISA	BCA assay	Days since LMP
Jais-2016	MM104	Ptid-MM104_Visit-2	Other	Periovulatory	15	34	Negative	4.1	Negative	240	10	Trace	RBC counts	White	235615000	Eligible	Ineligible - days since LMP outside of allowed windows	Ineligible - days since LMP outside of allowed windows	MMP-9(pg/ml)	21702	4318	MMP9	In	NA	14.40554038337693	Unpublished	CVL	ELISA	BCA assay	Days since LMP
Jais-2016	MM104	Ptid-MM104_Visit-3	Luteal	Luteal	20	34	Negative	4.1	Negative	10	140	Positive	RBC counts	White	256113999.99999997	Eligible	Eligible	Eligible	MMP-9(pg/ml)	30374	4318	MMP9	In	NA	14.890549291352988	Unpublished	CVL	ELISA	BCA assay	Days since LMP
Jais-2016	MM105	Ptid-MM105_Visit-1	Follicular	Follicular	6	38	Negative	4.1	Negative	180	0	Negative	RBC counts	White	265274999.99999997	Eligible	Eligible	Eligible	MMP-9(pg/ml)	5684	4318	MMP9	In	NA	12.47269083924278	Unpublished	CVL	ELISA	BCA assay	Days since LMP
Jais-2016	MM105	Ptid-MM105_Visit-2	Other	Periovulatory	14	38	Negative	4.1	Negative	110	30	Trace	RBC counts	White	378067000	Eligible	Ineligible - days since LMP outside of allowed windows	Ineligible - days since LMP outside of allowed windows	MMP-9(pg/ml)	9483	4318	MMP9	In	NA	13.211127820625654	Unpublished	CVL	ELISA	BCA assay	Days since LMP
Jais-2016	MM105	Ptid-MM105_Visit-3	Luteal	Luteal	21	38	Negative	4.1	Negative	150	0	Negative	RBC counts	White	362952000	Eligible	Eligible	Eligible	MMP-9(pg/ml)	7968	4318	MMP9	In	NA	12.960001932068081	Unpublished	CVL	ELISA	BCA assay	Days since LMP
Jais-2016	MM106	Ptid-MM106_Visit-1	Follicular	Follicular	NA	26	Negative	4.4	Negative	500	10	Trace	RBC counts	White	268537000	Eligible	Eligible	Eligible	MMP-9(pg/ml)	42278	4318	MMP9	In	NA	15.36761950985735	Unpublished	CVL	ELISA	BCA assay	Days since LMP
Jais-2016	MM106	Ptid-MM106_Visit-2	Other	Periovulatory	14	26	Negative	4.1	Negative	45	0	Negative	RBC counts	White	149537000	Eligible	Ineligible - days since LMP outside of allowed windows	Ineligible - days since LMP outside of allowed windows	MMP-9(pg/ml)	22923	4318	MMP9	In	NA	14.484508245716507	Unpublished	CVL	ELISA	BCA assay	Days since LMP
Jais-2016	MM106	Ptid-MM106_Visit-3	Luteal	Luteal	21	26	Negative	4.1	Negative	210	0	Negative	RBC counts	White	406363000	Eligible	Eligible	Eligible	MMP-9(pg/ml)	20925	4318	MMP9	In	NA	14.352940002325068	Unpublished	CVL	ELISA	BCA assay	Days since LMP
Jais-2016	MM107	Ptid-MM107_Visit-1	Follicular	Follicular	7	28	Negative	4.7	Negative	1880	150	Positive	RBC counts	White	264798000	Eligible	Eligible	Eligible	MMP-9(pg/ml)	136681	4318	MMP9	In	NA	17.060453182553413	Unpublished	CVL	ELISA	BCA assay	Days since LMP
Jais-2016	MM107	Ptid-MM107_Visit-2	Other	Periovulatory	14	28	Negative	5	Positive	620	15	Trace	RBC counts	White	105834000	Eligible	Ineligible - days since LMP outside of allowed windows	Ineligible - days since LMP outside of allowed windows	MMP-9(pg/ml)	136681	4318	MMP9	In	NA	17.060453182553413	Unpublished	CVL	ELISA	BCA assay	Days since LMP
Jais-2016	MM107	Ptid-MM107_Visit-3	Luteal	Luteal	20	28	Negative	4.4	Negative	310	0	Negative	RBC counts	White	177006000	Eligible	Eligible	Eligible	MMP-9(pg/ml)	120093	4318	MMP9	In	NA	16.87379253589166	Unpublished	CVL	ELISA	BCA assay	Days since LMP
Jais-2016	MM108	Ptid-MM108_Visit-1	Follicular	Follicular	NA	47	Negative	4.1	Negative	300	380	Positive	RBC counts	Hawaiian/Pacific Islander	507685000	Eligible	Eligible	Eligible	MMP-9(pg/ml)	38194	4318	MMP9	In	NA	15.221058398697371	Unpublished	CVL	ELISA	BCA assay	Days since LMP
Jais-2016	MM108	Ptid-MM108_Visit-2	Other	Periovulatory	NA	47	Negative	4.1	Negative	10	0	Negative	RBC counts	Hawaiian/Pacific Islander	288610000	Eligible	Ineligible - days since LMP outside of allowed windows	Ineligible - days since LMP outside of allowed windows	MMP-9(pg/ml)	1252	4318	MMP9	In	NA	10.290018846932618	Unpublished	CVL	ELISA	BCA assay	Days since LMP
Jais-2016	MM108	Ptid-MM108_Visit-3	Luteal	Luteal	22	47	Negative	4.4	Negative	10	0	Negative	RBC counts	Hawaiian/Pacific Islander	144096000	Eligible	Eligible	Eligible	MMP-9(pg/ml)	2405	4318	MMP9	In	NA	11.231821178657404	Unpublished	CVL	ELISA	BCA assay	Days since LMP
Jais-2016	MM109	Ptid-MM109_Visit-1	Follicular	Follicular	8	43	Positive	5.3	Positive	90	280	Positive	RBC counts	Black	2773744000	Eligible	Eligible	Eligible	MMP-9(pg/ml)	81818	4318	MMP9	In	NA	16.320130651249286	Unpublished	CVL	ELISA	BCA assay	Days since LMP
Jais-2016	MM109	Ptid-MM109_Visit-2	Other	Periovulatory	NA	43	Negative	4.1	Negative	250	40	Trace	RBC counts	Black	996059000	Eligible	Ineligible - days since LMP outside of allowed windows	Ineligible - days since LMP outside of allowed windows	MMP-9(pg/ml)	40326	4318	MMP9	In	NA	15.299422689177183	Unpublished	CVL	ELISA	BCA assay	Days since LMP
Jais-2016	MM109	Ptid-MM109_Visit-3	Luteal	Luteal	20	44	Negative	3.6	Negative	20	10	Trace	RBC counts	Black	387064000	Eligible	Eligible	Eligible	MMP-9(pg/ml)	4492	4318	MMP9	In	NA	12.133142212400601	Unpublished	CVL	ELISA	BCA assay	Days since LMP
Jais-2016	MM110	Ptid-MM110_Visit-1	Follicular	Follicular	9	40	Negative	4.1	Negative	460	0	Negative	RBC counts	Hispanic Black	255788000	Eligible	Eligible	Eligible	MMP-9(pg/ml)	33424	4318	MMP9	In	NA	15.028596777067108	Unpublished	CVL	ELISA	BCA assay	Days since LMP
Jais-2016	MM110	Ptid-MM110_Visit-2	Other	Periovulatory	12	40	Positive	5	Negative	250	30	Trace	RBC counts	Hispanic Black	184382000	Eligible	Ineligible - days since LMP outside of allowed windows	Ineligible - days since LMP outside of allowed windows	MMP-9(pg/ml)	19710	4318	MMP9	In	NA	14.266640155930848	Unpublished	CVL	ELISA	BCA assay	Days since LMP
Jais-2016	MM110	Ptid-MM110_Visit-3	Luteal	Luteal	19	40	Positive	5	Negative	20	0	Negative	RBC counts	Hispanic Black	71188000	Eligible	Eligible	Eligible	MMP-9(pg/ml)	25999	4318	MMP9	In	NA	14.666168513465266	Unpublished	CVL	ELISA	BCA assay	Days since LMP
Jais-2016	MM111	Ptid-MM111_Visit-1	Follicular	Follicular	7	29	Positive	4.7	Negative	50	20	Trace	RBC counts	Black	380204000	Eligible	Eligible	Eligible	MMP-9(pg/ml)	86654	4318	MMP9	In	NA	16.402978726130165	Unpublished	CVL	ELISA	BCA assay	Days since LMP
Jais-2016	MM111	Ptid-MM111_Visit-2	Other	Periovulatory	NA	29	Positive	5	Negative	320	30	Trace	RBC counts	Black	333594000	Eligible	Ineligible - days since LMP outside of allowed windows	Ineligible - days since LMP outside of allowed windows	MMP-9(pg/ml)	105271	4318	MMP9	In	NA	16.683748532657674	Unpublished	CVL	ELISA	BCA assay	Days since LMP
Jais-2016	MM111	Ptid-MM111_Visit-3	Luteal	Luteal	19	29	Positive	5	Negative	450	20	Trace	RBC counts	Black	356962000	Eligible	Eligible	Eligible	MMP-9(pg/ml)	136681	4318	MMP9	In	NA	17.060453182553413	Unpublished	CVL	ELISA	BCA assay	Days since LMP
Jais-2016	MM112	Ptid-MM112_Visit-1	Follicular	Follicular	8	23	Positive	5	Negative	1250	40	Trace	RBC counts	Black	65238000	Eligible	Eligible	Eligible	MMP-9(pg/ml)	136681	4318	MMP9	In	NA	17.060453182553413	Unpublished	CVL	ELISA	BCA assay	Days since LMP
Jais-2016	MM112	Ptid-MM112_Visit-2	Other	Periovulatory	15	23	Positive	5	Negative	400	20	Trace	RBC counts	Black	128566000	Eligible	Ineligible - days since LMP outside of allowed windows	Ineligible - days since LMP outside of allowed windows	MMP-9(pg/ml)	136681	4318	MMP9	In	NA	17.060453182553413	Unpublished	CVL	ELISA	BCA assay	Days since LMP
Jais-2016	MM112	Ptid-MM112_Visit-3	Luteal	Luteal	22	23	Positive	5	Negative	400	0	Negative	RBC counts	Black	107851000	Eligible	Eligible	Eligible	MMP-9(pg/ml)	123965	4318	MMP9	In	NA	16.91957332525874	Unpublished	CVL	ELISA	BCA assay	Days since LMP
Jais-2016	MM115	Ptid-MM115_Visit-1	Follicular	Follicular	NA	30	Negative	4.4	Negative	150	10	Trace	RBC counts	Hispanic White	156153000	Eligible	Eligible	Eligible	MMP-9(pg/ml)	7115	4318	MMP9	In	NA	12.796648041413844	Unpublished	CVL	ELISA	BCA assay	Days since LMP
Jais-2016	MM115	Ptid-MM115_Visit-2	Other	Periovulatory	15	30	Negative	3.6	Negative	150	20	Trace	RBC counts	Hispanic White	203808000	Eligible	Ineligible - days since LMP outside of allowed windows	Ineligible - days since LMP outside of allowed windows	MMP-9(pg/ml)	4356	4318	MMP9	In	NA	12.088788238716907	Unpublished	CVL	ELISA	BCA assay	Days since LMP
Jais-2016	MM115	Ptid-MM115_Visit-3	Luteal	Luteal	20	30	Negative	4.1	Negative	280	20	Trace	RBC counts	Hispanic White	155806000	Eligible	Eligible	Eligible	MMP-9(pg/ml)	16529	4318	MMP9	In	NA	14.012711824162656	Unpublished	CVL	ELISA	BCA assay	Days since LMP
Jais-2016	MM116	Ptid-MM116_Visit-1	Follicular	Follicular	9	39	Negative	4.1	Negative	10	0	Negative	RBC counts	White	74686000	Eligible	Eligible	Eligible	MMP-9(pg/ml)	212	4318	MMP9	In	NA	7.727920454563199	Unpublished	CVL	ELISA	BCA assay	Days since LMP
Jais-2016	MM116	Ptid-MM116_Visit-2	Other	Periovulatory	12	39	Negative	4.1	Negative	20	170	Positive	RBC counts	White	46259000	Eligible	Ineligible - days since LMP outside of allowed windows	Ineligible - days since LMP outside of allowed windows	MMP-9(pg/ml)	11685	4318	MMP9	In	NA	13.512370113670189	Unpublished	CVL	ELISA	BCA assay	Days since LMP
Jais-2016	MM116	Ptid-MM116_Visit-3	Luteal	Luteal	19	39	Negative	4.1	Negative	10	0	Negative	RBC counts	White	109739000	Eligible	Eligible	Eligible	MMP-9(pg/ml)	55.3	4318	MMP9	In	NA	5.789207575347344	Unpublished	CVL	ELISA	BCA assay	Days since LMP
Jais-2016	MM117	Ptid-MM117_Visit-1	Follicular	Follicular	7	41	Negative	4.1	Negative	1000	50	Trace	RBC counts	White	418958000	Eligible	Eligible	Eligible	MMP-9(pg/ml)	53949	4318	MMP9	In	NA	15.719308597679577	Unpublished	CVL	ELISA	BCA assay	Days since LMP
Jais-2016	MM117	Ptid-MM117_Visit-2	Other	Periovulatory	12	41	Negative	4.1	Negative	450	50	Trace	RBC counts	White	303769000	Eligible	Ineligible - days since LMP outside of allowed windows	Ineligible - days since LMP outside of allowed windows	MMP-9(pg/ml)	43304	4318	MMP9	In	NA	15.402212672714642	Unpublished	CVL	ELISA	BCA assay	Days since LMP
Jais-2016	MM117	Ptid-MM117_Visit-3	Luteal	Luteal	NA	41	Negative	4.1	Negative	200	10	Trace	RBC counts	White	256649000	Eligible	Eligible	Eligible	MMP-9(pg/ml)	24158	4318	MMP9	In	NA	14.560213400871515	Unpublished	CVL	ELISA	BCA assay	Days since LMP
Jais-2016	MM118	Ptid-MM118_Visit-1	Follicular	Follicular	NA	41	Negative	4.1	Negative	10	30	Trace	RBC counts	White	122122000	Eligible	Eligible	Eligible	MMP-9(pg/ml)	1099	4318	MMP9	In	NA	10.101975670949232	Unpublished	CVL	ELISA	BCA assay	Days since LMP
Jais-2016	MM118	Ptid-MM118_Visit-2	Other	Periovulatory	NA	41	Negative	4.1	Negative	10	0	Negative	RBC counts	White	101352000	Eligible	Ineligible - days since LMP outside of allowed windows	Ineligible - days since LMP outside of allowed windows	MMP-9(pg/ml)	928	4318	MMP9	In	NA	9.857980995127573	Unpublished	CVL	ELISA	BCA assay	Days since LMP
Jais-2016	MM118	Ptid-MM118_Visit-3	Luteal	Luteal	NA	41	Positive	5	Negative	30	0	Negative	RBC counts	White	189266000	Eligible	Eligible	Eligible	MMP-9(pg/ml)	9553	4318	MMP9	In	NA	13.221738149272364	Unpublished	CVL	ELISA	BCA assay	Days since LMP
Jais-2016	MM120	Ptid-MM120_Visit-1	Follicular	Follicular	5	48	Negative	5	Positive	40	3750	Positive	RBC counts	White	649927000	Eligible	Eligible	Eligible	MMP-9(pg/ml)	27.65	4318	MMP9	Below	NA	4.789207575347344	Unpublished	CVL	ELISA	BCA assay	Days since LMP
Jais-2016	MM120	Ptid-MM120_Visit-2	Other	Periovulatory	12	48	Positive	4.7	Positive	100	0	Negative	RBC counts	White	90363000	Eligible	Ineligible - days since LMP outside of allowed windows	Ineligible - days since LMP outside of allowed windows	MMP-9(pg/ml)	31531	4318	MMP9	In	NA	14.944483305110285	Unpublished	CVL	ELISA	BCA assay	Days since LMP
Jais-2016	MM120	Ptid-MM120_Visit-3	Luteal	Luteal	19	48	Positive	4.7	Negative	140	10	Trace	RBC counts	White	96423000	Eligible	Eligible	Eligible	MMP-9(pg/ml)	21043	4318	MMP9	In	NA	14.36105277698341	Unpublished	CVL	ELISA	BCA assay	Days since LMP
Jais-2016	MM122	Ptid-MM122_Visit-1	Follicular	Follicular	9	40	Negative	4.1	Negative	20	0	Negative	RBC counts	White	133652999.99999999	Eligible	Eligible	Eligible	MMP-9(pg/ml)	1000	4318	MMP9	In	NA	9.965784284662087	Unpublished	CVL	ELISA	BCA assay	Days since LMP
Jais-2016	MM122	Ptid-MM122_Visit-2	Other	Periovulatory	15	39	Negative	4.4	Negative	10	10	Trace	RBC counts	White	56151000	Eligible	Ineligible - days since LMP outside of allowed windows	Ineligible - days since LMP outside of allowed windows	MMP-9(pg/ml)	315	4318	MMP9	In	NA	8.29920801838728	Unpublished	CVL	ELISA	BCA assay	Days since LMP
Jais-2016	MM122	Ptid-MM122_Visit-3	Luteal	Luteal	21	39	Negative	4.7	Negative	350	10	Trace	RBC counts	White	133294999.99999999	Eligible	Eligible	Eligible	MMP-9(pg/ml)	29283	4318	MMP9	In	NA	14.83777574271417	Unpublished	CVL	ELISA	BCA assay	Days since LMP
Jais-2016	MM123	Ptid-MM123_Visit-1	Follicular	Follicular	8	24	Negative	4.7	Negative	10	0	Negative	RBC counts	Asian White	74576000	Eligible	Eligible	Eligible	MMP-9(pg/ml)	1090	4318	MMP9	In	NA	10.090112419664289	Unpublished	CVL	ELISA	BCA assay	Days since LMP
Jais-2016	MM123	Ptid-MM123_Visit-2	Other	Periovulatory	12	24	Negative	4.1	Negative	120	0	Negative	RBC counts	Asian White	126619000	Eligible	Ineligible - days since LMP outside of allowed windows	Ineligible - days since LMP outside of allowed windows	MMP-9(pg/ml)	6460	4318	MMP9	In	NA	12.657318449581288	Unpublished	CVL	ELISA	BCA assay	Days since LMP
Jais-2016	MM123	Ptid-MM123_Visit-3	Luteal	Luteal	NA	23	Negative	4.1	Negative	20	0	Negative	RBC counts	Asian White	106855000	Eligible	Eligible	Eligible	MMP-9(pg/ml)	55.3	4318	MMP9	In	NA	5.789207575347344	Unpublished	CVL	ELISA	BCA assay	Days since LMP
Jais-2016	MM124	Ptid-MM124_Visit-1	Follicular	Follicular	7	26	Positive	5	Negative	440	2570	Positive	RBC counts	White	194281000	Eligible	Eligible	Eligible	MMP-9(pg/ml)	136681	4318	MMP9	In	NA	17.060453182553413	Unpublished	CVL	ELISA	BCA assay	Days since LMP
Jais-2016	MM124	Ptid-MM124_Visit-2	Other	Periovulatory	14	26	Positive	4.7	NA	4550	100	Positive	RBC counts	White	346205000	Eligible	Ineligible - days since LMP outside of allowed windows	Ineligible - days since LMP outside of allowed windows	MMP-9(pg/ml)	136681	4318	MMP9	In	NA	17.060453182553413	Unpublished	CVL	ELISA	BCA assay	Days since LMP
Jais-2016	MM124	Ptid-MM124_Visit-3	Luteal	Luteal	22	26	Positive	5	Negative	2420	50	Trace	RBC counts	White	224984000	Eligible	Eligible	Eligible	MMP-9(pg/ml)	136681	4318	MMP9	In	NA	17.060453182553413	Unpublished	CVL	ELISA	BCA assay	Days since LMP
