# Supplementary material for: Changes in concentrations of cervicovaginal immune mediators across the menstrual cycle: a systematic review and meta-analysis of individual patient data
Source: BMC Med. 2022 Oct 5;20:353. doi: 10.1186/s12916-022-02532-9 (PMC9533580; doi:10.1186/s12916-022-02532-9)
Supplement: Supplementary file 3 — Additional file 3. Code and data. IPD from co-authors who agreed to share it, results of all analyses presented in the paper, and R code files necessary to reproduce the analysis and figures. [file 12916_2022_2532_MOESM3_ESM.zip › MenstrualCycleMetaanalysis/data/data_complete/01_study/Jais-2017.csv]

StudyName	Ptid	SampleId	Phase	TheirPhase	DaysSinceLmp	Age	Bv	VaginalpH	Trichomonas	WbcInCvlPermL	RbcInCvlPermL	BloodDetection	BloodDetectionMethod	Race	TotalProtein	EligibilityTheirPhase	EligibilityPrimary	EligibilitySecondary	Assay	Concentration	EntrezId	OfficialSymbol	Detectable	LowerLOD	Log2Concentration	Published	SampleType	AssayMethod	TotalProteinAssay	OurPhasingMethod
Jais-2017	MM101	Ptid-MM101_Visit-1	Follicular	Follicular	7	43	Positive	5	Negative	60	0	Negative	RBC counts	Black	133104000.00000001	Eligible	Eligible	Eligible	Cathepsin-B(pg/mL)	21522.137	1508	CTSB	In	NA	14.393533714239295	Unpublished	CVL	ELISA	BCA assay	Days since LMP
Jais-2017	MM101	Ptid-MM101_Visit-2	Other	Periovulatory	13	43	Negative	4.4	Negative	40	0	Negative	RBC counts	Black	151644000	Eligible	Ineligible - days since LMP outside of allowed windows	Ineligible - days since LMP outside of allowed windows	Cathepsin-B(pg/mL)	12010.326	1508	CTSB	In	NA	13.551987690642978	Unpublished	CVL	ELISA	BCA assay	Days since LMP
Jais-2017	MM101	Ptid-MM101_Visit-3	Luteal	Luteal	19	43	Negative	5	Negative	110	0	Negative	RBC counts	Black	158214000	Eligible	Eligible	Eligible	Cathepsin-B(pg/mL)	13429.206	1508	CTSB	In	NA	13.713086387685946	Unpublished	CVL	ELISA	BCA assay	Days since LMP
Jais-2017	MM102	Ptid-MM102_Visit-1	Follicular	Follicular	8	40	Negative	4.1	Negative	120	30	Trace	RBC counts	Hispanic White	183983000	Eligible	Eligible	Eligible	Cathepsin-B(pg/mL)	38547.053	1508	CTSB	In	NA	15.23433294695814	Unpublished	CVL	ELISA	BCA assay	Days since LMP
Jais-2017	MM102	Ptid-MM102_Visit-2	Other	Periovulatory	15	40	Positive	4.7	Negative	40	0	Negative	RBC counts	Hispanic White	242817000	Eligible	Ineligible - days since LMP outside of allowed windows	Ineligible - days since LMP outside of allowed windows	Cathepsin-B(pg/mL)	66598.589	1508	CTSB	In	NA	16.023203991316457	Unpublished	CVL	ELISA	BCA assay	Days since LMP
Jais-2017	MM102	Ptid-MM102_Visit-3	Luteal	Luteal	22	40	Negative	4.1	Negative	85	0	Negative	RBC counts	Hispanic White	876771000	Eligible	Eligible	Eligible	Cathepsin-B(pg/mL)	54537.337	1508	CTSB	In	NA	15.734956636262284	Unpublished	CVL	ELISA	BCA assay	Days since LMP
Jais-2017	MM103	Ptid-MM103_Visit-1	Follicular	Follicular	9	23	Negative	4.1	Negative	30	0	Negative	RBC counts	Black	302628000	Eligible	Eligible	Eligible	Cathepsin-B(pg/mL)	42202.559	1508	CTSB	In	NA	15.365042860583271	Unpublished	CVL	ELISA	BCA assay	Days since LMP
Jais-2017	MM103	Ptid-MM103_Visit-2	Other	Periovulatory	15	23	Negative	4.1	Negative	40	0	Negative	RBC counts	Black	210839000	Eligible	Ineligible - days since LMP outside of allowed windows	Ineligible - days since LMP outside of allowed windows	Cathepsin-B(pg/mL)	33533.945	1508	CTSB	In	NA	15.03333459417973	Unpublished	CVL	ELISA	BCA assay	Days since LMP
Jais-2017	MM103	Ptid-MM103_Visit-3	Luteal	Luteal	22	23	Negative	4.1	Negative	50	90	Positive	RBC counts	Black	136366000	Eligible	Eligible	Eligible	Cathepsin-B(pg/mL)	15576.197	1508	CTSB	In	NA	13.927055415325698	Unpublished	CVL	ELISA	BCA assay	Days since LMP
Jais-2017	MM104	Ptid-MM104_Visit-1	Follicular	Follicular	9	34	Negative	4.1	Negative	140	0	Negative	RBC counts	White	192886000	Eligible	Eligible	Eligible	Cathepsin-B(pg/mL)	27593.941	1508	CTSB	In	NA	14.752063898405199	Unpublished	CVL	ELISA	BCA assay	Days since LMP
Jais-2017	MM104	Ptid-MM104_Visit-2	Other	Periovulatory	15	34	Negative	4.1	Negative	240	10	Trace	RBC counts	White	235615000	Eligible	Ineligible - days since LMP outside of allowed windows	Ineligible - days since LMP outside of allowed windows	Cathepsin-B(pg/mL)	35802.189	1508	CTSB	In	NA	15.127760178293123	Unpublished	CVL	ELISA	BCA assay	Days since LMP
Jais-2017	MM104	Ptid-MM104_Visit-3	Luteal	Luteal	20	34	Negative	4.1	Negative	10	140	Positive	RBC counts	White	256113999.99999997	Eligible	Eligible	Eligible	Cathepsin-B(pg/mL)	26146.95	1508	CTSB	In	NA	14.674355047761473	Unpublished	CVL	ELISA	BCA assay	Days since LMP
Jais-2017	MM105	Ptid-MM105_Visit-1	Follicular	Follicular	6	38	Negative	4.1	Negative	180	0	Negative	RBC counts	White	265274999.99999997	Eligible	Eligible	Eligible	Cathepsin-B(pg/mL)	27928.344	1508	CTSB	In	NA	14.769442411677273	Unpublished	CVL	ELISA	BCA assay	Days since LMP
Jais-2017	MM105	Ptid-MM105_Visit-2	Other	Periovulatory	14	38	Negative	4.1	Negative	110	30	Trace	RBC counts	White	378067000	Eligible	Ineligible - days since LMP outside of allowed windows	Ineligible - days since LMP outside of allowed windows	Cathepsin-B(pg/mL)	33242.625	1508	CTSB	In	NA	15.020746688401251	Unpublished	CVL	ELISA	BCA assay	Days since LMP
Jais-2017	MM105	Ptid-MM105_Visit-3	Luteal	Luteal	21	38	Negative	4.1	Negative	150	0	Negative	RBC counts	White	362952000	Eligible	Eligible	Eligible	Cathepsin-B(pg/mL)	36006.48	1508	CTSB	In	NA	15.135968947842905	Unpublished	CVL	ELISA	BCA assay	Days since LMP
Jais-2017	MM106	Ptid-MM106_Visit-1	Follicular	Follicular	NA	26	Negative	4.4	Negative	500	10	Trace	RBC counts	White	268537000	Eligible	Eligible	Eligible	Cathepsin-B(pg/mL)	13510.387	1508	CTSB	In	NA	13.721781380266657	Unpublished	CVL	ELISA	BCA assay	Days since LMP
Jais-2017	MM106	Ptid-MM106_Visit-2	Other	Periovulatory	14	26	Negative	4.1	Negative	45	0	Negative	RBC counts	White	149537000	Eligible	Ineligible - days since LMP outside of allowed windows	Ineligible - days since LMP outside of allowed windows	Cathepsin-B(pg/mL)	5383.167	1508	CTSB	In	NA	12.394239466908646	Unpublished	CVL	ELISA	BCA assay	Days since LMP
Jais-2017	MM106	Ptid-MM106_Visit-3	Luteal	Luteal	21	26	Negative	4.1	Negative	210	0	Negative	RBC counts	White	406363000	Eligible	Eligible	Eligible	Cathepsin-B(pg/mL)	14180.629	1508	CTSB	In	NA	13.791633906136381	Unpublished	CVL	ELISA	BCA assay	Days since LMP
Jais-2017	MM107	Ptid-MM107_Visit-1	Follicular	Follicular	7	28	Negative	4.7	Negative	1880	150	Positive	RBC counts	White	264798000	Eligible	Eligible	Eligible	Cathepsin-B(pg/mL)	30343.784	1508	CTSB	In	NA	14.889113386611996	Unpublished	CVL	ELISA	BCA assay	Days since LMP
Jais-2017	MM107	Ptid-MM107_Visit-2	Other	Periovulatory	14	28	Negative	5	Positive	620	15	Trace	RBC counts	White	105834000	Eligible	Ineligible - days since LMP outside of allowed windows	Ineligible - days since LMP outside of allowed windows	Cathepsin-B(pg/mL)	23392.698	1508	CTSB	In	NA	14.513770644264456	Unpublished	CVL	ELISA	BCA assay	Days since LMP
Jais-2017	MM107	Ptid-MM107_Visit-3	Luteal	Luteal	20	28	Negative	4.4	Negative	310	0	Negative	RBC counts	White	177006000	Eligible	Eligible	Eligible	Cathepsin-B(pg/mL)	22923.033	1508	CTSB	In	NA	14.484510322621889	Unpublished	CVL	ELISA	BCA assay	Days since LMP
Jais-2017	MM108	Ptid-MM108_Visit-1	Follicular	Follicular	NA	47	Negative	4.1	Negative	300	380	Positive	RBC counts	Hawaiian/Pacific Islander	507685000	Eligible	Eligible	Eligible	Cathepsin-B(pg/mL)	53953.309	1508	CTSB	In	NA	15.71942382362779	Unpublished	CVL	ELISA	BCA assay	Days since LMP
Jais-2017	MM108	Ptid-MM108_Visit-2	Other	Periovulatory	NA	47	Negative	4.1	Negative	10	0	Negative	RBC counts	Hawaiian/Pacific Islander	288610000	Eligible	Ineligible - days since LMP outside of allowed windows	Ineligible - days since LMP outside of allowed windows	Cathepsin-B(pg/mL)	23768.92	1508	CTSB	In	NA	14.536788731881462	Unpublished	CVL	ELISA	BCA assay	Days since LMP
Jais-2017	MM108	Ptid-MM108_Visit-3	Luteal	Luteal	22	47	Negative	4.4	Negative	10	0	Negative	RBC counts	Hawaiian/Pacific Islander	144096000	Eligible	Eligible	Eligible	Cathepsin-B(pg/mL)	6497.33	1508	CTSB	In	NA	12.66563126632371	Unpublished	CVL	ELISA	BCA assay	Days since LMP
Jais-2017	MM109	Ptid-MM109_Visit-1	Follicular	Follicular	8	43	Positive	5.3	Positive	90	280	Positive	RBC counts	Black	2773744000	Eligible	Eligible	Eligible	Cathepsin-B(pg/mL)	104857.823	1508	CTSB	In	NA	16.678074973279866	Unpublished	CVL	ELISA	BCA assay	Days since LMP
Jais-2017	MM109	Ptid-MM109_Visit-2	Other	Periovulatory	NA	43	Negative	4.1	Negative	250	40	Trace	RBC counts	Black	996059000	Eligible	Ineligible - days since LMP outside of allowed windows	Ineligible - days since LMP outside of allowed windows	Cathepsin-B(pg/mL)	173836.153	1508	CTSB	In	NA	17.407368627531408	Unpublished	CVL	ELISA	BCA assay	Days since LMP
Jais-2017	MM109	Ptid-MM109_Visit-3	Luteal	Luteal	20	44	Negative	3.6	Negative	20	10	Trace	RBC counts	Black	387064000	Eligible	Eligible	Eligible	Cathepsin-B(pg/mL)	24090.503	1508	CTSB	In	NA	14.556176896331712	Unpublished	CVL	ELISA	BCA assay	Days since LMP
Jais-2017	MM110	Ptid-MM110_Visit-1	Follicular	Follicular	9	40	Negative	4.1	Negative	460	0	Negative	RBC counts	Hispanic Black	255788000	Eligible	Eligible	Eligible	Cathepsin-B(pg/mL)	18379.912	1508	CTSB	In	NA	14.16584223880602	Unpublished	CVL	ELISA	BCA assay	Days since LMP
Jais-2017	MM110	Ptid-MM110_Visit-2	Other	Periovulatory	12	40	Positive	5	Negative	250	30	Trace	RBC counts	Hispanic Black	184382000	Eligible	Ineligible - days since LMP outside of allowed windows	Ineligible - days since LMP outside of allowed windows	Cathepsin-B(pg/mL)	13808.702	1508	CTSB	In	NA	13.753290094064157	Unpublished	CVL	ELISA	BCA assay	Days since LMP
Jais-2017	MM110	Ptid-MM110_Visit-3	Luteal	Luteal	19	40	Positive	5	Negative	20	0	Negative	RBC counts	Hispanic Black	71188000	Eligible	Eligible	Eligible	Cathepsin-B(pg/mL)	3438.831	1508	CTSB	In	NA	11.747702501587296	Unpublished	CVL	ELISA	BCA assay	Days since LMP
Jais-2017	MM111	Ptid-MM111_Visit-1	Follicular	Follicular	7	29	Positive	4.7	Negative	50	20	Trace	RBC counts	Black	380204000	Eligible	Eligible	Eligible	Cathepsin-B(pg/mL)	8361.366	1508	CTSB	In	NA	13.029522939939332	Unpublished	CVL	ELISA	BCA assay	Days since LMP
Jais-2017	MM111	Ptid-MM111_Visit-2	Other	Periovulatory	NA	29	Positive	5	Negative	320	30	Trace	RBC counts	Black	333594000	Eligible	Ineligible - days since LMP outside of allowed windows	Ineligible - days since LMP outside of allowed windows	Cathepsin-B(pg/mL)	9628.101	1508	CTSB	In	NA	13.233035560607739	Unpublished	CVL	ELISA	BCA assay	Days since LMP
Jais-2017	MM111	Ptid-MM111_Visit-3	Luteal	Luteal	19	29	Positive	5	Negative	450	20	Trace	RBC counts	Black	356962000	Eligible	Eligible	Eligible	Cathepsin-B(pg/mL)	9550.241	1508	CTSB	In	NA	13.221321424629096	Unpublished	CVL	ELISA	BCA assay	Days since LMP
Jais-2017	MM112	Ptid-MM112_Visit-1	Follicular	Follicular	8	23	Positive	5	Negative	1250	40	Trace	RBC counts	Black	65238000	Eligible	Eligible	Eligible	Cathepsin-B(pg/mL)	7020.418	1508	CTSB	In	NA	12.77734121669817	Unpublished	CVL	ELISA	BCA assay	Days since LMP
Jais-2017	MM112	Ptid-MM112_Visit-2	Other	Periovulatory	15	23	Positive	5	Negative	400	20	Trace	RBC counts	Black	128566000	Eligible	Ineligible - days since LMP outside of allowed windows	Ineligible - days since LMP outside of allowed windows	Cathepsin-B(pg/mL)	10300.442	1508	CTSB	In	NA	13.330418625455652	Unpublished	CVL	ELISA	BCA assay	Days since LMP
Jais-2017	MM112	Ptid-MM112_Visit-3	Luteal	Luteal	22	23	Positive	5	Negative	400	0	Negative	RBC counts	Black	107851000	Eligible	Eligible	Eligible	Cathepsin-B(pg/mL)	5858.464	1508	CTSB	In	NA	12.516306746228473	Unpublished	CVL	ELISA	BCA assay	Days since LMP
Jais-2017	MM115	Ptid-MM115_Visit-1	Follicular	Follicular	NA	30	Negative	4.4	Negative	150	10	Trace	RBC counts	Hispanic White	156153000	Eligible	Eligible	Eligible	Cathepsin-B(pg/mL)	4905.768	1508	CTSB	In	NA	12.260263293289832	Unpublished	CVL	ELISA	BCA assay	Days since LMP
Jais-2017	MM115	Ptid-MM115_Visit-2	Other	Periovulatory	15	30	Negative	3.6	Negative	150	20	Trace	RBC counts	Hispanic White	203808000	Eligible	Ineligible - days since LMP outside of allowed windows	Ineligible - days since LMP outside of allowed windows	Cathepsin-B(pg/mL)	6925.087	1508	CTSB	In	NA	12.757616480543065	Unpublished	CVL	ELISA	BCA assay	Days since LMP
Jais-2017	MM115	Ptid-MM115_Visit-3	Luteal	Luteal	20	30	Negative	4.1	Negative	280	20	Trace	RBC counts	Hispanic White	155806000	Eligible	Eligible	Eligible	Cathepsin-B(pg/mL)	11849.816	1508	CTSB	In	NA	13.532577037158346	Unpublished	CVL	ELISA	BCA assay	Days since LMP
Jais-2017	MM116	Ptid-MM116_Visit-1	Follicular	Follicular	9	39	Negative	4.1	Negative	10	0	Negative	RBC counts	White	74686000	Eligible	Eligible	Eligible	Cathepsin-B(pg/mL)	11557.201	1508	CTSB	In	NA	13.49650441818671	Unpublished	CVL	ELISA	BCA assay	Days since LMP
Jais-2017	MM116	Ptid-MM116_Visit-2	Other	Periovulatory	12	39	Negative	4.1	Negative	20	170	Positive	RBC counts	White	46259000	Eligible	Ineligible - days since LMP outside of allowed windows	Ineligible - days since LMP outside of allowed windows	Cathepsin-B(pg/mL)	4426.807	1508	CTSB	In	NA	12.112050760828264	Unpublished	CVL	ELISA	BCA assay	Days since LMP
Jais-2017	MM116	Ptid-MM116_Visit-3	Luteal	Luteal	19	39	Negative	4.1	Negative	10	0	Negative	RBC counts	White	109739000	Eligible	Eligible	Eligible	Cathepsin-B(pg/mL)	1480.332	1508	CTSB	Below	NA	10.531705055812774	Unpublished	CVL	ELISA	BCA assay	Days since LMP
Jais-2017	MM117	Ptid-MM117_Visit-1	Follicular	Follicular	7	41	Negative	4.1	Negative	1000	50	Trace	RBC counts	White	418958000	Eligible	Eligible	Eligible	Cathepsin-B(pg/mL)	30884.213	1508	CTSB	In	NA	14.914581947557808	Unpublished	CVL	ELISA	BCA assay	Days since LMP
Jais-2017	MM117	Ptid-MM117_Visit-2	Other	Periovulatory	12	41	Negative	4.1	Negative	450	50	Trace	RBC counts	White	303769000	Eligible	Ineligible - days since LMP outside of allowed windows	Ineligible - days since LMP outside of allowed windows	Cathepsin-B(pg/mL)	29981.62	1508	CTSB	In	NA	14.871790718232917	Unpublished	CVL	ELISA	BCA assay	Days since LMP
Jais-2017	MM117	Ptid-MM117_Visit-3	Luteal	Luteal	NA	41	Negative	4.1	Negative	200	10	Trace	RBC counts	White	256649000	Eligible	Eligible	Eligible	Cathepsin-B(pg/mL)	23529.128	1508	CTSB	In	NA	14.522160234179363	Unpublished	CVL	ELISA	BCA assay	Days since LMP
Jais-2017	MM118	Ptid-MM118_Visit-1	Follicular	Follicular	NA	41	Negative	4.1	Negative	10	30	Trace	RBC counts	White	122122000	Eligible	Eligible	Eligible	Cathepsin-B(pg/mL)	5510.909	1508	CTSB	In	NA	12.428074589235399	Unpublished	CVL	ELISA	BCA assay	Days since LMP
Jais-2017	MM118	Ptid-MM118_Visit-2	Other	Periovulatory	NA	41	Negative	4.1	Negative	10	0	Negative	RBC counts	White	101352000	Eligible	Ineligible - days since LMP outside of allowed windows	Ineligible - days since LMP outside of allowed windows	Cathepsin-B(pg/mL)	2960.664	1508	CTSB	In	NA	11.531705055812774	Unpublished	CVL	ELISA	BCA assay	Days since LMP
Jais-2017	MM118	Ptid-MM118_Visit-3	Luteal	Luteal	NA	41	Positive	5	Negative	30	0	Negative	RBC counts	White	189266000	Eligible	Eligible	Eligible	Cathepsin-B(pg/mL)	7054.999	1508	CTSB	In	NA	12.784430162992047	Unpublished	CVL	ELISA	BCA assay	Days since LMP
Jais-2017	MM120	Ptid-MM120_Visit-1	Follicular	Follicular	5	48	Negative	5	Positive	40	3750	Positive	RBC counts	White	649927000	Eligible	Eligible	Eligible	Cathepsin-B(pg/mL)	56249.881	1508	CTSB	In	NA	15.779562423774387	Unpublished	CVL	ELISA	BCA assay	Days since LMP
Jais-2017	MM120	Ptid-MM120_Visit-2	Other	Periovulatory	12	48	Positive	4.7	Positive	100	0	Negative	RBC counts	White	90363000	Eligible	Ineligible - days since LMP outside of allowed windows	Ineligible - days since LMP outside of allowed windows	Cathepsin-B(pg/mL)	47526.389	1508	CTSB	In	NA	15.536441171055126	Unpublished	CVL	ELISA	BCA assay	Days since LMP
Jais-2017	MM120	Ptid-MM120_Visit-3	Luteal	Luteal	19	48	Positive	4.7	Negative	140	10	Trace	RBC counts	White	96423000	Eligible	Eligible	Eligible	Cathepsin-B(pg/mL)	37059.091	1508	CTSB	In	NA	15.177539874355658	Unpublished	CVL	ELISA	BCA assay	Days since LMP
Jais-2017	MM122	Ptid-MM122_Visit-1	Follicular	Follicular	9	40	Negative	4.1	Negative	20	0	Negative	RBC counts	White	133652999.99999999	Eligible	Eligible	Eligible	Cathepsin-B(pg/mL)	26345.595	1508	CTSB	In	NA	14.685274142060459	Unpublished	CVL	ELISA	BCA assay	Days since LMP
Jais-2017	MM122	Ptid-MM122_Visit-2	Other	Periovulatory	15	39	Negative	4.4	Negative	10	10	Trace	RBC counts	White	56151000	Eligible	Ineligible - days since LMP outside of allowed windows	Ineligible - days since LMP outside of allowed windows	Cathepsin-B(pg/mL)	4757.427	1508	CTSB	In	NA	12.21596580399985	Unpublished	CVL	ELISA	BCA assay	Days since LMP
Jais-2017	MM122	Ptid-MM122_Visit-3	Luteal	Luteal	21	39	Negative	4.7	Negative	350	10	Trace	RBC counts	White	133294999.99999999	Eligible	Eligible	Eligible	Cathepsin-B(pg/mL)	23381.384	1508	CTSB	In	NA	14.513072708514015	Unpublished	CVL	ELISA	BCA assay	Days since LMP
Jais-2017	MM123	Ptid-MM123_Visit-1	Follicular	Follicular	8	24	Negative	4.7	Negative	10	0	Negative	RBC counts	Asian White	74576000	Eligible	Eligible	Eligible	Cathepsin-B(pg/mL)	9009.574	1508	CTSB	In	NA	13.137243177313888	Unpublished	CVL	ELISA	BCA assay	Days since LMP
Jais-2017	MM123	Ptid-MM123_Visit-2	Other	Periovulatory	12	24	Negative	4.1	Negative	120	0	Negative	RBC counts	Asian White	126619000	Eligible	Ineligible - days since LMP outside of allowed windows	Ineligible - days since LMP outside of allowed windows	Cathepsin-B(pg/mL)	18499.933	1508	CTSB	In	NA	14.175232425386023	Unpublished	CVL	ELISA	BCA assay	Days since LMP
Jais-2017	MM123	Ptid-MM123_Visit-3	Luteal	Luteal	NA	23	Negative	4.1	Negative	20	0	Negative	RBC counts	Asian White	106855000	Eligible	Eligible	Eligible	Cathepsin-B(pg/mL)	11257.32	1508	CTSB	In	NA	13.458575789302627	Unpublished	CVL	ELISA	BCA assay	Days since LMP
Jais-2017	MM124	Ptid-MM124_Visit-1	Follicular	Follicular	7	26	Positive	5	Negative	440	2570	Positive	RBC counts	White	194281000	Eligible	Eligible	Eligible	Cathepsin-B(pg/mL)	28458.427	1508	CTSB	In	NA	14.796568300654322	Unpublished	CVL	ELISA	BCA assay	Days since LMP
Jais-2017	MM124	Ptid-MM124_Visit-2	Other	Periovulatory	14	26	Positive	4.7	NA	4550	100	Positive	RBC counts	White	346205000	Eligible	Ineligible - days since LMP outside of allowed windows	Ineligible - days since LMP outside of allowed windows	Cathepsin-B(pg/mL)	115678.985	1508	CTSB	In	NA	16.819767273281332	Unpublished	CVL	ELISA	BCA assay	Days since LMP
Jais-2017	MM124	Ptid-MM124_Visit-3	Luteal	Luteal	22	26	Positive	5	Negative	2420	50	Trace	RBC counts	White	224984000	Eligible	Eligible	Eligible	Cathepsin-B(pg/mL)	60569.105	1508	CTSB	In	NA	15.886294473099454	Unpublished	CVL	ELISA	BCA assay	Days since LMP
Jais-2017	MM101	Ptid-MM101_Visit-1	Follicular	Follicular	7	43	Positive	5	Negative	60	0	Negative	RBC counts	Black	133104000.00000001	Eligible	Eligible	Eligible	Cathepsin-D(pg/ml)	31342.105	1509	CTSD	In	NA	14.935814456969307	Published	CVL	ELISA	BCA assay	Days since LMP
Jais-2017	MM101	Ptid-MM101_Visit-2	Other	Periovulatory	13	43	Negative	4.4	Negative	40	0	Negative	RBC counts	Black	151644000	Eligible	Ineligible - days since LMP outside of allowed windows	Ineligible - days since LMP outside of allowed windows	Cathepsin-D(pg/ml)	1549.939	1509	CTSD	In	NA	10.597995722013703	Published	CVL	ELISA	BCA assay	Days since LMP
Jais-2017	MM101	Ptid-MM101_Visit-3	Luteal	Luteal	19	43	Negative	5	Negative	110	0	Negative	RBC counts	Black	158214000	Eligible	Eligible	Eligible	Cathepsin-D(pg/ml)	25661.493	1509	CTSD	In	NA	14.647317489222408	Published	CVL	ELISA	BCA assay	Days since LMP
Jais-2017	MM102	Ptid-MM102_Visit-1	Follicular	Follicular	8	40	Negative	4.1	Negative	120	30	Trace	RBC counts	Hispanic White	183983000	Eligible	Eligible	Eligible	Cathepsin-D(pg/ml)	25444.911	1509	CTSD	In	NA	14.635089524683261	Published	CVL	ELISA	BCA assay	Days since LMP
Jais-2017	MM102	Ptid-MM102_Visit-2	Other	Periovulatory	15	40	Positive	4.7	Negative	40	0	Negative	RBC counts	Hispanic White	242817000	Eligible	Ineligible - days since LMP outside of allowed windows	Ineligible - days since LMP outside of allowed windows	Cathepsin-D(pg/ml)	21191.2	1509	CTSD	In	NA	14.371177665467677	Published	CVL	ELISA	BCA assay	Days since LMP
Jais-2017	MM102	Ptid-MM102_Visit-3	Luteal	Luteal	22	40	Negative	4.1	Negative	85	0	Negative	RBC counts	Hispanic White	876771000	Eligible	Eligible	Eligible	Cathepsin-D(pg/ml)	65909.089	1509	CTSD	In	NA	16.008189809138678	Published	CVL	ELISA	BCA assay	Days since LMP
Jais-2017	MM103	Ptid-MM103_Visit-1	Follicular	Follicular	9	23	Negative	4.1	Negative	30	0	Negative	RBC counts	Black	302628000	Eligible	Eligible	Eligible	Cathepsin-D(pg/ml)	57708.866	1509	CTSD	In	NA	15.816505361359997	Published	CVL	ELISA	BCA assay	Days since LMP
Jais-2017	MM103	Ptid-MM103_Visit-2	Other	Periovulatory	15	23	Negative	4.1	Negative	40	0	Negative	RBC counts	Black	210839000	Eligible	Ineligible - days since LMP outside of allowed windows	Ineligible - days since LMP outside of allowed windows	Cathepsin-D(pg/ml)	31157.983	1509	CTSD	In	NA	14.927314223665284	Published	CVL	ELISA	BCA assay	Days since LMP
Jais-2017	MM103	Ptid-MM103_Visit-3	Luteal	Luteal	22	23	Negative	4.1	Negative	50	90	Positive	RBC counts	Black	136366000	Eligible	Eligible	Eligible	Cathepsin-D(pg/ml)	20938.43	1509	CTSD	In	NA	14.353865650083211	Published	CVL	ELISA	BCA assay	Days since LMP
Jais-2017	MM104	Ptid-MM104_Visit-1	Follicular	Follicular	9	34	Negative	4.1	Negative	140	0	Negative	RBC counts	White	192886000	Eligible	Eligible	Eligible	Cathepsin-D(pg/ml)	16344.235	1509	CTSD	In	NA	13.996494232180197	Published	CVL	ELISA	BCA assay	Days since LMP
Jais-2017	MM104	Ptid-MM104_Visit-2	Other	Periovulatory	15	34	Negative	4.1	Negative	240	10	Trace	RBC counts	White	235615000	Eligible	Ineligible - days since LMP outside of allowed windows	Ineligible - days since LMP outside of allowed windows	Cathepsin-D(pg/ml)	14478.471	1509	CTSD	In	NA	13.821621634098364	Published	CVL	ELISA	BCA assay	Days since LMP
Jais-2017	MM104	Ptid-MM104_Visit-3	Luteal	Luteal	20	34	Negative	4.1	Negative	10	140	Positive	RBC counts	White	256113999.99999997	Eligible	Eligible	Eligible	Cathepsin-D(pg/ml)	12569.343	1509	CTSD	In	NA	13.617621621558186	Published	CVL	ELISA	BCA assay	Days since LMP
Jais-2017	MM105	Ptid-MM105_Visit-1	Follicular	Follicular	6	38	Negative	4.1	Negative	180	0	Negative	RBC counts	White	265274999.99999997	Eligible	Eligible	Eligible	Cathepsin-D(pg/ml)	31784.707	1509	CTSD	In	NA	14.95604516889007	Published	CVL	ELISA	BCA assay	Days since LMP
Jais-2017	MM105	Ptid-MM105_Visit-2	Other	Periovulatory	14	38	Negative	4.1	Negative	110	30	Trace	RBC counts	White	378067000	Eligible	Ineligible - days since LMP outside of allowed windows	Ineligible - days since LMP outside of allowed windows	Cathepsin-D(pg/ml)	27252.818	1509	CTSD	In	NA	14.734117794922554	Published	CVL	ELISA	BCA assay	Days since LMP
Jais-2017	MM105	Ptid-MM105_Visit-3	Luteal	Luteal	21	38	Negative	4.1	Negative	150	0	Negative	RBC counts	White	362952000	Eligible	Eligible	Eligible	Cathepsin-D(pg/ml)	27905.768	1509	CTSD	In	NA	14.768275731171347	Published	CVL	ELISA	BCA assay	Days since LMP
Jais-2017	MM106	Ptid-MM106_Visit-1	Follicular	Follicular	NA	26	Negative	4.4	Negative	500	10	Trace	RBC counts	White	268537000	Eligible	Eligible	Eligible	Cathepsin-D(pg/ml)	18436.076	1509	CTSD	In	NA	14.170243999646104	Published	CVL	ELISA	BCA assay	Days since LMP
Jais-2017	MM106	Ptid-MM106_Visit-2	Other	Periovulatory	14	26	Negative	4.1	Negative	45	0	Negative	RBC counts	White	149537000	Eligible	Ineligible - days since LMP outside of allowed windows	Ineligible - days since LMP outside of allowed windows	Cathepsin-D(pg/ml)	6900.271	1509	CTSD	In	NA	12.752437307810652	Published	CVL	ELISA	BCA assay	Days since LMP
Jais-2017	MM106	Ptid-MM106_Visit-3	Luteal	Luteal	21	26	Negative	4.1	Negative	210	0	Negative	RBC counts	White	406363000	Eligible	Eligible	Eligible	Cathepsin-D(pg/ml)	18472.531	1509	CTSD	In	NA	14.17309392919335	Published	CVL	ELISA	BCA assay	Days since LMP
Jais-2017	MM107	Ptid-MM107_Visit-1	Follicular	Follicular	7	28	Negative	4.7	Negative	1880	150	Positive	RBC counts	White	264798000	Eligible	Eligible	Eligible	Cathepsin-D(pg/ml)	57848.619	1509	CTSD	In	NA	15.819994898335407	Published	CVL	ELISA	BCA assay	Days since LMP
Jais-2017	MM107	Ptid-MM107_Visit-2	Other	Periovulatory	14	28	Negative	5	Positive	620	15	Trace	RBC counts	White	105834000	Eligible	Ineligible - days since LMP outside of allowed windows	Ineligible - days since LMP outside of allowed windows	Cathepsin-D(pg/ml)	6526.986	1509	CTSD	In	NA	12.67220122947158	Published	CVL	ELISA	BCA assay	Days since LMP
Jais-2017	MM107	Ptid-MM107_Visit-3	Luteal	Luteal	20	28	Negative	4.4	Negative	310	0	Negative	RBC counts	White	177006000	Eligible	Eligible	Eligible	Cathepsin-D(pg/ml)	22710.662	1509	CTSD	In	NA	14.471082139764096	Published	CVL	ELISA	BCA assay	Days since LMP
Jais-2017	MM108	Ptid-MM108_Visit-1	Follicular	Follicular	NA	47	Negative	4.1	Negative	300	380	Positive	RBC counts	Hawaiian/Pacific Islander	507685000	Eligible	Eligible	Eligible	Cathepsin-D(pg/ml)	170297.313	1509	CTSD	In	NA	17.37769614637542	Published	CVL	ELISA	BCA assay	Days since LMP
Jais-2017	MM108	Ptid-MM108_Visit-2	Other	Periovulatory	NA	47	Negative	4.1	Negative	10	0	Negative	RBC counts	Hawaiian/Pacific Islander	288610000	Eligible	Ineligible - days since LMP outside of allowed windows	Ineligible - days since LMP outside of allowed windows	Cathepsin-D(pg/ml)	60406.396	1509	CTSD	In	NA	15.882413693817496	Published	CVL	ELISA	BCA assay	Days since LMP
Jais-2017	MM108	Ptid-MM108_Visit-3	Luteal	Luteal	22	47	Negative	4.4	Negative	10	0	Negative	RBC counts	Hawaiian/Pacific Islander	144096000	Eligible	Eligible	Eligible	Cathepsin-D(pg/ml)	433.688	1509	CTSD	Below	NA	8.760513714645093	Published	CVL	ELISA	BCA assay	Days since LMP
Jais-2017	MM109	Ptid-MM109_Visit-1	Follicular	Follicular	8	43	Positive	5.3	Positive	90	280	Positive	RBC counts	Black	2773744000	Eligible	Eligible	Eligible	Cathepsin-D(pg/ml)	94523.201	1509	CTSD	In	NA	16.5283808661256	Published	CVL	ELISA	BCA assay	Days since LMP
Jais-2017	MM109	Ptid-MM109_Visit-2	Other	Periovulatory	NA	43	Negative	4.1	Negative	250	40	Trace	RBC counts	Black	996059000	Eligible	Ineligible - days since LMP outside of allowed windows	Ineligible - days since LMP outside of allowed windows	Cathepsin-D(pg/ml)	19381.812	1509	CTSD	In	NA	14.242415833749893	Published	CVL	ELISA	BCA assay	Days since LMP
Jais-2017	MM109	Ptid-MM109_Visit-3	Luteal	Luteal	20	44	Negative	3.6	Negative	20	10	Trace	RBC counts	Black	387064000	Eligible	Eligible	Eligible	Cathepsin-D(pg/ml)	25192.331	1509	CTSD	In	NA	14.620696997713427	Published	CVL	ELISA	BCA assay	Days since LMP
Jais-2017	MM110	Ptid-MM110_Visit-1	Follicular	Follicular	9	40	Negative	4.1	Negative	460	0	Negative	RBC counts	Hispanic Black	255788000	Eligible	Eligible	Eligible	Cathepsin-D(pg/ml)	41977.254	1509	CTSD	In	NA	15.357320173379193	Published	CVL	ELISA	BCA assay	Days since LMP
Jais-2017	MM110	Ptid-MM110_Visit-2	Other	Periovulatory	12	40	Positive	5	Negative	250	30	Trace	RBC counts	Hispanic Black	184382000	Eligible	Ineligible - days since LMP outside of allowed windows	Ineligible - days since LMP outside of allowed windows	Cathepsin-D(pg/ml)	55689.74	1509	CTSD	In	NA	15.765123936655801	Published	CVL	ELISA	BCA assay	Days since LMP
Jais-2017	MM110	Ptid-MM110_Visit-3	Luteal	Luteal	19	40	Positive	5	Negative	20	0	Negative	RBC counts	Hispanic Black	71188000	Eligible	Eligible	Eligible	Cathepsin-D(pg/ml)	433.688	1509	CTSD	Below	NA	8.760513714645093	Published	CVL	ELISA	BCA assay	Days since LMP
Jais-2017	MM111	Ptid-MM111_Visit-1	Follicular	Follicular	7	29	Positive	4.7	Negative	50	20	Trace	RBC counts	Black	380204000	Eligible	Eligible	Eligible	Cathepsin-D(pg/ml)	14478.471	1509	CTSD	In	NA	13.821621634098364	Published	CVL	ELISA	BCA assay	Days since LMP
Jais-2017	MM111	Ptid-MM111_Visit-2	Other	Periovulatory	NA	29	Positive	5	Negative	320	30	Trace	RBC counts	Black	333594000	Eligible	Ineligible - days since LMP outside of allowed windows	Ineligible - days since LMP outside of allowed windows	Cathepsin-D(pg/ml)	15527.633	1509	CTSD	In	NA	13.922550304611073	Published	CVL	ELISA	BCA assay	Days since LMP
Jais-2017	MM111	Ptid-MM111_Visit-3	Luteal	Luteal	19	29	Positive	5	Negative	450	20	Trace	RBC counts	Black	356962000	Eligible	Eligible	Eligible	Cathepsin-D(pg/ml)	23822.51	1509	CTSD	In	NA	14.540037806764003	Published	CVL	ELISA	BCA assay	Days since LMP
Jais-2017	MM112	Ptid-MM112_Visit-1	Follicular	Follicular	8	23	Positive	5	Negative	1250	40	Trace	RBC counts	Black	65238000	Eligible	Eligible	Eligible	Cathepsin-D(pg/ml)	2528.422	1509	CTSD	In	NA	11.304021557709483	Published	CVL	ELISA	BCA assay	Days since LMP
Jais-2017	MM112	Ptid-MM112_Visit-2	Other	Periovulatory	15	23	Positive	5	Negative	400	20	Trace	RBC counts	Black	128566000	Eligible	Ineligible - days since LMP outside of allowed windows	Ineligible - days since LMP outside of allowed windows	Cathepsin-D(pg/ml)	13454.038	1509	CTSD	In	NA	13.715751617629492	Published	CVL	ELISA	BCA assay	Days since LMP
Jais-2017	MM112	Ptid-MM112_Visit-3	Luteal	Luteal	22	23	Positive	5	Negative	400	0	Negative	RBC counts	Black	107851000	Eligible	Eligible	Eligible	Cathepsin-D(pg/ml)	433.688	1509	CTSD	Below	NA	8.760513714645093	Published	CVL	ELISA	BCA assay	Days since LMP
Jais-2017	MM115	Ptid-MM115_Visit-1	Follicular	Follicular	NA	30	Negative	4.4	Negative	150	10	Trace	RBC counts	Hispanic White	156153000	Eligible	Eligible	Eligible	Cathepsin-D(pg/ml)	433.688	1509	CTSD	Below	NA	8.760513714645093	Published	CVL	ELISA	BCA assay	Days since LMP
Jais-2017	MM115	Ptid-MM115_Visit-2	Other	Periovulatory	15	30	Negative	3.6	Negative	150	20	Trace	RBC counts	Hispanic White	203808000	Eligible	Ineligible - days since LMP outside of allowed windows	Ineligible - days since LMP outside of allowed windows	Cathepsin-D(pg/ml)	10313.438	1509	CTSD	In	NA	13.332237716983832	Published	CVL	ELISA	BCA assay	Days since LMP
Jais-2017	MM115	Ptid-MM115_Visit-3	Luteal	Luteal	20	30	Negative	4.1	Negative	280	20	Trace	RBC counts	Hispanic White	155806000	Eligible	Eligible	Eligible	Cathepsin-D(pg/ml)	867.376	1509	CTSD	In	NA	9.760513714645093	Published	CVL	ELISA	BCA assay	Days since LMP
Jais-2017	MM116	Ptid-MM116_Visit-1	Follicular	Follicular	9	39	Negative	4.1	Negative	10	0	Negative	RBC counts	White	74686000	Eligible	Eligible	Eligible	Cathepsin-D(pg/ml)	433.688	1509	CTSD	Below	NA	8.760513714645093	Published	CVL	ELISA	BCA assay	Days since LMP
Jais-2017	MM116	Ptid-MM116_Visit-2	Other	Periovulatory	12	39	Negative	4.1	Negative	20	170	Positive	RBC counts	White	46259000	Eligible	Ineligible - days since LMP outside of allowed windows	Ineligible - days since LMP outside of allowed windows	Cathepsin-D(pg/ml)	433.688	1509	CTSD	Below	NA	8.760513714645093	Published	CVL	ELISA	BCA assay	Days since LMP
Jais-2017	MM116	Ptid-MM116_Visit-3	Luteal	Luteal	19	39	Negative	4.1	Negative	10	0	Negative	RBC counts	White	109739000	Eligible	Eligible	Eligible	Cathepsin-D(pg/ml)	433.688	1509	CTSD	Below	NA	8.760513714645093	Published	CVL	ELISA	BCA assay	Days since LMP
Jais-2017	MM117	Ptid-MM117_Visit-1	Follicular	Follicular	7	41	Negative	4.1	Negative	1000	50	Trace	RBC counts	White	418958000	Eligible	Eligible	Eligible	Cathepsin-D(pg/ml)	20721.654	1509	CTSD	In	NA	14.338851542919539	Published	CVL	ELISA	BCA assay	Days since LMP
Jais-2017	MM117	Ptid-MM117_Visit-2	Other	Periovulatory	12	41	Negative	4.1	Negative	450	50	Trace	RBC counts	White	303769000	Eligible	Ineligible - days since LMP outside of allowed windows	Ineligible - days since LMP outside of allowed windows	Cathepsin-D(pg/ml)	17595.528	1509	CTSD	In	NA	14.102921186137875	Published	CVL	ELISA	BCA assay	Days since LMP
Jais-2017	MM117	Ptid-MM117_Visit-3	Luteal	Luteal	NA	41	Negative	4.1	Negative	200	10	Trace	RBC counts	White	256649000	Eligible	Eligible	Eligible	Cathepsin-D(pg/ml)	433.688	1509	CTSD	Below	NA	8.760513714645093	Published	CVL	ELISA	BCA assay	Days since LMP
Jais-2017	MM118	Ptid-MM118_Visit-1	Follicular	Follicular	NA	41	Negative	4.1	Negative	10	30	Trace	RBC counts	White	122122000	Eligible	Eligible	Eligible	Cathepsin-D(pg/ml)	433.688	1509	CTSD	Below	NA	8.760513714645093	Published	CVL	ELISA	BCA assay	Days since LMP
Jais-2017	MM118	Ptid-MM118_Visit-2	Other	Periovulatory	NA	41	Negative	4.1	Negative	10	0	Negative	RBC counts	White	101352000	Eligible	Ineligible - days since LMP outside of allowed windows	Ineligible - days since LMP outside of allowed windows	Cathepsin-D(pg/ml)	433.688	1509	CTSD	Below	NA	8.760513714645093	Published	CVL	ELISA	BCA assay	Days since LMP
Jais-2017	MM118	Ptid-MM118_Visit-3	Luteal	Luteal	NA	41	Positive	5	Negative	30	0	Negative	RBC counts	White	189266000	Eligible	Eligible	Eligible	Cathepsin-D(pg/ml)	433.688	1509	CTSD	Below	NA	8.760513714645093	Published	CVL	ELISA	BCA assay	Days since LMP
Jais-2017	MM120	Ptid-MM120_Visit-1	Follicular	Follicular	5	48	Negative	5	Positive	40	3750	Positive	RBC counts	White	649927000	Eligible	Eligible	Eligible	Cathepsin-D(pg/ml)	72230.091	1509	CTSD	In	NA	16.140312367527383	Published	CVL	ELISA	BCA assay	Days since LMP
Jais-2017	MM120	Ptid-MM120_Visit-2	Other	Periovulatory	12	48	Positive	4.7	Positive	100	0	Negative	RBC counts	White	90363000	Eligible	Ineligible - days since LMP outside of allowed windows	Ineligible - days since LMP outside of allowed windows	Cathepsin-D(pg/ml)	433.688	1509	CTSD	Below	NA	8.760513714645093	Published	CVL	ELISA	BCA assay	Days since LMP
Jais-2017	MM120	Ptid-MM120_Visit-3	Luteal	Luteal	19	48	Positive	4.7	Negative	140	10	Trace	RBC counts	White	96423000	Eligible	Eligible	Eligible	Cathepsin-D(pg/ml)	433.688	1509	CTSD	Below	NA	8.760513714645093	Published	CVL	ELISA	BCA assay	Days since LMP
Jais-2017	MM122	Ptid-MM122_Visit-1	Follicular	Follicular	9	40	Negative	4.1	Negative	20	0	Negative	RBC counts	White	133652999.99999999	Eligible	Eligible	Eligible	Cathepsin-D(pg/ml)	24975.909	1509	CTSD	In	NA	14.608249565512185	Published	CVL	ELISA	BCA assay	Days since LMP
Jais-2017	MM122	Ptid-MM122_Visit-2	Other	Periovulatory	15	39	Negative	4.4	Negative	10	10	Trace	RBC counts	White	56151000	Eligible	Ineligible - days since LMP outside of allowed windows	Ineligible - days since LMP outside of allowed windows	Cathepsin-D(pg/ml)	433.688	1509	CTSD	Below	NA	8.760513714645093	Published	CVL	ELISA	BCA assay	Days since LMP
Jais-2017	MM122	Ptid-MM122_Visit-3	Luteal	Luteal	21	39	Negative	4.7	Negative	350	10	Trace	RBC counts	White	133294999.99999999	Eligible	Eligible	Eligible	Cathepsin-D(pg/ml)	12878.457	1509	CTSD	In	NA	13.65267213047102	Published	CVL	ELISA	BCA assay	Days since LMP
Jais-2017	MM123	Ptid-MM123_Visit-1	Follicular	Follicular	8	24	Negative	4.7	Negative	10	0	Negative	RBC counts	Asian White	74576000	Eligible	Eligible	Eligible	Cathepsin-D(pg/ml)	433.688	1509	CTSD	Below	NA	8.760513714645093	Published	CVL	ELISA	BCA assay	Days since LMP
Jais-2017	MM123	Ptid-MM123_Visit-2	Other	Periovulatory	12	24	Negative	4.1	Negative	120	0	Negative	RBC counts	Asian White	126619000	Eligible	Ineligible - days since LMP outside of allowed windows	Ineligible - days since LMP outside of allowed windows	Cathepsin-D(pg/ml)	433.688	1509	CTSD	Below	NA	8.760513714645093	Published	CVL	ELISA	BCA assay	Days since LMP
Jais-2017	MM123	Ptid-MM123_Visit-3	Luteal	Luteal	NA	23	Negative	4.1	Negative	20	0	Negative	RBC counts	Asian White	106855000	Eligible	Eligible	Eligible	Cathepsin-D(pg/ml)	433.688	1509	CTSD	Below	NA	8.760513714645093	Published	CVL	ELISA	BCA assay	Days since LMP
Jais-2017	MM124	Ptid-MM124_Visit-1	Follicular	Follicular	7	26	Positive	5	Negative	440	2570	Positive	RBC counts	White	194281000	Eligible	Eligible	Eligible	Cathepsin-D(pg/ml)	433.688	1509	CTSD	Below	NA	8.760513714645093	Published	CVL	ELISA	BCA assay	Days since LMP
Jais-2017	MM124	Ptid-MM124_Visit-2	Other	Periovulatory	14	26	Positive	4.7	NA	4550	100	Positive	RBC counts	White	346205000	Eligible	Ineligible - days since LMP outside of allowed windows	Ineligible - days since LMP outside of allowed windows	Cathepsin-D(pg/ml)	61948.059	1509	CTSD	In	NA	15.918771459091372	Published	CVL	ELISA	BCA assay	Days since LMP
Jais-2017	MM124	Ptid-MM124_Visit-3	Luteal	Luteal	22	26	Positive	5	Negative	2420	50	Trace	RBC counts	White	224984000	Eligible	Eligible	Eligible	Cathepsin-D(pg/ml)	46203.982	1509	CTSD	In	NA	15.495729572404917	Published	CVL	ELISA	BCA assay	Days since LMP
