# Supplementary material for: Changes in concentrations of cervicovaginal immune mediators across the menstrual cycle: a systematic review and meta-analysis of individual patient data
Source: BMC Med. 2022 Oct 5;20:353. doi: 10.1186/s12916-022-02532-9 (PMC9533580; doi:10.1186/s12916-022-02532-9)
Supplement: Supplementary file 3 — Additional file 3. Code and data. IPD from co-authors who agreed to share it, results of all analyses presented in the paper, and R code files necessary to reproduce the analysis and figures. [file 12916_2022_2532_MOESM3_ESM.zip › MenstrualCycleMetaanalysis/data/data_complete/01_study/Joag-unpublished.csv]

StudyName	Ptid	Visit	SampleId	Phase	TheirPhase	SerumProgesterone	SerumEstradiol	DaysSinceLmp	DaysSinceEndOfLmp	HormonalContraception	Age	Bv	NugentScore	VaginalpH	EligibilityTheirPhase	EligibilityPrimary	EligibilitySecondary	Assay	Concentration	EntrezId	OfficialSymbol	Detectable	LowerLOD	Log2Concentration	SampleType	AssayMethod	Published	OurPhasingMethod
Joag-unpublished	86	1	Ptid-86_Visit-1	Follicular	Follicular	0.048	102	9	7	None	27	Negative	0	5.5	Eligible	Eligible	Eligible	GMCSF	178.3	1437	CSF2	In	NA	7.4781628927376325	Menstrual cup	MSD	Unpublished	Serum progesterone
Joag-unpublished	93	1	Ptid-93_Visit-1	Follicular	Follicular	0.064	32	7	3	None	23	Negative	0	4.7	Eligible	Eligible	Eligible	GMCSF	20.5	1437	CSF2	In	NA	4.357552004618084	Menstrual cup	MSD	Unpublished	Serum progesterone
Joag-unpublished	216	1	Ptid-216_Visit-1	Follicular	Follicular	0.051	42	8	5	None	19	Negative	0	5.5	Eligible	Eligible	Eligible	GMCSF	30.9	1437	CSF2	In	NA	4.949534933017012	Menstrual cup	MSD	Unpublished	Serum progesterone
Joag-unpublished	218	1	Ptid-218_Visit-1	Follicular	Follicular	0.029	123	6	3	None	26	Negative	0	3.9	Eligible	Eligible	Eligible	GMCSF	4.35	1437	CSF2	Below	NA	2.1210154009613658	Menstrual cup	MSD	Unpublished	Serum progesterone
Joag-unpublished	270	1	Ptid-270_Visit-1	Other	Follicular	NA	NA	4	1	None	24	Negative	0	3.9	Eligible	Ineligible - no menstrual cycle information	Ineligible - no menstrual cycle information	GMCSF	4.35	1437	CSF2	Below	NA	2.1210154009613658	Menstrual cup	MSD	Unpublished	Serum progesterone
Joag-unpublished	274	1	Ptid-274_Visit-1	Follicular	Follicular	0.032	32	6	3	None	23	Positive	8	5.5	Eligible	Eligible	Eligible	GMCSF	4.35	1437	CSF2	Below	NA	2.1210154009613658	Menstrual cup	MSD	Unpublished	Serum progesterone
Joag-unpublished	535	1	Ptid-535_Visit-1	Follicular	Follicular	0.102	32	5	2	None	21	Positive	7	4.7	Eligible	Eligible	Eligible	GMCSF	13	1437	CSF2	In	NA	3.700439718141092	Menstrual cup	MSD	Unpublished	Serum progesterone
Joag-unpublished	558	1	Ptid-558_Visit-1	Follicular	Follicular	0.066	53	12	7	None	26	Negative	0	4.3	Eligible	Eligible	Eligible	GMCSF	4.35	1437	CSF2	Below	NA	2.1210154009613658	Menstrual cup	MSD	Unpublished	Serum progesterone
Joag-unpublished	214	1	Ptid-214_Visit-1	Follicular	Follicular	0.079	25	7	4	None	20	Negative	0	4.3	Eligible	Eligible	Eligible	GMCSF	4.35	1437	CSF2	Below	NA	2.1210154009613658	Menstrual cup	MSD	Unpublished	Serum progesterone
Joag-unpublished	152	1	Ptid-152_Visit-1	Luteal	Luteal	10.829	111	18	14	None	26	Negative	1	4.7	Eligible	Eligible	Eligible	GMCSF	21	1437	CSF2	In	NA	4.392317422778761	Menstrual cup	MSD	Unpublished	Serum progesterone
Joag-unpublished	198	1	Ptid-198_Visit-1	Follicular	Luteal	0.069	18	22	20	None	22	Negative	2	5.9	Eligible	Eligible	Eligible	GMCSF	30.7	1437	CSF2	In	NA	4.940166750482817	Menstrual cup	MSD	Unpublished	Serum progesterone
Joag-unpublished	245	1	Ptid-245_Visit-1	Luteal	Luteal	17.457	239	24	18	None	38	Negative	0	3.9	Eligible	Eligible	Eligible	GMCSF	4.35	1437	CSF2	Below	NA	2.1210154009613658	Menstrual cup	MSD	Unpublished	Serum progesterone
Joag-unpublished	254	1	Ptid-254_Visit-1	Luteal	Luteal	14.687	141	22	18	None	21	Negative	0	4.3	Eligible	Eligible	Eligible	GMCSF	4.35	1437	CSF2	Below	NA	2.1210154009613658	Menstrual cup	MSD	Unpublished	Serum progesterone
Joag-unpublished	330	1	Ptid-330_Visit-1	Follicular	Luteal	0.441	25	25	22	None	30	Negative	1	4.7	Eligible	Eligible	Eligible	GMCSF	10.1	1437	CSF2	In	NA	3.3362833878644325	Menstrual cup	MSD	Unpublished	Serum progesterone
Joag-unpublished	521	1	Ptid-521_Visit-1	Luteal	Luteal	9.206	123	21	16	None	33	Negative	0	4.3	Eligible	Eligible	Eligible	GMCSF	8.8	1437	CSF2	In	NA	3.137503523749935	Menstrual cup	MSD	Unpublished	Serum progesterone
Joag-unpublished	527	1	Ptid-527_Visit-1	Luteal	Luteal	3.747	71	21	18	None	42	Negative	1.5	4.7	Eligible	Eligible	Eligible	GMCSF	8.8	1437	CSF2	In	NA	3.137503523749935	Menstrual cup	MSD	Unpublished	Serum progesterone
Joag-unpublished	522	1	Ptid-522_Visit-1	Luteal	Luteal	3.8	52	25	23	None	29	Intermediate	4	4.7	Eligible	Eligible	Eligible	GMCSF	4.35	1437	CSF2	Below	NA	2.1210154009613658	Menstrual cup	MSD	Unpublished	Serum progesterone
Joag-unpublished	132	1	Ptid-132_Visit-1	Follicular	Follicular	0.081	166	21	17	None	26	Negative	0.5	4.9	Eligible	Eligible	Eligible	GMCSF	78.6	1437	CSF2	In	NA	6.296457407371244	Menstrual cup	MSD	Unpublished	Serum progesterone
Joag-unpublished	377	1	Ptid-377_Visit-1	Follicular	Luteal	0.025	59	24	20	DMPA	24	Intermediate	4	4.3	Eligible	Ineligible - use of hormonal contraception or IUD	Ineligible - use of hormonal contraception or IUD	GMCSF	8.7	1437	CSF2	In	NA	3.1210154009613658	Menstrual cup	MSD	Unpublished	Serum progesterone
Joag-unpublished	165	1	Ptid-165_Visit-1	Follicular	Other	0.063	10	13	9	DMPA	23	Negative	0	3.9	Ineligible - use of hormonal contraception or IUD	Ineligible - use of hormonal contraception or IUD	Ineligible - use of hormonal contraception or IUD	GMCSF	4.35	1437	CSF2	Below	NA	2.1210154009613658	Menstrual cup	MSD	Unpublished	Serum progesterone
Joag-unpublished	86	2	Ptid-86_Visit-2	Luteal	Luteal	18.042	192	22	20	None	27	Negative	1	4.3	Eligible	Eligible	Eligible	GMCSF	351.9	1437	CSF2	In	NA	8.459021703862302	Menstrual cup	MSD	Unpublished	Serum progesterone
Joag-unpublished	93	2	Ptid-93_Visit-2	Luteal	Luteal	9.304	226	21	17	None	23	Negative	0	3.9	Eligible	Eligible	Eligible	GMCSF	4.35	1437	CSF2	Below	NA	2.1210154009613658	Menstrual cup	MSD	Unpublished	Serum progesterone
Joag-unpublished	216	2	Ptid-216_Visit-2	Luteal	Luteal	17.809	107	21	18	None	19	Negative	0	4.3	Eligible	Eligible	Eligible	GMCSF	4.35	1437	CSF2	Below	NA	2.1210154009613658	Menstrual cup	MSD	Unpublished	Serum progesterone
Joag-unpublished	218	2	Ptid-218_Visit-2	Other	Luteal	1.879	36	21	16	None	26	Negative	0	4.3	Eligible	Ineligible - serum progesterone outside of allowed windows	Ineligible - serum progesterone outside of allowed windows	GMCSF	4.35	1437	CSF2	Below	NA	2.1210154009613658	Menstrual cup	MSD	Unpublished	Serum progesterone
Joag-unpublished	270	2	Ptid-270_Visit-2	Follicular	Luteal	0.063	45	19	16	None	24	Negative	0	3.9	Eligible	Eligible	Eligible	GMCSF	4.35	1437	CSF2	Below	NA	2.1210154009613658	Menstrual cup	MSD	Unpublished	Serum progesterone
Joag-unpublished	274	2	Ptid-274_Visit-2	Luteal	Luteal	20.335	114	NA	NA	None	23	Positive	7.5	5.1	Eligible	Eligible	Eligible	GMCSF	4.35	1437	CSF2	Below	NA	2.1210154009613658	Menstrual cup	MSD	Unpublished	Serum progesterone
Joag-unpublished	535	2	Ptid-535_Visit-2	Luteal	Luteal	8.353	94	18	14	None	21	Intermediate	6	5.5	Eligible	Eligible	Eligible	GMCSF	11.2	1437	CSF2	In	NA	3.4854268271702415	Menstrual cup	MSD	Unpublished	Serum progesterone
Joag-unpublished	558	2	Ptid-558_Visit-2	Other	Luteal	2.513	147	24	19	None	26	Negative	0	4.3	Eligible	Ineligible - serum progesterone outside of allowed windows	Ineligible - serum progesterone outside of allowed windows	GMCSF	10.4	1437	CSF2	In	NA	3.37851162325373	Menstrual cup	MSD	Unpublished	Serum progesterone
Joag-unpublished	214	2	Ptid-214_Visit-2	Luteal	Luteal	15.125	175	21	18	None	20	Negative	0	3.9	Eligible	Eligible	Eligible	GMCSF	4.35	1437	CSF2	Below	NA	2.1210154009613658	Menstrual cup	MSD	Unpublished	Serum progesterone
Joag-unpublished	152	2	Ptid-152_Visit-2	Follicular	Follicular	0.059	40	7	3	None	26	Positive	7	4.7	Eligible	Eligible	Eligible	GMCSF	234.2	1437	CSF2	In	NA	7.871597265613853	Menstrual cup	MSD	Unpublished	Serum progesterone
Joag-unpublished	198	2	Ptid-198_Visit-2	Follicular	Follicular	0.069	35	11	7	None	22	Negative	0	3.9	Eligible	Eligible	Eligible	GMCSF	4.35	1437	CSF2	Below	NA	2.1210154009613658	Menstrual cup	MSD	Unpublished	Serum progesterone
Joag-unpublished	245	2	Ptid-245_Visit-2	Follicular	Follicular	0.043	420	8	2	None	38	Negative	0	4.3	Eligible	Eligible	Eligible	GMCSF	10.9	1437	CSF2	In	NA	3.4462562298895643	Menstrual cup	MSD	Unpublished	Serum progesterone
Joag-unpublished	254	2	Ptid-254_Visit-2	Follicular	Follicular	0.047	25	6	2	None	21	Negative	0	3.9	Eligible	Eligible	Eligible	GMCSF	4.35	1437	CSF2	Below	NA	2.1210154009613658	Menstrual cup	MSD	Unpublished	Serum progesterone
Joag-unpublished	330	2	Ptid-330_Visit-2	Follicular	Follicular	0.039	84	6	4	None	30	Negative	0	3.9	Eligible	Eligible	Eligible	GMCSF	4.35	1437	CSF2	Below	NA	2.1210154009613658	Menstrual cup	MSD	Unpublished	Serum progesterone
Joag-unpublished	521	2	Ptid-521_Visit-2	Follicular	Follicular	0.042	55	4	1	None	33	Negative	3	5.5	Eligible	Eligible	Eligible	GMCSF	42.4	1437	CSF2	In	NA	5.405992359675837	Menstrual cup	MSD	Unpublished	Serum progesterone
Joag-unpublished	527	2	Ptid-527_Visit-2	Follicular	Follicular	0.308	10	8	5	None	42	Negative	2	7.5	Eligible	Eligible	Eligible	GMCSF	257.8	1437	CSF2	In	NA	8.010108453474288	Menstrual cup	MSD	Unpublished	Serum progesterone
Joag-unpublished	522	2	Ptid-522_Visit-2	Follicular	Follicular	0.039	29	9	7	None	29	Intermediate	5	4.7	Eligible	Eligible	Eligible	GMCSF	4.35	1437	CSF2	Below	NA	2.1210154009613658	Menstrual cup	MSD	Unpublished	Serum progesterone
Joag-unpublished	132	2	Ptid-132_Visit-2	Follicular	Luteal	0.079	32	6	3	None	26	Negative	1.5	5.9	Eligible	Eligible	Eligible	GMCSF	37.6	1437	CSF2	In	NA	5.232660756790275	Menstrual cup	MSD	Unpublished	Serum progesterone
Joag-unpublished	377	2	Ptid-377_Visit-2	Follicular	Follicular	0.077	134	7	4	DMPA	24	Negative	0	4.7	Eligible	Ineligible - use of hormonal contraception or IUD	Ineligible - use of hormonal contraception or IUD	GMCSF	10.7	1437	CSF2	In	NA	3.4195388915137843	Menstrual cup	MSD	Unpublished	Serum progesterone
Joag-unpublished	165	2	Ptid-165_Visit-2	Follicular	Other	0.026	10	15	7	DMPA	23	Negative	0	4.3	Ineligible - use of hormonal contraception or IUD	Ineligible - use of hormonal contraception or IUD	Ineligible - use of hormonal contraception or IUD	GMCSF	4.35	1437	CSF2	Below	NA	2.1210154009613658	Menstrual cup	MSD	Unpublished	Serum progesterone
Joag-unpublished	86	1	Ptid-86_Visit-1	Follicular	Follicular	0.048	102	9	7	None	27	Negative	0	5.5	Eligible	Eligible	Eligible	IFNg	511.5	3458	IFNG	In	NA	8.99859042974533	Menstrual cup	MSD	Unpublished	Serum progesterone
Joag-unpublished	93	1	Ptid-93_Visit-1	Follicular	Follicular	0.064	32	7	3	None	23	Negative	0	4.7	Eligible	Eligible	Eligible	IFNg	16	3458	IFNG	Below	NA	4	Menstrual cup	MSD	Unpublished	Serum progesterone
Joag-unpublished	216	1	Ptid-216_Visit-1	Follicular	Follicular	0.051	42	8	5	None	19	Negative	0	5.5	Eligible	Eligible	Eligible	IFNg	16	3458	IFNG	Below	NA	4	Menstrual cup	MSD	Unpublished	Serum progesterone
Joag-unpublished	218	1	Ptid-218_Visit-1	Follicular	Follicular	0.029	123	6	3	None	26	Negative	0	3.9	Eligible	Eligible	Eligible	IFNg	16	3458	IFNG	Below	NA	4	Menstrual cup	MSD	Unpublished	Serum progesterone
Joag-unpublished	270	1	Ptid-270_Visit-1	Other	Follicular	NA	NA	4	1	None	24	Negative	0	3.9	Eligible	Ineligible - no menstrual cycle information	Ineligible - no menstrual cycle information	IFNg	16	3458	IFNG	Below	NA	4	Menstrual cup	MSD	Unpublished	Serum progesterone
Joag-unpublished	274	1	Ptid-274_Visit-1	Follicular	Follicular	0.032	32	6	3	None	23	Positive	8	5.5	Eligible	Eligible	Eligible	IFNg	44.5	3458	IFNG	In	NA	5.475733430966398	Menstrual cup	MSD	Unpublished	Serum progesterone
Joag-unpublished	535	1	Ptid-535_Visit-1	Follicular	Follicular	0.102	32	5	2	None	21	Positive	7	4.7	Eligible	Eligible	Eligible	IFNg	68.2	3458	IFNG	In	NA	6.0916998341368105	Menstrual cup	MSD	Unpublished	Serum progesterone
Joag-unpublished	558	1	Ptid-558_Visit-1	Follicular	Follicular	0.066	53	12	7	None	26	Negative	0	4.3	Eligible	Eligible	Eligible	IFNg	16	3458	IFNG	Below	NA	4	Menstrual cup	MSD	Unpublished	Serum progesterone
Joag-unpublished	214	1	Ptid-214_Visit-1	Follicular	Follicular	0.079	25	7	4	None	20	Negative	0	4.3	Eligible	Eligible	Eligible	IFNg	16	3458	IFNG	Below	NA	4	Menstrual cup	MSD	Unpublished	Serum progesterone
Joag-unpublished	152	1	Ptid-152_Visit-1	Luteal	Luteal	10.829	111	18	14	None	26	Negative	1	4.7	Eligible	Eligible	Eligible	IFNg	16	3458	IFNG	Below	NA	4	Menstrual cup	MSD	Unpublished	Serum progesterone
Joag-unpublished	198	1	Ptid-198_Visit-1	Follicular	Luteal	0.069	18	22	20	None	22	Negative	2	5.9	Eligible	Eligible	Eligible	IFNg	16	3458	IFNG	Below	NA	4	Menstrual cup	MSD	Unpublished	Serum progesterone
Joag-unpublished	245	1	Ptid-245_Visit-1	Luteal	Luteal	17.457	239	24	18	None	38	Negative	0	3.9	Eligible	Eligible	Eligible	IFNg	16	3458	IFNG	Below	NA	4	Menstrual cup	MSD	Unpublished	Serum progesterone
Joag-unpublished	254	1	Ptid-254_Visit-1	Luteal	Luteal	14.687	141	22	18	None	21	Negative	0	4.3	Eligible	Eligible	Eligible	IFNg	16	3458	IFNG	Below	NA	4	Menstrual cup	MSD	Unpublished	Serum progesterone
Joag-unpublished	330	1	Ptid-330_Visit-1	Follicular	Luteal	0.441	25	25	22	None	30	Negative	1	4.7	Eligible	Eligible	Eligible	IFNg	49.5	3458	IFNG	In	NA	5.6293566200796095	Menstrual cup	MSD	Unpublished	Serum progesterone
Joag-unpublished	521	1	Ptid-521_Visit-1	Luteal	Luteal	9.206	123	21	16	None	33	Negative	0	4.3	Eligible	Eligible	Eligible	IFNg	16	3458	IFNG	Below	NA	4	Menstrual cup	MSD	Unpublished	Serum progesterone
Joag-unpublished	527	1	Ptid-527_Visit-1	Luteal	Luteal	3.747	71	21	18	None	42	Negative	1.5	4.7	Eligible	Eligible	Eligible	IFNg	38.7	3458	IFNG	In	NA	5.274261661257048	Menstrual cup	MSD	Unpublished	Serum progesterone
Joag-unpublished	522	1	Ptid-522_Visit-1	Luteal	Luteal	3.8	52	25	23	None	29	Intermediate	4	4.7	Eligible	Eligible	Eligible	IFNg	16	3458	IFNG	Below	NA	4	Menstrual cup	MSD	Unpublished	Serum progesterone
Joag-unpublished	132	1	Ptid-132_Visit-1	Follicular	Follicular	0.081	166	21	17	None	26	Negative	0.5	4.9	Eligible	Eligible	Eligible	IFNg	47.1	3458	IFNG	In	NA	5.5576551547254205	Menstrual cup	MSD	Unpublished	Serum progesterone
Joag-unpublished	377	1	Ptid-377_Visit-1	Follicular	Luteal	0.025	59	24	20	DMPA	24	Intermediate	4	4.3	Eligible	Ineligible - use of hormonal contraception or IUD	Ineligible - use of hormonal contraception or IUD	IFNg	130.7	3458	IFNG	In	NA	7.030115330908071	Menstrual cup	MSD	Unpublished	Serum progesterone
Joag-unpublished	165	1	Ptid-165_Visit-1	Follicular	Other	0.063	10	13	9	DMPA	23	Negative	0	3.9	Ineligible - use of hormonal contraception or IUD	Ineligible - use of hormonal contraception or IUD	Ineligible - use of hormonal contraception or IUD	IFNg	16	3458	IFNG	Below	NA	4	Menstrual cup	MSD	Unpublished	Serum progesterone
Joag-unpublished	86	2	Ptid-86_Visit-2	Luteal	Luteal	18.042	192	22	20	None	27	Negative	1	4.3	Eligible	Eligible	Eligible	IFNg	464.3	3458	IFNG	In	NA	8.8589134706793	Menstrual cup	MSD	Unpublished	Serum progesterone
Joag-unpublished	93	2	Ptid-93_Visit-2	Luteal	Luteal	9.304	226	21	17	None	23	Negative	0	3.9	Eligible	Eligible	Eligible	IFNg	16	3458	IFNG	Below	NA	4	Menstrual cup	MSD	Unpublished	Serum progesterone
Joag-unpublished	216	2	Ptid-216_Visit-2	Luteal	Luteal	17.809	107	21	18	None	19	Negative	0	4.3	Eligible	Eligible	Eligible	IFNg	16	3458	IFNG	Below	NA	4	Menstrual cup	MSD	Unpublished	Serum progesterone
Joag-unpublished	218	2	Ptid-218_Visit-2	Other	Luteal	1.879	36	21	16	None	26	Negative	0	4.3	Eligible	Ineligible - serum progesterone outside of allowed windows	Ineligible - serum progesterone outside of allowed windows	IFNg	16	3458	IFNG	Below	NA	4	Menstrual cup	MSD	Unpublished	Serum progesterone
Joag-unpublished	270	2	Ptid-270_Visit-2	Follicular	Luteal	0.063	45	19	16	None	24	Negative	0	3.9	Eligible	Eligible	Eligible	IFNg	16	3458	IFNG	Below	NA	4	Menstrual cup	MSD	Unpublished	Serum progesterone
Joag-unpublished	274	2	Ptid-274_Visit-2	Luteal	Luteal	20.335	114	NA	NA	None	23	Positive	7.5	5.1	Eligible	Eligible	Eligible	IFNg	16	3458	IFNG	Below	NA	4	Menstrual cup	MSD	Unpublished	Serum progesterone
Joag-unpublished	535	2	Ptid-535_Visit-2	Luteal	Luteal	8.353	94	18	14	None	21	Intermediate	6	5.5	Eligible	Eligible	Eligible	IFNg	93.8	3458	IFNG	In	NA	6.551516017628014	Menstrual cup	MSD	Unpublished	Serum progesterone
Joag-unpublished	558	2	Ptid-558_Visit-2	Other	Luteal	2.513	147	24	19	None	26	Negative	0	4.3	Eligible	Ineligible - serum progesterone outside of allowed windows	Ineligible - serum progesterone outside of allowed windows	IFNg	32	3458	IFNG	In	NA	5	Menstrual cup	MSD	Unpublished	Serum progesterone
Joag-unpublished	214	2	Ptid-214_Visit-2	Luteal	Luteal	15.125	175	21	18	None	20	Negative	0	3.9	Eligible	Eligible	Eligible	IFNg	16	3458	IFNG	Below	NA	4	Menstrual cup	MSD	Unpublished	Serum progesterone
Joag-unpublished	152	2	Ptid-152_Visit-2	Follicular	Follicular	0.059	40	7	3	None	26	Positive	7	4.7	Eligible	Eligible	Eligible	IFNg	95.5	3458	IFNG	In	NA	6.577428828035749	Menstrual cup	MSD	Unpublished	Serum progesterone
Joag-unpublished	198	2	Ptid-198_Visit-2	Follicular	Follicular	0.069	35	11	7	None	22	Negative	0	3.9	Eligible	Eligible	Eligible	IFNg	16	3458	IFNG	Below	NA	4	Menstrual cup	MSD	Unpublished	Serum progesterone
Joag-unpublished	245	2	Ptid-245_Visit-2	Follicular	Follicular	0.043	420	8	2	None	38	Negative	0	4.3	Eligible	Eligible	Eligible	IFNg	16	3458	IFNG	Below	NA	4	Menstrual cup	MSD	Unpublished	Serum progesterone
Joag-unpublished	254	2	Ptid-254_Visit-2	Follicular	Follicular	0.047	25	6	2	None	21	Negative	0	3.9	Eligible	Eligible	Eligible	IFNg	16	3458	IFNG	Below	NA	4	Menstrual cup	MSD	Unpublished	Serum progesterone
Joag-unpublished	330	2	Ptid-330_Visit-2	Follicular	Follicular	0.039	84	6	4	None	30	Negative	0	3.9	Eligible	Eligible	Eligible	IFNg	16	3458	IFNG	Below	NA	4	Menstrual cup	MSD	Unpublished	Serum progesterone
Joag-unpublished	521	2	Ptid-521_Visit-2	Follicular	Follicular	0.042	55	4	1	None	33	Negative	3	5.5	Eligible	Eligible	Eligible	IFNg	421	3458	IFNG	In	NA	8.717676423066395	Menstrual cup	MSD	Unpublished	Serum progesterone
Joag-unpublished	527	2	Ptid-527_Visit-2	Follicular	Follicular	0.308	10	8	5	None	42	Negative	2	7.5	Eligible	Eligible	Eligible	IFNg	6674	3458	IFNG	In	NA	12.704335971182319	Menstrual cup	MSD	Unpublished	Serum progesterone
Joag-unpublished	522	2	Ptid-522_Visit-2	Follicular	Follicular	0.039	29	9	7	None	29	Intermediate	5	4.7	Eligible	Eligible	Eligible	IFNg	42.3	3458	IFNG	In	NA	5.402585758232587	Menstrual cup	MSD	Unpublished	Serum progesterone
Joag-unpublished	132	2	Ptid-132_Visit-2	Follicular	Luteal	0.079	32	6	3	None	26	Negative	1.5	5.9	Eligible	Eligible	Eligible	IFNg	16	3458	IFNG	Below	NA	4	Menstrual cup	MSD	Unpublished	Serum progesterone
Joag-unpublished	377	2	Ptid-377_Visit-2	Follicular	Follicular	0.077	134	7	4	DMPA	24	Negative	0	4.7	Eligible	Ineligible - use of hormonal contraception or IUD	Ineligible - use of hormonal contraception or IUD	IFNg	109.5	3458	IFNG	In	NA	6.774787059601174	Menstrual cup	MSD	Unpublished	Serum progesterone
Joag-unpublished	165	2	Ptid-165_Visit-2	Follicular	Other	0.026	10	15	7	DMPA	23	Negative	0	4.3	Ineligible - use of hormonal contraception or IUD	Ineligible - use of hormonal contraception or IUD	Ineligible - use of hormonal contraception or IUD	IFNg	33.9	3458	IFNG	In	NA	5.083213368248981	Menstrual cup	MSD	Unpublished	Serum progesterone
Joag-unpublished	86	1	Ptid-86_Visit-1	Follicular	Follicular	0.048	102	9	7	None	27	Negative	0	5.5	Eligible	Eligible	Eligible	IL1a	4432.5	3552	IL1A	In	NA	12.113904915786051	Menstrual cup	MSD	Unpublished	Serum progesterone
Joag-unpublished	93	1	Ptid-93_Visit-1	Follicular	Follicular	0.064	32	7	3	None	23	Negative	0	4.7	Eligible	Eligible	Eligible	IL1a	1943.9	3552	IL1A	In	NA	10.924738288989088	Menstrual cup	MSD	Unpublished	Serum progesterone
Joag-unpublished	216	1	Ptid-216_Visit-1	Follicular	Follicular	0.051	42	8	5	None	19	Negative	0	5.5	Eligible	Eligible	Eligible	IL1a	1056.3	3552	IL1A	In	NA	10.044803917696925	Menstrual cup	MSD	Unpublished	Serum progesterone
Joag-unpublished	218	1	Ptid-218_Visit-1	Follicular	Follicular	0.029	123	6	3	None	26	Negative	0	3.9	Eligible	Eligible	Eligible	IL1a	551.5	3552	IL1A	In	NA	9.107217075591382	Menstrual cup	MSD	Unpublished	Serum progesterone
Joag-unpublished	270	1	Ptid-270_Visit-1	Other	Follicular	NA	NA	4	1	None	24	Negative	0	3.9	Eligible	Ineligible - no menstrual cycle information	Ineligible - no menstrual cycle information	IL1a	3741.4	3552	IL1A	In	NA	11.869362499994027	Menstrual cup	MSD	Unpublished	Serum progesterone
Joag-unpublished	274	1	Ptid-274_Visit-1	Follicular	Follicular	0.032	32	6	3	None	23	Positive	8	5.5	Eligible	Eligible	Eligible	IL1a	23478.1	3552	IL1A	In	NA	14.519028040489351	Menstrual cup	MSD	Unpublished	Serum progesterone
Joag-unpublished	535	1	Ptid-535_Visit-1	Follicular	Follicular	0.102	32	5	2	None	21	Positive	7	4.7	Eligible	Eligible	Eligible	IL1a	12134.4	3552	IL1A	In	NA	13.566815154010897	Menstrual cup	MSD	Unpublished	Serum progesterone
Joag-unpublished	558	1	Ptid-558_Visit-1	Follicular	Follicular	0.066	53	12	7	None	26	Negative	0	4.3	Eligible	Eligible	Eligible	IL1a	2193.5	3552	IL1A	In	NA	11.09901899101923	Menstrual cup	MSD	Unpublished	Serum progesterone
Joag-unpublished	214	1	Ptid-214_Visit-1	Follicular	Follicular	0.079	25	7	4	None	20	Negative	0	4.3	Eligible	Eligible	Eligible	IL1a	2371.9	3552	IL1A	In	NA	11.211827471381893	Menstrual cup	MSD	Unpublished	Serum progesterone
Joag-unpublished	152	1	Ptid-152_Visit-1	Luteal	Luteal	10.829	111	18	14	None	26	Negative	1	4.7	Eligible	Eligible	Eligible	IL1a	3288.4	3552	IL1A	In	NA	11.683170083352344	Menstrual cup	MSD	Unpublished	Serum progesterone
Joag-unpublished	198	1	Ptid-198_Visit-1	Follicular	Luteal	0.069	18	22	20	None	22	Negative	2	5.9	Eligible	Eligible	Eligible	IL1a	8172.5	3552	IL1A	In	NA	12.996561756654629	Menstrual cup	MSD	Unpublished	Serum progesterone
Joag-unpublished	245	1	Ptid-245_Visit-1	Luteal	Luteal	17.457	239	24	18	None	38	Negative	0	3.9	Eligible	Eligible	Eligible	IL1a	16260.9	3552	IL1A	In	NA	13.989119488721544	Menstrual cup	MSD	Unpublished	Serum progesterone
Joag-unpublished	254	1	Ptid-254_Visit-1	Luteal	Luteal	14.687	141	22	18	None	21	Negative	0	4.3	Eligible	Eligible	Eligible	IL1a	857.4	3552	IL1A	In	NA	9.74382460692961	Menstrual cup	MSD	Unpublished	Serum progesterone
Joag-unpublished	330	1	Ptid-330_Visit-1	Follicular	Luteal	0.441	25	25	22	None	30	Negative	1	4.7	Eligible	Eligible	Eligible	IL1a	3507.1	3552	IL1A	In	NA	11.776062852249462	Menstrual cup	MSD	Unpublished	Serum progesterone
Joag-unpublished	521	1	Ptid-521_Visit-1	Luteal	Luteal	9.206	123	21	16	None	33	Negative	0	4.3	Eligible	Eligible	Eligible	IL1a	2632.6	3552	IL1A	In	NA	11.362272618102631	Menstrual cup	MSD	Unpublished	Serum progesterone
Joag-unpublished	527	1	Ptid-527_Visit-1	Luteal	Luteal	3.747	71	21	18	None	42	Negative	1.5	4.7	Eligible	Eligible	Eligible	IL1a	2452.1	3552	IL1A	In	NA	11.259802099972305	Menstrual cup	MSD	Unpublished	Serum progesterone
Joag-unpublished	522	1	Ptid-522_Visit-1	Luteal	Luteal	3.8	52	25	23	None	29	Intermediate	4	4.7	Eligible	Eligible	Eligible	IL1a	2272.8	3552	IL1A	In	NA	11.15025502130218	Menstrual cup	MSD	Unpublished	Serum progesterone
Joag-unpublished	132	1	Ptid-132_Visit-1	Follicular	Follicular	0.081	166	21	17	None	26	Negative	0.5	4.9	Eligible	Eligible	Eligible	IL1a	3345.4	3552	IL1A	In	NA	11.707963004800927	Menstrual cup	MSD	Unpublished	Serum progesterone
Joag-unpublished	377	1	Ptid-377_Visit-1	Follicular	Luteal	0.025	59	24	20	DMPA	24	Intermediate	4	4.3	Eligible	Ineligible - use of hormonal contraception or IUD	Ineligible - use of hormonal contraception or IUD	IL1a	1216	3552	IL1A	In	NA	10.247927513443585	Menstrual cup	MSD	Unpublished	Serum progesterone
Joag-unpublished	165	1	Ptid-165_Visit-1	Follicular	Other	0.063	10	13	9	DMPA	23	Negative	0	3.9	Ineligible - use of hormonal contraception or IUD	Ineligible - use of hormonal contraception or IUD	Ineligible - use of hormonal contraception or IUD	IL1a	2338.8	3552	IL1A	In	NA	11.191552781091683	Menstrual cup	MSD	Unpublished	Serum progesterone
Joag-unpublished	86	2	Ptid-86_Visit-2	Luteal	Luteal	18.042	192	22	20	None	27	Negative	1	4.3	Eligible	Eligible	Eligible	IL1a	12573.8	3552	IL1A	In	NA	13.61813310032316	Menstrual cup	MSD	Unpublished	Serum progesterone
Joag-unpublished	93	2	Ptid-93_Visit-2	Luteal	Luteal	9.304	226	21	17	None	23	Negative	0	3.9	Eligible	Eligible	Eligible	IL1a	890.3	3552	IL1A	In	NA	9.79814774561039	Menstrual cup	MSD	Unpublished	Serum progesterone
Joag-unpublished	216	2	Ptid-216_Visit-2	Luteal	Luteal	17.809	107	21	18	None	19	Negative	0	4.3	Eligible	Eligible	Eligible	IL1a	3137.7	3552	IL1A	In	NA	11.615491705418599	Menstrual cup	MSD	Unpublished	Serum progesterone
Joag-unpublished	218	2	Ptid-218_Visit-2	Other	Luteal	1.879	36	21	16	None	26	Negative	0	4.3	Eligible	Ineligible - serum progesterone outside of allowed windows	Ineligible - serum progesterone outside of allowed windows	IL1a	1156.1	3552	IL1A	In	NA	10.175050477712114	Menstrual cup	MSD	Unpublished	Serum progesterone
Joag-unpublished	270	2	Ptid-270_Visit-2	Follicular	Luteal	0.063	45	19	16	None	24	Negative	0	3.9	Eligible	Eligible	Eligible	IL1a	2772.8	3552	IL1A	In	NA	11.437127844272807	Menstrual cup	MSD	Unpublished	Serum progesterone
Joag-unpublished	274	2	Ptid-274_Visit-2	Luteal	Luteal	20.335	114	NA	NA	None	23	Positive	7.5	5.1	Eligible	Eligible	Eligible	IL1a	23250.1	3552	IL1A	In	NA	14.504949300896735	Menstrual cup	MSD	Unpublished	Serum progesterone
Joag-unpublished	535	2	Ptid-535_Visit-2	Luteal	Luteal	8.353	94	18	14	None	21	Intermediate	6	5.5	Eligible	Eligible	Eligible	IL1a	46444.8	3552	IL1A	In	NA	15.503229459813719	Menstrual cup	MSD	Unpublished	Serum progesterone
Joag-unpublished	558	2	Ptid-558_Visit-2	Other	Luteal	2.513	147	24	19	None	26	Negative	0	4.3	Eligible	Ineligible - serum progesterone outside of allowed windows	Ineligible - serum progesterone outside of allowed windows	IL1a	2794.6	3552	IL1A	In	NA	11.448426084970663	Menstrual cup	MSD	Unpublished	Serum progesterone
Joag-unpublished	214	2	Ptid-214_Visit-2	Luteal	Luteal	15.125	175	21	18	None	20	Negative	0	3.9	Eligible	Eligible	Eligible	IL1a	2197.1	3552	IL1A	In	NA	11.101384819521527	Menstrual cup	MSD	Unpublished	Serum progesterone
Joag-unpublished	152	2	Ptid-152_Visit-2	Follicular	Follicular	0.059	40	7	3	None	26	Positive	7	4.7	Eligible	Eligible	Eligible	IL1a	13840.4	3552	IL1A	In	NA	13.756598018310015	Menstrual cup	MSD	Unpublished	Serum progesterone
Joag-unpublished	198	2	Ptid-198_Visit-2	Follicular	Follicular	0.069	35	11	7	None	22	Negative	0	3.9	Eligible	Eligible	Eligible	IL1a	1845.4	3552	IL1A	In	NA	10.84971784645969	Menstrual cup	MSD	Unpublished	Serum progesterone
Joag-unpublished	245	2	Ptid-245_Visit-2	Follicular	Follicular	0.043	420	8	2	None	38	Negative	0	4.3	Eligible	Eligible	Eligible	IL1a	9560.3	3552	IL1A	In	NA	13.22284017501471	Menstrual cup	MSD	Unpublished	Serum progesterone
Joag-unpublished	254	2	Ptid-254_Visit-2	Follicular	Follicular	0.047	25	6	2	None	21	Negative	0	3.9	Eligible	Eligible	Eligible	IL1a	1349.5	3552	IL1A	In	NA	10.398209261466851	Menstrual cup	MSD	Unpublished	Serum progesterone
Joag-unpublished	330	2	Ptid-330_Visit-2	Follicular	Follicular	0.039	84	6	4	None	30	Negative	0	3.9	Eligible	Eligible	Eligible	IL1a	1478.8	3552	IL1A	In	NA	10.53021123329988	Menstrual cup	MSD	Unpublished	Serum progesterone
Joag-unpublished	521	2	Ptid-521_Visit-2	Follicular	Follicular	0.042	55	4	1	None	33	Negative	3	5.5	Eligible	Eligible	Eligible	IL1a	1508.1	3552	IL1A	In	NA	10.558516379529161	Menstrual cup	MSD	Unpublished	Serum progesterone
Joag-unpublished	527	2	Ptid-527_Visit-2	Follicular	Follicular	0.308	10	8	5	None	42	Negative	2	7.5	Eligible	Eligible	Eligible	IL1a	1922.6	3552	IL1A	In	NA	10.908842923552484	Menstrual cup	MSD	Unpublished	Serum progesterone
Joag-unpublished	522	2	Ptid-522_Visit-2	Follicular	Follicular	0.039	29	9	7	None	29	Intermediate	5	4.7	Eligible	Eligible	Eligible	IL1a	2846.4	3552	IL1A	In	NA	11.474922700379798	Menstrual cup	MSD	Unpublished	Serum progesterone
Joag-unpublished	132	2	Ptid-132_Visit-2	Follicular	Luteal	0.079	32	6	3	None	26	Negative	1.5	5.9	Eligible	Eligible	Eligible	IL1a	2955.1	3552	IL1A	In	NA	11.528991236406023	Menstrual cup	MSD	Unpublished	Serum progesterone
Joag-unpublished	377	2	Ptid-377_Visit-2	Follicular	Follicular	0.077	134	7	4	DMPA	24	Negative	0	4.7	Eligible	Ineligible - use of hormonal contraception or IUD	Ineligible - use of hormonal contraception or IUD	IL1a	886.7	3552	IL1A	In	NA	9.792302265303608	Menstrual cup	MSD	Unpublished	Serum progesterone
Joag-unpublished	165	2	Ptid-165_Visit-2	Follicular	Other	0.026	10	15	7	DMPA	23	Negative	0	4.3	Ineligible - use of hormonal contraception or IUD	Ineligible - use of hormonal contraception or IUD	Ineligible - use of hormonal contraception or IUD	IL1a	3625.5	3552	IL1A	In	NA	11.823964258486738	Menstrual cup	MSD	Unpublished	Serum progesterone
Joag-unpublished	86	1	Ptid-86_Visit-1	Follicular	Follicular	0.048	102	9	7	None	27	Negative	0	5.5	Eligible	Eligible	Eligible	MCP1	2785.3	6347	CCL2	In	NA	11.44361701086398	Menstrual cup	MSD	Unpublished	Serum progesterone
Joag-unpublished	93	1	Ptid-93_Visit-1	Follicular	Follicular	0.064	32	7	3	None	23	Negative	0	4.7	Eligible	Eligible	Eligible	MCP1	3421.8	6347	CCL2	In	NA	11.740539723203502	Menstrual cup	MSD	Unpublished	Serum progesterone
Joag-unpublished	216	1	Ptid-216_Visit-1	Follicular	Follicular	0.051	42	8	5	None	19	Negative	0	5.5	Eligible	Eligible	Eligible	MCP1	3137.6	6347	CCL2	In	NA	11.615445725304786	Menstrual cup	MSD	Unpublished	Serum progesterone
Joag-unpublished	218	1	Ptid-218_Visit-1	Follicular	Follicular	0.029	123	6	3	None	26	Negative	0	3.9	Eligible	Eligible	Eligible	MCP1	992.9	6347	CCL2	In	NA	9.955504613702692	Menstrual cup	MSD	Unpublished	Serum progesterone
Joag-unpublished	270	1	Ptid-270_Visit-1	Other	Follicular	NA	NA	4	1	None	24	Negative	0	3.9	Eligible	Ineligible - no menstrual cycle information	Ineligible - no menstrual cycle information	MCP1	66.8	6347	CCL2	In	NA	6.06177619758669	Menstrual cup	MSD	Unpublished	Serum progesterone
Joag-unpublished	274	1	Ptid-274_Visit-1	Follicular	Follicular	0.032	32	6	3	None	23	Positive	8	5.5	Eligible	Eligible	Eligible	MCP1	266.2	6347	CCL2	In	NA	8.05636676102453	Menstrual cup	MSD	Unpublished	Serum progesterone
Joag-unpublished	535	1	Ptid-535_Visit-1	Follicular	Follicular	0.102	32	5	2	None	21	Positive	7	4.7	Eligible	Eligible	Eligible	MCP1	449.5	6347	CCL2	In	NA	8.812177305514448	Menstrual cup	MSD	Unpublished	Serum progesterone
Joag-unpublished	558	1	Ptid-558_Visit-1	Follicular	Follicular	0.066	53	12	7	None	26	Negative	0	4.3	Eligible	Eligible	Eligible	MCP1	135.4	6347	CCL2	In	NA	7.081083928687635	Menstrual cup	MSD	Unpublished	Serum progesterone
Joag-unpublished	214	1	Ptid-214_Visit-1	Follicular	Follicular	0.079	25	7	4	None	20	Negative	0	4.3	Eligible	Eligible	Eligible	MCP1	1542.4	6347	CCL2	In	NA	10.5909612413426	Menstrual cup	MSD	Unpublished	Serum progesterone
Joag-unpublished	152	1	Ptid-152_Visit-1	Luteal	Luteal	10.829	111	18	14	None	26	Negative	1	4.7	Eligible	Eligible	Eligible	MCP1	292.7	6347	CCL2	In	NA	8.193278935521388	Menstrual cup	MSD	Unpublished	Serum progesterone
Joag-unpublished	198	1	Ptid-198_Visit-1	Follicular	Luteal	0.069	18	22	20	None	22	Negative	2	5.9	Eligible	Eligible	Eligible	MCP1	3286.1	6347	CCL2	In	NA	11.682160668574213	Menstrual cup	MSD	Unpublished	Serum progesterone
Joag-unpublished	245	1	Ptid-245_Visit-1	Luteal	Luteal	17.457	239	24	18	None	38	Negative	0	3.9	Eligible	Eligible	Eligible	MCP1	321.6	6347	CCL2	In	NA	8.329123596291566	Menstrual cup	MSD	Unpublished	Serum progesterone
Joag-unpublished	254	1	Ptid-254_Visit-1	Luteal	Luteal	14.687	141	22	18	None	21	Negative	0	4.3	Eligible	Eligible	Eligible	MCP1	203	6347	CCL2	In	NA	7.6653359171851765	Menstrual cup	MSD	Unpublished	Serum progesterone
Joag-unpublished	330	1	Ptid-330_Visit-1	Follicular	Luteal	0.441	25	25	22	None	30	Negative	1	4.7	Eligible	Eligible	Eligible	MCP1	3139.7	6347	CCL2	In	NA	11.616411000088178	Menstrual cup	MSD	Unpublished	Serum progesterone
Joag-unpublished	521	1	Ptid-521_Visit-1	Luteal	Luteal	9.206	123	21	16	None	33	Negative	0	4.3	Eligible	Eligible	Eligible	MCP1	227.4	6347	CCL2	In	NA	7.829088444004886	Menstrual cup	MSD	Unpublished	Serum progesterone
Joag-unpublished	527	1	Ptid-527_Visit-1	Luteal	Luteal	3.747	71	21	18	None	42	Negative	1.5	4.7	Eligible	Eligible	Eligible	MCP1	594.4	6347	CCL2	In	NA	9.215290305651234	Menstrual cup	MSD	Unpublished	Serum progesterone
Joag-unpublished	522	1	Ptid-522_Visit-1	Luteal	Luteal	3.8	52	25	23	None	29	Intermediate	4	4.7	Eligible	Eligible	Eligible	MCP1	223.3	6347	CCL2	In	NA	7.802839440935111	Menstrual cup	MSD	Unpublished	Serum progesterone
Joag-unpublished	132	1	Ptid-132_Visit-1	Follicular	Follicular	0.081	166	21	17	None	26	Negative	0.5	4.9	Eligible	Eligible	Eligible	MCP1	1251.5	6347	CCL2	In	NA	10.289442575688332	Menstrual cup	MSD	Unpublished	Serum progesterone
Joag-unpublished	377	1	Ptid-377_Visit-1	Follicular	Luteal	0.025	59	24	20	DMPA	24	Intermediate	4	4.3	Eligible	Ineligible - use of hormonal contraception or IUD	Ineligible - use of hormonal contraception or IUD	MCP1	784.1	6347	CCL2	In	NA	9.614893849605016	Menstrual cup	MSD	Unpublished	Serum progesterone
Joag-unpublished	165	1	Ptid-165_Visit-1	Follicular	Other	0.063	10	13	9	DMPA	23	Negative	0	3.9	Ineligible - use of hormonal contraception or IUD	Ineligible - use of hormonal contraception or IUD	Ineligible - use of hormonal contraception or IUD	MCP1	432	6347	CCL2	In	NA	8.754887502163468	Menstrual cup	MSD	Unpublished	Serum progesterone
Joag-unpublished	86	2	Ptid-86_Visit-2	Luteal	Luteal	18.042	192	22	20	None	27	Negative	1	4.3	Eligible	Eligible	Eligible	MCP1	1470.9	6347	CCL2	In	NA	10.522483452119479	Menstrual cup	MSD	Unpublished	Serum progesterone
Joag-unpublished	93	2	Ptid-93_Visit-2	Luteal	Luteal	9.304	226	21	17	None	23	Negative	0	3.9	Eligible	Eligible	Eligible	MCP1	294.6	6347	CCL2	In	NA	8.202613620148487	Menstrual cup	MSD	Unpublished	Serum progesterone
Joag-unpublished	216	2	Ptid-216_Visit-2	Luteal	Luteal	17.809	107	21	18	None	19	Negative	0	4.3	Eligible	Eligible	Eligible	MCP1	278.5	6347	CCL2	In	NA	8.121533517340032	Menstrual cup	MSD	Unpublished	Serum progesterone
Joag-unpublished	218	2	Ptid-218_Visit-2	Other	Luteal	1.879	36	21	16	None	26	Negative	0	4.3	Eligible	Ineligible - serum progesterone outside of allowed windows	Ineligible - serum progesterone outside of allowed windows	MCP1	52.8	6347	CCL2	In	NA	5.722466024471091	Menstrual cup	MSD	Unpublished	Serum progesterone
Joag-unpublished	270	2	Ptid-270_Visit-2	Follicular	Luteal	0.063	45	19	16	None	24	Negative	0	3.9	Eligible	Eligible	Eligible	MCP1	608	6347	CCL2	In	NA	9.247927513443585	Menstrual cup	MSD	Unpublished	Serum progesterone
Joag-unpublished	274	2	Ptid-274_Visit-2	Luteal	Luteal	20.335	114	NA	NA	None	23	Positive	7.5	5.1	Eligible	Eligible	Eligible	MCP1	50.9	6347	CCL2	In	NA	5.669593751188333	Menstrual cup	MSD	Unpublished	Serum progesterone
Joag-unpublished	535	2	Ptid-535_Visit-2	Luteal	Luteal	8.353	94	18	14	None	21	Intermediate	6	5.5	Eligible	Eligible	Eligible	MCP1	44.6	6347	CCL2	In	NA	5.478971805032942	Menstrual cup	MSD	Unpublished	Serum progesterone
Joag-unpublished	558	2	Ptid-558_Visit-2	Other	Luteal	2.513	147	24	19	None	26	Negative	0	4.3	Eligible	Ineligible - serum progesterone outside of allowed windows	Ineligible - serum progesterone outside of allowed windows	MCP1	72.1	6347	CCL2	In	NA	6.17192735435346	Menstrual cup	MSD	Unpublished	Serum progesterone
Joag-unpublished	214	2	Ptid-214_Visit-2	Luteal	Luteal	15.125	175	21	18	None	20	Negative	0	3.9	Eligible	Eligible	Eligible	MCP1	85.7	6347	CCL2	In	NA	6.4212232992251375	Menstrual cup	MSD	Unpublished	Serum progesterone
Joag-unpublished	152	2	Ptid-152_Visit-2	Follicular	Follicular	0.059	40	7	3	None	26	Positive	7	4.7	Eligible	Eligible	Eligible	MCP1	2174.2	6347	CCL2	In	NA	11.086268941557543	Menstrual cup	MSD	Unpublished	Serum progesterone
Joag-unpublished	198	2	Ptid-198_Visit-2	Follicular	Follicular	0.069	35	11	7	None	22	Negative	0	3.9	Eligible	Eligible	Eligible	MCP1	1304.4	6347	CCL2	In	NA	10.349170630861103	Menstrual cup	MSD	Unpublished	Serum progesterone
Joag-unpublished	245	2	Ptid-245_Visit-2	Follicular	Follicular	0.043	420	8	2	None	38	Negative	0	4.3	Eligible	Eligible	Eligible	MCP1	2752.7	6347	CCL2	In	NA	11.42663167262099	Menstrual cup	MSD	Unpublished	Serum progesterone
Joag-unpublished	254	2	Ptid-254_Visit-2	Follicular	Follicular	0.047	25	6	2	None	21	Negative	0	3.9	Eligible	Eligible	Eligible	MCP1	962.8	6347	CCL2	In	NA	9.911092331587135	Menstrual cup	MSD	Unpublished	Serum progesterone
Joag-unpublished	330	2	Ptid-330_Visit-2	Follicular	Follicular	0.039	84	6	4	None	30	Negative	0	3.9	Eligible	Eligible	Eligible	MCP1	696.8	6347	CCL2	In	NA	9.444600813711503	Menstrual cup	MSD	Unpublished	Serum progesterone
Joag-unpublished	521	2	Ptid-521_Visit-2	Follicular	Follicular	0.042	55	4	1	None	33	Negative	3	5.5	Eligible	Eligible	Eligible	MCP1	10347.9	6347	CCL2	In	NA	13.337050396840793	Menstrual cup	MSD	Unpublished	Serum progesterone
Joag-unpublished	527	2	Ptid-527_Visit-2	Follicular	Follicular	0.308	10	8	5	None	42	Negative	2	7.5	Eligible	Eligible	Eligible	MCP1	27208.9	6347	CCL2	In	NA	14.7317910121156	Menstrual cup	MSD	Unpublished	Serum progesterone
Joag-unpublished	522	2	Ptid-522_Visit-2	Follicular	Follicular	0.039	29	9	7	None	29	Intermediate	5	4.7	Eligible	Eligible	Eligible	MCP1	2472	6347	CCL2	In	NA	11.271463027904375	Menstrual cup	MSD	Unpublished	Serum progesterone
Joag-unpublished	132	2	Ptid-132_Visit-2	Follicular	Luteal	0.079	32	6	3	None	26	Negative	1.5	5.9	Eligible	Eligible	Eligible	MCP1	220.1	6347	CCL2	In	NA	7.7820153350041945	Menstrual cup	MSD	Unpublished	Serum progesterone
Joag-unpublished	377	2	Ptid-377_Visit-2	Follicular	Follicular	0.077	134	7	4	DMPA	24	Negative	0	4.7	Eligible	Ineligible - use of hormonal contraception or IUD	Ineligible - use of hormonal contraception or IUD	MCP1	434.1	6347	CCL2	In	NA	8.76188361236552	Menstrual cup	MSD	Unpublished	Serum progesterone
Joag-unpublished	165	2	Ptid-165_Visit-2	Follicular	Other	0.026	10	15	7	DMPA	23	Negative	0	4.3	Ineligible - use of hormonal contraception or IUD	Ineligible - use of hormonal contraception or IUD	Ineligible - use of hormonal contraception or IUD	MCP1	709.7	6347	CCL2	In	NA	9.471065496115354	Menstrual cup	MSD	Unpublished	Serum progesterone
Joag-unpublished	86	1	Ptid-86_Visit-1	Follicular	Follicular	0.048	102	9	7	None	27	Negative	0	5.5	Eligible	Eligible	Eligible	MIG	11480.3	4283	CXCL9	In	NA	13.486872722160367	Menstrual cup	MSD	Unpublished	Serum progesterone
Joag-unpublished	93	1	Ptid-93_Visit-1	Follicular	Follicular	0.064	32	7	3	None	23	Negative	0	4.7	Eligible	Eligible	Eligible	MIG	952.4	4283	CXCL9	In	NA	9.895423810382972	Menstrual cup	MSD	Unpublished	Serum progesterone
Joag-unpublished	216	1	Ptid-216_Visit-1	Follicular	Follicular	0.051	42	8	5	None	19	Negative	0	5.5	Eligible	Eligible	Eligible	MIG	760.5	4283	CXCL9	In	NA	9.570804437724497	Menstrual cup	MSD	Unpublished	Serum progesterone
Joag-unpublished	218	1	Ptid-218_Visit-1	Follicular	Follicular	0.029	123	6	3	None	26	Negative	0	3.9	Eligible	Eligible	Eligible	MIG	967.5	4283	CXCL9	In	NA	9.918117851031772	Menstrual cup	MSD	Unpublished	Serum progesterone
Joag-unpublished	270	1	Ptid-270_Visit-1	Other	Follicular	NA	NA	4	1	None	24	Negative	0	3.9	Eligible	Ineligible - no menstrual cycle information	Ineligible - no menstrual cycle information	MIG	1401.9	4283	CXCL9	In	NA	10.453167727698593	Menstrual cup	MSD	Unpublished	Serum progesterone
Joag-unpublished	274	1	Ptid-274_Visit-1	Follicular	Follicular	0.032	32	6	3	None	23	Positive	8	5.5	Eligible	Eligible	Eligible	MIG	325.2	4283	CXCL9	In	NA	8.345183447187665	Menstrual cup	MSD	Unpublished	Serum progesterone
Joag-unpublished	535	1	Ptid-535_Visit-1	Follicular	Follicular	0.102	32	5	2	None	21	Positive	7	4.7	Eligible	Eligible	Eligible	MIG	592.4	4283	CXCL9	In	NA	9.210427830401485	Menstrual cup	MSD	Unpublished	Serum progesterone
Joag-unpublished	558	1	Ptid-558_Visit-1	Follicular	Follicular	0.066	53	12	7	None	26	Negative	0	4.3	Eligible	Eligible	Eligible	MIG	350.6	4283	CXCL9	In	NA	8.453682185872175	Menstrual cup	MSD	Unpublished	Serum progesterone
Joag-unpublished	214	1	Ptid-214_Visit-1	Follicular	Follicular	0.079	25	7	4	None	20	Negative	0	4.3	Eligible	Eligible	Eligible	MIG	931.7	4283	CXCL9	In	NA	9.863721683082133	Menstrual cup	MSD	Unpublished	Serum progesterone
Joag-unpublished	152	1	Ptid-152_Visit-1	Luteal	Luteal	10.829	111	18	14	None	26	Negative	1	4.7	Eligible	Eligible	Eligible	MIG	1206.2	4283	CXCL9	In	NA	10.236253424972665	Menstrual cup	MSD	Unpublished	Serum progesterone
Joag-unpublished	198	1	Ptid-198_Visit-1	Follicular	Luteal	0.069	18	22	20	None	22	Negative	2	5.9	Eligible	Eligible	Eligible	MIG	2134.7	4283	CXCL9	In	NA	11.059817619649207	Menstrual cup	MSD	Unpublished	Serum progesterone
Joag-unpublished	245	1	Ptid-245_Visit-1	Luteal	Luteal	17.457	239	24	18	None	38	Negative	0	3.9	Eligible	Eligible	Eligible	MIG	1797.7	4283	CXCL9	In	NA	10.811936568793769	Menstrual cup	MSD	Unpublished	Serum progesterone
Joag-unpublished	254	1	Ptid-254_Visit-1	Luteal	Luteal	14.687	141	22	18	None	21	Negative	0	4.3	Eligible	Eligible	Eligible	MIG	1947.9	4283	CXCL9	In	NA	10.92770389986097	Menstrual cup	MSD	Unpublished	Serum progesterone
Joag-unpublished	330	1	Ptid-330_Visit-1	Follicular	Luteal	0.441	25	25	22	None	30	Negative	1	4.7	Eligible	Eligible	Eligible	MIG	10310.4	4283	CXCL9	In	NA	13.331812683819207	Menstrual cup	MSD	Unpublished	Serum progesterone
Joag-unpublished	521	1	Ptid-521_Visit-1	Luteal	Luteal	9.206	123	21	16	None	33	Negative	0	4.3	Eligible	Eligible	Eligible	MIG	4285.6	4283	CXCL9	In	NA	12.065281485832276	Menstrual cup	MSD	Unpublished	Serum progesterone
Joag-unpublished	527	1	Ptid-527_Visit-1	Luteal	Luteal	3.747	71	21	18	None	42	Negative	1.5	4.7	Eligible	Eligible	Eligible	MIG	2188.9	4283	CXCL9	In	NA	11.095990331095281	Menstrual cup	MSD	Unpublished	Serum progesterone
Joag-unpublished	522	1	Ptid-522_Visit-1	Luteal	Luteal	3.8	52	25	23	None	29	Intermediate	4	4.7	Eligible	Eligible	Eligible	MIG	4703.3	4283	CXCL9	In	NA	12.199457642099025	Menstrual cup	MSD	Unpublished	Serum progesterone
Joag-unpublished	132	1	Ptid-132_Visit-1	Follicular	Follicular	0.081	166	21	17	None	26	Negative	0.5	4.9	Eligible	Eligible	Eligible	MIG	1120.2	4283	CXCL9	In	NA	10.129540618059997	Menstrual cup	MSD	Unpublished	Serum progesterone
Joag-unpublished	377	1	Ptid-377_Visit-1	Follicular	Luteal	0.025	59	24	20	DMPA	24	Intermediate	4	4.3	Eligible	Ineligible - use of hormonal contraception or IUD	Ineligible - use of hormonal contraception or IUD	MIG	14225.5	4283	CXCL9	In	NA	13.796191741033383	Menstrual cup	MSD	Unpublished	Serum progesterone
Joag-unpublished	165	1	Ptid-165_Visit-1	Follicular	Other	0.063	10	13	9	DMPA	23	Negative	0	3.9	Ineligible - use of hormonal contraception or IUD	Ineligible - use of hormonal contraception or IUD	Ineligible - use of hormonal contraception or IUD	MIG	902.6	4283	CXCL9	In	NA	9.817942968325125	Menstrual cup	MSD	Unpublished	Serum progesterone
Joag-unpublished	86	2	Ptid-86_Visit-2	Luteal	Luteal	18.042	192	22	20	None	27	Negative	1	4.3	Eligible	Eligible	Eligible	MIG	12227	4283	CXCL9	In	NA	13.57778284915099	Menstrual cup	MSD	Unpublished	Serum progesterone
Joag-unpublished	93	2	Ptid-93_Visit-2	Luteal	Luteal	9.304	226	21	17	None	23	Negative	0	3.9	Eligible	Eligible	Eligible	MIG	882.1	4283	CXCL9	In	NA	9.784798407151811	Menstrual cup	MSD	Unpublished	Serum progesterone
Joag-unpublished	216	2	Ptid-216_Visit-2	Luteal	Luteal	17.809	107	21	18	None	19	Negative	0	4.3	Eligible	Eligible	Eligible	MIG	724.7	4283	CXCL9	In	NA	9.501240084097379	Menstrual cup	MSD	Unpublished	Serum progesterone
Joag-unpublished	218	2	Ptid-218_Visit-2	Other	Luteal	1.879	36	21	16	None	26	Negative	0	4.3	Eligible	Ineligible - serum progesterone outside of allowed windows	Ineligible - serum progesterone outside of allowed windows	MIG	494.5	4283	CXCL9	In	NA	8.94982671075911	Menstrual cup	MSD	Unpublished	Serum progesterone
Joag-unpublished	270	2	Ptid-270_Visit-2	Follicular	Luteal	0.063	45	19	16	None	24	Negative	0	3.9	Eligible	Eligible	Eligible	MIG	2455.8	4283	CXCL9	In	NA	11.261977357276878	Menstrual cup	MSD	Unpublished	Serum progesterone
Joag-unpublished	274	2	Ptid-274_Visit-2	Luteal	Luteal	20.335	114	NA	NA	None	23	Positive	7.5	5.1	Eligible	Eligible	Eligible	MIG	261.7	4283	CXCL9	In	NA	8.031770114160672	Menstrual cup	MSD	Unpublished	Serum progesterone
Joag-unpublished	535	2	Ptid-535_Visit-2	Luteal	Luteal	8.353	94	18	14	None	21	Intermediate	6	5.5	Eligible	Eligible	Eligible	MIG	264.3	4283	CXCL9	In	NA	8.046032614754207	Menstrual cup	MSD	Unpublished	Serum progesterone
Joag-unpublished	558	2	Ptid-558_Visit-2	Other	Luteal	2.513	147	24	19	None	26	Negative	0	4.3	Eligible	Ineligible - serum progesterone outside of allowed windows	Ineligible - serum progesterone outside of allowed windows	MIG	630.9	4283	CXCL9	In	NA	9.301267540565574	Menstrual cup	MSD	Unpublished	Serum progesterone
Joag-unpublished	214	2	Ptid-214_Visit-2	Luteal	Luteal	15.125	175	21	18	None	20	Negative	0	3.9	Eligible	Eligible	Eligible	MIG	1143	4283	CXCL9	In	NA	10.158609688214478	Menstrual cup	MSD	Unpublished	Serum progesterone
Joag-unpublished	152	2	Ptid-152_Visit-2	Follicular	Follicular	0.059	40	7	3	None	26	Positive	7	4.7	Eligible	Eligible	Eligible	MIG	1455.2	4283	CXCL9	In	NA	10.507001732764124	Menstrual cup	MSD	Unpublished	Serum progesterone
Joag-unpublished	198	2	Ptid-198_Visit-2	Follicular	Follicular	0.069	35	11	7	None	22	Negative	0	3.9	Eligible	Eligible	Eligible	MIG	1748.9	4283	CXCL9	In	NA	10.772232084711481	Menstrual cup	MSD	Unpublished	Serum progesterone
Joag-unpublished	245	2	Ptid-245_Visit-2	Follicular	Follicular	0.043	420	8	2	None	38	Negative	0	4.3	Eligible	Eligible	Eligible	MIG	2306.4	4283	CXCL9	In	NA	11.171427026607544	Menstrual cup	MSD	Unpublished	Serum progesterone
Joag-unpublished	254	2	Ptid-254_Visit-2	Follicular	Follicular	0.047	25	6	2	None	21	Negative	0	3.9	Eligible	Eligible	Eligible	MIG	2972.3	4283	CXCL9	In	NA	11.537364021894394	Menstrual cup	MSD	Unpublished	Serum progesterone
Joag-unpublished	330	2	Ptid-330_Visit-2	Follicular	Follicular	0.039	84	6	4	None	30	Negative	0	3.9	Eligible	Eligible	Eligible	MIG	2134.9	4283	CXCL9	In	NA	11.05995277938707	Menstrual cup	MSD	Unpublished	Serum progesterone
Joag-unpublished	521	2	Ptid-521_Visit-2	Follicular	Follicular	0.042	55	4	1	None	33	Negative	3	5.5	Eligible	Eligible	Eligible	MIG	8988.8	4283	CXCL9	In	NA	13.133912814239036	Menstrual cup	MSD	Unpublished	Serum progesterone
Joag-unpublished	527	2	Ptid-527_Visit-2	Follicular	Follicular	0.308	10	8	5	None	42	Negative	2	7.5	Eligible	Eligible	Eligible	MIG	17694.8	4283	CXCL9	In	NA	14.111037834975276	Menstrual cup	MSD	Unpublished	Serum progesterone
Joag-unpublished	522	2	Ptid-522_Visit-2	Follicular	Follicular	0.039	29	9	7	None	29	Intermediate	5	4.7	Eligible	Eligible	Eligible	MIG	5840.5	4283	CXCL9	In	NA	12.511876166891113	Menstrual cup	MSD	Unpublished	Serum progesterone
Joag-unpublished	132	2	Ptid-132_Visit-2	Follicular	Luteal	0.079	32	6	3	None	26	Negative	1.5	5.9	Eligible	Eligible	Eligible	MIG	1370.9	4283	CXCL9	In	NA	10.420907622543767	Menstrual cup	MSD	Unpublished	Serum progesterone
Joag-unpublished	377	2	Ptid-377_Visit-2	Follicular	Follicular	0.077	134	7	4	DMPA	24	Negative	0	4.7	Eligible	Ineligible - use of hormonal contraception or IUD	Ineligible - use of hormonal contraception or IUD	MIG	16325.1	4283	CXCL9	In	NA	13.994804208629715	Menstrual cup	MSD	Unpublished	Serum progesterone
Joag-unpublished	165	2	Ptid-165_Visit-2	Follicular	Other	0.026	10	15	7	DMPA	23	Negative	0	4.3	Ineligible - use of hormonal contraception or IUD	Ineligible - use of hormonal contraception or IUD	Ineligible - use of hormonal contraception or IUD	MIG	2938.5	4283	CXCL9	In	NA	11.520864182988744	Menstrual cup	MSD	Unpublished	Serum progesterone
Joag-unpublished	86	1	Ptid-86_Visit-1	Follicular	Follicular	0.048	102	9	7	None	27	Negative	0	5.5	Eligible	Eligible	Eligible	MIP1a	267.3	6348	CCL3	In	NA	8.062316027355715	Menstrual cup	MSD	Unpublished	Serum progesterone
Joag-unpublished	93	1	Ptid-93_Visit-1	Follicular	Follicular	0.064	32	7	3	None	23	Negative	0	4.7	Eligible	Eligible	Eligible	MIP1a	292.9	6348	CCL3	In	NA	8.194264382992005	Menstrual cup	MSD	Unpublished	Serum progesterone
Joag-unpublished	216	1	Ptid-216_Visit-1	Follicular	Follicular	0.051	42	8	5	None	19	Negative	0	5.5	Eligible	Eligible	Eligible	MIP1a	2166.2	6348	CCL3	In	NA	11.080950734297023	Menstrual cup	MSD	Unpublished	Serum progesterone
Joag-unpublished	218	1	Ptid-218_Visit-1	Follicular	Follicular	0.029	123	6	3	None	26	Negative	0	3.9	Eligible	Eligible	Eligible	MIP1a	57.7	6348	CCL3	In	NA	5.85049941375812	Menstrual cup	MSD	Unpublished	Serum progesterone
Joag-unpublished	270	1	Ptid-270_Visit-1	Other	Follicular	NA	NA	4	1	None	24	Negative	0	3.9	Eligible	Ineligible - no menstrual cycle information	Ineligible - no menstrual cycle information	MIP1a	28.85	6348	CCL3	Below	NA	4.85049941375812	Menstrual cup	MSD	Unpublished	Serum progesterone
Joag-unpublished	274	1	Ptid-274_Visit-1	Follicular	Follicular	0.032	32	6	3	None	23	Positive	8	5.5	Eligible	Eligible	Eligible	MIP1a	205.7	6348	CCL3	In	NA	7.684397983637571	Menstrual cup	MSD	Unpublished	Serum progesterone
Joag-unpublished	535	1	Ptid-535_Visit-1	Follicular	Follicular	0.102	32	5	2	None	21	Positive	7	4.7	Eligible	Eligible	Eligible	MIP1a	344.4	6348	CCL3	In	NA	8.427941332509482	Menstrual cup	MSD	Unpublished	Serum progesterone
Joag-unpublished	558	1	Ptid-558_Visit-1	Follicular	Follicular	0.066	53	12	7	None	26	Negative	0	4.3	Eligible	Eligible	Eligible	MIP1a	28.85	6348	CCL3	Below	NA	4.85049941375812	Menstrual cup	MSD	Unpublished	Serum progesterone
Joag-unpublished	214	1	Ptid-214_Visit-1	Follicular	Follicular	0.079	25	7	4	None	20	Negative	0	4.3	Eligible	Eligible	Eligible	MIP1a	28.85	6348	CCL3	Below	NA	4.85049941375812	Menstrual cup	MSD	Unpublished	Serum progesterone
Joag-unpublished	152	1	Ptid-152_Visit-1	Luteal	Luteal	10.829	111	18	14	None	26	Negative	1	4.7	Eligible	Eligible	Eligible	MIP1a	122.1	6348	CCL3	In	NA	6.931919390100041	Menstrual cup	MSD	Unpublished	Serum progesterone
Joag-unpublished	198	1	Ptid-198_Visit-1	Follicular	Luteal	0.069	18	22	20	None	22	Negative	2	5.9	Eligible	Eligible	Eligible	MIP1a	512.1	6348	CCL3	In	NA	9.000281748861532	Menstrual cup	MSD	Unpublished	Serum progesterone
Joag-unpublished	245	1	Ptid-245_Visit-1	Luteal	Luteal	17.457	239	24	18	None	38	Negative	0	3.9	Eligible	Eligible	Eligible	MIP1a	186.7	6348	CCL3	In	NA	7.5445781173388395	Menstrual cup	MSD	Unpublished	Serum progesterone
Joag-unpublished	254	1	Ptid-254_Visit-1	Luteal	Luteal	14.687	141	22	18	None	21	Negative	0	4.3	Eligible	Eligible	Eligible	MIP1a	28.85	6348	CCL3	Below	NA	4.85049941375812	Menstrual cup	MSD	Unpublished	Serum progesterone
Joag-unpublished	330	1	Ptid-330_Visit-1	Follicular	Luteal	0.441	25	25	22	None	30	Negative	1	4.7	Eligible	Eligible	Eligible	MIP1a	242.9	6348	CCL3	In	NA	7.924218679748503	Menstrual cup	MSD	Unpublished	Serum progesterone
Joag-unpublished	521	1	Ptid-521_Visit-1	Luteal	Luteal	9.206	123	21	16	None	33	Negative	0	4.3	Eligible	Eligible	Eligible	MIP1a	232	6348	CCL3	In	NA	7.857980995127572	Menstrual cup	MSD	Unpublished	Serum progesterone
Joag-unpublished	527	1	Ptid-527_Visit-1	Luteal	Luteal	3.747	71	21	18	None	42	Negative	1.5	4.7	Eligible	Eligible	Eligible	MIP1a	166.3	6348	CCL3	In	NA	7.377644358399907	Menstrual cup	MSD	Unpublished	Serum progesterone
Joag-unpublished	522	1	Ptid-522_Visit-1	Luteal	Luteal	3.8	52	25	23	None	29	Intermediate	4	4.7	Eligible	Eligible	Eligible	MIP1a	169.8	6348	CCL3	In	NA	7.407692648665677	Menstrual cup	MSD	Unpublished	Serum progesterone
Joag-unpublished	132	1	Ptid-132_Visit-1	Follicular	Follicular	0.081	166	21	17	None	26	Negative	0.5	4.9	Eligible	Eligible	Eligible	MIP1a	294.2	6348	CCL3	In	NA	8.200653436367467	Menstrual cup	MSD	Unpublished	Serum progesterone
Joag-unpublished	377	1	Ptid-377_Visit-1	Follicular	Luteal	0.025	59	24	20	DMPA	24	Intermediate	4	4.3	Eligible	Ineligible - use of hormonal contraception or IUD	Ineligible - use of hormonal contraception or IUD	MIP1a	4019.4	6348	CCL3	In	NA	11.972764442377423	Menstrual cup	MSD	Unpublished	Serum progesterone
Joag-unpublished	165	1	Ptid-165_Visit-1	Follicular	Other	0.063	10	13	9	DMPA	23	Negative	0	3.9	Ineligible - use of hormonal contraception or IUD	Ineligible - use of hormonal contraception or IUD	Ineligible - use of hormonal contraception or IUD	MIP1a	214.9	6348	CCL3	In	NA	7.7475216725404215	Menstrual cup	MSD	Unpublished	Serum progesterone
Joag-unpublished	86	2	Ptid-86_Visit-2	Luteal	Luteal	18.042	192	22	20	None	27	Negative	1	4.3	Eligible	Eligible	Eligible	MIP1a	424.6	6348	CCL3	In	NA	8.729960561018016	Menstrual cup	MSD	Unpublished	Serum progesterone
Joag-unpublished	93	2	Ptid-93_Visit-2	Luteal	Luteal	9.304	226	21	17	None	23	Negative	0	3.9	Eligible	Eligible	Eligible	MIP1a	28.85	6348	CCL3	Below	NA	4.85049941375812	Menstrual cup	MSD	Unpublished	Serum progesterone
Joag-unpublished	216	2	Ptid-216_Visit-2	Luteal	Luteal	17.809	107	21	18	None	19	Negative	0	4.3	Eligible	Eligible	Eligible	MIP1a	343	6348	CCL3	In	NA	8.422064766172813	Menstrual cup	MSD	Unpublished	Serum progesterone
Joag-unpublished	218	2	Ptid-218_Visit-2	Other	Luteal	1.879	36	21	16	None	26	Negative	0	4.3	Eligible	Ineligible - serum progesterone outside of allowed windows	Ineligible - serum progesterone outside of allowed windows	MIP1a	28.85	6348	CCL3	Below	NA	4.85049941375812	Menstrual cup	MSD	Unpublished	Serum progesterone
Joag-unpublished	270	2	Ptid-270_Visit-2	Follicular	Luteal	0.063	45	19	16	None	24	Negative	0	3.9	Eligible	Eligible	Eligible	MIP1a	89.4	6348	CCL3	In	NA	6.4822029262959555	Menstrual cup	MSD	Unpublished	Serum progesterone
Joag-unpublished	274	2	Ptid-274_Visit-2	Luteal	Luteal	20.335	114	NA	NA	None	23	Positive	7.5	5.1	Eligible	Eligible	Eligible	MIP1a	164.4	6348	CCL3	In	NA	7.361066488794321	Menstrual cup	MSD	Unpublished	Serum progesterone
Joag-unpublished	535	2	Ptid-535_Visit-2	Luteal	Luteal	8.353	94	18	14	None	21	Intermediate	6	5.5	Eligible	Eligible	Eligible	MIP1a	159.2	6348	CCL3	In	NA	7.314696525656286	Menstrual cup	MSD	Unpublished	Serum progesterone
Joag-unpublished	558	2	Ptid-558_Visit-2	Other	Luteal	2.513	147	24	19	None	26	Negative	0	4.3	Eligible	Ineligible - serum progesterone outside of allowed windows	Ineligible - serum progesterone outside of allowed windows	MIP1a	112.6	6348	CCL3	In	NA	6.815063017192867	Menstrual cup	MSD	Unpublished	Serum progesterone
Joag-unpublished	214	2	Ptid-214_Visit-2	Luteal	Luteal	15.125	175	21	18	None	20	Negative	0	3.9	Eligible	Eligible	Eligible	MIP1a	28.85	6348	CCL3	Below	NA	4.85049941375812	Menstrual cup	MSD	Unpublished	Serum progesterone
Joag-unpublished	152	2	Ptid-152_Visit-2	Follicular	Follicular	0.059	40	7	3	None	26	Positive	7	4.7	Eligible	Eligible	Eligible	MIP1a	1047.9	6348	CCL3	In	NA	10.033285333228658	Menstrual cup	MSD	Unpublished	Serum progesterone
Joag-unpublished	198	2	Ptid-198_Visit-2	Follicular	Follicular	0.069	35	11	7	None	22	Negative	0	3.9	Eligible	Eligible	Eligible	MIP1a	28.85	6348	CCL3	Below	NA	4.85049941375812	Menstrual cup	MSD	Unpublished	Serum progesterone
Joag-unpublished	245	2	Ptid-245_Visit-2	Follicular	Follicular	0.043	420	8	2	None	38	Negative	0	4.3	Eligible	Eligible	Eligible	MIP1a	131.6	6348	CCL3	In	NA	7.040015678847879	Menstrual cup	MSD	Unpublished	Serum progesterone
Joag-unpublished	254	2	Ptid-254_Visit-2	Follicular	Follicular	0.047	25	6	2	None	21	Negative	0	3.9	Eligible	Eligible	Eligible	MIP1a	161.5	6348	CCL3	In	NA	7.335390354693925	Menstrual cup	MSD	Unpublished	Serum progesterone
Joag-unpublished	330	2	Ptid-330_Visit-2	Follicular	Follicular	0.039	84	6	4	None	30	Negative	0	3.9	Eligible	Eligible	Eligible	MIP1a	28.85	6348	CCL3	Below	NA	4.85049941375812	Menstrual cup	MSD	Unpublished	Serum progesterone
Joag-unpublished	521	2	Ptid-521_Visit-2	Follicular	Follicular	0.042	55	4	1	None	33	Negative	3	5.5	Eligible	Eligible	Eligible	MIP1a	1171.5	6348	CCL3	In	NA	10.194141238863136	Menstrual cup	MSD	Unpublished	Serum progesterone
Joag-unpublished	527	2	Ptid-527_Visit-2	Follicular	Follicular	0.308	10	8	5	None	42	Negative	2	7.5	Eligible	Eligible	Eligible	MIP1a	4487.8	6348	CCL3	In	NA	12.13179266795338	Menstrual cup	MSD	Unpublished	Serum progesterone
Joag-unpublished	522	2	Ptid-522_Visit-2	Follicular	Follicular	0.039	29	9	7	None	29	Intermediate	5	4.7	Eligible	Eligible	Eligible	MIP1a	326	6348	CCL3	In	NA	8.348728154231077	Menstrual cup	MSD	Unpublished	Serum progesterone
Joag-unpublished	132	2	Ptid-132_Visit-2	Follicular	Luteal	0.079	32	6	3	None	26	Negative	1.5	5.9	Eligible	Eligible	Eligible	MIP1a	167.4	6348	CCL3	In	NA	7.387155717662981	Menstrual cup	MSD	Unpublished	Serum progesterone
Joag-unpublished	377	2	Ptid-377_Visit-2	Follicular	Follicular	0.077	134	7	4	DMPA	24	Negative	0	4.7	Eligible	Ineligible - use of hormonal contraception or IUD	Ineligible - use of hormonal contraception or IUD	MIP1a	754.6	6348	CCL3	In	NA	9.559568289922748	Menstrual cup	MSD	Unpublished	Serum progesterone
Joag-unpublished	165	2	Ptid-165_Visit-2	Follicular	Other	0.026	10	15	7	DMPA	23	Negative	0	4.3	Ineligible - use of hormonal contraception or IUD	Ineligible - use of hormonal contraception or IUD	Ineligible - use of hormonal contraception or IUD	MIP1a	242.4	6348	CCL3	In	NA	7.921245888585589	Menstrual cup	MSD	Unpublished	Serum progesterone
Joag-unpublished	86	1	Ptid-86_Visit-1	Follicular	Follicular	0.048	102	9	7	None	27	Negative	0	5.5	Eligible	Eligible	Eligible	MIP3a	187.6	6364	CCL20	In	NA	7.551516017628014	Menstrual cup	MSD	Unpublished	Serum progesterone
Joag-unpublished	93	1	Ptid-93_Visit-1	Follicular	Follicular	0.064	32	7	3	None	23	Negative	0	4.7	Eligible	Eligible	Eligible	MIP3a	113.5	6364	CCL20	In	NA	6.826548487290915	Menstrual cup	MSD	Unpublished	Serum progesterone
Joag-unpublished	216	1	Ptid-216_Visit-1	Follicular	Follicular	0.051	42	8	5	None	19	Negative	0	5.5	Eligible	Eligible	Eligible	MIP3a	1458.4	6364	CCL20	In	NA	10.510170751151772	Menstrual cup	MSD	Unpublished	Serum progesterone
Joag-unpublished	218	1	Ptid-218_Visit-1	Follicular	Follicular	0.029	123	6	3	None	26	Negative	0	3.9	Eligible	Eligible	Eligible	MIP3a	104.2	6364	CCL20	In	NA	6.703211467391146	Menstrual cup	MSD	Unpublished	Serum progesterone
Joag-unpublished	270	1	Ptid-270_Visit-1	Other	Follicular	NA	NA	4	1	None	24	Negative	0	3.9	Eligible	Ineligible - no menstrual cycle information	Ineligible - no menstrual cycle information	MIP3a	98.7	6364	CCL20	In	NA	6.624978179569036	Menstrual cup	MSD	Unpublished	Serum progesterone
Joag-unpublished	274	1	Ptid-274_Visit-1	Follicular	Follicular	0.032	32	6	3	None	23	Positive	8	5.5	Eligible	Eligible	Eligible	MIP3a	10.05	6364	CCL20	Below	NA	3.3291235962915664	Menstrual cup	MSD	Unpublished	Serum progesterone
Joag-unpublished	535	1	Ptid-535_Visit-1	Follicular	Follicular	0.102	32	5	2	None	21	Positive	7	4.7	Eligible	Eligible	Eligible	MIP3a	1080.2	6364	CCL20	In	NA	10.077082738064629	Menstrual cup	MSD	Unpublished	Serum progesterone
Joag-unpublished	558	1	Ptid-558_Visit-1	Follicular	Follicular	0.066	53	12	7	None	26	Negative	0	4.3	Eligible	Eligible	Eligible	MIP3a	516.5	6364	CCL20	In	NA	9.01262453886506	Menstrual cup	MSD	Unpublished	Serum progesterone
Joag-unpublished	214	1	Ptid-214_Visit-1	Follicular	Follicular	0.079	25	7	4	None	20	Negative	0	4.3	Eligible	Eligible	Eligible	MIP3a	101.9	6364	CCL20	In	NA	6.671010241278451	Menstrual cup	MSD	Unpublished	Serum progesterone
Joag-unpublished	152	1	Ptid-152_Visit-1	Luteal	Luteal	10.829	111	18	14	None	26	Negative	1	4.7	Eligible	Eligible	Eligible	MIP3a	125.5	6364	CCL20	In	NA	6.971543553950772	Menstrual cup	MSD	Unpublished	Serum progesterone
Joag-unpublished	198	1	Ptid-198_Visit-1	Follicular	Luteal	0.069	18	22	20	None	22	Negative	2	5.9	Eligible	Eligible	Eligible	MIP3a	267.6	6364	CCL20	In	NA	8.063934305754099	Menstrual cup	MSD	Unpublished	Serum progesterone
Joag-unpublished	245	1	Ptid-245_Visit-1	Luteal	Luteal	17.457	239	24	18	None	38	Negative	0	3.9	Eligible	Eligible	Eligible	MIP3a	938.7	6364	CCL20	In	NA	9.874520349074716	Menstrual cup	MSD	Unpublished	Serum progesterone
Joag-unpublished	254	1	Ptid-254_Visit-1	Luteal	Luteal	14.687	141	22	18	None	21	Negative	0	4.3	Eligible	Eligible	Eligible	MIP3a	231.5	6364	CCL20	In	NA	7.854868383260237	Menstrual cup	MSD	Unpublished	Serum progesterone
Joag-unpublished	330	1	Ptid-330_Visit-1	Follicular	Luteal	0.441	25	25	22	None	30	Negative	1	4.7	Eligible	Eligible	Eligible	MIP3a	793.3	6364	CCL20	In	NA	9.631722738761946	Menstrual cup	MSD	Unpublished	Serum progesterone
Joag-unpublished	521	1	Ptid-521_Visit-1	Luteal	Luteal	9.206	123	21	16	None	33	Negative	0	4.3	Eligible	Eligible	Eligible	MIP3a	2716.4	6364	CCL20	In	NA	11.407480222096657	Menstrual cup	MSD	Unpublished	Serum progesterone
Joag-unpublished	527	1	Ptid-527_Visit-1	Luteal	Luteal	3.747	71	21	18	None	42	Negative	1.5	4.7	Eligible	Eligible	Eligible	MIP3a	889.5	6364	CCL20	In	NA	9.79685079526716	Menstrual cup	MSD	Unpublished	Serum progesterone
Joag-unpublished	522	1	Ptid-522_Visit-1	Luteal	Luteal	3.8	52	25	23	None	29	Intermediate	4	4.7	Eligible	Eligible	Eligible	MIP3a	2017.6	6364	CCL20	In	NA	10.978424465440858	Menstrual cup	MSD	Unpublished	Serum progesterone
Joag-unpublished	132	1	Ptid-132_Visit-1	Follicular	Follicular	0.081	166	21	17	None	26	Negative	0.5	4.9	Eligible	Eligible	Eligible	MIP3a	1663.7	6364	CCL20	In	NA	10.700179593422254	Menstrual cup	MSD	Unpublished	Serum progesterone
Joag-unpublished	377	1	Ptid-377_Visit-1	Follicular	Luteal	0.025	59	24	20	DMPA	24	Intermediate	4	4.3	Eligible	Ineligible - use of hormonal contraception or IUD	Ineligible - use of hormonal contraception or IUD	MIP3a	3338	6364	CCL20	In	NA	11.704768239362599	Menstrual cup	MSD	Unpublished	Serum progesterone
Joag-unpublished	165	1	Ptid-165_Visit-1	Follicular	Other	0.063	10	13	9	DMPA	23	Negative	0	3.9	Ineligible - use of hormonal contraception or IUD	Ineligible - use of hormonal contraception or IUD	Ineligible - use of hormonal contraception or IUD	MIP3a	1311.9	6364	CCL20	In	NA	10.357442038915002	Menstrual cup	MSD	Unpublished	Serum progesterone
Joag-unpublished	86	2	Ptid-86_Visit-2	Luteal	Luteal	18.042	192	22	20	None	27	Negative	1	4.3	Eligible	Eligible	Eligible	MIP3a	100.2	6364	CCL20	In	NA	6.646738698307846	Menstrual cup	MSD	Unpublished	Serum progesterone
Joag-unpublished	93	2	Ptid-93_Visit-2	Luteal	Luteal	9.304	226	21	17	None	23	Negative	0	3.9	Eligible	Eligible	Eligible	MIP3a	20.1	6364	CCL20	In	NA	4.329123596291566	Menstrual cup	MSD	Unpublished	Serum progesterone
Joag-unpublished	216	2	Ptid-216_Visit-2	Luteal	Luteal	17.809	107	21	18	None	19	Negative	0	4.3	Eligible	Eligible	Eligible	MIP3a	952	6364	CCL20	In	NA	9.894817763307943	Menstrual cup	MSD	Unpublished	Serum progesterone
Joag-unpublished	218	2	Ptid-218_Visit-2	Other	Luteal	1.879	36	21	16	None	26	Negative	0	4.3	Eligible	Ineligible - serum progesterone outside of allowed windows	Ineligible - serum progesterone outside of allowed windows	MIP3a	10.05	6364	CCL20	Below	NA	3.3291235962915664	Menstrual cup	MSD	Unpublished	Serum progesterone
Joag-unpublished	270	2	Ptid-270_Visit-2	Follicular	Luteal	0.063	45	19	16	None	24	Negative	0	3.9	Eligible	Eligible	Eligible	MIP3a	93.5	6364	CCL20	In	NA	6.546894459887636	Menstrual cup	MSD	Unpublished	Serum progesterone
Joag-unpublished	274	2	Ptid-274_Visit-2	Luteal	Luteal	20.335	114	NA	NA	None	23	Positive	7.5	5.1	Eligible	Eligible	Eligible	MIP3a	33.9	6364	CCL20	In	NA	5.083213368248981	Menstrual cup	MSD	Unpublished	Serum progesterone
Joag-unpublished	535	2	Ptid-535_Visit-2	Luteal	Luteal	8.353	94	18	14	None	21	Intermediate	6	5.5	Eligible	Eligible	Eligible	MIP3a	135.1	6364	CCL20	In	NA	7.077883864438322	Menstrual cup	MSD	Unpublished	Serum progesterone
Joag-unpublished	558	2	Ptid-558_Visit-2	Other	Luteal	2.513	147	24	19	None	26	Negative	0	4.3	Eligible	Ineligible - serum progesterone outside of allowed windows	Ineligible - serum progesterone outside of allowed windows	MIP3a	1228.4	6364	CCL20	In	NA	10.262564702088513	Menstrual cup	MSD	Unpublished	Serum progesterone
Joag-unpublished	214	2	Ptid-214_Visit-2	Luteal	Luteal	15.125	175	21	18	None	20	Negative	0	3.9	Eligible	Eligible	Eligible	MIP3a	28.1	6364	CCL20	In	NA	4.812498225333564	Menstrual cup	MSD	Unpublished	Serum progesterone
Joag-unpublished	152	2	Ptid-152_Visit-2	Follicular	Follicular	0.059	40	7	3	None	26	Positive	7	4.7	Eligible	Eligible	Eligible	MIP3a	98.9	6364	CCL20	In	NA	6.627898615871748	Menstrual cup	MSD	Unpublished	Serum progesterone
Joag-unpublished	198	2	Ptid-198_Visit-2	Follicular	Follicular	0.069	35	11	7	None	22	Negative	0	3.9	Eligible	Eligible	Eligible	MIP3a	100.4	6364	CCL20	In	NA	6.649615459063409	Menstrual cup	MSD	Unpublished	Serum progesterone
Joag-unpublished	245	2	Ptid-245_Visit-2	Follicular	Follicular	0.043	420	8	2	None	38	Negative	0	4.3	Eligible	Eligible	Eligible	MIP3a	832.2	6364	CCL20	In	NA	9.700786478157397	Menstrual cup	MSD	Unpublished	Serum progesterone
Joag-unpublished	254	2	Ptid-254_Visit-2	Follicular	Follicular	0.047	25	6	2	None	21	Negative	0	3.9	Eligible	Eligible	Eligible	MIP3a	170.2	6364	CCL20	In	NA	7.4110872267986005	Menstrual cup	MSD	Unpublished	Serum progesterone
Joag-unpublished	330	2	Ptid-330_Visit-2	Follicular	Follicular	0.039	84	6	4	None	30	Negative	0	3.9	Eligible	Eligible	Eligible	MIP3a	61.7	6364	CCL20	In	NA	5.947198584262056	Menstrual cup	MSD	Unpublished	Serum progesterone
Joag-unpublished	521	2	Ptid-521_Visit-2	Follicular	Follicular	0.042	55	4	1	None	33	Negative	3	5.5	Eligible	Eligible	Eligible	MIP3a	1013.6	6364	CCL20	In	NA	9.985272714253448	Menstrual cup	MSD	Unpublished	Serum progesterone
Joag-unpublished	527	2	Ptid-527_Visit-2	Follicular	Follicular	0.308	10	8	5	None	42	Negative	2	7.5	Eligible	Eligible	Eligible	MIP3a	4883.1	6364	CCL20	In	NA	12.253581607594835	Menstrual cup	MSD	Unpublished	Serum progesterone
Joag-unpublished	522	2	Ptid-522_Visit-2	Follicular	Follicular	0.039	29	9	7	None	29	Intermediate	5	4.7	Eligible	Eligible	Eligible	MIP3a	3212	6364	CCL20	In	NA	11.649256177517314	Menstrual cup	MSD	Unpublished	Serum progesterone
Joag-unpublished	132	2	Ptid-132_Visit-2	Follicular	Luteal	0.079	32	6	3	None	26	Negative	1.5	5.9	Eligible	Eligible	Eligible	MIP3a	10.05	6364	CCL20	Below	NA	3.3291235962915664	Menstrual cup	MSD	Unpublished	Serum progesterone
Joag-unpublished	377	2	Ptid-377_Visit-2	Follicular	Follicular	0.077	134	7	4	DMPA	24	Negative	0	4.7	Eligible	Ineligible - use of hormonal contraception or IUD	Ineligible - use of hormonal contraception or IUD	MIP3a	3181.9	6364	CCL20	In	NA	11.635672780365272	Menstrual cup	MSD	Unpublished	Serum progesterone
Joag-unpublished	165	2	Ptid-165_Visit-2	Follicular	Other	0.026	10	15	7	DMPA	23	Negative	0	4.3	Ineligible - use of hormonal contraception or IUD	Ineligible - use of hormonal contraception or IUD	Ineligible - use of hormonal contraception or IUD	MIP3a	4048.2	6364	CCL20	In	NA	11.983064852332767	Menstrual cup	MSD	Unpublished	Serum progesterone
Joag-unpublished	86	1	Ptid-86_Visit-1	Follicular	Follicular	0.048	102	9	7	None	27	Negative	0	5.5	Eligible	Eligible	Eligible	RANTES	113	6352	CCL5	In	NA	6.820178962415188	Menstrual cup	MSD	Unpublished	Serum progesterone
Joag-unpublished	93	1	Ptid-93_Visit-1	Follicular	Follicular	0.064	32	7	3	None	23	Negative	0	4.7	Eligible	Eligible	Eligible	RANTES	8.4	6352	CCL5	In	NA	3.070389327891398	Menstrual cup	MSD	Unpublished	Serum progesterone
Joag-unpublished	216	1	Ptid-216_Visit-1	Follicular	Follicular	0.051	42	8	5	None	19	Negative	0	5.5	Eligible	Eligible	Eligible	RANTES	5528	6352	CCL5	In	NA	12.432541900388259	Menstrual cup	MSD	Unpublished	Serum progesterone
Joag-unpublished	218	1	Ptid-218_Visit-1	Follicular	Follicular	0.029	123	6	3	None	26	Negative	0	3.9	Eligible	Eligible	Eligible	RANTES	3.05	6352	CCL5	Below	NA	1.6088092426755238	Menstrual cup	MSD	Unpublished	Serum progesterone
Joag-unpublished	270	1	Ptid-270_Visit-1	Other	Follicular	NA	NA	4	1	None	24	Negative	0	3.9	Eligible	Ineligible - no menstrual cycle information	Ineligible - no menstrual cycle information	RANTES	3.05	6352	CCL5	Below	NA	1.6088092426755238	Menstrual cup	MSD	Unpublished	Serum progesterone
Joag-unpublished	274	1	Ptid-274_Visit-1	Follicular	Follicular	0.032	32	6	3	None	23	Positive	8	5.5	Eligible	Eligible	Eligible	RANTES	35	6352	CCL5	In	NA	5.129283016944966	Menstrual cup	MSD	Unpublished	Serum progesterone
Joag-unpublished	535	1	Ptid-535_Visit-1	Follicular	Follicular	0.102	32	5	2	None	21	Positive	7	4.7	Eligible	Eligible	Eligible	RANTES	217	6352	CCL5	In	NA	7.7615512324444795	Menstrual cup	MSD	Unpublished	Serum progesterone
Joag-unpublished	558	1	Ptid-558_Visit-1	Follicular	Follicular	0.066	53	12	7	None	26	Negative	0	4.3	Eligible	Eligible	Eligible	RANTES	14.4	6352	CCL5	In	NA	3.84799690655495	Menstrual cup	MSD	Unpublished	Serum progesterone
Joag-unpublished	214	1	Ptid-214_Visit-1	Follicular	Follicular	0.079	25	7	4	None	20	Negative	0	4.3	Eligible	Eligible	Eligible	RANTES	10.8	6352	CCL5	In	NA	3.4329594072761065	Menstrual cup	MSD	Unpublished	Serum progesterone
Joag-unpublished	152	1	Ptid-152_Visit-1	Luteal	Luteal	10.829	111	18	14	None	26	Negative	1	4.7	Eligible	Eligible	Eligible	RANTES	3.05	6352	CCL5	Below	NA	1.6088092426755238	Menstrual cup	MSD	Unpublished	Serum progesterone
Joag-unpublished	198	1	Ptid-198_Visit-1	Follicular	Luteal	0.069	18	22	20	None	22	Negative	2	5.9	Eligible	Eligible	Eligible	RANTES	419.5	6352	CCL5	In	NA	8.712527000439824	Menstrual cup	MSD	Unpublished	Serum progesterone
Joag-unpublished	245	1	Ptid-245_Visit-1	Luteal	Luteal	17.457	239	24	18	None	38	Negative	0	3.9	Eligible	Eligible	Eligible	RANTES	11	6352	CCL5	In	NA	3.4594316186372973	Menstrual cup	MSD	Unpublished	Serum progesterone
Joag-unpublished	254	1	Ptid-254_Visit-1	Luteal	Luteal	14.687	141	22	18	None	21	Negative	0	4.3	Eligible	Eligible	Eligible	RANTES	3.05	6352	CCL5	Below	NA	1.6088092426755238	Menstrual cup	MSD	Unpublished	Serum progesterone
Joag-unpublished	330	1	Ptid-330_Visit-1	Follicular	Luteal	0.441	25	25	22	None	30	Negative	1	4.7	Eligible	Eligible	Eligible	RANTES	797.4	6352	CCL5	In	NA	9.639159795109968	Menstrual cup	MSD	Unpublished	Serum progesterone
Joag-unpublished	521	1	Ptid-521_Visit-1	Luteal	Luteal	9.206	123	21	16	None	33	Negative	0	4.3	Eligible	Eligible	Eligible	RANTES	11.9	6352	CCL5	In	NA	3.572889668420581	Menstrual cup	MSD	Unpublished	Serum progesterone
Joag-unpublished	527	1	Ptid-527_Visit-1	Luteal	Luteal	3.747	71	21	18	None	42	Negative	1.5	4.7	Eligible	Eligible	Eligible	RANTES	6.1	6352	CCL5	In	NA	2.608809242675524	Menstrual cup	MSD	Unpublished	Serum progesterone
Joag-unpublished	522	1	Ptid-522_Visit-1	Luteal	Luteal	3.8	52	25	23	None	29	Intermediate	4	4.7	Eligible	Eligible	Eligible	RANTES	28.7	6352	CCL5	In	NA	4.842978831788326	Menstrual cup	MSD	Unpublished	Serum progesterone
Joag-unpublished	132	1	Ptid-132_Visit-1	Follicular	Follicular	0.081	166	21	17	None	26	Negative	0.5	4.9	Eligible	Eligible	Eligible	RANTES	13.6	6352	CCL5	In	NA	3.765534746362977	Menstrual cup	MSD	Unpublished	Serum progesterone
Joag-unpublished	377	1	Ptid-377_Visit-1	Follicular	Luteal	0.025	59	24	20	DMPA	24	Intermediate	4	4.3	Eligible	Ineligible - use of hormonal contraception or IUD	Ineligible - use of hormonal contraception or IUD	RANTES	31.4	6352	CCL5	In	NA	4.972692654004264	Menstrual cup	MSD	Unpublished	Serum progesterone
Joag-unpublished	165	1	Ptid-165_Visit-1	Follicular	Other	0.063	10	13	9	DMPA	23	Negative	0	3.9	Ineligible - use of hormonal contraception or IUD	Ineligible - use of hormonal contraception or IUD	Ineligible - use of hormonal contraception or IUD	RANTES	47	6352	CCL5	In	NA	5.554588851677638	Menstrual cup	MSD	Unpublished	Serum progesterone
Joag-unpublished	86	2	Ptid-86_Visit-2	Luteal	Luteal	18.042	192	22	20	None	27	Negative	1	4.3	Eligible	Eligible	Eligible	RANTES	96	6352	CCL5	In	NA	6.584962500721156	Menstrual cup	MSD	Unpublished	Serum progesterone
Joag-unpublished	93	2	Ptid-93_Visit-2	Luteal	Luteal	9.304	226	21	17	None	23	Negative	0	3.9	Eligible	Eligible	Eligible	RANTES	3.05	6352	CCL5	Below	NA	1.6088092426755238	Menstrual cup	MSD	Unpublished	Serum progesterone
Joag-unpublished	216	2	Ptid-216_Visit-2	Luteal	Luteal	17.809	107	21	18	None	19	Negative	0	4.3	Eligible	Eligible	Eligible	RANTES	22.4	6352	CCL5	In	NA	4.485426827170242	Menstrual cup	MSD	Unpublished	Serum progesterone
Joag-unpublished	218	2	Ptid-218_Visit-2	Other	Luteal	1.879	36	21	16	None	26	Negative	0	4.3	Eligible	Ineligible - serum progesterone outside of allowed windows	Ineligible - serum progesterone outside of allowed windows	RANTES	3.05	6352	CCL5	Below	NA	1.6088092426755238	Menstrual cup	MSD	Unpublished	Serum progesterone
Joag-unpublished	270	2	Ptid-270_Visit-2	Follicular	Luteal	0.063	45	19	16	None	24	Negative	0	3.9	Eligible	Eligible	Eligible	RANTES	18.4	6352	CCL5	In	NA	4.20163386116965	Menstrual cup	MSD	Unpublished	Serum progesterone
Joag-unpublished	274	2	Ptid-274_Visit-2	Luteal	Luteal	20.335	114	NA	NA	None	23	Positive	7.5	5.1	Eligible	Eligible	Eligible	RANTES	3.05	6352	CCL5	Below	NA	1.6088092426755238	Menstrual cup	MSD	Unpublished	Serum progesterone
Joag-unpublished	535	2	Ptid-535_Visit-2	Luteal	Luteal	8.353	94	18	14	None	21	Intermediate	6	5.5	Eligible	Eligible	Eligible	RANTES	31.8	6352	CCL5	In	NA	4.990954860396993	Menstrual cup	MSD	Unpublished	Serum progesterone
Joag-unpublished	558	2	Ptid-558_Visit-2	Other	Luteal	2.513	147	24	19	None	26	Negative	0	4.3	Eligible	Ineligible - serum progesterone outside of allowed windows	Ineligible - serum progesterone outside of allowed windows	RANTES	20.9	6352	CCL5	In	NA	4.38543103719352	Menstrual cup	MSD	Unpublished	Serum progesterone
Joag-unpublished	214	2	Ptid-214_Visit-2	Luteal	Luteal	15.125	175	21	18	None	20	Negative	0	3.9	Eligible	Eligible	Eligible	RANTES	3.05	6352	CCL5	Below	NA	1.6088092426755238	Menstrual cup	MSD	Unpublished	Serum progesterone
Joag-unpublished	152	2	Ptid-152_Visit-2	Follicular	Follicular	0.059	40	7	3	None	26	Positive	7	4.7	Eligible	Eligible	Eligible	RANTES	15.5	6352	CCL5	In	NA	3.9541963103868754	Menstrual cup	MSD	Unpublished	Serum progesterone
Joag-unpublished	198	2	Ptid-198_Visit-2	Follicular	Follicular	0.069	35	11	7	None	22	Negative	0	3.9	Eligible	Eligible	Eligible	RANTES	38.9	6352	CCL5	In	NA	5.281698250098829	Menstrual cup	MSD	Unpublished	Serum progesterone
Joag-unpublished	245	2	Ptid-245_Visit-2	Follicular	Follicular	0.043	420	8	2	None	38	Negative	0	4.3	Eligible	Eligible	Eligible	RANTES	53.2	6352	CCL5	In	NA	5.733354340613827	Menstrual cup	MSD	Unpublished	Serum progesterone
Joag-unpublished	254	2	Ptid-254_Visit-2	Follicular	Follicular	0.047	25	6	2	None	21	Negative	0	3.9	Eligible	Eligible	Eligible	RANTES	44.9	6352	CCL5	In	NA	5.4886435398537845	Menstrual cup	MSD	Unpublished	Serum progesterone
Joag-unpublished	330	2	Ptid-330_Visit-2	Follicular	Follicular	0.039	84	6	4	None	30	Negative	0	3.9	Eligible	Eligible	Eligible	RANTES	19.9	6352	CCL5	In	NA	4.314696525656286	Menstrual cup	MSD	Unpublished	Serum progesterone
Joag-unpublished	521	2	Ptid-521_Visit-2	Follicular	Follicular	0.042	55	4	1	None	33	Negative	3	5.5	Eligible	Eligible	Eligible	RANTES	103.1	6352	CCL5	In	NA	6.687900522480746	Menstrual cup	MSD	Unpublished	Serum progesterone
Joag-unpublished	527	2	Ptid-527_Visit-2	Follicular	Follicular	0.308	10	8	5	None	42	Negative	2	7.5	Eligible	Eligible	Eligible	RANTES	740.3	6352	CCL5	In	NA	9.531966218360251	Menstrual cup	MSD	Unpublished	Serum progesterone
Joag-unpublished	522	2	Ptid-522_Visit-2	Follicular	Follicular	0.039	29	9	7	None	29	Intermediate	5	4.7	Eligible	Eligible	Eligible	RANTES	25.9	6352	CCL5	In	NA	4.694880192799191	Menstrual cup	MSD	Unpublished	Serum progesterone
Joag-unpublished	132	2	Ptid-132_Visit-2	Follicular	Luteal	0.079	32	6	3	None	26	Negative	1.5	5.9	Eligible	Eligible	Eligible	RANTES	3.05	6352	CCL5	Below	NA	1.6088092426755238	Menstrual cup	MSD	Unpublished	Serum progesterone
Joag-unpublished	377	2	Ptid-377_Visit-2	Follicular	Follicular	0.077	134	7	4	DMPA	24	Negative	0	4.7	Eligible	Ineligible - use of hormonal contraception or IUD	Ineligible - use of hormonal contraception or IUD	RANTES	33.1	6352	CCL5	In	NA	5.048759311919856	Menstrual cup	MSD	Unpublished	Serum progesterone
Joag-unpublished	165	2	Ptid-165_Visit-2	Follicular	Other	0.026	10	15	7	DMPA	23	Negative	0	4.3	Ineligible - use of hormonal contraception or IUD	Ineligible - use of hormonal contraception or IUD	Ineligible - use of hormonal contraception or IUD	RANTES	48.8	6352	CCL5	In	NA	5.608809242675524	Menstrual cup	MSD	Unpublished	Serum progesterone
Joag-unpublished	86	1	Ptid-86_Visit-1	Follicular	Follicular	0.048	102	9	7	None	27	Negative	0	5.5	Eligible	Eligible	Eligible	IL10	24.4	3586	IL10	In	NA	4.608809242675524	Menstrual cup	MSD	Unpublished	Serum progesterone
Joag-unpublished	93	1	Ptid-93_Visit-1	Follicular	Follicular	0.064	32	7	3	None	23	Negative	0	4.7	Eligible	Eligible	Eligible	IL10	12.05	3586	IL10	Below	NA	3.5909612413425993	Menstrual cup	MSD	Unpublished	Serum progesterone
Joag-unpublished	216	1	Ptid-216_Visit-1	Follicular	Follicular	0.051	42	8	5	None	19	Negative	0	5.5	Eligible	Eligible	Eligible	IL10	12.05	3586	IL10	Below	NA	3.5909612413425993	Menstrual cup	MSD	Unpublished	Serum progesterone
Joag-unpublished	218	1	Ptid-218_Visit-1	Follicular	Follicular	0.029	123	6	3	None	26	Negative	0	3.9	Eligible	Eligible	Eligible	IL10	12.05	3586	IL10	Below	NA	3.5909612413425993	Menstrual cup	MSD	Unpublished	Serum progesterone
Joag-unpublished	270	1	Ptid-270_Visit-1	Other	Follicular	NA	NA	4	1	None	24	Negative	0	3.9	Eligible	Ineligible - no menstrual cycle information	Ineligible - no menstrual cycle information	IL10	12.05	3586	IL10	Below	NA	3.5909612413425993	Menstrual cup	MSD	Unpublished	Serum progesterone
Joag-unpublished	274	1	Ptid-274_Visit-1	Follicular	Follicular	0.032	32	6	3	None	23	Positive	8	5.5	Eligible	Eligible	Eligible	IL10	12.05	3586	IL10	Below	NA	3.5909612413425993	Menstrual cup	MSD	Unpublished	Serum progesterone
Joag-unpublished	535	1	Ptid-535_Visit-1	Follicular	Follicular	0.102	32	5	2	None	21	Positive	7	4.7	Eligible	Eligible	Eligible	IL10	12.05	3586	IL10	Below	NA	3.5909612413425993	Menstrual cup	MSD	Unpublished	Serum progesterone
Joag-unpublished	558	1	Ptid-558_Visit-1	Follicular	Follicular	0.066	53	12	7	None	26	Negative	0	4.3	Eligible	Eligible	Eligible	IL10	12.05	3586	IL10	Below	NA	3.5909612413425993	Menstrual cup	MSD	Unpublished	Serum progesterone
Joag-unpublished	214	1	Ptid-214_Visit-1	Follicular	Follicular	0.079	25	7	4	None	20	Negative	0	4.3	Eligible	Eligible	Eligible	IL10	12.05	3586	IL10	Below	NA	3.5909612413425993	Menstrual cup	MSD	Unpublished	Serum progesterone
Joag-unpublished	152	1	Ptid-152_Visit-1	Luteal	Luteal	10.829	111	18	14	None	26	Negative	1	4.7	Eligible	Eligible	Eligible	IL10	12.05	3586	IL10	Below	NA	3.5909612413425993	Menstrual cup	MSD	Unpublished	Serum progesterone
Joag-unpublished	198	1	Ptid-198_Visit-1	Follicular	Luteal	0.069	18	22	20	None	22	Negative	2	5.9	Eligible	Eligible	Eligible	IL10	12.05	3586	IL10	Below	NA	3.5909612413425993	Menstrual cup	MSD	Unpublished	Serum progesterone
Joag-unpublished	245	1	Ptid-245_Visit-1	Luteal	Luteal	17.457	239	24	18	None	38	Negative	0	3.9	Eligible	Eligible	Eligible	IL10	12.05	3586	IL10	Below	NA	3.5909612413425993	Menstrual cup	MSD	Unpublished	Serum progesterone
Joag-unpublished	254	1	Ptid-254_Visit-1	Luteal	Luteal	14.687	141	22	18	None	21	Negative	0	4.3	Eligible	Eligible	Eligible	IL10	12.05	3586	IL10	Below	NA	3.5909612413425993	Menstrual cup	MSD	Unpublished	Serum progesterone
Joag-unpublished	330	1	Ptid-330_Visit-1	Follicular	Luteal	0.441	25	25	22	None	30	Negative	1	4.7	Eligible	Eligible	Eligible	IL10	12.05	3586	IL10	Below	NA	3.5909612413425993	Menstrual cup	MSD	Unpublished	Serum progesterone
Joag-unpublished	521	1	Ptid-521_Visit-1	Luteal	Luteal	9.206	123	21	16	None	33	Negative	0	4.3	Eligible	Eligible	Eligible	IL10	12.05	3586	IL10	Below	NA	3.5909612413425993	Menstrual cup	MSD	Unpublished	Serum progesterone
Joag-unpublished	527	1	Ptid-527_Visit-1	Luteal	Luteal	3.747	71	21	18	None	42	Negative	1.5	4.7	Eligible	Eligible	Eligible	IL10	12.05	3586	IL10	Below	NA	3.5909612413425993	Menstrual cup	MSD	Unpublished	Serum progesterone
Joag-unpublished	522	1	Ptid-522_Visit-1	Luteal	Luteal	3.8	52	25	23	None	29	Intermediate	4	4.7	Eligible	Eligible	Eligible	IL10	12.05	3586	IL10	Below	NA	3.5909612413425993	Menstrual cup	MSD	Unpublished	Serum progesterone
Joag-unpublished	132	1	Ptid-132_Visit-1	Follicular	Follicular	0.081	166	21	17	None	26	Negative	0.5	4.9	Eligible	Eligible	Eligible	IL10	12.05	3586	IL10	Below	NA	3.5909612413425993	Menstrual cup	MSD	Unpublished	Serum progesterone
Joag-unpublished	377	1	Ptid-377_Visit-1	Follicular	Luteal	0.025	59	24	20	DMPA	24	Intermediate	4	4.3	Eligible	Ineligible - use of hormonal contraception or IUD	Ineligible - use of hormonal contraception or IUD	IL10	98.3	3586	IL10	In	NA	6.619119511453218	Menstrual cup	MSD	Unpublished	Serum progesterone
Joag-unpublished	165	1	Ptid-165_Visit-1	Follicular	Other	0.063	10	13	9	DMPA	23	Negative	0	3.9	Ineligible - use of hormonal contraception or IUD	Ineligible - use of hormonal contraception or IUD	Ineligible - use of hormonal contraception or IUD	IL10	12.05	3586	IL10	Below	NA	3.5909612413425993	Menstrual cup	MSD	Unpublished	Serum progesterone
Joag-unpublished	86	2	Ptid-86_Visit-2	Luteal	Luteal	18.042	192	22	20	None	27	Negative	1	4.3	Eligible	Eligible	Eligible	IL10	24.1	3586	IL10	In	NA	4.590961241342599	Menstrual cup	MSD	Unpublished	Serum progesterone
Joag-unpublished	93	2	Ptid-93_Visit-2	Luteal	Luteal	9.304	226	21	17	None	23	Negative	0	3.9	Eligible	Eligible	Eligible	IL10	12.05	3586	IL10	Below	NA	3.5909612413425993	Menstrual cup	MSD	Unpublished	Serum progesterone
Joag-unpublished	216	2	Ptid-216_Visit-2	Luteal	Luteal	17.809	107	21	18	None	19	Negative	0	4.3	Eligible	Eligible	Eligible	IL10	12.05	3586	IL10	Below	NA	3.5909612413425993	Menstrual cup	MSD	Unpublished	Serum progesterone
Joag-unpublished	218	2	Ptid-218_Visit-2	Other	Luteal	1.879	36	21	16	None	26	Negative	0	4.3	Eligible	Ineligible - serum progesterone outside of allowed windows	Ineligible - serum progesterone outside of allowed windows	IL10	12.05	3586	IL10	Below	NA	3.5909612413425993	Menstrual cup	MSD	Unpublished	Serum progesterone
Joag-unpublished	270	2	Ptid-270_Visit-2	Follicular	Luteal	0.063	45	19	16	None	24	Negative	0	3.9	Eligible	Eligible	Eligible	IL10	12.05	3586	IL10	Below	NA	3.5909612413425993	Menstrual cup	MSD	Unpublished	Serum progesterone
Joag-unpublished	274	2	Ptid-274_Visit-2	Luteal	Luteal	20.335	114	NA	NA	None	23	Positive	7.5	5.1	Eligible	Eligible	Eligible	IL10	12.05	3586	IL10	Below	NA	3.5909612413425993	Menstrual cup	MSD	Unpublished	Serum progesterone
Joag-unpublished	535	2	Ptid-535_Visit-2	Luteal	Luteal	8.353	94	18	14	None	21	Intermediate	6	5.5	Eligible	Eligible	Eligible	IL10	30.7	3586	IL10	In	NA	4.940166750482817	Menstrual cup	MSD	Unpublished	Serum progesterone
Joag-unpublished	558	2	Ptid-558_Visit-2	Other	Luteal	2.513	147	24	19	None	26	Negative	0	4.3	Eligible	Ineligible - serum progesterone outside of allowed windows	Ineligible - serum progesterone outside of allowed windows	IL10	12.05	3586	IL10	Below	NA	3.5909612413425993	Menstrual cup	MSD	Unpublished	Serum progesterone
Joag-unpublished	214	2	Ptid-214_Visit-2	Luteal	Luteal	15.125	175	21	18	None	20	Negative	0	3.9	Eligible	Eligible	Eligible	IL10	12.05	3586	IL10	Below	NA	3.5909612413425993	Menstrual cup	MSD	Unpublished	Serum progesterone
Joag-unpublished	152	2	Ptid-152_Visit-2	Follicular	Follicular	0.059	40	7	3	None	26	Positive	7	4.7	Eligible	Eligible	Eligible	IL10	56.8	3586	IL10	In	NA	5.82781902461732	Menstrual cup	MSD	Unpublished	Serum progesterone
Joag-unpublished	198	2	Ptid-198_Visit-2	Follicular	Follicular	0.069	35	11	7	None	22	Negative	0	3.9	Eligible	Eligible	Eligible	IL10	12.05	3586	IL10	Below	NA	3.5909612413425993	Menstrual cup	MSD	Unpublished	Serum progesterone
Joag-unpublished	245	2	Ptid-245_Visit-2	Follicular	Follicular	0.043	420	8	2	None	38	Negative	0	4.3	Eligible	Eligible	Eligible	IL10	12.05	3586	IL10	Below	NA	3.5909612413425993	Menstrual cup	MSD	Unpublished	Serum progesterone
Joag-unpublished	254	2	Ptid-254_Visit-2	Follicular	Follicular	0.047	25	6	2	None	21	Negative	0	3.9	Eligible	Eligible	Eligible	IL10	12.05	3586	IL10	Below	NA	3.5909612413425993	Menstrual cup	MSD	Unpublished	Serum progesterone
Joag-unpublished	330	2	Ptid-330_Visit-2	Follicular	Follicular	0.039	84	6	4	None	30	Negative	0	3.9	Eligible	Eligible	Eligible	IL10	12.05	3586	IL10	Below	NA	3.5909612413425993	Menstrual cup	MSD	Unpublished	Serum progesterone
Joag-unpublished	521	2	Ptid-521_Visit-2	Follicular	Follicular	0.042	55	4	1	None	33	Negative	3	5.5	Eligible	Eligible	Eligible	IL10	25.5	3586	IL10	In	NA	4.672425341971495	Menstrual cup	MSD	Unpublished	Serum progesterone
Joag-unpublished	527	2	Ptid-527_Visit-2	Follicular	Follicular	0.308	10	8	5	None	42	Negative	2	7.5	Eligible	Eligible	Eligible	IL10	122.3	3586	IL10	In	NA	6.9342805936400245	Menstrual cup	MSD	Unpublished	Serum progesterone
Joag-unpublished	522	2	Ptid-522_Visit-2	Follicular	Follicular	0.039	29	9	7	None	29	Intermediate	5	4.7	Eligible	Eligible	Eligible	IL10	12.05	3586	IL10	Below	NA	3.5909612413425993	Menstrual cup	MSD	Unpublished	Serum progesterone
Joag-unpublished	132	2	Ptid-132_Visit-2	Follicular	Luteal	0.079	32	6	3	None	26	Negative	1.5	5.9	Eligible	Eligible	Eligible	IL10	12.05	3586	IL10	Below	NA	3.5909612413425993	Menstrual cup	MSD	Unpublished	Serum progesterone
Joag-unpublished	377	2	Ptid-377_Visit-2	Follicular	Follicular	0.077	134	7	4	DMPA	24	Negative	0	4.7	Eligible	Ineligible - use of hormonal contraception or IUD	Ineligible - use of hormonal contraception or IUD	IL10	12.05	3586	IL10	Below	NA	3.5909612413425993	Menstrual cup	MSD	Unpublished	Serum progesterone
Joag-unpublished	165	2	Ptid-165_Visit-2	Follicular	Other	0.026	10	15	7	DMPA	23	Negative	0	4.3	Ineligible - use of hormonal contraception or IUD	Ineligible - use of hormonal contraception or IUD	Ineligible - use of hormonal contraception or IUD	IL10	12.05	3586	IL10	Below	NA	3.5909612413425993	Menstrual cup	MSD	Unpublished	Serum progesterone
Joag-unpublished	86	1	Ptid-86_Visit-1	Follicular	Follicular	0.048	102	9	7	None	27	Negative	0	5.5	Eligible	Eligible	Eligible	IL17	3300.8	3605	IL17A	In	NA	11.688600010999123	Menstrual cup	MSD	Unpublished	Serum progesterone
Joag-unpublished	93	1	Ptid-93_Visit-1	Follicular	Follicular	0.064	32	7	3	None	23	Negative	0	4.7	Eligible	Eligible	Eligible	IL17	23.7	3605	IL17A	In	NA	4.5668151540108965	Menstrual cup	MSD	Unpublished	Serum progesterone
Joag-unpublished	216	1	Ptid-216_Visit-1	Follicular	Follicular	0.051	42	8	5	None	19	Negative	0	5.5	Eligible	Eligible	Eligible	IL17	36.5	3605	IL17A	In	NA	5.189824558880018	Menstrual cup	MSD	Unpublished	Serum progesterone
Joag-unpublished	218	1	Ptid-218_Visit-1	Follicular	Follicular	0.029	123	6	3	None	26	Negative	0	3.9	Eligible	Eligible	Eligible	IL17	13.3	3605	IL17A	In	NA	3.733354340613827	Menstrual cup	MSD	Unpublished	Serum progesterone
Joag-unpublished	270	1	Ptid-270_Visit-1	Other	Follicular	NA	NA	4	1	None	24	Negative	0	3.9	Eligible	Ineligible - no menstrual cycle information	Ineligible - no menstrual cycle information	IL17	15.8	3605	IL17A	In	NA	3.9818526532897405	Menstrual cup	MSD	Unpublished	Serum progesterone
Joag-unpublished	274	1	Ptid-274_Visit-1	Follicular	Follicular	0.032	32	6	3	None	23	Positive	8	5.5	Eligible	Eligible	Eligible	IL17	81.4	3605	IL17A	In	NA	6.346956889378885	Menstrual cup	MSD	Unpublished	Serum progesterone
Joag-unpublished	535	1	Ptid-535_Visit-1	Follicular	Follicular	0.102	32	5	2	None	21	Positive	7	4.7	Eligible	Eligible	Eligible	IL17	75.9	3605	IL17A	In	NA	6.246027980528104	Menstrual cup	MSD	Unpublished	Serum progesterone
Joag-unpublished	558	1	Ptid-558_Visit-1	Follicular	Follicular	0.066	53	12	7	None	26	Negative	0	4.3	Eligible	Eligible	Eligible	IL17	120.7	3605	IL17A	In	NA	6.91528186586766	Menstrual cup	MSD	Unpublished	Serum progesterone
Joag-unpublished	214	1	Ptid-214_Visit-1	Follicular	Follicular	0.079	25	7	4	None	20	Negative	0	4.3	Eligible	Eligible	Eligible	IL17	13.1	3605	IL17A	In	NA	3.711494906650088	Menstrual cup	MSD	Unpublished	Serum progesterone
Joag-unpublished	152	1	Ptid-152_Visit-1	Luteal	Luteal	10.829	111	18	14	None	26	Negative	1	4.7	Eligible	Eligible	Eligible	IL17	85.3	3605	IL17A	In	NA	6.414473836430928	Menstrual cup	MSD	Unpublished	Serum progesterone
Joag-unpublished	198	1	Ptid-198_Visit-1	Follicular	Luteal	0.069	18	22	20	None	22	Negative	2	5.9	Eligible	Eligible	Eligible	IL17	33.4	3605	IL17A	In	NA	5.06177619758669	Menstrual cup	MSD	Unpublished	Serum progesterone
Joag-unpublished	245	1	Ptid-245_Visit-1	Luteal	Luteal	17.457	239	24	18	None	38	Negative	0	3.9	Eligible	Eligible	Eligible	IL17	45.4	3605	IL17A	In	NA	5.504620392403552	Menstrual cup	MSD	Unpublished	Serum progesterone
Joag-unpublished	254	1	Ptid-254_Visit-1	Luteal	Luteal	14.687	141	22	18	None	21	Negative	0	4.3	Eligible	Eligible	Eligible	IL17	21.8	3605	IL17A	In	NA	4.446256229889564	Menstrual cup	MSD	Unpublished	Serum progesterone
Joag-unpublished	330	1	Ptid-330_Visit-1	Follicular	Luteal	0.441	25	25	22	None	30	Negative	1	4.7	Eligible	Eligible	Eligible	IL17	146.2	3605	IL17A	In	NA	7.191799501065075	Menstrual cup	MSD	Unpublished	Serum progesterone
Joag-unpublished	521	1	Ptid-521_Visit-1	Luteal	Luteal	9.206	123	21	16	None	33	Negative	0	4.3	Eligible	Eligible	Eligible	IL17	36.6	3605	IL17A	In	NA	5.19377174339668	Menstrual cup	MSD	Unpublished	Serum progesterone
Joag-unpublished	527	1	Ptid-527_Visit-1	Luteal	Luteal	3.747	71	21	18	None	42	Negative	1.5	4.7	Eligible	Eligible	Eligible	IL17	46.1	3605	IL17A	In	NA	5.526694845541976	Menstrual cup	MSD	Unpublished	Serum progesterone
Joag-unpublished	522	1	Ptid-522_Visit-1	Luteal	Luteal	3.8	52	25	23	None	29	Intermediate	4	4.7	Eligible	Eligible	Eligible	IL17	82.4	3605	IL17A	In	NA	6.364572432295856	Menstrual cup	MSD	Unpublished	Serum progesterone
Joag-unpublished	132	1	Ptid-132_Visit-1	Follicular	Follicular	0.081	166	21	17	None	26	Negative	0.5	4.9	Eligible	Eligible	Eligible	IL17	192.7	3605	IL17A	In	NA	7.590212761408359	Menstrual cup	MSD	Unpublished	Serum progesterone
Joag-unpublished	377	1	Ptid-377_Visit-1	Follicular	Luteal	0.025	59	24	20	DMPA	24	Intermediate	4	4.3	Eligible	Ineligible - use of hormonal contraception or IUD	Ineligible - use of hormonal contraception or IUD	IL17	145.3	3605	IL17A	In	NA	7.182890892745479	Menstrual cup	MSD	Unpublished	Serum progesterone
Joag-unpublished	165	1	Ptid-165_Visit-1	Follicular	Other	0.063	10	13	9	DMPA	23	Negative	0	3.9	Ineligible - use of hormonal contraception or IUD	Ineligible - use of hormonal contraception or IUD	Ineligible - use of hormonal contraception or IUD	IL17	190.4	3605	IL17A	In	NA	7.572889668420581	Menstrual cup	MSD	Unpublished	Serum progesterone
Joag-unpublished	86	2	Ptid-86_Visit-2	Luteal	Luteal	18.042	192	22	20	None	27	Negative	1	4.3	Eligible	Eligible	Eligible	IL17	2210.2	3605	IL17A	In	NA	11.109961209008613	Menstrual cup	MSD	Unpublished	Serum progesterone
Joag-unpublished	93	2	Ptid-93_Visit-2	Luteal	Luteal	9.304	226	21	17	None	23	Negative	0	3.9	Eligible	Eligible	Eligible	IL17	15.7	3605	IL17A	In	NA	3.9726926540042644	Menstrual cup	MSD	Unpublished	Serum progesterone
Joag-unpublished	216	2	Ptid-216_Visit-2	Luteal	Luteal	17.809	107	21	18	None	19	Negative	0	4.3	Eligible	Eligible	Eligible	IL17	54.4	3605	IL17A	In	NA	5.765534746362977	Menstrual cup	MSD	Unpublished	Serum progesterone
Joag-unpublished	218	2	Ptid-218_Visit-2	Other	Luteal	1.879	36	21	16	None	26	Negative	0	4.3	Eligible	Ineligible - serum progesterone outside of allowed windows	Ineligible - serum progesterone outside of allowed windows	IL17	6.55	3605	IL17A	Below	NA	2.711494906650088	Menstrual cup	MSD	Unpublished	Serum progesterone
Joag-unpublished	270	2	Ptid-270_Visit-2	Follicular	Luteal	0.063	45	19	16	None	24	Negative	0	3.9	Eligible	Eligible	Eligible	IL17	72.5	3605	IL17A	In	NA	6.1799090900149345	Menstrual cup	MSD	Unpublished	Serum progesterone
Joag-unpublished	274	2	Ptid-274_Visit-2	Luteal	Luteal	20.335	114	NA	NA	None	23	Positive	7.5	5.1	Eligible	Eligible	Eligible	IL17	15.5	3605	IL17A	In	NA	3.9541963103868754	Menstrual cup	MSD	Unpublished	Serum progesterone
Joag-unpublished	535	2	Ptid-535_Visit-2	Luteal	Luteal	8.353	94	18	14	None	21	Intermediate	6	5.5	Eligible	Eligible	Eligible	IL17	92.7	3605	IL17A	In	NA	6.534497433738168	Menstrual cup	MSD	Unpublished	Serum progesterone
Joag-unpublished	558	2	Ptid-558_Visit-2	Other	Luteal	2.513	147	24	19	None	26	Negative	0	4.3	Eligible	Ineligible - serum progesterone outside of allowed windows	Ineligible - serum progesterone outside of allowed windows	IL17	103.1	3605	IL17A	In	NA	6.687900522480746	Menstrual cup	MSD	Unpublished	Serum progesterone
Joag-unpublished	214	2	Ptid-214_Visit-2	Luteal	Luteal	15.125	175	21	18	None	20	Negative	0	3.9	Eligible	Eligible	Eligible	IL17	13.1	3605	IL17A	In	NA	3.711494906650088	Menstrual cup	MSD	Unpublished	Serum progesterone
Joag-unpublished	152	2	Ptid-152_Visit-2	Follicular	Follicular	0.059	40	7	3	None	26	Positive	7	4.7	Eligible	Eligible	Eligible	IL17	431.1	3605	IL17A	In	NA	8.75187875229113	Menstrual cup	MSD	Unpublished	Serum progesterone
Joag-unpublished	198	2	Ptid-198_Visit-2	Follicular	Follicular	0.069	35	11	7	None	22	Negative	0	3.9	Eligible	Eligible	Eligible	IL17	18.6	3605	IL17A	In	NA	4.217230716220669	Menstrual cup	MSD	Unpublished	Serum progesterone
Joag-unpublished	245	2	Ptid-245_Visit-2	Follicular	Follicular	0.043	420	8	2	None	38	Negative	0	4.3	Eligible	Eligible	Eligible	IL17	62.6	3605	IL17A	In	NA	5.968090752045256	Menstrual cup	MSD	Unpublished	Serum progesterone
Joag-unpublished	254	2	Ptid-254_Visit-2	Follicular	Follicular	0.047	25	6	2	None	21	Negative	0	3.9	Eligible	Eligible	Eligible	IL17	19	3605	IL17A	In	NA	4.247927513443585	Menstrual cup	MSD	Unpublished	Serum progesterone
Joag-unpublished	330	2	Ptid-330_Visit-2	Follicular	Follicular	0.039	84	6	4	None	30	Negative	0	3.9	Eligible	Eligible	Eligible	IL17	6.55	3605	IL17A	Below	NA	2.711494906650088	Menstrual cup	MSD	Unpublished	Serum progesterone
Joag-unpublished	521	2	Ptid-521_Visit-2	Follicular	Follicular	0.042	55	4	1	None	33	Negative	3	5.5	Eligible	Eligible	Eligible	IL17	298.8	3605	IL17A	In	NA	8.223036337901874	Menstrual cup	MSD	Unpublished	Serum progesterone
Joag-unpublished	527	2	Ptid-527_Visit-2	Follicular	Follicular	0.308	10	8	5	None	42	Negative	2	7.5	Eligible	Eligible	Eligible	IL17	854.4	3605	IL17A	In	NA	9.738767836800191	Menstrual cup	MSD	Unpublished	Serum progesterone
Joag-unpublished	522	2	Ptid-522_Visit-2	Follicular	Follicular	0.039	29	9	7	None	29	Intermediate	5	4.7	Eligible	Eligible	Eligible	IL17	110.9	3605	IL17A	In	NA	6.793115555274348	Menstrual cup	MSD	Unpublished	Serum progesterone
Joag-unpublished	132	2	Ptid-132_Visit-2	Follicular	Luteal	0.079	32	6	3	None	26	Negative	1.5	5.9	Eligible	Eligible	Eligible	IL17	45.2	3605	IL17A	In	NA	5.498250867527825	Menstrual cup	MSD	Unpublished	Serum progesterone
Joag-unpublished	377	2	Ptid-377_Visit-2	Follicular	Follicular	0.077	134	7	4	DMPA	24	Negative	0	4.7	Eligible	Ineligible - use of hormonal contraception or IUD	Ineligible - use of hormonal contraception or IUD	IL17	104	3605	IL17A	In	NA	6.700439718141092	Menstrual cup	MSD	Unpublished	Serum progesterone
Joag-unpublished	165	2	Ptid-165_Visit-2	Follicular	Other	0.026	10	15	7	DMPA	23	Negative	0	4.3	Ineligible - use of hormonal contraception or IUD	Ineligible - use of hormonal contraception or IUD	Ineligible - use of hormonal contraception or IUD	IL17	191.4	3605	IL17A	In	NA	7.5804470195986635	Menstrual cup	MSD	Unpublished	Serum progesterone
Joag-unpublished	86	1	Ptid-86_Visit-1	Follicular	Follicular	0.048	102	9	7	None	27	Negative	0	5.5	Eligible	Eligible	Eligible	IL1b	5354.6	3553	IL1B	In	NA	12.386563091277152	Menstrual cup	MSD	Unpublished	Serum progesterone
Joag-unpublished	93	1	Ptid-93_Visit-1	Follicular	Follicular	0.064	32	7	3	None	23	Negative	0	4.7	Eligible	Eligible	Eligible	IL1b	869.3	3553	IL1B	In	NA	9.763710334387964	Menstrual cup	MSD	Unpublished	Serum progesterone
Joag-unpublished	216	1	Ptid-216_Visit-1	Follicular	Follicular	0.051	42	8	5	None	19	Negative	0	5.5	Eligible	Eligible	Eligible	IL1b	780.4	3553	IL1B	In	NA	9.608069967721663	Menstrual cup	MSD	Unpublished	Serum progesterone
Joag-unpublished	218	1	Ptid-218_Visit-1	Follicular	Follicular	0.029	123	6	3	None	26	Negative	0	3.9	Eligible	Eligible	Eligible	IL1b	133	3553	IL1B	In	NA	7.05528243550119	Menstrual cup	MSD	Unpublished	Serum progesterone
Joag-unpublished	270	1	Ptid-270_Visit-1	Other	Follicular	NA	NA	4	1	None	24	Negative	0	3.9	Eligible	Ineligible - no menstrual cycle information	Ineligible - no menstrual cycle information	IL1b	48.3	3553	IL1B	In	NA	5.593951283948411	Menstrual cup	MSD	Unpublished	Serum progesterone
Joag-unpublished	274	1	Ptid-274_Visit-1	Follicular	Follicular	0.032	32	6	3	None	23	Positive	8	5.5	Eligible	Eligible	Eligible	IL1b	3759.7	3553	IL1B	In	NA	11.876401833325776	Menstrual cup	MSD	Unpublished	Serum progesterone
Joag-unpublished	535	1	Ptid-535_Visit-1	Follicular	Follicular	0.102	32	5	2	None	21	Positive	7	4.7	Eligible	Eligible	Eligible	IL1b	8888.1	3553	IL1B	In	NA	13.117659333240184	Menstrual cup	MSD	Unpublished	Serum progesterone
Joag-unpublished	558	1	Ptid-558_Visit-1	Follicular	Follicular	0.066	53	12	7	None	26	Negative	0	4.3	Eligible	Eligible	Eligible	IL1b	7839.2	3553	IL1B	In	NA	12.93649071771147	Menstrual cup	MSD	Unpublished	Serum progesterone
Joag-unpublished	214	1	Ptid-214_Visit-1	Follicular	Follicular	0.079	25	7	4	None	20	Negative	0	4.3	Eligible	Eligible	Eligible	IL1b	27.6	3553	IL1B	In	NA	4.7865963618908065	Menstrual cup	MSD	Unpublished	Serum progesterone
Joag-unpublished	152	1	Ptid-152_Visit-1	Luteal	Luteal	10.829	111	18	14	None	26	Negative	1	4.7	Eligible	Eligible	Eligible	IL1b	2293.1	3553	IL1B	In	NA	11.163083555567846	Menstrual cup	MSD	Unpublished	Serum progesterone
Joag-unpublished	198	1	Ptid-198_Visit-1	Follicular	Luteal	0.069	18	22	20	None	22	Negative	2	5.9	Eligible	Eligible	Eligible	IL1b	1040.3	3553	IL1B	In	NA	10.02278391504765	Menstrual cup	MSD	Unpublished	Serum progesterone
Joag-unpublished	245	1	Ptid-245_Visit-1	Luteal	Luteal	17.457	239	24	18	None	38	Negative	0	3.9	Eligible	Eligible	Eligible	IL1b	723.5	3553	IL1B	In	NA	9.498849206531725	Menstrual cup	MSD	Unpublished	Serum progesterone
Joag-unpublished	254	1	Ptid-254_Visit-1	Luteal	Luteal	14.687	141	22	18	None	21	Negative	0	4.3	Eligible	Eligible	Eligible	IL1b	150.9	3553	IL1B	In	NA	7.237448995639321	Menstrual cup	MSD	Unpublished	Serum progesterone
Joag-unpublished	330	1	Ptid-330_Visit-1	Follicular	Luteal	0.441	25	25	22	None	30	Negative	1	4.7	Eligible	Eligible	Eligible	IL1b	330.6	3553	IL1B	In	NA	8.368942914404952	Menstrual cup	MSD	Unpublished	Serum progesterone
Joag-unpublished	521	1	Ptid-521_Visit-1	Luteal	Luteal	9.206	123	21	16	None	33	Negative	0	4.3	Eligible	Eligible	Eligible	IL1b	1783	3553	IL1B	In	NA	10.800090987624994	Menstrual cup	MSD	Unpublished	Serum progesterone
Joag-unpublished	527	1	Ptid-527_Visit-1	Luteal	Luteal	3.747	71	21	18	None	42	Negative	1.5	4.7	Eligible	Eligible	Eligible	IL1b	3267.2	3553	IL1B	In	NA	11.67383905599044	Menstrual cup	MSD	Unpublished	Serum progesterone
Joag-unpublished	522	1	Ptid-522_Visit-1	Luteal	Luteal	3.8	52	25	23	None	29	Intermediate	4	4.7	Eligible	Eligible	Eligible	IL1b	1711.8	3553	IL1B	In	NA	10.741298437415514	Menstrual cup	MSD	Unpublished	Serum progesterone
Joag-unpublished	132	1	Ptid-132_Visit-1	Follicular	Follicular	0.081	166	21	17	None	26	Negative	0.5	4.9	Eligible	Eligible	Eligible	IL1b	2968	3553	IL1B	In	NA	11.535275376620802	Menstrual cup	MSD	Unpublished	Serum progesterone
Joag-unpublished	377	1	Ptid-377_Visit-1	Follicular	Luteal	0.025	59	24	20	DMPA	24	Intermediate	4	4.3	Eligible	Ineligible - use of hormonal contraception or IUD	Ineligible - use of hormonal contraception or IUD	IL1b	5322.8	3553	IL1B	In	NA	12.377969643818794	Menstrual cup	MSD	Unpublished	Serum progesterone
Joag-unpublished	165	1	Ptid-165_Visit-1	Follicular	Other	0.063	10	13	9	DMPA	23	Negative	0	3.9	Ineligible - use of hormonal contraception or IUD	Ineligible - use of hormonal contraception or IUD	Ineligible - use of hormonal contraception or IUD	IL1b	190.1	3553	IL1B	In	NA	7.570614721761189	Menstrual cup	MSD	Unpublished	Serum progesterone
Joag-unpublished	86	2	Ptid-86_Visit-2	Luteal	Luteal	18.042	192	22	20	None	27	Negative	1	4.3	Eligible	Eligible	Eligible	IL1b	8284.5	3553	IL1B	In	NA	13.016198912792218	Menstrual cup	MSD	Unpublished	Serum progesterone
Joag-unpublished	93	2	Ptid-93_Visit-2	Luteal	Luteal	9.304	226	21	17	None	23	Negative	0	3.9	Eligible	Eligible	Eligible	IL1b	82.2	3553	IL1B	In	NA	6.361066488794321	Menstrual cup	MSD	Unpublished	Serum progesterone
Joag-unpublished	216	2	Ptid-216_Visit-2	Luteal	Luteal	17.809	107	21	18	None	19	Negative	0	4.3	Eligible	Eligible	Eligible	IL1b	790	3553	IL1B	In	NA	9.625708843064466	Menstrual cup	MSD	Unpublished	Serum progesterone
Joag-unpublished	218	2	Ptid-218_Visit-2	Other	Luteal	1.879	36	21	16	None	26	Negative	0	4.3	Eligible	Ineligible - serum progesterone outside of allowed windows	Ineligible - serum progesterone outside of allowed windows	IL1b	75.4	3553	IL1B	In	NA	6.236492618381302	Menstrual cup	MSD	Unpublished	Serum progesterone
Joag-unpublished	270	2	Ptid-270_Visit-2	Follicular	Luteal	0.063	45	19	16	None	24	Negative	0	3.9	Eligible	Eligible	Eligible	IL1b	60.5	3553	IL1B	In	NA	5.918863237274595	Menstrual cup	MSD	Unpublished	Serum progesterone
Joag-unpublished	274	2	Ptid-274_Visit-2	Luteal	Luteal	20.335	114	NA	NA	None	23	Positive	7.5	5.1	Eligible	Eligible	Eligible	IL1b	366.8	3553	IL1B	In	NA	8.518849828707692	Menstrual cup	MSD	Unpublished	Serum progesterone
Joag-unpublished	535	2	Ptid-535_Visit-2	Luteal	Luteal	8.353	94	18	14	None	21	Intermediate	6	5.5	Eligible	Eligible	Eligible	IL1b	10291.3	3553	IL1B	In	NA	13.32913761494859	Menstrual cup	MSD	Unpublished	Serum progesterone
Joag-unpublished	558	2	Ptid-558_Visit-2	Other	Luteal	2.513	147	24	19	None	26	Negative	0	4.3	Eligible	Ineligible - serum progesterone outside of allowed windows	Ineligible - serum progesterone outside of allowed windows	IL1b	6205.4	3553	IL1B	In	NA	12.599308494117919	Menstrual cup	MSD	Unpublished	Serum progesterone
Joag-unpublished	214	2	Ptid-214_Visit-2	Luteal	Luteal	15.125	175	21	18	None	20	Negative	0	3.9	Eligible	Eligible	Eligible	IL1b	13.2	3553	IL1B	In	NA	3.722466024471091	Menstrual cup	MSD	Unpublished	Serum progesterone
Joag-unpublished	152	2	Ptid-152_Visit-2	Follicular	Follicular	0.059	40	7	3	None	26	Positive	7	4.7	Eligible	Eligible	Eligible	IL1b	24983.5	3553	IL1B	In	NA	14.60868798135252	Menstrual cup	MSD	Unpublished	Serum progesterone
Joag-unpublished	198	2	Ptid-198_Visit-2	Follicular	Follicular	0.069	35	11	7	None	22	Negative	0	3.9	Eligible	Eligible	Eligible	IL1b	130.3	3553	IL1B	In	NA	7.025693273680773	Menstrual cup	MSD	Unpublished	Serum progesterone
Joag-unpublished	245	2	Ptid-245_Visit-2	Follicular	Follicular	0.043	420	8	2	None	38	Negative	0	4.3	Eligible	Eligible	Eligible	IL1b	87.9	3553	IL1B	In	NA	6.457791260256042	Menstrual cup	MSD	Unpublished	Serum progesterone
Joag-unpublished	254	2	Ptid-254_Visit-2	Follicular	Follicular	0.047	25	6	2	None	21	Negative	0	3.9	Eligible	Eligible	Eligible	IL1b	398	3553	IL1B	In	NA	8.63662462054365	Menstrual cup	MSD	Unpublished	Serum progesterone
Joag-unpublished	330	2	Ptid-330_Visit-2	Follicular	Follicular	0.039	84	6	4	None	30	Negative	0	3.9	Eligible	Eligible	Eligible	IL1b	107.6	3553	IL1B	In	NA	6.749534267669262	Menstrual cup	MSD	Unpublished	Serum progesterone
Joag-unpublished	521	2	Ptid-521_Visit-2	Follicular	Follicular	0.042	55	4	1	None	33	Negative	3	5.5	Eligible	Eligible	Eligible	IL1b	4953.6	3553	IL1B	In	NA	12.274261661257048	Menstrual cup	MSD	Unpublished	Serum progesterone
Joag-unpublished	527	2	Ptid-527_Visit-2	Follicular	Follicular	0.308	10	8	5	None	42	Negative	2	7.5	Eligible	Eligible	Eligible	IL1b	15921.8	3553	IL1B	In	NA	13.958715824996197	Menstrual cup	MSD	Unpublished	Serum progesterone
Joag-unpublished	522	2	Ptid-522_Visit-2	Follicular	Follicular	0.039	29	9	7	None	29	Intermediate	5	4.7	Eligible	Eligible	Eligible	IL1b	2609.3	3553	IL1B	In	NA	11.34944710985639	Menstrual cup	MSD	Unpublished	Serum progesterone
Joag-unpublished	132	2	Ptid-132_Visit-2	Follicular	Luteal	0.079	32	6	3	None	26	Negative	1.5	5.9	Eligible	Eligible	Eligible	IL1b	740	3553	IL1B	In	NA	9.531381460516313	Menstrual cup	MSD	Unpublished	Serum progesterone
Joag-unpublished	377	2	Ptid-377_Visit-2	Follicular	Follicular	0.077	134	7	4	DMPA	24	Negative	0	4.7	Eligible	Ineligible - use of hormonal contraception or IUD	Ineligible - use of hormonal contraception or IUD	IL1b	1271.2	3553	IL1B	In	NA	10.311975314461156	Menstrual cup	MSD	Unpublished	Serum progesterone
Joag-unpublished	165	2	Ptid-165_Visit-2	Follicular	Other	0.026	10	15	7	DMPA	23	Negative	0	4.3	Ineligible - use of hormonal contraception or IUD	Ineligible - use of hormonal contraception or IUD	Ineligible - use of hormonal contraception or IUD	IL1b	628.8	3553	IL1B	In	NA	9.296457407371244	Menstrual cup	MSD	Unpublished	Serum progesterone
Joag-unpublished	86	1	Ptid-86_Visit-1	Follicular	Follicular	0.048	102	9	7	None	27	Negative	0	5.5	Eligible	Eligible	Eligible	IL6	3896.4	3569	IL6	In	NA	11.927926075119881	Menstrual cup	MSD	Unpublished	Serum progesterone
Joag-unpublished	93	1	Ptid-93_Visit-1	Follicular	Follicular	0.064	32	7	3	None	23	Negative	0	4.7	Eligible	Eligible	Eligible	IL6	2901.2	3569	IL6	In	NA	11.502434038682122	Menstrual cup	MSD	Unpublished	Serum progesterone
Joag-unpublished	216	1	Ptid-216_Visit-1	Follicular	Follicular	0.051	42	8	5	None	19	Negative	0	5.5	Eligible	Eligible	Eligible	IL6	4353	3569	IL6	In	NA	12.0877943047879	Menstrual cup	MSD	Unpublished	Serum progesterone
Joag-unpublished	218	1	Ptid-218_Visit-1	Follicular	Follicular	0.029	123	6	3	None	26	Negative	0	3.9	Eligible	Eligible	Eligible	IL6	632.1	3569	IL6	In	NA	9.3040090046511	Menstrual cup	MSD	Unpublished	Serum progesterone
Joag-unpublished	270	1	Ptid-270_Visit-1	Other	Follicular	NA	NA	4	1	None	24	Negative	0	3.9	Eligible	Ineligible - no menstrual cycle information	Ineligible - no menstrual cycle information	IL6	175	3569	IL6	In	NA	7.451211111832329	Menstrual cup	MSD	Unpublished	Serum progesterone
Joag-unpublished	274	1	Ptid-274_Visit-1	Follicular	Follicular	0.032	32	6	3	None	23	Positive	8	5.5	Eligible	Eligible	Eligible	IL6	237.4	3569	IL6	In	NA	7.891176124754544	Menstrual cup	MSD	Unpublished	Serum progesterone
Joag-unpublished	535	1	Ptid-535_Visit-1	Follicular	Follicular	0.102	32	5	2	None	21	Positive	7	4.7	Eligible	Eligible	Eligible	IL6	1472.7	3569	IL6	In	NA	10.524247857199843	Menstrual cup	MSD	Unpublished	Serum progesterone
Joag-unpublished	558	1	Ptid-558_Visit-1	Follicular	Follicular	0.066	53	12	7	None	26	Negative	0	4.3	Eligible	Eligible	Eligible	IL6	889.1	3569	IL6	In	NA	9.79620188260992	Menstrual cup	MSD	Unpublished	Serum progesterone
Joag-unpublished	214	1	Ptid-214_Visit-1	Follicular	Follicular	0.079	25	7	4	None	20	Negative	0	4.3	Eligible	Eligible	Eligible	IL6	217.8	3569	IL6	In	NA	7.766860143829545	Menstrual cup	MSD	Unpublished	Serum progesterone
Joag-unpublished	152	1	Ptid-152_Visit-1	Luteal	Luteal	10.829	111	18	14	None	26	Negative	1	4.7	Eligible	Eligible	Eligible	IL6	1350	3569	IL6	In	NA	10.398743691938193	Menstrual cup	MSD	Unpublished	Serum progesterone
Joag-unpublished	198	1	Ptid-198_Visit-1	Follicular	Luteal	0.069	18	22	20	None	22	Negative	2	5.9	Eligible	Eligible	Eligible	IL6	3257.2	3569	IL6	In	NA	11.669416592099157	Menstrual cup	MSD	Unpublished	Serum progesterone
Joag-unpublished	245	1	Ptid-245_Visit-1	Luteal	Luteal	17.457	239	24	18	None	38	Negative	0	3.9	Eligible	Eligible	Eligible	IL6	728.9	3569	IL6	In	NA	9.509577090197963	Menstrual cup	MSD	Unpublished	Serum progesterone
Joag-unpublished	254	1	Ptid-254_Visit-1	Luteal	Luteal	14.687	141	22	18	None	21	Negative	0	4.3	Eligible	Eligible	Eligible	IL6	341.3	3569	IL6	In	NA	8.414896604211503	Menstrual cup	MSD	Unpublished	Serum progesterone
Joag-unpublished	330	1	Ptid-330_Visit-1	Follicular	Luteal	0.441	25	25	22	None	30	Negative	1	4.7	Eligible	Eligible	Eligible	IL6	304	3569	IL6	In	NA	8.247927513443585	Menstrual cup	MSD	Unpublished	Serum progesterone
Joag-unpublished	521	1	Ptid-521_Visit-1	Luteal	Luteal	9.206	123	21	16	None	33	Negative	0	4.3	Eligible	Eligible	Eligible	IL6	580	3569	IL6	In	NA	9.179909090014934	Menstrual cup	MSD	Unpublished	Serum progesterone
Joag-unpublished	527	1	Ptid-527_Visit-1	Luteal	Luteal	3.747	71	21	18	None	42	Negative	1.5	4.7	Eligible	Eligible	Eligible	IL6	432.1	3569	IL6	In	NA	8.755221420702371	Menstrual cup	MSD	Unpublished	Serum progesterone
Joag-unpublished	522	1	Ptid-522_Visit-1	Luteal	Luteal	3.8	52	25	23	None	29	Intermediate	4	4.7	Eligible	Eligible	Eligible	IL6	1518.6	3569	IL6	In	NA	10.568526197944477	Menstrual cup	MSD	Unpublished	Serum progesterone
Joag-unpublished	132	1	Ptid-132_Visit-1	Follicular	Follicular	0.081	166	21	17	None	26	Negative	0.5	4.9	Eligible	Eligible	Eligible	IL6	4575.1	3569	IL6	In	NA	12.159587562031968	Menstrual cup	MSD	Unpublished	Serum progesterone
Joag-unpublished	377	1	Ptid-377_Visit-1	Follicular	Luteal	0.025	59	24	20	DMPA	24	Intermediate	4	4.3	Eligible	Ineligible - use of hormonal contraception or IUD	Ineligible - use of hormonal contraception or IUD	IL6	21079.2	3569	IL6	In	NA	14.363532494250679	Menstrual cup	MSD	Unpublished	Serum progesterone
Joag-unpublished	165	1	Ptid-165_Visit-1	Follicular	Other	0.063	10	13	9	DMPA	23	Negative	0	3.9	Ineligible - use of hormonal contraception or IUD	Ineligible - use of hormonal contraception or IUD	Ineligible - use of hormonal contraception or IUD	IL6	3310.5	3569	IL6	In	NA	11.69283341500077	Menstrual cup	MSD	Unpublished	Serum progesterone
Joag-unpublished	86	2	Ptid-86_Visit-2	Luteal	Luteal	18.042	192	22	20	None	27	Negative	1	4.3	Eligible	Eligible	Eligible	IL6	5496.3	3569	IL6	In	NA	12.4242450363982	Menstrual cup	MSD	Unpublished	Serum progesterone
Joag-unpublished	93	2	Ptid-93_Visit-2	Luteal	Luteal	9.304	226	21	17	None	23	Negative	0	3.9	Eligible	Eligible	Eligible	IL6	80.9	3569	IL6	In	NA	6.338067797542616	Menstrual cup	MSD	Unpublished	Serum progesterone
Joag-unpublished	216	2	Ptid-216_Visit-2	Luteal	Luteal	17.809	107	21	18	None	19	Negative	0	4.3	Eligible	Eligible	Eligible	IL6	5637.9	3569	IL6	In	NA	12.460942173570148	Menstrual cup	MSD	Unpublished	Serum progesterone
Joag-unpublished	218	2	Ptid-218_Visit-2	Other	Luteal	1.879	36	21	16	None	26	Negative	0	4.3	Eligible	Ineligible - serum progesterone outside of allowed windows	Ineligible - serum progesterone outside of allowed windows	IL6	40.45	3569	IL6	Below	NA	5.338067797542616	Menstrual cup	MSD	Unpublished	Serum progesterone
Joag-unpublished	270	2	Ptid-270_Visit-2	Follicular	Luteal	0.063	45	19	16	None	24	Negative	0	3.9	Eligible	Eligible	Eligible	IL6	290.2	3569	IL6	In	NA	8.180903709179383	Menstrual cup	MSD	Unpublished	Serum progesterone
Joag-unpublished	274	2	Ptid-274_Visit-2	Luteal	Luteal	20.335	114	NA	NA	None	23	Positive	7.5	5.1	Eligible	Eligible	Eligible	IL6	153.2	3569	IL6	In	NA	7.259272487037594	Menstrual cup	MSD	Unpublished	Serum progesterone
Joag-unpublished	535	2	Ptid-535_Visit-2	Luteal	Luteal	8.353	94	18	14	None	21	Intermediate	6	5.5	Eligible	Eligible	Eligible	IL6	187.2	3569	IL6	In	NA	7.548436624696042	Menstrual cup	MSD	Unpublished	Serum progesterone
Joag-unpublished	558	2	Ptid-558_Visit-2	Other	Luteal	2.513	147	24	19	None	26	Negative	0	4.3	Eligible	Ineligible - serum progesterone outside of allowed windows	Ineligible - serum progesterone outside of allowed windows	IL6	3168.1	3569	IL6	In	NA	11.62940215897707	Menstrual cup	MSD	Unpublished	Serum progesterone
Joag-unpublished	214	2	Ptid-214_Visit-2	Luteal	Luteal	15.125	175	21	18	None	20	Negative	0	3.9	Eligible	Eligible	Eligible	IL6	40.45	3569	IL6	Below	NA	5.338067797542616	Menstrual cup	MSD	Unpublished	Serum progesterone
Joag-unpublished	152	2	Ptid-152_Visit-2	Follicular	Follicular	0.059	40	7	3	None	26	Positive	7	4.7	Eligible	Eligible	Eligible	IL6	10370.7	3569	IL6	In	NA	13.34022565580717	Menstrual cup	MSD	Unpublished	Serum progesterone
Joag-unpublished	198	2	Ptid-198_Visit-2	Follicular	Follicular	0.069	35	11	7	None	22	Negative	0	3.9	Eligible	Eligible	Eligible	IL6	283.1	3569	IL6	In	NA	8.145167939018386	Menstrual cup	MSD	Unpublished	Serum progesterone
Joag-unpublished	245	2	Ptid-245_Visit-2	Follicular	Follicular	0.043	420	8	2	None	38	Negative	0	4.3	Eligible	Eligible	Eligible	IL6	837.5	3569	IL6	In	NA	9.709945380232497	Menstrual cup	MSD	Unpublished	Serum progesterone
Joag-unpublished	254	2	Ptid-254_Visit-2	Follicular	Follicular	0.047	25	6	2	None	21	Negative	0	3.9	Eligible	Eligible	Eligible	IL6	519.3	3569	IL6	In	NA	9.020424415200432	Menstrual cup	MSD	Unpublished	Serum progesterone
Joag-unpublished	330	2	Ptid-330_Visit-2	Follicular	Follicular	0.039	84	6	4	None	30	Negative	0	3.9	Eligible	Eligible	Eligible	IL6	110.1	3569	IL6	In	NA	6.782670658677007	Menstrual cup	MSD	Unpublished	Serum progesterone
Joag-unpublished	521	2	Ptid-521_Visit-2	Follicular	Follicular	0.042	55	4	1	None	33	Negative	3	5.5	Eligible	Eligible	Eligible	IL6	3491.9	3569	IL6	In	NA	11.769796528746896	Menstrual cup	MSD	Unpublished	Serum progesterone
Joag-unpublished	527	2	Ptid-527_Visit-2	Follicular	Follicular	0.308	10	8	5	None	42	Negative	2	7.5	Eligible	Eligible	Eligible	IL6	54424.5	3569	IL6	In	NA	15.731968627928316	Menstrual cup	MSD	Unpublished	Serum progesterone
Joag-unpublished	522	2	Ptid-522_Visit-2	Follicular	Follicular	0.039	29	9	7	None	29	Intermediate	5	4.7	Eligible	Eligible	Eligible	IL6	3719.9	3569	IL6	In	NA	11.861048123349365	Menstrual cup	MSD	Unpublished	Serum progesterone
Joag-unpublished	132	2	Ptid-132_Visit-2	Follicular	Luteal	0.079	32	6	3	None	26	Negative	1.5	5.9	Eligible	Eligible	Eligible	IL6	619.7	3569	IL6	In	NA	9.275426158084247	Menstrual cup	MSD	Unpublished	Serum progesterone
Joag-unpublished	377	2	Ptid-377_Visit-2	Follicular	Follicular	0.077	134	7	4	DMPA	24	Negative	0	4.7	Eligible	Ineligible - use of hormonal contraception or IUD	Ineligible - use of hormonal contraception or IUD	IL6	4174.6	3569	IL6	In	NA	12.027422253347561	Menstrual cup	MSD	Unpublished	Serum progesterone
Joag-unpublished	165	2	Ptid-165_Visit-2	Follicular	Other	0.026	10	15	7	DMPA	23	Negative	0	4.3	Ineligible - use of hormonal contraception or IUD	Ineligible - use of hormonal contraception or IUD	Ineligible - use of hormonal contraception or IUD	IL6	3367.7	3569	IL6	In	NA	11.717547911252463	Menstrual cup	MSD	Unpublished	Serum progesterone
Joag-unpublished	86	1	Ptid-86_Visit-1	Follicular	Follicular	0.048	102	9	7	None	27	Negative	0	5.5	Eligible	Eligible	Eligible	IP10	97284	3627	CXCL10	In	NA	16.569914928453525	Menstrual cup	MSD	Unpublished	Serum progesterone
Joag-unpublished	93	1	Ptid-93_Visit-1	Follicular	Follicular	0.064	32	7	3	None	23	Negative	0	4.7	Eligible	Eligible	Eligible	IP10	2056.7	3627	CXCL10	In	NA	11.006115655541715	Menstrual cup	MSD	Unpublished	Serum progesterone
Joag-unpublished	216	1	Ptid-216_Visit-1	Follicular	Follicular	0.051	42	8	5	None	19	Negative	0	5.5	Eligible	Eligible	Eligible	IP10	1158.1	3627	CXCL10	In	NA	10.177544117674206	Menstrual cup	MSD	Unpublished	Serum progesterone
Joag-unpublished	218	1	Ptid-218_Visit-1	Follicular	Follicular	0.029	123	6	3	None	26	Negative	0	3.9	Eligible	Eligible	Eligible	IP10	1049.5	3627	CXCL10	In	NA	10.035486451292154	Menstrual cup	MSD	Unpublished	Serum progesterone
Joag-unpublished	270	1	Ptid-270_Visit-1	Other	Follicular	NA	NA	4	1	None	24	Negative	0	3.9	Eligible	Ineligible - no menstrual cycle information	Ineligible - no menstrual cycle information	IP10	1833.1	3627	CXCL10	In	NA	10.840069775160122	Menstrual cup	MSD	Unpublished	Serum progesterone
Joag-unpublished	274	1	Ptid-274_Visit-1	Follicular	Follicular	0.032	32	6	3	None	23	Positive	8	5.5	Eligible	Eligible	Eligible	IP10	50.35	3627	CXCL10	Below	NA	5.653919873119422	Menstrual cup	MSD	Unpublished	Serum progesterone
Joag-unpublished	535	1	Ptid-535_Visit-1	Follicular	Follicular	0.102	32	5	2	None	21	Positive	7	4.7	Eligible	Eligible	Eligible	IP10	434.1	3627	CXCL10	In	NA	8.76188361236552	Menstrual cup	MSD	Unpublished	Serum progesterone
Joag-unpublished	558	1	Ptid-558_Visit-1	Follicular	Follicular	0.066	53	12	7	None	26	Negative	0	4.3	Eligible	Eligible	Eligible	IP10	100.7	3627	CXCL10	In	NA	6.653919873119422	Menstrual cup	MSD	Unpublished	Serum progesterone
Joag-unpublished	214	1	Ptid-214_Visit-1	Follicular	Follicular	0.079	25	7	4	None	20	Negative	0	4.3	Eligible	Eligible	Eligible	IP10	996.4	3627	CXCL10	In	NA	9.960581211353475	Menstrual cup	MSD	Unpublished	Serum progesterone
Joag-unpublished	152	1	Ptid-152_Visit-1	Luteal	Luteal	10.829	111	18	14	None	26	Negative	1	4.7	Eligible	Eligible	Eligible	IP10	1184.3	3627	CXCL10	In	NA	10.20981886705578	Menstrual cup	MSD	Unpublished	Serum progesterone
Joag-unpublished	198	1	Ptid-198_Visit-1	Follicular	Luteal	0.069	18	22	20	None	22	Negative	2	5.9	Eligible	Eligible	Eligible	IP10	2366.9	3627	CXCL10	In	NA	11.208783039086244	Menstrual cup	MSD	Unpublished	Serum progesterone
Joag-unpublished	245	1	Ptid-245_Visit-1	Luteal	Luteal	17.457	239	24	18	None	38	Negative	0	3.9	Eligible	Eligible	Eligible	IP10	2145.6	3627	CXCL10	In	NA	11.06716542701711	Menstrual cup	MSD	Unpublished	Serum progesterone
Joag-unpublished	254	1	Ptid-254_Visit-1	Luteal	Luteal	14.687	141	22	18	None	21	Negative	0	4.3	Eligible	Eligible	Eligible	IP10	1058.7	3627	CXCL10	In	NA	10.048078120613518	Menstrual cup	MSD	Unpublished	Serum progesterone
Joag-unpublished	330	1	Ptid-330_Visit-1	Follicular	Luteal	0.441	25	25	22	None	30	Negative	1	4.7	Eligible	Eligible	Eligible	IP10	22849.6	3627	CXCL10	In	NA	14.479881289556321	Menstrual cup	MSD	Unpublished	Serum progesterone
Joag-unpublished	521	1	Ptid-521_Visit-1	Luteal	Luteal	9.206	123	21	16	None	33	Negative	0	4.3	Eligible	Eligible	Eligible	IP10	1550.6	3627	CXCL10	In	NA	10.598610854696425	Menstrual cup	MSD	Unpublished	Serum progesterone
Joag-unpublished	527	1	Ptid-527_Visit-1	Luteal	Luteal	3.747	71	21	18	None	42	Negative	1.5	4.7	Eligible	Eligible	Eligible	IP10	902.3	3627	CXCL10	In	NA	9.817463375531892	Menstrual cup	MSD	Unpublished	Serum progesterone
Joag-unpublished	522	1	Ptid-522_Visit-1	Luteal	Luteal	3.8	52	25	23	None	29	Intermediate	4	4.7	Eligible	Eligible	Eligible	IP10	1028.5	3627	CXCL10	In	NA	10.006326078524934	Menstrual cup	MSD	Unpublished	Serum progesterone
Joag-unpublished	132	1	Ptid-132_Visit-1	Follicular	Follicular	0.081	166	21	17	None	26	Negative	0.5	4.9	Eligible	Eligible	Eligible	IP10	3530.3	3627	CXCL10	In	NA	11.78557507159254	Menstrual cup	MSD	Unpublished	Serum progesterone
Joag-unpublished	377	1	Ptid-377_Visit-1	Follicular	Luteal	0.025	59	24	20	DMPA	24	Intermediate	4	4.3	Eligible	Ineligible - use of hormonal contraception or IUD	Ineligible - use of hormonal contraception or IUD	IP10	3089.9	3627	CXCL10	In	NA	11.593344432876334	Menstrual cup	MSD	Unpublished	Serum progesterone
Joag-unpublished	165	1	Ptid-165_Visit-1	Follicular	Other	0.063	10	13	9	DMPA	23	Negative	0	3.9	Ineligible - use of hormonal contraception or IUD	Ineligible - use of hormonal contraception or IUD	Ineligible - use of hormonal contraception or IUD	IP10	867.3	3627	CXCL10	In	NA	9.760387299310842	Menstrual cup	MSD	Unpublished	Serum progesterone
Joag-unpublished	86	2	Ptid-86_Visit-2	Luteal	Luteal	18.042	192	22	20	None	27	Negative	1	4.3	Eligible	Eligible	Eligible	IP10	66487.2	3627	CXCL10	In	NA	16.02078900175759	Menstrual cup	MSD	Unpublished	Serum progesterone
Joag-unpublished	93	2	Ptid-93_Visit-2	Luteal	Luteal	9.304	226	21	17	None	23	Negative	0	3.9	Eligible	Eligible	Eligible	IP10	994	3627	CXCL10	In	NA	9.957102041562287	Menstrual cup	MSD	Unpublished	Serum progesterone
Joag-unpublished	216	2	Ptid-216_Visit-2	Luteal	Luteal	17.809	107	21	18	None	19	Negative	0	4.3	Eligible	Eligible	Eligible	IP10	691.3	3627	CXCL10	In	NA	9.433168115419818	Menstrual cup	MSD	Unpublished	Serum progesterone
Joag-unpublished	218	2	Ptid-218_Visit-2	Other	Luteal	1.879	36	21	16	None	26	Negative	0	4.3	Eligible	Ineligible - serum progesterone outside of allowed windows	Ineligible - serum progesterone outside of allowed windows	IP10	198.1	3627	CXCL10	In	NA	7.630085070002124	Menstrual cup	MSD	Unpublished	Serum progesterone
Joag-unpublished	270	2	Ptid-270_Visit-2	Follicular	Luteal	0.063	45	19	16	None	24	Negative	0	3.9	Eligible	Eligible	Eligible	IP10	1476.5	3627	CXCL10	In	NA	10.527965641133955	Menstrual cup	MSD	Unpublished	Serum progesterone
Joag-unpublished	274	2	Ptid-274_Visit-2	Luteal	Luteal	20.335	114	NA	NA	None	23	Positive	7.5	5.1	Eligible	Eligible	Eligible	IP10	50.35	3627	CXCL10	Below	NA	5.653919873119422	Menstrual cup	MSD	Unpublished	Serum progesterone
Joag-unpublished	535	2	Ptid-535_Visit-2	Luteal	Luteal	8.353	94	18	14	None	21	Intermediate	6	5.5	Eligible	Eligible	Eligible	IP10	50.35	3627	CXCL10	Below	NA	5.653919873119422	Menstrual cup	MSD	Unpublished	Serum progesterone
Joag-unpublished	558	2	Ptid-558_Visit-2	Other	Luteal	2.513	147	24	19	None	26	Negative	0	4.3	Eligible	Ineligible - serum progesterone outside of allowed windows	Ineligible - serum progesterone outside of allowed windows	IP10	244.5	3627	CXCL10	In	NA	7.933690654952234	Menstrual cup	MSD	Unpublished	Serum progesterone
Joag-unpublished	214	2	Ptid-214_Visit-2	Luteal	Luteal	15.125	175	21	18	None	20	Negative	0	3.9	Eligible	Eligible	Eligible	IP10	1103.4	3627	CXCL10	In	NA	10.107740170245732	Menstrual cup	MSD	Unpublished	Serum progesterone
Joag-unpublished	152	2	Ptid-152_Visit-2	Follicular	Follicular	0.059	40	7	3	None	26	Positive	7	4.7	Eligible	Eligible	Eligible	IP10	4133.2	3627	CXCL10	In	NA	12.0130434601401	Menstrual cup	MSD	Unpublished	Serum progesterone
Joag-unpublished	198	2	Ptid-198_Visit-2	Follicular	Follicular	0.069	35	11	7	None	22	Negative	0	3.9	Eligible	Eligible	Eligible	IP10	1972.3	3627	CXCL10	In	NA	10.94566329661831	Menstrual cup	MSD	Unpublished	Serum progesterone
Joag-unpublished	245	2	Ptid-245_Visit-2	Follicular	Follicular	0.043	420	8	2	None	38	Negative	0	4.3	Eligible	Eligible	Eligible	IP10	5905.2	3627	CXCL10	In	NA	12.527770206963933	Menstrual cup	MSD	Unpublished	Serum progesterone
Joag-unpublished	254	2	Ptid-254_Visit-2	Follicular	Follicular	0.047	25	6	2	None	21	Negative	0	3.9	Eligible	Eligible	Eligible	IP10	2935.9	3627	CXCL10	In	NA	11.519587113891902	Menstrual cup	MSD	Unpublished	Serum progesterone
Joag-unpublished	330	2	Ptid-330_Visit-2	Follicular	Follicular	0.039	84	6	4	None	30	Negative	0	3.9	Eligible	Eligible	Eligible	IP10	1659.9	3627	CXCL10	In	NA	10.696880614276619	Menstrual cup	MSD	Unpublished	Serum progesterone
Joag-unpublished	521	2	Ptid-521_Visit-2	Follicular	Follicular	0.042	55	4	1	None	33	Negative	3	5.5	Eligible	Eligible	Eligible	IP10	11901.3	3627	CXCL10	In	NA	13.538831549815201	Menstrual cup	MSD	Unpublished	Serum progesterone
Joag-unpublished	527	2	Ptid-527_Visit-2	Follicular	Follicular	0.308	10	8	5	None	42	Negative	2	7.5	Eligible	Eligible	Eligible	IP10	73008.3	3627	CXCL10	In	NA	16.155772866667533	Menstrual cup	MSD	Unpublished	Serum progesterone
Joag-unpublished	522	2	Ptid-522_Visit-2	Follicular	Follicular	0.039	29	9	7	None	29	Intermediate	5	4.7	Eligible	Eligible	Eligible	IP10	4328.1	3627	CXCL10	In	NA	12.079518117430654	Menstrual cup	MSD	Unpublished	Serum progesterone
Joag-unpublished	132	2	Ptid-132_Visit-2	Follicular	Luteal	0.079	32	6	3	None	26	Negative	1.5	5.9	Eligible	Eligible	Eligible	IP10	1299.8	3627	CXCL10	In	NA	10.344073937757537	Menstrual cup	MSD	Unpublished	Serum progesterone
Joag-unpublished	377	2	Ptid-377_Visit-2	Follicular	Follicular	0.077	134	7	4	DMPA	24	Negative	0	4.7	Eligible	Ineligible - use of hormonal contraception or IUD	Ineligible - use of hormonal contraception or IUD	IP10	11398.4	3627	CXCL10	In	NA	13.476543706214256	Menstrual cup	MSD	Unpublished	Serum progesterone
Joag-unpublished	165	2	Ptid-165_Visit-2	Follicular	Other	0.026	10	15	7	DMPA	23	Negative	0	4.3	Ineligible - use of hormonal contraception or IUD	Ineligible - use of hormonal contraception or IUD	Ineligible - use of hormonal contraception or IUD	IP10	2596.6	3627	CXCL10	In	NA	11.342408072085101	Menstrual cup	MSD	Unpublished	Serum progesterone
Joag-unpublished	86	1	Ptid-86_Visit-1	Follicular	Follicular	0.048	102	9	7	None	27	Negative	0	5.5	Eligible	Eligible	Eligible	MIP1b	1036.5	6351	CCL4	In	NA	10.017504401109415	Menstrual cup	MSD	Unpublished	Serum progesterone
Joag-unpublished	93	1	Ptid-93_Visit-1	Follicular	Follicular	0.064	32	7	3	None	23	Negative	0	4.7	Eligible	Eligible	Eligible	MIP1b	717.8	6351	CCL4	In	NA	9.487438112928714	Menstrual cup	MSD	Unpublished	Serum progesterone
Joag-unpublished	216	1	Ptid-216_Visit-1	Follicular	Follicular	0.051	42	8	5	None	19	Negative	0	5.5	Eligible	Eligible	Eligible	MIP1b	2710.1	6351	CCL4	In	NA	11.404130371238413	Menstrual cup	MSD	Unpublished	Serum progesterone
Joag-unpublished	218	1	Ptid-218_Visit-1	Follicular	Follicular	0.029	123	6	3	None	26	Negative	0	3.9	Eligible	Eligible	Eligible	MIP1b	90.1	6351	CCL4	In	NA	6.493455200926176	Menstrual cup	MSD	Unpublished	Serum progesterone
Joag-unpublished	270	1	Ptid-270_Visit-1	Other	Follicular	NA	NA	4	1	None	24	Negative	0	3.9	Eligible	Ineligible - no menstrual cycle information	Ineligible - no menstrual cycle information	MIP1b	41.65	6351	CCL4	Below	NA	5.380244590478185	Menstrual cup	MSD	Unpublished	Serum progesterone
Joag-unpublished	274	1	Ptid-274_Visit-1	Follicular	Follicular	0.032	32	6	3	None	23	Positive	8	5.5	Eligible	Eligible	Eligible	MIP1b	41.65	6351	CCL4	Below	NA	5.380244590478185	Menstrual cup	MSD	Unpublished	Serum progesterone
Joag-unpublished	535	1	Ptid-535_Visit-1	Follicular	Follicular	0.102	32	5	2	None	21	Positive	7	4.7	Eligible	Eligible	Eligible	MIP1b	2057.5	6351	CCL4	In	NA	11.006676715308988	Menstrual cup	MSD	Unpublished	Serum progesterone
Joag-unpublished	558	1	Ptid-558_Visit-1	Follicular	Follicular	0.066	53	12	7	None	26	Negative	0	4.3	Eligible	Eligible	Eligible	MIP1b	612.2	6351	CCL4	In	NA	9.257859234639628	Menstrual cup	MSD	Unpublished	Serum progesterone
Joag-unpublished	214	1	Ptid-214_Visit-1	Follicular	Follicular	0.079	25	7	4	None	20	Negative	0	4.3	Eligible	Eligible	Eligible	MIP1b	41.65	6351	CCL4	Below	NA	5.380244590478185	Menstrual cup	MSD	Unpublished	Serum progesterone
Joag-unpublished	152	1	Ptid-152_Visit-1	Luteal	Luteal	10.829	111	18	14	None	26	Negative	1	4.7	Eligible	Eligible	Eligible	MIP1b	238	6351	CCL4	In	NA	7.894817763307944	Menstrual cup	MSD	Unpublished	Serum progesterone
Joag-unpublished	198	1	Ptid-198_Visit-1	Follicular	Luteal	0.069	18	22	20	None	22	Negative	2	5.9	Eligible	Eligible	Eligible	MIP1b	560.8	6351	CCL4	In	NA	9.13134253912326	Menstrual cup	MSD	Unpublished	Serum progesterone
Joag-unpublished	245	1	Ptid-245_Visit-1	Luteal	Luteal	17.457	239	24	18	None	38	Negative	0	3.9	Eligible	Eligible	Eligible	MIP1b	94.7	6351	CCL4	In	NA	6.565292520581023	Menstrual cup	MSD	Unpublished	Serum progesterone
Joag-unpublished	254	1	Ptid-254_Visit-1	Luteal	Luteal	14.687	141	22	18	None	21	Negative	0	4.3	Eligible	Eligible	Eligible	MIP1b	41.65	6351	CCL4	Below	NA	5.380244590478185	Menstrual cup	MSD	Unpublished	Serum progesterone
Joag-unpublished	330	1	Ptid-330_Visit-1	Follicular	Luteal	0.441	25	25	22	None	30	Negative	1	4.7	Eligible	Eligible	Eligible	MIP1b	809.9	6351	CCL4	In	NA	9.661599976277731	Menstrual cup	MSD	Unpublished	Serum progesterone
Joag-unpublished	521	1	Ptid-521_Visit-1	Luteal	Luteal	9.206	123	21	16	None	33	Negative	0	4.3	Eligible	Eligible	Eligible	MIP1b	449	6351	CCL4	In	NA	8.810571634741146	Menstrual cup	MSD	Unpublished	Serum progesterone
Joag-unpublished	527	1	Ptid-527_Visit-1	Luteal	Luteal	3.747	71	21	18	None	42	Negative	1.5	4.7	Eligible	Eligible	Eligible	MIP1b	209.4	6351	CCL4	In	NA	7.710117632043446	Menstrual cup	MSD	Unpublished	Serum progesterone
Joag-unpublished	522	1	Ptid-522_Visit-1	Luteal	Luteal	3.8	52	25	23	None	29	Intermediate	4	4.7	Eligible	Eligible	Eligible	MIP1b	665.3	6351	CCL4	In	NA	9.377861223494774	Menstrual cup	MSD	Unpublished	Serum progesterone
Joag-unpublished	132	1	Ptid-132_Visit-1	Follicular	Follicular	0.081	166	21	17	None	26	Negative	0.5	4.9	Eligible	Eligible	Eligible	MIP1b	986.6	6351	CCL4	In	NA	9.94632147710713	Menstrual cup	MSD	Unpublished	Serum progesterone
Joag-unpublished	377	1	Ptid-377_Visit-1	Follicular	Luteal	0.025	59	24	20	DMPA	24	Intermediate	4	4.3	Eligible	Ineligible - use of hormonal contraception or IUD	Ineligible - use of hormonal contraception or IUD	MIP1b	9914.6	6351	CCL4	In	NA	13.275338853419067	Menstrual cup	MSD	Unpublished	Serum progesterone
Joag-unpublished	165	1	Ptid-165_Visit-1	Follicular	Other	0.063	10	13	9	DMPA	23	Negative	0	3.9	Ineligible - use of hormonal contraception or IUD	Ineligible - use of hormonal contraception or IUD	Ineligible - use of hormonal contraception or IUD	MIP1b	287.2	6351	CCL4	In	NA	8.16591193893569	Menstrual cup	MSD	Unpublished	Serum progesterone
Joag-unpublished	86	2	Ptid-86_Visit-2	Luteal	Luteal	18.042	192	22	20	None	27	Negative	1	4.3	Eligible	Eligible	Eligible	MIP1b	580	6351	CCL4	In	NA	9.179909090014934	Menstrual cup	MSD	Unpublished	Serum progesterone
Joag-unpublished	93	2	Ptid-93_Visit-2	Luteal	Luteal	9.304	226	21	17	None	23	Negative	0	3.9	Eligible	Eligible	Eligible	MIP1b	41.65	6351	CCL4	Below	NA	5.380244590478185	Menstrual cup	MSD	Unpublished	Serum progesterone
Joag-unpublished	216	2	Ptid-216_Visit-2	Luteal	Luteal	17.809	107	21	18	None	19	Negative	0	4.3	Eligible	Eligible	Eligible	MIP1b	645.4	6351	CCL4	In	NA	9.334049767599579	Menstrual cup	MSD	Unpublished	Serum progesterone
Joag-unpublished	218	2	Ptid-218_Visit-2	Other	Luteal	1.879	36	21	16	None	26	Negative	0	4.3	Eligible	Ineligible - serum progesterone outside of allowed windows	Ineligible - serum progesterone outside of allowed windows	MIP1b	41.65	6351	CCL4	Below	NA	5.380244590478185	Menstrual cup	MSD	Unpublished	Serum progesterone
Joag-unpublished	270	2	Ptid-270_Visit-2	Follicular	Luteal	0.063	45	19	16	None	24	Negative	0	3.9	Eligible	Eligible	Eligible	MIP1b	134.2	6351	CCL4	In	NA	7.068240861312821	Menstrual cup	MSD	Unpublished	Serum progesterone
Joag-unpublished	274	2	Ptid-274_Visit-2	Luteal	Luteal	20.335	114	NA	NA	None	23	Positive	7.5	5.1	Eligible	Eligible	Eligible	MIP1b	41.65	6351	CCL4	Below	NA	5.380244590478185	Menstrual cup	MSD	Unpublished	Serum progesterone
Joag-unpublished	535	2	Ptid-535_Visit-2	Luteal	Luteal	8.353	94	18	14	None	21	Intermediate	6	5.5	Eligible	Eligible	Eligible	MIP1b	141.8	6351	CCL4	In	NA	7.147713722352154	Menstrual cup	MSD	Unpublished	Serum progesterone
Joag-unpublished	558	2	Ptid-558_Visit-2	Other	Luteal	2.513	147	24	19	None	26	Negative	0	4.3	Eligible	Ineligible - serum progesterone outside of allowed windows	Ineligible - serum progesterone outside of allowed windows	MIP1b	529	6351	CCL4	In	NA	9.047123912114026	Menstrual cup	MSD	Unpublished	Serum progesterone
Joag-unpublished	214	2	Ptid-214_Visit-2	Luteal	Luteal	15.125	175	21	18	None	20	Negative	0	3.9	Eligible	Eligible	Eligible	MIP1b	41.65	6351	CCL4	Below	NA	5.380244590478185	Menstrual cup	MSD	Unpublished	Serum progesterone
Joag-unpublished	152	2	Ptid-152_Visit-2	Follicular	Follicular	0.059	40	7	3	None	26	Positive	7	4.7	Eligible	Eligible	Eligible	MIP1b	2933.7	6351	CCL4	In	NA	11.518505633300862	Menstrual cup	MSD	Unpublished	Serum progesterone
Joag-unpublished	198	2	Ptid-198_Visit-2	Follicular	Follicular	0.069	35	11	7	None	22	Negative	0	3.9	Eligible	Eligible	Eligible	MIP1b	41.65	6351	CCL4	Below	NA	5.380244590478185	Menstrual cup	MSD	Unpublished	Serum progesterone
Joag-unpublished	245	2	Ptid-245_Visit-2	Follicular	Follicular	0.043	420	8	2	None	38	Negative	0	4.3	Eligible	Eligible	Eligible	MIP1b	368.9	6351	CCL4	In	NA	8.527085978807456	Menstrual cup	MSD	Unpublished	Serum progesterone
Joag-unpublished	254	2	Ptid-254_Visit-2	Follicular	Follicular	0.047	25	6	2	None	21	Negative	0	3.9	Eligible	Eligible	Eligible	MIP1b	83.3	6351	CCL4	In	NA	6.380244590478185	Menstrual cup	MSD	Unpublished	Serum progesterone
Joag-unpublished	330	2	Ptid-330_Visit-2	Follicular	Follicular	0.039	84	6	4	None	30	Negative	0	3.9	Eligible	Eligible	Eligible	MIP1b	166.1	6351	CCL4	In	NA	7.375908263075014	Menstrual cup	MSD	Unpublished	Serum progesterone
Joag-unpublished	521	2	Ptid-521_Visit-2	Follicular	Follicular	0.042	55	4	1	None	33	Negative	3	5.5	Eligible	Eligible	Eligible	MIP1b	1906.9	6351	CCL4	In	NA	10.897013473731294	Menstrual cup	MSD	Unpublished	Serum progesterone
Joag-unpublished	527	2	Ptid-527_Visit-2	Follicular	Follicular	0.308	10	8	5	None	42	Negative	2	7.5	Eligible	Eligible	Eligible	MIP1b	5497.2	6351	CCL4	In	NA	12.424481253351802	Menstrual cup	MSD	Unpublished	Serum progesterone
Joag-unpublished	522	2	Ptid-522_Visit-2	Follicular	Follicular	0.039	29	9	7	None	29	Intermediate	5	4.7	Eligible	Eligible	Eligible	MIP1b	1893.1	6351	CCL4	In	NA	10.886534905790139	Menstrual cup	MSD	Unpublished	Serum progesterone
Joag-unpublished	132	2	Ptid-132_Visit-2	Follicular	Luteal	0.079	32	6	3	None	26	Negative	1.5	5.9	Eligible	Eligible	Eligible	MIP1b	340.2	6351	CCL4	In	NA	8.410239330776022	Menstrual cup	MSD	Unpublished	Serum progesterone
Joag-unpublished	377	2	Ptid-377_Visit-2	Follicular	Follicular	0.077	134	7	4	DMPA	24	Negative	0	4.7	Eligible	Ineligible - use of hormonal contraception or IUD	Ineligible - use of hormonal contraception or IUD	MIP1b	3240	6351	CCL4	In	NA	11.661778097771988	Menstrual cup	MSD	Unpublished	Serum progesterone
Joag-unpublished	165	2	Ptid-165_Visit-2	Follicular	Other	0.026	10	15	7	DMPA	23	Negative	0	4.3	Ineligible - use of hormonal contraception or IUD	Ineligible - use of hormonal contraception or IUD	Ineligible - use of hormonal contraception or IUD	MIP1b	330.8	6351	CCL4	In	NA	8.369815424283912	Menstrual cup	MSD	Unpublished	Serum progesterone
Joag-unpublished	86	1	Ptid-86_Visit-1	Follicular	Follicular	0.048	102	9	7	None	27	Negative	0	5.5	Eligible	Eligible	Eligible	TNFa	183.4	7124	TNF	In	NA	7.518849828707692	Menstrual cup	MSD	Unpublished	Serum progesterone
Joag-unpublished	93	1	Ptid-93_Visit-1	Follicular	Follicular	0.064	32	7	3	None	23	Negative	0	4.7	Eligible	Eligible	Eligible	TNFa	6	7124	TNF	Below	NA	2.584962500721156	Menstrual cup	MSD	Unpublished	Serum progesterone
Joag-unpublished	216	1	Ptid-216_Visit-1	Follicular	Follicular	0.051	42	8	5	None	19	Negative	0	5.5	Eligible	Eligible	Eligible	TNFa	49	7124	TNF	In	NA	5.614709844115208	Menstrual cup	MSD	Unpublished	Serum progesterone
Joag-unpublished	218	1	Ptid-218_Visit-1	Follicular	Follicular	0.029	123	6	3	None	26	Negative	0	3.9	Eligible	Eligible	Eligible	TNFa	12	7124	TNF	In	NA	3.584962500721156	Menstrual cup	MSD	Unpublished	Serum progesterone
Joag-unpublished	270	1	Ptid-270_Visit-1	Other	Follicular	NA	NA	4	1	None	24	Negative	0	3.9	Eligible	Ineligible - no menstrual cycle information	Ineligible - no menstrual cycle information	TNFa	6	7124	TNF	Below	NA	2.584962500721156	Menstrual cup	MSD	Unpublished	Serum progesterone
Joag-unpublished	274	1	Ptid-274_Visit-1	Follicular	Follicular	0.032	32	6	3	None	23	Positive	8	5.5	Eligible	Eligible	Eligible	TNFa	6	7124	TNF	Below	NA	2.584962500721156	Menstrual cup	MSD	Unpublished	Serum progesterone
Joag-unpublished	535	1	Ptid-535_Visit-1	Follicular	Follicular	0.102	32	5	2	None	21	Positive	7	4.7	Eligible	Eligible	Eligible	TNFa	18.7	7124	TNF	In	NA	4.224966365000275	Menstrual cup	MSD	Unpublished	Serum progesterone
Joag-unpublished	558	1	Ptid-558_Visit-1	Follicular	Follicular	0.066	53	12	7	None	26	Negative	0	4.3	Eligible	Eligible	Eligible	TNFa	6	7124	TNF	Below	NA	2.584962500721156	Menstrual cup	MSD	Unpublished	Serum progesterone
Joag-unpublished	214	1	Ptid-214_Visit-1	Follicular	Follicular	0.079	25	7	4	None	20	Negative	0	4.3	Eligible	Eligible	Eligible	TNFa	6	7124	TNF	Below	NA	2.584962500721156	Menstrual cup	MSD	Unpublished	Serum progesterone
Joag-unpublished	152	1	Ptid-152_Visit-1	Luteal	Luteal	10.829	111	18	14	None	26	Negative	1	4.7	Eligible	Eligible	Eligible	TNFa	6	7124	TNF	Below	NA	2.584962500721156	Menstrual cup	MSD	Unpublished	Serum progesterone
Joag-unpublished	198	1	Ptid-198_Visit-1	Follicular	Luteal	0.069	18	22	20	None	22	Negative	2	5.9	Eligible	Eligible	Eligible	TNFa	56.8	7124	TNF	In	NA	5.82781902461732	Menstrual cup	MSD	Unpublished	Serum progesterone
Joag-unpublished	245	1	Ptid-245_Visit-1	Luteal	Luteal	17.457	239	24	18	None	38	Negative	0	3.9	Eligible	Eligible	Eligible	TNFa	6	7124	TNF	Below	NA	2.584962500721156	Menstrual cup	MSD	Unpublished	Serum progesterone
Joag-unpublished	254	1	Ptid-254_Visit-1	Luteal	Luteal	14.687	141	22	18	None	21	Negative	0	4.3	Eligible	Eligible	Eligible	TNFa	6	7124	TNF	Below	NA	2.584962500721156	Menstrual cup	MSD	Unpublished	Serum progesterone
Joag-unpublished	330	1	Ptid-330_Visit-1	Follicular	Luteal	0.441	25	25	22	None	30	Negative	1	4.7	Eligible	Eligible	Eligible	TNFa	34.7	7124	TNF	In	NA	5.116863757690899	Menstrual cup	MSD	Unpublished	Serum progesterone
Joag-unpublished	521	1	Ptid-521_Visit-1	Luteal	Luteal	9.206	123	21	16	None	33	Negative	0	4.3	Eligible	Eligible	Eligible	TNFa	6	7124	TNF	Below	NA	2.584962500721156	Menstrual cup	MSD	Unpublished	Serum progesterone
Joag-unpublished	527	1	Ptid-527_Visit-1	Luteal	Luteal	3.747	71	21	18	None	42	Negative	1.5	4.7	Eligible	Eligible	Eligible	TNFa	12.7	7124	TNF	In	NA	3.6667565918848033	Menstrual cup	MSD	Unpublished	Serum progesterone
Joag-unpublished	522	1	Ptid-522_Visit-1	Luteal	Luteal	3.8	52	25	23	None	29	Intermediate	4	4.7	Eligible	Eligible	Eligible	TNFa	6	7124	TNF	Below	NA	2.584962500721156	Menstrual cup	MSD	Unpublished	Serum progesterone
Joag-unpublished	132	1	Ptid-132_Visit-1	Follicular	Follicular	0.081	166	21	17	None	26	Negative	0.5	4.9	Eligible	Eligible	Eligible	TNFa	6	7124	TNF	Below	NA	2.584962500721156	Menstrual cup	MSD	Unpublished	Serum progesterone
Joag-unpublished	377	1	Ptid-377_Visit-1	Follicular	Luteal	0.025	59	24	20	DMPA	24	Intermediate	4	4.3	Eligible	Ineligible - use of hormonal contraception or IUD	Ineligible - use of hormonal contraception or IUD	TNFa	395.2	7124	TNF	In	NA	8.626439136697316	Menstrual cup	MSD	Unpublished	Serum progesterone
Joag-unpublished	165	1	Ptid-165_Visit-1	Follicular	Other	0.063	10	13	9	DMPA	23	Negative	0	3.9	Ineligible - use of hormonal contraception or IUD	Ineligible - use of hormonal contraception or IUD	Ineligible - use of hormonal contraception or IUD	TNFa	6	7124	TNF	Below	NA	2.584962500721156	Menstrual cup	MSD	Unpublished	Serum progesterone
Joag-unpublished	86	2	Ptid-86_Visit-2	Luteal	Luteal	18.042	192	22	20	None	27	Negative	1	4.3	Eligible	Eligible	Eligible	TNFa	106.6	7124	TNF	In	NA	6.736063627871814	Menstrual cup	MSD	Unpublished	Serum progesterone
Joag-unpublished	93	2	Ptid-93_Visit-2	Luteal	Luteal	9.304	226	21	17	None	23	Negative	0	3.9	Eligible	Eligible	Eligible	TNFa	6	7124	TNF	Below	NA	2.584962500721156	Menstrual cup	MSD	Unpublished	Serum progesterone
Joag-unpublished	216	2	Ptid-216_Visit-2	Luteal	Luteal	17.809	107	21	18	None	19	Negative	0	4.3	Eligible	Eligible	Eligible	TNFa	6	7124	TNF	Below	NA	2.584962500721156	Menstrual cup	MSD	Unpublished	Serum progesterone
Joag-unpublished	218	2	Ptid-218_Visit-2	Other	Luteal	1.879	36	21	16	None	26	Negative	0	4.3	Eligible	Ineligible - serum progesterone outside of allowed windows	Ineligible - serum progesterone outside of allowed windows	TNFa	12	7124	TNF	In	NA	3.584962500721156	Menstrual cup	MSD	Unpublished	Serum progesterone
Joag-unpublished	270	2	Ptid-270_Visit-2	Follicular	Luteal	0.063	45	19	16	None	24	Negative	0	3.9	Eligible	Eligible	Eligible	TNFa	6	7124	TNF	Below	NA	2.584962500721156	Menstrual cup	MSD	Unpublished	Serum progesterone
Joag-unpublished	274	2	Ptid-274_Visit-2	Luteal	Luteal	20.335	114	NA	NA	None	23	Positive	7.5	5.1	Eligible	Eligible	Eligible	TNFa	6	7124	TNF	Below	NA	2.584962500721156	Menstrual cup	MSD	Unpublished	Serum progesterone
Joag-unpublished	535	2	Ptid-535_Visit-2	Luteal	Luteal	8.353	94	18	14	None	21	Intermediate	6	5.5	Eligible	Eligible	Eligible	TNFa	6	7124	TNF	Below	NA	2.584962500721156	Menstrual cup	MSD	Unpublished	Serum progesterone
Joag-unpublished	558	2	Ptid-558_Visit-2	Other	Luteal	2.513	147	24	19	None	26	Negative	0	4.3	Eligible	Ineligible - serum progesterone outside of allowed windows	Ineligible - serum progesterone outside of allowed windows	TNFa	6	7124	TNF	Below	NA	2.584962500721156	Menstrual cup	MSD	Unpublished	Serum progesterone
Joag-unpublished	214	2	Ptid-214_Visit-2	Luteal	Luteal	15.125	175	21	18	None	20	Negative	0	3.9	Eligible	Eligible	Eligible	TNFa	6	7124	TNF	Below	NA	2.584962500721156	Menstrual cup	MSD	Unpublished	Serum progesterone
Joag-unpublished	152	2	Ptid-152_Visit-2	Follicular	Follicular	0.059	40	7	3	None	26	Positive	7	4.7	Eligible	Eligible	Eligible	TNFa	231.1	7124	TNF	In	NA	7.852373449580268	Menstrual cup	MSD	Unpublished	Serum progesterone
Joag-unpublished	198	2	Ptid-198_Visit-2	Follicular	Follicular	0.069	35	11	7	None	22	Negative	0	3.9	Eligible	Eligible	Eligible	TNFa	12	7124	TNF	In	NA	3.584962500721156	Menstrual cup	MSD	Unpublished	Serum progesterone
Joag-unpublished	245	2	Ptid-245_Visit-2	Follicular	Follicular	0.043	420	8	2	None	38	Negative	0	4.3	Eligible	Eligible	Eligible	TNFa	6	7124	TNF	Below	NA	2.584962500721156	Menstrual cup	MSD	Unpublished	Serum progesterone
Joag-unpublished	254	2	Ptid-254_Visit-2	Follicular	Follicular	0.047	25	6	2	None	21	Negative	0	3.9	Eligible	Eligible	Eligible	TNFa	6	7124	TNF	Below	NA	2.584962500721156	Menstrual cup	MSD	Unpublished	Serum progesterone
Joag-unpublished	330	2	Ptid-330_Visit-2	Follicular	Follicular	0.039	84	6	4	None	30	Negative	0	3.9	Eligible	Eligible	Eligible	TNFa	12	7124	TNF	In	NA	3.584962500721156	Menstrual cup	MSD	Unpublished	Serum progesterone
Joag-unpublished	521	2	Ptid-521_Visit-2	Follicular	Follicular	0.042	55	4	1	None	33	Negative	3	5.5	Eligible	Eligible	Eligible	TNFa	67.7	7124	TNF	In	NA	6.081083928687635	Menstrual cup	MSD	Unpublished	Serum progesterone
Joag-unpublished	527	2	Ptid-527_Visit-2	Follicular	Follicular	0.308	10	8	5	None	42	Negative	2	7.5	Eligible	Eligible	Eligible	TNFa	1026.7	7124	TNF	In	NA	10.003798974848802	Menstrual cup	MSD	Unpublished	Serum progesterone
Joag-unpublished	522	2	Ptid-522_Visit-2	Follicular	Follicular	0.039	29	9	7	None	29	Intermediate	5	4.7	Eligible	Eligible	Eligible	TNFa	6	7124	TNF	Below	NA	2.584962500721156	Menstrual cup	MSD	Unpublished	Serum progesterone
Joag-unpublished	132	2	Ptid-132_Visit-2	Follicular	Luteal	0.079	32	6	3	None	26	Negative	1.5	5.9	Eligible	Eligible	Eligible	TNFa	14.3	7124	TNF	In	NA	3.8379432418910273	Menstrual cup	MSD	Unpublished	Serum progesterone
Joag-unpublished	377	2	Ptid-377_Visit-2	Follicular	Follicular	0.077	134	7	4	DMPA	24	Negative	0	4.7	Eligible	Ineligible - use of hormonal contraception or IUD	Ineligible - use of hormonal contraception or IUD	TNFa	48	7124	TNF	In	NA	5.584962500721156	Menstrual cup	MSD	Unpublished	Serum progesterone
Joag-unpublished	165	2	Ptid-165_Visit-2	Follicular	Other	0.026	10	15	7	DMPA	23	Negative	0	4.3	Ineligible - use of hormonal contraception or IUD	Ineligible - use of hormonal contraception or IUD	Ineligible - use of hormonal contraception or IUD	TNFa	6	7124	TNF	Below	NA	2.584962500721156	Menstrual cup	MSD	Unpublished	Serum progesterone
Joag-unpublished	86	1	Ptid-86_Visit-1	Follicular	Follicular	0.048	102	9	7	None	27	Negative	0	5.5	Eligible	Eligible	Eligible	IL8	446294	3576	CXCL8	In	NA	18.767634885488977	Menstrual cup	MSD	Unpublished	Serum progesterone
Joag-unpublished	93	1	Ptid-93_Visit-1	Follicular	Follicular	0.064	32	7	3	None	23	Negative	0	4.7	Eligible	Eligible	Eligible	IL8	22759	3576	CXCL8	In	NA	14.474149548497307	Menstrual cup	MSD	Unpublished	Serum progesterone
Joag-unpublished	216	1	Ptid-216_Visit-1	Follicular	Follicular	0.051	42	8	5	None	19	Negative	0	5.5	Eligible	Eligible	Eligible	IL8	49305	3576	CXCL8	In	NA	15.589446336688829	Menstrual cup	MSD	Unpublished	Serum progesterone
Joag-unpublished	218	1	Ptid-218_Visit-1	Follicular	Follicular	0.029	123	6	3	None	26	Negative	0	3.9	Eligible	Eligible	Eligible	IL8	9634	3576	CXCL8	In	NA	13.233919208586977	Menstrual cup	MSD	Unpublished	Serum progesterone
Joag-unpublished	270	1	Ptid-270_Visit-1	Other	Follicular	NA	NA	4	1	None	24	Negative	0	3.9	Eligible	Ineligible - no menstrual cycle information	Ineligible - no menstrual cycle information	IL8	5855	3576	CXCL8	In	NA	12.515453455388577	Menstrual cup	MSD	Unpublished	Serum progesterone
Joag-unpublished	274	1	Ptid-274_Visit-1	Follicular	Follicular	0.032	32	6	3	None	23	Positive	8	5.5	Eligible	Eligible	Eligible	IL8	20969	3576	CXCL8	In	NA	14.355970441296735	Menstrual cup	MSD	Unpublished	Serum progesterone
Joag-unpublished	535	1	Ptid-535_Visit-1	Follicular	Follicular	0.102	32	5	2	None	21	Positive	7	4.7	Eligible	Eligible	Eligible	IL8	171439	3576	CXCL8	In	NA	17.387335814379306	Menstrual cup	MSD	Unpublished	Serum progesterone
Joag-unpublished	558	1	Ptid-558_Visit-1	Follicular	Follicular	0.066	53	12	7	None	26	Negative	0	4.3	Eligible	Eligible	Eligible	IL8	375784	3576	CXCL8	In	NA	18.519544115936505	Menstrual cup	MSD	Unpublished	Serum progesterone
Joag-unpublished	214	1	Ptid-214_Visit-1	Follicular	Follicular	0.079	25	7	4	None	20	Negative	0	4.3	Eligible	Eligible	Eligible	IL8	5270	3576	CXCL8	In	NA	12.363587246524578	Menstrual cup	MSD	Unpublished	Serum progesterone
Joag-unpublished	152	1	Ptid-152_Visit-1	Luteal	Luteal	10.829	111	18	14	None	26	Negative	1	4.7	Eligible	Eligible	Eligible	IL8	19559	3576	CXCL8	In	NA	14.255544990538938	Menstrual cup	MSD	Unpublished	Serum progesterone
Joag-unpublished	198	1	Ptid-198_Visit-1	Follicular	Luteal	0.069	18	22	20	None	22	Negative	2	5.9	Eligible	Eligible	Eligible	IL8	26830	3576	CXCL8	In	NA	14.711559434147883	Menstrual cup	MSD	Unpublished	Serum progesterone
Joag-unpublished	245	1	Ptid-245_Visit-1	Luteal	Luteal	17.457	239	24	18	None	38	Negative	0	3.9	Eligible	Eligible	Eligible	IL8	42003	3576	CXCL8	In	NA	15.358204753406456	Menstrual cup	MSD	Unpublished	Serum progesterone
Joag-unpublished	254	1	Ptid-254_Visit-1	Luteal	Luteal	14.687	141	22	18	None	21	Negative	0	4.3	Eligible	Eligible	Eligible	IL8	3172	3576	CXCL8	In	NA	11.63117705570398	Menstrual cup	MSD	Unpublished	Serum progesterone
Joag-unpublished	330	1	Ptid-330_Visit-1	Follicular	Luteal	0.441	25	25	22	None	30	Negative	1	4.7	Eligible	Eligible	Eligible	IL8	48967	3576	CXCL8	In	NA	15.579522190509307	Menstrual cup	MSD	Unpublished	Serum progesterone
Joag-unpublished	521	1	Ptid-521_Visit-1	Luteal	Luteal	9.206	123	21	16	None	33	Negative	0	4.3	Eligible	Eligible	Eligible	IL8	51236	3576	CXCL8	In	NA	15.644870228269204	Menstrual cup	MSD	Unpublished	Serum progesterone
Joag-unpublished	527	1	Ptid-527_Visit-1	Luteal	Luteal	3.747	71	21	18	None	42	Negative	1.5	4.7	Eligible	Eligible	Eligible	IL8	57650	3576	CXCL8	In	NA	15.815032987426497	Menstrual cup	MSD	Unpublished	Serum progesterone
Joag-unpublished	522	1	Ptid-522_Visit-1	Luteal	Luteal	3.8	52	25	23	None	29	Intermediate	4	4.7	Eligible	Eligible	Eligible	IL8	137294	3576	CXCL8	In	NA	17.066909052876028	Menstrual cup	MSD	Unpublished	Serum progesterone
Joag-unpublished	132	1	Ptid-132_Visit-1	Follicular	Follicular	0.081	166	21	17	None	26	Negative	0.5	4.9	Eligible	Eligible	Eligible	IL8	114040	3576	CXCL8	In	NA	16.799180418825316	Menstrual cup	MSD	Unpublished	Serum progesterone
Joag-unpublished	377	1	Ptid-377_Visit-1	Follicular	Luteal	0.025	59	24	20	DMPA	24	Intermediate	4	4.3	Eligible	Ineligible - use of hormonal contraception or IUD	Ineligible - use of hormonal contraception or IUD	IL8	60813	3576	CXCL8	In	NA	15.892092141224165	Menstrual cup	MSD	Unpublished	Serum progesterone
Joag-unpublished	165	1	Ptid-165_Visit-1	Follicular	Other	0.063	10	13	9	DMPA	23	Negative	0	3.9	Ineligible - use of hormonal contraception or IUD	Ineligible - use of hormonal contraception or IUD	Ineligible - use of hormonal contraception or IUD	IL8	30258	3576	CXCL8	In	NA	14.88502901067848	Menstrual cup	MSD	Unpublished	Serum progesterone
Joag-unpublished	86	2	Ptid-86_Visit-2	Luteal	Luteal	18.042	192	22	20	None	27	Negative	1	4.3	Eligible	Eligible	Eligible	IL8	576531	3576	CXCL8	In	NA	19.137038657931996	Menstrual cup	MSD	Unpublished	Serum progesterone
Joag-unpublished	93	2	Ptid-93_Visit-2	Luteal	Luteal	9.304	226	21	17	None	23	Negative	0	3.9	Eligible	Eligible	Eligible	IL8	2348	3576	CXCL8	In	NA	11.197216693110052	Menstrual cup	MSD	Unpublished	Serum progesterone
Joag-unpublished	216	2	Ptid-216_Visit-2	Luteal	Luteal	17.809	107	21	18	None	19	Negative	0	4.3	Eligible	Eligible	Eligible	IL8	39295	3576	CXCL8	In	NA	15.262058131368805	Menstrual cup	MSD	Unpublished	Serum progesterone
Joag-unpublished	218	2	Ptid-218_Visit-2	Other	Luteal	1.879	36	21	16	None	26	Negative	0	4.3	Eligible	Ineligible - serum progesterone outside of allowed windows	Ineligible - serum progesterone outside of allowed windows	IL8	9079	3576	CXCL8	In	NA	13.148317686309303	Menstrual cup	MSD	Unpublished	Serum progesterone
Joag-unpublished	270	2	Ptid-270_Visit-2	Follicular	Luteal	0.063	45	19	16	None	24	Negative	0	3.9	Eligible	Eligible	Eligible	IL8	26301	3576	CXCL8	In	NA	14.682830033348925	Menstrual cup	MSD	Unpublished	Serum progesterone
Joag-unpublished	274	2	Ptid-274_Visit-2	Luteal	Luteal	20.335	114	NA	NA	None	23	Positive	7.5	5.1	Eligible	Eligible	Eligible	IL8	7893	3576	CXCL8	In	NA	12.946358033887046	Menstrual cup	MSD	Unpublished	Serum progesterone
Joag-unpublished	535	2	Ptid-535_Visit-2	Luteal	Luteal	8.353	94	18	14	None	21	Intermediate	6	5.5	Eligible	Eligible	Eligible	IL8	31567	3576	CXCL8	In	NA	14.94612953881365	Menstrual cup	MSD	Unpublished	Serum progesterone
Joag-unpublished	558	2	Ptid-558_Visit-2	Other	Luteal	2.513	147	24	19	None	26	Negative	0	4.3	Eligible	Ineligible - serum progesterone outside of allowed windows	Ineligible - serum progesterone outside of allowed windows	IL8	273213	3576	CXCL8	In	NA	18.059666605902752	Menstrual cup	MSD	Unpublished	Serum progesterone
Joag-unpublished	214	2	Ptid-214_Visit-2	Luteal	Luteal	15.125	175	21	18	None	20	Negative	0	3.9	Eligible	Eligible	Eligible	IL8	1230	3576	CXCL8	In	NA	10.264442600226602	Menstrual cup	MSD	Unpublished	Serum progesterone
Joag-unpublished	152	2	Ptid-152_Visit-2	Follicular	Follicular	0.059	40	7	3	None	26	Positive	7	4.7	Eligible	Eligible	Eligible	IL8	244257	3576	CXCL8	In	NA	17.89804038246702	Menstrual cup	MSD	Unpublished	Serum progesterone
Joag-unpublished	198	2	Ptid-198_Visit-2	Follicular	Follicular	0.069	35	11	7	None	22	Negative	0	3.9	Eligible	Eligible	Eligible	IL8	9162	3576	CXCL8	In	NA	13.161446847518008	Menstrual cup	MSD	Unpublished	Serum progesterone
Joag-unpublished	245	2	Ptid-245_Visit-2	Follicular	Follicular	0.043	420	8	2	None	38	Negative	0	4.3	Eligible	Eligible	Eligible	IL8	11887	3576	CXCL8	In	NA	13.53709703817967	Menstrual cup	MSD	Unpublished	Serum progesterone
Joag-unpublished	254	2	Ptid-254_Visit-2	Follicular	Follicular	0.047	25	6	2	None	21	Negative	0	3.9	Eligible	Eligible	Eligible	IL8	14803	3576	CXCL8	In	NA	13.853601963952638	Menstrual cup	MSD	Unpublished	Serum progesterone
Joag-unpublished	330	2	Ptid-330_Visit-2	Follicular	Follicular	0.039	84	6	4	None	30	Negative	0	3.9	Eligible	Eligible	Eligible	IL8	18686	3576	CXCL8	In	NA	14.189670152603753	Menstrual cup	MSD	Unpublished	Serum progesterone
Joag-unpublished	521	2	Ptid-521_Visit-2	Follicular	Follicular	0.042	55	4	1	None	33	Negative	3	5.5	Eligible	Eligible	Eligible	IL8	32585	3576	CXCL8	In	NA	14.99192037450376	Menstrual cup	MSD	Unpublished	Serum progesterone
Joag-unpublished	527	2	Ptid-527_Visit-2	Follicular	Follicular	0.308	10	8	5	None	42	Negative	2	7.5	Eligible	Eligible	Eligible	IL8	64918	3576	CXCL8	In	NA	15.98633093343213	Menstrual cup	MSD	Unpublished	Serum progesterone
Joag-unpublished	522	2	Ptid-522_Visit-2	Follicular	Follicular	0.039	29	9	7	None	29	Intermediate	5	4.7	Eligible	Eligible	Eligible	IL8	141211	3576	CXCL8	In	NA	17.107492949925014	Menstrual cup	MSD	Unpublished	Serum progesterone
Joag-unpublished	132	2	Ptid-132_Visit-2	Follicular	Luteal	0.079	32	6	3	None	26	Negative	1.5	5.9	Eligible	Eligible	Eligible	IL8	14471	3576	CXCL8	In	NA	13.820877000464833	Menstrual cup	MSD	Unpublished	Serum progesterone
Joag-unpublished	377	2	Ptid-377_Visit-2	Follicular	Follicular	0.077	134	7	4	DMPA	24	Negative	0	4.7	Eligible	Ineligible - use of hormonal contraception or IUD	Ineligible - use of hormonal contraception or IUD	IL8	38199	3576	CXCL8	In	NA	15.221247250430247	Menstrual cup	MSD	Unpublished	Serum progesterone
Joag-unpublished	165	2	Ptid-165_Visit-2	Follicular	Other	0.026	10	15	7	DMPA	23	Negative	0	4.3	Ineligible - use of hormonal contraception or IUD	Ineligible - use of hormonal contraception or IUD	Ineligible - use of hormonal contraception or IUD	IL8	115649	3576	CXCL8	In	NA	16.81939326569169	Menstrual cup	MSD	Unpublished	Serum progesterone
