# Supplementary material for: Changes in concentrations of cervicovaginal immune mediators across the menstrual cycle: a systematic review and meta-analysis of individual patient data
Source: BMC Med. 2022 Oct 5;20:353. doi: 10.1186/s12916-022-02532-9 (PMC9533580; doi:10.1186/s12916-022-02532-9)
Supplement: Supplementary file 3 — Additional file 3. Code and data. IPD from co-authors who agreed to share it, results of all analyses presented in the paper, and R code files necessary to reproduce the analysis and figures. [file 12916_2022_2532_MOESM3_ESM.zip › MenstrualCycleMetaanalysis/data/data_complete/01_study/Kyongo-2012.csv]

StudyName	Ptid	Visit	SampleId	Phase	TheirPhase	Age	VaginalpH	Bv	NugentScore	Psa	Ectopy	TotalProtein	EligibilityTheirPhase	EligibilityPrimary	EligibilitySecondary	Assay	Concentration	Detectable	EntrezId	OfficialSymbol	LowerLOD	Log2Concentration	SampleType	AssayMethod	Published	TotalProteinAssay	OurPhasingMethod
Kyongo-2012	1783	2	Ptid-1783_Visit-2	Follicular	Follicular	25	3.5999999046	Negative	0	Negative	Small	413672506.8	Eligible	Eligible	Eligible	Il1a	105.94999695	In	3552	IL1A	NA	6.727239735953709	CVL	Luminex (or other bead-based)	Published	BCA	Days since LMP - their phase
Kyongo-2012	1783	3	Ptid-1783_Visit-3	Luteal	Luteal	25	3.5999999046	Negative	0	Negative	Small	865942478.2	Eligible	Eligible	Eligible	Il1a	271.44000244	In	3552	IL1A	NA	8.084489537904775	CVL	Luminex (or other bead-based)	Published	BCA	Days since LMP - their phase
Kyongo-2012	1783	4	Ptid-1783_Visit-4	Follicular	Follicular	25	4.0999999046	Negative	0	Positive	Small	2084622383.1000001	Eligible	Eligible	Eligible	Il1a	220.55999756	In	3552	IL1A	NA	7.785027346275292	CVL	Luminex (or other bead-based)	Published	BCA	Days since LMP - their phase
Kyongo-2012	1783	5	Ptid-1783_Visit-5	Luteal	Luteal	25	3.5999999046	Negative	0	Negative	Small	638437509.5	Eligible	Eligible	Eligible	Il1a	85.199996948	In	3552	IL1A	NA	6.4127814736588356	CVL	Luminex (or other bead-based)	Published	BCA	Days since LMP - their phase
Kyongo-2012	1783	6	Ptid-1783_Visit-6	Follicular	Follicular	25	4.0999999046	Negative	0	Negative	Small	1136494994.2	Eligible	Eligible	Eligible	Il1a	513.03997803	In	3552	IL1A	NA	9.00292744028229	CVL	Luminex (or other bead-based)	Published	BCA	Days since LMP - their phase
Kyongo-2012	3545	3	Ptid-3545_Visit-3	Luteal	Luteal	28	3.5999999046	Negative	0	Negative	Small	237701252.10000002	Eligible	Eligible	Eligible	Il1a	23.270000458	In	3552	IL1A	NA	4.5403993340257385	CVL	Luminex (or other bead-based)	Published	BCA	Days since LMP - their phase
Kyongo-2012	3545	4	Ptid-3545_Visit-4	Follicular	Follicular	28	3.5999999046	Negative	0	Positive	Small	144215494.4	Eligible	Eligible	Eligible	Il1a	38.619998932	In	3552	IL1A	NA	5.271276219279542	CVL	Luminex (or other bead-based)	Published	BCA	Days since LMP - their phase
Kyongo-2012	3545	5	Ptid-3545_Visit-5	Luteal	Luteal	28	3.5999999046	Negative	0	Positive	Small	204555004.79999998	Eligible	Eligible	Eligible	Il1a	37.040000916	In	3552	IL1A	NA	5.211012229163391	CVL	Luminex (or other bead-based)	Published	BCA	Days since LMP - their phase
Kyongo-2012	3545	6	Ptid-3545_Visit-6	Follicular	Follicular	28	3.5999999046	Negative	0	Negative	Small	237787500	Eligible	Eligible	Eligible	Il1a	15.579999923999999	In	3552	IL1A	NA	3.9616233212494074	CVL	Luminex (or other bead-based)	Published	BCA	Days since LMP - their phase
Kyongo-2012	8595	2	Ptid-8595_Visit-2	Follicular	Follicular	27	3.5999999046	Negative	0	Negative	Small	270139992.2	Eligible	Eligible	Eligible	Il1a	16.930000305	In	3552	IL1A	NA	4.081510094111583	CVL	Luminex (or other bead-based)	Published	BCA	Days since LMP - their phase
Kyongo-2012	8595	3	Ptid-8595_Visit-3	Luteal	Luteal	27	3.5999999046	Negative	0	Negative	Small	169398754.79999998	Eligible	Eligible	Eligible	Il1a	39.63999939	In	3552	IL1A	NA	5.308885035210856	CVL	Luminex (or other bead-based)	Published	BCA	Days since LMP - their phase
Kyongo-2012	8595	4	Ptid-8595_Visit-4	Follicular	Follicular	27	3.5999999046	Negative	0	Negative	Small	172406002.9	Eligible	Eligible	Eligible	Il1a	6.6300001144	In	3552	IL1A	NA	2.7290088952314244	CVL	Luminex (or other bead-based)	Published	BCA	Days since LMP - their phase
Kyongo-2012	8595	5	Ptid-8595_Visit-5	Luteal	Luteal	27	3.5999999046	Negative	0	Negative	Small	147577494.4	Eligible	Eligible	Eligible	Il1a	25.379999161	In	3552	IL1A	NA	4.665620116374452	CVL	Luminex (or other bead-based)	Published	BCA	Days since LMP - their phase
Kyongo-2012	8595	6	Ptid-8595_Visit-6	Follicular	Follicular	27	3.5999999046	Negative	0	Negative	Small	249421000.5	Eligible	Eligible	Eligible	Il1a	6.7399997711	In	3552	IL1A	NA	2.7527485424111546	CVL	Luminex (or other bead-based)	Published	BCA	Days since LMP - their phase
Kyongo-2012	9638	3	Ptid-9638_Visit-3	Luteal	Luteal	25	4.0999999046	Negative	0	Negative	Small	664802491.7	Eligible	Eligible	Eligible	Il1a	51.779998779	In	3552	IL1A	NA	5.694323026105868	CVL	Luminex (or other bead-based)	Published	BCA	Days since LMP - their phase
Kyongo-2012	9638	4	Ptid-9638_Visit-4	Follicular	Follicular	25	3.5999999046	Negative	0	Positive	Small	327337503.40000004	Eligible	Eligible	Eligible	Il1a	31.340000153	In	3552	IL1A	NA	4.969933281741006	CVL	Luminex (or other bead-based)	Published	BCA	Days since LMP - their phase
Kyongo-2012	9638	5	Ptid-9638_Visit-5	Luteal	Luteal	25	3.5999999046	Negative	0	Negative	Small	450430005.79999995	Eligible	Eligible	Eligible	Il1a	46.409999847	In	3552	IL1A	NA	5.5363637876393295	CVL	Luminex (or other bead-based)	Published	BCA	Days since LMP - their phase
Kyongo-2012	9638	6	Ptid-9638_Visit-6	Follicular	Follicular	25	3.5999999046	Negative	0	Positive	Small	209839001.29999998	Eligible	Eligible	Eligible	Il1a	18.690000534	In	3552	IL1A	NA	4.224194705190291	CVL	Luminex (or other bead-based)	Published	BCA	Days since LMP - their phase
Kyongo-2012	18477	2	Ptid-18477_Visit-2	Follicular	Follicular	NA	NA	NA	NA	NA	NA	NA	Eligible	Eligible	Ineligible - missing co-variate information	Il1a	151.96000671	In	3552	IL1A	NA	7.247547870594453	CVL	Luminex (or other bead-based)	Published	BCA	Days since LMP - their phase
Kyongo-2012	19566	2	Ptid-19566_Visit-2	Follicular	Follicular	29	3.5999999046	Negative	0	Negative	Absent	118045002.2	Eligible	Eligible	Eligible	Il1a	2.2999999523	In	3552	IL1A	NA	1.2016338312494095	CVL	Luminex (or other bead-based)	Published	BCA	Days since LMP - their phase
Kyongo-2012	19566	3	Ptid-19566_Visit-3	Luteal	Luteal	29	3.5999999046	Negative	0	Negative	Absent	166321501.1	Eligible	Eligible	Eligible	Il1a	0.7699999809	Below	3552	IL1A	NA	-0.37706968486615533	CVL	Luminex (or other bead-based)	Published	BCA	Days since LMP - their phase
Kyongo-2012	19566	4	Ptid-19566_Visit-4	Follicular	Follicular	29	3.5999999046	Negative	0	Negative	Absent	147937506.4	Eligible	Eligible	Eligible	Il1a	2.4100000858	In	3552	IL1A	NA	1.269033197817574	CVL	Luminex (or other bead-based)	Published	BCA	Days since LMP - their phase
Kyongo-2012	19566	5	Ptid-19566_Visit-5	Luteal	Luteal	29	3.5999999046	Negative	0	Negative	Absent	106233999.10000001	Eligible	Eligible	Eligible	Il1a	2.2699999809	In	3552	IL1A	NA	1.1826922853772144	CVL	Luminex (or other bead-based)	Published	BCA	Days since LMP - their phase
Kyongo-2012	19566	6	Ptid-19566_Visit-6	Follicular	Follicular	29	3.5999999046	Negative	0	Negative	Absent	188815996.1	Eligible	Eligible	Eligible	Il1a	2.0999999046	In	3552	IL1A	NA	1.0703892623518219	CVL	Luminex (or other bead-based)	Published	BCA	Days since LMP - their phase
Kyongo-2012	20155	3	Ptid-20155_Visit-3	Luteal	Luteal	25	3.5999999046	Negative	0	Negative	Moderate	419679999.4	Eligible	Eligible	Eligible	Il1a	8.7899999619	In	3552	IL1A	NA	3.1358631591153596	CVL	Luminex (or other bead-based)	Published	BCA	Days since LMP - their phase
Kyongo-2012	20155	4	Ptid-20155_Visit-4	Follicular	Follicular	25	4.0999999046	Negative	0	Negative	Moderate	169852495.20000002	Eligible	Eligible	Eligible	Il1a	17.069999695	In	3552	IL1A	NA	4.09339112747551	CVL	Luminex (or other bead-based)	Published	BCA	Days since LMP - their phase
Kyongo-2012	20155	5	Ptid-20155_Visit-5	Luteal	Luteal	25	3.5999999046	Negative	0	Negative	Moderate	152100503.4	Eligible	Eligible	Eligible	Il1a	16.760000229	In	3552	IL1A	NA	4.066950263636868	CVL	Luminex (or other bead-based)	Published	BCA	Days since LMP - their phase
Kyongo-2012	20155	6	Ptid-20155_Visit-6	Follicular	Follicular	25	3.5999999046	Negative	0	Negative	Moderate	170248001.79999998	Eligible	Eligible	Eligible	Il1a	11.829999923999999	In	3552	IL1A	NA	3.564378159296693	CVL	Luminex (or other bead-based)	Published	BCA	Days since LMP - their phase
Kyongo-2012	25852	3	Ptid-25852_Visit-3	Luteal	Luteal	26	3.5999999046	Negative	0	Negative	Absent	76700002	Eligible	Eligible	Eligible	Il1a	17.510000229	In	3552	IL1A	NA	4.130107197526747	CVL	Luminex (or other bead-based)	Published	BCA	Days since LMP - their phase
Kyongo-2012	25852	4	Ptid-25852_Visit-4	Follicular	Follicular	26	3.5999999046	Negative	0	Negative	Absent	172545000.9	Eligible	Eligible	Eligible	Il1a	5.6300001144	In	3552	IL1A	NA	2.493134951620658	CVL	Luminex (or other bead-based)	Published	BCA	Days since LMP - their phase
Kyongo-2012	25852	5	Ptid-25852_Visit-5	Luteal	Luteal	26	3.5999999046	Negative	0	Negative	Absent	119216248.4	Eligible	Eligible	Eligible	Il1a	20.469999313	In	3552	IL1A	NA	4.355439148829951	CVL	Luminex (or other bead-based)	Published	BCA	Days since LMP - their phase
Kyongo-2012	25852	6	Ptid-25852_Visit-6	Follicular	Follicular	26	3.5999999046	Negative	0	Negative	Absent	12335999.9	Eligible	Eligible	Eligible	Il1a	5.6100001335	In	3552	IL1A	NA	2.488000805165581	CVL	Luminex (or other bead-based)	Published	BCA	Days since LMP - their phase
Kyongo-2012	26945	2	Ptid-26945_Visit-2	Follicular	Follicular	25	3.5999999046	Negative	0	Negative	Large	379627496	Eligible	Eligible	Eligible	Il1a	15.010000229	In	3552	IL1A	NA	3.9078520938564343	CVL	Luminex (or other bead-based)	Published	BCA	Days since LMP - their phase
Kyongo-2012	26945	3	Ptid-26945_Visit-3	Luteal	Luteal	25	3.5999999046	Negative	0	Negative	Large	109670996.69999999	Eligible	Eligible	Eligible	Il1a	2.9600000381	In	3552	IL1A	NA	1.5655971944240497	CVL	Luminex (or other bead-based)	Published	BCA	Days since LMP - their phase
Kyongo-2012	26945	4	Ptid-26945_Visit-4	Follicular	Follicular	25	3.5999999046	Negative	0	Negative	Large	147404998.5	Eligible	Eligible	Eligible	Il1a	8.3800001144	In	3552	IL1A	NA	3.066950263619652	CVL	Luminex (or other bead-based)	Published	BCA	Days since LMP - their phase
Kyongo-2012	26945	5	Ptid-26945_Visit-5	Luteal	Luteal	25	3.5999999046	Negative	0	Negative	Large	287003487.3	Eligible	Eligible	Eligible	Il1a	5.1199998856	In	3552	IL1A	NA	2.3561437779900576	CVL	Luminex (or other bead-based)	Published	BCA	Days since LMP - their phase
Kyongo-2012	26945	6	Ptid-26945_Visit-6	Follicular	Follicular	25	3.5999999046	Negative	0	Negative	Large	109764501.5	Eligible	Eligible	Eligible	Il1a	2.2699999809	In	3552	IL1A	NA	1.1826922853772144	CVL	Luminex (or other bead-based)	Published	BCA	Days since LMP - their phase
Kyongo-2012	38802	2	Ptid-38802_Visit-2	Follicular	Follicular	25	3.5999999046	Negative	0	Negative	Small	533966243.29999995	Eligible	Eligible	Eligible	Il1a	42.88999939	In	3552	IL1A	NA	5.422569390342203	CVL	Luminex (or other bead-based)	Published	BCA	Days since LMP - their phase
Kyongo-2012	38802	3	Ptid-38802_Visit-3	Luteal	Luteal	25	3.5999999046	Negative	0	Negative	Small	355699986.2	Eligible	Eligible	Eligible	Il1a	61.950000763	In	3552	IL1A	NA	5.953032395022025	CVL	Luminex (or other bead-based)	Published	BCA	Days since LMP - their phase
Kyongo-2012	38802	4	Ptid-38802_Visit-4	Follicular	Follicular	25	4.0999999046	Intermediate	4	Positive	Small	340901255.6	Eligible	Eligible	Eligible	Il1a	52.830001831	In	3552	IL1A	NA	5.723285554779052	CVL	Luminex (or other bead-based)	Published	BCA	Days since LMP - their phase
Kyongo-2012	38802	5	Ptid-38802_Visit-5	Luteal	Luteal	25	3.5999999046	Negative	0	Negative	Small	710617482.7	Eligible	Eligible	Eligible	Il1a	85.199996948	In	3552	IL1A	NA	6.4127814736588356	CVL	Luminex (or other bead-based)	Published	BCA	Days since LMP - their phase
Kyongo-2012	38802	6	Ptid-38802_Visit-6	Follicular	Follicular	25	3.5999999046	Negative	0	Negative	Small	663803756.1999999	Eligible	Eligible	Eligible	Il1a	42.369998932	In	3552	IL1A	NA	5.404971187223852	CVL	Luminex (or other bead-based)	Published	BCA	Days since LMP - their phase
Kyongo-2012	41577	3	Ptid-41577_Visit-3	Luteal	Luteal	31	4.0999999046	Negative	0	Negative	Moderate	167155504.2	Eligible	Eligible	Eligible	Il1a	2.7599999905	In	3552	IL1A	NA	1.464668262037646	CVL	Luminex (or other bead-based)	Published	BCA	Days since LMP - their phase
Kyongo-2012	41577	4	Ptid-41577_Visit-4	Follicular	Follicular	31	3.5999999046	Negative	0	Negative	Moderate	259053736.9	Eligible	Eligible	Eligible	Il1a	6.5799999237	In	3552	IL1A	NA	2.7180875672313936	CVL	Luminex (or other bead-based)	Published	BCA	Days since LMP - their phase
Kyongo-2012	41577	5	Ptid-41577_Visit-5	Luteal	Luteal	31	4.0999999046	Negative	0	Negative	Moderate	159253493	Eligible	Eligible	Eligible	Il1a	4.2300000191	In	3552	IL1A	NA	2.080657669859522	CVL	Luminex (or other bead-based)	Published	BCA	Days since LMP - their phase
Kyongo-2012	42082	2	Ptid-42082_Visit-2	Follicular	Follicular	27	4.0999999046	Negative	0	Negative	Moderate	210282504.6	Eligible	Eligible	Eligible	Il1a	10.289999962	In	3552	IL1A	NA	3.363171071791507	CVL	Luminex (or other bead-based)	Published	BCA	Days since LMP - their phase
Kyongo-2012	42082	3	Ptid-42082_Visit-3	Luteal	Luteal	27	3.5999999046	Negative	0	Negative	Moderate	124032497.39999999	Eligible	Eligible	Eligible	Il1a	20.819999695	In	3552	IL1A	NA	4.379898142390111	CVL	Luminex (or other bead-based)	Published	BCA	Days since LMP - their phase
Kyongo-2012	42082	4	Ptid-42082_Visit-4	Follicular	Follicular	27	3.5999999046	Negative	0	Negative	Moderate	105200499.3	Eligible	Eligible	Eligible	Il1a	8.9799995422	In	3552	IL1A	NA	3.1667153714178915	CVL	Luminex (or other bead-based)	Published	BCA	Days since LMP - their phase
Kyongo-2012	42082	5	Ptid-42082_Visit-5	Luteal	Luteal	27	4.0999999046	Negative	0	Negative	Moderate	100719496.6	Eligible	Eligible	Eligible	Il1a	14.31000042	In	3552	IL1A	NA	3.838951809295193	CVL	Luminex (or other bead-based)	Published	BCA	Days since LMP - their phase
Kyongo-2012	42082	6	Ptid-42082_Visit-6	Follicular	Follicular	27	3.5999999046	Negative	0	Negative	Moderate	157914996.10000002	Eligible	Eligible	Eligible	Il1a	9.0200004578	In	3552	IL1A	NA	3.173127506703026	CVL	Luminex (or other bead-based)	Published	BCA	Days since LMP - their phase
Kyongo-2012	44740	2	Ptid-44740_Visit-2	Follicular	Follicular	38	4.0999999046	Negative	0	Negative	Moderate	219822496.2	Eligible	Eligible	Eligible	Il1a	23.510000229	In	3552	IL1A	NA	4.555202647930919	CVL	Luminex (or other bead-based)	Published	BCA	Days since LMP - their phase
Kyongo-2012	44740	3	Ptid-44740_Visit-3	Luteal	Luteal	38	3.5999999046	Negative	0	Negative	Moderate	96422500.9	Eligible	Eligible	Eligible	Il1a	16.559999466	In	3552	IL1A	NA	4.049630721202912	CVL	Luminex (or other bead-based)	Published	BCA	Days since LMP - their phase
Kyongo-2012	44740	4	Ptid-44740_Visit-4	Follicular	Follicular	38	4.0999999046	Negative	0	Negative	Moderate	104886248.7	Eligible	Eligible	Eligible	Il1a	10.079999923999999	In	3552	IL1A	NA	3.333423722847729	CVL	Luminex (or other bead-based)	Published	BCA	Days since LMP - their phase
Kyongo-2012	44740	5	Ptid-44740_Visit-5	Luteal	Luteal	38	3.5999999046	Negative	1	Negative	Moderate	139932498.3	Eligible	Eligible	Eligible	Il1a	22.659999847	In	3552	IL1A	NA	4.502075946304735	CVL	Luminex (or other bead-based)	Published	BCA	Days since LMP - their phase
Kyongo-2012	44740	6	Ptid-44740_Visit-6	Follicular	Follicular	38	4.0999999046	Negative	0	Negative	Moderate	85735000.69999999	Eligible	Eligible	Eligible	Il1a	2.6600000858	In	3552	IL1A	NA	1.4114262922615148	CVL	Luminex (or other bead-based)	Published	BCA	Days since LMP - their phase
Kyongo-2012	49782	2	Ptid-49782_Visit-2	Follicular	Follicular	34	4.0999999046	Negative	3	Negative	Absent	42157501	Eligible	Eligible	Eligible	Il1a	10.199999809	In	3552	IL1A	NA	3.350497220068961	CVL	Luminex (or other bead-based)	Published	BCA	Days since LMP - their phase
Kyongo-2012	49782	4	Ptid-49782_Visit-4	Follicular	Follicular	34	3.5999999046	NA	NA	Negative	Absent	158303752.5	Eligible	Eligible	Ineligible - missing co-variate information	Il1a	16.600000381	In	3552	IL1A	NA	4.0531113695720205	CVL	Luminex (or other bead-based)	Published	BCA	Days since LMP - their phase
Kyongo-2012	49782	5	Ptid-49782_Visit-5	Luteal	Luteal	34	3.5999999046	Negative	1	Negative	Absent	161061257.1	Eligible	Eligible	Eligible	Il1a	59.849998474	In	3552	IL1A	NA	5.903279305271634	CVL	Luminex (or other bead-based)	Published	BCA	Days since LMP - their phase
Kyongo-2012	49782	6	Ptid-49782_Visit-6	Follicular	Follicular	34	3.5999999046	NA	NA	Negative	Absent	54101001.5	Eligible	Eligible	Ineligible - missing co-variate information	Il1a	15.18999958	In	3552	IL1A	NA	3.9250499248371726	CVL	Luminex (or other bead-based)	Published	BCA	Days since LMP - their phase
Kyongo-2012	49913	2	Ptid-49913_Visit-2	Follicular	Follicular	23	4.0999999046	Negative	0	Negative	Small	435889989.09999996	Eligible	Eligible	Eligible	Il1a	65.660003662	In	3552	IL1A	NA	6.036942925260472	CVL	Luminex (or other bead-based)	Published	BCA	Days since LMP - their phase
Kyongo-2012	49913	3	Ptid-49913_Visit-3	Luteal	Luteal	23	4.0999999046	Negative	1	Negative	Small	176228001.7	Eligible	Eligible	Eligible	Il1a	3.4500000477	In	3552	IL1A	NA	1.7865963818376338	CVL	Luminex (or other bead-based)	Published	BCA	Days since LMP - their phase
Kyongo-2012	49913	4	Ptid-49913_Visit-4	Follicular	Follicular	23	4.0999999046	Negative	0	Negative	Small	139398500.3	Eligible	Eligible	Eligible	Il1a	5.2100000381	In	3552	IL1A	NA	2.38128338305401	CVL	Luminex (or other bead-based)	Published	BCA	Days since LMP - their phase
Kyongo-2012	49913	5	Ptid-49913_Visit-5	Luteal	Luteal	23	4.0999999046	Negative	0	Negative	Small	191259995.1	Eligible	Eligible	Eligible	Il1a	25.040000916	In	3552	IL1A	NA	4.646162709933797	CVL	Luminex (or other bead-based)	Published	BCA	Days since LMP - their phase
Kyongo-2012	49913	6	Ptid-49913_Visit-6	Follicular	Follicular	23	4.0999999046	Negative	0	Negative	Small	122422501.39999999	Eligible	Eligible	Eligible	Il1a	6.6100001335	In	3552	IL1A	NA	2.724650300870605	CVL	Luminex (or other bead-based)	Published	BCA	Days since LMP - their phase
Kyongo-2012	54310	2	Ptid-54310_Visit-2	Follicular	Follicular	25	4.0999999046	Negative	0	Negative	Moderate	116124503.3	Eligible	Eligible	Eligible	Il1a	6.0500001907	In	3552	IL1A	NA	2.596935187861933	CVL	Luminex (or other bead-based)	Published	BCA	Days since LMP - their phase
Kyongo-2012	54310	3	Ptid-54310_Visit-3	Luteal	Luteal	25	3.5999999046	Negative	0	Negative	Moderate	183906257.20000002	Eligible	Eligible	Eligible	Il1a	27.379999161	In	3552	IL1A	NA	4.775050497274951	CVL	Luminex (or other bead-based)	Published	BCA	Days since LMP - their phase
Kyongo-2012	54310	4	Ptid-54310_Visit-4	Follicular	Follicular	25	3.5999999046	Negative	0	Negative	Moderate	121628999.7	Eligible	Eligible	Eligible	Il1a	2.4100000858	In	3552	IL1A	NA	1.269033197817574	CVL	Luminex (or other bead-based)	Published	BCA	Days since LMP - their phase
Kyongo-2012	54310	5	Ptid-54310_Visit-5	Luteal	Luteal	25	3.5999999046	Negative	0	Negative	Moderate	112062498.9	Eligible	Eligible	Eligible	Il1a	14.710000038	In	3552	IL1A	NA	3.878725345206986	CVL	Luminex (or other bead-based)	Published	BCA	Days since LMP - their phase
Kyongo-2012	54310	6	Ptid-54310_Visit-6	Follicular	Follicular	25	3.5999999046	Negative	0	Negative	Moderate	115769997.2	Eligible	Eligible	Eligible	Il1a	6.9699997902	In	3552	IL1A	NA	2.801158612667956	CVL	Luminex (or other bead-based)	Published	BCA	Days since LMP - their phase
Kyongo-2012	55420	2	Ptid-55420_Visit-2	Follicular	Follicular	26	4.0999999046	Negative	0	Negative	Moderate	170192495	Eligible	Eligible	Eligible	Il1a	13.760000229	In	3552	IL1A	NA	3.7824085889373413	CVL	Luminex (or other bead-based)	Published	BCA	Days since LMP - their phase
Kyongo-2012	55420	3	Ptid-55420_Visit-3	Luteal	Luteal	26	3.5999999046	Negative	1	Negative	Moderate	181883499	Eligible	Eligible	Eligible	Il1a	17.809999466	In	3552	IL1A	NA	4.154615568070343	CVL	Luminex (or other bead-based)	Published	BCA	Days since LMP - their phase
Kyongo-2012	55420	4	Ptid-55420_Visit-4	Follicular	Follicular	26	4.0999999046	Negative	0	Negative	Moderate	114380501.2	Eligible	Eligible	Eligible	Il1a	11.359999657	In	3552	IL1A	NA	3.5058908861697105	CVL	Luminex (or other bead-based)	Published	BCA	Days since LMP - their phase
Kyongo-2012	55420	5	Ptid-55420_Visit-5	Luteal	Luteal	26	3.5999999046	Negative	0	Negative	Moderate	129708006.99999999	Eligible	Eligible	Eligible	Il1a	21.010000229	In	3552	IL1A	NA	4.393004272623079	CVL	Luminex (or other bead-based)	Published	BCA	Days since LMP - their phase
Kyongo-2012	55420	6	Ptid-55420_Visit-6	Follicular	Follicular	26	4.0999999046	Negative	0	Negative	Moderate	137962997	Eligible	Eligible	Eligible	Il1a	4.7600002289	In	3552	IL1A	NA	2.2509616429098758	CVL	Luminex (or other bead-based)	Published	BCA	Days since LMP - their phase
Kyongo-2012	57909	2	Ptid-57909_Visit-2	Follicular	Follicular	22	4.0999999046	Negative	0	Negative	Moderate	272332012.7	Eligible	Eligible	Eligible	Il1a	8.3199996948	In	3552	IL1A	NA	3.056583475444428	CVL	Luminex (or other bead-based)	Published	BCA	Days since LMP - their phase
Kyongo-2012	57909	3	Ptid-57909_Visit-3	Luteal	Luteal	22	3.5999999046	Negative	0	Negative	Moderate	298115491.9	Eligible	Eligible	Eligible	Il1a	11.859999657	In	3552	IL1A	NA	3.5680320630474673	CVL	Luminex (or other bead-based)	Published	BCA	Days since LMP - their phase
Kyongo-2012	57909	4	Ptid-57909_Visit-4	Follicular	Follicular	22	4.0999999046	Negative	0	Negative	Moderate	119683496.7	Eligible	Eligible	Eligible	Il1a	2.6600000858	In	3552	IL1A	NA	1.4114262922615148	CVL	Luminex (or other bead-based)	Published	BCA	Days since LMP - their phase
Kyongo-2012	57909	5	Ptid-57909_Visit-5	Luteal	Luteal	22	3.5999999046	Negative	0	Negative	Moderate	134394004.9	Eligible	Eligible	Eligible	Il1a	4.9800000191	In	3552	IL1A	NA	2.3161457478265843	CVL	Luminex (or other bead-based)	Published	BCA	Days since LMP - their phase
Kyongo-2012	62419	3	Ptid-62419_Visit-3	Luteal	Luteal	33	3.5999999046	Negative	0	Negative	Absent	333925008.79999995	Eligible	Eligible	Eligible	Il1a	8.2600002289	In	3552	IL1A	NA	3.0461418216244893	CVL	Luminex (or other bead-based)	Published	BCA	Days since LMP - their phase
Kyongo-2012	62419	4	Ptid-62419_Visit-4	Follicular	Follicular	33	3.5999999046	Negative	0	Negative	Absent	134472504.29999998	Eligible	Eligible	Eligible	Il1a	2.4300000668	In	3552	IL1A	NA	1.2809563534903268	CVL	Luminex (or other bead-based)	Published	BCA	Days since LMP - their phase
Kyongo-2012	62419	5	Ptid-62419_Visit-5	Luteal	Luteal	33	3.5999999046	Negative	0	Negative	Absent	125946506.9	Eligible	Eligible	Eligible	Il1a	4.3899998665	In	3552	IL1A	NA	2.134220895888244	CVL	Luminex (or other bead-based)	Published	BCA	Days since LMP - their phase
Kyongo-2012	62419	6	Ptid-62419_Visit-6	Follicular	Follicular	33	3.5999999046	Negative	0	Negative	Absent	124026000.5	Eligible	Eligible	Eligible	Il1a	1.7300000191	In	3552	IL1A	NA	0.7907720537900202	CVL	Luminex (or other bead-based)	Published	BCA	Days since LMP - their phase
Kyongo-2012	62476	2	Ptid-62476_Visit-2	Follicular	Follicular	26	3.5999999046	Negative	0	Negative	Moderate	136164501.29999998	Eligible	Eligible	Eligible	Il1a	13	In	3552	IL1A	NA	3.700439718141092	CVL	Luminex (or other bead-based)	Published	BCA	Days since LMP - their phase
Kyongo-2012	62476	3	Ptid-62476_Visit-3	Luteal	Luteal	26	3.5999999046	Negative	0	Positive	Moderate	121091499.89999999	Eligible	Eligible	Eligible	Il1a	38.650001526	In	3552	IL1A	NA	5.272396565998742	CVL	Luminex (or other bead-based)	Published	BCA	Days since LMP - their phase
Kyongo-2012	62476	4	Ptid-62476_Visit-4	Follicular	Follicular	26	3.5999999046	Negative	0	Positive	Moderate	133180499.1	Eligible	Eligible	Eligible	Il1a	8.2100000381	In	3552	IL1A	NA	3.0373822286981693	CVL	Luminex (or other bead-based)	Published	BCA	Days since LMP - their phase
Kyongo-2012	62476	5	Ptid-62476_Visit-5	Luteal	Luteal	26	3.5999999046	Negative	0	Negative	Moderate	94359003	Eligible	Eligible	Eligible	Il1a	21.950000763	In	3552	IL1A	NA	4.456149084797257	CVL	Luminex (or other bead-based)	Published	BCA	Days since LMP - their phase
Kyongo-2012	62476	6	Ptid-62476_Visit-6	Follicular	Follicular	26	3.5999999046	Negative	0	Negative	Moderate	126776501.5	Eligible	Eligible	Eligible	Il1a	10.960000038	In	3552	IL1A	NA	3.454175898187847	CVL	Luminex (or other bead-based)	Published	BCA	Days since LMP - their phase
Kyongo-2012	64541	3	Ptid-64541_Visit-3	Luteal	Luteal	27	3.5999999046	Negative	0	Negative	Moderate	245422497.4	Eligible	Eligible	Eligible	Il1a	22.129999161	In	3552	IL1A	NA	4.467931491330346	CVL	Luminex (or other bead-based)	Published	BCA	Days since LMP - their phase
Kyongo-2012	64541	4	Ptid-64541_Visit-4	Follicular	Follicular	27	3.5999999046	Negative	1	Negative	Moderate	62887497.2	Eligible	Eligible	Eligible	Il1a	4.3499999046	In	3552	IL1A	NA	2.121015369321571	CVL	Luminex (or other bead-based)	Published	BCA	Days since LMP - their phase
Kyongo-2012	64541	5	Ptid-64541_Visit-5	Luteal	Luteal	27	3.5999999046	Negative	0	Negative	Moderate	293752491.5	Eligible	Eligible	Eligible	Il1a	39.060001373	In	3552	IL1A	NA	5.2876200948243115	CVL	Luminex (or other bead-based)	Published	BCA	Days since LMP - their phase
Kyongo-2012	64541	6	Ptid-64541_Visit-6	Follicular	Follicular	27	4.0999999046	Negative	0	Positive	Moderate	275774985.6	Eligible	Eligible	Eligible	Il1a	14.840000153	In	3552	IL1A	NA	3.8914192017202254	CVL	Luminex (or other bead-based)	Published	BCA	Days since LMP - their phase
Kyongo-2012	70250	3	Ptid-70250_Visit-3	Luteal	Luteal	26	4.0999999046	Negative	0	Negative	Moderate	141657501.5	Eligible	Eligible	Eligible	Il1a	35.259998322	In	3552	IL1A	NA	5.139960500888556	CVL	Luminex (or other bead-based)	Published	BCA	Days since LMP - their phase
Kyongo-2012	70250	4	Ptid-70250_Visit-4	Follicular	Follicular	26	4.0999999046	Negative	0	Negative	Moderate	184455499.1	Eligible	Eligible	Eligible	Il1a	17.920000076	In	3552	IL1A	NA	4.163498738401453	CVL	Luminex (or other bead-based)	Published	BCA	Days since LMP - their phase
Kyongo-2012	70250	5	Ptid-70250_Visit-5	Luteal	Luteal	26	3.5999999046	Negative	0	Negative	Moderate	130696997.00000001	Eligible	Eligible	Eligible	Il1a	43.259998322	In	3552	IL1A	NA	5.43496170422696	CVL	Luminex (or other bead-based)	Published	BCA	Days since LMP - their phase
Kyongo-2012	70250	6	Ptid-70250_Visit-6	Follicular	Follicular	26	4.0999999046	Negative	0	Negative	Moderate	60307998.199999996	Eligible	Eligible	Eligible	Il1a	4.3299999237	In	3552	IL1A	NA	2.1143669995299144	CVL	Luminex (or other bead-based)	Published	BCA	Days since LMP - their phase
Kyongo-2012	73468	2	Ptid-73468_Visit-2	Follicular	Follicular	26	3.5999999046	Negative	0	Negative	Absent	220423996.39999998	Eligible	Eligible	Eligible	Il1a	9.9799995422	In	3552	IL1A	NA	3.3190397493835975	CVL	Luminex (or other bead-based)	Published	BCA	Days since LMP - their phase
Kyongo-2012	73468	3	Ptid-73468_Visit-3	Luteal	Luteal	26	3.5999999046	Negative	0	Negative	Absent	224349007	Eligible	Eligible	Eligible	Il1a	23.799999237	In	3552	IL1A	NA	4.572889622169475	CVL	Luminex (or other bead-based)	Published	BCA	Days since LMP - their phase
Kyongo-2012	73468	4	Ptid-73468_Visit-4	Follicular	Follicular	26	3.5999999046	Negative	0	Negative	Absent	382899999.59999996	Eligible	Eligible	Eligible	Il1a	18.030000687	In	3552	IL1A	NA	4.172327546628858	CVL	Luminex (or other bead-based)	Published	BCA	Days since LMP - their phase
Kyongo-2012	73468	5	Ptid-73468_Visit-5	Luteal	Luteal	26	3.5999999046	Negative	0	Negative	Absent	200288742.8	Eligible	Eligible	Eligible	Il1a	12.140000343	In	3552	IL1A	NA	3.6016965572424393	CVL	Luminex (or other bead-based)	Published	BCA	Days since LMP - their phase
Kyongo-2012	73468	6	Ptid-73468_Visit-6	Follicular	Follicular	26	3.5999999046	Negative	0	Negative	Absent	224898755.6	Eligible	Eligible	Eligible	Il1a	7.1700000763	In	3552	IL1A	NA	2.841973134279709	CVL	Luminex (or other bead-based)	Published	BCA	Days since LMP - their phase
Kyongo-2012	73564	2	Ptid-73564_Visit-2	Follicular	Follicular	19	3.5999999046	Negative	0	Negative	Absent	326157510.3	Eligible	Eligible	Eligible	Il1a	29.229999542	In	3552	IL1A	NA	4.869377901425979	CVL	Luminex (or other bead-based)	Published	BCA	Days since LMP - their phase
Kyongo-2012	73564	3	Ptid-73564_Visit-3	Luteal	Luteal	19	3.5999999046	Negative	0	Negative	Absent	311619997	Eligible	Eligible	Eligible	Il1a	26.829999924	In	3552	IL1A	NA	4.745775145399146	CVL	Luminex (or other bead-based)	Published	BCA	Days since LMP - their phase
Kyongo-2012	73564	4	Ptid-73564_Visit-4	Follicular	Follicular	19	3.5999999046	Negative	0	Negative	Absent	241825506.1	Eligible	Eligible	Eligible	Il1a	45.810001373	In	3552	IL1A	NA	5.517590700983193	CVL	Luminex (or other bead-based)	Published	BCA	Days since LMP - their phase
Kyongo-2012	73564	5	Ptid-73564_Visit-5	Luteal	Luteal	19	3.5999999046	Negative	0	Negative	Absent	176027506.6	Eligible	Eligible	Eligible	Il1a	10.68999958	In	3552	IL1A	NA	3.4181898912636397	CVL	Luminex (or other bead-based)	Published	BCA	Days since LMP - their phase
Kyongo-2012	73564	6	Ptid-73564_Visit-6	Follicular	Follicular	19	3.5999999046	Negative	0	Negative	Absent	394082486.6	Eligible	Eligible	Eligible	Il1a	28.459999084	In	3552	IL1A	NA	4.830863710317861	CVL	Luminex (or other bead-based)	Published	BCA	Days since LMP - their phase
Kyongo-2012	78778	2	Ptid-78778_Visit-2	Follicular	Follicular	23	4.0999999046	Negative	0	Negative	Absent	273229986.40000004	Eligible	Eligible	Eligible	Il1a	31.61000061	In	3552	IL1A	NA	4.982309157970456	CVL	Luminex (or other bead-based)	Published	BCA	Days since LMP - their phase
Kyongo-2012	78778	3	Ptid-78778_Visit-3	Luteal	Luteal	23	4.0999999046	Negative	0	Negative	Absent	189912006.29999998	Eligible	Eligible	Eligible	Il1a	113.08000183	In	3552	IL1A	NA	6.821200001403921	CVL	Luminex (or other bead-based)	Published	BCA	Days since LMP - their phase
Kyongo-2012	78778	4	Ptid-78778_Visit-4	Follicular	Follicular	23	3.5999999046	Negative	0	Negative	Absent	171051994	Eligible	Eligible	Eligible	Il1a	23.280000687	In	3552	IL1A	NA	4.5410191957079356	CVL	Luminex (or other bead-based)	Published	BCA	Days since LMP - their phase
Kyongo-2012	78778	5	Ptid-78778_Visit-5	Luteal	Luteal	23	4.0999999046	Negative	0	Negative	Absent	143188998.1	Eligible	Eligible	Eligible	Il1a	91.440002441	In	3552	IL1A	NA	6.514753536952642	CVL	Luminex (or other bead-based)	Published	BCA	Days since LMP - their phase
Kyongo-2012	78778	6	Ptid-78778_Visit-6	Follicular	Follicular	23	3.5999999046	Negative	0	Negative	Absent	162296250.5	Eligible	Eligible	Eligible	Il1a	55.86000061	In	3552	IL1A	NA	5.803743684259683	CVL	Luminex (or other bead-based)	Published	BCA	Days since LMP - their phase
Kyongo-2012	78955	2	Ptid-78955_Visit-2	Follicular	Follicular	25	4.0999999046	Negative	0	Negative	Moderate	143856257.20000002	Eligible	Eligible	Eligible	Il1a	51.099998474	In	3552	IL1A	NA	5.675251342967036	CVL	Luminex (or other bead-based)	Published	BCA	Days since LMP - their phase
Kyongo-2012	78955	3	Ptid-78955_Visit-3	Luteal	Luteal	25	3.5999999046	Negative	0	Negative	Moderate	224123746.2	Eligible	Eligible	Eligible	Il1a	60.740001678	In	3552	IL1A	NA	5.9245750432485504	CVL	Luminex (or other bead-based)	Published	BCA	Days since LMP - their phase
Kyongo-2012	78955	4	Ptid-78955_Visit-4	Follicular	Follicular	25	4.0999999046	Negative	0	Negative	Moderate	152995005.20000002	Eligible	Eligible	Eligible	Il1a	39.86000061	In	3552	IL1A	NA	5.316869827142707	CVL	Luminex (or other bead-based)	Published	BCA	Days since LMP - their phase
Kyongo-2012	78955	5	Ptid-78955_Visit-5	Luteal	Luteal	25	4.0999999046	Negative	0	Negative	Moderate	270029991.9	Eligible	Eligible	Eligible	Il1a	67.699996948	In	3552	IL1A	NA	6.081083863649151	CVL	Luminex (or other bead-based)	Published	BCA	Days since LMP - their phase
Kyongo-2012	78955	6	Ptid-78955_Visit-6	Follicular	Follicular	25	3.5999999046	Negative	0	Negative	Moderate	274133741.9	Eligible	Eligible	Eligible	Il1a	74.019996643	In	3552	IL1A	NA	6.209843165095513	CVL	Luminex (or other bead-based)	Published	BCA	Days since LMP - their phase
Kyongo-2012	81140	2	Ptid-81140_Visit-2	Follicular	Follicular	26	3.5999999046	Negative	0	Negative	Moderate	400014996.5	Eligible	Eligible	Eligible	Il1a	70.930000305	In	3552	IL1A	NA	6.148324048683692	CVL	Luminex (or other bead-based)	Published	BCA	Days since LMP - their phase
Kyongo-2012	81140	3	Ptid-81140_Visit-3	Luteal	Luteal	26	3.5999999046	Negative	0	Negative	Moderate	205392494.79999998	Eligible	Eligible	Eligible	Il1a	21.959999084	In	3552	IL1A	NA	4.456806089052483	CVL	Luminex (or other bead-based)	Published	BCA	Days since LMP - their phase
Kyongo-2012	81140	4	Ptid-81140_Visit-4	Follicular	Follicular	26	3.5999999046	Negative	0	Negative	Moderate	239626243.7	Eligible	Eligible	Eligible	Il1a	21.659999847	In	3552	IL1A	NA	4.436961327642821	CVL	Luminex (or other bead-based)	Published	BCA	Days since LMP - their phase
Kyongo-2012	81140	5	Ptid-81140_Visit-5	Luteal	Luteal	26	3.5999999046	Negative	0	Negative	Moderate	162262499.3	Eligible	Eligible	Eligible	Il1a	59.180000305	In	3552	IL1A	NA	5.887037798854513	CVL	Luminex (or other bead-based)	Published	BCA	Days since LMP - their phase
Kyongo-2012	81140	6	Ptid-81140_Visit-6	Follicular	Follicular	26	3.5999999046	Negative	0	Negative	Moderate	182012498.4	Eligible	Eligible	Eligible	Il1a	13.829999923999999	In	3552	IL1A	NA	3.789729243447727	CVL	Luminex (or other bead-based)	Published	BCA	Days since LMP - their phase
Kyongo-2012	82143	2	Ptid-82143_Visit-2	Follicular	Follicular	27	4.0999999046	Negative	0	Negative	Absent	350670009.90000004	Eligible	Eligible	Eligible	Il1a	17.379999161	In	3552	IL1A	NA	4.119356107395189	CVL	Luminex (or other bead-based)	Published	BCA	Days since LMP - their phase
Kyongo-2012	82143	3	Ptid-82143_Visit-3	Luteal	Luteal	27	3.5999999046	Negative	0	Positive	Absent	80193497.2	Eligible	Eligible	Eligible	Il1a	101.52999878	In	3552	IL1A	NA	6.665762249172703	CVL	Luminex (or other bead-based)	Published	BCA	Days since LMP - their phase
Kyongo-2012	82143	4	Ptid-82143_Visit-4	Follicular	Follicular	27	6.0999999046	Intermediate	6	Negative	Absent	174739003.2	Eligible	Eligible	Eligible	Il1a	19.069999695	In	3552	IL1A	NA	4.253232915463989	CVL	Luminex (or other bead-based)	Published	BCA	Days since LMP - their phase
Kyongo-2012	82143	5	Ptid-82143_Visit-5	Luteal	Luteal	27	4.0999999046	Negative	0	Negative	Absent	144008994.10000002	Eligible	Eligible	Eligible	Il1a	4.3899998665	In	3552	IL1A	NA	2.134220895888244	CVL	Luminex (or other bead-based)	Published	BCA	Days since LMP - their phase
Kyongo-2012	82143	6	Ptid-82143_Visit-6	Follicular	Follicular	27	4.0999999046	Negative	0	Negative	Absent	169891506.4	Eligible	Eligible	Eligible	Il1a	4.8200001717	In	3552	IL1A	NA	2.2690331978475053	CVL	Luminex (or other bead-based)	Published	BCA	Days since LMP - their phase
Kyongo-2012	85007	2	Ptid-85007_Visit-2	Follicular	Follicular	30	3.5999999046	Negative	0	Negative	Absent	166847497.2	Eligible	Eligible	Eligible	Il1a	22.219999313	In	3552	IL1A	NA	4.473786867008989	CVL	Luminex (or other bead-based)	Published	BCA	Days since LMP - their phase
Kyongo-2012	85007	3	Ptid-85007_Visit-3	Luteal	Luteal	30	3.5999999046	Negative	0	Negative	Absent	222755998.39999998	Eligible	Eligible	Eligible	Il1a	75.169998169	In	3552	IL1A	NA	6.232085063581487	CVL	Luminex (or other bead-based)	Published	BCA	Days since LMP - their phase
Kyongo-2012	85007	4	Ptid-85007_Visit-4	Follicular	Follicular	30	3.5999999046	Negative	0	Negative	Absent	121734499.9	Eligible	Eligible	Eligible	Il1a	12.699999809	In	3552	IL1A	NA	3.666756570187579	CVL	Luminex (or other bead-based)	Published	BCA	Days since LMP - their phase
Kyongo-2012	85007	5	Ptid-85007_Visit-5	Luteal	Luteal	30	4.0999999046	Negative	0	Negative	Absent	105640500.8	Eligible	Eligible	Eligible	Il1a	41.549999237	In	3552	IL1A	NA	5.376776545390171	CVL	Luminex (or other bead-based)	Published	BCA	Days since LMP - their phase
Kyongo-2012	85007	6	Ptid-85007_Visit-6	Follicular	Follicular	30	3.5999999046	Negative	0	Negative	Absent	144860997.8	Eligible	Eligible	Eligible	Il1a	13.960000038	In	3552	IL1A	NA	3.8032270403620343	CVL	Luminex (or other bead-based)	Published	BCA	Days since LMP - their phase
Kyongo-2012	96588	3	Ptid-96588_Visit-3	Luteal	Luteal	27	3.5999999046	Negative	0	Negative	Small	669098734.9000001	Eligible	Eligible	Eligible	Il1a	13.619999886	In	3552	IL1A	NA	3.7676547861619256	CVL	Luminex (or other bead-based)	Published	BCA	Days since LMP - their phase
Kyongo-2012	96588	4	Ptid-96588_Visit-4	Follicular	Follicular	27	3.5999999046	Negative	0	Negative	Small	482297509.9	Eligible	Eligible	Eligible	Il1a	38.369998932	In	3552	IL1A	NA	5.26190681967174	CVL	Luminex (or other bead-based)	Published	BCA	Days since LMP - their phase
Kyongo-2012	96588	5	Ptid-96588_Visit-5	Luteal	Luteal	27	3.5999999046	Negative	0	Negative	Small	786723732.9	Eligible	Eligible	Eligible	Il1a	452.66000366	In	3552	IL1A	NA	8.822284027682436	CVL	Luminex (or other bead-based)	Published	BCA	Days since LMP - their phase
Kyongo-2012	96588	6	Ptid-96588_Visit-6	Follicular	Follicular	27	3.5999999046	Negative	0	Negative	Small	412894994	Eligible	Eligible	Eligible	Il1a	38.560001373	In	3552	IL1A	NA	5.269033197825057	CVL	Luminex (or other bead-based)	Published	BCA	Days since LMP - their phase
Kyongo-2012	1783	2	Ptid-1783_Visit-2	Follicular	Follicular	25	3.5999999046	Negative	0	Negative	Small	413672506.8	Eligible	Eligible	Eligible	Il1b	21.180000305	In	3553	IL1B	NA	4.404630704992965	CVL	Luminex (or other bead-based)	Published	BCA	Days since LMP - their phase
Kyongo-2012	1783	3	Ptid-1783_Visit-3	Luteal	Luteal	25	3.5999999046	Negative	0	Negative	Small	865942478.2	Eligible	Eligible	Eligible	Il1b	77.879997253	In	3553	IL1B	NA	6.283180928058521	CVL	Luminex (or other bead-based)	Published	BCA	Days since LMP - their phase
Kyongo-2012	1783	4	Ptid-1783_Visit-4	Follicular	Follicular	25	4.0999999046	Negative	0	Positive	Small	2084622383.1000001	Eligible	Eligible	Eligible	Il1b	216.72000122	In	3553	IL1B	NA	7.759688496548773	CVL	Luminex (or other bead-based)	Published	BCA	Days since LMP - their phase
Kyongo-2012	1783	5	Ptid-1783_Visit-5	Luteal	Luteal	25	3.5999999046	Negative	0	Negative	Small	638437509.5	Eligible	Eligible	Eligible	Il1b	6.6199998856	In	3553	IL1B	NA	2.726831192101328	CVL	Luminex (or other bead-based)	Published	BCA	Days since LMP - their phase
Kyongo-2012	1783	6	Ptid-1783_Visit-6	Follicular	Follicular	25	4.0999999046	Negative	0	Negative	Small	1136494994.2	Eligible	Eligible	Eligible	Il1b	289.98001099	In	3553	IL1B	NA	8.179809645051094	CVL	Luminex (or other bead-based)	Published	BCA	Days since LMP - their phase
Kyongo-2012	3545	3	Ptid-3545_Visit-3	Luteal	Luteal	28	3.5999999046	Negative	0	Negative	Small	237701252.10000002	Eligible	Eligible	Eligible	Il1b	4.7300000191	In	3553	IL1B	NA	2.2418401893903526	CVL	Luminex (or other bead-based)	Published	BCA	Days since LMP - their phase
Kyongo-2012	3545	4	Ptid-3545_Visit-4	Follicular	Follicular	28	3.5999999046	Negative	0	Positive	Small	144215494.4	Eligible	Eligible	Eligible	Il1b	1.6000000238	In	3553	IL1B	NA	0.6780719265727263	CVL	Luminex (or other bead-based)	Published	BCA	Days since LMP - their phase
Kyongo-2012	3545	5	Ptid-3545_Visit-5	Luteal	Luteal	28	3.5999999046	Negative	0	Positive	Small	204555004.79999998	Eligible	Eligible	Eligible	Il1b	2.9900000095	In	3553	IL1B	NA	1.580145489007194	CVL	Luminex (or other bead-based)	Published	BCA	Days since LMP - their phase
Kyongo-2012	3545	6	Ptid-3545_Visit-6	Follicular	Follicular	28	3.5999999046	Negative	0	Negative	Small	237787500	Eligible	Eligible	Eligible	Il1b	6.7300000191	In	3553	IL1B	NA	2.7506065089300167	CVL	Luminex (or other bead-based)	Published	BCA	Days since LMP - their phase
Kyongo-2012	8595	2	Ptid-8595_Visit-2	Follicular	Follicular	27	3.5999999046	Negative	0	Negative	Small	270139992.2	Eligible	Eligible	Eligible	Il1b	2.1199998856	In	3553	IL1B	NA	1.0840641869373815	CVL	Luminex (or other bead-based)	Published	BCA	Days since LMP - their phase
Kyongo-2012	8595	3	Ptid-8595_Visit-3	Luteal	Luteal	27	3.5999999046	Negative	0	Negative	Small	169398754.79999998	Eligible	Eligible	Eligible	Il1b	4.8899998665	In	3553	IL1B	NA	2.289834425791049	CVL	Luminex (or other bead-based)	Published	BCA	Days since LMP - their phase
Kyongo-2012	8595	4	Ptid-8595_Visit-4	Follicular	Follicular	27	3.5999999046	Negative	0	Negative	Small	172406002.9	Eligible	Eligible	Eligible	Il1b	0.8600000143	In	3553	IL1B	NA	-0.21759141108362812	CVL	Luminex (or other bead-based)	Published	BCA	Days since LMP - their phase
Kyongo-2012	8595	5	Ptid-8595_Visit-5	Luteal	Luteal	27	3.5999999046	Negative	0	Negative	Small	147577494.4	Eligible	Eligible	Eligible	Il1b	2.7899999619	In	3553	IL1B	NA	1.4802651023531435	CVL	Luminex (or other bead-based)	Published	BCA	Days since LMP - their phase
Kyongo-2012	8595	6	Ptid-8595_Visit-6	Follicular	Follicular	27	3.5999999046	Negative	0	Negative	Small	249421000.5	Eligible	Eligible	Eligible	Il1b	0.2300000042	Below	3553	IL1B	NA	-2.120294207372846	CVL	Luminex (or other bead-based)	Published	BCA	Days since LMP - their phase
Kyongo-2012	9638	3	Ptid-9638_Visit-3	Luteal	Luteal	25	4.0999999046	Negative	0	Negative	Small	664802491.7	Eligible	Eligible	Eligible	Il1b	221.22000122	In	3553	IL1B	NA	7.789338019996528	CVL	Luminex (or other bead-based)	Published	BCA	Days since LMP - their phase
Kyongo-2012	9638	4	Ptid-9638_Visit-4	Follicular	Follicular	25	3.5999999046	Negative	0	Positive	Small	327337503.40000004	Eligible	Eligible	Eligible	Il1b	2.8699998856	In	3553	IL1B	NA	1.5210506793942329	CVL	Luminex (or other bead-based)	Published	BCA	Days since LMP - their phase
Kyongo-2012	9638	5	Ptid-9638_Visit-5	Luteal	Luteal	25	3.5999999046	Negative	0	Negative	Small	450430005.79999995	Eligible	Eligible	Eligible	Il1b	12.800000191	In	3553	IL1B	NA	3.6780719266403525	CVL	Luminex (or other bead-based)	Published	BCA	Days since LMP - their phase
Kyongo-2012	9638	6	Ptid-9638_Visit-6	Follicular	Follicular	25	3.5999999046	Negative	0	Positive	Small	209839001.29999998	Eligible	Eligible	Eligible	Il1b	4.9899997711	In	3553	IL1B	NA	2.3190397493835975	CVL	Luminex (or other bead-based)	Published	BCA	Days since LMP - their phase
Kyongo-2012	18477	2	Ptid-18477_Visit-2	Follicular	Follicular	NA	NA	NA	NA	NA	NA	NA	Eligible	Eligible	Ineligible - missing co-variate information	Il1b	1.9299999475	In	3553	IL1B	NA	0.94860080824906	CVL	Luminex (or other bead-based)	Published	BCA	Days since LMP - their phase
Kyongo-2012	19566	2	Ptid-19566_Visit-2	Follicular	Follicular	29	3.5999999046	Negative	0	Negative	Absent	118045002.2	Eligible	Eligible	Eligible	Il1b	8.1400003433	In	3553	IL1B	NA	3.025028855336387	CVL	Luminex (or other bead-based)	Published	BCA	Days since LMP - their phase
Kyongo-2012	19566	3	Ptid-19566_Visit-3	Luteal	Luteal	29	3.5999999046	Negative	0	Negative	Absent	166321501.1	Eligible	Eligible	Eligible	Il1b	0.2300000042	Below	3553	IL1B	NA	-2.120294207372846	CVL	Luminex (or other bead-based)	Published	BCA	Days since LMP - their phase
Kyongo-2012	19566	4	Ptid-19566_Visit-4	Follicular	Follicular	29	3.5999999046	Negative	0	Negative	Absent	147937506.4	Eligible	Eligible	Eligible	Il1b	0.2300000042	Below	3553	IL1B	NA	-2.120294207372846	CVL	Luminex (or other bead-based)	Published	BCA	Days since LMP - their phase
Kyongo-2012	19566	5	Ptid-19566_Visit-5	Luteal	Luteal	29	3.5999999046	Negative	0	Negative	Absent	106233999.10000001	Eligible	Eligible	Eligible	Il1b	0.5699999928	In	3553	IL1B	NA	-0.8109661938334994	CVL	Luminex (or other bead-based)	Published	BCA	Days since LMP - their phase
Kyongo-2012	19566	6	Ptid-19566_Visit-6	Follicular	Follicular	29	3.5999999046	Negative	0	Negative	Absent	188815996.1	Eligible	Eligible	Eligible	Il1b	1.7200000286	In	3553	IL1B	NA	0.7824085889163719	CVL	Luminex (or other bead-based)	Published	BCA	Days since LMP - their phase
Kyongo-2012	20155	3	Ptid-20155_Visit-3	Luteal	Luteal	25	3.5999999046	Negative	0	Negative	Moderate	419679999.4	Eligible	Eligible	Eligible	Il1b	37.590000153	In	3553	IL1B	NA	5.232277016140395	CVL	Luminex (or other bead-based)	Published	BCA	Days since LMP - their phase
Kyongo-2012	20155	4	Ptid-20155_Visit-4	Follicular	Follicular	25	4.0999999046	Negative	0	Negative	Moderate	169852495.20000002	Eligible	Eligible	Eligible	Il1b	41.700000763	In	3553	IL1B	NA	5.381975504954815	CVL	Luminex (or other bead-based)	Published	BCA	Days since LMP - their phase
Kyongo-2012	20155	5	Ptid-20155_Visit-5	Luteal	Luteal	25	3.5999999046	Negative	0	Negative	Moderate	152100503.4	Eligible	Eligible	Eligible	Il1b	17.729999542	In	3553	IL1B	NA	4.148120593856376	CVL	Luminex (or other bead-based)	Published	BCA	Days since LMP - their phase
Kyongo-2012	20155	6	Ptid-20155_Visit-6	Follicular	Follicular	25	3.5999999046	Negative	0	Negative	Moderate	170248001.79999998	Eligible	Eligible	Eligible	Il1b	19.88999939	In	3553	IL1B	NA	4.313971326813469	CVL	Luminex (or other bead-based)	Published	BCA	Days since LMP - their phase
Kyongo-2012	25852	3	Ptid-25852_Visit-3	Luteal	Luteal	26	3.5999999046	Negative	0	Negative	Absent	76700002	Eligible	Eligible	Eligible	Il1b	6.2600002289	In	3553	IL1B	NA	2.6461627099107514	CVL	Luminex (or other bead-based)	Published	BCA	Days since LMP - their phase
Kyongo-2012	25852	4	Ptid-25852_Visit-4	Follicular	Follicular	26	3.5999999046	Negative	0	Negative	Absent	172545000.9	Eligible	Eligible	Eligible	Il1b	1.0499999523	In	3553	IL1B	NA	0.07038926235182187	CVL	Luminex (or other bead-based)	Published	BCA	Days since LMP - their phase
Kyongo-2012	25852	5	Ptid-25852_Visit-5	Luteal	Luteal	26	3.5999999046	Negative	0	Negative	Absent	119216248.4	Eligible	Eligible	Eligible	Il1b	0.5899999738	In	3553	IL1B	NA	-0.7612132044783256	CVL	Luminex (or other bead-based)	Published	BCA	Days since LMP - their phase
Kyongo-2012	25852	6	Ptid-25852_Visit-6	Follicular	Follicular	26	3.5999999046	Negative	0	Negative	Absent	12335999.9	Eligible	Eligible	Eligible	Il1b	0.2300000042	Below	3553	IL1B	NA	-2.120294207372846	CVL	Luminex (or other bead-based)	Published	BCA	Days since LMP - their phase
Kyongo-2012	26945	2	Ptid-26945_Visit-2	Follicular	Follicular	25	3.5999999046	Negative	0	Negative	Large	379627496	Eligible	Eligible	Eligible	Il1b	78.510002136	In	3553	IL1B	NA	6.294804559245473	CVL	Luminex (or other bead-based)	Published	BCA	Days since LMP - their phase
Kyongo-2012	26945	3	Ptid-26945_Visit-3	Luteal	Luteal	25	3.5999999046	Negative	0	Negative	Large	109670996.69999999	Eligible	Eligible	Eligible	Il1b	10.680000305	In	3553	IL1B	NA	3.416839783113389	CVL	Luminex (or other bead-based)	Published	BCA	Days since LMP - their phase
Kyongo-2012	26945	4	Ptid-26945_Visit-4	Follicular	Follicular	25	3.5999999046	Negative	0	Negative	Large	147404998.5	Eligible	Eligible	Eligible	Il1b	16.299999237	In	3553	IL1B	NA	4.026799991811425	CVL	Luminex (or other bead-based)	Published	BCA	Days since LMP - their phase
Kyongo-2012	26945	5	Ptid-26945_Visit-5	Luteal	Luteal	25	3.5999999046	Negative	0	Negative	Large	287003487.3	Eligible	Eligible	Eligible	Il1b	36.700000763	In	3553	IL1B	NA	5.197708187949755	CVL	Luminex (or other bead-based)	Published	BCA	Days since LMP - their phase
Kyongo-2012	26945	6	Ptid-26945_Visit-6	Follicular	Follicular	25	3.5999999046	Negative	0	Negative	Large	109764501.5	Eligible	Eligible	Eligible	Il1b	9.25	In	3553	IL1B	NA	3.2094533656289497	CVL	Luminex (or other bead-based)	Published	BCA	Days since LMP - their phase
Kyongo-2012	38802	2	Ptid-38802_Visit-2	Follicular	Follicular	25	3.5999999046	Negative	0	Negative	Small	533966243.29999995	Eligible	Eligible	Eligible	Il1b	3.0599999428	In	3553	IL1B	NA	1.613531625949902	CVL	Luminex (or other bead-based)	Published	BCA	Days since LMP - their phase
Kyongo-2012	38802	3	Ptid-38802_Visit-3	Luteal	Luteal	25	3.5999999046	Negative	0	Negative	Small	355699986.2	Eligible	Eligible	Eligible	Il1b	2.2999999523	In	3553	IL1B	NA	1.2016338312494095	CVL	Luminex (or other bead-based)	Published	BCA	Days since LMP - their phase
Kyongo-2012	38802	4	Ptid-38802_Visit-4	Follicular	Follicular	25	4.0999999046	Intermediate	4	Positive	Small	340901255.6	Eligible	Eligible	Eligible	Il1b	65.730003357	In	3553	IL1B	NA	6.038480153618795	CVL	Luminex (or other bead-based)	Published	BCA	Days since LMP - their phase
Kyongo-2012	38802	5	Ptid-38802_Visit-5	Luteal	Luteal	25	3.5999999046	Negative	0	Negative	Small	710617482.7	Eligible	Eligible	Eligible	Il1b	9.1000003815	In	3553	IL1B	NA	3.1858666057935476	CVL	Luminex (or other bead-based)	Published	BCA	Days since LMP - their phase
Kyongo-2012	38802	6	Ptid-38802_Visit-6	Follicular	Follicular	25	3.5999999046	Negative	0	Negative	Small	663803756.1999999	Eligible	Eligible	Eligible	Il1b	1.7100000381	In	3553	IL1B	NA	0.7739963572554307	CVL	Luminex (or other bead-based)	Published	BCA	Days since LMP - their phase
Kyongo-2012	41577	3	Ptid-41577_Visit-3	Luteal	Luteal	31	4.0999999046	Negative	0	Negative	Moderate	167155504.2	Eligible	Eligible	Eligible	Il1b	22.75	In	3553	IL1B	NA	4.507794640198696	CVL	Luminex (or other bead-based)	Published	BCA	Days since LMP - their phase
Kyongo-2012	41577	4	Ptid-41577_Visit-4	Follicular	Follicular	31	3.5999999046	Negative	0	Negative	Moderate	259053736.9	Eligible	Eligible	Eligible	Il1b	20.469999313	In	3553	IL1B	NA	4.355439148829951	CVL	Luminex (or other bead-based)	Published	BCA	Days since LMP - their phase
Kyongo-2012	41577	5	Ptid-41577_Visit-5	Luteal	Luteal	31	4.0999999046	Negative	0	Negative	Moderate	159253493	Eligible	Eligible	Eligible	Il1b	18.049999237	In	3553	IL1B	NA	4.17392687101497	CVL	Luminex (or other bead-based)	Published	BCA	Days since LMP - their phase
Kyongo-2012	42082	2	Ptid-42082_Visit-2	Follicular	Follicular	27	4.0999999046	Negative	0	Negative	Moderate	210282504.6	Eligible	Eligible	Eligible	Il1b	36.900001526	In	3553	IL1B	NA	5.2055489708357054	CVL	Luminex (or other bead-based)	Published	BCA	Days since LMP - their phase
Kyongo-2012	42082	3	Ptid-42082_Visit-3	Luteal	Luteal	27	3.5999999046	Negative	0	Negative	Moderate	124032497.39999999	Eligible	Eligible	Eligible	Il1b	19.61000061	In	3553	IL1B	NA	4.29351767529473	CVL	Luminex (or other bead-based)	Published	BCA	Days since LMP - their phase
Kyongo-2012	42082	4	Ptid-42082_Visit-4	Follicular	Follicular	27	3.5999999046	Negative	0	Negative	Moderate	105200499.3	Eligible	Eligible	Eligible	Il1b	5.9699997902	In	3553	IL1B	NA	2.577730880790344	CVL	Luminex (or other bead-based)	Published	BCA	Days since LMP - their phase
Kyongo-2012	42082	5	Ptid-42082_Visit-5	Luteal	Luteal	27	4.0999999046	Negative	0	Negative	Moderate	100719496.6	Eligible	Eligible	Eligible	Il1b	11.260000229	In	3553	IL1B	NA	3.4931349516462826	CVL	Luminex (or other bead-based)	Published	BCA	Days since LMP - their phase
Kyongo-2012	42082	6	Ptid-42082_Visit-6	Follicular	Follicular	27	3.5999999046	Negative	0	Negative	Moderate	157914996.10000002	Eligible	Eligible	Eligible	Il1b	8.0900001526	In	3553	IL1B	NA	3.0161397298685113	CVL	Luminex (or other bead-based)	Published	BCA	Days since LMP - their phase
Kyongo-2012	44740	2	Ptid-44740_Visit-2	Follicular	Follicular	38	4.0999999046	Negative	0	Negative	Moderate	219822496.2	Eligible	Eligible	Eligible	Il1b	67.260002136	In	3553	IL1B	NA	6.071676919568042	CVL	Luminex (or other bead-based)	Published	BCA	Days since LMP - their phase
Kyongo-2012	44740	3	Ptid-44740_Visit-3	Luteal	Luteal	38	3.5999999046	Negative	0	Negative	Moderate	96422500.9	Eligible	Eligible	Eligible	Il1b	15.199999809	In	3553	IL1B	NA	3.925999400427621	CVL	Luminex (or other bead-based)	Published	BCA	Days since LMP - their phase
Kyongo-2012	44740	4	Ptid-44740_Visit-4	Follicular	Follicular	38	4.0999999046	Negative	0	Negative	Moderate	104886248.7	Eligible	Eligible	Eligible	Il1b	36.810001373	In	3553	IL1B	NA	5.2020258984213505	CVL	Luminex (or other bead-based)	Published	BCA	Days since LMP - their phase
Kyongo-2012	44740	5	Ptid-44740_Visit-5	Luteal	Luteal	38	3.5999999046	Negative	1	Negative	Moderate	139932498.3	Eligible	Eligible	Eligible	Il1b	36.040000916	In	3553	IL1B	NA	5.171527142706645	CVL	Luminex (or other bead-based)	Published	BCA	Days since LMP - their phase
Kyongo-2012	44740	6	Ptid-44740_Visit-6	Follicular	Follicular	38	4.0999999046	Negative	0	Negative	Moderate	85735000.69999999	Eligible	Eligible	Eligible	Il1b	4.9400000572	In	3553	IL1B	NA	2.304511058514843	CVL	Luminex (or other bead-based)	Published	BCA	Days since LMP - their phase
Kyongo-2012	49782	2	Ptid-49782_Visit-2	Follicular	Follicular	34	4.0999999046	Negative	3	Negative	Absent	42157501	Eligible	Eligible	Eligible	Il1b	0.9499999881	In	3553	IL1B	NA	-0.07400059951543068	CVL	Luminex (or other bead-based)	Published	BCA	Days since LMP - their phase
Kyongo-2012	49782	4	Ptid-49782_Visit-4	Follicular	Follicular	34	3.5999999046	NA	NA	Negative	Absent	158303752.5	Eligible	Eligible	Ineligible - missing co-variate information	Il1b	2.8099999428	In	3553	IL1B	NA	1.4905701010788859	CVL	Luminex (or other bead-based)	Published	BCA	Days since LMP - their phase
Kyongo-2012	49782	5	Ptid-49782_Visit-5	Luteal	Luteal	34	3.5999999046	Negative	1	Negative	Absent	161061257.1	Eligible	Eligible	Eligible	Il1b	3.9800000191	In	3553	IL1B	NA	1.9927684376924104	CVL	Luminex (or other bead-based)	Published	BCA	Days since LMP - their phase
Kyongo-2012	49782	6	Ptid-49782_Visit-6	Follicular	Follicular	34	3.5999999046	NA	NA	Negative	Absent	54101001.5	Eligible	Eligible	Ineligible - missing co-variate information	Il1b	0.8700000048	In	3553	IL1B	NA	-0.20091268596629971	CVL	Luminex (or other bead-based)	Published	BCA	Days since LMP - their phase
Kyongo-2012	49913	2	Ptid-49913_Visit-2	Follicular	Follicular	23	4.0999999046	Negative	0	Negative	Small	435889989.09999996	Eligible	Eligible	Eligible	Il1b	195.08999634	In	3553	IL1B	NA	7.607995992320904	CVL	Luminex (or other bead-based)	Published	BCA	Days since LMP - their phase
Kyongo-2012	49913	3	Ptid-49913_Visit-3	Luteal	Luteal	23	4.0999999046	Negative	1	Negative	Small	176228001.7	Eligible	Eligible	Eligible	Il1b	6.3600001335	In	3553	IL1B	NA	2.669026795792616	CVL	Luminex (or other bead-based)	Published	BCA	Days since LMP - their phase
Kyongo-2012	49913	4	Ptid-49913_Visit-4	Follicular	Follicular	23	4.0999999046	Negative	0	Negative	Small	139398500.3	Eligible	Eligible	Eligible	Il1b	3.0499999523	In	3553	IL1B	NA	1.6088092201127193	CVL	Luminex (or other bead-based)	Published	BCA	Days since LMP - their phase
Kyongo-2012	49913	5	Ptid-49913_Visit-5	Luteal	Luteal	23	4.0999999046	Negative	0	Negative	Small	191259995.1	Eligible	Eligible	Eligible	Il1b	40.040000916	In	3553	IL1B	NA	5.32337010206598	CVL	Luminex (or other bead-based)	Published	BCA	Days since LMP - their phase
Kyongo-2012	49913	6	Ptid-49913_Visit-6	Follicular	Follicular	23	4.0999999046	Negative	0	Negative	Small	122422501.39999999	Eligible	Eligible	Eligible	Il1b	8.1800003052	In	3553	IL1B	NA	3.032100896994716	CVL	Luminex (or other bead-based)	Published	BCA	Days since LMP - their phase
Kyongo-2012	54310	2	Ptid-54310_Visit-2	Follicular	Follicular	25	4.0999999046	Negative	0	Negative	Moderate	116124503.3	Eligible	Eligible	Eligible	Il1b	6.3600001335	In	3553	IL1B	NA	2.669026795792616	CVL	Luminex (or other bead-based)	Published	BCA	Days since LMP - their phase
Kyongo-2012	54310	3	Ptid-54310_Visit-3	Luteal	Luteal	25	3.5999999046	Negative	0	Negative	Moderate	183906257.20000002	Eligible	Eligible	Eligible	Il1b	18.270000458	In	3553	IL1B	NA	4.191404765018846	CVL	Luminex (or other bead-based)	Published	BCA	Days since LMP - their phase
Kyongo-2012	54310	4	Ptid-54310_Visit-4	Follicular	Follicular	25	3.5999999046	Negative	0	Negative	Moderate	121628999.7	Eligible	Eligible	Eligible	Il1b	1.2999999523	In	3553	IL1B	NA	0.3785115703179186	CVL	Luminex (or other bead-based)	Published	BCA	Days since LMP - their phase
Kyongo-2012	54310	5	Ptid-54310_Visit-5	Luteal	Luteal	25	3.5999999046	Negative	0	Negative	Moderate	112062498.9	Eligible	Eligible	Eligible	Il1b	5.4200000763	In	3553	IL1B	NA	2.438292871888673	CVL	Luminex (or other bead-based)	Published	BCA	Days since LMP - their phase
Kyongo-2012	54310	6	Ptid-54310_Visit-6	Follicular	Follicular	25	3.5999999046	Negative	0	Negative	Moderate	115769997.2	Eligible	Eligible	Eligible	Il1b	5.5999999046	In	3553	IL1B	NA	2.485426802592901	CVL	Luminex (or other bead-based)	Published	BCA	Days since LMP - their phase
Kyongo-2012	55420	2	Ptid-55420_Visit-2	Follicular	Follicular	26	4.0999999046	Negative	0	Negative	Moderate	170192495	Eligible	Eligible	Eligible	Il1b	46.740001678	In	3553	IL1B	NA	5.546585880801901	CVL	Luminex (or other bead-based)	Published	BCA	Days since LMP - their phase
Kyongo-2012	55420	3	Ptid-55420_Visit-3	Luteal	Luteal	26	3.5999999046	Negative	1	Negative	Moderate	181883499	Eligible	Eligible	Eligible	Il1b	44	In	3553	IL1B	NA	5.459431618637297	CVL	Luminex (or other bead-based)	Published	BCA	Days since LMP - their phase
Kyongo-2012	55420	4	Ptid-55420_Visit-4	Follicular	Follicular	26	4.0999999046	Negative	0	Negative	Moderate	114380501.2	Eligible	Eligible	Eligible	Il1b	60.810001373	In	3553	IL1B	NA	5.926236716987254	CVL	Luminex (or other bead-based)	Published	BCA	Days since LMP - their phase
Kyongo-2012	55420	5	Ptid-55420_Visit-5	Luteal	Luteal	26	3.5999999046	Negative	0	Negative	Moderate	129708006.99999999	Eligible	Eligible	Eligible	Il1b	94.699996948	In	3553	IL1B	NA	6.565292474085719	CVL	Luminex (or other bead-based)	Published	BCA	Days since LMP - their phase
Kyongo-2012	55420	6	Ptid-55420_Visit-6	Follicular	Follicular	26	4.0999999046	Negative	0	Negative	Moderate	137962997	Eligible	Eligible	Eligible	Il1b	5.4800000191	In	3553	IL1B	NA	2.4541758982141735	CVL	Luminex (or other bead-based)	Published	BCA	Days since LMP - their phase
Kyongo-2012	57909	2	Ptid-57909_Visit-2	Follicular	Follicular	22	4.0999999046	Negative	0	Negative	Moderate	272332012.7	Eligible	Eligible	Eligible	Il1b	57.909999847	In	3553	IL1B	NA	5.855740587903385	CVL	Luminex (or other bead-based)	Published	BCA	Days since LMP - their phase
Kyongo-2012	57909	3	Ptid-57909_Visit-3	Luteal	Luteal	22	3.5999999046	Negative	0	Negative	Moderate	298115491.9	Eligible	Eligible	Eligible	Il1b	34.709999084	In	3553	IL1B	NA	5.11727942198107	CVL	Luminex (or other bead-based)	Published	BCA	Days since LMP - their phase
Kyongo-2012	57909	4	Ptid-57909_Visit-4	Follicular	Follicular	22	4.0999999046	Negative	0	Negative	Moderate	119683496.7	Eligible	Eligible	Eligible	Il1b	6.8499999046	In	3553	IL1B	NA	2.77610396798074	CVL	Luminex (or other bead-based)	Published	BCA	Days since LMP - their phase
Kyongo-2012	57909	5	Ptid-57909_Visit-5	Luteal	Luteal	22	3.5999999046	Negative	0	Negative	Moderate	134394004.9	Eligible	Eligible	Eligible	Il1b	16.200000763	In	3553	IL1B	NA	4.0179219759464155	CVL	Luminex (or other bead-based)	Published	BCA	Days since LMP - their phase
Kyongo-2012	62419	3	Ptid-62419_Visit-3	Luteal	Luteal	33	3.5999999046	Negative	0	Negative	Absent	333925008.79999995	Eligible	Eligible	Eligible	Il1b	0.8700000048	In	3553	IL1B	NA	-0.20091268596629971	CVL	Luminex (or other bead-based)	Published	BCA	Days since LMP - their phase
Kyongo-2012	62419	4	Ptid-62419_Visit-4	Follicular	Follicular	33	3.5999999046	Negative	0	Negative	Absent	134472504.29999998	Eligible	Eligible	Eligible	Il1b	0.2300000042	Below	3553	IL1B	NA	-2.120294207372846	CVL	Luminex (or other bead-based)	Published	BCA	Days since LMP - their phase
Kyongo-2012	62419	5	Ptid-62419_Visit-5	Luteal	Luteal	33	3.5999999046	Negative	0	Negative	Absent	125946506.9	Eligible	Eligible	Eligible	Il1b	1.4800000191	In	3553	IL1B	NA	0.5655971944727893	CVL	Luminex (or other bead-based)	Published	BCA	Days since LMP - their phase
Kyongo-2012	62419	6	Ptid-62419_Visit-6	Follicular	Follicular	33	3.5999999046	Negative	0	Negative	Absent	124026000.5	Eligible	Eligible	Eligible	Il1b	0.2300000042	Below	3553	IL1B	NA	-2.120294207372846	CVL	Luminex (or other bead-based)	Published	BCA	Days since LMP - their phase
Kyongo-2012	62476	2	Ptid-62476_Visit-2	Follicular	Follicular	26	3.5999999046	Negative	0	Negative	Moderate	136164501.29999998	Eligible	Eligible	Eligible	Il1b	14.270000458	In	3553	IL1B	NA	3.834913476004775	CVL	Luminex (or other bead-based)	Published	BCA	Days since LMP - their phase
Kyongo-2012	62476	3	Ptid-62476_Visit-3	Luteal	Luteal	26	3.5999999046	Negative	0	Positive	Moderate	121091499.89999999	Eligible	Eligible	Eligible	Il1b	13.979999542	In	3553	IL1B	NA	3.8052924083364528	CVL	Luminex (or other bead-based)	Published	BCA	Days since LMP - their phase
Kyongo-2012	62476	4	Ptid-62476_Visit-4	Follicular	Follicular	26	3.5999999046	Negative	0	Positive	Moderate	133180499.1	Eligible	Eligible	Eligible	Il1b	7.4299998283	In	3553	IL1B	NA	2.8933621774246063	CVL	Luminex (or other bead-based)	Published	BCA	Days since LMP - their phase
Kyongo-2012	62476	5	Ptid-62476_Visit-5	Luteal	Luteal	26	3.5999999046	Negative	0	Negative	Moderate	94359003	Eligible	Eligible	Eligible	Il1b	9.2899999619	In	3553	IL1B	NA	3.2156785906911702	CVL	Luminex (or other bead-based)	Published	BCA	Days since LMP - their phase
Kyongo-2012	62476	6	Ptid-62476_Visit-6	Follicular	Follicular	26	3.5999999046	Negative	0	Negative	Moderate	126776501.5	Eligible	Eligible	Eligible	Il1b	5.5500001907	In	3553	IL1B	NA	2.4724878210342642	CVL	Luminex (or other bead-based)	Published	BCA	Days since LMP - their phase
Kyongo-2012	64541	3	Ptid-64541_Visit-3	Luteal	Luteal	27	3.5999999046	Negative	0	Negative	Moderate	245422497.4	Eligible	Eligible	Eligible	Il1b	21.719999313	In	3553	IL1B	NA	4.440952152397431	CVL	Luminex (or other bead-based)	Published	BCA	Days since LMP - their phase
Kyongo-2012	64541	4	Ptid-64541_Visit-4	Follicular	Follicular	27	3.5999999046	Negative	1	Negative	Moderate	62887497.2	Eligible	Eligible	Eligible	Il1b	1.9900000095000001	In	3553	IL1B	NA	0.9927684376561619	CVL	Luminex (or other bead-based)	Published	BCA	Days since LMP - their phase
Kyongo-2012	64541	5	Ptid-64541_Visit-5	Luteal	Luteal	27	3.5999999046	Negative	0	Negative	Moderate	293752491.5	Eligible	Eligible	Eligible	Il1b	11.529999733	In	3553	IL1B	NA	3.527320574468584	CVL	Luminex (or other bead-based)	Published	BCA	Days since LMP - their phase
Kyongo-2012	64541	6	Ptid-64541_Visit-6	Follicular	Follicular	27	4.0999999046	Negative	0	Positive	Moderate	275774985.6	Eligible	Eligible	Eligible	Il1b	31.989999771	In	3553	IL1B	NA	4.999549077013436	CVL	Luminex (or other bead-based)	Published	BCA	Days since LMP - their phase
Kyongo-2012	70250	3	Ptid-70250_Visit-3	Luteal	Luteal	26	4.0999999046	Negative	0	Negative	Moderate	141657501.5	Eligible	Eligible	Eligible	Il1b	51.13999939	In	3553	IL1B	NA	5.676380238258399	CVL	Luminex (or other bead-based)	Published	BCA	Days since LMP - their phase
Kyongo-2012	70250	4	Ptid-70250_Visit-4	Follicular	Follicular	26	4.0999999046	Negative	0	Negative	Moderate	184455499.1	Eligible	Eligible	Eligible	Il1b	67.709999084	In	3553	IL1B	NA	6.0812969946210815	CVL	Luminex (or other bead-based)	Published	BCA	Days since LMP - their phase
Kyongo-2012	70250	5	Ptid-70250_Visit-5	Luteal	Luteal	26	3.5999999046	Negative	0	Negative	Moderate	130696997.00000001	Eligible	Eligible	Eligible	Il1b	30.299999237	In	3553	IL1B	NA	4.9212458522563365	CVL	Luminex (or other bead-based)	Published	BCA	Days since LMP - their phase
Kyongo-2012	70250	6	Ptid-70250_Visit-6	Follicular	Follicular	26	4.0999999046	Negative	0	Negative	Moderate	60307998.199999996	Eligible	Eligible	Eligible	Il1b	10.149999619	In	3553	IL1B	NA	3.3434077681434475	CVL	Luminex (or other bead-based)	Published	BCA	Days since LMP - their phase
Kyongo-2012	73468	2	Ptid-73468_Visit-2	Follicular	Follicular	26	3.5999999046	Negative	0	Negative	Absent	220423996.39999998	Eligible	Eligible	Eligible	Il1b	0.2300000042	Below	3553	IL1B	NA	-2.120294207372846	CVL	Luminex (or other bead-based)	Published	BCA	Days since LMP - their phase
Kyongo-2012	73468	3	Ptid-73468_Visit-3	Luteal	Luteal	26	3.5999999046	Negative	0	Negative	Absent	224349007	Eligible	Eligible	Eligible	Il1b	2.5	In	3553	IL1B	NA	1.3219280948873624	CVL	Luminex (or other bead-based)	Published	BCA	Days since LMP - their phase
Kyongo-2012	73468	4	Ptid-73468_Visit-4	Follicular	Follicular	26	3.5999999046	Negative	0	Negative	Absent	382899999.59999996	Eligible	Eligible	Eligible	Il1b	0.7599999905	In	3553	IL1B	NA	-0.3959286943648273	CVL	Luminex (or other bead-based)	Published	BCA	Days since LMP - their phase
Kyongo-2012	73468	5	Ptid-73468_Visit-5	Luteal	Luteal	26	3.5999999046	Negative	0	Negative	Absent	200288742.8	Eligible	Eligible	Eligible	Il1b	0.2300000042	Below	3553	IL1B	NA	-2.120294207372846	CVL	Luminex (or other bead-based)	Published	BCA	Days since LMP - their phase
Kyongo-2012	73468	6	Ptid-73468_Visit-6	Follicular	Follicular	26	3.5999999046	Negative	0	Negative	Absent	224898755.6	Eligible	Eligible	Eligible	Il1b	0.2300000042	Below	3553	IL1B	NA	-2.120294207372846	CVL	Luminex (or other bead-based)	Published	BCA	Days since LMP - their phase
Kyongo-2012	73564	2	Ptid-73564_Visit-2	Follicular	Follicular	19	3.5999999046	Negative	0	Negative	Absent	326157510.3	Eligible	Eligible	Eligible	Il1b	0.2300000042	Below	3553	IL1B	NA	-2.120294207372846	CVL	Luminex (or other bead-based)	Published	BCA	Days since LMP - their phase
Kyongo-2012	73564	3	Ptid-73564_Visit-3	Luteal	Luteal	19	3.5999999046	Negative	0	Negative	Absent	311619997	Eligible	Eligible	Eligible	Il1b	0.2300000042	Below	3553	IL1B	NA	-2.120294207372846	CVL	Luminex (or other bead-based)	Published	BCA	Days since LMP - their phase
Kyongo-2012	73564	4	Ptid-73564_Visit-4	Follicular	Follicular	19	3.5999999046	Negative	0	Negative	Absent	241825506.1	Eligible	Eligible	Eligible	Il1b	0.2300000042	Below	3553	IL1B	NA	-2.120294207372846	CVL	Luminex (or other bead-based)	Published	BCA	Days since LMP - their phase
Kyongo-2012	73564	5	Ptid-73564_Visit-5	Luteal	Luteal	19	3.5999999046	Negative	0	Negative	Absent	176027506.6	Eligible	Eligible	Eligible	Il1b	0.4699999988	In	3553	IL1B	NA	-1.089267341780564	CVL	Luminex (or other bead-based)	Published	BCA	Days since LMP - their phase
Kyongo-2012	73564	6	Ptid-73564_Visit-6	Follicular	Follicular	19	3.5999999046	Negative	0	Negative	Absent	394082486.6	Eligible	Eligible	Eligible	Il1b	0.2300000042	Below	3553	IL1B	NA	-2.120294207372846	CVL	Luminex (or other bead-based)	Published	BCA	Days since LMP - their phase
Kyongo-2012	78778	2	Ptid-78778_Visit-2	Follicular	Follicular	23	4.0999999046	Negative	0	Negative	Absent	273229986.40000004	Eligible	Eligible	Eligible	Il1b	2.0799999237	In	3553	IL1B	NA	1.056583475444428	CVL	Luminex (or other bead-based)	Published	BCA	Days since LMP - their phase
Kyongo-2012	78778	3	Ptid-78778_Visit-3	Luteal	Luteal	23	4.0999999046	Negative	0	Negative	Absent	189912006.29999998	Eligible	Eligible	Eligible	Il1b	3.0599999428	In	3553	IL1B	NA	1.613531625949902	CVL	Luminex (or other bead-based)	Published	BCA	Days since LMP - their phase
Kyongo-2012	78778	4	Ptid-78778_Visit-4	Follicular	Follicular	23	3.5999999046	Negative	0	Negative	Absent	171051994	Eligible	Eligible	Eligible	Il1b	4.3600001335	In	3553	IL1B	NA	2.124328179176464	CVL	Luminex (or other bead-based)	Published	BCA	Days since LMP - their phase
Kyongo-2012	78778	5	Ptid-78778_Visit-5	Luteal	Luteal	23	4.0999999046	Negative	0	Negative	Absent	143188998.1	Eligible	Eligible	Eligible	Il1b	1.6699999571	In	3553	IL1B	NA	0.7398480656384784	CVL	Luminex (or other bead-based)	Published	BCA	Days since LMP - their phase
Kyongo-2012	78778	6	Ptid-78778_Visit-6	Follicular	Follicular	23	3.5999999046	Negative	0	Negative	Absent	162296250.5	Eligible	Eligible	Eligible	Il1b	1.8300000429	In	3553	IL1B	NA	0.8718436823298733	CVL	Luminex (or other bead-based)	Published	BCA	Days since LMP - their phase
Kyongo-2012	78955	2	Ptid-78955_Visit-2	Follicular	Follicular	25	4.0999999046	Negative	0	Negative	Moderate	143856257.20000002	Eligible	Eligible	Eligible	Il1b	7.2100000381	In	3553	IL1B	NA	2.8499992670897707	CVL	Luminex (or other bead-based)	Published	BCA	Days since LMP - their phase
Kyongo-2012	78955	3	Ptid-78955_Visit-3	Luteal	Luteal	25	3.5999999046	Negative	0	Negative	Moderate	224123746.2	Eligible	Eligible	Eligible	Il1b	24.149999619	In	3553	IL1B	NA	4.59395126118788	CVL	Luminex (or other bead-based)	Published	BCA	Days since LMP - their phase
Kyongo-2012	78955	4	Ptid-78955_Visit-4	Follicular	Follicular	25	4.0999999046	Negative	0	Negative	Moderate	152995005.20000002	Eligible	Eligible	Eligible	Il1b	18.479999542	In	3553	IL1B	NA	4.207892815886228	CVL	Luminex (or other bead-based)	Published	BCA	Days since LMP - their phase
Kyongo-2012	78955	5	Ptid-78955_Visit-5	Luteal	Luteal	25	4.0999999046	Negative	0	Negative	Moderate	270029991.9	Eligible	Eligible	Eligible	Il1b	29.340000153	In	3553	IL1B	NA	4.874796973421922	CVL	Luminex (or other bead-based)	Published	BCA	Days since LMP - their phase
Kyongo-2012	78955	6	Ptid-78955_Visit-6	Follicular	Follicular	25	3.5999999046	Negative	0	Negative	Moderate	274133741.9	Eligible	Eligible	Eligible	Il1b	14.279999733	In	3553	IL1B	NA	3.835924047279615	CVL	Luminex (or other bead-based)	Published	BCA	Days since LMP - their phase
Kyongo-2012	81140	2	Ptid-81140_Visit-2	Follicular	Follicular	26	3.5999999046	Negative	0	Negative	Moderate	400014996.5	Eligible	Eligible	Eligible	Il1b	28.280000687	In	3553	IL1B	NA	4.821710250081757	CVL	Luminex (or other bead-based)	Published	BCA	Days since LMP - their phase
Kyongo-2012	81140	3	Ptid-81140_Visit-3	Luteal	Luteal	26	3.5999999046	Negative	0	Negative	Moderate	205392494.79999998	Eligible	Eligible	Eligible	Il1b	5.1300001144	In	3553	IL1B	NA	2.3589588580047094	CVL	Luminex (or other bead-based)	Published	BCA	Days since LMP - their phase
Kyongo-2012	81140	4	Ptid-81140_Visit-4	Follicular	Follicular	26	3.5999999046	Negative	0	Negative	Moderate	239626243.7	Eligible	Eligible	Eligible	Il1b	20.079999924	In	3553	IL1B	NA	4.3276873587156475	CVL	Luminex (or other bead-based)	Published	BCA	Days since LMP - their phase
Kyongo-2012	81140	5	Ptid-81140_Visit-5	Luteal	Luteal	26	3.5999999046	Negative	0	Negative	Moderate	162262499.3	Eligible	Eligible	Eligible	Il1b	10.140000343	In	3553	IL1B	NA	3.341985796029838	CVL	Luminex (or other bead-based)	Published	BCA	Days since LMP - their phase
Kyongo-2012	81140	6	Ptid-81140_Visit-6	Follicular	Follicular	26	3.5999999046	Negative	0	Negative	Moderate	182012498.4	Eligible	Eligible	Eligible	Il1b	3.8099999428	In	3553	IL1B	NA	1.9297909760592387	CVL	Luminex (or other bead-based)	Published	BCA	Days since LMP - their phase
Kyongo-2012	82143	2	Ptid-82143_Visit-2	Follicular	Follicular	27	4.0999999046	Negative	0	Negative	Absent	350670009.90000004	Eligible	Eligible	Eligible	Il1b	10.760000229	In	3553	IL1B	NA	3.4276062034860963	CVL	Luminex (or other bead-based)	Published	BCA	Days since LMP - their phase
Kyongo-2012	82143	3	Ptid-82143_Visit-3	Luteal	Luteal	27	3.5999999046	Negative	0	Positive	Absent	80193497.2	Eligible	Eligible	Eligible	Il1b	3.4800000191	In	3553	IL1B	NA	1.7990873139922434	CVL	Luminex (or other bead-based)	Published	BCA	Days since LMP - their phase
Kyongo-2012	82143	4	Ptid-82143_Visit-4	Follicular	Follicular	27	6.0999999046	Intermediate	6	Negative	Absent	174739003.2	Eligible	Eligible	Eligible	Il1b	145.67999268	In	3553	IL1B	NA	7.186658944710845	CVL	Luminex (or other bead-based)	Published	BCA	Days since LMP - their phase
Kyongo-2012	82143	5	Ptid-82143_Visit-5	Luteal	Luteal	27	4.0999999046	Negative	0	Negative	Absent	144008994.10000002	Eligible	Eligible	Eligible	Il1b	2.7899999619	In	3553	IL1B	NA	1.4802651023531435	CVL	Luminex (or other bead-based)	Published	BCA	Days since LMP - their phase
Kyongo-2012	82143	6	Ptid-82143_Visit-6	Follicular	Follicular	27	4.0999999046	Negative	0	Negative	Absent	169891506.4	Eligible	Eligible	Eligible	Il1b	1.5499999523	In	3553	IL1B	NA	0.6322681711017358	CVL	Luminex (or other bead-based)	Published	BCA	Days since LMP - their phase
Kyongo-2012	85007	2	Ptid-85007_Visit-2	Follicular	Follicular	30	3.5999999046	Negative	0	Negative	Absent	166847497.2	Eligible	Eligible	Eligible	Il1b	20.420000076	In	3553	IL1B	NA	4.351910966472559	CVL	Luminex (or other bead-based)	Published	BCA	Days since LMP - their phase
Kyongo-2012	85007	3	Ptid-85007_Visit-3	Luteal	Luteal	30	3.5999999046	Negative	0	Negative	Absent	222755998.39999998	Eligible	Eligible	Eligible	Il1b	15.43999958	In	3553	IL1B	NA	3.94860080824906	CVL	Luminex (or other bead-based)	Published	BCA	Days since LMP - their phase
Kyongo-2012	85007	4	Ptid-85007_Visit-4	Follicular	Follicular	30	3.5999999046	Negative	0	Negative	Absent	121734499.9	Eligible	Eligible	Eligible	Il1b	6.6700000763	In	3553	IL1B	NA	2.7376867779132534	CVL	Luminex (or other bead-based)	Published	BCA	Days since LMP - their phase
Kyongo-2012	85007	5	Ptid-85007_Visit-5	Luteal	Luteal	30	4.0999999046	Negative	0	Negative	Absent	105640500.8	Eligible	Eligible	Eligible	Il1b	2.7599999905	In	3553	IL1B	NA	1.464668262037646	CVL	Luminex (or other bead-based)	Published	BCA	Days since LMP - their phase
Kyongo-2012	85007	6	Ptid-85007_Visit-6	Follicular	Follicular	30	3.5999999046	Negative	0	Negative	Absent	144860997.8	Eligible	Eligible	Eligible	Il1b	3.2999999523	In	3553	IL1B	NA	1.7224660036175898	CVL	Luminex (or other bead-based)	Published	BCA	Days since LMP - their phase
Kyongo-2012	96588	3	Ptid-96588_Visit-3	Luteal	Luteal	27	3.5999999046	Negative	0	Negative	Small	669098734.9000001	Eligible	Eligible	Eligible	Il1b	2.6099998951	In	3553	IL1B	NA	1.3840497488109786	CVL	Luminex (or other bead-based)	Published	BCA	Days since LMP - their phase
Kyongo-2012	96588	4	Ptid-96588_Visit-4	Follicular	Follicular	27	3.5999999046	Negative	0	Negative	Small	482297509.9	Eligible	Eligible	Eligible	Il1b	3.4000000954	In	3553	IL1B	NA	1.765534786843302	CVL	Luminex (or other bead-based)	Published	BCA	Days since LMP - their phase
Kyongo-2012	96588	5	Ptid-96588_Visit-5	Luteal	Luteal	27	3.5999999046	Negative	0	Negative	Small	786723732.9	Eligible	Eligible	Eligible	Il1b	82.010002136	In	3553	IL1B	NA	6.357727969886487	CVL	Luminex (or other bead-based)	Published	BCA	Days since LMP - their phase
Kyongo-2012	96588	6	Ptid-96588_Visit-6	Follicular	Follicular	27	3.5999999046	Negative	0	Negative	Small	412894994	Eligible	Eligible	Eligible	Il1b	6.4899997711	In	3553	IL1B	NA	2.6982184273410703	CVL	Luminex (or other bead-based)	Published	BCA	Days since LMP - their phase
Kyongo-2012	1783	2	Ptid-1783_Visit-2	Follicular	Follicular	25	3.5999999046	Negative	0	Negative	Small	413672506.8	Eligible	Eligible	Eligible	Il1ra	24078.800781	In	3557	IL1RN	NA	14.555475921547954	CVL	Luminex (or other bead-based)	Published	BCA	Days since LMP - their phase
Kyongo-2012	1783	3	Ptid-1783_Visit-3	Luteal	Luteal	25	3.5999999046	Negative	0	Negative	Small	865942478.2	Eligible	Eligible	Eligible	Il1ra	17319.199219	In	3557	IL1RN	NA	14.08008460583318	CVL	Luminex (or other bead-based)	Published	BCA	Days since LMP - their phase
Kyongo-2012	1783	4	Ptid-1783_Visit-4	Follicular	Follicular	25	4.0999999046	Negative	0	Positive	Small	2084622383.1000001	Eligible	Eligible	Eligible	Il1ra	21840.75	In	3557	IL1RN	NA	14.414734778055495	CVL	Luminex (or other bead-based)	Published	BCA	Days since LMP - their phase
Kyongo-2012	1783	5	Ptid-1783_Visit-5	Luteal	Luteal	25	3.5999999046	Negative	0	Negative	Small	638437509.5	Eligible	Eligible	Eligible	Il1ra	21932.710938	In	3557	IL1RN	NA	14.420796523302434	CVL	Luminex (or other bead-based)	Published	BCA	Days since LMP - their phase
Kyongo-2012	1783	6	Ptid-1783_Visit-6	Follicular	Follicular	25	4.0999999046	Negative	0	Negative	Small	1136494994.2	Eligible	Eligible	Eligible	Il1ra	15265.759766	In	3557	IL1RN	NA	13.898011772786488	CVL	Luminex (or other bead-based)	Published	BCA	Days since LMP - their phase
Kyongo-2012	3545	3	Ptid-3545_Visit-3	Luteal	Luteal	28	3.5999999046	Negative	0	Negative	Small	237701252.10000002	Eligible	Eligible	Eligible	Il1ra	11324.419922	In	3557	IL1RN	NA	13.46714953162339	CVL	Luminex (or other bead-based)	Published	BCA	Days since LMP - their phase
Kyongo-2012	3545	4	Ptid-3545_Visit-4	Follicular	Follicular	28	3.5999999046	Negative	0	Positive	Small	144215494.4	Eligible	Eligible	Eligible	Il1ra	12390.469727	In	3557	IL1RN	NA	13.596943261133525	CVL	Luminex (or other bead-based)	Published	BCA	Days since LMP - their phase
Kyongo-2012	3545	5	Ptid-3545_Visit-5	Luteal	Luteal	28	3.5999999046	Negative	0	Positive	Small	204555004.79999998	Eligible	Eligible	Eligible	Il1ra	9852.8603516	In	3557	IL1RN	NA	13.266326894106076	CVL	Luminex (or other bead-based)	Published	BCA	Days since LMP - their phase
Kyongo-2012	3545	6	Ptid-3545_Visit-6	Follicular	Follicular	28	3.5999999046	Negative	0	Negative	Small	237787500	Eligible	Eligible	Eligible	Il1ra	14483.040039	In	3557	IL1RN	NA	13.822076840316901	CVL	Luminex (or other bead-based)	Published	BCA	Days since LMP - their phase
Kyongo-2012	8595	2	Ptid-8595_Visit-2	Follicular	Follicular	27	3.5999999046	Negative	0	Negative	Small	270139992.2	Eligible	Eligible	Eligible	Il1ra	11779.169922	In	3557	IL1RN	NA	13.523950255593137	CVL	Luminex (or other bead-based)	Published	BCA	Days since LMP - their phase
Kyongo-2012	8595	3	Ptid-8595_Visit-3	Luteal	Luteal	27	3.5999999046	Negative	0	Negative	Small	169398754.79999998	Eligible	Eligible	Eligible	Il1ra	14260.599609	In	3557	IL1RN	NA	13.799747022954271	CVL	Luminex (or other bead-based)	Published	BCA	Days since LMP - their phase
Kyongo-2012	8595	4	Ptid-8595_Visit-4	Follicular	Follicular	27	3.5999999046	Negative	0	Negative	Small	172406002.9	Eligible	Eligible	Eligible	Il1ra	11671.459961	In	3557	IL1RN	NA	13.510697415894958	CVL	Luminex (or other bead-based)	Published	BCA	Days since LMP - their phase
Kyongo-2012	8595	5	Ptid-8595_Visit-5	Luteal	Luteal	27	3.5999999046	Negative	0	Negative	Small	147577494.4	Eligible	Eligible	Eligible	Il1ra	17048.820313	In	3557	IL1RN	NA	14.057384295487138	CVL	Luminex (or other bead-based)	Published	BCA	Days since LMP - their phase
Kyongo-2012	8595	6	Ptid-8595_Visit-6	Follicular	Follicular	27	3.5999999046	Negative	0	Negative	Small	249421000.5	Eligible	Eligible	Eligible	Il1ra	3607.3000488	In	3557	IL1RN	NA	11.816703713585252	CVL	Luminex (or other bead-based)	Published	BCA	Days since LMP - their phase
Kyongo-2012	9638	3	Ptid-9638_Visit-3	Luteal	Luteal	25	4.0999999046	Negative	0	Negative	Small	664802491.7	Eligible	Eligible	Eligible	Il1ra	47403.660156	In	3557	IL1RN	NA	15.532710837091653	CVL	Luminex (or other bead-based)	Published	BCA	Days since LMP - their phase
Kyongo-2012	9638	4	Ptid-9638_Visit-4	Follicular	Follicular	25	3.5999999046	Negative	0	Positive	Small	327337503.40000004	Eligible	Eligible	Eligible	Il1ra	50699.789063	In	3557	IL1RN	NA	15.62969212444282	CVL	Luminex (or other bead-based)	Published	BCA	Days since LMP - their phase
Kyongo-2012	9638	5	Ptid-9638_Visit-5	Luteal	Luteal	25	3.5999999046	Negative	0	Negative	Small	450430005.79999995	Eligible	Eligible	Eligible	Il1ra	31302.880859	In	3557	IL1RN	NA	14.934007816571103	CVL	Luminex (or other bead-based)	Published	BCA	Days since LMP - their phase
Kyongo-2012	9638	6	Ptid-9638_Visit-6	Follicular	Follicular	25	3.5999999046	Negative	0	Positive	Small	209839001.29999998	Eligible	Eligible	Eligible	Il1ra	35024.71875	In	3557	IL1RN	NA	15.096085845348744	CVL	Luminex (or other bead-based)	Published	BCA	Days since LMP - their phase
Kyongo-2012	18477	2	Ptid-18477_Visit-2	Follicular	Follicular	NA	NA	NA	NA	NA	NA	NA	Eligible	Eligible	Ineligible - missing co-variate information	Il1ra	23404.580078	In	3557	IL1RN	NA	14.51450326018053	CVL	Luminex (or other bead-based)	Published	BCA	Days since LMP - their phase
Kyongo-2012	19566	2	Ptid-19566_Visit-2	Follicular	Follicular	29	3.5999999046	Negative	0	Negative	Absent	118045002.2	Eligible	Eligible	Eligible	Il1ra	16493.679688	In	3557	IL1RN	NA	14.00962567495382	CVL	Luminex (or other bead-based)	Published	BCA	Days since LMP - their phase
Kyongo-2012	19566	3	Ptid-19566_Visit-3	Luteal	Luteal	29	3.5999999046	Negative	0	Negative	Absent	166321501.1	Eligible	Eligible	Eligible	Il1ra	10252.009766	In	3557	IL1RN	NA	13.32361913759445	CVL	Luminex (or other bead-based)	Published	BCA	Days since LMP - their phase
Kyongo-2012	19566	4	Ptid-19566_Visit-4	Follicular	Follicular	29	3.5999999046	Negative	0	Negative	Absent	147937506.4	Eligible	Eligible	Eligible	Il1ra	156688.23438	In	3557	IL1RN	NA	17.257537327260057	CVL	Luminex (or other bead-based)	Published	BCA	Days since LMP - their phase
Kyongo-2012	19566	5	Ptid-19566_Visit-5	Luteal	Luteal	29	3.5999999046	Negative	0	Negative	Absent	106233999.10000001	Eligible	Eligible	Eligible	Il1ra	16301.240234	In	3557	IL1RN	NA	13.992694111574727	CVL	Luminex (or other bead-based)	Published	BCA	Days since LMP - their phase
Kyongo-2012	19566	6	Ptid-19566_Visit-6	Follicular	Follicular	29	3.5999999046	Negative	0	Negative	Absent	188815996.1	Eligible	Eligible	Eligible	Il1ra	24177.089844	In	3557	IL1RN	NA	14.561352979789895	CVL	Luminex (or other bead-based)	Published	BCA	Days since LMP - their phase
Kyongo-2012	20155	3	Ptid-20155_Visit-3	Luteal	Luteal	25	3.5999999046	Negative	0	Negative	Moderate	419679999.4	Eligible	Eligible	Eligible	Il1ra	4947	In	3557	IL1RN	NA	12.272338184158624	CVL	Luminex (or other bead-based)	Published	BCA	Days since LMP - their phase
Kyongo-2012	20155	4	Ptid-20155_Visit-4	Follicular	Follicular	25	4.0999999046	Negative	0	Negative	Moderate	169852495.20000002	Eligible	Eligible	Eligible	Il1ra	14424.410156	In	3557	IL1RN	NA	13.816224704838763	CVL	Luminex (or other bead-based)	Published	BCA	Days since LMP - their phase
Kyongo-2012	20155	5	Ptid-20155_Visit-5	Luteal	Luteal	25	3.5999999046	Negative	0	Negative	Moderate	152100503.4	Eligible	Eligible	Eligible	Il1ra	15948.94043	In	3557	IL1RN	NA	13.961172961084364	CVL	Luminex (or other bead-based)	Published	BCA	Days since LMP - their phase
Kyongo-2012	20155	6	Ptid-20155_Visit-6	Follicular	Follicular	25	3.5999999046	Negative	0	Negative	Moderate	170248001.79999998	Eligible	Eligible	Eligible	Il1ra	15797.669922	In	3557	IL1RN	NA	13.947424163276361	CVL	Luminex (or other bead-based)	Published	BCA	Days since LMP - their phase
Kyongo-2012	25852	3	Ptid-25852_Visit-3	Luteal	Luteal	26	3.5999999046	Negative	0	Negative	Absent	76700002	Eligible	Eligible	Eligible	Il1ra	16342.44043	In	3557	IL1RN	NA	13.996335817951275	CVL	Luminex (or other bead-based)	Published	BCA	Days since LMP - their phase
Kyongo-2012	25852	4	Ptid-25852_Visit-4	Follicular	Follicular	26	3.5999999046	Negative	0	Negative	Absent	172545000.9	Eligible	Eligible	Eligible	Il1ra	17435.339844	In	3557	IL1RN	NA	14.08972686448283	CVL	Luminex (or other bead-based)	Published	BCA	Days since LMP - their phase
Kyongo-2012	25852	5	Ptid-25852_Visit-5	Luteal	Luteal	26	3.5999999046	Negative	0	Negative	Absent	119216248.4	Eligible	Eligible	Eligible	Il1ra	10143.290039	In	3557	IL1RN	NA	13.308238054877322	CVL	Luminex (or other bead-based)	Published	BCA	Days since LMP - their phase
Kyongo-2012	25852	6	Ptid-25852_Visit-6	Follicular	Follicular	26	3.5999999046	Negative	0	Negative	Absent	12335999.9	Eligible	Eligible	Eligible	Il1ra	18378.689453	In	3557	IL1RN	NA	14.165746274192292	CVL	Luminex (or other bead-based)	Published	BCA	Days since LMP - their phase
Kyongo-2012	26945	2	Ptid-26945_Visit-2	Follicular	Follicular	25	3.5999999046	Negative	0	Negative	Large	379627496	Eligible	Eligible	Eligible	Il1ra	17712.529297	In	3557	IL1RN	NA	14.112482618951129	CVL	Luminex (or other bead-based)	Published	BCA	Days since LMP - their phase
Kyongo-2012	26945	3	Ptid-26945_Visit-3	Luteal	Luteal	25	3.5999999046	Negative	0	Negative	Large	109670996.69999999	Eligible	Eligible	Eligible	Il1ra	13072.5	In	3557	IL1RN	NA	13.674247449734203	CVL	Luminex (or other bead-based)	Published	BCA	Days since LMP - their phase
Kyongo-2012	26945	4	Ptid-26945_Visit-4	Follicular	Follicular	25	3.5999999046	Negative	0	Negative	Large	147404998.5	Eligible	Eligible	Eligible	Il1ra	22595.160156	In	3557	IL1RN	NA	14.463726162513138	CVL	Luminex (or other bead-based)	Published	BCA	Days since LMP - their phase
Kyongo-2012	26945	5	Ptid-26945_Visit-5	Luteal	Luteal	25	3.5999999046	Negative	0	Negative	Large	287003487.3	Eligible	Eligible	Eligible	Il1ra	16759.150391	In	3557	IL1RN	NA	14.032661392682195	CVL	Luminex (or other bead-based)	Published	BCA	Days since LMP - their phase
Kyongo-2012	26945	6	Ptid-26945_Visit-6	Follicular	Follicular	25	3.5999999046	Negative	0	Negative	Large	109764501.5	Eligible	Eligible	Eligible	Il1ra	13186.650391	In	3557	IL1RN	NA	13.686790524275311	CVL	Luminex (or other bead-based)	Published	BCA	Days since LMP - their phase
Kyongo-2012	38802	2	Ptid-38802_Visit-2	Follicular	Follicular	25	3.5999999046	Negative	0	Negative	Small	533966243.29999995	Eligible	Eligible	Eligible	Il1ra	11407.620117	In	3557	IL1RN	NA	13.477710224329103	CVL	Luminex (or other bead-based)	Published	BCA	Days since LMP - their phase
Kyongo-2012	38802	3	Ptid-38802_Visit-3	Luteal	Luteal	25	3.5999999046	Negative	0	Negative	Small	355699986.2	Eligible	Eligible	Eligible	Il1ra	9578.3798828	In	3557	IL1RN	NA	13.225565939296711	CVL	Luminex (or other bead-based)	Published	BCA	Days since LMP - their phase
Kyongo-2012	38802	4	Ptid-38802_Visit-4	Follicular	Follicular	25	4.0999999046	Intermediate	4	Positive	Small	340901255.6	Eligible	Eligible	Eligible	Il1ra	22388.380859	In	3557	IL1RN	NA	14.450462574950457	CVL	Luminex (or other bead-based)	Published	BCA	Days since LMP - their phase
Kyongo-2012	38802	5	Ptid-38802_Visit-5	Luteal	Luteal	25	3.5999999046	Negative	0	Negative	Small	710617482.7	Eligible	Eligible	Eligible	Il1ra	11896.240234	In	3557	IL1RN	NA	13.538218066290899	CVL	Luminex (or other bead-based)	Published	BCA	Days since LMP - their phase
Kyongo-2012	38802	6	Ptid-38802_Visit-6	Follicular	Follicular	25	3.5999999046	Negative	0	Negative	Small	663803756.1999999	Eligible	Eligible	Eligible	Il1ra	4304.9799805	In	3557	IL1RN	NA	12.071790813317765	CVL	Luminex (or other bead-based)	Published	BCA	Days since LMP - their phase
Kyongo-2012	41577	3	Ptid-41577_Visit-3	Luteal	Luteal	31	4.0999999046	Negative	0	Negative	Moderate	167155504.2	Eligible	Eligible	Eligible	Il1ra	10303.769531	In	3557	IL1RN	NA	13.330884609073284	CVL	Luminex (or other bead-based)	Published	BCA	Days since LMP - their phase
Kyongo-2012	41577	4	Ptid-41577_Visit-4	Follicular	Follicular	31	3.5999999046	Negative	0	Negative	Moderate	259053736.9	Eligible	Eligible	Eligible	Il1ra	17477.019531	In	3557	IL1RN	NA	14.093171553262646	CVL	Luminex (or other bead-based)	Published	BCA	Days since LMP - their phase
Kyongo-2012	41577	5	Ptid-41577_Visit-5	Luteal	Luteal	31	4.0999999046	Negative	0	Negative	Moderate	159253493	Eligible	Eligible	Eligible	Il1ra	14829.179688	In	3557	IL1RN	NA	13.856151173377949	CVL	Luminex (or other bead-based)	Published	BCA	Days since LMP - their phase
Kyongo-2012	42082	2	Ptid-42082_Visit-2	Follicular	Follicular	27	4.0999999046	Negative	0	Negative	Moderate	210282504.6	Eligible	Eligible	Eligible	Il1ra	13073.230469	In	3557	IL1RN	NA	13.674328062819797	CVL	Luminex (or other bead-based)	Published	BCA	Days since LMP - their phase
Kyongo-2012	42082	3	Ptid-42082_Visit-3	Luteal	Luteal	27	3.5999999046	Negative	0	Negative	Moderate	124032497.39999999	Eligible	Eligible	Eligible	Il1ra	7953.4702148	In	3557	IL1RN	NA	12.957368751263841	CVL	Luminex (or other bead-based)	Published	BCA	Days since LMP - their phase
Kyongo-2012	42082	4	Ptid-42082_Visit-4	Follicular	Follicular	27	3.5999999046	Negative	0	Negative	Moderate	105200499.3	Eligible	Eligible	Eligible	Il1ra	7816.7299805	In	3557	IL1RN	NA	12.932349487136124	CVL	Luminex (or other bead-based)	Published	BCA	Days since LMP - their phase
Kyongo-2012	42082	5	Ptid-42082_Visit-5	Luteal	Luteal	27	4.0999999046	Negative	0	Negative	Moderate	100719496.6	Eligible	Eligible	Eligible	Il1ra	8788.5898438	In	3557	IL1RN	NA	13.101415983755137	CVL	Luminex (or other bead-based)	Published	BCA	Days since LMP - their phase
Kyongo-2012	42082	6	Ptid-42082_Visit-6	Follicular	Follicular	27	3.5999999046	Negative	0	Negative	Moderate	157914996.10000002	Eligible	Eligible	Eligible	Il1ra	4622.7402344	In	3557	IL1RN	NA	12.174532580164293	CVL	Luminex (or other bead-based)	Published	BCA	Days since LMP - their phase
Kyongo-2012	44740	2	Ptid-44740_Visit-2	Follicular	Follicular	38	4.0999999046	Negative	0	Negative	Moderate	219822496.2	Eligible	Eligible	Eligible	Il1ra	18560.769531	In	3557	IL1RN	NA	14.179968905507538	CVL	Luminex (or other bead-based)	Published	BCA	Days since LMP - their phase
Kyongo-2012	44740	3	Ptid-44740_Visit-3	Luteal	Luteal	38	3.5999999046	Negative	0	Negative	Moderate	96422500.9	Eligible	Eligible	Eligible	Il1ra	14624.429688	In	3557	IL1RN	NA	13.836092744256627	CVL	Luminex (or other bead-based)	Published	BCA	Days since LMP - their phase
Kyongo-2012	44740	4	Ptid-44740_Visit-4	Follicular	Follicular	38	4.0999999046	Negative	0	Negative	Moderate	104886248.7	Eligible	Eligible	Eligible	Il1ra	10352.860352	In	3557	IL1RN	NA	13.33774179901605	CVL	Luminex (or other bead-based)	Published	BCA	Days since LMP - their phase
Kyongo-2012	44740	5	Ptid-44740_Visit-5	Luteal	Luteal	38	3.5999999046	Negative	1	Negative	Moderate	139932498.3	Eligible	Eligible	Eligible	Il1ra	16299.849609	In	3557	IL1RN	NA	13.992571033002685	CVL	Luminex (or other bead-based)	Published	BCA	Days since LMP - their phase
Kyongo-2012	44740	6	Ptid-44740_Visit-6	Follicular	Follicular	38	4.0999999046	Negative	0	Negative	Moderate	85735000.69999999	Eligible	Eligible	Eligible	Il1ra	12076.780273	In	3557	IL1RN	NA	13.559948256122901	CVL	Luminex (or other bead-based)	Published	BCA	Days since LMP - their phase
Kyongo-2012	49782	2	Ptid-49782_Visit-2	Follicular	Follicular	34	4.0999999046	Negative	3	Negative	Absent	42157501	Eligible	Eligible	Eligible	Il1ra	11127.410156	In	3557	IL1RN	NA	13.441830231899594	CVL	Luminex (or other bead-based)	Published	BCA	Days since LMP - their phase
Kyongo-2012	49782	4	Ptid-49782_Visit-4	Follicular	Follicular	34	3.5999999046	NA	NA	Negative	Absent	158303752.5	Eligible	Eligible	Ineligible - missing co-variate information	Il1ra	156688.23438	In	3557	IL1RN	NA	17.257537327260057	CVL	Luminex (or other bead-based)	Published	BCA	Days since LMP - their phase
Kyongo-2012	49782	5	Ptid-49782_Visit-5	Luteal	Luteal	34	3.5999999046	Negative	1	Negative	Absent	161061257.1	Eligible	Eligible	Eligible	Il1ra	25998.779297	In	3557	IL1RN	NA	14.666156266514419	CVL	Luminex (or other bead-based)	Published	BCA	Days since LMP - their phase
Kyongo-2012	49782	6	Ptid-49782_Visit-6	Follicular	Follicular	34	3.5999999046	NA	NA	Negative	Absent	54101001.5	Eligible	Eligible	Ineligible - missing co-variate information	Il1ra	21074.669922	In	3557	IL1RN	NA	14.363222414957713	CVL	Luminex (or other bead-based)	Published	BCA	Days since LMP - their phase
Kyongo-2012	49913	2	Ptid-49913_Visit-2	Follicular	Follicular	23	4.0999999046	Negative	0	Negative	Small	435889989.09999996	Eligible	Eligible	Eligible	Il1ra	23831.460938	In	3557	IL1RN	NA	14.5405797751986	CVL	Luminex (or other bead-based)	Published	BCA	Days since LMP - their phase
Kyongo-2012	49913	3	Ptid-49913_Visit-3	Luteal	Luteal	23	4.0999999046	Negative	1	Negative	Small	176228001.7	Eligible	Eligible	Eligible	Il1ra	11391.480469	In	3557	IL1RN	NA	13.475667635505653	CVL	Luminex (or other bead-based)	Published	BCA	Days since LMP - their phase
Kyongo-2012	49913	4	Ptid-49913_Visit-4	Follicular	Follicular	23	4.0999999046	Negative	0	Negative	Small	139398500.3	Eligible	Eligible	Eligible	Il1ra	17670.220703	In	3557	IL1RN	NA	14.109032438971244	CVL	Luminex (or other bead-based)	Published	BCA	Days since LMP - their phase
Kyongo-2012	49913	5	Ptid-49913_Visit-5	Luteal	Luteal	23	4.0999999046	Negative	0	Negative	Small	191259995.1	Eligible	Eligible	Eligible	Il1ra	16126.860352	In	3557	IL1RN	NA	13.977177975173326	CVL	Luminex (or other bead-based)	Published	BCA	Days since LMP - their phase
Kyongo-2012	49913	6	Ptid-49913_Visit-6	Follicular	Follicular	23	4.0999999046	Negative	0	Negative	Small	122422501.39999999	Eligible	Eligible	Eligible	Il1ra	11997.469727	In	3557	IL1RN	NA	13.55044255228165	CVL	Luminex (or other bead-based)	Published	BCA	Days since LMP - their phase
Kyongo-2012	54310	2	Ptid-54310_Visit-2	Follicular	Follicular	25	4.0999999046	Negative	0	Negative	Moderate	116124503.3	Eligible	Eligible	Eligible	Il1ra	25587	In	3557	IL1RN	NA	14.64312338511984	CVL	Luminex (or other bead-based)	Published	BCA	Days since LMP - their phase
Kyongo-2012	54310	3	Ptid-54310_Visit-3	Luteal	Luteal	25	3.5999999046	Negative	0	Negative	Moderate	183906257.20000002	Eligible	Eligible	Eligible	Il1ra	11081.80957	In	3557	IL1RN	NA	13.435905860621016	CVL	Luminex (or other bead-based)	Published	BCA	Days since LMP - their phase
Kyongo-2012	54310	4	Ptid-54310_Visit-4	Follicular	Follicular	25	3.5999999046	Negative	0	Negative	Moderate	121628999.7	Eligible	Eligible	Eligible	Il1ra	7768.8999023	In	3557	IL1RN	NA	12.923494608152184	CVL	Luminex (or other bead-based)	Published	BCA	Days since LMP - their phase
Kyongo-2012	54310	5	Ptid-54310_Visit-5	Luteal	Luteal	25	3.5999999046	Negative	0	Negative	Moderate	112062498.9	Eligible	Eligible	Eligible	Il1ra	9874.1298828	In	3557	IL1RN	NA	13.269437906856659	CVL	Luminex (or other bead-based)	Published	BCA	Days since LMP - their phase
Kyongo-2012	54310	6	Ptid-54310_Visit-6	Follicular	Follicular	25	3.5999999046	Negative	0	Negative	Moderate	115769997.2	Eligible	Eligible	Eligible	Il1ra	21158.539063	In	3557	IL1RN	NA	14.368952396447128	CVL	Luminex (or other bead-based)	Published	BCA	Days since LMP - their phase
Kyongo-2012	55420	2	Ptid-55420_Visit-2	Follicular	Follicular	26	4.0999999046	Negative	0	Negative	Moderate	170192495	Eligible	Eligible	Eligible	Il1ra	21786.880859	In	3557	IL1RN	NA	14.411172045881264	CVL	Luminex (or other bead-based)	Published	BCA	Days since LMP - their phase
Kyongo-2012	55420	3	Ptid-55420_Visit-3	Luteal	Luteal	26	3.5999999046	Negative	1	Negative	Moderate	181883499	Eligible	Eligible	Eligible	Il1ra	21932.710938	In	3557	IL1RN	NA	14.420796523302434	CVL	Luminex (or other bead-based)	Published	BCA	Days since LMP - their phase
Kyongo-2012	55420	4	Ptid-55420_Visit-4	Follicular	Follicular	26	4.0999999046	Negative	0	Negative	Moderate	114380501.2	Eligible	Eligible	Eligible	Il1ra	20399.839844	In	3557	IL1RN	NA	14.316270205414163	CVL	Luminex (or other bead-based)	Published	BCA	Days since LMP - their phase
Kyongo-2012	55420	5	Ptid-55420_Visit-5	Luteal	Luteal	26	3.5999999046	Negative	0	Negative	Moderate	129708006.99999999	Eligible	Eligible	Eligible	Il1ra	15140.160156	In	3557	IL1RN	NA	13.886092846104592	CVL	Luminex (or other bead-based)	Published	BCA	Days since LMP - their phase
Kyongo-2012	55420	6	Ptid-55420_Visit-6	Follicular	Follicular	26	4.0999999046	Negative	0	Negative	Moderate	137962997	Eligible	Eligible	Eligible	Il1ra	16276.669922	In	3557	IL1RN	NA	13.99051794534265	CVL	Luminex (or other bead-based)	Published	BCA	Days since LMP - their phase
Kyongo-2012	57909	2	Ptid-57909_Visit-2	Follicular	Follicular	22	4.0999999046	Negative	0	Negative	Moderate	272332012.7	Eligible	Eligible	Eligible	Il1ra	18772.009766	In	3557	IL1RN	NA	14.19629549557994	CVL	Luminex (or other bead-based)	Published	BCA	Days since LMP - their phase
Kyongo-2012	57909	3	Ptid-57909_Visit-3	Luteal	Luteal	22	3.5999999046	Negative	0	Negative	Moderate	298115491.9	Eligible	Eligible	Eligible	Il1ra	18574.169922	In	3557	IL1RN	NA	14.181010117841023	CVL	Luminex (or other bead-based)	Published	BCA	Days since LMP - their phase
Kyongo-2012	57909	4	Ptid-57909_Visit-4	Follicular	Follicular	22	4.0999999046	Negative	0	Negative	Moderate	119683496.7	Eligible	Eligible	Eligible	Il1ra	24115.259766	In	3557	IL1RN	NA	14.557658730229873	CVL	Luminex (or other bead-based)	Published	BCA	Days since LMP - their phase
Kyongo-2012	57909	5	Ptid-57909_Visit-5	Luteal	Luteal	22	3.5999999046	Negative	0	Negative	Moderate	134394004.9	Eligible	Eligible	Eligible	Il1ra	16188.139648	In	3557	IL1RN	NA	13.982649579222183	CVL	Luminex (or other bead-based)	Published	BCA	Days since LMP - their phase
Kyongo-2012	62419	3	Ptid-62419_Visit-3	Luteal	Luteal	33	3.5999999046	Negative	0	Negative	Absent	333925008.79999995	Eligible	Eligible	Eligible	Il1ra	8218.8095703	In	3557	IL1RN	NA	13.004713730710579	CVL	Luminex (or other bead-based)	Published	BCA	Days since LMP - their phase
Kyongo-2012	62419	4	Ptid-62419_Visit-4	Follicular	Follicular	33	3.5999999046	Negative	0	Negative	Absent	134472504.29999998	Eligible	Eligible	Eligible	Il1ra	6807.2299805	In	3557	IL1RN	NA	12.732852136294778	CVL	Luminex (or other bead-based)	Published	BCA	Days since LMP - their phase
Kyongo-2012	62419	5	Ptid-62419_Visit-5	Luteal	Luteal	33	3.5999999046	Negative	0	Negative	Absent	125946506.9	Eligible	Eligible	Eligible	Il1ra	7702.8398438	In	3557	IL1RN	NA	12.911174714007094	CVL	Luminex (or other bead-based)	Published	BCA	Days since LMP - their phase
Kyongo-2012	62419	6	Ptid-62419_Visit-6	Follicular	Follicular	33	3.5999999046	Negative	0	Negative	Absent	124026000.5	Eligible	Eligible	Eligible	Il1ra	10127.94043	In	3557	IL1RN	NA	13.30605320388368	CVL	Luminex (or other bead-based)	Published	BCA	Days since LMP - their phase
Kyongo-2012	62476	2	Ptid-62476_Visit-2	Follicular	Follicular	26	3.5999999046	Negative	0	Negative	Moderate	136164501.29999998	Eligible	Eligible	Eligible	Il1ra	12547.349609	In	3557	IL1RN	NA	13.615095033783938	CVL	Luminex (or other bead-based)	Published	BCA	Days since LMP - their phase
Kyongo-2012	62476	3	Ptid-62476_Visit-3	Luteal	Luteal	26	3.5999999046	Negative	0	Positive	Moderate	121091499.89999999	Eligible	Eligible	Eligible	Il1ra	13946.009766	In	3557	IL1RN	NA	13.767564776566077	CVL	Luminex (or other bead-based)	Published	BCA	Days since LMP - their phase
Kyongo-2012	62476	4	Ptid-62476_Visit-4	Follicular	Follicular	26	3.5999999046	Negative	0	Positive	Moderate	133180499.1	Eligible	Eligible	Eligible	Il1ra	18024.660156	In	3557	IL1RN	NA	14.137684438134798	CVL	Luminex (or other bead-based)	Published	BCA	Days since LMP - their phase
Kyongo-2012	62476	5	Ptid-62476_Visit-5	Luteal	Luteal	26	3.5999999046	Negative	0	Negative	Moderate	94359003	Eligible	Eligible	Eligible	Il1ra	15910.950195	In	3557	IL1RN	NA	13.957732374909204	CVL	Luminex (or other bead-based)	Published	BCA	Days since LMP - their phase
Kyongo-2012	62476	6	Ptid-62476_Visit-6	Follicular	Follicular	26	3.5999999046	Negative	0	Negative	Moderate	126776501.5	Eligible	Eligible	Eligible	Il1ra	24391.039063	In	3557	IL1RN	NA	14.574063598081533	CVL	Luminex (or other bead-based)	Published	BCA	Days since LMP - their phase
Kyongo-2012	64541	3	Ptid-64541_Visit-3	Luteal	Luteal	27	3.5999999046	Negative	0	Negative	Moderate	245422497.4	Eligible	Eligible	Eligible	Il1ra	7560.2402344	In	3557	IL1RN	NA	12.884216362953795	CVL	Luminex (or other bead-based)	Published	BCA	Days since LMP - their phase
Kyongo-2012	64541	4	Ptid-64541_Visit-4	Follicular	Follicular	27	3.5999999046	Negative	1	Negative	Moderate	62887497.2	Eligible	Eligible	Eligible	Il1ra	13162.240234	In	3557	IL1RN	NA	13.684117438487577	CVL	Luminex (or other bead-based)	Published	BCA	Days since LMP - their phase
Kyongo-2012	64541	5	Ptid-64541_Visit-5	Luteal	Luteal	27	3.5999999046	Negative	0	Negative	Moderate	293752491.5	Eligible	Eligible	Eligible	Il1ra	11133.5	In	3557	IL1RN	NA	13.442619578597117	CVL	Luminex (or other bead-based)	Published	BCA	Days since LMP - their phase
Kyongo-2012	64541	6	Ptid-64541_Visit-6	Follicular	Follicular	27	4.0999999046	Negative	0	Positive	Moderate	275774985.6	Eligible	Eligible	Eligible	Il1ra	16345.379883	In	3557	IL1RN	NA	13.996595286722018	CVL	Luminex (or other bead-based)	Published	BCA	Days since LMP - their phase
Kyongo-2012	70250	3	Ptid-70250_Visit-3	Luteal	Luteal	26	4.0999999046	Negative	0	Negative	Moderate	141657501.5	Eligible	Eligible	Eligible	Il1ra	12071.089844	In	3557	IL1RN	NA	13.559268315920223	CVL	Luminex (or other bead-based)	Published	BCA	Days since LMP - their phase
Kyongo-2012	70250	4	Ptid-70250_Visit-4	Follicular	Follicular	26	4.0999999046	Negative	0	Negative	Moderate	184455499.1	Eligible	Eligible	Eligible	Il1ra	15143.730469	In	3557	IL1RN	NA	13.886433018571015	CVL	Luminex (or other bead-based)	Published	BCA	Days since LMP - their phase
Kyongo-2012	70250	5	Ptid-70250_Visit-5	Luteal	Luteal	26	3.5999999046	Negative	0	Negative	Moderate	130696997.00000001	Eligible	Eligible	Eligible	Il1ra	12965.419922	In	3557	IL1RN	NA	13.662381312279512	CVL	Luminex (or other bead-based)	Published	BCA	Days since LMP - their phase
Kyongo-2012	70250	6	Ptid-70250_Visit-6	Follicular	Follicular	26	4.0999999046	Negative	0	Negative	Moderate	60307998.199999996	Eligible	Eligible	Eligible	Il1ra	12051.230469	In	3557	IL1RN	NA	13.556892837282266	CVL	Luminex (or other bead-based)	Published	BCA	Days since LMP - their phase
Kyongo-2012	73468	2	Ptid-73468_Visit-2	Follicular	Follicular	26	3.5999999046	Negative	0	Negative	Absent	220423996.39999998	Eligible	Eligible	Eligible	Il1ra	12235.950195	In	3557	IL1RN	NA	13.578838519249217	CVL	Luminex (or other bead-based)	Published	BCA	Days since LMP - their phase
Kyongo-2012	73468	3	Ptid-73468_Visit-3	Luteal	Luteal	26	3.5999999046	Negative	0	Negative	Absent	224349007	Eligible	Eligible	Eligible	Il1ra	12352.480469	In	3557	IL1RN	NA	13.592513154233952	CVL	Luminex (or other bead-based)	Published	BCA	Days since LMP - their phase
Kyongo-2012	73468	4	Ptid-73468_Visit-4	Follicular	Follicular	26	3.5999999046	Negative	0	Negative	Absent	382899999.59999996	Eligible	Eligible	Eligible	Il1ra	8937.9404297	In	3557	IL1RN	NA	13.125726714037794	CVL	Luminex (or other bead-based)	Published	BCA	Days since LMP - their phase
Kyongo-2012	73468	5	Ptid-73468_Visit-5	Luteal	Luteal	26	3.5999999046	Negative	0	Negative	Absent	200288742.8	Eligible	Eligible	Eligible	Il1ra	6705.5698242	In	3557	IL1RN	NA	12.711144218971876	CVL	Luminex (or other bead-based)	Published	BCA	Days since LMP - their phase
Kyongo-2012	73468	6	Ptid-73468_Visit-6	Follicular	Follicular	26	3.5999999046	Negative	0	Negative	Absent	224898755.6	Eligible	Eligible	Eligible	Il1ra	8181.6201172	In	3557	IL1RN	NA	12.998170837317657	CVL	Luminex (or other bead-based)	Published	BCA	Days since LMP - their phase
Kyongo-2012	73564	2	Ptid-73564_Visit-2	Follicular	Follicular	19	3.5999999046	Negative	0	Negative	Absent	326157510.3	Eligible	Eligible	Eligible	Il1ra	6140.4399414	In	3557	IL1RN	NA	12.584126308097678	CVL	Luminex (or other bead-based)	Published	BCA	Days since LMP - their phase
Kyongo-2012	73564	3	Ptid-73564_Visit-3	Luteal	Luteal	19	3.5999999046	Negative	0	Negative	Absent	311619997	Eligible	Eligible	Eligible	Il1ra	4914.9399414	In	3557	IL1RN	NA	12.262958072179362	CVL	Luminex (or other bead-based)	Published	BCA	Days since LMP - their phase
Kyongo-2012	73564	4	Ptid-73564_Visit-4	Follicular	Follicular	19	3.5999999046	Negative	0	Negative	Absent	241825506.1	Eligible	Eligible	Eligible	Il1ra	4539.6000977	In	3557	IL1RN	NA	12.148349497932449	CVL	Luminex (or other bead-based)	Published	BCA	Days since LMP - their phase
Kyongo-2012	73564	5	Ptid-73564_Visit-5	Luteal	Luteal	19	3.5999999046	Negative	0	Negative	Absent	176027506.6	Eligible	Eligible	Eligible	Il1ra	3372.3701172	In	3557	IL1RN	NA	11.719547165232282	CVL	Luminex (or other bead-based)	Published	BCA	Days since LMP - their phase
Kyongo-2012	73564	6	Ptid-73564_Visit-6	Follicular	Follicular	19	3.5999999046	Negative	0	Negative	Absent	394082486.6	Eligible	Eligible	Eligible	Il1ra	6005.0600586	In	3557	IL1RN	NA	12.551962959537391	CVL	Luminex (or other bead-based)	Published	BCA	Days since LMP - their phase
Kyongo-2012	78778	2	Ptid-78778_Visit-2	Follicular	Follicular	23	4.0999999046	Negative	0	Negative	Absent	273229986.40000004	Eligible	Eligible	Eligible	Il1ra	18717.820313	In	3557	IL1RN	NA	14.192124822659126	CVL	Luminex (or other bead-based)	Published	BCA	Days since LMP - their phase
Kyongo-2012	78778	3	Ptid-78778_Visit-3	Luteal	Luteal	23	4.0999999046	Negative	0	Negative	Absent	189912006.29999998	Eligible	Eligible	Eligible	Il1ra	22063.320313	In	3557	IL1RN	NA	14.42936229825038	CVL	Luminex (or other bead-based)	Published	BCA	Days since LMP - their phase
Kyongo-2012	78778	4	Ptid-78778_Visit-4	Follicular	Follicular	23	3.5999999046	Negative	0	Negative	Absent	171051994	Eligible	Eligible	Eligible	Il1ra	20620.269531	In	3557	IL1RN	NA	14.331775570087464	CVL	Luminex (or other bead-based)	Published	BCA	Days since LMP - their phase
Kyongo-2012	78778	5	Ptid-78778_Visit-5	Luteal	Luteal	23	4.0999999046	Negative	0	Negative	Absent	143188998.1	Eligible	Eligible	Eligible	Il1ra	19165.660156	In	3557	IL1RN	NA	14.226236071785692	CVL	Luminex (or other bead-based)	Published	BCA	Days since LMP - their phase
Kyongo-2012	78778	6	Ptid-78778_Visit-6	Follicular	Follicular	23	3.5999999046	Negative	0	Negative	Absent	162296250.5	Eligible	Eligible	Eligible	Il1ra	15527.610352	In	3557	IL1RN	NA	13.922548200350809	CVL	Luminex (or other bead-based)	Published	BCA	Days since LMP - their phase
Kyongo-2012	78955	2	Ptid-78955_Visit-2	Follicular	Follicular	25	4.0999999046	Negative	0	Negative	Moderate	143856257.20000002	Eligible	Eligible	Eligible	Il1ra	9555.4501953	In	3557	IL1RN	NA	13.222108130572968	CVL	Luminex (or other bead-based)	Published	BCA	Days since LMP - their phase
Kyongo-2012	78955	3	Ptid-78955_Visit-3	Luteal	Luteal	25	3.5999999046	Negative	0	Negative	Moderate	224123746.2	Eligible	Eligible	Eligible	Il1ra	7703.8901367	In	3557	IL1RN	NA	12.911371414067727	CVL	Luminex (or other bead-based)	Published	BCA	Days since LMP - their phase
Kyongo-2012	78955	4	Ptid-78955_Visit-4	Follicular	Follicular	25	4.0999999046	Negative	0	Negative	Moderate	152995005.20000002	Eligible	Eligible	Eligible	Il1ra	13392.780273	In	3557	IL1RN	NA	13.709167867448423	CVL	Luminex (or other bead-based)	Published	BCA	Days since LMP - their phase
Kyongo-2012	78955	5	Ptid-78955_Visit-5	Luteal	Luteal	25	4.0999999046	Negative	0	Negative	Moderate	270029991.9	Eligible	Eligible	Eligible	Il1ra	7004.25	In	3557	IL1RN	NA	12.774014862911493	CVL	Luminex (or other bead-based)	Published	BCA	Days since LMP - their phase
Kyongo-2012	78955	6	Ptid-78955_Visit-6	Follicular	Follicular	25	3.5999999046	Negative	0	Negative	Moderate	274133741.9	Eligible	Eligible	Eligible	Il1ra	9689.0800781	In	3557	IL1RN	NA	13.242143981286496	CVL	Luminex (or other bead-based)	Published	BCA	Days since LMP - their phase
Kyongo-2012	81140	2	Ptid-81140_Visit-2	Follicular	Follicular	26	3.5999999046	Negative	0	Negative	Moderate	400014996.5	Eligible	Eligible	Eligible	Il1ra	15077.610352	In	3557	IL1RN	NA	13.880120173772463	CVL	Luminex (or other bead-based)	Published	BCA	Days since LMP - their phase
Kyongo-2012	81140	3	Ptid-81140_Visit-3	Luteal	Luteal	26	3.5999999046	Negative	0	Negative	Moderate	205392494.79999998	Eligible	Eligible	Eligible	Il1ra	6884.4101563	In	3557	IL1RN	NA	12.749117336838681	CVL	Luminex (or other bead-based)	Published	BCA	Days since LMP - their phase
Kyongo-2012	81140	4	Ptid-81140_Visit-4	Follicular	Follicular	26	3.5999999046	Negative	0	Negative	Moderate	239626243.7	Eligible	Eligible	Eligible	Il1ra	14643.719727	In	3557	IL1RN	NA	13.83799444615372	CVL	Luminex (or other bead-based)	Published	BCA	Days since LMP - their phase
Kyongo-2012	81140	5	Ptid-81140_Visit-5	Luteal	Luteal	26	3.5999999046	Negative	0	Negative	Moderate	162262499.3	Eligible	Eligible	Eligible	Il1ra	9542.25	In	3557	IL1RN	NA	13.220113769038747	CVL	Luminex (or other bead-based)	Published	BCA	Days since LMP - their phase
Kyongo-2012	81140	6	Ptid-81140_Visit-6	Follicular	Follicular	26	3.5999999046	Negative	0	Negative	Moderate	182012498.4	Eligible	Eligible	Eligible	Il1ra	13854.339844	In	3557	IL1RN	NA	13.758050347930817	CVL	Luminex (or other bead-based)	Published	BCA	Days since LMP - their phase
Kyongo-2012	82143	2	Ptid-82143_Visit-2	Follicular	Follicular	27	4.0999999046	Negative	0	Negative	Absent	350670009.90000004	Eligible	Eligible	Eligible	Il1ra	24922.109375	In	3557	IL1RN	NA	14.605138560915483	CVL	Luminex (or other bead-based)	Published	BCA	Days since LMP - their phase
Kyongo-2012	82143	3	Ptid-82143_Visit-3	Luteal	Luteal	27	3.5999999046	Negative	0	Positive	Absent	80193497.2	Eligible	Eligible	Eligible	Il1ra	17393.759766	In	3557	IL1RN	NA	14.086282193130382	CVL	Luminex (or other bead-based)	Published	BCA	Days since LMP - their phase
Kyongo-2012	82143	4	Ptid-82143_Visit-4	Follicular	Follicular	27	6.0999999046	Intermediate	6	Negative	Absent	174739003.2	Eligible	Eligible	Eligible	Il1ra	27958.720703	In	3557	IL1RN	NA	14.771010728901492	CVL	Luminex (or other bead-based)	Published	BCA	Days since LMP - their phase
Kyongo-2012	82143	5	Ptid-82143_Visit-5	Luteal	Luteal	27	4.0999999046	Negative	0	Negative	Absent	144008994.10000002	Eligible	Eligible	Eligible	Il1ra	25921.609375	In	3557	IL1RN	NA	14.661867672048718	CVL	Luminex (or other bead-based)	Published	BCA	Days since LMP - their phase
Kyongo-2012	82143	6	Ptid-82143_Visit-6	Follicular	Follicular	27	4.0999999046	Negative	0	Negative	Absent	169891506.4	Eligible	Eligible	Eligible	Il1ra	23867.460938	In	3557	IL1RN	NA	14.542757477724813	CVL	Luminex (or other bead-based)	Published	BCA	Days since LMP - their phase
Kyongo-2012	85007	2	Ptid-85007_Visit-2	Follicular	Follicular	30	3.5999999046	Negative	0	Negative	Absent	166847497.2	Eligible	Eligible	Eligible	Il1ra	7795.8999023	In	3557	IL1RN	NA	12.92849985147871	CVL	Luminex (or other bead-based)	Published	BCA	Days since LMP - their phase
Kyongo-2012	85007	3	Ptid-85007_Visit-3	Luteal	Luteal	30	3.5999999046	Negative	0	Negative	Absent	222755998.39999998	Eligible	Eligible	Eligible	Il1ra	8168.5297852	In	3557	IL1RN	NA	12.9958607225838	CVL	Luminex (or other bead-based)	Published	BCA	Days since LMP - their phase
Kyongo-2012	85007	4	Ptid-85007_Visit-4	Follicular	Follicular	30	3.5999999046	Negative	0	Negative	Absent	121734499.9	Eligible	Eligible	Eligible	Il1ra	8416.3701172	In	3557	IL1RN	NA	13.038982434457226	CVL	Luminex (or other bead-based)	Published	BCA	Days since LMP - their phase
Kyongo-2012	85007	5	Ptid-85007_Visit-5	Luteal	Luteal	30	4.0999999046	Negative	0	Negative	Absent	105640500.8	Eligible	Eligible	Eligible	Il1ra	10434.230469	In	3557	IL1RN	NA	13.349036584312131	CVL	Luminex (or other bead-based)	Published	BCA	Days since LMP - their phase
Kyongo-2012	85007	6	Ptid-85007_Visit-6	Follicular	Follicular	30	3.5999999046	Negative	0	Negative	Absent	144860997.8	Eligible	Eligible	Eligible	Il1ra	6530.9902344	In	3557	IL1RN	NA	12.673086035690986	CVL	Luminex (or other bead-based)	Published	BCA	Days since LMP - their phase
Kyongo-2012	96588	3	Ptid-96588_Visit-3	Luteal	Luteal	27	3.5999999046	Negative	0	Negative	Small	669098734.9000001	Eligible	Eligible	Eligible	Il1ra	10982.25	In	3557	IL1RN	NA	13.422886037835996	CVL	Luminex (or other bead-based)	Published	BCA	Days since LMP - their phase
Kyongo-2012	96588	4	Ptid-96588_Visit-4	Follicular	Follicular	27	3.5999999046	Negative	0	Negative	Small	482297509.9	Eligible	Eligible	Eligible	Il1ra	15193.129883	In	3557	IL1RN	NA	13.891131484514071	CVL	Luminex (or other bead-based)	Published	BCA	Days since LMP - their phase
Kyongo-2012	96588	5	Ptid-96588_Visit-5	Luteal	Luteal	27	3.5999999046	Negative	0	Negative	Small	786723732.9	Eligible	Eligible	Eligible	Il1ra	17032.230469	In	3557	IL1RN	NA	14.055979756189835	CVL	Luminex (or other bead-based)	Published	BCA	Days since LMP - their phase
Kyongo-2012	96588	6	Ptid-96588_Visit-6	Follicular	Follicular	27	3.5999999046	Negative	0	Negative	Small	412894994	Eligible	Eligible	Eligible	Il1ra	24969.490234	In	3557	IL1RN	NA	14.607878747696338	CVL	Luminex (or other bead-based)	Published	BCA	Days since LMP - their phase
Kyongo-2012	1783	2	Ptid-1783_Visit-2	Follicular	Follicular	25	3.5999999046	Negative	0	Negative	Small	413672506.8	Eligible	Eligible	Eligible	Il12	1.2100000381	In	NA	IL12p70	NA	0.27500709292687825	CVL	Luminex (or other bead-based)	Published	BCA	Days since LMP - their phase
Kyongo-2012	1783	3	Ptid-1783_Visit-3	Luteal	Luteal	25	3.5999999046	Negative	0	Negative	Small	865942478.2	Eligible	Eligible	Eligible	Il12	0.5	In	NA	IL12p70	NA	-1	CVL	Luminex (or other bead-based)	Published	BCA	Days since LMP - their phase
Kyongo-2012	1783	4	Ptid-1783_Visit-4	Follicular	Follicular	25	4.0999999046	Negative	0	Positive	Small	2084622383.1000001	Eligible	Eligible	Eligible	Il12	5.0999999046	In	NA	IL12p70	NA	2.350497220097249	CVL	Luminex (or other bead-based)	Published	BCA	Days since LMP - their phase
Kyongo-2012	1783	5	Ptid-1783_Visit-5	Luteal	Luteal	25	3.5999999046	Negative	0	Negative	Small	638437509.5	Eligible	Eligible	Eligible	Il12	0.5	In	NA	IL12p70	NA	-1	CVL	Luminex (or other bead-based)	Published	BCA	Days since LMP - their phase
Kyongo-2012	1783	6	Ptid-1783_Visit-6	Follicular	Follicular	25	4.0999999046	Negative	0	Negative	Small	1136494994.2	Eligible	Eligible	Eligible	Il12	0.5	In	NA	IL12p70	NA	-1	CVL	Luminex (or other bead-based)	Published	BCA	Days since LMP - their phase
Kyongo-2012	3545	3	Ptid-3545_Visit-3	Luteal	Luteal	28	3.5999999046	Negative	0	Negative	Small	237701252.10000002	Eligible	Eligible	Eligible	Il12	0.275000006	Below	NA	IL12p70	NA	-1.8624964447730825	CVL	Luminex (or other bead-based)	Published	BCA	Days since LMP - their phase
Kyongo-2012	3545	4	Ptid-3545_Visit-4	Follicular	Follicular	28	3.5999999046	Negative	0	Positive	Small	144215494.4	Eligible	Eligible	Eligible	Il12	0.275000006	Below	NA	IL12p70	NA	-1.8624964447730825	CVL	Luminex (or other bead-based)	Published	BCA	Days since LMP - their phase
Kyongo-2012	3545	5	Ptid-3545_Visit-5	Luteal	Luteal	28	3.5999999046	Negative	0	Positive	Small	204555004.79999998	Eligible	Eligible	Eligible	Il12	0.275000006	Below	NA	IL12p70	NA	-1.8624964447730825	CVL	Luminex (or other bead-based)	Published	BCA	Days since LMP - their phase
Kyongo-2012	3545	6	Ptid-3545_Visit-6	Follicular	Follicular	28	3.5999999046	Negative	0	Negative	Small	237787500	Eligible	Eligible	Eligible	Il12	0.275000006	Below	NA	IL12p70	NA	-1.8624964447730825	CVL	Luminex (or other bead-based)	Published	BCA	Days since LMP - their phase
Kyongo-2012	8595	2	Ptid-8595_Visit-2	Follicular	Follicular	27	3.5999999046	Negative	0	Negative	Small	270139992.2	Eligible	Eligible	Eligible	Il12	0.25	Below	NA	IL12p70	NA	-2	CVL	Luminex (or other bead-based)	Published	BCA	Days since LMP - their phase
Kyongo-2012	8595	3	Ptid-8595_Visit-3	Luteal	Luteal	27	3.5999999046	Negative	0	Negative	Small	169398754.79999998	Eligible	Eligible	Eligible	Il12	0.25	Below	NA	IL12p70	NA	-2	CVL	Luminex (or other bead-based)	Published	BCA	Days since LMP - their phase
Kyongo-2012	8595	4	Ptid-8595_Visit-4	Follicular	Follicular	27	3.5999999046	Negative	0	Negative	Small	172406002.9	Eligible	Eligible	Eligible	Il12	0.5	In	NA	IL12p70	NA	-1	CVL	Luminex (or other bead-based)	Published	BCA	Days since LMP - their phase
Kyongo-2012	8595	5	Ptid-8595_Visit-5	Luteal	Luteal	27	3.5999999046	Negative	0	Negative	Small	147577494.4	Eligible	Eligible	Eligible	Il12	0.25	Below	NA	IL12p70	NA	-2	CVL	Luminex (or other bead-based)	Published	BCA	Days since LMP - their phase
Kyongo-2012	8595	6	Ptid-8595_Visit-6	Follicular	Follicular	27	3.5999999046	Negative	0	Negative	Small	249421000.5	Eligible	Eligible	Eligible	Il12	0.25	Below	NA	IL12p70	NA	-2	CVL	Luminex (or other bead-based)	Published	BCA	Days since LMP - their phase
Kyongo-2012	9638	3	Ptid-9638_Visit-3	Luteal	Luteal	25	4.0999999046	Negative	0	Negative	Small	664802491.7	Eligible	Eligible	Eligible	Il12	4.0599999428	In	NA	IL12p70	NA	2.021479707084797	CVL	Luminex (or other bead-based)	Published	BCA	Days since LMP - their phase
Kyongo-2012	9638	4	Ptid-9638_Visit-4	Follicular	Follicular	25	3.5999999046	Negative	0	Positive	Small	327337503.40000004	Eligible	Eligible	Eligible	Il12	0.8700000048	In	NA	IL12p70	NA	-0.20091268596629971	CVL	Luminex (or other bead-based)	Published	BCA	Days since LMP - their phase
Kyongo-2012	9638	5	Ptid-9638_Visit-5	Luteal	Luteal	25	3.5999999046	Negative	0	Negative	Small	450430005.79999995	Eligible	Eligible	Eligible	Il12	1.6299999952	In	NA	IL12p70	NA	0.7048719602079256	CVL	Luminex (or other bead-based)	Published	BCA	Days since LMP - their phase
Kyongo-2012	9638	6	Ptid-9638_Visit-6	Follicular	Follicular	25	3.5999999046	Negative	0	Positive	Small	209839001.29999998	Eligible	Eligible	Eligible	Il12	4.7300000191	In	NA	IL12p70	NA	2.2418401893903526	CVL	Luminex (or other bead-based)	Published	BCA	Days since LMP - their phase
Kyongo-2012	18477	2	Ptid-18477_Visit-2	Follicular	Follicular	NA	NA	NA	NA	NA	NA	NA	Eligible	Eligible	Ineligible - missing co-variate information	Il12	0.7400000095	In	NA	IL12p70	NA	-0.43440280562469	CVL	Luminex (or other bead-based)	Published	BCA	Days since LMP - their phase
Kyongo-2012	19566	2	Ptid-19566_Visit-2	Follicular	Follicular	29	3.5999999046	Negative	0	Negative	Absent	118045002.2	Eligible	Eligible	Eligible	Il12	0.7599999905	In	NA	IL12p70	NA	-0.3959286943648273	CVL	Luminex (or other bead-based)	Published	BCA	Days since LMP - their phase
Kyongo-2012	19566	3	Ptid-19566_Visit-3	Luteal	Luteal	29	3.5999999046	Negative	0	Negative	Absent	166321501.1	Eligible	Eligible	Eligible	Il12	0.7599999905	In	NA	IL12p70	NA	-0.3959286943648273	CVL	Luminex (or other bead-based)	Published	BCA	Days since LMP - their phase
Kyongo-2012	19566	4	Ptid-19566_Visit-4	Follicular	Follicular	29	3.5999999046	Negative	0	Negative	Absent	147937506.4	Eligible	Eligible	Eligible	Il12	0.275000006	Below	NA	IL12p70	NA	-1.8624964447730825	CVL	Luminex (or other bead-based)	Published	BCA	Days since LMP - their phase
Kyongo-2012	19566	5	Ptid-19566_Visit-5	Luteal	Luteal	29	3.5999999046	Negative	0	Negative	Absent	106233999.10000001	Eligible	Eligible	Eligible	Il12	0.5500000119	In	NA	IL12p70	NA	-0.8624964450353908	CVL	Luminex (or other bead-based)	Published	BCA	Days since LMP - their phase
Kyongo-2012	19566	6	Ptid-19566_Visit-6	Follicular	Follicular	29	3.5999999046	Negative	0	Negative	Absent	188815996.1	Eligible	Eligible	Eligible	Il12	1.4099999666	In	NA	IL12p70	NA	0.49569512844959024	CVL	Luminex (or other bead-based)	Published	BCA	Days since LMP - their phase
Kyongo-2012	20155	3	Ptid-20155_Visit-3	Luteal	Luteal	25	3.5999999046	Negative	0	Negative	Moderate	419679999.4	Eligible	Eligible	Eligible	Il12	0.275000006	Below	NA	IL12p70	NA	-1.8624964447730825	CVL	Luminex (or other bead-based)	Published	BCA	Days since LMP - their phase
Kyongo-2012	20155	4	Ptid-20155_Visit-4	Follicular	Follicular	25	4.0999999046	Negative	0	Negative	Moderate	169852495.20000002	Eligible	Eligible	Eligible	Il12	0.7599999905	In	NA	IL12p70	NA	-0.3959286943648273	CVL	Luminex (or other bead-based)	Published	BCA	Days since LMP - their phase
Kyongo-2012	20155	5	Ptid-20155_Visit-5	Luteal	Luteal	25	3.5999999046	Negative	0	Negative	Moderate	152100503.4	Eligible	Eligible	Eligible	Il12	0.5500000119	In	NA	IL12p70	NA	-0.8624964450353908	CVL	Luminex (or other bead-based)	Published	BCA	Days since LMP - their phase
Kyongo-2012	20155	6	Ptid-20155_Visit-6	Follicular	Follicular	25	3.5999999046	Negative	0	Negative	Moderate	170248001.79999998	Eligible	Eligible	Eligible	Il12	0.275000006	Below	NA	IL12p70	NA	-1.8624964447730825	CVL	Luminex (or other bead-based)	Published	BCA	Days since LMP - their phase
Kyongo-2012	25852	3	Ptid-25852_Visit-3	Luteal	Luteal	26	3.5999999046	Negative	0	Negative	Absent	76700002	Eligible	Eligible	Eligible	Il12	0.5	In	NA	IL12p70	NA	-1	CVL	Luminex (or other bead-based)	Published	BCA	Days since LMP - their phase
Kyongo-2012	25852	4	Ptid-25852_Visit-4	Follicular	Follicular	26	3.5999999046	Negative	0	Negative	Absent	172545000.9	Eligible	Eligible	Eligible	Il12	0.25	Below	NA	IL12p70	NA	-2	CVL	Luminex (or other bead-based)	Published	BCA	Days since LMP - their phase
Kyongo-2012	25852	5	Ptid-25852_Visit-5	Luteal	Luteal	26	3.5999999046	Negative	0	Negative	Absent	119216248.4	Eligible	Eligible	Eligible	Il12	0.5	In	NA	IL12p70	NA	-1	CVL	Luminex (or other bead-based)	Published	BCA	Days since LMP - their phase
Kyongo-2012	25852	6	Ptid-25852_Visit-6	Follicular	Follicular	26	3.5999999046	Negative	0	Negative	Absent	12335999.9	Eligible	Eligible	Eligible	Il12	0.25	Below	NA	IL12p70	NA	-2	CVL	Luminex (or other bead-based)	Published	BCA	Days since LMP - their phase
Kyongo-2012	26945	2	Ptid-26945_Visit-2	Follicular	Follicular	25	3.5999999046	Negative	0	Negative	Large	379627496	Eligible	Eligible	Eligible	Il12	0.5	In	NA	IL12p70	NA	-1	CVL	Luminex (or other bead-based)	Published	BCA	Days since LMP - their phase
Kyongo-2012	26945	3	Ptid-26945_Visit-3	Luteal	Luteal	25	3.5999999046	Negative	0	Negative	Large	109670996.69999999	Eligible	Eligible	Eligible	Il12	0.5	In	NA	IL12p70	NA	-1	CVL	Luminex (or other bead-based)	Published	BCA	Days since LMP - their phase
Kyongo-2012	26945	4	Ptid-26945_Visit-4	Follicular	Follicular	25	3.5999999046	Negative	0	Negative	Large	147404998.5	Eligible	Eligible	Eligible	Il12	0.5	In	NA	IL12p70	NA	-1	CVL	Luminex (or other bead-based)	Published	BCA	Days since LMP - their phase
Kyongo-2012	26945	5	Ptid-26945_Visit-5	Luteal	Luteal	25	3.5999999046	Negative	0	Negative	Large	287003487.3	Eligible	Eligible	Eligible	Il12	0.7400000095	In	NA	IL12p70	NA	-0.43440280562469	CVL	Luminex (or other bead-based)	Published	BCA	Days since LMP - their phase
Kyongo-2012	26945	6	Ptid-26945_Visit-6	Follicular	Follicular	25	3.5999999046	Negative	0	Negative	Large	109764501.5	Eligible	Eligible	Eligible	Il12	0.25	Below	NA	IL12p70	NA	-2	CVL	Luminex (or other bead-based)	Published	BCA	Days since LMP - their phase
Kyongo-2012	38802	2	Ptid-38802_Visit-2	Follicular	Follicular	25	3.5999999046	Negative	0	Negative	Small	533966243.29999995	Eligible	Eligible	Eligible	Il12	0.25	Below	NA	IL12p70	NA	-2	CVL	Luminex (or other bead-based)	Published	BCA	Days since LMP - their phase
Kyongo-2012	38802	3	Ptid-38802_Visit-3	Luteal	Luteal	25	3.5999999046	Negative	0	Negative	Small	355699986.2	Eligible	Eligible	Eligible	Il12	0.25	Below	NA	IL12p70	NA	-2	CVL	Luminex (or other bead-based)	Published	BCA	Days since LMP - their phase
Kyongo-2012	38802	4	Ptid-38802_Visit-4	Follicular	Follicular	25	4.0999999046	Intermediate	4	Positive	Small	340901255.6	Eligible	Eligible	Eligible	Il12	0.7400000095	In	NA	IL12p70	NA	-0.43440280562469	CVL	Luminex (or other bead-based)	Published	BCA	Days since LMP - their phase
Kyongo-2012	38802	5	Ptid-38802_Visit-5	Luteal	Luteal	25	3.5999999046	Negative	0	Negative	Small	710617482.7	Eligible	Eligible	Eligible	Il12	0.5	In	NA	IL12p70	NA	-1	CVL	Luminex (or other bead-based)	Published	BCA	Days since LMP - their phase
Kyongo-2012	38802	6	Ptid-38802_Visit-6	Follicular	Follicular	25	3.5999999046	Negative	0	Negative	Small	663803756.1999999	Eligible	Eligible	Eligible	Il12	0.5	In	NA	IL12p70	NA	-1	CVL	Luminex (or other bead-based)	Published	BCA	Days since LMP - their phase
Kyongo-2012	41577	3	Ptid-41577_Visit-3	Luteal	Luteal	31	4.0999999046	Negative	0	Negative	Moderate	167155504.2	Eligible	Eligible	Eligible	Il12	0.5	In	NA	IL12p70	NA	-1	CVL	Luminex (or other bead-based)	Published	BCA	Days since LMP - their phase
Kyongo-2012	41577	4	Ptid-41577_Visit-4	Follicular	Follicular	31	3.5999999046	Negative	0	Negative	Moderate	259053736.9	Eligible	Eligible	Eligible	Il12	0.5	In	NA	IL12p70	NA	-1	CVL	Luminex (or other bead-based)	Published	BCA	Days since LMP - their phase
Kyongo-2012	41577	5	Ptid-41577_Visit-5	Luteal	Luteal	31	4.0999999046	Negative	0	Negative	Moderate	159253493	Eligible	Eligible	Eligible	Il12	0.25	Below	NA	IL12p70	NA	-2	CVL	Luminex (or other bead-based)	Published	BCA	Days since LMP - their phase
Kyongo-2012	42082	2	Ptid-42082_Visit-2	Follicular	Follicular	27	4.0999999046	Negative	0	Negative	Moderate	210282504.6	Eligible	Eligible	Eligible	Il12	0.9800000191	In	NA	IL12p70	NA	-0.029146317541684823	CVL	Luminex (or other bead-based)	Published	BCA	Days since LMP - their phase
Kyongo-2012	42082	3	Ptid-42082_Visit-3	Luteal	Luteal	27	3.5999999046	Negative	0	Negative	Moderate	124032497.39999999	Eligible	Eligible	Eligible	Il12	0.7599999905	In	NA	IL12p70	NA	-0.3959286943648273	CVL	Luminex (or other bead-based)	Published	BCA	Days since LMP - their phase
Kyongo-2012	42082	4	Ptid-42082_Visit-4	Follicular	Follicular	27	3.5999999046	Negative	0	Negative	Moderate	105200499.3	Eligible	Eligible	Eligible	Il12	0.275000006	Below	NA	IL12p70	NA	-1.8624964447730825	CVL	Luminex (or other bead-based)	Published	BCA	Days since LMP - their phase
Kyongo-2012	42082	5	Ptid-42082_Visit-5	Luteal	Luteal	27	4.0999999046	Negative	0	Negative	Moderate	100719496.6	Eligible	Eligible	Eligible	Il12	0.7599999905	In	NA	IL12p70	NA	-0.3959286943648273	CVL	Luminex (or other bead-based)	Published	BCA	Days since LMP - their phase
Kyongo-2012	42082	6	Ptid-42082_Visit-6	Follicular	Follicular	27	3.5999999046	Negative	0	Negative	Moderate	157914996.10000002	Eligible	Eligible	Eligible	Il12	0.275000006	Below	NA	IL12p70	NA	-1.8624964447730825	CVL	Luminex (or other bead-based)	Published	BCA	Days since LMP - their phase
Kyongo-2012	44740	2	Ptid-44740_Visit-2	Follicular	Follicular	38	4.0999999046	Negative	0	Negative	Moderate	219822496.2	Eligible	Eligible	Eligible	Il12	1.7000000477	In	NA	IL12p70	NA	0.765534786843302	CVL	Luminex (or other bead-based)	Published	BCA	Days since LMP - their phase
Kyongo-2012	44740	3	Ptid-44740_Visit-3	Luteal	Luteal	38	3.5999999046	Negative	0	Negative	Moderate	96422500.9	Eligible	Eligible	Eligible	Il12	0.5	In	NA	IL12p70	NA	-1	CVL	Luminex (or other bead-based)	Published	BCA	Days since LMP - their phase
Kyongo-2012	44740	4	Ptid-44740_Visit-4	Follicular	Follicular	38	4.0999999046	Negative	0	Negative	Moderate	104886248.7	Eligible	Eligible	Eligible	Il12	0.25	Below	NA	IL12p70	NA	-2	CVL	Luminex (or other bead-based)	Published	BCA	Days since LMP - their phase
Kyongo-2012	44740	5	Ptid-44740_Visit-5	Luteal	Luteal	38	3.5999999046	Negative	1	Negative	Moderate	139932498.3	Eligible	Eligible	Eligible	Il12	0.5	In	NA	IL12p70	NA	-1	CVL	Luminex (or other bead-based)	Published	BCA	Days since LMP - their phase
Kyongo-2012	44740	6	Ptid-44740_Visit-6	Follicular	Follicular	38	4.0999999046	Negative	0	Negative	Moderate	85735000.69999999	Eligible	Eligible	Eligible	Il12	0.25	Below	NA	IL12p70	NA	-2	CVL	Luminex (or other bead-based)	Published	BCA	Days since LMP - their phase
Kyongo-2012	49782	2	Ptid-49782_Visit-2	Follicular	Follicular	34	4.0999999046	Negative	3	Negative	Absent	42157501	Eligible	Eligible	Eligible	Il12	0.7599999905	In	NA	IL12p70	NA	-0.3959286943648273	CVL	Luminex (or other bead-based)	Published	BCA	Days since LMP - their phase
Kyongo-2012	49782	4	Ptid-49782_Visit-4	Follicular	Follicular	34	3.5999999046	NA	NA	Negative	Absent	158303752.5	Eligible	Eligible	Ineligible - missing co-variate information	Il12	0.275000006	Below	NA	IL12p70	NA	-1.8624964447730825	CVL	Luminex (or other bead-based)	Published	BCA	Days since LMP - their phase
Kyongo-2012	49782	5	Ptid-49782_Visit-5	Luteal	Luteal	34	3.5999999046	Negative	1	Negative	Absent	161061257.1	Eligible	Eligible	Eligible	Il12	0.5500000119	In	NA	IL12p70	NA	-0.8624964450353908	CVL	Luminex (or other bead-based)	Published	BCA	Days since LMP - their phase
Kyongo-2012	49782	6	Ptid-49782_Visit-6	Follicular	Follicular	34	3.5999999046	NA	NA	Negative	Absent	54101001.5	Eligible	Eligible	Ineligible - missing co-variate information	Il12	0.275000006	Below	NA	IL12p70	NA	-1.8624964447730825	CVL	Luminex (or other bead-based)	Published	BCA	Days since LMP - their phase
Kyongo-2012	49913	2	Ptid-49913_Visit-2	Follicular	Follicular	23	4.0999999046	Negative	0	Negative	Small	435889989.09999996	Eligible	Eligible	Eligible	Il12	0.9700000286	In	NA	IL12p70	NA	-0.04394330505040364	CVL	Luminex (or other bead-based)	Published	BCA	Days since LMP - their phase
Kyongo-2012	49913	3	Ptid-49913_Visit-3	Luteal	Luteal	23	4.0999999046	Negative	1	Negative	Small	176228001.7	Eligible	Eligible	Eligible	Il12	0.25	Below	NA	IL12p70	NA	-2	CVL	Luminex (or other bead-based)	Published	BCA	Days since LMP - their phase
Kyongo-2012	49913	4	Ptid-49913_Visit-4	Follicular	Follicular	23	4.0999999046	Negative	0	Negative	Small	139398500.3	Eligible	Eligible	Eligible	Il12	0.25	Below	NA	IL12p70	NA	-2	CVL	Luminex (or other bead-based)	Published	BCA	Days since LMP - their phase
Kyongo-2012	49913	5	Ptid-49913_Visit-5	Luteal	Luteal	23	4.0999999046	Negative	0	Negative	Small	191259995.1	Eligible	Eligible	Eligible	Il12	0.25	Below	NA	IL12p70	NA	-2	CVL	Luminex (or other bead-based)	Published	BCA	Days since LMP - their phase
Kyongo-2012	49913	6	Ptid-49913_Visit-6	Follicular	Follicular	23	4.0999999046	Negative	0	Negative	Small	122422501.39999999	Eligible	Eligible	Eligible	Il12	0.25	Below	NA	IL12p70	NA	-2	CVL	Luminex (or other bead-based)	Published	BCA	Days since LMP - their phase
Kyongo-2012	54310	2	Ptid-54310_Visit-2	Follicular	Follicular	25	4.0999999046	Negative	0	Negative	Moderate	116124503.3	Eligible	Eligible	Eligible	Il12	0.275000006	Below	NA	IL12p70	NA	-1.8624964447730825	CVL	Luminex (or other bead-based)	Published	BCA	Days since LMP - their phase
Kyongo-2012	54310	3	Ptid-54310_Visit-3	Luteal	Luteal	25	3.5999999046	Negative	0	Negative	Moderate	183906257.20000002	Eligible	Eligible	Eligible	Il12	0.6600000262	In	NA	IL12p70	NA	-0.5994620131456512	CVL	Luminex (or other bead-based)	Published	BCA	Days since LMP - their phase
Kyongo-2012	54310	4	Ptid-54310_Visit-4	Follicular	Follicular	25	3.5999999046	Negative	0	Negative	Moderate	121628999.7	Eligible	Eligible	Eligible	Il12	0.275000006	Below	NA	IL12p70	NA	-1.8624964447730825	CVL	Luminex (or other bead-based)	Published	BCA	Days since LMP - their phase
Kyongo-2012	54310	5	Ptid-54310_Visit-5	Luteal	Luteal	25	3.5999999046	Negative	0	Negative	Moderate	112062498.9	Eligible	Eligible	Eligible	Il12	0.275000006	Below	NA	IL12p70	NA	-1.8624964447730825	CVL	Luminex (or other bead-based)	Published	BCA	Days since LMP - their phase
Kyongo-2012	54310	6	Ptid-54310_Visit-6	Follicular	Follicular	25	3.5999999046	Negative	0	Negative	Moderate	115769997.2	Eligible	Eligible	Eligible	Il12	0.275000006	Below	NA	IL12p70	NA	-1.8624964447730825	CVL	Luminex (or other bead-based)	Published	BCA	Days since LMP - their phase
Kyongo-2012	55420	2	Ptid-55420_Visit-2	Follicular	Follicular	26	4.0999999046	Negative	0	Negative	Moderate	170192495	Eligible	Eligible	Eligible	Il12	0.5	In	NA	IL12p70	NA	-1	CVL	Luminex (or other bead-based)	Published	BCA	Days since LMP - their phase
Kyongo-2012	55420	3	Ptid-55420_Visit-3	Luteal	Luteal	26	3.5999999046	Negative	1	Negative	Moderate	181883499	Eligible	Eligible	Eligible	Il12	0.5	In	NA	IL12p70	NA	-1	CVL	Luminex (or other bead-based)	Published	BCA	Days since LMP - their phase
Kyongo-2012	55420	4	Ptid-55420_Visit-4	Follicular	Follicular	26	4.0999999046	Negative	0	Negative	Moderate	114380501.2	Eligible	Eligible	Eligible	Il12	0.25	Below	NA	IL12p70	NA	-2	CVL	Luminex (or other bead-based)	Published	BCA	Days since LMP - their phase
Kyongo-2012	55420	5	Ptid-55420_Visit-5	Luteal	Luteal	26	3.5999999046	Negative	0	Negative	Moderate	129708006.99999999	Eligible	Eligible	Eligible	Il12	0.6200000048	In	NA	IL12p70	NA	-0.6896598682185977	CVL	Luminex (or other bead-based)	Published	BCA	Days since LMP - their phase
Kyongo-2012	55420	6	Ptid-55420_Visit-6	Follicular	Follicular	26	4.0999999046	Negative	0	Negative	Moderate	137962997	Eligible	Eligible	Eligible	Il12	0.25	Below	NA	IL12p70	NA	-2	CVL	Luminex (or other bead-based)	Published	BCA	Days since LMP - their phase
Kyongo-2012	57909	2	Ptid-57909_Visit-2	Follicular	Follicular	22	4.0999999046	Negative	0	Negative	Moderate	272332012.7	Eligible	Eligible	Eligible	Il12	0.9700000286	In	NA	IL12p70	NA	-0.04394330505040364	CVL	Luminex (or other bead-based)	Published	BCA	Days since LMP - their phase
Kyongo-2012	57909	3	Ptid-57909_Visit-3	Luteal	Luteal	22	3.5999999046	Negative	0	Negative	Moderate	298115491.9	Eligible	Eligible	Eligible	Il12	0.7400000095	In	NA	IL12p70	NA	-0.43440280562469	CVL	Luminex (or other bead-based)	Published	BCA	Days since LMP - their phase
Kyongo-2012	57909	4	Ptid-57909_Visit-4	Follicular	Follicular	22	4.0999999046	Negative	0	Negative	Moderate	119683496.7	Eligible	Eligible	Eligible	Il12	0.5	In	NA	IL12p70	NA	-1	CVL	Luminex (or other bead-based)	Published	BCA	Days since LMP - their phase
Kyongo-2012	57909	5	Ptid-57909_Visit-5	Luteal	Luteal	22	3.5999999046	Negative	0	Negative	Moderate	134394004.9	Eligible	Eligible	Eligible	Il12	0.5	In	NA	IL12p70	NA	-1	CVL	Luminex (or other bead-based)	Published	BCA	Days since LMP - their phase
Kyongo-2012	62419	3	Ptid-62419_Visit-3	Luteal	Luteal	33	3.5999999046	Negative	0	Negative	Absent	333925008.79999995	Eligible	Eligible	Eligible	Il12	0.275000006	Below	NA	IL12p70	NA	-1.8624964447730825	CVL	Luminex (or other bead-based)	Published	BCA	Days since LMP - their phase
Kyongo-2012	62419	4	Ptid-62419_Visit-4	Follicular	Follicular	33	3.5999999046	Negative	0	Negative	Absent	134472504.29999998	Eligible	Eligible	Eligible	Il12	0.275000006	Below	NA	IL12p70	NA	-1.8624964447730825	CVL	Luminex (or other bead-based)	Published	BCA	Days since LMP - their phase
Kyongo-2012	62419	5	Ptid-62419_Visit-5	Luteal	Luteal	33	3.5999999046	Negative	0	Negative	Absent	125946506.9	Eligible	Eligible	Eligible	Il12	0.275000006	Below	NA	IL12p70	NA	-1.8624964447730825	CVL	Luminex (or other bead-based)	Published	BCA	Days since LMP - their phase
Kyongo-2012	62419	6	Ptid-62419_Visit-6	Follicular	Follicular	33	3.5999999046	Negative	0	Negative	Absent	124026000.5	Eligible	Eligible	Eligible	Il12	0.275000006	Below	NA	IL12p70	NA	-1.8624964447730825	CVL	Luminex (or other bead-based)	Published	BCA	Days since LMP - their phase
Kyongo-2012	62476	2	Ptid-62476_Visit-2	Follicular	Follicular	26	3.5999999046	Negative	0	Negative	Moderate	136164501.29999998	Eligible	Eligible	Eligible	Il12	1.6299999952	In	NA	IL12p70	NA	0.7048719602079256	CVL	Luminex (or other bead-based)	Published	BCA	Days since LMP - their phase
Kyongo-2012	62476	3	Ptid-62476_Visit-3	Luteal	Luteal	26	3.5999999046	Negative	0	Positive	Moderate	121091499.89999999	Eligible	Eligible	Eligible	Il12	0.275000006	Below	NA	IL12p70	NA	-1.8624964447730825	CVL	Luminex (or other bead-based)	Published	BCA	Days since LMP - their phase
Kyongo-2012	62476	4	Ptid-62476_Visit-4	Follicular	Follicular	26	3.5999999046	Negative	0	Positive	Moderate	133180499.1	Eligible	Eligible	Eligible	Il12	2.2799999714	In	NA	IL12p70	NA	1.1890338062930528	CVL	Luminex (or other bead-based)	Published	BCA	Days since LMP - their phase
Kyongo-2012	62476	5	Ptid-62476_Visit-5	Luteal	Luteal	26	3.5999999046	Negative	0	Negative	Moderate	94359003	Eligible	Eligible	Eligible	Il12	0.7599999905	In	NA	IL12p70	NA	-0.3959286943648273	CVL	Luminex (or other bead-based)	Published	BCA	Days since LMP - their phase
Kyongo-2012	62476	6	Ptid-62476_Visit-6	Follicular	Follicular	26	3.5999999046	Negative	0	Negative	Moderate	126776501.5	Eligible	Eligible	Eligible	Il12	0.5500000119	In	NA	IL12p70	NA	-0.8624964450353908	CVL	Luminex (or other bead-based)	Published	BCA	Days since LMP - their phase
Kyongo-2012	64541	3	Ptid-64541_Visit-3	Luteal	Luteal	27	3.5999999046	Negative	0	Negative	Moderate	245422497.4	Eligible	Eligible	Eligible	Il12	0.9800000191	In	NA	IL12p70	NA	-0.029146317541684823	CVL	Luminex (or other bead-based)	Published	BCA	Days since LMP - their phase
Kyongo-2012	64541	4	Ptid-64541_Visit-4	Follicular	Follicular	27	3.5999999046	Negative	1	Negative	Moderate	62887497.2	Eligible	Eligible	Eligible	Il12	0.5500000119	In	NA	IL12p70	NA	-0.8624964450353908	CVL	Luminex (or other bead-based)	Published	BCA	Days since LMP - their phase
Kyongo-2012	64541	5	Ptid-64541_Visit-5	Luteal	Luteal	27	3.5999999046	Negative	0	Negative	Moderate	293752491.5	Eligible	Eligible	Eligible	Il12	0.275000006	Below	NA	IL12p70	NA	-1.8624964447730825	CVL	Luminex (or other bead-based)	Published	BCA	Days since LMP - their phase
Kyongo-2012	64541	6	Ptid-64541_Visit-6	Follicular	Follicular	27	4.0999999046	Negative	0	Positive	Moderate	275774985.6	Eligible	Eligible	Eligible	Il12	0.7599999905	In	NA	IL12p70	NA	-0.3959286943648273	CVL	Luminex (or other bead-based)	Published	BCA	Days since LMP - their phase
Kyongo-2012	70250	3	Ptid-70250_Visit-3	Luteal	Luteal	26	4.0999999046	Negative	0	Negative	Moderate	141657501.5	Eligible	Eligible	Eligible	Il12	0.25	Below	NA	IL12p70	NA	-2	CVL	Luminex (or other bead-based)	Published	BCA	Days since LMP - their phase
Kyongo-2012	70250	4	Ptid-70250_Visit-4	Follicular	Follicular	26	4.0999999046	Negative	0	Negative	Moderate	184455499.1	Eligible	Eligible	Eligible	Il12	0.25	Below	NA	IL12p70	NA	-2	CVL	Luminex (or other bead-based)	Published	BCA	Days since LMP - their phase
Kyongo-2012	70250	5	Ptid-70250_Visit-5	Luteal	Luteal	26	3.5999999046	Negative	0	Negative	Moderate	130696997.00000001	Eligible	Eligible	Eligible	Il12	0.25	Below	NA	IL12p70	NA	-2	CVL	Luminex (or other bead-based)	Published	BCA	Days since LMP - their phase
Kyongo-2012	70250	6	Ptid-70250_Visit-6	Follicular	Follicular	26	4.0999999046	Negative	0	Negative	Moderate	60307998.199999996	Eligible	Eligible	Eligible	Il12	0.5	In	NA	IL12p70	NA	-1	CVL	Luminex (or other bead-based)	Published	BCA	Days since LMP - their phase
Kyongo-2012	73468	2	Ptid-73468_Visit-2	Follicular	Follicular	26	3.5999999046	Negative	0	Negative	Absent	220423996.39999998	Eligible	Eligible	Eligible	Il12	0.5500000119	In	NA	IL12p70	NA	-0.8624964450353908	CVL	Luminex (or other bead-based)	Published	BCA	Days since LMP - their phase
Kyongo-2012	73468	3	Ptid-73468_Visit-3	Luteal	Luteal	26	3.5999999046	Negative	0	Negative	Absent	224349007	Eligible	Eligible	Eligible	Il12	0.275000006	Below	NA	IL12p70	NA	-1.8624964447730825	CVL	Luminex (or other bead-based)	Published	BCA	Days since LMP - their phase
Kyongo-2012	73468	4	Ptid-73468_Visit-4	Follicular	Follicular	26	3.5999999046	Negative	0	Negative	Absent	382899999.59999996	Eligible	Eligible	Eligible	Il12	0.275000006	Below	NA	IL12p70	NA	-1.8624964447730825	CVL	Luminex (or other bead-based)	Published	BCA	Days since LMP - their phase
Kyongo-2012	73468	5	Ptid-73468_Visit-5	Luteal	Luteal	26	3.5999999046	Negative	0	Negative	Absent	200288742.8	Eligible	Eligible	Eligible	Il12	0.275000006	Below	NA	IL12p70	NA	-1.8624964447730825	CVL	Luminex (or other bead-based)	Published	BCA	Days since LMP - their phase
Kyongo-2012	73468	6	Ptid-73468_Visit-6	Follicular	Follicular	26	3.5999999046	Negative	0	Negative	Absent	224898755.6	Eligible	Eligible	Eligible	Il12	0.5500000119	In	NA	IL12p70	NA	-0.8624964450353908	CVL	Luminex (or other bead-based)	Published	BCA	Days since LMP - their phase
Kyongo-2012	73564	2	Ptid-73564_Visit-2	Follicular	Follicular	19	3.5999999046	Negative	0	Negative	Absent	326157510.3	Eligible	Eligible	Eligible	Il12	0.5500000119	In	NA	IL12p70	NA	-0.8624964450353908	CVL	Luminex (or other bead-based)	Published	BCA	Days since LMP - their phase
Kyongo-2012	73564	3	Ptid-73564_Visit-3	Luteal	Luteal	19	3.5999999046	Negative	0	Negative	Absent	311619997	Eligible	Eligible	Eligible	Il12	0.275000006	Below	NA	IL12p70	NA	-1.8624964447730825	CVL	Luminex (or other bead-based)	Published	BCA	Days since LMP - their phase
Kyongo-2012	73564	4	Ptid-73564_Visit-4	Follicular	Follicular	19	3.5999999046	Negative	0	Negative	Absent	241825506.1	Eligible	Eligible	Eligible	Il12	0.275000006	Below	NA	IL12p70	NA	-1.8624964447730825	CVL	Luminex (or other bead-based)	Published	BCA	Days since LMP - their phase
Kyongo-2012	73564	5	Ptid-73564_Visit-5	Luteal	Luteal	19	3.5999999046	Negative	0	Negative	Absent	176027506.6	Eligible	Eligible	Eligible	Il12	0.7599999905	In	NA	IL12p70	NA	-0.3959286943648273	CVL	Luminex (or other bead-based)	Published	BCA	Days since LMP - their phase
Kyongo-2012	73564	6	Ptid-73564_Visit-6	Follicular	Follicular	19	3.5999999046	Negative	0	Negative	Absent	394082486.6	Eligible	Eligible	Eligible	Il12	0.275000006	Below	NA	IL12p70	NA	-1.8624964447730825	CVL	Luminex (or other bead-based)	Published	BCA	Days since LMP - their phase
Kyongo-2012	78778	2	Ptid-78778_Visit-2	Follicular	Follicular	23	4.0999999046	Negative	0	Negative	Absent	273229986.40000004	Eligible	Eligible	Eligible	Il12	0.5	In	NA	IL12p70	NA	-1	CVL	Luminex (or other bead-based)	Published	BCA	Days since LMP - their phase
Kyongo-2012	78778	3	Ptid-78778_Visit-3	Luteal	Luteal	23	4.0999999046	Negative	0	Negative	Absent	189912006.29999998	Eligible	Eligible	Eligible	Il12	0.25	Below	NA	IL12p70	NA	-2	CVL	Luminex (or other bead-based)	Published	BCA	Days since LMP - their phase
Kyongo-2012	78778	4	Ptid-78778_Visit-4	Follicular	Follicular	23	3.5999999046	Negative	0	Negative	Absent	171051994	Eligible	Eligible	Eligible	Il12	0.5	In	NA	IL12p70	NA	-1	CVL	Luminex (or other bead-based)	Published	BCA	Days since LMP - their phase
Kyongo-2012	78778	5	Ptid-78778_Visit-5	Luteal	Luteal	23	4.0999999046	Negative	0	Negative	Absent	143188998.1	Eligible	Eligible	Eligible	Il12	0.25	Below	NA	IL12p70	NA	-2	CVL	Luminex (or other bead-based)	Published	BCA	Days since LMP - their phase
Kyongo-2012	78778	6	Ptid-78778_Visit-6	Follicular	Follicular	23	3.5999999046	Negative	0	Negative	Absent	162296250.5	Eligible	Eligible	Eligible	Il12	0.25	Below	NA	IL12p70	NA	-2	CVL	Luminex (or other bead-based)	Published	BCA	Days since LMP - their phase
Kyongo-2012	78955	2	Ptid-78955_Visit-2	Follicular	Follicular	25	4.0999999046	Negative	0	Negative	Moderate	143856257.20000002	Eligible	Eligible	Eligible	Il12	0.25	Below	NA	IL12p70	NA	-2	CVL	Luminex (or other bead-based)	Published	BCA	Days since LMP - their phase
Kyongo-2012	78955	3	Ptid-78955_Visit-3	Luteal	Luteal	25	3.5999999046	Negative	0	Negative	Moderate	224123746.2	Eligible	Eligible	Eligible	Il12	0.5	In	NA	IL12p70	NA	-1	CVL	Luminex (or other bead-based)	Published	BCA	Days since LMP - their phase
Kyongo-2012	78955	4	Ptid-78955_Visit-4	Follicular	Follicular	25	4.0999999046	Negative	0	Negative	Moderate	152995005.20000002	Eligible	Eligible	Eligible	Il12	0.25	Below	NA	IL12p70	NA	-2	CVL	Luminex (or other bead-based)	Published	BCA	Days since LMP - their phase
Kyongo-2012	78955	5	Ptid-78955_Visit-5	Luteal	Luteal	25	4.0999999046	Negative	0	Negative	Moderate	270029991.9	Eligible	Eligible	Eligible	Il12	0.25	Below	NA	IL12p70	NA	-2	CVL	Luminex (or other bead-based)	Published	BCA	Days since LMP - their phase
Kyongo-2012	78955	6	Ptid-78955_Visit-6	Follicular	Follicular	25	3.5999999046	Negative	0	Negative	Moderate	274133741.9	Eligible	Eligible	Eligible	Il12	0.25	Below	NA	IL12p70	NA	-2	CVL	Luminex (or other bead-based)	Published	BCA	Days since LMP - their phase
Kyongo-2012	81140	2	Ptid-81140_Visit-2	Follicular	Follicular	26	3.5999999046	Negative	0	Negative	Moderate	400014996.5	Eligible	Eligible	Eligible	Il12	1.1900000572	In	NA	IL12p70	NA	0.250961642879567	CVL	Luminex (or other bead-based)	Published	BCA	Days since LMP - their phase
Kyongo-2012	81140	3	Ptid-81140_Visit-3	Luteal	Luteal	26	3.5999999046	Negative	0	Negative	Moderate	205392494.79999998	Eligible	Eligible	Eligible	Il12	0.275000006	Below	NA	IL12p70	NA	-1.8624964447730825	CVL	Luminex (or other bead-based)	Published	BCA	Days since LMP - their phase
Kyongo-2012	81140	4	Ptid-81140_Visit-4	Follicular	Follicular	26	3.5999999046	Negative	0	Negative	Moderate	239626243.7	Eligible	Eligible	Eligible	Il12	0.275000006	Below	NA	IL12p70	NA	-1.8624964447730825	CVL	Luminex (or other bead-based)	Published	BCA	Days since LMP - their phase
Kyongo-2012	81140	5	Ptid-81140_Visit-5	Luteal	Luteal	26	3.5999999046	Negative	0	Negative	Moderate	162262499.3	Eligible	Eligible	Eligible	Il12	0.5500000119	In	NA	IL12p70	NA	-0.8624964450353908	CVL	Luminex (or other bead-based)	Published	BCA	Days since LMP - their phase
Kyongo-2012	81140	6	Ptid-81140_Visit-6	Follicular	Follicular	26	3.5999999046	Negative	0	Negative	Moderate	182012498.4	Eligible	Eligible	Eligible	Il12	0.275000006	Below	NA	IL12p70	NA	-1.8624964447730825	CVL	Luminex (or other bead-based)	Published	BCA	Days since LMP - their phase
Kyongo-2012	82143	2	Ptid-82143_Visit-2	Follicular	Follicular	27	4.0999999046	Negative	0	Negative	Absent	350670009.90000004	Eligible	Eligible	Eligible	Il12	0.9700000286	In	NA	IL12p70	NA	-0.04394330505040364	CVL	Luminex (or other bead-based)	Published	BCA	Days since LMP - their phase
Kyongo-2012	82143	3	Ptid-82143_Visit-3	Luteal	Luteal	27	3.5999999046	Negative	0	Positive	Absent	80193497.2	Eligible	Eligible	Eligible	Il12	0.5	In	NA	IL12p70	NA	-1	CVL	Luminex (or other bead-based)	Published	BCA	Days since LMP - their phase
Kyongo-2012	82143	4	Ptid-82143_Visit-4	Follicular	Follicular	27	6.0999999046	Intermediate	6	Negative	Absent	174739003.2	Eligible	Eligible	Eligible	Il12	1.2100000381	In	NA	IL12p70	NA	0.27500709292687825	CVL	Luminex (or other bead-based)	Published	BCA	Days since LMP - their phase
Kyongo-2012	82143	5	Ptid-82143_Visit-5	Luteal	Luteal	27	4.0999999046	Negative	0	Negative	Absent	144008994.10000002	Eligible	Eligible	Eligible	Il12	0.25	Below	NA	IL12p70	NA	-2	CVL	Luminex (or other bead-based)	Published	BCA	Days since LMP - their phase
Kyongo-2012	82143	6	Ptid-82143_Visit-6	Follicular	Follicular	27	4.0999999046	Negative	0	Negative	Absent	169891506.4	Eligible	Eligible	Eligible	Il12	0.25	Below	NA	IL12p70	NA	-2	CVL	Luminex (or other bead-based)	Published	BCA	Days since LMP - their phase
Kyongo-2012	85007	2	Ptid-85007_Visit-2	Follicular	Follicular	30	3.5999999046	Negative	0	Negative	Absent	166847497.2	Eligible	Eligible	Eligible	Il12	0.8700000048	In	NA	IL12p70	NA	-0.20091268596629971	CVL	Luminex (or other bead-based)	Published	BCA	Days since LMP - their phase
Kyongo-2012	85007	3	Ptid-85007_Visit-3	Luteal	Luteal	30	3.5999999046	Negative	0	Negative	Absent	222755998.39999998	Eligible	Eligible	Eligible	Il12	0.5500000119	In	NA	IL12p70	NA	-0.8624964450353908	CVL	Luminex (or other bead-based)	Published	BCA	Days since LMP - their phase
Kyongo-2012	85007	4	Ptid-85007_Visit-4	Follicular	Follicular	30	3.5999999046	Negative	0	Negative	Absent	121734499.9	Eligible	Eligible	Eligible	Il12	0.275000006	Below	NA	IL12p70	NA	-1.8624964447730825	CVL	Luminex (or other bead-based)	Published	BCA	Days since LMP - their phase
Kyongo-2012	85007	5	Ptid-85007_Visit-5	Luteal	Luteal	30	4.0999999046	Negative	0	Negative	Absent	105640500.8	Eligible	Eligible	Eligible	Il12	0.275000006	Below	NA	IL12p70	NA	-1.8624964447730825	CVL	Luminex (or other bead-based)	Published	BCA	Days since LMP - their phase
Kyongo-2012	85007	6	Ptid-85007_Visit-6	Follicular	Follicular	30	3.5999999046	Negative	0	Negative	Absent	144860997.8	Eligible	Eligible	Eligible	Il12	0.275000006	Below	NA	IL12p70	NA	-1.8624964447730825	CVL	Luminex (or other bead-based)	Published	BCA	Days since LMP - their phase
Kyongo-2012	96588	3	Ptid-96588_Visit-3	Luteal	Luteal	27	3.5999999046	Negative	0	Negative	Small	669098734.9000001	Eligible	Eligible	Eligible	Il12	0.6600000262	In	NA	IL12p70	NA	-0.5994620131456512	CVL	Luminex (or other bead-based)	Published	BCA	Days since LMP - their phase
Kyongo-2012	96588	4	Ptid-96588_Visit-4	Follicular	Follicular	27	3.5999999046	Negative	0	Negative	Small	482297509.9	Eligible	Eligible	Eligible	Il12	0.275000006	Below	NA	IL12p70	NA	-1.8624964447730825	CVL	Luminex (or other bead-based)	Published	BCA	Days since LMP - their phase
Kyongo-2012	96588	5	Ptid-96588_Visit-5	Luteal	Luteal	27	3.5999999046	Negative	0	Negative	Small	786723732.9	Eligible	Eligible	Eligible	Il12	0.5500000119	In	NA	IL12p70	NA	-0.8624964450353908	CVL	Luminex (or other bead-based)	Published	BCA	Days since LMP - their phase
Kyongo-2012	96588	6	Ptid-96588_Visit-6	Follicular	Follicular	27	3.5999999046	Negative	0	Negative	Small	412894994	Eligible	Eligible	Eligible	Il12	0.5500000119	In	NA	IL12p70	NA	-0.8624964450353908	CVL	Luminex (or other bead-based)	Published	BCA	Days since LMP - their phase
Kyongo-2012	1783	2	Ptid-1783_Visit-2	Follicular	Follicular	25	3.5999999046	Negative	0	Negative	Small	413672506.8	Eligible	Eligible	Eligible	Gcsf	81.459999084	In	1440	CSF3	NA	6.3480198930058975	CVL	Luminex (or other bead-based)	Published	BCA	Days since LMP - their phase
Kyongo-2012	1783	3	Ptid-1783_Visit-3	Luteal	Luteal	25	3.5999999046	Negative	0	Negative	Small	865942478.2	Eligible	Eligible	Eligible	Gcsf	47.900001526	In	1440	CSF3	NA	5.58195379681025	CVL	Luminex (or other bead-based)	Published	BCA	Days since LMP - their phase
Kyongo-2012	1783	4	Ptid-1783_Visit-4	Follicular	Follicular	25	4.0999999046	Negative	0	Positive	Small	2084622383.1000001	Eligible	Eligible	Eligible	Gcsf	415.3999939	In	1440	CSF3	NA	8.698357384771827	CVL	Luminex (or other bead-based)	Published	BCA	Days since LMP - their phase
Kyongo-2012	1783	5	Ptid-1783_Visit-5	Luteal	Luteal	25	3.5999999046	Negative	0	Negative	Small	638437509.5	Eligible	Eligible	Eligible	Gcsf	68.180000305	In	1440	CSF3	NA	6.09127670081905	CVL	Luminex (or other bead-based)	Published	BCA	Days since LMP - their phase
Kyongo-2012	1783	6	Ptid-1783_Visit-6	Follicular	Follicular	25	4.0999999046	Negative	0	Negative	Small	1136494994.2	Eligible	Eligible	Eligible	Gcsf	113.95999908	In	1440	CSF3	NA	6.832383704902238	CVL	Luminex (or other bead-based)	Published	BCA	Days since LMP - their phase
Kyongo-2012	3545	3	Ptid-3545_Visit-3	Luteal	Luteal	28	3.5999999046	Negative	0	Negative	Small	237701252.10000002	Eligible	Eligible	Eligible	Gcsf	115.91999817	In	1440	CSF3	NA	6.8569856670067395	CVL	Luminex (or other bead-based)	Published	BCA	Days since LMP - their phase
Kyongo-2012	3545	4	Ptid-3545_Visit-4	Follicular	Follicular	28	3.5999999046	Negative	0	Positive	Small	144215494.4	Eligible	Eligible	Eligible	Gcsf	36.169998169	In	1440	CSF3	NA	5.176721619848849	CVL	Luminex (or other bead-based)	Published	BCA	Days since LMP - their phase
Kyongo-2012	3545	5	Ptid-3545_Visit-5	Luteal	Luteal	28	3.5999999046	Negative	0	Positive	Small	204555004.79999998	Eligible	Eligible	Eligible	Gcsf	271.11999512	In	1440	CSF3	NA	8.08278770574161	CVL	Luminex (or other bead-based)	Published	BCA	Days since LMP - their phase
Kyongo-2012	3545	6	Ptid-3545_Visit-6	Follicular	Follicular	28	3.5999999046	Negative	0	Negative	Small	237787500	Eligible	Eligible	Eligible	Gcsf	82.769996643	In	1440	CSF3	NA	6.371035993786628	CVL	Luminex (or other bead-based)	Published	BCA	Days since LMP - their phase
Kyongo-2012	8595	2	Ptid-8595_Visit-2	Follicular	Follicular	27	3.5999999046	Negative	0	Negative	Small	270139992.2	Eligible	Eligible	Eligible	Gcsf	188.02999878	In	1440	CSF3	NA	7.554819041244273	CVL	Luminex (or other bead-based)	Published	BCA	Days since LMP - their phase
Kyongo-2012	8595	3	Ptid-8595_Visit-3	Luteal	Luteal	27	3.5999999046	Negative	0	Negative	Small	169398754.79999998	Eligible	Eligible	Eligible	Gcsf	69.25	In	1440	CSF3	NA	6.113742166049188	CVL	Luminex (or other bead-based)	Published	BCA	Days since LMP - their phase
Kyongo-2012	8595	4	Ptid-8595_Visit-4	Follicular	Follicular	27	3.5999999046	Negative	0	Negative	Small	172406002.9	Eligible	Eligible	Eligible	Gcsf	55.779998779	In	1440	CSF3	NA	5.801675997673619	CVL	Luminex (or other bead-based)	Published	BCA	Days since LMP - their phase
Kyongo-2012	8595	5	Ptid-8595_Visit-5	Luteal	Luteal	27	3.5999999046	Negative	0	Negative	Small	147577494.4	Eligible	Eligible	Eligible	Gcsf	60.060001373	In	1440	CSF3	NA	5.908332602763116	CVL	Luminex (or other bead-based)	Published	BCA	Days since LMP - their phase
Kyongo-2012	8595	6	Ptid-8595_Visit-6	Follicular	Follicular	27	3.5999999046	Negative	0	Negative	Small	249421000.5	Eligible	Eligible	Eligible	Gcsf	78.209999084	In	1440	CSF3	NA	6.289281161585061	CVL	Luminex (or other bead-based)	Published	BCA	Days since LMP - their phase
Kyongo-2012	9638	3	Ptid-9638_Visit-3	Luteal	Luteal	25	4.0999999046	Negative	0	Negative	Small	664802491.7	Eligible	Eligible	Eligible	Gcsf	5138.8300781	In	1440	CSF3	NA	12.327224233062122	CVL	Luminex (or other bead-based)	Published	BCA	Days since LMP - their phase
Kyongo-2012	9638	4	Ptid-9638_Visit-4	Follicular	Follicular	25	3.5999999046	Negative	0	Positive	Small	327337503.40000004	Eligible	Eligible	Eligible	Gcsf	49.36000061	In	1440	CSF3	NA	5.625270507203785	CVL	Luminex (or other bead-based)	Published	BCA	Days since LMP - their phase
Kyongo-2012	9638	5	Ptid-9638_Visit-5	Luteal	Luteal	25	3.5999999046	Negative	0	Negative	Small	450430005.79999995	Eligible	Eligible	Eligible	Gcsf	121.47000122	In	1440	CSF3	NA	6.924456253112788	CVL	Luminex (or other bead-based)	Published	BCA	Days since LMP - their phase
Kyongo-2012	9638	6	Ptid-9638_Visit-6	Follicular	Follicular	25	3.5999999046	Negative	0	Positive	Small	209839001.29999998	Eligible	Eligible	Eligible	Gcsf	127.11000061	In	1440	CSF3	NA	6.989933731233805	CVL	Luminex (or other bead-based)	Published	BCA	Days since LMP - their phase
Kyongo-2012	18477	2	Ptid-18477_Visit-2	Follicular	Follicular	NA	NA	NA	NA	NA	NA	NA	Eligible	Eligible	Ineligible - missing co-variate information	Gcsf	86.36000061	In	1440	CSF3	NA	6.432291348438192	CVL	Luminex (or other bead-based)	Published	BCA	Days since LMP - their phase
Kyongo-2012	19566	2	Ptid-19566_Visit-2	Follicular	Follicular	29	3.5999999046	Negative	0	Negative	Absent	118045002.2	Eligible	Eligible	Eligible	Gcsf	246.58000183	In	1440	CSF3	NA	7.945911988580343	CVL	Luminex (or other bead-based)	Published	BCA	Days since LMP - their phase
Kyongo-2012	19566	3	Ptid-19566_Visit-3	Luteal	Luteal	29	3.5999999046	Negative	0	Negative	Absent	166321501.1	Eligible	Eligible	Eligible	Gcsf	3.0799999237	In	1440	CSF3	NA	1.6229303151806855	CVL	Luminex (or other bead-based)	Published	BCA	Days since LMP - their phase
Kyongo-2012	19566	4	Ptid-19566_Visit-4	Follicular	Follicular	29	3.5999999046	Negative	0	Negative	Absent	147937506.4	Eligible	Eligible	Eligible	Gcsf	4.8899998665	In	1440	CSF3	NA	2.289834425791049	CVL	Luminex (or other bead-based)	Published	BCA	Days since LMP - their phase
Kyongo-2012	19566	5	Ptid-19566_Visit-5	Luteal	Luteal	29	3.5999999046	Negative	0	Negative	Absent	106233999.10000001	Eligible	Eligible	Eligible	Gcsf	1.75	In	1440	CSF3	NA	0.8073549220576041	CVL	Luminex (or other bead-based)	Published	BCA	Days since LMP - their phase
Kyongo-2012	19566	6	Ptid-19566_Visit-6	Follicular	Follicular	29	3.5999999046	Negative	0	Negative	Absent	188815996.1	Eligible	Eligible	Eligible	Gcsf	58.270000458	In	1440	CSF3	NA	5.864681416912125	CVL	Luminex (or other bead-based)	Published	BCA	Days since LMP - their phase
Kyongo-2012	20155	3	Ptid-20155_Visit-3	Luteal	Luteal	25	3.5999999046	Negative	0	Negative	Moderate	419679999.4	Eligible	Eligible	Eligible	Gcsf	531.94000244	In	1440	CSF3	NA	9.055119722975727	CVL	Luminex (or other bead-based)	Published	BCA	Days since LMP - their phase
Kyongo-2012	20155	4	Ptid-20155_Visit-4	Follicular	Follicular	25	4.0999999046	Negative	0	Negative	Moderate	169852495.20000002	Eligible	Eligible	Eligible	Gcsf	93.690002441	In	1440	CSF3	NA	6.549823202554992	CVL	Luminex (or other bead-based)	Published	BCA	Days since LMP - their phase
Kyongo-2012	20155	5	Ptid-20155_Visit-5	Luteal	Luteal	25	3.5999999046	Negative	0	Negative	Moderate	152100503.4	Eligible	Eligible	Eligible	Gcsf	111.73999786	In	1440	CSF3	NA	6.804001887549383	CVL	Luminex (or other bead-based)	Published	BCA	Days since LMP - their phase
Kyongo-2012	20155	6	Ptid-20155_Visit-6	Follicular	Follicular	25	3.5999999046	Negative	0	Negative	Moderate	170248001.79999998	Eligible	Eligible	Eligible	Gcsf	49.229999542	In	1440	CSF3	NA	5.621465821038362	CVL	Luminex (or other bead-based)	Published	BCA	Days since LMP - their phase
Kyongo-2012	25852	3	Ptid-25852_Visit-3	Luteal	Luteal	26	3.5999999046	Negative	0	Negative	Absent	76700002	Eligible	Eligible	Eligible	Gcsf	6.8200001717	In	1440	CSF3	NA	2.76977177557067	CVL	Luminex (or other bead-based)	Published	BCA	Days since LMP - their phase
Kyongo-2012	25852	4	Ptid-25852_Visit-4	Follicular	Follicular	26	3.5999999046	Negative	0	Negative	Absent	172545000.9	Eligible	Eligible	Eligible	Gcsf	21.629999161	In	1440	CSF3	NA	4.43496170422696	CVL	Luminex (or other bead-based)	Published	BCA	Days since LMP - their phase
Kyongo-2012	25852	5	Ptid-25852_Visit-5	Luteal	Luteal	26	3.5999999046	Negative	0	Negative	Absent	119216248.4	Eligible	Eligible	Eligible	Gcsf	13.43999958	In	1440	CSF3	NA	3.748461187919815	CVL	Luminex (or other bead-based)	Published	BCA	Days since LMP - their phase
Kyongo-2012	25852	6	Ptid-25852_Visit-6	Follicular	Follicular	26	3.5999999046	Negative	0	Negative	Absent	12335999.9	Eligible	Eligible	Eligible	Gcsf	4.1799998283	In	1440	CSF3	NA	2.0635028830452145	CVL	Luminex (or other bead-based)	Published	BCA	Days since LMP - their phase
Kyongo-2012	26945	2	Ptid-26945_Visit-2	Follicular	Follicular	25	3.5999999046	Negative	0	Negative	Large	379627496	Eligible	Eligible	Eligible	Gcsf	280.51998901	In	1440	CSF3	NA	8.131959766377488	CVL	Luminex (or other bead-based)	Published	BCA	Days since LMP - their phase
Kyongo-2012	26945	3	Ptid-26945_Visit-3	Luteal	Luteal	25	3.5999999046	Negative	0	Negative	Large	109670996.69999999	Eligible	Eligible	Eligible	Gcsf	125.11000061	In	1440	CSF3	NA	6.967053305048214	CVL	Luminex (or other bead-based)	Published	BCA	Days since LMP - their phase
Kyongo-2012	26945	4	Ptid-26945_Visit-4	Follicular	Follicular	25	3.5999999046	Negative	0	Negative	Large	147404998.5	Eligible	Eligible	Eligible	Gcsf	98.38999939	In	1440	CSF3	NA	6.620439778707277	CVL	Luminex (or other bead-based)	Published	BCA	Days since LMP - their phase
Kyongo-2012	26945	5	Ptid-26945_Visit-5	Luteal	Luteal	25	3.5999999046	Negative	0	Negative	Large	287003487.3	Eligible	Eligible	Eligible	Gcsf	582.53997803	In	1440	CSF3	NA	9.186213250917623	CVL	Luminex (or other bead-based)	Published	BCA	Days since LMP - their phase
Kyongo-2012	26945	6	Ptid-26945_Visit-6	Follicular	Follicular	25	3.5999999046	Negative	0	Negative	Large	109764501.5	Eligible	Eligible	Eligible	Gcsf	97.129997253	In	1440	CSF3	NA	6.601845015709192	CVL	Luminex (or other bead-based)	Published	BCA	Days since LMP - their phase
Kyongo-2012	38802	2	Ptid-38802_Visit-2	Follicular	Follicular	25	3.5999999046	Negative	0	Negative	Small	533966243.29999995	Eligible	Eligible	Eligible	Gcsf	86.489997864	In	1440	CSF3	NA	6.434461396811824	CVL	Luminex (or other bead-based)	Published	BCA	Days since LMP - their phase
Kyongo-2012	38802	3	Ptid-38802_Visit-3	Luteal	Luteal	25	3.5999999046	Negative	0	Negative	Small	355699986.2	Eligible	Eligible	Eligible	Gcsf	111.51999664	In	1440	CSF3	NA	6.801158612626558	CVL	Luminex (or other bead-based)	Published	BCA	Days since LMP - their phase
Kyongo-2012	38802	4	Ptid-38802_Visit-4	Follicular	Follicular	25	4.0999999046	Intermediate	4	Positive	Small	340901255.6	Eligible	Eligible	Eligible	Gcsf	290.82000732	In	1440	CSF3	NA	8.183982714425765	CVL	Luminex (or other bead-based)	Published	BCA	Days since LMP - their phase
Kyongo-2012	38802	5	Ptid-38802_Visit-5	Luteal	Luteal	25	3.5999999046	Negative	0	Negative	Small	710617482.7	Eligible	Eligible	Eligible	Gcsf	179.28999329	In	1440	CSF3	NA	7.48615115910895	CVL	Luminex (or other bead-based)	Published	BCA	Days since LMP - their phase
Kyongo-2012	38802	6	Ptid-38802_Visit-6	Follicular	Follicular	25	3.5999999046	Negative	0	Negative	Small	663803756.1999999	Eligible	Eligible	Eligible	Gcsf	153.38000488	In	1440	CSF3	NA	7.260966610420852	CVL	Luminex (or other bead-based)	Published	BCA	Days since LMP - their phase
Kyongo-2012	41577	3	Ptid-41577_Visit-3	Luteal	Luteal	31	4.0999999046	Negative	0	Negative	Moderate	167155504.2	Eligible	Eligible	Eligible	Gcsf	369.60998535	In	1440	CSF3	NA	8.52985992277418	CVL	Luminex (or other bead-based)	Published	BCA	Days since LMP - their phase
Kyongo-2012	41577	4	Ptid-41577_Visit-4	Follicular	Follicular	31	3.5999999046	Negative	0	Negative	Moderate	259053736.9	Eligible	Eligible	Eligible	Gcsf	93.36000061	In	1440	CSF3	NA	6.544732665358973	CVL	Luminex (or other bead-based)	Published	BCA	Days since LMP - their phase
Kyongo-2012	41577	5	Ptid-41577_Visit-5	Luteal	Luteal	31	4.0999999046	Negative	0	Negative	Moderate	159253493	Eligible	Eligible	Eligible	Gcsf	134.19999695	In	1440	CSF3	NA	7.0682408285242975	CVL	Luminex (or other bead-based)	Published	BCA	Days since LMP - their phase
Kyongo-2012	42082	2	Ptid-42082_Visit-2	Follicular	Follicular	27	4.0999999046	Negative	0	Negative	Moderate	210282504.6	Eligible	Eligible	Eligible	Gcsf	427.57000732	In	1440	CSF3	NA	8.740016845900714	CVL	Luminex (or other bead-based)	Published	BCA	Days since LMP - their phase
Kyongo-2012	42082	3	Ptid-42082_Visit-3	Luteal	Luteal	27	3.5999999046	Negative	0	Negative	Moderate	124032497.39999999	Eligible	Eligible	Eligible	Gcsf	135.3500061	In	1440	CSF3	NA	7.080551142347472	CVL	Luminex (or other bead-based)	Published	BCA	Days since LMP - their phase
Kyongo-2012	42082	4	Ptid-42082_Visit-4	Follicular	Follicular	27	3.5999999046	Negative	0	Negative	Moderate	105200499.3	Eligible	Eligible	Eligible	Gcsf	156.46000671	In	1440	CSF3	NA	7.289650121726657	CVL	Luminex (or other bead-based)	Published	BCA	Days since LMP - their phase
Kyongo-2012	42082	5	Ptid-42082_Visit-5	Luteal	Luteal	27	4.0999999046	Negative	0	Negative	Moderate	100719496.6	Eligible	Eligible	Eligible	Gcsf	123.98000336	In	1440	CSF3	NA	6.95396363796947	CVL	Luminex (or other bead-based)	Published	BCA	Days since LMP - their phase
Kyongo-2012	42082	6	Ptid-42082_Visit-6	Follicular	Follicular	27	3.5999999046	Negative	0	Negative	Moderate	157914996.10000002	Eligible	Eligible	Eligible	Gcsf	86.819999695	In	1440	CSF3	NA	6.439955512409946	CVL	Luminex (or other bead-based)	Published	BCA	Days since LMP - their phase
Kyongo-2012	44740	2	Ptid-44740_Visit-2	Follicular	Follicular	38	4.0999999046	Negative	0	Negative	Moderate	219822496.2	Eligible	Eligible	Eligible	Gcsf	451.07000732	In	1440	CSF3	NA	8.81720755091681	CVL	Luminex (or other bead-based)	Published	BCA	Days since LMP - their phase
Kyongo-2012	44740	3	Ptid-44740_Visit-3	Luteal	Luteal	38	3.5999999046	Negative	0	Negative	Moderate	96422500.9	Eligible	Eligible	Eligible	Gcsf	23.120000839	In	1440	CSF3	NA	4.531069545079808	CVL	Luminex (or other bead-based)	Published	BCA	Days since LMP - their phase
Kyongo-2012	44740	4	Ptid-44740_Visit-4	Follicular	Follicular	38	4.0999999046	Negative	0	Negative	Moderate	104886248.7	Eligible	Eligible	Eligible	Gcsf	204.69999695	In	1440	CSF3	NA	7.6773672706401035	CVL	Luminex (or other bead-based)	Published	BCA	Days since LMP - their phase
Kyongo-2012	44740	5	Ptid-44740_Visit-5	Luteal	Luteal	38	3.5999999046	Negative	1	Negative	Moderate	139932498.3	Eligible	Eligible	Eligible	Gcsf	203.02000427	In	1440	CSF3	NA	7.665478077969598	CVL	Luminex (or other bead-based)	Published	BCA	Days since LMP - their phase
Kyongo-2012	44740	6	Ptid-44740_Visit-6	Follicular	Follicular	38	4.0999999046	Negative	0	Negative	Moderate	85735000.69999999	Eligible	Eligible	Eligible	Gcsf	235.47000122	In	1440	CSF3	NA	7.879399462572907	CVL	Luminex (or other bead-based)	Published	BCA	Days since LMP - their phase
Kyongo-2012	49782	2	Ptid-49782_Visit-2	Follicular	Follicular	34	4.0999999046	Negative	3	Negative	Absent	42157501	Eligible	Eligible	Eligible	Gcsf	41.979999542	In	1440	CSF3	NA	5.391630245777688	CVL	Luminex (or other bead-based)	Published	BCA	Days since LMP - their phase
Kyongo-2012	49782	4	Ptid-49782_Visit-4	Follicular	Follicular	34	3.5999999046	NA	NA	Negative	Absent	158303752.5	Eligible	Eligible	Ineligible - missing co-variate information	Gcsf	33.450000763	In	1440	CSF3	NA	5.063934338662209	CVL	Luminex (or other bead-based)	Published	BCA	Days since LMP - their phase
Kyongo-2012	49782	5	Ptid-49782_Visit-5	Luteal	Luteal	34	3.5999999046	Negative	1	Negative	Absent	161061257.1	Eligible	Eligible	Eligible	Gcsf	18.950000763	In	1440	CSF3	NA	4.244126001372188	CVL	Luminex (or other bead-based)	Published	BCA	Days since LMP - their phase
Kyongo-2012	49782	6	Ptid-49782_Visit-6	Follicular	Follicular	34	3.5999999046	NA	NA	Negative	Absent	54101001.5	Eligible	Eligible	Ineligible - missing co-variate information	Gcsf	27.920000076	In	1440	CSF3	NA	4.803227040362034	CVL	Luminex (or other bead-based)	Published	BCA	Days since LMP - their phase
Kyongo-2012	49913	2	Ptid-49913_Visit-2	Follicular	Follicular	23	4.0999999046	Negative	0	Negative	Small	435889989.09999996	Eligible	Eligible	Eligible	Gcsf	542	In	1440	CSF3	NA	9.08214904135387	CVL	Luminex (or other bead-based)	Published	BCA	Days since LMP - their phase
Kyongo-2012	49913	3	Ptid-49913_Visit-3	Luteal	Luteal	23	4.0999999046	Negative	1	Negative	Small	176228001.7	Eligible	Eligible	Eligible	Gcsf	114.94000244	In	1440	CSF3	NA	6.844737174686888	CVL	Luminex (or other bead-based)	Published	BCA	Days since LMP - their phase
Kyongo-2012	49913	4	Ptid-49913_Visit-4	Follicular	Follicular	23	4.0999999046	Negative	0	Negative	Small	139398500.3	Eligible	Eligible	Eligible	Gcsf	185.08000183	In	1440	CSF3	NA	7.532005208055386	CVL	Luminex (or other bead-based)	Published	BCA	Days since LMP - their phase
Kyongo-2012	49913	5	Ptid-49913_Visit-5	Luteal	Luteal	23	4.0999999046	Negative	0	Negative	Small	191259995.1	Eligible	Eligible	Eligible	Gcsf	105.11000061	In	1440	CSF3	NA	6.7157561297129575	CVL	Luminex (or other bead-based)	Published	BCA	Days since LMP - their phase
Kyongo-2012	49913	6	Ptid-49913_Visit-6	Follicular	Follicular	23	4.0999999046	Negative	0	Negative	Small	122422501.39999999	Eligible	Eligible	Eligible	Gcsf	50.599998474	In	1440	CSF3	NA	5.661065436298002	CVL	Luminex (or other bead-based)	Published	BCA	Days since LMP - their phase
Kyongo-2012	54310	2	Ptid-54310_Visit-2	Follicular	Follicular	25	4.0999999046	Negative	0	Negative	Moderate	116124503.3	Eligible	Eligible	Eligible	Gcsf	58.540000916	In	1440	CSF3	NA	5.871350863208481	CVL	Luminex (or other bead-based)	Published	BCA	Days since LMP - their phase
Kyongo-2012	54310	3	Ptid-54310_Visit-3	Luteal	Luteal	25	3.5999999046	Negative	0	Negative	Moderate	183906257.20000002	Eligible	Eligible	Eligible	Gcsf	332.16000366	In	1440	CSF3	NA	8.375734554479903	CVL	Luminex (or other bead-based)	Published	BCA	Days since LMP - their phase
Kyongo-2012	54310	4	Ptid-54310_Visit-4	Follicular	Follicular	25	3.5999999046	Negative	0	Negative	Moderate	121628999.7	Eligible	Eligible	Eligible	Gcsf	38.869998932	In	1440	CSF3	NA	5.280585162924691	CVL	Luminex (or other bead-based)	Published	BCA	Days since LMP - their phase
Kyongo-2012	54310	5	Ptid-54310_Visit-5	Luteal	Luteal	25	3.5999999046	Negative	0	Negative	Moderate	112062498.9	Eligible	Eligible	Eligible	Gcsf	137.71000671	In	1440	CSF3	NA	7.1054895866213155	CVL	Luminex (or other bead-based)	Published	BCA	Days since LMP - their phase
Kyongo-2012	54310	6	Ptid-54310_Visit-6	Follicular	Follicular	25	3.5999999046	Negative	0	Negative	Moderate	115769997.2	Eligible	Eligible	Eligible	Gcsf	62.599998474	In	1440	CSF3	NA	5.9680907168766835	CVL	Luminex (or other bead-based)	Published	BCA	Days since LMP - their phase
Kyongo-2012	55420	2	Ptid-55420_Visit-2	Follicular	Follicular	26	4.0999999046	Negative	0	Negative	Moderate	170192495	Eligible	Eligible	Eligible	Gcsf	121.48999786	In	1440	CSF3	NA	6.924693732973973	CVL	Luminex (or other bead-based)	Published	BCA	Days since LMP - their phase
Kyongo-2012	55420	3	Ptid-55420_Visit-3	Luteal	Luteal	26	3.5999999046	Negative	1	Negative	Moderate	181883499	Eligible	Eligible	Eligible	Gcsf	191.88000488	In	1440	CSF3	NA	7.5840605711181945	CVL	Luminex (or other bead-based)	Published	BCA	Days since LMP - their phase
Kyongo-2012	55420	4	Ptid-55420_Visit-4	Follicular	Follicular	26	4.0999999046	Negative	0	Negative	Moderate	114380501.2	Eligible	Eligible	Eligible	Gcsf	126.06999969	In	1440	CSF3	NA	6.978081194641638	CVL	Luminex (or other bead-based)	Published	BCA	Days since LMP - their phase
Kyongo-2012	55420	5	Ptid-55420_Visit-5	Luteal	Luteal	26	3.5999999046	Negative	0	Negative	Moderate	129708006.99999999	Eligible	Eligible	Eligible	Gcsf	148.3500061	In	1440	CSF3	NA	7.212861175915045	CVL	Luminex (or other bead-based)	Published	BCA	Days since LMP - their phase
Kyongo-2012	55420	6	Ptid-55420_Visit-6	Follicular	Follicular	26	4.0999999046	Negative	0	Negative	Moderate	137962997	Eligible	Eligible	Eligible	Gcsf	44.290000916	In	1440	CSF3	NA	5.468909121948222	CVL	Luminex (or other bead-based)	Published	BCA	Days since LMP - their phase
Kyongo-2012	57909	2	Ptid-57909_Visit-2	Follicular	Follicular	22	4.0999999046	Negative	0	Negative	Moderate	272332012.7	Eligible	Eligible	Eligible	Gcsf	128.71000671	In	1440	CSF3	NA	7.007980411706934	CVL	Luminex (or other bead-based)	Published	BCA	Days since LMP - their phase
Kyongo-2012	57909	3	Ptid-57909_Visit-3	Luteal	Luteal	22	3.5999999046	Negative	0	Negative	Moderate	298115491.9	Eligible	Eligible	Eligible	Gcsf	183.61000061	In	1440	CSF3	NA	7.52050082934087	CVL	Luminex (or other bead-based)	Published	BCA	Days since LMP - their phase
Kyongo-2012	57909	4	Ptid-57909_Visit-4	Follicular	Follicular	22	4.0999999046	Negative	0	Negative	Moderate	119683496.7	Eligible	Eligible	Eligible	Gcsf	42.840000153	In	1440	CSF3	NA	5.4208865801280135	CVL	Luminex (or other bead-based)	Published	BCA	Days since LMP - their phase
Kyongo-2012	57909	5	Ptid-57909_Visit-5	Luteal	Luteal	22	3.5999999046	Negative	0	Negative	Moderate	134394004.9	Eligible	Eligible	Eligible	Gcsf	101.51000214	In	1440	CSF3	NA	6.6654780780406595	CVL	Luminex (or other bead-based)	Published	BCA	Days since LMP - their phase
Kyongo-2012	62419	3	Ptid-62419_Visit-3	Luteal	Luteal	33	3.5999999046	Negative	0	Negative	Absent	333925008.79999995	Eligible	Eligible	Eligible	Gcsf	18.030000687	In	1440	CSF3	NA	4.172327546628858	CVL	Luminex (or other bead-based)	Published	BCA	Days since LMP - their phase
Kyongo-2012	62419	4	Ptid-62419_Visit-4	Follicular	Follicular	33	3.5999999046	Negative	0	Negative	Absent	134472504.29999998	Eligible	Eligible	Eligible	Gcsf	29.090000153	In	1440	CSF3	NA	4.8624513989134925	CVL	Luminex (or other bead-based)	Published	BCA	Days since LMP - their phase
Kyongo-2012	62419	5	Ptid-62419_Visit-5	Luteal	Luteal	33	3.5999999046	Negative	0	Negative	Absent	125946506.9	Eligible	Eligible	Eligible	Gcsf	32.150001526	In	1440	CSF3	NA	5.006746900918115	CVL	Luminex (or other bead-based)	Published	BCA	Days since LMP - their phase
Kyongo-2012	62419	6	Ptid-62419_Visit-6	Follicular	Follicular	33	3.5999999046	Negative	0	Negative	Absent	124026000.5	Eligible	Eligible	Eligible	Gcsf	9.470000267	In	1440	CSF3	NA	3.2433644663694334	CVL	Luminex (or other bead-based)	Published	BCA	Days since LMP - their phase
Kyongo-2012	62476	2	Ptid-62476_Visit-2	Follicular	Follicular	26	3.5999999046	Negative	0	Negative	Moderate	136164501.29999998	Eligible	Eligible	Eligible	Gcsf	387.30999756	In	1440	CSF3	NA	8.597344931636922	CVL	Luminex (or other bead-based)	Published	BCA	Days since LMP - their phase
Kyongo-2012	62476	3	Ptid-62476_Visit-3	Luteal	Luteal	26	3.5999999046	Negative	0	Positive	Moderate	121091499.89999999	Eligible	Eligible	Eligible	Gcsf	133.97999573	In	1440	CSF3	NA	7.065873800789595	CVL	Luminex (or other bead-based)	Published	BCA	Days since LMP - their phase
Kyongo-2012	62476	4	Ptid-62476_Visit-4	Follicular	Follicular	26	3.5999999046	Negative	0	Positive	Moderate	133180499.1	Eligible	Eligible	Eligible	Gcsf	176.19999695	In	1440	CSF3	NA	7.46107008906018	CVL	Luminex (or other bead-based)	Published	BCA	Days since LMP - their phase
Kyongo-2012	62476	5	Ptid-62476_Visit-5	Luteal	Luteal	26	3.5999999046	Negative	0	Negative	Moderate	94359003	Eligible	Eligible	Eligible	Gcsf	86.819999695	In	1440	CSF3	NA	6.439955512409946	CVL	Luminex (or other bead-based)	Published	BCA	Days since LMP - their phase
Kyongo-2012	62476	6	Ptid-62476_Visit-6	Follicular	Follicular	26	3.5999999046	Negative	0	Negative	Moderate	126776501.5	Eligible	Eligible	Eligible	Gcsf	50.880001068	In	1440	CSF3	NA	5.6690267957926155	CVL	Luminex (or other bead-based)	Published	BCA	Days since LMP - their phase
Kyongo-2012	64541	3	Ptid-64541_Visit-3	Luteal	Luteal	27	3.5999999046	Negative	0	Negative	Moderate	245422497.4	Eligible	Eligible	Eligible	Gcsf	373.79998779	In	1440	CSF3	NA	8.546122711732844	CVL	Luminex (or other bead-based)	Published	BCA	Days since LMP - their phase
Kyongo-2012	64541	4	Ptid-64541_Visit-4	Follicular	Follicular	27	3.5999999046	Negative	1	Negative	Moderate	62887497.2	Eligible	Eligible	Eligible	Gcsf	36.310001373	In	1440	CSF3	NA	5.182295079578505	CVL	Luminex (or other bead-based)	Published	BCA	Days since LMP - their phase
Kyongo-2012	64541	5	Ptid-64541_Visit-5	Luteal	Luteal	27	3.5999999046	Negative	0	Negative	Moderate	293752491.5	Eligible	Eligible	Eligible	Gcsf	250.33000183	In	1440	CSF3	NA	7.967687396891704	CVL	Luminex (or other bead-based)	Published	BCA	Days since LMP - their phase
Kyongo-2012	64541	6	Ptid-64541_Visit-6	Follicular	Follicular	27	4.0999999046	Negative	0	Positive	Moderate	275774985.6	Eligible	Eligible	Eligible	Gcsf	221.46000671	In	1440	CSF3	NA	7.790902376904149	CVL	Luminex (or other bead-based)	Published	BCA	Days since LMP - their phase
Kyongo-2012	70250	3	Ptid-70250_Visit-3	Luteal	Luteal	26	4.0999999046	Negative	0	Negative	Moderate	141657501.5	Eligible	Eligible	Eligible	Gcsf	171.74000549	In	1440	CSF3	NA	7.424082332779864	CVL	Luminex (or other bead-based)	Published	BCA	Days since LMP - their phase
Kyongo-2012	70250	4	Ptid-70250_Visit-4	Follicular	Follicular	26	4.0999999046	Negative	0	Negative	Moderate	184455499.1	Eligible	Eligible	Eligible	Gcsf	135.86000061	In	1440	CSF3	NA	7.085976955551218	CVL	Luminex (or other bead-based)	Published	BCA	Days since LMP - their phase
Kyongo-2012	70250	5	Ptid-70250_Visit-5	Luteal	Luteal	26	3.5999999046	Negative	0	Negative	Moderate	130696997.00000001	Eligible	Eligible	Eligible	Gcsf	76.779998779	In	1440	CSF3	NA	6.262658632129653	CVL	Luminex (or other bead-based)	Published	BCA	Days since LMP - their phase
Kyongo-2012	70250	6	Ptid-70250_Visit-6	Follicular	Follicular	26	4.0999999046	Negative	0	Negative	Moderate	60307998.199999996	Eligible	Eligible	Eligible	Gcsf	68.040000916	In	1440	CSF3	NA	6.0883112553111856	CVL	Luminex (or other bead-based)	Published	BCA	Days since LMP - their phase
Kyongo-2012	73468	2	Ptid-73468_Visit-2	Follicular	Follicular	26	3.5999999046	Negative	0	Negative	Absent	220423996.39999998	Eligible	Eligible	Eligible	Gcsf	22.280000687	In	1440	CSF3	NA	4.477677372050562	CVL	Luminex (or other bead-based)	Published	BCA	Days since LMP - their phase
Kyongo-2012	73468	3	Ptid-73468_Visit-3	Luteal	Luteal	26	3.5999999046	Negative	0	Negative	Absent	224349007	Eligible	Eligible	Eligible	Gcsf	76.730003357	In	1440	CSF3	NA	6.261718912907021	CVL	Luminex (or other bead-based)	Published	BCA	Days since LMP - their phase
Kyongo-2012	73468	4	Ptid-73468_Visit-4	Follicular	Follicular	26	3.5999999046	Negative	0	Negative	Absent	382899999.59999996	Eligible	Eligible	Eligible	Gcsf	28.799999237	In	1440	CSF3	NA	4.84799686833355	CVL	Luminex (or other bead-based)	Published	BCA	Days since LMP - their phase
Kyongo-2012	73468	5	Ptid-73468_Visit-5	Luteal	Luteal	26	3.5999999046	Negative	0	Negative	Absent	200288742.8	Eligible	Eligible	Eligible	Gcsf	11.75	In	1440	CSF3	NA	3.554588851677637	CVL	Luminex (or other bead-based)	Published	BCA	Days since LMP - their phase
Kyongo-2012	73468	6	Ptid-73468_Visit-6	Follicular	Follicular	26	3.5999999046	Negative	0	Negative	Absent	224898755.6	Eligible	Eligible	Eligible	Gcsf	9.8000001907	In	1440	CSF3	NA	3.2927817773015136	CVL	Luminex (or other bead-based)	Published	BCA	Days since LMP - their phase
Kyongo-2012	73564	2	Ptid-73564_Visit-2	Follicular	Follicular	19	3.5999999046	Negative	0	Negative	Absent	326157510.3	Eligible	Eligible	Eligible	Gcsf	4	In	1440	CSF3	NA	2	CVL	Luminex (or other bead-based)	Published	BCA	Days since LMP - their phase
Kyongo-2012	73564	3	Ptid-73564_Visit-3	Luteal	Luteal	19	3.5999999046	Negative	0	Negative	Absent	311619997	Eligible	Eligible	Eligible	Gcsf	28.799999237	In	1440	CSF3	NA	4.84799686833355	CVL	Luminex (or other bead-based)	Published	BCA	Days since LMP - their phase
Kyongo-2012	73564	4	Ptid-73564_Visit-4	Follicular	Follicular	19	3.5999999046	Negative	0	Negative	Absent	241825506.1	Eligible	Eligible	Eligible	Gcsf	7.1399998665	In	1440	CSF3	NA	2.835924047279615	CVL	Luminex (or other bead-based)	Published	BCA	Days since LMP - their phase
Kyongo-2012	73564	5	Ptid-73564_Visit-5	Luteal	Luteal	19	3.5999999046	Negative	0	Negative	Absent	176027506.6	Eligible	Eligible	Eligible	Gcsf	18.180000305	In	1440	CSF3	NA	4.184280318623012	CVL	Luminex (or other bead-based)	Published	BCA	Days since LMP - their phase
Kyongo-2012	73564	6	Ptid-73564_Visit-6	Follicular	Follicular	19	3.5999999046	Negative	0	Negative	Absent	394082486.6	Eligible	Eligible	Eligible	Gcsf	5.7600002289	In	1440	CSF3	NA	2.5260688689996864	CVL	Luminex (or other bead-based)	Published	BCA	Days since LMP - their phase
Kyongo-2012	78778	2	Ptid-78778_Visit-2	Follicular	Follicular	23	4.0999999046	Negative	0	Negative	Absent	273229986.40000004	Eligible	Eligible	Eligible	Gcsf	38.709999084	In	1440	CSF3	NA	5.274634368378897	CVL	Luminex (or other bead-based)	Published	BCA	Days since LMP - their phase
Kyongo-2012	78778	3	Ptid-78778_Visit-3	Luteal	Luteal	23	4.0999999046	Negative	0	Negative	Absent	189912006.29999998	Eligible	Eligible	Eligible	Gcsf	2.2200000286	In	1440	CSF3	NA	1.1505596951614523	CVL	Luminex (or other bead-based)	Published	BCA	Days since LMP - their phase
Kyongo-2012	78778	4	Ptid-78778_Visit-4	Follicular	Follicular	23	3.5999999046	Negative	0	Negative	Absent	171051994	Eligible	Eligible	Eligible	Gcsf	12.329999923999999	In	1440	CSF3	NA	3.62410088573559	CVL	Luminex (or other bead-based)	Published	BCA	Days since LMP - their phase
Kyongo-2012	78778	5	Ptid-78778_Visit-5	Luteal	Luteal	23	4.0999999046	Negative	0	Negative	Absent	143188998.1	Eligible	Eligible	Eligible	Gcsf	11.569999695	In	1440	CSF3	NA	3.532316921301478	CVL	Luminex (or other bead-based)	Published	BCA	Days since LMP - their phase
Kyongo-2012	78778	6	Ptid-78778_Visit-6	Follicular	Follicular	23	3.5999999046	Negative	0	Negative	Absent	162296250.5	Eligible	Eligible	Eligible	Gcsf	169.55999756	In	1440	CSF3	NA	7.40565204051972	CVL	Luminex (or other bead-based)	Published	BCA	Days since LMP - their phase
Kyongo-2012	78955	2	Ptid-78955_Visit-2	Follicular	Follicular	25	4.0999999046	Negative	0	Negative	Moderate	143856257.20000002	Eligible	Eligible	Eligible	Gcsf	790.09002686	In	1440	CSF3	NA	9.62587324041196	CVL	Luminex (or other bead-based)	Published	BCA	Days since LMP - their phase
Kyongo-2012	78955	3	Ptid-78955_Visit-3	Luteal	Luteal	25	3.5999999046	Negative	0	Negative	Moderate	224123746.2	Eligible	Eligible	Eligible	Gcsf	124.87000275	In	1440	CSF3	NA	6.964283132841051	CVL	Luminex (or other bead-based)	Published	BCA	Days since LMP - their phase
Kyongo-2012	78955	4	Ptid-78955_Visit-4	Follicular	Follicular	25	4.0999999046	Negative	0	Negative	Moderate	152995005.20000002	Eligible	Eligible	Eligible	Gcsf	90.440002441	In	1440	CSF3	NA	6.498889125915532	CVL	Luminex (or other bead-based)	Published	BCA	Days since LMP - their phase
Kyongo-2012	78955	5	Ptid-78955_Visit-5	Luteal	Luteal	25	4.0999999046	Negative	0	Negative	Moderate	270029991.9	Eligible	Eligible	Eligible	Gcsf	128.22999573	In	1440	CSF3	NA	7.002589968338928	CVL	Luminex (or other bead-based)	Published	BCA	Days since LMP - their phase
Kyongo-2012	78955	6	Ptid-78955_Visit-6	Follicular	Follicular	25	3.5999999046	Negative	0	Negative	Moderate	274133741.9	Eligible	Eligible	Eligible	Gcsf	148.94000244	In	1440	CSF3	NA	7.218587476072428	CVL	Luminex (or other bead-based)	Published	BCA	Days since LMP - their phase
Kyongo-2012	81140	2	Ptid-81140_Visit-2	Follicular	Follicular	26	3.5999999046	Negative	0	Negative	Moderate	400014996.5	Eligible	Eligible	Eligible	Gcsf	238.47000122	In	1440	CSF3	NA	7.897663980897706	CVL	Luminex (or other bead-based)	Published	BCA	Days since LMP - their phase
Kyongo-2012	81140	3	Ptid-81140_Visit-3	Luteal	Luteal	26	3.5999999046	Negative	0	Negative	Moderate	205392494.79999998	Eligible	Eligible	Eligible	Gcsf	92.660003662	In	1440	CSF3	NA	6.533874834275049	CVL	Luminex (or other bead-based)	Published	BCA	Days since LMP - their phase
Kyongo-2012	81140	4	Ptid-81140_Visit-4	Follicular	Follicular	26	3.5999999046	Negative	0	Negative	Moderate	239626243.7	Eligible	Eligible	Eligible	Gcsf	199.91000366	In	1440	CSF3	NA	7.64320685730282	CVL	Luminex (or other bead-based)	Published	BCA	Days since LMP - their phase
Kyongo-2012	81140	5	Ptid-81140_Visit-5	Luteal	Luteal	26	3.5999999046	Negative	0	Negative	Moderate	162262499.3	Eligible	Eligible	Eligible	Gcsf	68.230003357	In	1440	CSF3	NA	6.0923343821685725	CVL	Luminex (or other bead-based)	Published	BCA	Days since LMP - their phase
Kyongo-2012	81140	6	Ptid-81140_Visit-6	Follicular	Follicular	26	3.5999999046	Negative	0	Negative	Moderate	182012498.4	Eligible	Eligible	Eligible	Gcsf	56.63999939	In	1440	CSF3	NA	5.823749344770773	CVL	Luminex (or other bead-based)	Published	BCA	Days since LMP - their phase
Kyongo-2012	82143	2	Ptid-82143_Visit-2	Follicular	Follicular	27	4.0999999046	Negative	0	Negative	Absent	350670009.90000004	Eligible	Eligible	Eligible	Gcsf	378.72000122	In	1440	CSF3	NA	8.564987805607355	CVL	Luminex (or other bead-based)	Published	BCA	Days since LMP - their phase
Kyongo-2012	82143	3	Ptid-82143_Visit-3	Luteal	Luteal	27	3.5999999046	Negative	0	Positive	Absent	80193497.2	Eligible	Eligible	Eligible	Gcsf	15.069999695	In	1440	CSF3	NA	3.9136074826245597	CVL	Luminex (or other bead-based)	Published	BCA	Days since LMP - their phase
Kyongo-2012	82143	4	Ptid-82143_Visit-4	Follicular	Follicular	27	6.0999999046	Intermediate	6	Negative	Absent	174739003.2	Eligible	Eligible	Eligible	Gcsf	106.97000122	In	1440	CSF3	NA	6.741062452203123	CVL	Luminex (or other bead-based)	Published	BCA	Days since LMP - their phase
Kyongo-2012	82143	5	Ptid-82143_Visit-5	Luteal	Luteal	27	4.0999999046	Negative	0	Negative	Absent	144008994.10000002	Eligible	Eligible	Eligible	Gcsf	20.450000763	In	1440	CSF3	NA	4.354028991882078	CVL	Luminex (or other bead-based)	Published	BCA	Days since LMP - their phase
Kyongo-2012	82143	6	Ptid-82143_Visit-6	Follicular	Follicular	27	4.0999999046	Negative	0	Negative	Absent	169891506.4	Eligible	Eligible	Eligible	Gcsf	155.82000732	In	1440	CSF3	NA	7.283736677398728	CVL	Luminex (or other bead-based)	Published	BCA	Days since LMP - their phase
Kyongo-2012	85007	2	Ptid-85007_Visit-2	Follicular	Follicular	30	3.5999999046	Negative	0	Negative	Absent	166847497.2	Eligible	Eligible	Eligible	Gcsf	100.90000153	In	1440	CSF3	NA	6.656782386095342	CVL	Luminex (or other bead-based)	Published	BCA	Days since LMP - their phase
Kyongo-2012	85007	3	Ptid-85007_Visit-3	Luteal	Luteal	30	3.5999999046	Negative	0	Negative	Absent	222755998.39999998	Eligible	Eligible	Eligible	Gcsf	109.33000183	In	1440	CSF3	NA	6.772545542769796	CVL	Luminex (or other bead-based)	Published	BCA	Days since LMP - their phase
Kyongo-2012	85007	4	Ptid-85007_Visit-4	Follicular	Follicular	30	3.5999999046	Negative	0	Negative	Absent	121734499.9	Eligible	Eligible	Eligible	Gcsf	64.080001831	In	1440	CSF3	NA	6.001802283857059	CVL	Luminex (or other bead-based)	Published	BCA	Days since LMP - their phase
Kyongo-2012	85007	5	Ptid-85007_Visit-5	Luteal	Luteal	30	4.0999999046	Negative	0	Negative	Absent	105640500.8	Eligible	Eligible	Eligible	Gcsf	11.430000305	In	1440	CSF3	NA	3.514753536936865	CVL	Luminex (or other bead-based)	Published	BCA	Days since LMP - their phase
Kyongo-2012	85007	6	Ptid-85007_Visit-6	Follicular	Follicular	30	3.5999999046	Negative	0	Negative	Absent	144860997.8	Eligible	Eligible	Eligible	Gcsf	16.170000076	In	1440	CSF3	NA	4.015247780479693	CVL	Luminex (or other bead-based)	Published	BCA	Days since LMP - their phase
Kyongo-2012	96588	3	Ptid-96588_Visit-3	Luteal	Luteal	27	3.5999999046	Negative	0	Negative	Small	669098734.9000001	Eligible	Eligible	Eligible	Gcsf	74.61000061	In	1440	CSF3	NA	6.221297114958593	CVL	Luminex (or other bead-based)	Published	BCA	Days since LMP - their phase
Kyongo-2012	96588	4	Ptid-96588_Visit-4	Follicular	Follicular	27	3.5999999046	Negative	0	Negative	Small	482297509.9	Eligible	Eligible	Eligible	Gcsf	74.879997253	In	1440	CSF3	NA	6.226508476882887	CVL	Luminex (or other bead-based)	Published	BCA	Days since LMP - their phase
Kyongo-2012	96588	5	Ptid-96588_Visit-5	Luteal	Luteal	27	3.5999999046	Negative	0	Negative	Small	786723732.9	Eligible	Eligible	Eligible	Gcsf	45.479999542	In	1440	CSF3	NA	5.507160334589064	CVL	Luminex (or other bead-based)	Published	BCA	Days since LMP - their phase
Kyongo-2012	96588	6	Ptid-96588_Visit-6	Follicular	Follicular	27	3.5999999046	Negative	0	Negative	Small	412894994	Eligible	Eligible	Eligible	Gcsf	63.810001373	In	1440	CSF3	NA	5.9957106599495775	CVL	Luminex (or other bead-based)	Published	BCA	Days since LMP - their phase
Kyongo-2012	1783	2	Ptid-1783_Visit-2	Follicular	Follicular	25	3.5999999046	Negative	0	Negative	Small	413672506.8	Eligible	Eligible	Eligible	Gmcsf	0.8799999952	In	1437	CSF2	NA	-0.18442457900667306	CVL	Luminex (or other bead-based)	Published	BCA	Days since LMP - their phase
Kyongo-2012	1783	3	Ptid-1783_Visit-3	Luteal	Luteal	25	3.5999999046	Negative	0	Negative	Small	865942478.2	Eligible	Eligible	Eligible	Gmcsf	0.4050000012	Below	1437	CSF2	NA	-1.3040061826154479	CVL	Luminex (or other bead-based)	Published	BCA	Days since LMP - their phase
Kyongo-2012	1783	4	Ptid-1783_Visit-4	Follicular	Follicular	25	4.0999999046	Negative	0	Positive	Small	2084622383.1000001	Eligible	Eligible	Eligible	Gmcsf	1.5700000525	In	1437	CSF2	NA	0.6507646073598885	CVL	Luminex (or other bead-based)	Published	BCA	Days since LMP - their phase
Kyongo-2012	1783	5	Ptid-1783_Visit-5	Luteal	Luteal	25	3.5999999046	Negative	0	Negative	Small	638437509.5	Eligible	Eligible	Eligible	Gmcsf	0.4050000012	Below	1437	CSF2	NA	-1.3040061826154479	CVL	Luminex (or other bead-based)	Published	BCA	Days since LMP - their phase
Kyongo-2012	1783	6	Ptid-1783_Visit-6	Follicular	Follicular	25	4.0999999046	Negative	0	Negative	Small	1136494994.2	Eligible	Eligible	Eligible	Gmcsf	1.0199999809	In	1437	CSF2	NA	0.028569125181598785	CVL	Luminex (or other bead-based)	Published	BCA	Days since LMP - their phase
Kyongo-2012	3545	3	Ptid-3545_Visit-3	Luteal	Luteal	28	3.5999999046	Negative	0	Negative	Small	237701252.10000002	Eligible	Eligible	Eligible	Gmcsf	0.3899999857	Below	1437	CSF2	NA	-1.3584540238112954	CVL	Luminex (or other bead-based)	Published	BCA	Days since LMP - their phase
Kyongo-2012	3545	4	Ptid-3545_Visit-4	Follicular	Follicular	28	3.5999999046	Negative	0	Positive	Small	144215494.4	Eligible	Eligible	Eligible	Gmcsf	0.3899999857	Below	1437	CSF2	NA	-1.3584540238112954	CVL	Luminex (or other bead-based)	Published	BCA	Days since LMP - their phase
Kyongo-2012	3545	5	Ptid-3545_Visit-5	Luteal	Luteal	28	3.5999999046	Negative	0	Positive	Small	204555004.79999998	Eligible	Eligible	Eligible	Gmcsf	0.3899999857	Below	1437	CSF2	NA	-1.3584540238112954	CVL	Luminex (or other bead-based)	Published	BCA	Days since LMP - their phase
Kyongo-2012	3545	6	Ptid-3545_Visit-6	Follicular	Follicular	28	3.5999999046	Negative	0	Negative	Small	237787500	Eligible	Eligible	Eligible	Gmcsf	0.3899999857	Below	1437	CSF2	NA	-1.3584540238112954	CVL	Luminex (or other bead-based)	Published	BCA	Days since LMP - their phase
Kyongo-2012	8595	2	Ptid-8595_Visit-2	Follicular	Follicular	27	3.5999999046	Negative	0	Negative	Small	270139992.2	Eligible	Eligible	Eligible	Gmcsf	0.4050000012	Below	1437	CSF2	NA	-1.3040061826154479	CVL	Luminex (or other bead-based)	Published	BCA	Days since LMP - their phase
Kyongo-2012	8595	3	Ptid-8595_Visit-3	Luteal	Luteal	27	3.5999999046	Negative	0	Negative	Small	169398754.79999998	Eligible	Eligible	Eligible	Gmcsf	0.4050000012	Below	1437	CSF2	NA	-1.3040061826154479	CVL	Luminex (or other bead-based)	Published	BCA	Days since LMP - their phase
Kyongo-2012	8595	4	Ptid-8595_Visit-4	Follicular	Follicular	27	3.5999999046	Negative	0	Negative	Small	172406002.9	Eligible	Eligible	Eligible	Gmcsf	1.0199999809	In	1437	CSF2	NA	0.028569125181598785	CVL	Luminex (or other bead-based)	Published	BCA	Days since LMP - their phase
Kyongo-2012	8595	5	Ptid-8595_Visit-5	Luteal	Luteal	27	3.5999999046	Negative	0	Negative	Small	147577494.4	Eligible	Eligible	Eligible	Gmcsf	0.4050000012	Below	1437	CSF2	NA	-1.3040061826154479	CVL	Luminex (or other bead-based)	Published	BCA	Days since LMP - their phase
Kyongo-2012	8595	6	Ptid-8595_Visit-6	Follicular	Follicular	27	3.5999999046	Negative	0	Negative	Small	249421000.5	Eligible	Eligible	Eligible	Gmcsf	0.4050000012	Below	1437	CSF2	NA	-1.3040061826154479	CVL	Luminex (or other bead-based)	Published	BCA	Days since LMP - their phase
Kyongo-2012	9638	3	Ptid-9638_Visit-3	Luteal	Luteal	25	4.0999999046	Negative	0	Negative	Small	664802491.7	Eligible	Eligible	Eligible	Gmcsf	2.7100000381	In	1437	CSF2	NA	1.438292871862055	CVL	Luminex (or other bead-based)	Published	BCA	Days since LMP - their phase
Kyongo-2012	9638	4	Ptid-9638_Visit-4	Follicular	Follicular	25	3.5999999046	Negative	0	Positive	Small	327337503.40000004	Eligible	Eligible	Eligible	Gmcsf	1.6699999571	In	1437	CSF2	NA	0.7398480656384784	CVL	Luminex (or other bead-based)	Published	BCA	Days since LMP - their phase
Kyongo-2012	9638	5	Ptid-9638_Visit-5	Luteal	Luteal	25	3.5999999046	Negative	0	Negative	Small	450430005.79999995	Eligible	Eligible	Eligible	Gmcsf	1.6699999571	In	1437	CSF2	NA	0.7398480656384784	CVL	Luminex (or other bead-based)	Published	BCA	Days since LMP - their phase
Kyongo-2012	9638	6	Ptid-9638_Visit-6	Follicular	Follicular	25	3.5999999046	Negative	0	Positive	Small	209839001.29999998	Eligible	Eligible	Eligible	Gmcsf	1.2799999714	In	1437	CSF2	NA	0.35614377799005775	CVL	Luminex (or other bead-based)	Published	BCA	Days since LMP - their phase
Kyongo-2012	18477	2	Ptid-18477_Visit-2	Follicular	Follicular	NA	NA	NA	NA	NA	NA	NA	Eligible	Eligible	Ineligible - missing co-variate information	Gmcsf	1.5700000525	In	1437	CSF2	NA	0.6507646073598885	CVL	Luminex (or other bead-based)	Published	BCA	Days since LMP - their phase
Kyongo-2012	19566	2	Ptid-19566_Visit-2	Follicular	Follicular	29	3.5999999046	Negative	0	Negative	Absent	118045002.2	Eligible	Eligible	Eligible	Gmcsf	1.1299999952	In	1437	CSF2	NA	0.1763227665122008	CVL	Luminex (or other bead-based)	Published	BCA	Days since LMP - their phase
Kyongo-2012	19566	3	Ptid-19566_Visit-3	Luteal	Luteal	29	3.5999999046	Negative	0	Negative	Absent	166321501.1	Eligible	Eligible	Eligible	Gmcsf	0.3899999857	Below	1437	CSF2	NA	-1.3584540238112954	CVL	Luminex (or other bead-based)	Published	BCA	Days since LMP - their phase
Kyongo-2012	19566	4	Ptid-19566_Visit-4	Follicular	Follicular	29	3.5999999046	Negative	0	Negative	Absent	147937506.4	Eligible	Eligible	Eligible	Gmcsf	0.9700000286	In	1437	CSF2	NA	-0.04394330505040364	CVL	Luminex (or other bead-based)	Published	BCA	Days since LMP - their phase
Kyongo-2012	19566	5	Ptid-19566_Visit-5	Luteal	Luteal	29	3.5999999046	Negative	0	Negative	Absent	106233999.10000001	Eligible	Eligible	Eligible	Gmcsf	0.3899999857	Below	1437	CSF2	NA	-1.3584540238112954	CVL	Luminex (or other bead-based)	Published	BCA	Days since LMP - their phase
Kyongo-2012	19566	6	Ptid-19566_Visit-6	Follicular	Follicular	29	3.5999999046	Negative	0	Negative	Absent	188815996.1	Eligible	Eligible	Eligible	Gmcsf	1.8700000048	In	1437	CSF2	NA	0.9030382738160865	CVL	Luminex (or other bead-based)	Published	BCA	Days since LMP - their phase
Kyongo-2012	20155	3	Ptid-20155_Visit-3	Luteal	Luteal	25	3.5999999046	Negative	0	Negative	Moderate	419679999.4	Eligible	Eligible	Eligible	Gmcsf	1.0099999904999999	In	1437	CSF2	NA	0.01435527940716597	CVL	Luminex (or other bead-based)	Published	BCA	Days since LMP - their phase
Kyongo-2012	20155	4	Ptid-20155_Visit-4	Follicular	Follicular	25	4.0999999046	Negative	0	Negative	Moderate	169852495.20000002	Eligible	Eligible	Eligible	Gmcsf	1.4400000572	In	1437	CSF2	NA	0.5260688689746396	CVL	Luminex (or other bead-based)	Published	BCA	Days since LMP - their phase
Kyongo-2012	20155	5	Ptid-20155_Visit-5	Luteal	Luteal	25	3.5999999046	Negative	0	Negative	Moderate	152100503.4	Eligible	Eligible	Eligible	Gmcsf	0.8199999928	In	1437	CSF2	NA	-0.28630419782420724	CVL	Luminex (or other bead-based)	Published	BCA	Days since LMP - their phase
Kyongo-2012	20155	6	Ptid-20155_Visit-6	Follicular	Follicular	25	3.5999999046	Negative	0	Negative	Moderate	170248001.79999998	Eligible	Eligible	Eligible	Gmcsf	0.9700000286	In	1437	CSF2	NA	-0.04394330505040364	CVL	Luminex (or other bead-based)	Published	BCA	Days since LMP - their phase
Kyongo-2012	25852	3	Ptid-25852_Visit-3	Luteal	Luteal	26	3.5999999046	Negative	0	Negative	Absent	76700002	Eligible	Eligible	Eligible	Gmcsf	0.4050000012	Below	1437	CSF2	NA	-1.3040061826154479	CVL	Luminex (or other bead-based)	Published	BCA	Days since LMP - their phase
Kyongo-2012	25852	4	Ptid-25852_Visit-4	Follicular	Follicular	26	3.5999999046	Negative	0	Negative	Absent	172545000.9	Eligible	Eligible	Eligible	Gmcsf	0.4050000012	Below	1437	CSF2	NA	-1.3040061826154479	CVL	Luminex (or other bead-based)	Published	BCA	Days since LMP - their phase
Kyongo-2012	25852	5	Ptid-25852_Visit-5	Luteal	Luteal	26	3.5999999046	Negative	0	Negative	Absent	119216248.4	Eligible	Eligible	Eligible	Gmcsf	0.4050000012	Below	1437	CSF2	NA	-1.3040061826154479	CVL	Luminex (or other bead-based)	Published	BCA	Days since LMP - their phase
Kyongo-2012	25852	6	Ptid-25852_Visit-6	Follicular	Follicular	26	3.5999999046	Negative	0	Negative	Absent	12335999.9	Eligible	Eligible	Eligible	Gmcsf	0.4050000012	Below	1437	CSF2	NA	-1.3040061826154479	CVL	Luminex (or other bead-based)	Published	BCA	Days since LMP - their phase
Kyongo-2012	26945	2	Ptid-26945_Visit-2	Follicular	Follicular	25	3.5999999046	Negative	0	Negative	Large	379627496	Eligible	Eligible	Eligible	Gmcsf	0.4050000012	Below	1437	CSF2	NA	-1.3040061826154479	CVL	Luminex (or other bead-based)	Published	BCA	Days since LMP - their phase
Kyongo-2012	26945	3	Ptid-26945_Visit-3	Luteal	Luteal	25	3.5999999046	Negative	0	Negative	Large	109670996.69999999	Eligible	Eligible	Eligible	Gmcsf	0.4050000012	Below	1437	CSF2	NA	-1.3040061826154479	CVL	Luminex (or other bead-based)	Published	BCA	Days since LMP - their phase
Kyongo-2012	26945	4	Ptid-26945_Visit-4	Follicular	Follicular	25	3.5999999046	Negative	0	Negative	Large	147404998.5	Eligible	Eligible	Eligible	Gmcsf	0.4050000012	Below	1437	CSF2	NA	-1.3040061826154479	CVL	Luminex (or other bead-based)	Published	BCA	Days since LMP - their phase
Kyongo-2012	26945	5	Ptid-26945_Visit-5	Luteal	Luteal	25	3.5999999046	Negative	0	Negative	Large	287003487.3	Eligible	Eligible	Eligible	Gmcsf	0.4050000012	Below	1437	CSF2	NA	-1.3040061826154479	CVL	Luminex (or other bead-based)	Published	BCA	Days since LMP - their phase
Kyongo-2012	26945	6	Ptid-26945_Visit-6	Follicular	Follicular	25	3.5999999046	Negative	0	Negative	Large	109764501.5	Eligible	Eligible	Eligible	Gmcsf	0.4050000012	Below	1437	CSF2	NA	-1.3040061826154479	CVL	Luminex (or other bead-based)	Published	BCA	Days since LMP - their phase
Kyongo-2012	38802	2	Ptid-38802_Visit-2	Follicular	Follicular	25	3.5999999046	Negative	0	Negative	Small	533966243.29999995	Eligible	Eligible	Eligible	Gmcsf	0.4050000012	Below	1437	CSF2	NA	-1.3040061826154479	CVL	Luminex (or other bead-based)	Published	BCA	Days since LMP - their phase
Kyongo-2012	38802	3	Ptid-38802_Visit-3	Luteal	Luteal	25	3.5999999046	Negative	0	Negative	Small	355699986.2	Eligible	Eligible	Eligible	Gmcsf	0.4050000012	Below	1437	CSF2	NA	-1.3040061826154479	CVL	Luminex (or other bead-based)	Published	BCA	Days since LMP - their phase
Kyongo-2012	38802	4	Ptid-38802_Visit-4	Follicular	Follicular	25	4.0999999046	Intermediate	4	Positive	Small	340901255.6	Eligible	Eligible	Eligible	Gmcsf	0.4050000012	Below	1437	CSF2	NA	-1.3040061826154479	CVL	Luminex (or other bead-based)	Published	BCA	Days since LMP - their phase
Kyongo-2012	38802	5	Ptid-38802_Visit-5	Luteal	Luteal	25	3.5999999046	Negative	0	Negative	Small	710617482.7	Eligible	Eligible	Eligible	Gmcsf	0.4050000012	Below	1437	CSF2	NA	-1.3040061826154479	CVL	Luminex (or other bead-based)	Published	BCA	Days since LMP - their phase
Kyongo-2012	38802	6	Ptid-38802_Visit-6	Follicular	Follicular	25	3.5999999046	Negative	0	Negative	Small	663803756.1999999	Eligible	Eligible	Eligible	Gmcsf	0.4050000012	Below	1437	CSF2	NA	-1.3040061826154479	CVL	Luminex (or other bead-based)	Published	BCA	Days since LMP - their phase
Kyongo-2012	41577	3	Ptid-41577_Visit-3	Luteal	Luteal	31	4.0999999046	Negative	0	Negative	Moderate	167155504.2	Eligible	Eligible	Eligible	Gmcsf	0.4050000012	Below	1437	CSF2	NA	-1.3040061826154479	CVL	Luminex (or other bead-based)	Published	BCA	Days since LMP - their phase
Kyongo-2012	41577	4	Ptid-41577_Visit-4	Follicular	Follicular	31	3.5999999046	Negative	0	Negative	Moderate	259053736.9	Eligible	Eligible	Eligible	Gmcsf	0.4050000012	Below	1437	CSF2	NA	-1.3040061826154479	CVL	Luminex (or other bead-based)	Published	BCA	Days since LMP - their phase
Kyongo-2012	41577	5	Ptid-41577_Visit-5	Luteal	Luteal	31	4.0999999046	Negative	0	Negative	Moderate	159253493	Eligible	Eligible	Eligible	Gmcsf	0.4050000012	Below	1437	CSF2	NA	-1.3040061826154479	CVL	Luminex (or other bead-based)	Published	BCA	Days since LMP - their phase
Kyongo-2012	42082	2	Ptid-42082_Visit-2	Follicular	Follicular	27	4.0999999046	Negative	0	Negative	Moderate	210282504.6	Eligible	Eligible	Eligible	Gmcsf	0.9300000072	In	1437	CSF2	NA	-0.10469736749744145	CVL	Luminex (or other bead-based)	Published	BCA	Days since LMP - their phase
Kyongo-2012	42082	3	Ptid-42082_Visit-3	Luteal	Luteal	27	3.5999999046	Negative	0	Negative	Moderate	124032497.39999999	Eligible	Eligible	Eligible	Gmcsf	0.3899999857	Below	1437	CSF2	NA	-1.3584540238112954	CVL	Luminex (or other bead-based)	Published	BCA	Days since LMP - their phase
Kyongo-2012	42082	4	Ptid-42082_Visit-4	Follicular	Follicular	27	3.5999999046	Negative	0	Negative	Moderate	105200499.3	Eligible	Eligible	Eligible	Gmcsf	0.3899999857	Below	1437	CSF2	NA	-1.3584540238112954	CVL	Luminex (or other bead-based)	Published	BCA	Days since LMP - their phase
Kyongo-2012	42082	5	Ptid-42082_Visit-5	Luteal	Luteal	27	4.0999999046	Negative	0	Negative	Moderate	100719496.6	Eligible	Eligible	Eligible	Gmcsf	0.3899999857	Below	1437	CSF2	NA	-1.3584540238112954	CVL	Luminex (or other bead-based)	Published	BCA	Days since LMP - their phase
Kyongo-2012	42082	6	Ptid-42082_Visit-6	Follicular	Follicular	27	3.5999999046	Negative	0	Negative	Moderate	157914996.10000002	Eligible	Eligible	Eligible	Gmcsf	0.3899999857	Below	1437	CSF2	NA	-1.3584540238112954	CVL	Luminex (or other bead-based)	Published	BCA	Days since LMP - their phase
Kyongo-2012	44740	2	Ptid-44740_Visit-2	Follicular	Follicular	38	4.0999999046	Negative	0	Negative	Moderate	219822496.2	Eligible	Eligible	Eligible	Gmcsf	0.4050000012	Below	1437	CSF2	NA	-1.3040061826154479	CVL	Luminex (or other bead-based)	Published	BCA	Days since LMP - their phase
Kyongo-2012	44740	3	Ptid-44740_Visit-3	Luteal	Luteal	38	3.5999999046	Negative	0	Negative	Moderate	96422500.9	Eligible	Eligible	Eligible	Gmcsf	0.4050000012	Below	1437	CSF2	NA	-1.3040061826154479	CVL	Luminex (or other bead-based)	Published	BCA	Days since LMP - their phase
Kyongo-2012	44740	4	Ptid-44740_Visit-4	Follicular	Follicular	38	4.0999999046	Negative	0	Negative	Moderate	104886248.7	Eligible	Eligible	Eligible	Gmcsf	0.4050000012	Below	1437	CSF2	NA	-1.3040061826154479	CVL	Luminex (or other bead-based)	Published	BCA	Days since LMP - their phase
Kyongo-2012	44740	5	Ptid-44740_Visit-5	Luteal	Luteal	38	3.5999999046	Negative	1	Negative	Moderate	139932498.3	Eligible	Eligible	Eligible	Gmcsf	0.4050000012	Below	1437	CSF2	NA	-1.3040061826154479	CVL	Luminex (or other bead-based)	Published	BCA	Days since LMP - their phase
Kyongo-2012	44740	6	Ptid-44740_Visit-6	Follicular	Follicular	38	4.0999999046	Negative	0	Negative	Moderate	85735000.69999999	Eligible	Eligible	Eligible	Gmcsf	0.4050000012	Below	1437	CSF2	NA	-1.3040061826154479	CVL	Luminex (or other bead-based)	Published	BCA	Days since LMP - their phase
Kyongo-2012	49782	2	Ptid-49782_Visit-2	Follicular	Follicular	34	4.0999999046	Negative	3	Negative	Absent	42157501	Eligible	Eligible	Eligible	Gmcsf	0.8199999928	In	1437	CSF2	NA	-0.28630419782420724	CVL	Luminex (or other bead-based)	Published	BCA	Days since LMP - their phase
Kyongo-2012	49782	4	Ptid-49782_Visit-4	Follicular	Follicular	34	3.5999999046	NA	NA	Negative	Absent	158303752.5	Eligible	Eligible	Ineligible - missing co-variate information	Gmcsf	0.3899999857	Below	1437	CSF2	NA	-1.3584540238112954	CVL	Luminex (or other bead-based)	Published	BCA	Days since LMP - their phase
Kyongo-2012	49782	5	Ptid-49782_Visit-5	Luteal	Luteal	34	3.5999999046	Negative	1	Negative	Absent	161061257.1	Eligible	Eligible	Eligible	Gmcsf	0.3899999857	Below	1437	CSF2	NA	-1.3584540238112954	CVL	Luminex (or other bead-based)	Published	BCA	Days since LMP - their phase
Kyongo-2012	49782	6	Ptid-49782_Visit-6	Follicular	Follicular	34	3.5999999046	NA	NA	Negative	Absent	54101001.5	Eligible	Eligible	Ineligible - missing co-variate information	Gmcsf	0.3899999857	Below	1437	CSF2	NA	-1.3584540238112954	CVL	Luminex (or other bead-based)	Published	BCA	Days since LMP - their phase
Kyongo-2012	49913	2	Ptid-49913_Visit-2	Follicular	Follicular	23	4.0999999046	Negative	0	Negative	Small	435889989.09999996	Eligible	Eligible	Eligible	Gmcsf	0.4050000012	Below	1437	CSF2	NA	-1.3040061826154479	CVL	Luminex (or other bead-based)	Published	BCA	Days since LMP - their phase
Kyongo-2012	49913	3	Ptid-49913_Visit-3	Luteal	Luteal	23	4.0999999046	Negative	1	Negative	Small	176228001.7	Eligible	Eligible	Eligible	Gmcsf	0.4050000012	Below	1437	CSF2	NA	-1.3040061826154479	CVL	Luminex (or other bead-based)	Published	BCA	Days since LMP - their phase
Kyongo-2012	49913	4	Ptid-49913_Visit-4	Follicular	Follicular	23	4.0999999046	Negative	0	Negative	Small	139398500.3	Eligible	Eligible	Eligible	Gmcsf	0.4050000012	Below	1437	CSF2	NA	-1.3040061826154479	CVL	Luminex (or other bead-based)	Published	BCA	Days since LMP - their phase
Kyongo-2012	49913	5	Ptid-49913_Visit-5	Luteal	Luteal	23	4.0999999046	Negative	0	Negative	Small	191259995.1	Eligible	Eligible	Eligible	Gmcsf	0.4050000012	Below	1437	CSF2	NA	-1.3040061826154479	CVL	Luminex (or other bead-based)	Published	BCA	Days since LMP - their phase
Kyongo-2012	49913	6	Ptid-49913_Visit-6	Follicular	Follicular	23	4.0999999046	Negative	0	Negative	Small	122422501.39999999	Eligible	Eligible	Eligible	Gmcsf	0.4050000012	Below	1437	CSF2	NA	-1.3040061826154479	CVL	Luminex (or other bead-based)	Published	BCA	Days since LMP - their phase
Kyongo-2012	54310	2	Ptid-54310_Visit-2	Follicular	Follicular	25	4.0999999046	Negative	0	Negative	Moderate	116124503.3	Eligible	Eligible	Eligible	Gmcsf	0.3899999857	Below	1437	CSF2	NA	-1.3584540238112954	CVL	Luminex (or other bead-based)	Published	BCA	Days since LMP - their phase
Kyongo-2012	54310	3	Ptid-54310_Visit-3	Luteal	Luteal	25	3.5999999046	Negative	0	Negative	Moderate	183906257.20000002	Eligible	Eligible	Eligible	Gmcsf	1.7899999619	In	1437	CSF2	NA	0.8399595567818884	CVL	Luminex (or other bead-based)	Published	BCA	Days since LMP - their phase
Kyongo-2012	54310	4	Ptid-54310_Visit-4	Follicular	Follicular	25	3.5999999046	Negative	0	Negative	Moderate	121628999.7	Eligible	Eligible	Eligible	Gmcsf	0.9700000286	In	1437	CSF2	NA	-0.04394330505040364	CVL	Luminex (or other bead-based)	Published	BCA	Days since LMP - their phase
Kyongo-2012	54310	5	Ptid-54310_Visit-5	Luteal	Luteal	25	3.5999999046	Negative	0	Negative	Moderate	112062498.9	Eligible	Eligible	Eligible	Gmcsf	0.8600000143	In	1437	CSF2	NA	-0.21759141108362812	CVL	Luminex (or other bead-based)	Published	BCA	Days since LMP - their phase
Kyongo-2012	54310	6	Ptid-54310_Visit-6	Follicular	Follicular	25	3.5999999046	Negative	0	Negative	Moderate	115769997.2	Eligible	Eligible	Eligible	Gmcsf	0.3899999857	Below	1437	CSF2	NA	-1.3584540238112954	CVL	Luminex (or other bead-based)	Published	BCA	Days since LMP - their phase
Kyongo-2012	55420	2	Ptid-55420_Visit-2	Follicular	Follicular	26	4.0999999046	Negative	0	Negative	Moderate	170192495	Eligible	Eligible	Eligible	Gmcsf	0.4050000012	Below	1437	CSF2	NA	-1.3040061826154479	CVL	Luminex (or other bead-based)	Published	BCA	Days since LMP - their phase
Kyongo-2012	55420	3	Ptid-55420_Visit-3	Luteal	Luteal	26	3.5999999046	Negative	1	Negative	Moderate	181883499	Eligible	Eligible	Eligible	Gmcsf	1.0199999809	In	1437	CSF2	NA	0.028569125181598785	CVL	Luminex (or other bead-based)	Published	BCA	Days since LMP - their phase
Kyongo-2012	55420	4	Ptid-55420_Visit-4	Follicular	Follicular	26	4.0999999046	Negative	0	Negative	Moderate	114380501.2	Eligible	Eligible	Eligible	Gmcsf	0.4050000012	Below	1437	CSF2	NA	-1.3040061826154479	CVL	Luminex (or other bead-based)	Published	BCA	Days since LMP - their phase
Kyongo-2012	55420	5	Ptid-55420_Visit-5	Luteal	Luteal	26	3.5999999046	Negative	0	Negative	Moderate	129708006.99999999	Eligible	Eligible	Eligible	Gmcsf	1.4299999475	In	1437	CSF2	NA	0.5160150940375872	CVL	Luminex (or other bead-based)	Published	BCA	Days since LMP - their phase
Kyongo-2012	55420	6	Ptid-55420_Visit-6	Follicular	Follicular	26	4.0999999046	Negative	0	Negative	Moderate	137962997	Eligible	Eligible	Eligible	Gmcsf	0.4050000012	Below	1437	CSF2	NA	-1.3040061826154479	CVL	Luminex (or other bead-based)	Published	BCA	Days since LMP - their phase
Kyongo-2012	57909	2	Ptid-57909_Visit-2	Follicular	Follicular	22	4.0999999046	Negative	0	Negative	Moderate	272332012.7	Eligible	Eligible	Eligible	Gmcsf	1.5700000525	In	1437	CSF2	NA	0.6507646073598885	CVL	Luminex (or other bead-based)	Published	BCA	Days since LMP - their phase
Kyongo-2012	57909	3	Ptid-57909_Visit-3	Luteal	Luteal	22	3.5999999046	Negative	0	Negative	Moderate	298115491.9	Eligible	Eligible	Eligible	Gmcsf	0.4050000012	Below	1437	CSF2	NA	-1.3040061826154479	CVL	Luminex (or other bead-based)	Published	BCA	Days since LMP - their phase
Kyongo-2012	57909	4	Ptid-57909_Visit-4	Follicular	Follicular	22	4.0999999046	Negative	0	Negative	Moderate	119683496.7	Eligible	Eligible	Eligible	Gmcsf	0.4050000012	Below	1437	CSF2	NA	-1.3040061826154479	CVL	Luminex (or other bead-based)	Published	BCA	Days since LMP - their phase
Kyongo-2012	57909	5	Ptid-57909_Visit-5	Luteal	Luteal	22	3.5999999046	Negative	0	Negative	Moderate	134394004.9	Eligible	Eligible	Eligible	Gmcsf	0.4050000012	Below	1437	CSF2	NA	-1.3040061826154479	CVL	Luminex (or other bead-based)	Published	BCA	Days since LMP - their phase
Kyongo-2012	62419	3	Ptid-62419_Visit-3	Luteal	Luteal	33	3.5999999046	Negative	0	Negative	Absent	333925008.79999995	Eligible	Eligible	Eligible	Gmcsf	0.3899999857	Below	1437	CSF2	NA	-1.3584540238112954	CVL	Luminex (or other bead-based)	Published	BCA	Days since LMP - their phase
Kyongo-2012	62419	4	Ptid-62419_Visit-4	Follicular	Follicular	33	3.5999999046	Negative	0	Negative	Absent	134472504.29999998	Eligible	Eligible	Eligible	Gmcsf	1.4400000572	In	1437	CSF2	NA	0.5260688689746396	CVL	Luminex (or other bead-based)	Published	BCA	Days since LMP - their phase
Kyongo-2012	62419	5	Ptid-62419_Visit-5	Luteal	Luteal	33	3.5999999046	Negative	0	Negative	Absent	125946506.9	Eligible	Eligible	Eligible	Gmcsf	0.9700000286	In	1437	CSF2	NA	-0.04394330505040364	CVL	Luminex (or other bead-based)	Published	BCA	Days since LMP - their phase
Kyongo-2012	62419	6	Ptid-62419_Visit-6	Follicular	Follicular	33	3.5999999046	Negative	0	Negative	Absent	124026000.5	Eligible	Eligible	Eligible	Gmcsf	0.3899999857	Below	1437	CSF2	NA	-1.3584540238112954	CVL	Luminex (or other bead-based)	Published	BCA	Days since LMP - their phase
Kyongo-2012	62476	2	Ptid-62476_Visit-2	Follicular	Follicular	26	3.5999999046	Negative	0	Negative	Moderate	136164501.29999998	Eligible	Eligible	Eligible	Gmcsf	0.8999999762	In	1437	CSF2	NA	-0.15200313159631926	CVL	Luminex (or other bead-based)	Published	BCA	Days since LMP - their phase
Kyongo-2012	62476	3	Ptid-62476_Visit-3	Luteal	Luteal	26	3.5999999046	Negative	0	Positive	Moderate	121091499.89999999	Eligible	Eligible	Eligible	Gmcsf	0.3899999857	Below	1437	CSF2	NA	-1.3584540238112954	CVL	Luminex (or other bead-based)	Published	BCA	Days since LMP - their phase
Kyongo-2012	62476	4	Ptid-62476_Visit-4	Follicular	Follicular	26	3.5999999046	Negative	0	Positive	Moderate	133180499.1	Eligible	Eligible	Eligible	Gmcsf	0.3899999857	Below	1437	CSF2	NA	-1.3584540238112954	CVL	Luminex (or other bead-based)	Published	BCA	Days since LMP - their phase
Kyongo-2012	62476	5	Ptid-62476_Visit-5	Luteal	Luteal	26	3.5999999046	Negative	0	Negative	Moderate	94359003	Eligible	Eligible	Eligible	Gmcsf	0.3899999857	Below	1437	CSF2	NA	-1.3584540238112954	CVL	Luminex (or other bead-based)	Published	BCA	Days since LMP - their phase
Kyongo-2012	62476	6	Ptid-62476_Visit-6	Follicular	Follicular	26	3.5999999046	Negative	0	Negative	Moderate	126776501.5	Eligible	Eligible	Eligible	Gmcsf	1.2000000477	In	1437	CSF2	NA	0.26303446318092044	CVL	Luminex (or other bead-based)	Published	BCA	Days since LMP - their phase
Kyongo-2012	64541	3	Ptid-64541_Visit-3	Luteal	Luteal	27	3.5999999046	Negative	0	Negative	Moderate	245422497.4	Eligible	Eligible	Eligible	Gmcsf	1.5099999904999999	In	1437	CSF2	NA	0.5945485404737959	CVL	Luminex (or other bead-based)	Published	BCA	Days since LMP - their phase
Kyongo-2012	64541	4	Ptid-64541_Visit-4	Follicular	Follicular	27	3.5999999046	Negative	1	Negative	Moderate	62887497.2	Eligible	Eligible	Eligible	Gmcsf	0.3899999857	Below	1437	CSF2	NA	-1.3584540238112954	CVL	Luminex (or other bead-based)	Published	BCA	Days since LMP - their phase
Kyongo-2012	64541	5	Ptid-64541_Visit-5	Luteal	Luteal	27	3.5999999046	Negative	0	Negative	Moderate	293752491.5	Eligible	Eligible	Eligible	Gmcsf	0.3899999857	Below	1437	CSF2	NA	-1.3584540238112954	CVL	Luminex (or other bead-based)	Published	BCA	Days since LMP - their phase
Kyongo-2012	64541	6	Ptid-64541_Visit-6	Follicular	Follicular	27	4.0999999046	Negative	0	Positive	Moderate	275774985.6	Eligible	Eligible	Eligible	Gmcsf	0.3899999857	Below	1437	CSF2	NA	-1.3584540238112954	CVL	Luminex (or other bead-based)	Published	BCA	Days since LMP - their phase
Kyongo-2012	70250	3	Ptid-70250_Visit-3	Luteal	Luteal	26	4.0999999046	Negative	0	Negative	Moderate	141657501.5	Eligible	Eligible	Eligible	Gmcsf	0.4050000012	Below	1437	CSF2	NA	-1.3040061826154479	CVL	Luminex (or other bead-based)	Published	BCA	Days since LMP - their phase
Kyongo-2012	70250	4	Ptid-70250_Visit-4	Follicular	Follicular	26	4.0999999046	Negative	0	Negative	Moderate	184455499.1	Eligible	Eligible	Eligible	Gmcsf	0.4050000012	Below	1437	CSF2	NA	-1.3040061826154479	CVL	Luminex (or other bead-based)	Published	BCA	Days since LMP - their phase
Kyongo-2012	70250	5	Ptid-70250_Visit-5	Luteal	Luteal	26	3.5999999046	Negative	0	Negative	Moderate	130696997.00000001	Eligible	Eligible	Eligible	Gmcsf	0.4050000012	Below	1437	CSF2	NA	-1.3040061826154479	CVL	Luminex (or other bead-based)	Published	BCA	Days since LMP - their phase
Kyongo-2012	70250	6	Ptid-70250_Visit-6	Follicular	Follicular	26	4.0999999046	Negative	0	Negative	Moderate	60307998.199999996	Eligible	Eligible	Eligible	Gmcsf	0.4050000012	Below	1437	CSF2	NA	-1.3040061826154479	CVL	Luminex (or other bead-based)	Published	BCA	Days since LMP - their phase
Kyongo-2012	73468	2	Ptid-73468_Visit-2	Follicular	Follicular	26	3.5999999046	Negative	0	Negative	Absent	220423996.39999998	Eligible	Eligible	Eligible	Gmcsf	1.1299999952	In	1437	CSF2	NA	0.1763227665122008	CVL	Luminex (or other bead-based)	Published	BCA	Days since LMP - their phase
Kyongo-2012	73468	3	Ptid-73468_Visit-3	Luteal	Luteal	26	3.5999999046	Negative	0	Negative	Absent	224349007	Eligible	Eligible	Eligible	Gmcsf	1.0900000334	In	1437	CSF2	NA	0.12432817920955355	CVL	Luminex (or other bead-based)	Published	BCA	Days since LMP - their phase
Kyongo-2012	73468	4	Ptid-73468_Visit-4	Follicular	Follicular	26	3.5999999046	Negative	0	Negative	Absent	382899999.59999996	Eligible	Eligible	Eligible	Gmcsf	1.1599999666	In	1437	CSF2	NA	0.21412476381317933	CVL	Luminex (or other bead-based)	Published	BCA	Days since LMP - their phase
Kyongo-2012	73468	5	Ptid-73468_Visit-5	Luteal	Luteal	26	3.5999999046	Negative	0	Negative	Absent	200288742.8	Eligible	Eligible	Eligible	Gmcsf	0.3899999857	Below	1437	CSF2	NA	-1.3584540238112954	CVL	Luminex (or other bead-based)	Published	BCA	Days since LMP - their phase
Kyongo-2012	73468	6	Ptid-73468_Visit-6	Follicular	Follicular	26	3.5999999046	Negative	0	Negative	Absent	224898755.6	Eligible	Eligible	Eligible	Gmcsf	0.3899999857	Below	1437	CSF2	NA	-1.3584540238112954	CVL	Luminex (or other bead-based)	Published	BCA	Days since LMP - their phase
Kyongo-2012	73564	2	Ptid-73564_Visit-2	Follicular	Follicular	19	3.5999999046	Negative	0	Negative	Absent	326157510.3	Eligible	Eligible	Eligible	Gmcsf	0.3899999857	Below	1437	CSF2	NA	-1.3584540238112954	CVL	Luminex (or other bead-based)	Published	BCA	Days since LMP - their phase
Kyongo-2012	73564	3	Ptid-73564_Visit-3	Luteal	Luteal	19	3.5999999046	Negative	0	Negative	Absent	311619997	Eligible	Eligible	Eligible	Gmcsf	1.2799999714	In	1437	CSF2	NA	0.35614377799005775	CVL	Luminex (or other bead-based)	Published	BCA	Days since LMP - their phase
Kyongo-2012	73564	4	Ptid-73564_Visit-4	Follicular	Follicular	19	3.5999999046	Negative	0	Negative	Absent	241825506.1	Eligible	Eligible	Eligible	Gmcsf	0.3899999857	Below	1437	CSF2	NA	-1.3584540238112954	CVL	Luminex (or other bead-based)	Published	BCA	Days since LMP - their phase
Kyongo-2012	73564	5	Ptid-73564_Visit-5	Luteal	Luteal	19	3.5999999046	Negative	0	Negative	Absent	176027506.6	Eligible	Eligible	Eligible	Gmcsf	1.5099999904999999	In	1437	CSF2	NA	0.5945485404737959	CVL	Luminex (or other bead-based)	Published	BCA	Days since LMP - their phase
Kyongo-2012	73564	6	Ptid-73564_Visit-6	Follicular	Follicular	19	3.5999999046	Negative	0	Negative	Absent	394082486.6	Eligible	Eligible	Eligible	Gmcsf	0.3899999857	Below	1437	CSF2	NA	-1.3584540238112954	CVL	Luminex (or other bead-based)	Published	BCA	Days since LMP - their phase
Kyongo-2012	78778	2	Ptid-78778_Visit-2	Follicular	Follicular	23	4.0999999046	Negative	0	Negative	Absent	273229986.40000004	Eligible	Eligible	Eligible	Gmcsf	0.4050000012	Below	1437	CSF2	NA	-1.3040061826154479	CVL	Luminex (or other bead-based)	Published	BCA	Days since LMP - their phase
Kyongo-2012	78778	3	Ptid-78778_Visit-3	Luteal	Luteal	23	4.0999999046	Negative	0	Negative	Absent	189912006.29999998	Eligible	Eligible	Eligible	Gmcsf	0.4050000012	Below	1437	CSF2	NA	-1.3040061826154479	CVL	Luminex (or other bead-based)	Published	BCA	Days since LMP - their phase
Kyongo-2012	78778	4	Ptid-78778_Visit-4	Follicular	Follicular	23	3.5999999046	Negative	0	Negative	Absent	171051994	Eligible	Eligible	Eligible	Gmcsf	0.4050000012	Below	1437	CSF2	NA	-1.3040061826154479	CVL	Luminex (or other bead-based)	Published	BCA	Days since LMP - their phase
Kyongo-2012	78778	5	Ptid-78778_Visit-5	Luteal	Luteal	23	4.0999999046	Negative	0	Negative	Absent	143188998.1	Eligible	Eligible	Eligible	Gmcsf	1.0199999809	In	1437	CSF2	NA	0.028569125181598785	CVL	Luminex (or other bead-based)	Published	BCA	Days since LMP - their phase
Kyongo-2012	78778	6	Ptid-78778_Visit-6	Follicular	Follicular	23	3.5999999046	Negative	0	Negative	Absent	162296250.5	Eligible	Eligible	Eligible	Gmcsf	0.4050000012	Below	1437	CSF2	NA	-1.3040061826154479	CVL	Luminex (or other bead-based)	Published	BCA	Days since LMP - their phase
Kyongo-2012	78955	2	Ptid-78955_Visit-2	Follicular	Follicular	25	4.0999999046	Negative	0	Negative	Moderate	143856257.20000002	Eligible	Eligible	Eligible	Gmcsf	0.4050000012	Below	1437	CSF2	NA	-1.3040061826154479	CVL	Luminex (or other bead-based)	Published	BCA	Days since LMP - their phase
Kyongo-2012	78955	3	Ptid-78955_Visit-3	Luteal	Luteal	25	3.5999999046	Negative	0	Negative	Moderate	224123746.2	Eligible	Eligible	Eligible	Gmcsf	0.4050000012	Below	1437	CSF2	NA	-1.3040061826154479	CVL	Luminex (or other bead-based)	Published	BCA	Days since LMP - their phase
Kyongo-2012	78955	4	Ptid-78955_Visit-4	Follicular	Follicular	25	4.0999999046	Negative	0	Negative	Moderate	152995005.20000002	Eligible	Eligible	Eligible	Gmcsf	0.4050000012	Below	1437	CSF2	NA	-1.3040061826154479	CVL	Luminex (or other bead-based)	Published	BCA	Days since LMP - their phase
Kyongo-2012	78955	5	Ptid-78955_Visit-5	Luteal	Luteal	25	4.0999999046	Negative	0	Negative	Moderate	270029991.9	Eligible	Eligible	Eligible	Gmcsf	0.4050000012	Below	1437	CSF2	NA	-1.3040061826154479	CVL	Luminex (or other bead-based)	Published	BCA	Days since LMP - their phase
Kyongo-2012	78955	6	Ptid-78955_Visit-6	Follicular	Follicular	25	3.5999999046	Negative	0	Negative	Moderate	274133741.9	Eligible	Eligible	Eligible	Gmcsf	0.4050000012	Below	1437	CSF2	NA	-1.3040061826154479	CVL	Luminex (or other bead-based)	Published	BCA	Days since LMP - their phase
Kyongo-2012	81140	2	Ptid-81140_Visit-2	Follicular	Follicular	26	3.5999999046	Negative	0	Negative	Moderate	400014996.5	Eligible	Eligible	Eligible	Gmcsf	0.9700000286	In	1437	CSF2	NA	-0.04394330505040364	CVL	Luminex (or other bead-based)	Published	BCA	Days since LMP - their phase
Kyongo-2012	81140	3	Ptid-81140_Visit-3	Luteal	Luteal	26	3.5999999046	Negative	0	Negative	Moderate	205392494.79999998	Eligible	Eligible	Eligible	Gmcsf	1.0499999523	In	1437	CSF2	NA	0.07038926235182187	CVL	Luminex (or other bead-based)	Published	BCA	Days since LMP - their phase
Kyongo-2012	81140	4	Ptid-81140_Visit-4	Follicular	Follicular	26	3.5999999046	Negative	0	Negative	Moderate	239626243.7	Eligible	Eligible	Eligible	Gmcsf	0.9700000286	In	1437	CSF2	NA	-0.04394330505040364	CVL	Luminex (or other bead-based)	Published	BCA	Days since LMP - their phase
Kyongo-2012	81140	5	Ptid-81140_Visit-5	Luteal	Luteal	26	3.5999999046	Negative	0	Negative	Moderate	162262499.3	Eligible	Eligible	Eligible	Gmcsf	0.8999999762	In	1437	CSF2	NA	-0.15200313159631926	CVL	Luminex (or other bead-based)	Published	BCA	Days since LMP - their phase
Kyongo-2012	81140	6	Ptid-81140_Visit-6	Follicular	Follicular	26	3.5999999046	Negative	0	Negative	Moderate	182012498.4	Eligible	Eligible	Eligible	Gmcsf	0.8999999762	In	1437	CSF2	NA	-0.15200313159631926	CVL	Luminex (or other bead-based)	Published	BCA	Days since LMP - their phase
Kyongo-2012	82143	2	Ptid-82143_Visit-2	Follicular	Follicular	27	4.0999999046	Negative	0	Negative	Absent	350670009.90000004	Eligible	Eligible	Eligible	Gmcsf	0.4050000012	Below	1437	CSF2	NA	-1.3040061826154479	CVL	Luminex (or other bead-based)	Published	BCA	Days since LMP - their phase
Kyongo-2012	82143	3	Ptid-82143_Visit-3	Luteal	Luteal	27	3.5999999046	Negative	0	Positive	Absent	80193497.2	Eligible	Eligible	Eligible	Gmcsf	0.4050000012	Below	1437	CSF2	NA	-1.3040061826154479	CVL	Luminex (or other bead-based)	Published	BCA	Days since LMP - their phase
Kyongo-2012	82143	4	Ptid-82143_Visit-4	Follicular	Follicular	27	6.0999999046	Intermediate	6	Negative	Absent	174739003.2	Eligible	Eligible	Eligible	Gmcsf	0.4050000012	Below	1437	CSF2	NA	-1.3040061826154479	CVL	Luminex (or other bead-based)	Published	BCA	Days since LMP - their phase
Kyongo-2012	82143	5	Ptid-82143_Visit-5	Luteal	Luteal	27	4.0999999046	Negative	0	Negative	Absent	144008994.10000002	Eligible	Eligible	Eligible	Gmcsf	0.4050000012	Below	1437	CSF2	NA	-1.3040061826154479	CVL	Luminex (or other bead-based)	Published	BCA	Days since LMP - their phase
Kyongo-2012	82143	6	Ptid-82143_Visit-6	Follicular	Follicular	27	4.0999999046	Negative	0	Negative	Absent	169891506.4	Eligible	Eligible	Eligible	Gmcsf	0.4050000012	Below	1437	CSF2	NA	-1.3040061826154479	CVL	Luminex (or other bead-based)	Published	BCA	Days since LMP - their phase
Kyongo-2012	85007	2	Ptid-85007_Visit-2	Follicular	Follicular	30	3.5999999046	Negative	0	Negative	Absent	166847497.2	Eligible	Eligible	Eligible	Gmcsf	2.0699999332	In	1437	CSF2	NA	1.0496307211680642	CVL	Luminex (or other bead-based)	Published	BCA	Days since LMP - their phase
Kyongo-2012	85007	3	Ptid-85007_Visit-3	Luteal	Luteal	30	3.5999999046	Negative	0	Negative	Absent	222755998.39999998	Eligible	Eligible	Eligible	Gmcsf	1.1299999952	In	1437	CSF2	NA	0.1763227665122008	CVL	Luminex (or other bead-based)	Published	BCA	Days since LMP - their phase
Kyongo-2012	85007	4	Ptid-85007_Visit-4	Follicular	Follicular	30	3.5999999046	Negative	0	Negative	Absent	121734499.9	Eligible	Eligible	Eligible	Gmcsf	0.3899999857	Below	1437	CSF2	NA	-1.3584540238112954	CVL	Luminex (or other bead-based)	Published	BCA	Days since LMP - their phase
Kyongo-2012	85007	5	Ptid-85007_Visit-5	Luteal	Luteal	30	4.0999999046	Negative	0	Negative	Absent	105640500.8	Eligible	Eligible	Eligible	Gmcsf	0.3899999857	Below	1437	CSF2	NA	-1.3584540238112954	CVL	Luminex (or other bead-based)	Published	BCA	Days since LMP - their phase
Kyongo-2012	85007	6	Ptid-85007_Visit-6	Follicular	Follicular	30	3.5999999046	Negative	0	Negative	Absent	144860997.8	Eligible	Eligible	Eligible	Gmcsf	0.3899999857	Below	1437	CSF2	NA	-1.3584540238112954	CVL	Luminex (or other bead-based)	Published	BCA	Days since LMP - their phase
Kyongo-2012	96588	3	Ptid-96588_Visit-3	Luteal	Luteal	27	3.5999999046	Negative	0	Negative	Small	669098734.9000001	Eligible	Eligible	Eligible	Gmcsf	1.0900000334	In	1437	CSF2	NA	0.12432817920955355	CVL	Luminex (or other bead-based)	Published	BCA	Days since LMP - their phase
Kyongo-2012	96588	4	Ptid-96588_Visit-4	Follicular	Follicular	27	3.5999999046	Negative	0	Negative	Small	482297509.9	Eligible	Eligible	Eligible	Gmcsf	0.9700000286	In	1437	CSF2	NA	-0.04394330505040364	CVL	Luminex (or other bead-based)	Published	BCA	Days since LMP - their phase
Kyongo-2012	96588	5	Ptid-96588_Visit-5	Luteal	Luteal	27	3.5999999046	Negative	0	Negative	Small	786723732.9	Eligible	Eligible	Eligible	Gmcsf	0.3899999857	Below	1437	CSF2	NA	-1.3584540238112954	CVL	Luminex (or other bead-based)	Published	BCA	Days since LMP - their phase
Kyongo-2012	96588	6	Ptid-96588_Visit-6	Follicular	Follicular	27	3.5999999046	Negative	0	Negative	Small	412894994	Eligible	Eligible	Eligible	Gmcsf	1.5900000334	In	1437	CSF2	NA	0.6690267958152997	CVL	Luminex (or other bead-based)	Published	BCA	Days since LMP - their phase
Kyongo-2012	1783	2	Ptid-1783_Visit-2	Follicular	Follicular	25	3.5999999046	Negative	0	Negative	Small	413672506.8	Eligible	Eligible	Eligible	Ip10	1979.0500488	In	3627	CXCL10	NA	10.950592382263553	CVL	Luminex (or other bead-based)	Published	BCA	Days since LMP - their phase
Kyongo-2012	1783	3	Ptid-1783_Visit-3	Luteal	Luteal	25	3.5999999046	Negative	0	Negative	Small	865942478.2	Eligible	Eligible	Eligible	Ip10	3865.8400879	In	3627	CXCL10	NA	11.916566245758785	CVL	Luminex (or other bead-based)	Published	BCA	Days since LMP - their phase
Kyongo-2012	1783	4	Ptid-1783_Visit-4	Follicular	Follicular	25	4.0999999046	Negative	0	Positive	Small	2084622383.1000001	Eligible	Eligible	Eligible	Ip10	24659.050781	In	3627	CXCL10	NA	14.589829645636472	CVL	Luminex (or other bead-based)	Published	BCA	Days since LMP - their phase
Kyongo-2012	1783	5	Ptid-1783_Visit-5	Luteal	Luteal	25	3.5999999046	Negative	0	Negative	Small	638437509.5	Eligible	Eligible	Eligible	Ip10	1846.2800293	In	3627	CXCL10	NA	10.850405670930348	CVL	Luminex (or other bead-based)	Published	BCA	Days since LMP - their phase
Kyongo-2012	1783	6	Ptid-1783_Visit-6	Follicular	Follicular	25	4.0999999046	Negative	0	Negative	Small	1136494994.2	Eligible	Eligible	Eligible	Ip10	4286.7998047	In	3627	CXCL10	NA	12.065685328943067	CVL	Luminex (or other bead-based)	Published	BCA	Days since LMP - their phase
Kyongo-2012	3545	3	Ptid-3545_Visit-3	Luteal	Luteal	28	3.5999999046	Negative	0	Negative	Small	237701252.10000002	Eligible	Eligible	Eligible	Ip10	47.060001373	In	3627	CXCL10	NA	5.556429457540951	CVL	Luminex (or other bead-based)	Published	BCA	Days since LMP - their phase
Kyongo-2012	3545	4	Ptid-3545_Visit-4	Follicular	Follicular	28	3.5999999046	Negative	0	Positive	Small	144215494.4	Eligible	Eligible	Eligible	Ip10	340.04000854	In	3627	CXCL10	NA	8.409560691215617	CVL	Luminex (or other bead-based)	Published	BCA	Days since LMP - their phase
Kyongo-2012	3545	5	Ptid-3545_Visit-5	Luteal	Luteal	28	3.5999999046	Negative	0	Positive	Small	204555004.79999998	Eligible	Eligible	Eligible	Ip10	396.22000122	In	3627	CXCL10	NA	8.630157899211047	CVL	Luminex (or other bead-based)	Published	BCA	Days since LMP - their phase
Kyongo-2012	3545	6	Ptid-3545_Visit-6	Follicular	Follicular	28	3.5999999046	Negative	0	Negative	Small	237787500	Eligible	Eligible	Eligible	Ip10	400.44000244	In	3627	CXCL10	NA	8.64544229091952	CVL	Luminex (or other bead-based)	Published	BCA	Days since LMP - their phase
Kyongo-2012	8595	2	Ptid-8595_Visit-2	Follicular	Follicular	27	3.5999999046	Negative	0	Negative	Small	270139992.2	Eligible	Eligible	Eligible	Ip10	425.73999023	In	3627	CXCL10	NA	8.73382880020631	CVL	Luminex (or other bead-based)	Published	BCA	Days since LMP - their phase
Kyongo-2012	8595	3	Ptid-8595_Visit-3	Luteal	Luteal	27	3.5999999046	Negative	0	Negative	Small	169398754.79999998	Eligible	Eligible	Eligible	Ip10	769.27001953	In	3627	CXCL10	NA	9.587346273605997	CVL	Luminex (or other bead-based)	Published	BCA	Days since LMP - their phase
Kyongo-2012	8595	4	Ptid-8595_Visit-4	Follicular	Follicular	27	3.5999999046	Negative	0	Negative	Small	172406002.9	Eligible	Eligible	Eligible	Ip10	250.22999573	In	3627	CXCL10	NA	7.967110929306793	CVL	Luminex (or other bead-based)	Published	BCA	Days since LMP - their phase
Kyongo-2012	8595	5	Ptid-8595_Visit-5	Luteal	Luteal	27	3.5999999046	Negative	0	Negative	Small	147577494.4	Eligible	Eligible	Eligible	Ip10	484.38000488	In	3627	CXCL10	NA	8.919995501842775	CVL	Luminex (or other bead-based)	Published	BCA	Days since LMP - their phase
Kyongo-2012	8595	6	Ptid-8595_Visit-6	Follicular	Follicular	27	3.5999999046	Negative	0	Negative	Small	249421000.5	Eligible	Eligible	Eligible	Ip10	219.83999634	In	3627	CXCL10	NA	7.780310075024707	CVL	Luminex (or other bead-based)	Published	BCA	Days since LMP - their phase
Kyongo-2012	9638	3	Ptid-9638_Visit-3	Luteal	Luteal	25	4.0999999046	Negative	0	Negative	Small	664802491.7	Eligible	Eligible	Eligible	Ip10	2361.1201172	In	3627	CXCL10	NA	11.205255722281475	CVL	Luminex (or other bead-based)	Published	BCA	Days since LMP - their phase
Kyongo-2012	9638	4	Ptid-9638_Visit-4	Follicular	Follicular	25	3.5999999046	Negative	0	Positive	Small	327337503.40000004	Eligible	Eligible	Eligible	Ip10	446.55999756	In	3627	CXCL10	NA	8.802710211408469	CVL	Luminex (or other bead-based)	Published	BCA	Days since LMP - their phase
Kyongo-2012	9638	5	Ptid-9638_Visit-5	Luteal	Luteal	25	3.5999999046	Negative	0	Negative	Small	450430005.79999995	Eligible	Eligible	Eligible	Ip10	578.10998535	In	3627	CXCL10	NA	9.175200181158255	CVL	Luminex (or other bead-based)	Published	BCA	Days since LMP - their phase
Kyongo-2012	9638	6	Ptid-9638_Visit-6	Follicular	Follicular	25	3.5999999046	Negative	0	Positive	Small	209839001.29999998	Eligible	Eligible	Eligible	Ip10	711.7199707	In	3627	CXCL10	NA	9.475165908004104	CVL	Luminex (or other bead-based)	Published	BCA	Days since LMP - their phase
Kyongo-2012	18477	2	Ptid-18477_Visit-2	Follicular	Follicular	NA	NA	NA	NA	NA	NA	NA	Eligible	Eligible	Ineligible - missing co-variate information	Ip10	233.86000061	In	3627	CXCL10	NA	7.869501314156801	CVL	Luminex (or other bead-based)	Published	BCA	Days since LMP - their phase
Kyongo-2012	19566	2	Ptid-19566_Visit-2	Follicular	Follicular	29	3.5999999046	Negative	0	Negative	Absent	118045002.2	Eligible	Eligible	Eligible	Ip10	264.41000366	In	3627	CXCL10	NA	8.046632950423868	CVL	Luminex (or other bead-based)	Published	BCA	Days since LMP - their phase
Kyongo-2012	19566	3	Ptid-19566_Visit-3	Luteal	Luteal	29	3.5999999046	Negative	0	Negative	Absent	166321501.1	Eligible	Eligible	Eligible	Ip10	145.52000427	In	3627	CXCL10	NA	7.185073680209827	CVL	Luminex (or other bead-based)	Published	BCA	Days since LMP - their phase
Kyongo-2012	19566	4	Ptid-19566_Visit-4	Follicular	Follicular	29	3.5999999046	Negative	0	Negative	Absent	147937506.4	Eligible	Eligible	Eligible	Ip10	350.3999939	In	3627	CXCL10	NA	8.4528589395984	CVL	Luminex (or other bead-based)	Published	BCA	Days since LMP - their phase
Kyongo-2012	19566	5	Ptid-19566_Visit-5	Luteal	Luteal	29	3.5999999046	Negative	0	Negative	Absent	106233999.10000001	Eligible	Eligible	Eligible	Ip10	280.97000122	In	3627	CXCL10	NA	8.134272293881136	CVL	Luminex (or other bead-based)	Published	BCA	Days since LMP - their phase
Kyongo-2012	19566	6	Ptid-19566_Visit-6	Follicular	Follicular	29	3.5999999046	Negative	0	Negative	Absent	188815996.1	Eligible	Eligible	Eligible	Ip10	387.32998657	In	3627	CXCL10	NA	8.597419386987012	CVL	Luminex (or other bead-based)	Published	BCA	Days since LMP - their phase
Kyongo-2012	20155	3	Ptid-20155_Visit-3	Luteal	Luteal	25	3.5999999046	Negative	0	Negative	Moderate	419679999.4	Eligible	Eligible	Eligible	Ip10	268.05999756	In	3627	CXCL10	NA	8.066412132602432	CVL	Luminex (or other bead-based)	Published	BCA	Days since LMP - their phase
Kyongo-2012	20155	4	Ptid-20155_Visit-4	Follicular	Follicular	25	4.0999999046	Negative	0	Negative	Moderate	169852495.20000002	Eligible	Eligible	Eligible	Ip10	62.220001221	In	3627	CXCL10	NA	5.959306518070981	CVL	Luminex (or other bead-based)	Published	BCA	Days since LMP - their phase
Kyongo-2012	20155	5	Ptid-20155_Visit-5	Luteal	Luteal	25	3.5999999046	Negative	0	Negative	Moderate	152100503.4	Eligible	Eligible	Eligible	Ip10	123.37999725	In	3627	CXCL10	NA	6.946964708999766	CVL	Luminex (or other bead-based)	Published	BCA	Days since LMP - their phase
Kyongo-2012	20155	6	Ptid-20155_Visit-6	Follicular	Follicular	25	3.5999999046	Negative	0	Negative	Moderate	170248001.79999998	Eligible	Eligible	Eligible	Ip10	75.599998474	In	3627	CXCL10	NA	6.240314300212644	CVL	Luminex (or other bead-based)	Published	BCA	Days since LMP - their phase
Kyongo-2012	25852	3	Ptid-25852_Visit-3	Luteal	Luteal	26	3.5999999046	Negative	0	Negative	Absent	76700002	Eligible	Eligible	Eligible	Ip10	101.19999695	In	3627	CXCL10	NA	6.661065436326513	CVL	Luminex (or other bead-based)	Published	BCA	Days since LMP - their phase
Kyongo-2012	25852	4	Ptid-25852_Visit-4	Follicular	Follicular	26	3.5999999046	Negative	0	Negative	Absent	172545000.9	Eligible	Eligible	Eligible	Ip10	185.55000305	In	3627	CXCL10	NA	7.535664214524633	CVL	Luminex (or other bead-based)	Published	BCA	Days since LMP - their phase
Kyongo-2012	25852	5	Ptid-25852_Visit-5	Luteal	Luteal	26	3.5999999046	Negative	0	Negative	Absent	119216248.4	Eligible	Eligible	Eligible	Ip10	655.51000977	In	3627	CXCL10	NA	9.356474000634082	CVL	Luminex (or other bead-based)	Published	BCA	Days since LMP - their phase
Kyongo-2012	25852	6	Ptid-25852_Visit-6	Follicular	Follicular	26	3.5999999046	Negative	0	Negative	Absent	12335999.9	Eligible	Eligible	Eligible	Ip10	141.00999451	In	3627	CXCL10	NA	7.1396536113988285	CVL	Luminex (or other bead-based)	Published	BCA	Days since LMP - their phase
Kyongo-2012	26945	2	Ptid-26945_Visit-2	Follicular	Follicular	25	3.5999999046	Negative	0	Negative	Large	379627496	Eligible	Eligible	Eligible	Ip10	127.44000244	In	3627	CXCL10	NA	6.993674389372806	CVL	Luminex (or other bead-based)	Published	BCA	Days since LMP - their phase
Kyongo-2012	26945	3	Ptid-26945_Visit-3	Luteal	Luteal	25	3.5999999046	Negative	0	Negative	Large	109670996.69999999	Eligible	Eligible	Eligible	Ip10	64.580001831	In	3627	CXCL10	NA	6.013015576743167	CVL	Luminex (or other bead-based)	Published	BCA	Days since LMP - their phase
Kyongo-2012	26945	4	Ptid-26945_Visit-4	Follicular	Follicular	25	3.5999999046	Negative	0	Negative	Large	147404998.5	Eligible	Eligible	Eligible	Ip10	50.509998322	In	3627	CXCL10	NA	5.658497088728497	CVL	Luminex (or other bead-based)	Published	BCA	Days since LMP - their phase
Kyongo-2012	26945	5	Ptid-26945_Visit-5	Luteal	Luteal	25	3.5999999046	Negative	0	Negative	Large	287003487.3	Eligible	Eligible	Eligible	Ip10	139.66000366	In	3627	CXCL10	NA	7.125775105417505	CVL	Luminex (or other bead-based)	Published	BCA	Days since LMP - their phase
Kyongo-2012	26945	6	Ptid-26945_Visit-6	Follicular	Follicular	25	3.5999999046	Negative	0	Negative	Large	109764501.5	Eligible	Eligible	Eligible	Ip10	32.340000153	In	3627	CXCL10	NA	5.015247780524303	CVL	Luminex (or other bead-based)	Published	BCA	Days since LMP - their phase
Kyongo-2012	38802	2	Ptid-38802_Visit-2	Follicular	Follicular	25	3.5999999046	Negative	0	Negative	Small	533966243.29999995	Eligible	Eligible	Eligible	Ip10	193.61999512	In	3627	CXCL10	NA	7.597084137071676	CVL	Luminex (or other bead-based)	Published	BCA	Days since LMP - their phase
Kyongo-2012	38802	3	Ptid-38802_Visit-3	Luteal	Luteal	25	3.5999999046	Negative	0	Negative	Small	355699986.2	Eligible	Eligible	Eligible	Ip10	146.8999939	In	3627	CXCL10	NA	7.198690525761226	CVL	Luminex (or other bead-based)	Published	BCA	Days since LMP - their phase
Kyongo-2012	38802	4	Ptid-38802_Visit-4	Follicular	Follicular	25	4.0999999046	Intermediate	4	Positive	Small	340901255.6	Eligible	Eligible	Eligible	Ip10	1305.9000244	In	3627	CXCL10	NA	10.350828737577631	CVL	Luminex (or other bead-based)	Published	BCA	Days since LMP - their phase
Kyongo-2012	38802	5	Ptid-38802_Visit-5	Luteal	Luteal	25	3.5999999046	Negative	0	Negative	Small	710617482.7	Eligible	Eligible	Eligible	Ip10	2130.1101074	In	3627	CXCL10	NA	11.0567122913077	CVL	Luminex (or other bead-based)	Published	BCA	Days since LMP - their phase
Kyongo-2012	38802	6	Ptid-38802_Visit-6	Follicular	Follicular	25	3.5999999046	Negative	0	Negative	Small	663803756.1999999	Eligible	Eligible	Eligible	Ip10	450.20001221	In	3627	CXCL10	NA	8.814422285694528	CVL	Luminex (or other bead-based)	Published	BCA	Days since LMP - their phase
Kyongo-2012	41577	3	Ptid-41577_Visit-3	Luteal	Luteal	31	4.0999999046	Negative	0	Negative	Moderate	167155504.2	Eligible	Eligible	Eligible	Ip10	328.67999268	In	3627	CXCL10	NA	8.36053982952169	CVL	Luminex (or other bead-based)	Published	BCA	Days since LMP - their phase
Kyongo-2012	41577	4	Ptid-41577_Visit-4	Follicular	Follicular	31	3.5999999046	Negative	0	Negative	Moderate	259053736.9	Eligible	Eligible	Eligible	Ip10	287.5	In	3627	CXCL10	NA	8.167418145831737	CVL	Luminex (or other bead-based)	Published	BCA	Days since LMP - their phase
Kyongo-2012	41577	5	Ptid-41577_Visit-5	Luteal	Luteal	31	4.0999999046	Negative	0	Negative	Moderate	159253493	Eligible	Eligible	Eligible	Ip10	152.67999268	In	3627	CXCL10	NA	7.25436721227311	CVL	Luminex (or other bead-based)	Published	BCA	Days since LMP - their phase
Kyongo-2012	42082	2	Ptid-42082_Visit-2	Follicular	Follicular	27	4.0999999046	Negative	0	Negative	Moderate	210282504.6	Eligible	Eligible	Eligible	Ip10	523.86999512	In	3627	CXCL10	NA	9.033065023167035	CVL	Luminex (or other bead-based)	Published	BCA	Days since LMP - their phase
Kyongo-2012	42082	3	Ptid-42082_Visit-3	Luteal	Luteal	27	3.5999999046	Negative	0	Negative	Moderate	124032497.39999999	Eligible	Eligible	Eligible	Ip10	22.790000916	In	3627	CXCL10	NA	4.51032907747691	CVL	Luminex (or other bead-based)	Published	BCA	Days since LMP - their phase
Kyongo-2012	42082	4	Ptid-42082_Visit-4	Follicular	Follicular	27	3.5999999046	Negative	0	Negative	Moderate	105200499.3	Eligible	Eligible	Eligible	Ip10	120.08000183	In	3627	CXCL10	NA	6.907852093832405	CVL	Luminex (or other bead-based)	Published	BCA	Days since LMP - their phase
Kyongo-2012	42082	5	Ptid-42082_Visit-5	Luteal	Luteal	27	4.0999999046	Negative	0	Negative	Moderate	100719496.6	Eligible	Eligible	Eligible	Ip10	147.74000549	In	3627	CXCL10	NA	7.206916726148965	CVL	Luminex (or other bead-based)	Published	BCA	Days since LMP - their phase
Kyongo-2012	42082	6	Ptid-42082_Visit-6	Follicular	Follicular	27	3.5999999046	Negative	0	Negative	Moderate	157914996.10000002	Eligible	Eligible	Eligible	Ip10	84	In	3627	CXCL10	NA	6.392317422778761	CVL	Luminex (or other bead-based)	Published	BCA	Days since LMP - their phase
Kyongo-2012	44740	2	Ptid-44740_Visit-2	Follicular	Follicular	38	4.0999999046	Negative	0	Negative	Moderate	219822496.2	Eligible	Eligible	Eligible	Ip10	265.64001465	In	3627	CXCL10	NA	8.053328673014171	CVL	Luminex (or other bead-based)	Published	BCA	Days since LMP - their phase
Kyongo-2012	44740	3	Ptid-44740_Visit-3	Luteal	Luteal	38	3.5999999046	Negative	0	Negative	Moderate	96422500.9	Eligible	Eligible	Eligible	Ip10	33.799999237	In	3627	CXCL10	NA	5.078951308827475	CVL	Luminex (or other bead-based)	Published	BCA	Days since LMP - their phase
Kyongo-2012	44740	4	Ptid-44740_Visit-4	Follicular	Follicular	38	4.0999999046	Negative	0	Negative	Moderate	104886248.7	Eligible	Eligible	Eligible	Ip10	193.61999512	In	3627	CXCL10	NA	7.597084137071676	CVL	Luminex (or other bead-based)	Published	BCA	Days since LMP - their phase
Kyongo-2012	44740	5	Ptid-44740_Visit-5	Luteal	Luteal	38	3.5999999046	Negative	1	Negative	Moderate	139932498.3	Eligible	Eligible	Eligible	Ip10	411.70999146	In	3627	CXCL10	NA	8.685484650469085	CVL	Luminex (or other bead-based)	Published	BCA	Days since LMP - their phase
Kyongo-2012	44740	6	Ptid-44740_Visit-6	Follicular	Follicular	38	4.0999999046	Negative	0	Negative	Moderate	85735000.69999999	Eligible	Eligible	Eligible	Ip10	217.13000488	In	3627	CXCL10	NA	7.76241529343619	CVL	Luminex (or other bead-based)	Published	BCA	Days since LMP - their phase
Kyongo-2012	49782	2	Ptid-49782_Visit-2	Follicular	Follicular	34	4.0999999046	Negative	3	Negative	Absent	42157501	Eligible	Eligible	Eligible	Ip10	12.229999542	In	3627	CXCL10	NA	3.612352444725324	CVL	Luminex (or other bead-based)	Published	BCA	Days since LMP - their phase
Kyongo-2012	49782	4	Ptid-49782_Visit-4	Follicular	Follicular	34	3.5999999046	NA	NA	Negative	Absent	158303752.5	Eligible	Eligible	Ineligible - missing co-variate information	Ip10	250.6000061	In	3627	CXCL10	NA	7.969242639551974	CVL	Luminex (or other bead-based)	Published	BCA	Days since LMP - their phase
Kyongo-2012	49782	5	Ptid-49782_Visit-5	Luteal	Luteal	34	3.5999999046	Negative	1	Negative	Absent	161061257.1	Eligible	Eligible	Eligible	Ip10	267.1499939	In	3627	CXCL10	NA	8.06150617399347	CVL	Luminex (or other bead-based)	Published	BCA	Days since LMP - their phase
Kyongo-2012	49782	6	Ptid-49782_Visit-6	Follicular	Follicular	34	3.5999999046	NA	NA	Negative	Absent	54101001.5	Eligible	Eligible	Ineligible - missing co-variate information	Ip10	57.560001373	In	3627	CXCL10	NA	5.846994721378712	CVL	Luminex (or other bead-based)	Published	BCA	Days since LMP - their phase
Kyongo-2012	49913	2	Ptid-49913_Visit-2	Follicular	Follicular	23	4.0999999046	Negative	0	Negative	Small	435889989.09999996	Eligible	Eligible	Eligible	Ip10	954.10998535	In	3627	CXCL10	NA	9.898011772748687	CVL	Luminex (or other bead-based)	Published	BCA	Days since LMP - their phase
Kyongo-2012	49913	3	Ptid-49913_Visit-3	Luteal	Luteal	23	4.0999999046	Negative	1	Negative	Small	176228001.7	Eligible	Eligible	Eligible	Ip10	129.41999817	In	3627	CXCL10	NA	7.015916751707164	CVL	Luminex (or other bead-based)	Published	BCA	Days since LMP - their phase
Kyongo-2012	49913	4	Ptid-49913_Visit-4	Follicular	Follicular	23	4.0999999046	Negative	0	Negative	Small	139398500.3	Eligible	Eligible	Eligible	Ip10	105.66999817	In	3627	CXCL10	NA	6.723422014600311	CVL	Luminex (or other bead-based)	Published	BCA	Days since LMP - their phase
Kyongo-2012	49913	5	Ptid-49913_Visit-5	Luteal	Luteal	23	4.0999999046	Negative	0	Negative	Small	191259995.1	Eligible	Eligible	Eligible	Ip10	170.94000244	In	3627	CXCL10	NA	7.417346237863332	CVL	Luminex (or other bead-based)	Published	BCA	Days since LMP - their phase
Kyongo-2012	49913	6	Ptid-49913_Visit-6	Follicular	Follicular	23	4.0999999046	Negative	0	Negative	Small	122422501.39999999	Eligible	Eligible	Eligible	Ip10	105.66999817	In	3627	CXCL10	NA	6.723422014600311	CVL	Luminex (or other bead-based)	Published	BCA	Days since LMP - their phase
Kyongo-2012	54310	2	Ptid-54310_Visit-2	Follicular	Follicular	25	4.0999999046	Negative	0	Negative	Moderate	116124503.3	Eligible	Eligible	Eligible	Ip10	133.63000488	In	3627	CXCL10	NA	7.062100172372229	CVL	Luminex (or other bead-based)	Published	BCA	Days since LMP - their phase
Kyongo-2012	54310	3	Ptid-54310_Visit-3	Luteal	Luteal	25	3.5999999046	Negative	0	Negative	Moderate	183906257.20000002	Eligible	Eligible	Eligible	Ip10	153.77999878	In	3627	CXCL10	NA	7.264724062792515	CVL	Luminex (or other bead-based)	Published	BCA	Days since LMP - their phase
Kyongo-2012	54310	4	Ptid-54310_Visit-4	Follicular	Follicular	25	3.5999999046	Negative	0	Negative	Moderate	121628999.7	Eligible	Eligible	Eligible	Ip10	45.11000061	In	3627	CXCL10	NA	5.495375400453473	CVL	Luminex (or other bead-based)	Published	BCA	Days since LMP - their phase
Kyongo-2012	54310	5	Ptid-54310_Visit-5	Luteal	Luteal	25	3.5999999046	Negative	0	Negative	Moderate	112062498.9	Eligible	Eligible	Eligible	Ip10	43.099998474	In	3627	CXCL10	NA	5.429615913121627	CVL	Luminex (or other bead-based)	Published	BCA	Days since LMP - their phase
Kyongo-2012	54310	6	Ptid-54310_Visit-6	Follicular	Follicular	25	3.5999999046	Negative	0	Negative	Moderate	115769997.2	Eligible	Eligible	Eligible	Ip10	48.979999542	In	3627	CXCL10	NA	5.614120855298965	CVL	Luminex (or other bead-based)	Published	BCA	Days since LMP - their phase
Kyongo-2012	55420	2	Ptid-55420_Visit-2	Follicular	Follicular	26	4.0999999046	Negative	0	Negative	Moderate	170192495	Eligible	Eligible	Eligible	Ip10	155.78999329	In	3627	CXCL10	NA	7.283458758896195	CVL	Luminex (or other bead-based)	Published	BCA	Days since LMP - their phase
Kyongo-2012	55420	3	Ptid-55420_Visit-3	Luteal	Luteal	26	3.5999999046	Negative	1	Negative	Moderate	181883499	Eligible	Eligible	Eligible	Ip10	220.28999329	In	3627	CXCL10	NA	7.78326015163703	CVL	Luminex (or other bead-based)	Published	BCA	Days since LMP - their phase
Kyongo-2012	55420	4	Ptid-55420_Visit-4	Follicular	Follicular	26	4.0999999046	Negative	0	Negative	Moderate	114380501.2	Eligible	Eligible	Eligible	Ip10	476.85998535	In	3627	CXCL10	NA	8.89742191702545	CVL	Luminex (or other bead-based)	Published	BCA	Days since LMP - their phase
Kyongo-2012	55420	5	Ptid-55420_Visit-5	Luteal	Luteal	26	3.5999999046	Negative	0	Negative	Moderate	129708006.99999999	Eligible	Eligible	Eligible	Ip10	68.800003052	In	3627	CXCL10	NA	6.104336723813357	CVL	Luminex (or other bead-based)	Published	BCA	Days since LMP - their phase
Kyongo-2012	55420	6	Ptid-55420_Visit-6	Follicular	Follicular	26	4.0999999046	Negative	0	Negative	Moderate	137962997	Eligible	Eligible	Eligible	Ip10	129.99000549	In	3627	CXCL10	NA	7.022256893149107	CVL	Luminex (or other bead-based)	Published	BCA	Days since LMP - their phase
Kyongo-2012	57909	2	Ptid-57909_Visit-2	Follicular	Follicular	22	4.0999999046	Negative	0	Negative	Moderate	272332012.7	Eligible	Eligible	Eligible	Ip10	216.22999573	In	3627	CXCL10	NA	7.756422859420909	CVL	Luminex (or other bead-based)	Published	BCA	Days since LMP - their phase
Kyongo-2012	57909	3	Ptid-57909_Visit-3	Luteal	Luteal	22	3.5999999046	Negative	0	Negative	Moderate	298115491.9	Eligible	Eligible	Eligible	Ip10	129.41999817	In	3627	CXCL10	NA	7.015916751707164	CVL	Luminex (or other bead-based)	Published	BCA	Days since LMP - their phase
Kyongo-2012	57909	4	Ptid-57909_Visit-4	Follicular	Follicular	22	4.0999999046	Negative	0	Negative	Moderate	119683496.7	Eligible	Eligible	Eligible	Ip10	156.82000732	In	3627	CXCL10	NA	7.292965822059368	CVL	Luminex (or other bead-based)	Published	BCA	Days since LMP - their phase
Kyongo-2012	57909	5	Ptid-57909_Visit-5	Luteal	Luteal	22	3.5999999046	Negative	0	Negative	Moderate	134394004.9	Eligible	Eligible	Eligible	Ip10	229.66000366	In	3627	CXCL10	NA	7.843355816426743	CVL	Luminex (or other bead-based)	Published	BCA	Days since LMP - their phase
Kyongo-2012	62419	3	Ptid-62419_Visit-3	Luteal	Luteal	33	3.5999999046	Negative	0	Negative	Absent	333925008.79999995	Eligible	Eligible	Eligible	Ip10	294.63000488	In	3627	CXCL10	NA	8.202760550519505	CVL	Luminex (or other bead-based)	Published	BCA	Days since LMP - their phase
Kyongo-2012	62419	4	Ptid-62419_Visit-4	Follicular	Follicular	33	3.5999999046	Negative	0	Negative	Absent	134472504.29999998	Eligible	Eligible	Eligible	Ip10	295.07998657	In	3627	CXCL10	NA	8.204962264881017	CVL	Luminex (or other bead-based)	Published	BCA	Days since LMP - their phase
Kyongo-2012	62419	5	Ptid-62419_Visit-5	Luteal	Luteal	33	3.5999999046	Negative	0	Negative	Absent	125946506.9	Eligible	Eligible	Eligible	Ip10	188.86999512	In	3627	CXCL10	NA	7.561249715588528	CVL	Luminex (or other bead-based)	Published	BCA	Days since LMP - their phase
Kyongo-2012	62419	6	Ptid-62419_Visit-6	Follicular	Follicular	33	3.5999999046	Negative	0	Negative	Absent	124026000.5	Eligible	Eligible	Eligible	Ip10	181.74000549	In	3627	CXCL10	NA	7.50573221732272	CVL	Luminex (or other bead-based)	Published	BCA	Days since LMP - their phase
Kyongo-2012	62476	2	Ptid-62476_Visit-2	Follicular	Follicular	26	3.5999999046	Negative	0	Negative	Moderate	136164501.29999998	Eligible	Eligible	Eligible	Ip10	144.13000488	In	3627	CXCL10	NA	7.171226895762366	CVL	Luminex (or other bead-based)	Published	BCA	Days since LMP - their phase
Kyongo-2012	62476	3	Ptid-62476_Visit-3	Luteal	Luteal	26	3.5999999046	Negative	0	Positive	Moderate	121091499.89999999	Eligible	Eligible	Eligible	Ip10	137.07000732	In	3627	CXCL10	NA	7.098769115199656	CVL	Luminex (or other bead-based)	Published	BCA	Days since LMP - their phase
Kyongo-2012	62476	4	Ptid-62476_Visit-4	Follicular	Follicular	26	3.5999999046	Negative	0	Positive	Moderate	133180499.1	Eligible	Eligible	Eligible	Ip10	215.57000732	In	3627	CXCL10	NA	7.752012656822936	CVL	Luminex (or other bead-based)	Published	BCA	Days since LMP - their phase
Kyongo-2012	62476	5	Ptid-62476_Visit-5	Luteal	Luteal	26	3.5999999046	Negative	0	Negative	Moderate	94359003	Eligible	Eligible	Eligible	Ip10	76.720001221	In	3627	CXCL10	NA	6.26153083820392	CVL	Luminex (or other bead-based)	Published	BCA	Days since LMP - their phase
Kyongo-2012	62476	6	Ptid-62476_Visit-6	Follicular	Follicular	26	3.5999999046	Negative	0	Negative	Moderate	126776501.5	Eligible	Eligible	Eligible	Ip10	142.16999817	In	3627	CXCL10	NA	7.151473238008786	CVL	Luminex (or other bead-based)	Published	BCA	Days since LMP - their phase
Kyongo-2012	64541	3	Ptid-64541_Visit-3	Luteal	Luteal	27	3.5999999046	Negative	0	Negative	Moderate	245422497.4	Eligible	Eligible	Eligible	Ip10	142.72999573	In	3627	CXCL10	NA	7.157144749138908	CVL	Luminex (or other bead-based)	Published	BCA	Days since LMP - their phase
Kyongo-2012	64541	4	Ptid-64541_Visit-4	Follicular	Follicular	27	3.5999999046	Negative	1	Negative	Moderate	62887497.2	Eligible	Eligible	Eligible	Ip10	80.769996643	In	3627	CXCL10	NA	6.335747574337777	CVL	Luminex (or other bead-based)	Published	BCA	Days since LMP - their phase
Kyongo-2012	64541	5	Ptid-64541_Visit-5	Luteal	Luteal	27	3.5999999046	Negative	0	Negative	Moderate	293752491.5	Eligible	Eligible	Eligible	Ip10	87.519996643	In	3627	CXCL10	NA	6.451540777680454	CVL	Luminex (or other bead-based)	Published	BCA	Days since LMP - their phase
Kyongo-2012	64541	6	Ptid-64541_Visit-6	Follicular	Follicular	27	4.0999999046	Negative	0	Positive	Moderate	275774985.6	Eligible	Eligible	Eligible	Ip10	229	In	3627	CXCL10	NA	7.839203788096944	CVL	Luminex (or other bead-based)	Published	BCA	Days since LMP - their phase
Kyongo-2012	70250	3	Ptid-70250_Visit-3	Luteal	Luteal	26	4.0999999046	Negative	0	Negative	Moderate	141657501.5	Eligible	Eligible	Eligible	Ip10	122.55999756	In	3627	CXCL10	NA	6.937344363428171	CVL	Luminex (or other bead-based)	Published	BCA	Days since LMP - their phase
Kyongo-2012	70250	4	Ptid-70250_Visit-4	Follicular	Follicular	26	4.0999999046	Negative	0	Negative	Moderate	184455499.1	Eligible	Eligible	Eligible	Ip10	944.32000732	In	3627	CXCL10	NA	9.88313202684049	CVL	Luminex (or other bead-based)	Published	BCA	Days since LMP - their phase
Kyongo-2012	70250	5	Ptid-70250_Visit-5	Luteal	Luteal	26	3.5999999046	Negative	0	Negative	Moderate	130696997.00000001	Eligible	Eligible	Eligible	Ip10	60.159999847	In	3627	CXCL10	NA	5.910732658233824	CVL	Luminex (or other bead-based)	Published	BCA	Days since LMP - their phase
Kyongo-2012	70250	6	Ptid-70250_Visit-6	Follicular	Follicular	26	4.0999999046	Negative	0	Negative	Moderate	60307998.199999996	Eligible	Eligible	Eligible	Ip10	62.840000153	In	3627	CXCL10	NA	5.97361127903208	CVL	Luminex (or other bead-based)	Published	BCA	Days since LMP - their phase
Kyongo-2012	73468	2	Ptid-73468_Visit-2	Follicular	Follicular	26	3.5999999046	Negative	0	Negative	Absent	220423996.39999998	Eligible	Eligible	Eligible	Ip10	133.91999817	In	3627	CXCL10	NA	7.0652276030613725	CVL	Luminex (or other bead-based)	Published	BCA	Days since LMP - their phase
Kyongo-2012	73468	3	Ptid-73468_Visit-3	Luteal	Luteal	26	3.5999999046	Negative	0	Negative	Absent	224349007	Eligible	Eligible	Eligible	Ip10	75.230003357	In	3627	CXCL10	NA	6.233236249630293	CVL	Luminex (or other bead-based)	Published	BCA	Days since LMP - their phase
Kyongo-2012	73468	4	Ptid-73468_Visit-4	Follicular	Follicular	26	3.5999999046	Negative	0	Negative	Absent	382899999.59999996	Eligible	Eligible	Eligible	Ip10	208.75	In	3627	CXCL10	NA	7.7056323873614145	CVL	Luminex (or other bead-based)	Published	BCA	Days since LMP - their phase
Kyongo-2012	73468	5	Ptid-73468_Visit-5	Luteal	Luteal	26	3.5999999046	Negative	0	Negative	Absent	200288742.8	Eligible	Eligible	Eligible	Ip10	41.040000916	In	3627	CXCL10	NA	5.358958858032832	CVL	Luminex (or other bead-based)	Published	BCA	Days since LMP - their phase
Kyongo-2012	73468	6	Ptid-73468_Visit-6	Follicular	Follicular	26	3.5999999046	Negative	0	Negative	Absent	224898755.6	Eligible	Eligible	Eligible	Ip10	87.870002747	In	3627	CXCL10	NA	6.457298833927462	CVL	Luminex (or other bead-based)	Published	BCA	Days since LMP - their phase
Kyongo-2012	73564	2	Ptid-73564_Visit-2	Follicular	Follicular	19	3.5999999046	Negative	0	Negative	Absent	326157510.3	Eligible	Eligible	Eligible	Ip10	183.78999329	In	3627	CXCL10	NA	7.521914408937597	CVL	Luminex (or other bead-based)	Published	BCA	Days since LMP - their phase
Kyongo-2012	73564	3	Ptid-73564_Visit-3	Luteal	Luteal	19	3.5999999046	Negative	0	Negative	Absent	311619997	Eligible	Eligible	Eligible	Ip10	285.01998901	In	3627	CXCL10	NA	8.15491929162874	CVL	Luminex (or other bead-based)	Published	BCA	Days since LMP - their phase
Kyongo-2012	73564	4	Ptid-73564_Visit-4	Follicular	Follicular	19	3.5999999046	Negative	0	Negative	Absent	241825506.1	Eligible	Eligible	Eligible	Ip10	294.63000488	In	3627	CXCL10	NA	8.202760550519505	CVL	Luminex (or other bead-based)	Published	BCA	Days since LMP - their phase
Kyongo-2012	73564	5	Ptid-73564_Visit-5	Luteal	Luteal	19	3.5999999046	Negative	0	Negative	Absent	176027506.6	Eligible	Eligible	Eligible	Ip10	168.24000549	In	3627	CXCL10	NA	7.394376992035013	CVL	Luminex (or other bead-based)	Published	BCA	Days since LMP - their phase
Kyongo-2012	73564	6	Ptid-73564_Visit-6	Follicular	Follicular	19	3.5999999046	Negative	0	Negative	Absent	394082486.6	Eligible	Eligible	Eligible	Ip10	265.77999878	In	3627	CXCL10	NA	8.05408872875058	CVL	Luminex (or other bead-based)	Published	BCA	Days since LMP - their phase
Kyongo-2012	78778	2	Ptid-78778_Visit-2	Follicular	Follicular	23	4.0999999046	Negative	0	Negative	Absent	273229986.40000004	Eligible	Eligible	Eligible	Ip10	315.48999023	In	3627	CXCL10	NA	8.301450422321288	CVL	Luminex (or other bead-based)	Published	BCA	Days since LMP - their phase
Kyongo-2012	78778	3	Ptid-78778_Visit-3	Luteal	Luteal	23	4.0999999046	Negative	0	Negative	Absent	189912006.29999998	Eligible	Eligible	Eligible	Ip10	240.44999695	In	3627	CXCL10	NA	7.909593097688405	CVL	Luminex (or other bead-based)	Published	BCA	Days since LMP - their phase
Kyongo-2012	78778	4	Ptid-78778_Visit-4	Follicular	Follicular	23	3.5999999046	Negative	0	Negative	Absent	171051994	Eligible	Eligible	Eligible	Ip10	251.94999695	In	3627	CXCL10	NA	7.976993628617735	CVL	Luminex (or other bead-based)	Published	BCA	Days since LMP - their phase
Kyongo-2012	78778	5	Ptid-78778_Visit-5	Luteal	Luteal	23	4.0999999046	Negative	0	Negative	Absent	143188998.1	Eligible	Eligible	Eligible	Ip10	160.91000366	In	3627	CXCL10	NA	7.3301102099444915	CVL	Luminex (or other bead-based)	Published	BCA	Days since LMP - their phase
Kyongo-2012	78778	6	Ptid-78778_Visit-6	Follicular	Follicular	23	3.5999999046	Negative	0	Negative	Absent	162296250.5	Eligible	Eligible	Eligible	Ip10	514.98999023	In	3627	CXCL10	NA	9.008400580932944	CVL	Luminex (or other bead-based)	Published	BCA	Days since LMP - their phase
Kyongo-2012	78955	2	Ptid-78955_Visit-2	Follicular	Follicular	25	4.0999999046	Negative	0	Negative	Moderate	143856257.20000002	Eligible	Eligible	Eligible	Ip10	499.41000366	In	3627	CXCL10	NA	8.964080909891724	CVL	Luminex (or other bead-based)	Published	BCA	Days since LMP - their phase
Kyongo-2012	78955	3	Ptid-78955_Visit-3	Luteal	Luteal	25	3.5999999046	Negative	0	Negative	Moderate	224123746.2	Eligible	Eligible	Eligible	Ip10	107.55000305	In	3627	CXCL10	NA	6.748863755448946	CVL	Luminex (or other bead-based)	Published	BCA	Days since LMP - their phase
Kyongo-2012	78955	4	Ptid-78955_Visit-4	Follicular	Follicular	25	4.0999999046	Negative	0	Negative	Moderate	152995005.20000002	Eligible	Eligible	Eligible	Ip10	128.00999451	In	3627	CXCL10	NA	7.000112644274283	CVL	Luminex (or other bead-based)	Published	BCA	Days since LMP - their phase
Kyongo-2012	78955	5	Ptid-78955_Visit-5	Luteal	Luteal	25	4.0999999046	Negative	0	Negative	Moderate	270029991.9	Eligible	Eligible	Eligible	Ip10	36.560001373	In	3627	CXCL10	NA	5.19219421946333	CVL	Luminex (or other bead-based)	Published	BCA	Days since LMP - their phase
Kyongo-2012	78955	6	Ptid-78955_Visit-6	Follicular	Follicular	25	3.5999999046	Negative	0	Negative	Moderate	274133741.9	Eligible	Eligible	Eligible	Ip10	280.3999939	In	3627	CXCL10	NA	8.131342507737955	CVL	Luminex (or other bead-based)	Published	BCA	Days since LMP - their phase
Kyongo-2012	81140	2	Ptid-81140_Visit-2	Follicular	Follicular	26	3.5999999046	Negative	0	Negative	Moderate	400014996.5	Eligible	Eligible	Eligible	Ip10	63.869998932	In	3627	CXCL10	NA	5.99706652127475	CVL	Luminex (or other bead-based)	Published	BCA	Days since LMP - their phase
Kyongo-2012	81140	3	Ptid-81140_Visit-3	Luteal	Luteal	26	3.5999999046	Negative	0	Negative	Moderate	205392494.79999998	Eligible	Eligible	Eligible	Ip10	117.05000305	In	3627	CXCL10	NA	6.870981161817301	CVL	Luminex (or other bead-based)	Published	BCA	Days since LMP - their phase
Kyongo-2012	81140	4	Ptid-81140_Visit-4	Follicular	Follicular	26	3.5999999046	Negative	0	Negative	Moderate	239626243.7	Eligible	Eligible	Eligible	Ip10	74.849998474	In	3627	CXCL10	NA	6.225930381758193	CVL	Luminex (or other bead-based)	Published	BCA	Days since LMP - their phase
Kyongo-2012	81140	5	Ptid-81140_Visit-5	Luteal	Luteal	26	3.5999999046	Negative	0	Negative	Moderate	162262499.3	Eligible	Eligible	Eligible	Ip10	66.300003052	In	3627	CXCL10	NA	6.050937031637067	CVL	Luminex (or other bead-based)	Published	BCA	Days since LMP - their phase
Kyongo-2012	81140	6	Ptid-81140_Visit-6	Follicular	Follicular	26	3.5999999046	Negative	0	Negative	Moderate	182012498.4	Eligible	Eligible	Eligible	Ip10	54.930000305	In	3627	CXCL10	NA	5.7795223947543635	CVL	Luminex (or other bead-based)	Published	BCA	Days since LMP - their phase
Kyongo-2012	82143	2	Ptid-82143_Visit-2	Follicular	Follicular	27	4.0999999046	Negative	0	Negative	Absent	350670009.90000004	Eligible	Eligible	Eligible	Ip10	1897.3000488	In	3627	CXCL10	NA	10.889732136677226	CVL	Luminex (or other bead-based)	Published	BCA	Days since LMP - their phase
Kyongo-2012	82143	3	Ptid-82143_Visit-3	Luteal	Luteal	27	3.5999999046	Negative	0	Positive	Absent	80193497.2	Eligible	Eligible	Eligible	Ip10	255.38999939	In	3627	CXCL10	NA	7.996558222595577	CVL	Luminex (or other bead-based)	Published	BCA	Days since LMP - their phase
Kyongo-2012	82143	4	Ptid-82143_Visit-4	Follicular	Follicular	27	6.0999999046	Intermediate	6	Negative	Absent	174739003.2	Eligible	Eligible	Eligible	Ip10	647.20001221	In	3627	CXCL10	NA	9.338067824760332	CVL	Luminex (or other bead-based)	Published	BCA	Days since LMP - their phase
Kyongo-2012	82143	5	Ptid-82143_Visit-5	Luteal	Luteal	27	4.0999999046	Negative	0	Negative	Absent	144008994.10000002	Eligible	Eligible	Eligible	Ip10	209.3999939	In	3627	CXCL10	NA	7.710117590016512	CVL	Luminex (or other bead-based)	Published	BCA	Days since LMP - their phase
Kyongo-2012	82143	6	Ptid-82143_Visit-6	Follicular	Follicular	27	4.0999999046	Negative	0	Negative	Absent	169891506.4	Eligible	Eligible	Eligible	Ip10	470.10998535	In	3627	CXCL10	NA	8.87685451413095	CVL	Luminex (or other bead-based)	Published	BCA	Days since LMP - their phase
Kyongo-2012	85007	2	Ptid-85007_Visit-2	Follicular	Follicular	30	3.5999999046	Negative	0	Negative	Absent	166847497.2	Eligible	Eligible	Eligible	Ip10	169.28999329	In	3627	CXCL10	NA	7.403352888007937	CVL	Luminex (or other bead-based)	Published	BCA	Days since LMP - their phase
Kyongo-2012	85007	3	Ptid-85007_Visit-3	Luteal	Luteal	30	3.5999999046	Negative	0	Negative	Absent	222755998.39999998	Eligible	Eligible	Eligible	Ip10	49.919998169	In	3627	CXCL10	NA	5.641545976171365	CVL	Luminex (or other bead-based)	Published	BCA	Days since LMP - their phase
Kyongo-2012	85007	4	Ptid-85007_Visit-4	Follicular	Follicular	30	3.5999999046	Negative	0	Negative	Absent	121734499.9	Eligible	Eligible	Eligible	Ip10	53.590000153	In	3627	CXCL10	NA	5.743891915055477	CVL	Luminex (or other bead-based)	Published	BCA	Days since LMP - their phase
Kyongo-2012	85007	5	Ptid-85007_Visit-5	Luteal	Luteal	30	4.0999999046	Negative	0	Negative	Absent	105640500.8	Eligible	Eligible	Eligible	Ip10	14.319999695	In	3627	CXCL10	NA	3.839959556761739	CVL	Luminex (or other bead-based)	Published	BCA	Days since LMP - their phase
Kyongo-2012	85007	6	Ptid-85007_Visit-6	Follicular	Follicular	30	3.5999999046	Negative	0	Negative	Absent	144860997.8	Eligible	Eligible	Eligible	Ip10	28.329999924	In	3627	CXCL10	NA	4.8242586927331015	CVL	Luminex (or other bead-based)	Published	BCA	Days since LMP - their phase
Kyongo-2012	96588	3	Ptid-96588_Visit-3	Luteal	Luteal	27	3.5999999046	Negative	0	Negative	Small	669098734.9000001	Eligible	Eligible	Eligible	Ip10	228.05000305	In	3627	CXCL10	NA	7.833206379265371	CVL	Luminex (or other bead-based)	Published	BCA	Days since LMP - their phase
Kyongo-2012	96588	4	Ptid-96588_Visit-4	Follicular	Follicular	27	3.5999999046	Negative	0	Negative	Small	482297509.9	Eligible	Eligible	Eligible	Ip10	448.23001099	In	3627	CXCL10	NA	8.80809543669746	CVL	Luminex (or other bead-based)	Published	BCA	Days since LMP - their phase
Kyongo-2012	96588	5	Ptid-96588_Visit-5	Luteal	Luteal	27	3.5999999046	Negative	0	Negative	Small	786723732.9	Eligible	Eligible	Eligible	Ip10	3615.1101074	In	3627	CXCL10	NA	11.81982387346526	CVL	Luminex (or other bead-based)	Published	BCA	Days since LMP - their phase
Kyongo-2012	96588	6	Ptid-96588_Visit-6	Follicular	Follicular	27	3.5999999046	Negative	0	Negative	Small	412894994	Eligible	Eligible	Eligible	Ip10	2186.5600586	In	3627	CXCL10	NA	11.094447260364266	CVL	Luminex (or other bead-based)	Published	BCA	Days since LMP - their phase
Kyongo-2012	1783	2	Ptid-1783_Visit-2	Follicular	Follicular	25	3.5999999046	Negative	0	Negative	Small	413672506.8	Eligible	Eligible	Eligible	Il6	3.7000000477	In	3569	IL6	NA	1.8875252893406558	CVL	Luminex (or other bead-based)	Published	BCA	Days since LMP - their phase
Kyongo-2012	1783	3	Ptid-1783_Visit-3	Luteal	Luteal	25	3.5999999046	Negative	0	Negative	Small	865942478.2	Eligible	Eligible	Eligible	Il6	1.1000000238	In	3569	IL6	NA	0.13750355496460917	CVL	Luminex (or other bead-based)	Published	BCA	Days since LMP - their phase
Kyongo-2012	1783	4	Ptid-1783_Visit-4	Follicular	Follicular	25	4.0999999046	Negative	0	Positive	Small	2084622383.1000001	Eligible	Eligible	Eligible	Il6	8.3999996185	In	3569	IL6	NA	3.070389262368997	CVL	Luminex (or other bead-based)	Published	BCA	Days since LMP - their phase
Kyongo-2012	1783	5	Ptid-1783_Visit-5	Luteal	Luteal	25	3.5999999046	Negative	0	Negative	Small	638437509.5	Eligible	Eligible	Eligible	Il6	3.5	In	3569	IL6	NA	1.8073549220576042	CVL	Luminex (or other bead-based)	Published	BCA	Days since LMP - their phase
Kyongo-2012	1783	6	Ptid-1783_Visit-6	Follicular	Follicular	25	4.0999999046	Negative	0	Negative	Small	1136494994.2	Eligible	Eligible	Eligible	Il6	0.5	In	3569	IL6	NA	-1	CVL	Luminex (or other bead-based)	Published	BCA	Days since LMP - their phase
Kyongo-2012	3545	3	Ptid-3545_Visit-3	Luteal	Luteal	28	3.5999999046	Negative	0	Negative	Small	237701252.10000002	Eligible	Eligible	Eligible	Il6	8.6000003815	In	3569	IL6	NA	3.1043367238133572	CVL	Luminex (or other bead-based)	Published	BCA	Days since LMP - their phase
Kyongo-2012	3545	4	Ptid-3545_Visit-4	Follicular	Follicular	28	3.5999999046	Negative	0	Positive	Small	144215494.4	Eligible	Eligible	Eligible	Il6	7.5999999046	In	3569	IL6	NA	2.9259994004466034	CVL	Luminex (or other bead-based)	Published	BCA	Days since LMP - their phase
Kyongo-2012	3545	5	Ptid-3545_Visit-5	Luteal	Luteal	28	3.5999999046	Negative	0	Positive	Small	204555004.79999998	Eligible	Eligible	Eligible	Il6	29.100000381	In	3569	IL6	NA	4.862947266909815	CVL	Luminex (or other bead-based)	Published	BCA	Days since LMP - their phase
Kyongo-2012	3545	6	Ptid-3545_Visit-6	Follicular	Follicular	28	3.5999999046	Negative	0	Negative	Small	237787500	Eligible	Eligible	Eligible	Il6	12.899999619	In	3569	IL6	NA	3.689299117926061	CVL	Luminex (or other bead-based)	Published	BCA	Days since LMP - their phase
Kyongo-2012	8595	2	Ptid-8595_Visit-2	Follicular	Follicular	27	3.5999999046	Negative	0	Negative	Small	270139992.2	Eligible	Eligible	Eligible	Il6	9	In	3569	IL6	NA	3.169925001442312	CVL	Luminex (or other bead-based)	Published	BCA	Days since LMP - their phase
Kyongo-2012	8595	3	Ptid-8595_Visit-3	Luteal	Luteal	27	3.5999999046	Negative	0	Negative	Small	169398754.79999998	Eligible	Eligible	Eligible	Il6	4.5999999046	In	3569	IL6	NA	2.2016338312494095	CVL	Luminex (or other bead-based)	Published	BCA	Days since LMP - their phase
Kyongo-2012	8595	4	Ptid-8595_Visit-4	Follicular	Follicular	27	3.5999999046	Negative	0	Negative	Small	172406002.9	Eligible	Eligible	Eligible	Il6	3.1999998093	In	3569	IL6	NA	1.6780718191370274	CVL	Luminex (or other bead-based)	Published	BCA	Days since LMP - their phase
Kyongo-2012	8595	5	Ptid-8595_Visit-5	Luteal	Luteal	27	3.5999999046	Negative	0	Negative	Small	147577494.4	Eligible	Eligible	Eligible	Il6	5	In	3569	IL6	NA	2.321928094887362	CVL	Luminex (or other bead-based)	Published	BCA	Days since LMP - their phase
Kyongo-2012	8595	6	Ptid-8595_Visit-6	Follicular	Follicular	27	3.5999999046	Negative	0	Negative	Small	249421000.5	Eligible	Eligible	Eligible	Il6	0.6999999881	In	3569	IL6	NA	-0.5145731973555742	CVL	Luminex (or other bead-based)	Published	BCA	Days since LMP - their phase
Kyongo-2012	9638	3	Ptid-9638_Visit-3	Luteal	Luteal	25	4.0999999046	Negative	0	Negative	Small	664802491.7	Eligible	Eligible	Eligible	Il6	624.09997559	In	3569	IL6	NA	9.28563334503969	CVL	Luminex (or other bead-based)	Published	BCA	Days since LMP - their phase
Kyongo-2012	9638	4	Ptid-9638_Visit-4	Follicular	Follicular	25	3.5999999046	Negative	0	Positive	Small	327337503.40000004	Eligible	Eligible	Eligible	Il6	12.399999619	In	3569	IL6	NA	3.632268171171544	CVL	Luminex (or other bead-based)	Published	BCA	Days since LMP - their phase
Kyongo-2012	9638	5	Ptid-9638_Visit-5	Luteal	Luteal	25	3.5999999046	Negative	0	Negative	Small	450430005.79999995	Eligible	Eligible	Eligible	Il6	11.799999237	In	3569	IL6	NA	3.5607148611883472	CVL	Luminex (or other bead-based)	Published	BCA	Days since LMP - their phase
Kyongo-2012	9638	6	Ptid-9638_Visit-6	Follicular	Follicular	25	3.5999999046	Negative	0	Positive	Small	209839001.29999998	Eligible	Eligible	Eligible	Il6	45.400001526	In	3569	IL6	NA	5.5046204408959	CVL	Luminex (or other bead-based)	Published	BCA	Days since LMP - their phase
Kyongo-2012	18477	2	Ptid-18477_Visit-2	Follicular	Follicular	NA	NA	NA	NA	NA	NA	NA	Eligible	Eligible	Ineligible - missing co-variate information	Il6	2.5	In	3569	IL6	NA	1.3219280948873624	CVL	Luminex (or other bead-based)	Published	BCA	Days since LMP - their phase
Kyongo-2012	19566	2	Ptid-19566_Visit-2	Follicular	Follicular	29	3.5999999046	Negative	0	Negative	Absent	118045002.2	Eligible	Eligible	Eligible	Il6	58	In	3569	IL6	NA	5.857980995127572	CVL	Luminex (or other bead-based)	Published	BCA	Days since LMP - their phase
Kyongo-2012	19566	3	Ptid-19566_Visit-3	Luteal	Luteal	29	3.5999999046	Negative	0	Negative	Absent	166321501.1	Eligible	Eligible	Eligible	Il6	0.150000006	Below	3569	IL6	NA	-2.736965536458406	CVL	Luminex (or other bead-based)	Published	BCA	Days since LMP - their phase
Kyongo-2012	19566	4	Ptid-19566_Visit-4	Follicular	Follicular	29	3.5999999046	Negative	0	Negative	Absent	147937506.4	Eligible	Eligible	Eligible	Il6	1.1000000238	In	3569	IL6	NA	0.13750355496460917	CVL	Luminex (or other bead-based)	Published	BCA	Days since LMP - their phase
Kyongo-2012	19566	5	Ptid-19566_Visit-5	Luteal	Luteal	29	3.5999999046	Negative	0	Negative	Absent	106233999.10000001	Eligible	Eligible	Eligible	Il6	0.6999999881	In	3569	IL6	NA	-0.5145731973555742	CVL	Luminex (or other bead-based)	Published	BCA	Days since LMP - their phase
Kyongo-2012	19566	6	Ptid-19566_Visit-6	Follicular	Follicular	29	3.5999999046	Negative	0	Negative	Absent	188815996.1	Eligible	Eligible	Eligible	Il6	6.3999996185	In	3569	IL6	NA	2.678071819114485	CVL	Luminex (or other bead-based)	Published	BCA	Days since LMP - their phase
Kyongo-2012	20155	3	Ptid-20155_Visit-3	Luteal	Luteal	25	3.5999999046	Negative	0	Negative	Moderate	419679999.4	Eligible	Eligible	Eligible	Il6	49.599998474	In	3569	IL6	NA	5.63226817111337	CVL	Luminex (or other bead-based)	Published	BCA	Days since LMP - their phase
Kyongo-2012	20155	4	Ptid-20155_Visit-4	Follicular	Follicular	25	4.0999999046	Negative	0	Negative	Moderate	169852495.20000002	Eligible	Eligible	Eligible	Il6	13.899999619	In	3569	IL6	NA	3.7970129382917697	CVL	Luminex (or other bead-based)	Published	BCA	Days since LMP - their phase
Kyongo-2012	20155	5	Ptid-20155_Visit-5	Luteal	Luteal	25	3.5999999046	Negative	0	Negative	Moderate	152100503.4	Eligible	Eligible	Eligible	Il6	23.099998474	In	3569	IL6	NA	4.529820851223383	CVL	Luminex (or other bead-based)	Published	BCA	Days since LMP - their phase
Kyongo-2012	20155	6	Ptid-20155_Visit-6	Follicular	Follicular	25	3.5999999046	Negative	0	Negative	Moderate	170248001.79999998	Eligible	Eligible	Eligible	Il6	8.1000003815	In	3569	IL6	NA	3.017921975946416	CVL	Luminex (or other bead-based)	Published	BCA	Days since LMP - their phase
Kyongo-2012	25852	3	Ptid-25852_Visit-3	Luteal	Luteal	26	3.5999999046	Negative	0	Negative	Absent	76700002	Eligible	Eligible	Eligible	Il6	0.5999999642	In	3569	IL6	NA	-0.7369656802470128	CVL	Luminex (or other bead-based)	Published	BCA	Days since LMP - their phase
Kyongo-2012	25852	4	Ptid-25852_Visit-4	Follicular	Follicular	26	3.5999999046	Negative	0	Negative	Absent	172545000.9	Eligible	Eligible	Eligible	Il6	3.5	In	3569	IL6	NA	1.8073549220576042	CVL	Luminex (or other bead-based)	Published	BCA	Days since LMP - their phase
Kyongo-2012	25852	5	Ptid-25852_Visit-5	Luteal	Luteal	26	3.5999999046	Negative	0	Negative	Absent	119216248.4	Eligible	Eligible	Eligible	Il6	2.0999999046	In	3569	IL6	NA	1.0703892623518219	CVL	Luminex (or other bead-based)	Published	BCA	Days since LMP - their phase
Kyongo-2012	25852	6	Ptid-25852_Visit-6	Follicular	Follicular	26	3.5999999046	Negative	0	Negative	Absent	12335999.9	Eligible	Eligible	Eligible	Il6	0.200000003	Below	3569	IL6	NA	-2.3219280732469367	CVL	Luminex (or other bead-based)	Published	BCA	Days since LMP - their phase
Kyongo-2012	26945	2	Ptid-26945_Visit-2	Follicular	Follicular	25	3.5999999046	Negative	0	Negative	Large	379627496	Eligible	Eligible	Eligible	Il6	20.100000381	In	3569	IL6	NA	4.329123623638173	CVL	Luminex (or other bead-based)	Published	BCA	Days since LMP - their phase
Kyongo-2012	26945	3	Ptid-26945_Visit-3	Luteal	Luteal	25	3.5999999046	Negative	0	Negative	Large	109670996.69999999	Eligible	Eligible	Eligible	Il6	12.399999619	In	3569	IL6	NA	3.632268171171544	CVL	Luminex (or other bead-based)	Published	BCA	Days since LMP - their phase
Kyongo-2012	26945	4	Ptid-26945_Visit-4	Follicular	Follicular	25	3.5999999046	Negative	0	Negative	Large	147404998.5	Eligible	Eligible	Eligible	Il6	6.3000001907	In	3569	IL6	NA	2.6553518722827034	CVL	Luminex (or other bead-based)	Published	BCA	Days since LMP - their phase
Kyongo-2012	26945	5	Ptid-26945_Visit-5	Luteal	Luteal	25	3.5999999046	Negative	0	Negative	Large	287003487.3	Eligible	Eligible	Eligible	Il6	28.599998474	In	3569	IL6	NA	4.837943164913661	CVL	Luminex (or other bead-based)	Published	BCA	Days since LMP - their phase
Kyongo-2012	26945	6	Ptid-26945_Visit-6	Follicular	Follicular	25	3.5999999046	Negative	0	Negative	Large	109764501.5	Eligible	Eligible	Eligible	Il6	6.7000002861	In	3569	IL6	NA	2.74416115717564	CVL	Luminex (or other bead-based)	Published	BCA	Days since LMP - their phase
Kyongo-2012	38802	2	Ptid-38802_Visit-2	Follicular	Follicular	25	3.5999999046	Negative	0	Negative	Small	533966243.29999995	Eligible	Eligible	Eligible	Il6	2.0999999046	In	3569	IL6	NA	1.0703892623518219	CVL	Luminex (or other bead-based)	Published	BCA	Days since LMP - their phase
Kyongo-2012	38802	3	Ptid-38802_Visit-3	Luteal	Luteal	25	3.5999999046	Negative	0	Negative	Small	355699986.2	Eligible	Eligible	Eligible	Il6	0.9000000358	In	3569	IL6	NA	-0.1520030360578484	CVL	Luminex (or other bead-based)	Published	BCA	Days since LMP - their phase
Kyongo-2012	38802	4	Ptid-38802_Visit-4	Follicular	Follicular	25	4.0999999046	Intermediate	4	Positive	Small	340901255.6	Eligible	Eligible	Eligible	Il6	15.599999428	In	3569	IL6	NA	3.963474071076067	CVL	Luminex (or other bead-based)	Published	BCA	Days since LMP - their phase
Kyongo-2012	38802	5	Ptid-38802_Visit-5	Luteal	Luteal	25	3.5999999046	Negative	0	Negative	Small	710617482.7	Eligible	Eligible	Eligible	Il6	3.0999999046	In	3569	IL6	NA	1.632268171101736	CVL	Luminex (or other bead-based)	Published	BCA	Days since LMP - their phase
Kyongo-2012	38802	6	Ptid-38802_Visit-6	Follicular	Follicular	25	3.5999999046	Negative	0	Negative	Small	663803756.1999999	Eligible	Eligible	Eligible	Il6	2.2000000477	In	3569	IL6	NA	1.1375035550301862	CVL	Luminex (or other bead-based)	Published	BCA	Days since LMP - their phase
Kyongo-2012	41577	3	Ptid-41577_Visit-3	Luteal	Luteal	31	4.0999999046	Negative	0	Negative	Moderate	167155504.2	Eligible	Eligible	Eligible	Il6	19.299999237	In	3569	IL6	NA	4.270528885345675	CVL	Luminex (or other bead-based)	Published	BCA	Days since LMP - their phase
Kyongo-2012	41577	4	Ptid-41577_Visit-4	Follicular	Follicular	31	3.5999999046	Negative	0	Negative	Moderate	259053736.9	Eligible	Eligible	Eligible	Il6	6.1000003815	In	3569	IL6	NA	2.608809332903088	CVL	Luminex (or other bead-based)	Published	BCA	Days since LMP - their phase
Kyongo-2012	41577	5	Ptid-41577_Visit-5	Luteal	Luteal	31	4.0999999046	Negative	0	Negative	Moderate	159253493	Eligible	Eligible	Eligible	Il6	9.8000001907	In	3569	IL6	NA	3.2927817773015136	CVL	Luminex (or other bead-based)	Published	BCA	Days since LMP - their phase
Kyongo-2012	42082	2	Ptid-42082_Visit-2	Follicular	Follicular	27	4.0999999046	Negative	0	Negative	Moderate	210282504.6	Eligible	Eligible	Eligible	Il6	184.40000916	In	3569	IL6	NA	7.526694917207302	CVL	Luminex (or other bead-based)	Published	BCA	Days since LMP - their phase
Kyongo-2012	42082	3	Ptid-42082_Visit-3	Luteal	Luteal	27	3.5999999046	Negative	0	Negative	Moderate	124032497.39999999	Eligible	Eligible	Eligible	Il6	20.299999237	In	3569	IL6	NA	4.343407768072379	CVL	Luminex (or other bead-based)	Published	BCA	Days since LMP - their phase
Kyongo-2012	42082	4	Ptid-42082_Visit-4	Follicular	Follicular	27	3.5999999046	Negative	0	Negative	Moderate	105200499.3	Eligible	Eligible	Eligible	Il6	10.100000381	In	3569	IL6	NA	3.336283442286888	CVL	Luminex (or other bead-based)	Published	BCA	Days since LMP - their phase
Kyongo-2012	42082	5	Ptid-42082_Visit-5	Luteal	Luteal	27	4.0999999046	Negative	0	Negative	Moderate	100719496.6	Eligible	Eligible	Eligible	Il6	31.199998856	In	3569	IL6	NA	4.9634740710760665	CVL	Luminex (or other bead-based)	Published	BCA	Days since LMP - their phase
Kyongo-2012	42082	6	Ptid-42082_Visit-6	Follicular	Follicular	27	3.5999999046	Negative	0	Negative	Moderate	157914996.10000002	Eligible	Eligible	Eligible	Il6	27	In	3569	IL6	NA	4.754887502163468	CVL	Luminex (or other bead-based)	Published	BCA	Days since LMP - their phase
Kyongo-2012	44740	2	Ptid-44740_Visit-2	Follicular	Follicular	38	4.0999999046	Negative	0	Negative	Moderate	219822496.2	Eligible	Eligible	Eligible	Il6	25.399999619	In	3569	IL6	NA	4.666756570244377	CVL	Luminex (or other bead-based)	Published	BCA	Days since LMP - their phase
Kyongo-2012	44740	3	Ptid-44740_Visit-3	Luteal	Luteal	38	3.5999999046	Negative	0	Negative	Moderate	96422500.9	Eligible	Eligible	Eligible	Il6	1	In	3569	IL6	NA	0	CVL	Luminex (or other bead-based)	Published	BCA	Days since LMP - their phase
Kyongo-2012	44740	4	Ptid-44740_Visit-4	Follicular	Follicular	38	4.0999999046	Negative	0	Negative	Moderate	104886248.7	Eligible	Eligible	Eligible	Il6	10.299999237	In	3569	IL6	NA	3.364572325424365	CVL	Luminex (or other bead-based)	Published	BCA	Days since LMP - their phase
Kyongo-2012	44740	5	Ptid-44740_Visit-5	Luteal	Luteal	38	3.5999999046	Negative	1	Negative	Moderate	139932498.3	Eligible	Eligible	Eligible	Il6	19	In	3569	IL6	NA	4.247927513443585	CVL	Luminex (or other bead-based)	Published	BCA	Days since LMP - their phase
Kyongo-2012	44740	6	Ptid-44740_Visit-6	Follicular	Follicular	38	4.0999999046	Negative	0	Negative	Moderate	85735000.69999999	Eligible	Eligible	Eligible	Il6	8.8000001907	In	3569	IL6	NA	3.137503555013792	CVL	Luminex (or other bead-based)	Published	BCA	Days since LMP - their phase
Kyongo-2012	49782	2	Ptid-49782_Visit-2	Follicular	Follicular	34	4.0999999046	Negative	3	Negative	Absent	42157501	Eligible	Eligible	Eligible	Il6	0.3999999762	In	3569	IL6	NA	-1.32192818072772	CVL	Luminex (or other bead-based)	Published	BCA	Days since LMP - their phase
Kyongo-2012	49782	4	Ptid-49782_Visit-4	Follicular	Follicular	34	3.5999999046	NA	NA	Negative	Absent	158303752.5	Eligible	Eligible	Ineligible - missing co-variate information	Il6	4.3000001907	In	3569	IL6	NA	2.1043367237965818	CVL	Luminex (or other bead-based)	Published	BCA	Days since LMP - their phase
Kyongo-2012	49782	5	Ptid-49782_Visit-5	Luteal	Luteal	34	3.5999999046	Negative	1	Negative	Absent	161061257.1	Eligible	Eligible	Eligible	Il6	3.4000000954	In	3569	IL6	NA	1.765534786843302	CVL	Luminex (or other bead-based)	Published	BCA	Days since LMP - their phase
Kyongo-2012	49782	6	Ptid-49782_Visit-6	Follicular	Follicular	34	3.5999999046	NA	NA	Negative	Absent	54101001.5	Eligible	Eligible	Ineligible - missing co-variate information	Il6	0.6999999881	In	3569	IL6	NA	-0.5145731973555742	CVL	Luminex (or other bead-based)	Published	BCA	Days since LMP - their phase
Kyongo-2012	49913	2	Ptid-49913_Visit-2	Follicular	Follicular	23	4.0999999046	Negative	0	Negative	Small	435889989.09999996	Eligible	Eligible	Eligible	Il6	29.100000381	In	3569	IL6	NA	4.862947266909815	CVL	Luminex (or other bead-based)	Published	BCA	Days since LMP - their phase
Kyongo-2012	49913	3	Ptid-49913_Visit-3	Luteal	Luteal	23	4.0999999046	Negative	1	Negative	Small	176228001.7	Eligible	Eligible	Eligible	Il6	3.7000000477	In	3569	IL6	NA	1.8875252893406558	CVL	Luminex (or other bead-based)	Published	BCA	Days since LMP - their phase
Kyongo-2012	49913	4	Ptid-49913_Visit-4	Follicular	Follicular	23	4.0999999046	Negative	0	Negative	Small	139398500.3	Eligible	Eligible	Eligible	Il6	8.1999998093	In	3569	IL6	NA	3.0356238761792644	CVL	Luminex (or other bead-based)	Published	BCA	Days since LMP - their phase
Kyongo-2012	49913	5	Ptid-49913_Visit-5	Luteal	Luteal	23	4.0999999046	Negative	0	Negative	Small	191259995.1	Eligible	Eligible	Eligible	Il6	1.8999999762	In	3569	IL6	NA	0.9259994004845693	CVL	Luminex (or other bead-based)	Published	BCA	Days since LMP - their phase
Kyongo-2012	49913	6	Ptid-49913_Visit-6	Follicular	Follicular	23	4.0999999046	Negative	0	Negative	Small	122422501.39999999	Eligible	Eligible	Eligible	Il6	1.7000000477	In	3569	IL6	NA	0.765534786843302	CVL	Luminex (or other bead-based)	Published	BCA	Days since LMP - their phase
Kyongo-2012	54310	2	Ptid-54310_Visit-2	Follicular	Follicular	25	4.0999999046	Negative	0	Negative	Moderate	116124503.3	Eligible	Eligible	Eligible	Il6	8	In	3569	IL6	NA	3	CVL	Luminex (or other bead-based)	Published	BCA	Days since LMP - their phase
Kyongo-2012	54310	3	Ptid-54310_Visit-3	Luteal	Luteal	25	3.5999999046	Negative	0	Negative	Moderate	183906257.20000002	Eligible	Eligible	Eligible	Il6	34.799999237	In	3569	IL6	NA	5.121015369329863	CVL	Luminex (or other bead-based)	Published	BCA	Days since LMP - their phase
Kyongo-2012	54310	4	Ptid-54310_Visit-4	Follicular	Follicular	25	3.5999999046	Negative	0	Negative	Moderate	121628999.7	Eligible	Eligible	Eligible	Il6	2	In	3569	IL6	NA	1	CVL	Luminex (or other bead-based)	Published	BCA	Days since LMP - their phase
Kyongo-2012	54310	5	Ptid-54310_Visit-5	Luteal	Luteal	25	3.5999999046	Negative	0	Negative	Moderate	112062498.9	Eligible	Eligible	Eligible	Il6	14.199999809	In	3569	IL6	NA	3.827819005212055	CVL	Luminex (or other bead-based)	Published	BCA	Days since LMP - their phase
Kyongo-2012	54310	6	Ptid-54310_Visit-6	Follicular	Follicular	25	3.5999999046	Negative	0	Negative	Moderate	115769997.2	Eligible	Eligible	Eligible	Il6	5.6999998093	In	3569	IL6	NA	2.510961871010371	CVL	Luminex (or other bead-based)	Published	BCA	Days since LMP - their phase
Kyongo-2012	55420	2	Ptid-55420_Visit-2	Follicular	Follicular	26	4.0999999046	Negative	0	Negative	Moderate	170192495	Eligible	Eligible	Eligible	Il6	12.100000381	In	3569	IL6	NA	3.5969351878142404	CVL	Luminex (or other bead-based)	Published	BCA	Days since LMP - their phase
Kyongo-2012	55420	3	Ptid-55420_Visit-3	Luteal	Luteal	26	3.5999999046	Negative	1	Negative	Moderate	181883499	Eligible	Eligible	Eligible	Il6	12.799999237	In	3569	IL6	NA	3.678071819114485	CVL	Luminex (or other bead-based)	Published	BCA	Days since LMP - their phase
Kyongo-2012	55420	4	Ptid-55420_Visit-4	Follicular	Follicular	26	4.0999999046	Negative	0	Negative	Moderate	114380501.2	Eligible	Eligible	Eligible	Il6	29.700000763	In	3569	IL6	NA	4.8923910629765786	CVL	Luminex (or other bead-based)	Published	BCA	Days since LMP - their phase
Kyongo-2012	55420	5	Ptid-55420_Visit-5	Luteal	Luteal	26	3.5999999046	Negative	0	Negative	Moderate	129708006.99999999	Eligible	Eligible	Eligible	Il6	21.199998856	In	3569	IL6	NA	4.4059922818247435	CVL	Luminex (or other bead-based)	Published	BCA	Days since LMP - their phase
Kyongo-2012	55420	6	Ptid-55420_Visit-6	Follicular	Follicular	26	4.0999999046	Negative	0	Negative	Moderate	137962997	Eligible	Eligible	Eligible	Il6	4.5	In	3569	IL6	NA	2.169925001442312	CVL	Luminex (or other bead-based)	Published	BCA	Days since LMP - their phase
Kyongo-2012	57909	2	Ptid-57909_Visit-2	Follicular	Follicular	22	4.0999999046	Negative	0	Negative	Moderate	272332012.7	Eligible	Eligible	Eligible	Il6	18.399999619	In	3569	IL6	NA	4.201633831296454	CVL	Luminex (or other bead-based)	Published	BCA	Days since LMP - their phase
Kyongo-2012	57909	3	Ptid-57909_Visit-3	Luteal	Luteal	22	3.5999999046	Negative	0	Negative	Moderate	298115491.9	Eligible	Eligible	Eligible	Il6	16.799999237	In	3569	IL6	NA	4.070389262368997	CVL	Luminex (or other bead-based)	Published	BCA	Days since LMP - their phase
Kyongo-2012	57909	4	Ptid-57909_Visit-4	Follicular	Follicular	22	4.0999999046	Negative	0	Negative	Moderate	119683496.7	Eligible	Eligible	Eligible	Il6	6.7000002861	In	3569	IL6	NA	2.74416115717564	CVL	Luminex (or other bead-based)	Published	BCA	Days since LMP - their phase
Kyongo-2012	57909	5	Ptid-57909_Visit-5	Luteal	Luteal	22	3.5999999046	Negative	0	Negative	Moderate	134394004.9	Eligible	Eligible	Eligible	Il6	13.200000763	In	3569	IL6	NA	3.7224661078632337	CVL	Luminex (or other bead-based)	Published	BCA	Days since LMP - their phase
Kyongo-2012	62419	3	Ptid-62419_Visit-3	Luteal	Luteal	33	3.5999999046	Negative	0	Negative	Absent	333925008.79999995	Eligible	Eligible	Eligible	Il6	0.6999999881	In	3569	IL6	NA	-0.5145731973555742	CVL	Luminex (or other bead-based)	Published	BCA	Days since LMP - their phase
Kyongo-2012	62419	4	Ptid-62419_Visit-4	Follicular	Follicular	33	3.5999999046	Negative	0	Negative	Absent	134472504.29999998	Eligible	Eligible	Eligible	Il6	0.5999999642	In	3569	IL6	NA	-0.7369656802470128	CVL	Luminex (or other bead-based)	Published	BCA	Days since LMP - their phase
Kyongo-2012	62419	5	Ptid-62419_Visit-5	Luteal	Luteal	33	3.5999999046	Negative	0	Negative	Absent	125946506.9	Eligible	Eligible	Eligible	Il6	2	In	3569	IL6	NA	1	CVL	Luminex (or other bead-based)	Published	BCA	Days since LMP - their phase
Kyongo-2012	62419	6	Ptid-62419_Visit-6	Follicular	Follicular	33	3.5999999046	Negative	0	Negative	Absent	124026000.5	Eligible	Eligible	Eligible	Il6	1.7000000477	In	3569	IL6	NA	0.765534786843302	CVL	Luminex (or other bead-based)	Published	BCA	Days since LMP - their phase
Kyongo-2012	62476	2	Ptid-62476_Visit-2	Follicular	Follicular	26	3.5999999046	Negative	0	Negative	Moderate	136164501.29999998	Eligible	Eligible	Eligible	Il6	46.100002289	In	3569	IL6	NA	5.526694917176007	CVL	Luminex (or other bead-based)	Published	BCA	Days since LMP - their phase
Kyongo-2012	62476	3	Ptid-62476_Visit-3	Luteal	Luteal	26	3.5999999046	Negative	0	Positive	Moderate	121091499.89999999	Eligible	Eligible	Eligible	Il6	20.599998474	In	3569	IL6	NA	4.364572325424365	CVL	Luminex (or other bead-based)	Published	BCA	Days since LMP - their phase
Kyongo-2012	62476	4	Ptid-62476_Visit-4	Follicular	Follicular	26	3.5999999046	Negative	0	Positive	Moderate	133180499.1	Eligible	Eligible	Eligible	Il6	24.600000381	In	3569	IL6	NA	4.620586432796057	CVL	Luminex (or other bead-based)	Published	BCA	Days since LMP - their phase
Kyongo-2012	62476	5	Ptid-62476_Visit-5	Luteal	Luteal	26	3.5999999046	Negative	0	Negative	Moderate	94359003	Eligible	Eligible	Eligible	Il6	16.600000381	In	3569	IL6	NA	4.0531113695720205	CVL	Luminex (or other bead-based)	Published	BCA	Days since LMP - their phase
Kyongo-2012	62476	6	Ptid-62476_Visit-6	Follicular	Follicular	26	3.5999999046	Negative	0	Negative	Moderate	126776501.5	Eligible	Eligible	Eligible	Il6	4.6999998093	In	3569	IL6	NA	2.23266069825369	CVL	Luminex (or other bead-based)	Published	BCA	Days since LMP - their phase
Kyongo-2012	64541	3	Ptid-64541_Visit-3	Luteal	Luteal	27	3.5999999046	Negative	0	Negative	Moderate	245422497.4	Eligible	Eligible	Eligible	Il6	36.199996948	In	3569	IL6	NA	5.177917670563096	CVL	Luminex (or other bead-based)	Published	BCA	Days since LMP - their phase
Kyongo-2012	64541	4	Ptid-64541_Visit-4	Follicular	Follicular	27	3.5999999046	Negative	1	Negative	Moderate	62887497.2	Eligible	Eligible	Eligible	Il6	10.299999237	In	3569	IL6	NA	3.364572325424365	CVL	Luminex (or other bead-based)	Published	BCA	Days since LMP - their phase
Kyongo-2012	64541	5	Ptid-64541_Visit-5	Luteal	Luteal	27	3.5999999046	Negative	0	Negative	Moderate	293752491.5	Eligible	Eligible	Eligible	Il6	19.899999619	In	3569	IL6	NA	4.314696498034839	CVL	Luminex (or other bead-based)	Published	BCA	Days since LMP - their phase
Kyongo-2012	64541	6	Ptid-64541_Visit-6	Follicular	Follicular	27	4.0999999046	Negative	0	Positive	Moderate	275774985.6	Eligible	Eligible	Eligible	Il6	65	In	3569	IL6	NA	6.022367813028454	CVL	Luminex (or other bead-based)	Published	BCA	Days since LMP - their phase
Kyongo-2012	70250	3	Ptid-70250_Visit-3	Luteal	Luteal	26	4.0999999046	Negative	0	Negative	Moderate	141657501.5	Eligible	Eligible	Eligible	Il6	8.6000003815	In	3569	IL6	NA	3.1043367238133572	CVL	Luminex (or other bead-based)	Published	BCA	Days since LMP - their phase
Kyongo-2012	70250	4	Ptid-70250_Visit-4	Follicular	Follicular	26	4.0999999046	Negative	0	Negative	Moderate	184455499.1	Eligible	Eligible	Eligible	Il6	25.899999619	In	3569	IL6	NA	4.694880171576535	CVL	Luminex (or other bead-based)	Published	BCA	Days since LMP - their phase
Kyongo-2012	70250	5	Ptid-70250_Visit-5	Luteal	Luteal	26	3.5999999046	Negative	0	Negative	Moderate	130696997.00000001	Eligible	Eligible	Eligible	Il6	1.7000000477	In	3569	IL6	NA	0.765534786843302	CVL	Luminex (or other bead-based)	Published	BCA	Days since LMP - their phase
Kyongo-2012	70250	6	Ptid-70250_Visit-6	Follicular	Follicular	26	4.0999999046	Negative	0	Negative	Moderate	60307998.199999996	Eligible	Eligible	Eligible	Il6	9.8000001907	In	3569	IL6	NA	3.2927817773015136	CVL	Luminex (or other bead-based)	Published	BCA	Days since LMP - their phase
Kyongo-2012	73468	2	Ptid-73468_Visit-2	Follicular	Follicular	26	3.5999999046	Negative	0	Negative	Absent	220423996.39999998	Eligible	Eligible	Eligible	Il6	1.3999999762	In	3569	IL6	NA	0.4854268026444258	CVL	Luminex (or other bead-based)	Published	BCA	Days since LMP - their phase
Kyongo-2012	73468	3	Ptid-73468_Visit-3	Luteal	Luteal	26	3.5999999046	Negative	0	Negative	Absent	224349007	Eligible	Eligible	Eligible	Il6	8.6000003815	In	3569	IL6	NA	3.1043367238133572	CVL	Luminex (or other bead-based)	Published	BCA	Days since LMP - their phase
Kyongo-2012	73468	4	Ptid-73468_Visit-4	Follicular	Follicular	26	3.5999999046	Negative	0	Negative	Absent	382899999.59999996	Eligible	Eligible	Eligible	Il6	1.3999999762	In	3569	IL6	NA	0.4854268026444258	CVL	Luminex (or other bead-based)	Published	BCA	Days since LMP - their phase
Kyongo-2012	73468	5	Ptid-73468_Visit-5	Luteal	Luteal	26	3.5999999046	Negative	0	Negative	Absent	200288742.8	Eligible	Eligible	Eligible	Il6	0.6999999881	In	3569	IL6	NA	-0.5145731973555742	CVL	Luminex (or other bead-based)	Published	BCA	Days since LMP - their phase
Kyongo-2012	73468	6	Ptid-73468_Visit-6	Follicular	Follicular	26	3.5999999046	Negative	0	Negative	Absent	224898755.6	Eligible	Eligible	Eligible	Il6	0.5	In	3569	IL6	NA	-1	CVL	Luminex (or other bead-based)	Published	BCA	Days since LMP - their phase
Kyongo-2012	73564	2	Ptid-73564_Visit-2	Follicular	Follicular	19	3.5999999046	Negative	0	Negative	Absent	326157510.3	Eligible	Eligible	Eligible	Il6	0.150000006	Below	3569	IL6	NA	-2.736965536458406	CVL	Luminex (or other bead-based)	Published	BCA	Days since LMP - their phase
Kyongo-2012	73564	3	Ptid-73564_Visit-3	Luteal	Luteal	19	3.5999999046	Negative	0	Negative	Absent	311619997	Eligible	Eligible	Eligible	Il6	0.150000006	Below	3569	IL6	NA	-2.736965536458406	CVL	Luminex (or other bead-based)	Published	BCA	Days since LMP - their phase
Kyongo-2012	73564	4	Ptid-73564_Visit-4	Follicular	Follicular	19	3.5999999046	Negative	0	Negative	Absent	241825506.1	Eligible	Eligible	Eligible	Il6	0.150000006	Below	3569	IL6	NA	-2.736965536458406	CVL	Luminex (or other bead-based)	Published	BCA	Days since LMP - their phase
Kyongo-2012	73564	5	Ptid-73564_Visit-5	Luteal	Luteal	19	3.5999999046	Negative	0	Negative	Absent	176027506.6	Eligible	Eligible	Eligible	Il6	2.2999999523	In	3569	IL6	NA	1.2016338312494095	CVL	Luminex (or other bead-based)	Published	BCA	Days since LMP - their phase
Kyongo-2012	73564	6	Ptid-73564_Visit-6	Follicular	Follicular	19	3.5999999046	Negative	0	Negative	Absent	394082486.6	Eligible	Eligible	Eligible	Il6	0.150000006	Below	3569	IL6	NA	-2.736965536458406	CVL	Luminex (or other bead-based)	Published	BCA	Days since LMP - their phase
Kyongo-2012	78778	2	Ptid-78778_Visit-2	Follicular	Follicular	23	4.0999999046	Negative	0	Negative	Absent	273229986.40000004	Eligible	Eligible	Eligible	Il6	1.1000000238	In	3569	IL6	NA	0.13750355496460917	CVL	Luminex (or other bead-based)	Published	BCA	Days since LMP - their phase
Kyongo-2012	78778	3	Ptid-78778_Visit-3	Luteal	Luteal	23	4.0999999046	Negative	0	Negative	Absent	189912006.29999998	Eligible	Eligible	Eligible	Il6	0.200000003	Below	3569	IL6	NA	-2.3219280732469367	CVL	Luminex (or other bead-based)	Published	BCA	Days since LMP - their phase
Kyongo-2012	78778	4	Ptid-78778_Visit-4	Follicular	Follicular	23	3.5999999046	Negative	0	Negative	Absent	171051994	Eligible	Eligible	Eligible	Il6	6.1999998093	In	3569	IL6	NA	2.632268171125005	CVL	Luminex (or other bead-based)	Published	BCA	Days since LMP - their phase
Kyongo-2012	78778	5	Ptid-78778_Visit-5	Luteal	Luteal	23	4.0999999046	Negative	0	Negative	Absent	143188998.1	Eligible	Eligible	Eligible	Il6	0.6999999881	In	3569	IL6	NA	-0.5145731973555742	CVL	Luminex (or other bead-based)	Published	BCA	Days since LMP - their phase
Kyongo-2012	78778	6	Ptid-78778_Visit-6	Follicular	Follicular	23	3.5999999046	Negative	0	Negative	Absent	162296250.5	Eligible	Eligible	Eligible	Il6	1.2999999523	In	3569	IL6	NA	0.3785115703179186	CVL	Luminex (or other bead-based)	Published	BCA	Days since LMP - their phase
Kyongo-2012	78955	2	Ptid-78955_Visit-2	Follicular	Follicular	25	4.0999999046	Negative	0	Negative	Moderate	143856257.20000002	Eligible	Eligible	Eligible	Il6	14.099999428	In	3569	IL6	NA	3.817623198985078	CVL	Luminex (or other bead-based)	Published	BCA	Days since LMP - their phase
Kyongo-2012	78955	3	Ptid-78955_Visit-3	Luteal	Luteal	25	3.5999999046	Negative	0	Negative	Moderate	224123746.2	Eligible	Eligible	Eligible	Il6	20.100000381	In	3569	IL6	NA	4.329123623638173	CVL	Luminex (or other bead-based)	Published	BCA	Days since LMP - their phase
Kyongo-2012	78955	4	Ptid-78955_Visit-4	Follicular	Follicular	25	4.0999999046	Negative	0	Negative	Moderate	152995005.20000002	Eligible	Eligible	Eligible	Il6	13.800000191	In	3569	IL6	NA	3.7865963818585424	CVL	Luminex (or other bead-based)	Published	BCA	Days since LMP - their phase
Kyongo-2012	78955	5	Ptid-78955_Visit-5	Luteal	Luteal	25	4.0999999046	Negative	0	Negative	Moderate	270029991.9	Eligible	Eligible	Eligible	Il6	9.3999996185	In	3569	IL6	NA	3.2326606982383423	CVL	Luminex (or other bead-based)	Published	BCA	Days since LMP - their phase
Kyongo-2012	78955	6	Ptid-78955_Visit-6	Follicular	Follicular	25	3.5999999046	Negative	0	Negative	Moderate	274133741.9	Eligible	Eligible	Eligible	Il6	11.799999237	In	3569	IL6	NA	3.5607148611883472	CVL	Luminex (or other bead-based)	Published	BCA	Days since LMP - their phase
Kyongo-2012	81140	2	Ptid-81140_Visit-2	Follicular	Follicular	26	3.5999999046	Negative	0	Negative	Moderate	400014996.5	Eligible	Eligible	Eligible	Il6	23	In	3569	IL6	NA	4.523561956057013	CVL	Luminex (or other bead-based)	Published	BCA	Days since LMP - their phase
Kyongo-2012	81140	3	Ptid-81140_Visit-3	Luteal	Luteal	26	3.5999999046	Negative	0	Negative	Moderate	205392494.79999998	Eligible	Eligible	Eligible	Il6	3.7999999523	In	3569	IL6	NA	1.9259994004466037	CVL	Luminex (or other bead-based)	Published	BCA	Days since LMP - their phase
Kyongo-2012	81140	4	Ptid-81140_Visit-4	Follicular	Follicular	26	3.5999999046	Negative	0	Negative	Moderate	239626243.7	Eligible	Eligible	Eligible	Il6	34.400001526	In	3569	IL6	NA	5.104336723813357	CVL	Luminex (or other bead-based)	Published	BCA	Days since LMP - their phase
Kyongo-2012	81140	5	Ptid-81140_Visit-5	Luteal	Luteal	26	3.5999999046	Negative	0	Negative	Moderate	162262499.3	Eligible	Eligible	Eligible	Il6	5.6999998093	In	3569	IL6	NA	2.510961871010371	CVL	Luminex (or other bead-based)	Published	BCA	Days since LMP - their phase
Kyongo-2012	81140	6	Ptid-81140_Visit-6	Follicular	Follicular	26	3.5999999046	Negative	0	Negative	Moderate	182012498.4	Eligible	Eligible	Eligible	Il6	4.3000001907	In	3569	IL6	NA	2.1043367237965818	CVL	Luminex (or other bead-based)	Published	BCA	Days since LMP - their phase
Kyongo-2012	82143	2	Ptid-82143_Visit-2	Follicular	Follicular	27	4.0999999046	Negative	0	Negative	Absent	350670009.90000004	Eligible	Eligible	Eligible	Il6	4.9000000954	In	3569	IL6	NA	2.2927817773162347	CVL	Luminex (or other bead-based)	Published	BCA	Days since LMP - their phase
Kyongo-2012	82143	3	Ptid-82143_Visit-3	Luteal	Luteal	27	3.5999999046	Negative	0	Positive	Absent	80193497.2	Eligible	Eligible	Eligible	Il6	4.3000001907	In	3569	IL6	NA	2.1043367237965818	CVL	Luminex (or other bead-based)	Published	BCA	Days since LMP - their phase
Kyongo-2012	82143	4	Ptid-82143_Visit-4	Follicular	Follicular	27	6.0999999046	Intermediate	6	Negative	Absent	174739003.2	Eligible	Eligible	Eligible	Il6	0.5	In	3569	IL6	NA	-1	CVL	Luminex (or other bead-based)	Published	BCA	Days since LMP - their phase
Kyongo-2012	82143	5	Ptid-82143_Visit-5	Luteal	Luteal	27	4.0999999046	Negative	0	Negative	Absent	144008994.10000002	Eligible	Eligible	Eligible	Il6	1.5	In	3569	IL6	NA	0.5849625007211562	CVL	Luminex (or other bead-based)	Published	BCA	Days since LMP - their phase
Kyongo-2012	82143	6	Ptid-82143_Visit-6	Follicular	Follicular	27	4.0999999046	Negative	0	Negative	Absent	169891506.4	Eligible	Eligible	Eligible	Il6	2.0999999046	In	3569	IL6	NA	1.0703892623518219	CVL	Luminex (or other bead-based)	Published	BCA	Days since LMP - their phase
Kyongo-2012	85007	2	Ptid-85007_Visit-2	Follicular	Follicular	30	3.5999999046	Negative	0	Negative	Absent	166847497.2	Eligible	Eligible	Eligible	Il6	15.5	In	3569	IL6	NA	3.9541963103868754	CVL	Luminex (or other bead-based)	Published	BCA	Days since LMP - their phase
Kyongo-2012	85007	3	Ptid-85007_Visit-3	Luteal	Luteal	30	3.5999999046	Negative	0	Negative	Absent	222755998.39999998	Eligible	Eligible	Eligible	Il6	13.600000381	In	3569	IL6	NA	3.7655347867796536	CVL	Luminex (or other bead-based)	Published	BCA	Days since LMP - their phase
Kyongo-2012	85007	4	Ptid-85007_Visit-4	Follicular	Follicular	30	3.5999999046	Negative	0	Negative	Absent	121734499.9	Eligible	Eligible	Eligible	Il6	8.6999998093	In	3569	IL6	NA	3.1210153693381537	CVL	Luminex (or other bead-based)	Published	BCA	Days since LMP - their phase
Kyongo-2012	85007	5	Ptid-85007_Visit-5	Luteal	Luteal	30	4.0999999046	Negative	0	Negative	Absent	105640500.8	Eligible	Eligible	Eligible	Il6	1.3999999762	In	3569	IL6	NA	0.4854268026444258	CVL	Luminex (or other bead-based)	Published	BCA	Days since LMP - their phase
Kyongo-2012	85007	6	Ptid-85007_Visit-6	Follicular	Follicular	30	3.5999999046	Negative	0	Negative	Absent	144860997.8	Eligible	Eligible	Eligible	Il6	1.5999999046	In	3569	IL6	NA	0.6780718190919433	CVL	Luminex (or other bead-based)	Published	BCA	Days since LMP - their phase
Kyongo-2012	96588	3	Ptid-96588_Visit-3	Luteal	Luteal	27	3.5999999046	Negative	0	Negative	Small	669098734.9000001	Eligible	Eligible	Eligible	Il6	2.7000000477	In	3569	IL6	NA	1.4329594327637185	CVL	Luminex (or other bead-based)	Published	BCA	Days since LMP - their phase
Kyongo-2012	96588	4	Ptid-96588_Visit-4	Follicular	Follicular	27	3.5999999046	Negative	0	Negative	Small	482297509.9	Eligible	Eligible	Eligible	Il6	2.3999998569	In	3569	IL6	NA	1.2630343198130995	CVL	Luminex (or other bead-based)	Published	BCA	Days since LMP - their phase
Kyongo-2012	96588	5	Ptid-96588_Visit-5	Luteal	Luteal	27	3.5999999046	Negative	0	Negative	Small	786723732.9	Eligible	Eligible	Eligible	Il6	2.0999999046	In	3569	IL6	NA	1.0703892623518219	CVL	Luminex (or other bead-based)	Published	BCA	Days since LMP - their phase
Kyongo-2012	96588	6	Ptid-96588_Visit-6	Follicular	Follicular	27	3.5999999046	Negative	0	Negative	Small	412894994	Eligible	Eligible	Eligible	Il6	6.3999996185	In	3569	IL6	NA	2.678071819114485	CVL	Luminex (or other bead-based)	Published	BCA	Days since LMP - their phase
Kyongo-2012	1783	2	Ptid-1783_Visit-2	Follicular	Follicular	25	3.5999999046	Negative	0	Negative	Small	413672506.8	Eligible	Eligible	Eligible	Il8	370.8999939	In	3576	CXCL8	NA	8.53488643388839	CVL	Luminex (or other bead-based)	Published	BCA	Days since LMP - their phase
Kyongo-2012	1783	3	Ptid-1783_Visit-3	Luteal	Luteal	25	3.5999999046	Negative	0	Negative	Small	865942478.2	Eligible	Eligible	Eligible	Il8	640.19995117	In	3576	CXCL8	NA	9.322378756619479	CVL	Luminex (or other bead-based)	Published	BCA	Days since LMP - their phase
Kyongo-2012	1783	4	Ptid-1783_Visit-4	Follicular	Follicular	25	4.0999999046	Negative	0	Positive	Small	2084622383.1000001	Eligible	Eligible	Eligible	Il8	907.09997559	In	3576	CXCL8	NA	9.825117755235528	CVL	Luminex (or other bead-based)	Published	BCA	Days since LMP - their phase
Kyongo-2012	1783	5	Ptid-1783_Visit-5	Luteal	Luteal	25	3.5999999046	Negative	0	Negative	Small	638437509.5	Eligible	Eligible	Eligible	Il8	266.8999939	In	3576	CXCL8	NA	8.060155462281806	CVL	Luminex (or other bead-based)	Published	BCA	Days since LMP - their phase
Kyongo-2012	1783	6	Ptid-1783_Visit-6	Follicular	Follicular	25	4.0999999046	Negative	0	Negative	Small	1136494994.2	Eligible	Eligible	Eligible	Il8	1128.1999512	In	3576	CXCL8	NA	10.139807064314098	CVL	Luminex (or other bead-based)	Published	BCA	Days since LMP - their phase
Kyongo-2012	3545	3	Ptid-3545_Visit-3	Luteal	Luteal	28	3.5999999046	Negative	0	Negative	Small	237701252.10000002	Eligible	Eligible	Eligible	Il8	94.799995422	In	3576	CXCL8	NA	6.566815084341508	CVL	Luminex (or other bead-based)	Published	BCA	Days since LMP - their phase
Kyongo-2012	3545	4	Ptid-3545_Visit-4	Follicular	Follicular	28	3.5999999046	Negative	0	Positive	Small	144215494.4	Eligible	Eligible	Eligible	Il8	64.5	In	3576	CXCL8	NA	6.011227255423254	CVL	Luminex (or other bead-based)	Published	BCA	Days since LMP - their phase
Kyongo-2012	3545	5	Ptid-3545_Visit-5	Luteal	Luteal	28	3.5999999046	Negative	0	Positive	Small	204555004.79999998	Eligible	Eligible	Eligible	Il8	86.400001526	In	3576	CXCL8	NA	6.432959432757039	CVL	Luminex (or other bead-based)	Published	BCA	Days since LMP - their phase
Kyongo-2012	3545	6	Ptid-3545_Visit-6	Follicular	Follicular	28	3.5999999046	Negative	0	Negative	Small	237787500	Eligible	Eligible	Eligible	Il8	142	In	3576	CXCL8	NA	7.149747119504682	CVL	Luminex (or other bead-based)	Published	BCA	Days since LMP - their phase
Kyongo-2012	8595	2	Ptid-8595_Visit-2	Follicular	Follicular	27	3.5999999046	Negative	0	Negative	Small	270139992.2	Eligible	Eligible	Eligible	Il8	102.20000458	In	3576	CXCL8	NA	6.675251450703323	CVL	Luminex (or other bead-based)	Published	BCA	Days since LMP - their phase
Kyongo-2012	8595	3	Ptid-8595_Visit-3	Luteal	Luteal	27	3.5999999046	Negative	0	Negative	Small	169398754.79999998	Eligible	Eligible	Eligible	Il8	105.5	In	3576	CXCL8	NA	6.721099188707185	CVL	Luminex (or other bead-based)	Published	BCA	Days since LMP - their phase
Kyongo-2012	8595	4	Ptid-8595_Visit-4	Follicular	Follicular	27	3.5999999046	Negative	0	Negative	Small	172406002.9	Eligible	Eligible	Eligible	Il8	68.099998474	In	3576	CXCL8	NA	6.089582860796476	CVL	Luminex (or other bead-based)	Published	BCA	Days since LMP - their phase
Kyongo-2012	8595	5	Ptid-8595_Visit-5	Luteal	Luteal	27	3.5999999046	Negative	0	Negative	Small	147577494.4	Eligible	Eligible	Eligible	Il8	116.80000305	In	3576	CXCL8	NA	6.867896501665769	CVL	Luminex (or other bead-based)	Published	BCA	Days since LMP - their phase
Kyongo-2012	8595	6	Ptid-8595_Visit-6	Follicular	Follicular	27	3.5999999046	Negative	0	Negative	Small	249421000.5	Eligible	Eligible	Eligible	Il8	31.199998856	In	3576	CXCL8	NA	4.9634740710760665	CVL	Luminex (or other bead-based)	Published	BCA	Days since LMP - their phase
Kyongo-2012	9638	3	Ptid-9638_Visit-3	Luteal	Luteal	25	4.0999999046	Negative	0	Negative	Small	664802491.7	Eligible	Eligible	Eligible	Il8	445.20001221	In	3576	CXCL8	NA	8.798309822021771	CVL	Luminex (or other bead-based)	Published	BCA	Days since LMP - their phase
Kyongo-2012	9638	4	Ptid-9638_Visit-4	Follicular	Follicular	25	3.5999999046	Negative	0	Positive	Small	327337503.40000004	Eligible	Eligible	Eligible	Il8	113	In	3576	CXCL8	NA	6.820178962415188	CVL	Luminex (or other bead-based)	Published	BCA	Days since LMP - their phase
Kyongo-2012	9638	5	Ptid-9638_Visit-5	Luteal	Luteal	25	3.5999999046	Negative	0	Negative	Small	450430005.79999995	Eligible	Eligible	Eligible	Il8	340.5	In	3576	CXCL8	NA	8.411510988012072	CVL	Luminex (or other bead-based)	Published	BCA	Days since LMP - their phase
Kyongo-2012	9638	6	Ptid-9638_Visit-6	Follicular	Follicular	25	3.5999999046	Negative	0	Positive	Small	209839001.29999998	Eligible	Eligible	Eligible	Il8	198.70001221	In	3576	CXCL8	NA	7.63444815101508	CVL	Luminex (or other bead-based)	Published	BCA	Days since LMP - their phase
Kyongo-2012	18477	2	Ptid-18477_Visit-2	Follicular	Follicular	NA	NA	NA	NA	NA	NA	NA	Eligible	Eligible	Ineligible - missing co-variate information	Il8	80.900001526	In	3576	CXCL8	NA	6.338067824755874	CVL	Luminex (or other bead-based)	Published	BCA	Days since LMP - their phase
Kyongo-2012	19566	2	Ptid-19566_Visit-2	Follicular	Follicular	29	3.5999999046	Negative	0	Negative	Absent	118045002.2	Eligible	Eligible	Eligible	Il8	287.6000061	In	3576	CXCL8	NA	8.167919896151517	CVL	Luminex (or other bead-based)	Published	BCA	Days since LMP - their phase
Kyongo-2012	19566	3	Ptid-19566_Visit-3	Luteal	Luteal	29	3.5999999046	Negative	0	Negative	Absent	166321501.1	Eligible	Eligible	Eligible	Il8	48.400001526	In	3576	CXCL8	NA	5.596935187873856	CVL	Luminex (or other bead-based)	Published	BCA	Days since LMP - their phase
Kyongo-2012	19566	4	Ptid-19566_Visit-4	Follicular	Follicular	29	3.5999999046	Negative	0	Negative	Absent	147937506.4	Eligible	Eligible	Eligible	Il8	57.199996948	In	3576	CXCL8	NA	5.837943164913661	CVL	Luminex (or other bead-based)	Published	BCA	Days since LMP - their phase
Kyongo-2012	19566	5	Ptid-19566_Visit-5	Luteal	Luteal	29	3.5999999046	Negative	0	Negative	Absent	106233999.10000001	Eligible	Eligible	Eligible	Il8	26	In	3576	CXCL8	NA	4.700439718141092	CVL	Luminex (or other bead-based)	Published	BCA	Days since LMP - their phase
Kyongo-2012	19566	6	Ptid-19566_Visit-6	Follicular	Follicular	29	3.5999999046	Negative	0	Negative	Absent	188815996.1	Eligible	Eligible	Eligible	Il8	141	In	3576	CXCL8	NA	7.139551352398794	CVL	Luminex (or other bead-based)	Published	BCA	Days since LMP - their phase
Kyongo-2012	20155	3	Ptid-20155_Visit-3	Luteal	Luteal	25	3.5999999046	Negative	0	Negative	Moderate	419679999.4	Eligible	Eligible	Eligible	Il8	409.70001221	In	3576	CXCL8	NA	8.67842412558856	CVL	Luminex (or other bead-based)	Published	BCA	Days since LMP - their phase
Kyongo-2012	20155	4	Ptid-20155_Visit-4	Follicular	Follicular	25	4.0999999046	Negative	0	Negative	Moderate	169852495.20000002	Eligible	Eligible	Eligible	Il8	347.20001221	In	3576	CXCL8	NA	8.439623188292446	CVL	Luminex (or other bead-based)	Published	BCA	Days since LMP - their phase
Kyongo-2012	20155	5	Ptid-20155_Visit-5	Luteal	Luteal	25	3.5999999046	Negative	0	Negative	Moderate	152100503.4	Eligible	Eligible	Eligible	Il8	432.59997559	In	3576	CXCL8	NA	8.756889773668728	CVL	Luminex (or other bead-based)	Published	BCA	Days since LMP - their phase
Kyongo-2012	20155	6	Ptid-20155_Visit-6	Follicular	Follicular	25	3.5999999046	Negative	0	Negative	Moderate	170248001.79999998	Eligible	Eligible	Eligible	Il8	217.5	In	3576	CXCL8	NA	7.764871590736091	CVL	Luminex (or other bead-based)	Published	BCA	Days since LMP - their phase
Kyongo-2012	25852	3	Ptid-25852_Visit-3	Luteal	Luteal	26	3.5999999046	Negative	0	Negative	Absent	76700002	Eligible	Eligible	Eligible	Il8	59.400001526	In	3576	CXCL8	NA	5.8923910629765786	CVL	Luminex (or other bead-based)	Published	BCA	Days since LMP - their phase
Kyongo-2012	25852	4	Ptid-25852_Visit-4	Follicular	Follicular	26	3.5999999046	Negative	0	Negative	Absent	172545000.9	Eligible	Eligible	Eligible	Il8	89.399993896	In	3576	CXCL8	NA	6.482202827792478	CVL	Luminex (or other bead-based)	Published	BCA	Days since LMP - their phase
Kyongo-2012	25852	5	Ptid-25852_Visit-5	Luteal	Luteal	26	3.5999999046	Negative	0	Negative	Absent	119216248.4	Eligible	Eligible	Eligible	Il8	45.400001526	In	3576	CXCL8	NA	5.5046204408959	CVL	Luminex (or other bead-based)	Published	BCA	Days since LMP - their phase
Kyongo-2012	25852	6	Ptid-25852_Visit-6	Follicular	Follicular	26	3.5999999046	Negative	0	Negative	Absent	12335999.9	Eligible	Eligible	Eligible	Il8	26.099998474	In	3576	CXCL8	NA	4.705977817331844	CVL	Luminex (or other bead-based)	Published	BCA	Days since LMP - their phase
Kyongo-2012	26945	2	Ptid-26945_Visit-2	Follicular	Follicular	25	3.5999999046	Negative	0	Negative	Large	379627496	Eligible	Eligible	Eligible	Il8	713.79998779	In	3576	CXCL8	NA	9.47937606648345	CVL	Luminex (or other bead-based)	Published	BCA	Days since LMP - their phase
Kyongo-2012	26945	3	Ptid-26945_Visit-3	Luteal	Luteal	25	3.5999999046	Negative	0	Negative	Large	109670996.69999999	Eligible	Eligible	Eligible	Il8	256.5	In	3576	CXCL8	NA	8.002815015607053	CVL	Luminex (or other bead-based)	Published	BCA	Days since LMP - their phase
Kyongo-2012	26945	4	Ptid-26945_Visit-4	Follicular	Follicular	25	3.5999999046	Negative	0	Negative	Large	147404998.5	Eligible	Eligible	Eligible	Il8	456.8999939	In	3576	CXCL8	NA	8.835734613059891	CVL	Luminex (or other bead-based)	Published	BCA	Days since LMP - their phase
Kyongo-2012	26945	5	Ptid-26945_Visit-5	Luteal	Luteal	25	3.5999999046	Negative	0	Negative	Large	287003487.3	Eligible	Eligible	Eligible	Il8	496.79998779	In	3576	CXCL8	NA	8.956521327875578	CVL	Luminex (or other bead-based)	Published	BCA	Days since LMP - their phase
Kyongo-2012	26945	6	Ptid-26945_Visit-6	Follicular	Follicular	25	3.5999999046	Negative	0	Negative	Large	109764501.5	Eligible	Eligible	Eligible	Il8	220.80000305	In	3576	CXCL8	NA	7.786596381819338	CVL	Luminex (or other bead-based)	Published	BCA	Days since LMP - their phase
Kyongo-2012	38802	2	Ptid-38802_Visit-2	Follicular	Follicular	25	3.5999999046	Negative	0	Negative	Small	533966243.29999995	Eligible	Eligible	Eligible	Il8	175.40000916	In	3576	CXCL8	NA	7.454505012899937	CVL	Luminex (or other bead-based)	Published	BCA	Days since LMP - their phase
Kyongo-2012	38802	3	Ptid-38802_Visit-3	Luteal	Luteal	25	3.5999999046	Negative	0	Negative	Small	355699986.2	Eligible	Eligible	Eligible	Il8	107.20000458	In	3576	CXCL8	NA	6.744161157207939	CVL	Luminex (or other bead-based)	Published	BCA	Days since LMP - their phase
Kyongo-2012	38802	4	Ptid-38802_Visit-4	Follicular	Follicular	25	4.0999999046	Intermediate	4	Positive	Small	340901255.6	Eligible	Eligible	Eligible	Il8	589.59997559	In	3576	CXCL8	NA	9.203592654478761	CVL	Luminex (or other bead-based)	Published	BCA	Days since LMP - their phase
Kyongo-2012	38802	5	Ptid-38802_Visit-5	Luteal	Luteal	25	3.5999999046	Negative	0	Negative	Small	710617482.7	Eligible	Eligible	Eligible	Il8	391.79998779	In	3576	CXCL8	NA	8.613973542420279	CVL	Luminex (or other bead-based)	Published	BCA	Days since LMP - their phase
Kyongo-2012	38802	6	Ptid-38802_Visit-6	Follicular	Follicular	25	3.5999999046	Negative	0	Negative	Small	663803756.1999999	Eligible	Eligible	Eligible	Il8	115.40000153	In	3576	CXCL8	NA	6.850499432885706	CVL	Luminex (or other bead-based)	Published	BCA	Days since LMP - their phase
Kyongo-2012	41577	3	Ptid-41577_Visit-3	Luteal	Luteal	31	4.0999999046	Negative	0	Negative	Moderate	167155504.2	Eligible	Eligible	Eligible	Il8	574.39996338	In	3576	CXCL8	NA	9.165911846958855	CVL	Luminex (or other bead-based)	Published	BCA	Days since LMP - their phase
Kyongo-2012	41577	4	Ptid-41577_Visit-4	Follicular	Follicular	31	3.5999999046	Negative	0	Negative	Moderate	259053736.9	Eligible	Eligible	Eligible	Il8	411.3999939	In	3576	CXCL8	NA	8.684397962246129	CVL	Luminex (or other bead-based)	Published	BCA	Days since LMP - their phase
Kyongo-2012	41577	5	Ptid-41577_Visit-5	Luteal	Luteal	31	4.0999999046	Negative	0	Negative	Moderate	159253493	Eligible	Eligible	Eligible	Il8	213.30000305	In	3576	CXCL8	NA	7.736740176082463	CVL	Luminex (or other bead-based)	Published	BCA	Days since LMP - their phase
Kyongo-2012	42082	2	Ptid-42082_Visit-2	Follicular	Follicular	27	4.0999999046	Negative	0	Negative	Moderate	210282504.6	Eligible	Eligible	Eligible	Il8	637.59997559	In	3576	CXCL8	NA	9.316507763870696	CVL	Luminex (or other bead-based)	Published	BCA	Days since LMP - their phase
Kyongo-2012	42082	3	Ptid-42082_Visit-3	Luteal	Luteal	27	3.5999999046	Negative	0	Negative	Moderate	124032497.39999999	Eligible	Eligible	Eligible	Il8	433	In	3576	CXCL8	NA	8.758223214726724	CVL	Luminex (or other bead-based)	Published	BCA	Days since LMP - their phase
Kyongo-2012	42082	4	Ptid-42082_Visit-4	Follicular	Follicular	27	3.5999999046	Negative	0	Negative	Moderate	105200499.3	Eligible	Eligible	Eligible	Il8	319	In	3576	CXCL8	NA	8.31741261376487	CVL	Luminex (or other bead-based)	Published	BCA	Days since LMP - their phase
Kyongo-2012	42082	5	Ptid-42082_Visit-5	Luteal	Luteal	27	4.0999999046	Negative	0	Negative	Moderate	100719496.6	Eligible	Eligible	Eligible	Il8	387.5	In	3576	CXCL8	NA	8.5980525001616	CVL	Luminex (or other bead-based)	Published	BCA	Days since LMP - their phase
Kyongo-2012	42082	6	Ptid-42082_Visit-6	Follicular	Follicular	27	3.5999999046	Negative	0	Negative	Moderate	157914996.10000002	Eligible	Eligible	Eligible	Il8	350.70001221	In	3576	CXCL8	NA	8.454093670594439	CVL	Luminex (or other bead-based)	Published	BCA	Days since LMP - their phase
Kyongo-2012	44740	2	Ptid-44740_Visit-2	Follicular	Follicular	38	4.0999999046	Negative	0	Negative	Moderate	219822496.2	Eligible	Eligible	Eligible	Il8	591.79998779	In	3576	CXCL8	NA	9.208965856540917	CVL	Luminex (or other bead-based)	Published	BCA	Days since LMP - their phase
Kyongo-2012	44740	3	Ptid-44740_Visit-3	Luteal	Luteal	38	3.5999999046	Negative	0	Negative	Moderate	96422500.9	Eligible	Eligible	Eligible	Il8	203.79998779	In	3576	CXCL8	NA	7.671010154844168	CVL	Luminex (or other bead-based)	Published	BCA	Days since LMP - their phase
Kyongo-2012	44740	4	Ptid-44740_Visit-4	Follicular	Follicular	38	4.0999999046	Negative	0	Negative	Moderate	104886248.7	Eligible	Eligible	Eligible	Il8	581	In	3576	CXCL8	NA	9.18239435340453	CVL	Luminex (or other bead-based)	Published	BCA	Days since LMP - their phase
Kyongo-2012	44740	5	Ptid-44740_Visit-5	Luteal	Luteal	38	3.5999999046	Negative	1	Negative	Moderate	139932498.3	Eligible	Eligible	Eligible	Il8	520.20001221	In	3576	CXCL8	NA	9.022922622918193	CVL	Luminex (or other bead-based)	Published	BCA	Days since LMP - their phase
Kyongo-2012	44740	6	Ptid-44740_Visit-6	Follicular	Follicular	38	4.0999999046	Negative	0	Negative	Moderate	85735000.69999999	Eligible	Eligible	Eligible	Il8	437.70001221	In	3576	CXCL8	NA	8.773798613996844	CVL	Luminex (or other bead-based)	Published	BCA	Days since LMP - their phase
Kyongo-2012	49782	2	Ptid-49782_Visit-2	Follicular	Follicular	34	4.0999999046	Negative	3	Negative	Absent	42157501	Eligible	Eligible	Eligible	Il8	17.700000763	In	3576	CXCL8	NA	4.145677517386386	CVL	Luminex (or other bead-based)	Published	BCA	Days since LMP - their phase
Kyongo-2012	49782	4	Ptid-49782_Visit-4	Follicular	Follicular	34	3.5999999046	NA	NA	Negative	Absent	158303752.5	Eligible	Eligible	Ineligible - missing co-variate information	Il8	83.5	In	3576	CXCL8	NA	6.383704292474052	CVL	Luminex (or other bead-based)	Published	BCA	Days since LMP - their phase
Kyongo-2012	49782	5	Ptid-49782_Visit-5	Luteal	Luteal	34	3.5999999046	Negative	1	Negative	Absent	161061257.1	Eligible	Eligible	Eligible	Il8	147.1000061	In	3576	CXCL8	NA	7.200653496193706	CVL	Luminex (or other bead-based)	Published	BCA	Days since LMP - their phase
Kyongo-2012	49782	6	Ptid-49782_Visit-6	Follicular	Follicular	34	3.5999999046	NA	NA	Negative	Absent	54101001.5	Eligible	Eligible	Ineligible - missing co-variate information	Il8	20.299999237	In	3576	CXCL8	NA	4.343407768072379	CVL	Luminex (or other bead-based)	Published	BCA	Days since LMP - their phase
Kyongo-2012	49913	2	Ptid-49913_Visit-2	Follicular	Follicular	23	4.0999999046	Negative	0	Negative	Small	435889989.09999996	Eligible	Eligible	Eligible	Il8	581.20001221	In	3576	CXCL8	NA	9.18289092305399	CVL	Luminex (or other bead-based)	Published	BCA	Days since LMP - their phase
Kyongo-2012	49913	3	Ptid-49913_Visit-3	Luteal	Luteal	23	4.0999999046	Negative	1	Negative	Small	176228001.7	Eligible	Eligible	Eligible	Il8	102.20000458	In	3576	CXCL8	NA	6.675251450703323	CVL	Luminex (or other bead-based)	Published	BCA	Days since LMP - their phase
Kyongo-2012	49913	4	Ptid-49913_Visit-4	Follicular	Follicular	23	4.0999999046	Negative	0	Negative	Small	139398500.3	Eligible	Eligible	Eligible	Il8	255.40000916	In	3576	CXCL8	NA	7.996614766558064	CVL	Luminex (or other bead-based)	Published	BCA	Days since LMP - their phase
Kyongo-2012	49913	5	Ptid-49913_Visit-5	Luteal	Luteal	23	4.0999999046	Negative	0	Negative	Small	191259995.1	Eligible	Eligible	Eligible	Il8	238.70001221	In	3576	CXCL8	NA	7.899054829991256	CVL	Luminex (or other bead-based)	Published	BCA	Days since LMP - their phase
Kyongo-2012	49913	6	Ptid-49913_Visit-6	Follicular	Follicular	23	4.0999999046	Negative	0	Negative	Small	122422501.39999999	Eligible	Eligible	Eligible	Il8	103.5	In	3576	CXCL8	NA	6.693486957499325	CVL	Luminex (or other bead-based)	Published	BCA	Days since LMP - their phase
Kyongo-2012	54310	2	Ptid-54310_Visit-2	Follicular	Follicular	25	4.0999999046	Negative	0	Negative	Moderate	116124503.3	Eligible	Eligible	Eligible	Il8	234.69999695	In	3576	CXCL8	NA	7.874674012887534	CVL	Luminex (or other bead-based)	Published	BCA	Days since LMP - their phase
Kyongo-2012	54310	3	Ptid-54310_Visit-3	Luteal	Luteal	25	3.5999999046	Negative	0	Negative	Moderate	183906257.20000002	Eligible	Eligible	Eligible	Il8	368	In	3576	CXCL8	NA	8.523561956057012	CVL	Luminex (or other bead-based)	Published	BCA	Days since LMP - their phase
Kyongo-2012	54310	4	Ptid-54310_Visit-4	Follicular	Follicular	25	3.5999999046	Negative	0	Negative	Moderate	121628999.7	Eligible	Eligible	Eligible	Il8	83.800003052	In	3576	CXCL8	NA	6.388878391355011	CVL	Luminex (or other bead-based)	Published	BCA	Days since LMP - their phase
Kyongo-2012	54310	5	Ptid-54310_Visit-5	Luteal	Luteal	25	3.5999999046	Negative	0	Negative	Moderate	112062498.9	Eligible	Eligible	Eligible	Il8	91.699996948	In	3576	CXCL8	NA	6.518849780691276	CVL	Luminex (or other bead-based)	Published	BCA	Days since LMP - their phase
Kyongo-2012	54310	6	Ptid-54310_Visit-6	Follicular	Follicular	25	3.5999999046	Negative	0	Negative	Moderate	115769997.2	Eligible	Eligible	Eligible	Il8	134.30000305	In	3576	CXCL8	NA	7.069315527304188	CVL	Luminex (or other bead-based)	Published	BCA	Days since LMP - their phase
Kyongo-2012	55420	2	Ptid-55420_Visit-2	Follicular	Follicular	26	4.0999999046	Negative	0	Negative	Moderate	170192495	Eligible	Eligible	Eligible	Il8	208.70001221	In	3576	CXCL8	NA	7.705286874677388	CVL	Luminex (or other bead-based)	Published	BCA	Days since LMP - their phase
Kyongo-2012	55420	3	Ptid-55420_Visit-3	Luteal	Luteal	26	3.5999999046	Negative	1	Negative	Moderate	181883499	Eligible	Eligible	Eligible	Il8	265.20001221	In	3576	CXCL8	NA	8.050937031647948	CVL	Luminex (or other bead-based)	Published	BCA	Days since LMP - their phase
Kyongo-2012	55420	4	Ptid-55420_Visit-4	Follicular	Follicular	26	4.0999999046	Negative	0	Negative	Moderate	114380501.2	Eligible	Eligible	Eligible	Il8	275.5	In	3576	CXCL8	NA	8.105908508571158	CVL	Luminex (or other bead-based)	Published	BCA	Days since LMP - their phase
Kyongo-2012	55420	5	Ptid-55420_Visit-5	Luteal	Luteal	26	3.5999999046	Negative	0	Negative	Moderate	129708006.99999999	Eligible	Eligible	Eligible	Il8	452.79998779	In	3576	CXCL8	NA	8.822730109041457	CVL	Luminex (or other bead-based)	Published	BCA	Days since LMP - their phase
Kyongo-2012	55420	6	Ptid-55420_Visit-6	Follicular	Follicular	26	4.0999999046	Negative	0	Negative	Moderate	137962997	Eligible	Eligible	Eligible	Il8	83.300003052	In	3576	CXCL8	NA	6.3802446433365905	CVL	Luminex (or other bead-based)	Published	BCA	Days since LMP - their phase
Kyongo-2012	57909	2	Ptid-57909_Visit-2	Follicular	Follicular	22	4.0999999046	Negative	0	Negative	Moderate	272332012.7	Eligible	Eligible	Eligible	Il8	274.3999939	In	3576	CXCL8	NA	8.100136639213876	CVL	Luminex (or other bead-based)	Published	BCA	Days since LMP - their phase
Kyongo-2012	57909	3	Ptid-57909_Visit-3	Luteal	Luteal	22	3.5999999046	Negative	0	Negative	Moderate	298115491.9	Eligible	Eligible	Eligible	Il8	230	In	3576	CXCL8	NA	7.845490050944375	CVL	Luminex (or other bead-based)	Published	BCA	Days since LMP - their phase
Kyongo-2012	57909	4	Ptid-57909_Visit-4	Follicular	Follicular	22	4.0999999046	Negative	0	Negative	Moderate	119683496.7	Eligible	Eligible	Eligible	Il8	180.5	In	3576	CXCL8	NA	7.495855026887171	CVL	Luminex (or other bead-based)	Published	BCA	Days since LMP - their phase
Kyongo-2012	57909	5	Ptid-57909_Visit-5	Luteal	Luteal	22	3.5999999046	Negative	0	Negative	Moderate	134394004.9	Eligible	Eligible	Eligible	Il8	186.80000305	In	3576	CXCL8	NA	7.54535066837808	CVL	Luminex (or other bead-based)	Published	BCA	Days since LMP - their phase
Kyongo-2012	62419	3	Ptid-62419_Visit-3	Luteal	Luteal	33	3.5999999046	Negative	0	Negative	Absent	333925008.79999995	Eligible	Eligible	Eligible	Il8	47.299999237	In	3576	CXCL8	NA	5.563768255179806	CVL	Luminex (or other bead-based)	Published	BCA	Days since LMP - their phase
Kyongo-2012	62419	4	Ptid-62419_Visit-4	Follicular	Follicular	33	3.5999999046	Negative	0	Negative	Absent	134472504.29999998	Eligible	Eligible	Eligible	Il8	11.300000191	In	3576	CXCL8	NA	3.4982508919132016	CVL	Luminex (or other bead-based)	Published	BCA	Days since LMP - their phase
Kyongo-2012	62419	5	Ptid-62419_Visit-5	Luteal	Luteal	33	3.5999999046	Negative	0	Negative	Absent	125946506.9	Eligible	Eligible	Eligible	Il8	49.599998474	In	3576	CXCL8	NA	5.63226817111337	CVL	Luminex (or other bead-based)	Published	BCA	Days since LMP - their phase
Kyongo-2012	62419	6	Ptid-62419_Visit-6	Follicular	Follicular	33	3.5999999046	Negative	0	Negative	Absent	124026000.5	Eligible	Eligible	Eligible	Il8	27.799999237	In	3576	CXCL8	NA	4.797012938239874	CVL	Luminex (or other bead-based)	Published	BCA	Days since LMP - their phase
Kyongo-2012	62476	2	Ptid-62476_Visit-2	Follicular	Follicular	26	3.5999999046	Negative	0	Negative	Moderate	136164501.29999998	Eligible	Eligible	Eligible	Il8	474.59997559	In	3576	CXCL8	NA	8.890568216104759	CVL	Luminex (or other bead-based)	Published	BCA	Days since LMP - their phase
Kyongo-2012	62476	3	Ptid-62476_Visit-3	Luteal	Luteal	26	3.5999999046	Negative	0	Positive	Moderate	121091499.89999999	Eligible	Eligible	Eligible	Il8	466.79998779	In	3576	CXCL8	NA	8.866660713083682	CVL	Luminex (or other bead-based)	Published	BCA	Days since LMP - their phase
Kyongo-2012	62476	4	Ptid-62476_Visit-4	Follicular	Follicular	26	3.5999999046	Negative	0	Positive	Moderate	133180499.1	Eligible	Eligible	Eligible	Il8	561	In	3576	CXCL8	NA	9.131856960608793	CVL	Luminex (or other bead-based)	Published	BCA	Days since LMP - their phase
Kyongo-2012	62476	5	Ptid-62476_Visit-5	Luteal	Luteal	26	3.5999999046	Negative	0	Negative	Moderate	94359003	Eligible	Eligible	Eligible	Il8	348.1000061	In	3576	CXCL8	NA	8.443358029117675	CVL	Luminex (or other bead-based)	Published	BCA	Days since LMP - their phase
Kyongo-2012	62476	6	Ptid-62476_Visit-6	Follicular	Follicular	26	3.5999999046	Negative	0	Negative	Moderate	126776501.5	Eligible	Eligible	Eligible	Il8	287.19998169	In	3576	CXCL8	NA	8.165911846958855	CVL	Luminex (or other bead-based)	Published	BCA	Days since LMP - their phase
Kyongo-2012	64541	3	Ptid-64541_Visit-3	Luteal	Luteal	27	3.5999999046	Negative	0	Negative	Moderate	245422497.4	Eligible	Eligible	Eligible	Il8	449.90002441	In	3576	CXCL8	NA	8.813460634967267	CVL	Luminex (or other bead-based)	Published	BCA	Days since LMP - their phase
Kyongo-2012	64541	4	Ptid-64541_Visit-4	Follicular	Follicular	27	3.5999999046	Negative	1	Negative	Moderate	62887497.2	Eligible	Eligible	Eligible	Il8	63.400001526	In	3576	CXCL8	NA	5.986410969976849	CVL	Luminex (or other bead-based)	Published	BCA	Days since LMP - their phase
Kyongo-2012	64541	5	Ptid-64541_Visit-5	Luteal	Luteal	27	3.5999999046	Negative	0	Negative	Moderate	293752491.5	Eligible	Eligible	Eligible	Il8	347.09997559	In	3576	CXCL8	NA	8.43920745348295	CVL	Luminex (or other bead-based)	Published	BCA	Days since LMP - their phase
Kyongo-2012	64541	6	Ptid-64541_Visit-6	Follicular	Follicular	27	4.0999999046	Negative	0	Positive	Moderate	275774985.6	Eligible	Eligible	Eligible	Il8	359.1000061	In	3576	CXCL8	NA	8.488241867284229	CVL	Luminex (or other bead-based)	Published	BCA	Days since LMP - their phase
Kyongo-2012	70250	3	Ptid-70250_Visit-3	Luteal	Luteal	26	4.0999999046	Negative	0	Negative	Moderate	141657501.5	Eligible	Eligible	Eligible	Il8	468.8999939	In	3576	CXCL8	NA	8.873136450065193	CVL	Luminex (or other bead-based)	Published	BCA	Days since LMP - their phase
Kyongo-2012	70250	4	Ptid-70250_Visit-4	Follicular	Follicular	26	4.0999999046	Negative	0	Negative	Moderate	184455499.1	Eligible	Eligible	Eligible	Il8	283.6000061	In	3576	CXCL8	NA	8.147713753383323	CVL	Luminex (or other bead-based)	Published	BCA	Days since LMP - their phase
Kyongo-2012	70250	5	Ptid-70250_Visit-5	Luteal	Luteal	26	3.5999999046	Negative	0	Negative	Moderate	130696997.00000001	Eligible	Eligible	Eligible	Il8	241.90000916	In	3576	CXCL8	NA	7.918267013722931	CVL	Luminex (or other bead-based)	Published	BCA	Days since LMP - their phase
Kyongo-2012	70250	6	Ptid-70250_Visit-6	Follicular	Follicular	26	4.0999999046	Negative	0	Negative	Moderate	60307998.199999996	Eligible	Eligible	Eligible	Il8	347.5	In	3576	CXCL8	NA	8.44086916761087	CVL	Luminex (or other bead-based)	Published	BCA	Days since LMP - their phase
Kyongo-2012	73468	2	Ptid-73468_Visit-2	Follicular	Follicular	26	3.5999999046	Negative	0	Negative	Absent	220423996.39999998	Eligible	Eligible	Eligible	Il8	37.299999237	In	3576	CXCL8	NA	5.221103695856446	CVL	Luminex (or other bead-based)	Published	BCA	Days since LMP - their phase
Kyongo-2012	73468	3	Ptid-73468_Visit-3	Luteal	Luteal	26	3.5999999046	Negative	0	Negative	Absent	224349007	Eligible	Eligible	Eligible	Il8	72.300003052	In	3576	CXCL8	NA	6.175923802964242	CVL	Luminex (or other bead-based)	Published	BCA	Days since LMP - their phase
Kyongo-2012	73468	4	Ptid-73468_Visit-4	Follicular	Follicular	26	3.5999999046	Negative	0	Negative	Absent	382899999.59999996	Eligible	Eligible	Eligible	Il8	83.5	In	3576	CXCL8	NA	6.383704292474052	CVL	Luminex (or other bead-based)	Published	BCA	Days since LMP - their phase
Kyongo-2012	73468	5	Ptid-73468_Visit-5	Luteal	Luteal	26	3.5999999046	Negative	0	Negative	Absent	200288742.8	Eligible	Eligible	Eligible	Il8	42.5	In	3576	CXCL8	NA	5.409390936137702	CVL	Luminex (or other bead-based)	Published	BCA	Days since LMP - their phase
Kyongo-2012	73468	6	Ptid-73468_Visit-6	Follicular	Follicular	26	3.5999999046	Negative	0	Negative	Absent	224898755.6	Eligible	Eligible	Eligible	Il8	37.5	In	3576	CXCL8	NA	5.22881869049588	CVL	Luminex (or other bead-based)	Published	BCA	Days since LMP - their phase
Kyongo-2012	73564	2	Ptid-73564_Visit-2	Follicular	Follicular	19	3.5999999046	Negative	0	Negative	Absent	326157510.3	Eligible	Eligible	Eligible	Il8	12.5	In	3576	CXCL8	NA	3.643856189774725	CVL	Luminex (or other bead-based)	Published	BCA	Days since LMP - their phase
Kyongo-2012	73564	3	Ptid-73564_Visit-3	Luteal	Luteal	19	3.5999999046	Negative	0	Negative	Absent	311619997	Eligible	Eligible	Eligible	Il8	7.2000002861	In	3576	CXCL8	NA	2.8479969638820393	CVL	Luminex (or other bead-based)	Published	BCA	Days since LMP - their phase
Kyongo-2012	73564	4	Ptid-73564_Visit-4	Follicular	Follicular	19	3.5999999046	Negative	0	Negative	Absent	241825506.1	Eligible	Eligible	Eligible	Il8	8.6999998093	In	3576	CXCL8	NA	3.1210153693381537	CVL	Luminex (or other bead-based)	Published	BCA	Days since LMP - their phase
Kyongo-2012	73564	5	Ptid-73564_Visit-5	Luteal	Luteal	19	3.5999999046	Negative	0	Negative	Absent	176027506.6	Eligible	Eligible	Eligible	Il8	14.700000763	In	3576	CXCL8	NA	3.8777443248317427	CVL	Luminex (or other bead-based)	Published	BCA	Days since LMP - their phase
Kyongo-2012	73564	6	Ptid-73564_Visit-6	Follicular	Follicular	19	3.5999999046	Negative	0	Negative	Absent	394082486.6	Eligible	Eligible	Eligible	Il8	7.5	In	3576	CXCL8	NA	2.9068905956085187	CVL	Luminex (or other bead-based)	Published	BCA	Days since LMP - their phase
Kyongo-2012	78778	2	Ptid-78778_Visit-2	Follicular	Follicular	23	4.0999999046	Negative	0	Negative	Absent	273229986.40000004	Eligible	Eligible	Eligible	Il8	40.5	In	3576	CXCL8	NA	5.339850002884624	CVL	Luminex (or other bead-based)	Published	BCA	Days since LMP - their phase
Kyongo-2012	78778	3	Ptid-78778_Visit-3	Luteal	Luteal	23	4.0999999046	Negative	0	Negative	Absent	189912006.29999998	Eligible	Eligible	Eligible	Il8	137	In	3576	CXCL8	NA	7.098032082960526	CVL	Luminex (or other bead-based)	Published	BCA	Days since LMP - their phase
Kyongo-2012	78778	4	Ptid-78778_Visit-4	Follicular	Follicular	23	3.5999999046	Negative	0	Negative	Absent	171051994	Eligible	Eligible	Eligible	Il8	153.3999939	In	3576	CXCL8	NA	7.26115461524634	CVL	Luminex (or other bead-based)	Published	BCA	Days since LMP - their phase
Kyongo-2012	78778	5	Ptid-78778_Visit-5	Luteal	Luteal	23	4.0999999046	Negative	0	Negative	Absent	143188998.1	Eligible	Eligible	Eligible	Il8	48.299999237	In	3576	CXCL8	NA	5.5939512611580104	CVL	Luminex (or other bead-based)	Published	BCA	Days since LMP - their phase
Kyongo-2012	78778	6	Ptid-78778_Visit-6	Follicular	Follicular	23	3.5999999046	Negative	0	Negative	Absent	162296250.5	Eligible	Eligible	Eligible	Il8	63.400001526	In	3576	CXCL8	NA	5.986410969976849	CVL	Luminex (or other bead-based)	Published	BCA	Days since LMP - their phase
Kyongo-2012	78955	2	Ptid-78955_Visit-2	Follicular	Follicular	25	4.0999999046	Negative	0	Negative	Moderate	143856257.20000002	Eligible	Eligible	Eligible	Il8	181.90000916	In	3576	CXCL8	NA	7.507001805414406	CVL	Luminex (or other bead-based)	Published	BCA	Days since LMP - their phase
Kyongo-2012	78955	3	Ptid-78955_Visit-3	Luteal	Luteal	25	3.5999999046	Negative	0	Negative	Moderate	224123746.2	Eligible	Eligible	Eligible	Il8	153.5	In	3576	CXCL8	NA	7.2620948453701795	CVL	Luminex (or other bead-based)	Published	BCA	Days since LMP - their phase
Kyongo-2012	78955	4	Ptid-78955_Visit-4	Follicular	Follicular	25	4.0999999046	Negative	0	Negative	Moderate	152995005.20000002	Eligible	Eligible	Eligible	Il8	121.19999695	In	3576	CXCL8	NA	6.921245852280143	CVL	Luminex (or other bead-based)	Published	BCA	Days since LMP - their phase
Kyongo-2012	78955	5	Ptid-78955_Visit-5	Luteal	Luteal	25	4.0999999046	Negative	0	Negative	Moderate	270029991.9	Eligible	Eligible	Eligible	Il8	98.300003052	In	3576	CXCL8	NA	6.619119556245743	CVL	Luminex (or other bead-based)	Published	BCA	Days since LMP - their phase
Kyongo-2012	78955	6	Ptid-78955_Visit-6	Follicular	Follicular	25	3.5999999046	Negative	0	Negative	Moderate	274133741.9	Eligible	Eligible	Eligible	Il8	131.19999695	In	3576	CXCL8	NA	7.03562387619246	CVL	Luminex (or other bead-based)	Published	BCA	Days since LMP - their phase
Kyongo-2012	81140	2	Ptid-81140_Visit-2	Follicular	Follicular	26	3.5999999046	Negative	0	Negative	Moderate	400014996.5	Eligible	Eligible	Eligible	Il8	520	In	3576	CXCL8	NA	9.022367813028454	CVL	Luminex (or other bead-based)	Published	BCA	Days since LMP - their phase
Kyongo-2012	81140	3	Ptid-81140_Visit-3	Luteal	Luteal	26	3.5999999046	Negative	0	Negative	Moderate	205392494.79999998	Eligible	Eligible	Eligible	Il8	248.3999939	In	3576	CXCL8	NA	7.956521327904618	CVL	Luminex (or other bead-based)	Published	BCA	Days since LMP - their phase
Kyongo-2012	81140	4	Ptid-81140_Visit-4	Follicular	Follicular	26	3.5999999046	Negative	0	Negative	Moderate	239626243.7	Eligible	Eligible	Eligible	Il8	328.80001831	In	3576	CXCL8	NA	8.361066569134179	CVL	Luminex (or other bead-based)	Published	BCA	Days since LMP - their phase
Kyongo-2012	81140	5	Ptid-81140_Visit-5	Luteal	Luteal	26	3.5999999046	Negative	0	Negative	Moderate	162262499.3	Eligible	Eligible	Eligible	Il8	299.29998779	In	3576	CXCL8	NA	8.225448409755721	CVL	Luminex (or other bead-based)	Published	BCA	Days since LMP - their phase
Kyongo-2012	81140	6	Ptid-81140_Visit-6	Follicular	Follicular	26	3.5999999046	Negative	0	Negative	Moderate	182012498.4	Eligible	Eligible	Eligible	Il8	218.79998779	In	3576	CXCL8	NA	7.773468847396479	CVL	Luminex (or other bead-based)	Published	BCA	Days since LMP - their phase
Kyongo-2012	82143	2	Ptid-82143_Visit-2	Follicular	Follicular	27	4.0999999046	Negative	0	Negative	Absent	350670009.90000004	Eligible	Eligible	Eligible	Il8	173.5	In	3576	CXCL8	NA	7.438791852578261	CVL	Luminex (or other bead-based)	Published	BCA	Days since LMP - their phase
Kyongo-2012	82143	3	Ptid-82143_Visit-3	Luteal	Luteal	27	3.5999999046	Negative	0	Positive	Absent	80193497.2	Eligible	Eligible	Eligible	Il8	74.299995422	In	3576	CXCL8	NA	6.2152902167594695	CVL	Luminex (or other bead-based)	Published	BCA	Days since LMP - their phase
Kyongo-2012	82143	4	Ptid-82143_Visit-4	Follicular	Follicular	27	6.0999999046	Intermediate	6	Negative	Absent	174739003.2	Eligible	Eligible	Eligible	Il8	774.80004883	In	3576	CXCL8	NA	9.597680234638448	CVL	Luminex (or other bead-based)	Published	BCA	Days since LMP - their phase
Kyongo-2012	82143	5	Ptid-82143_Visit-5	Luteal	Luteal	27	4.0999999046	Negative	0	Negative	Absent	144008994.10000002	Eligible	Eligible	Eligible	Il8	76.300003052	In	3576	CXCL8	NA	6.253611209654968	CVL	Luminex (or other bead-based)	Published	BCA	Days since LMP - their phase
Kyongo-2012	82143	6	Ptid-82143_Visit-6	Follicular	Follicular	27	4.0999999046	Negative	0	Negative	Absent	169891506.4	Eligible	Eligible	Eligible	Il8	39.799999237	In	3576	CXCL8	NA	5.31469649799859	CVL	Luminex (or other bead-based)	Published	BCA	Days since LMP - their phase
Kyongo-2012	85007	2	Ptid-85007_Visit-2	Follicular	Follicular	30	3.5999999046	Negative	0	Negative	Absent	166847497.2	Eligible	Eligible	Eligible	Il8	334.70001221	In	3576	CXCL8	NA	8.386724793429302	CVL	Luminex (or other bead-based)	Published	BCA	Days since LMP - their phase
Kyongo-2012	85007	3	Ptid-85007_Visit-3	Luteal	Luteal	30	3.5999999046	Negative	0	Negative	Absent	222755998.39999998	Eligible	Eligible	Eligible	Il8	197.80000305	In	3576	CXCL8	NA	7.627898638117552	CVL	Luminex (or other bead-based)	Published	BCA	Days since LMP - their phase
Kyongo-2012	85007	4	Ptid-85007_Visit-4	Follicular	Follicular	30	3.5999999046	Negative	0	Negative	Absent	121734499.9	Eligible	Eligible	Eligible	Il8	210.1000061	In	3576	CXCL8	NA	7.714932393672592	CVL	Luminex (or other bead-based)	Published	BCA	Days since LMP - their phase
Kyongo-2012	85007	5	Ptid-85007_Visit-5	Luteal	Luteal	30	4.0999999046	Negative	0	Negative	Absent	105640500.8	Eligible	Eligible	Eligible	Il8	78.300003052	In	3576	CXCL8	NA	6.29094045863746	CVL	Luminex (or other bead-based)	Published	BCA	Days since LMP - their phase
Kyongo-2012	85007	6	Ptid-85007_Visit-6	Follicular	Follicular	30	3.5999999046	Negative	0	Negative	Absent	144860997.8	Eligible	Eligible	Eligible	Il8	82.600006104	In	3576	CXCL8	NA	6.368069983144798	CVL	Luminex (or other bead-based)	Published	BCA	Days since LMP - their phase
Kyongo-2012	96588	3	Ptid-96588_Visit-3	Luteal	Luteal	27	3.5999999046	Negative	0	Negative	Small	669098734.9000001	Eligible	Eligible	Eligible	Il8	122.5	In	3576	CXCL8	NA	6.936637939002571	CVL	Luminex (or other bead-based)	Published	BCA	Days since LMP - their phase
Kyongo-2012	96588	4	Ptid-96588_Visit-4	Follicular	Follicular	27	3.5999999046	Negative	0	Negative	Small	482297509.9	Eligible	Eligible	Eligible	Il8	148.69999695	In	3576	CXCL8	NA	7.216260807573799	CVL	Luminex (or other bead-based)	Published	BCA	Days since LMP - their phase
Kyongo-2012	96588	5	Ptid-96588_Visit-5	Luteal	Luteal	27	3.5999999046	Negative	0	Negative	Small	786723732.9	Eligible	Eligible	Eligible	Il8	417.40002441	In	3576	CXCL8	NA	8.705286874642825	CVL	Luminex (or other bead-based)	Published	BCA	Days since LMP - their phase
Kyongo-2012	96588	6	Ptid-96588_Visit-6	Follicular	Follicular	27	3.5999999046	Negative	0	Negative	Small	412894994	Eligible	Eligible	Eligible	Il8	284.59997559	In	3576	CXCL8	NA	8.152791727899881	CVL	Luminex (or other bead-based)	Published	BCA	Days since LMP - their phase
Kyongo-2012	1783	2	Ptid-1783_Visit-2	Follicular	Follicular	25	3.5999999046	Negative	0	Negative	Small	413672506.8	Eligible	Eligible	Eligible	Mip1b	5.1999998093	In	6351	CCL4	NA	2.3785115703456627	CVL	Luminex (or other bead-based)	Published	BCA	Days since LMP - their phase
Kyongo-2012	1783	3	Ptid-1783_Visit-3	Luteal	Luteal	25	3.5999999046	Negative	0	Negative	Small	865942478.2	Eligible	Eligible	Eligible	Mip1b	2.0499999523	Below	6351	CCL4	NA	1.0356238761616705	CVL	Luminex (or other bead-based)	Published	BCA	Days since LMP - their phase
Kyongo-2012	1783	4	Ptid-1783_Visit-4	Follicular	Follicular	25	4.0999999046	Negative	0	Positive	Small	2084622383.1000001	Eligible	Eligible	Eligible	Mip1b	11.300000191	In	6351	CCL4	NA	3.4982508919132016	CVL	Luminex (or other bead-based)	Published	BCA	Days since LMP - their phase
Kyongo-2012	1783	5	Ptid-1783_Visit-5	Luteal	Luteal	25	3.5999999046	Negative	0	Negative	Small	638437509.5	Eligible	Eligible	Eligible	Mip1b	5	In	6351	CCL4	NA	2.321928094887362	CVL	Luminex (or other bead-based)	Published	BCA	Days since LMP - their phase
Kyongo-2012	1783	6	Ptid-1783_Visit-6	Follicular	Follicular	25	4.0999999046	Negative	0	Negative	Small	1136494994.2	Eligible	Eligible	Eligible	Mip1b	2.0499999523	Below	6351	CCL4	NA	1.0356238761616705	CVL	Luminex (or other bead-based)	Published	BCA	Days since LMP - their phase
Kyongo-2012	3545	3	Ptid-3545_Visit-3	Luteal	Luteal	28	3.5999999046	Negative	0	Negative	Small	237701252.10000002	Eligible	Eligible	Eligible	Mip1b	1.2999999523	In	6351	CCL4	NA	0.3785115703179186	CVL	Luminex (or other bead-based)	Published	BCA	Days since LMP - their phase
Kyongo-2012	3545	4	Ptid-3545_Visit-4	Follicular	Follicular	28	3.5999999046	Negative	0	Positive	Small	144215494.4	Eligible	Eligible	Eligible	Mip1b	0.6499999762	Below	6351	CCL4	NA	-0.6214884295711048	CVL	Luminex (or other bead-based)	Published	BCA	Days since LMP - their phase
Kyongo-2012	3545	5	Ptid-3545_Visit-5	Luteal	Luteal	28	3.5999999046	Negative	0	Positive	Small	204555004.79999998	Eligible	Eligible	Eligible	Mip1b	2	In	6351	CCL4	NA	1	CVL	Luminex (or other bead-based)	Published	BCA	Days since LMP - their phase
Kyongo-2012	3545	6	Ptid-3545_Visit-6	Follicular	Follicular	28	3.5999999046	Negative	0	Negative	Small	237787500	Eligible	Eligible	Eligible	Mip1b	3.0999999046	In	6351	CCL4	NA	1.632268171101736	CVL	Luminex (or other bead-based)	Published	BCA	Days since LMP - their phase
Kyongo-2012	8595	2	Ptid-8595_Visit-2	Follicular	Follicular	27	3.5999999046	Negative	0	Negative	Small	270139992.2	Eligible	Eligible	Eligible	Mip1b	4.6999998093	In	6351	CCL4	NA	2.23266069825369	CVL	Luminex (or other bead-based)	Published	BCA	Days since LMP - their phase
Kyongo-2012	8595	3	Ptid-8595_Visit-3	Luteal	Luteal	27	3.5999999046	Negative	0	Negative	Small	169398754.79999998	Eligible	Eligible	Eligible	Mip1b	4.6999998093	In	6351	CCL4	NA	2.23266069825369	CVL	Luminex (or other bead-based)	Published	BCA	Days since LMP - their phase
Kyongo-2012	8595	4	Ptid-8595_Visit-4	Follicular	Follicular	27	3.5999999046	Negative	0	Negative	Small	172406002.9	Eligible	Eligible	Eligible	Mip1b	2.0499999523	Below	6351	CCL4	NA	1.0356238761616705	CVL	Luminex (or other bead-based)	Published	BCA	Days since LMP - their phase
Kyongo-2012	8595	5	Ptid-8595_Visit-5	Luteal	Luteal	27	3.5999999046	Negative	0	Negative	Small	147577494.4	Eligible	Eligible	Eligible	Mip1b	6.5	In	6351	CCL4	NA	2.700439718141092	CVL	Luminex (or other bead-based)	Published	BCA	Days since LMP - their phase
Kyongo-2012	8595	6	Ptid-8595_Visit-6	Follicular	Follicular	27	3.5999999046	Negative	0	Negative	Small	249421000.5	Eligible	Eligible	Eligible	Mip1b	2.0499999523	Below	6351	CCL4	NA	1.0356238761616705	CVL	Luminex (or other bead-based)	Published	BCA	Days since LMP - their phase
Kyongo-2012	9638	3	Ptid-9638_Visit-3	Luteal	Luteal	25	4.0999999046	Negative	0	Negative	Small	664802491.7	Eligible	Eligible	Eligible	Mip1b	129.5	In	6351	CCL4	NA	7.016808287686554	CVL	Luminex (or other bead-based)	Published	BCA	Days since LMP - their phase
Kyongo-2012	9638	4	Ptid-9638_Visit-4	Follicular	Follicular	25	3.5999999046	Negative	0	Positive	Small	327337503.40000004	Eligible	Eligible	Eligible	Mip1b	4.6999998093	In	6351	CCL4	NA	2.23266069825369	CVL	Luminex (or other bead-based)	Published	BCA	Days since LMP - their phase
Kyongo-2012	9638	5	Ptid-9638_Visit-5	Luteal	Luteal	25	3.5999999046	Negative	0	Negative	Small	450430005.79999995	Eligible	Eligible	Eligible	Mip1b	6.1999998093	In	6351	CCL4	NA	2.632268171125005	CVL	Luminex (or other bead-based)	Published	BCA	Days since LMP - their phase
Kyongo-2012	9638	6	Ptid-9638_Visit-6	Follicular	Follicular	25	3.5999999046	Negative	0	Positive	Small	209839001.29999998	Eligible	Eligible	Eligible	Mip1b	7.5	In	6351	CCL4	NA	2.9068905956085187	CVL	Luminex (or other bead-based)	Published	BCA	Days since LMP - their phase
Kyongo-2012	18477	2	Ptid-18477_Visit-2	Follicular	Follicular	NA	NA	NA	NA	NA	NA	NA	Eligible	Eligible	Ineligible - missing co-variate information	Mip1b	2.0499999523	Below	6351	CCL4	NA	1.0356238761616705	CVL	Luminex (or other bead-based)	Published	BCA	Days since LMP - their phase
Kyongo-2012	19566	2	Ptid-19566_Visit-2	Follicular	Follicular	29	3.5999999046	Negative	0	Negative	Absent	118045002.2	Eligible	Eligible	Eligible	Mip1b	35.799999237	In	6351	CCL4	NA	5.161887651628952	CVL	Luminex (or other bead-based)	Published	BCA	Days since LMP - their phase
Kyongo-2012	19566	3	Ptid-19566_Visit-3	Luteal	Luteal	29	3.5999999046	Negative	0	Negative	Absent	166321501.1	Eligible	Eligible	Eligible	Mip1b	0.6499999762	Below	6351	CCL4	NA	-0.6214884295711048	CVL	Luminex (or other bead-based)	Published	BCA	Days since LMP - their phase
Kyongo-2012	19566	4	Ptid-19566_Visit-4	Follicular	Follicular	29	3.5999999046	Negative	0	Negative	Absent	147937506.4	Eligible	Eligible	Eligible	Mip1b	8.3000001907	In	6351	CCL4	NA	3.053111369606784	CVL	Luminex (or other bead-based)	Published	BCA	Days since LMP - their phase
Kyongo-2012	19566	5	Ptid-19566_Visit-5	Luteal	Luteal	29	3.5999999046	Negative	0	Negative	Absent	106233999.10000001	Eligible	Eligible	Eligible	Mip1b	0.6499999762	Below	6351	CCL4	NA	-0.6214884295711048	CVL	Luminex (or other bead-based)	Published	BCA	Days since LMP - their phase
Kyongo-2012	19566	6	Ptid-19566_Visit-6	Follicular	Follicular	29	3.5999999046	Negative	0	Negative	Absent	188815996.1	Eligible	Eligible	Eligible	Mip1b	10.5	In	6351	CCL4	NA	3.3923174227787602	CVL	Luminex (or other bead-based)	Published	BCA	Days since LMP - their phase
Kyongo-2012	20155	3	Ptid-20155_Visit-3	Luteal	Luteal	25	3.5999999046	Negative	0	Negative	Moderate	419679999.4	Eligible	Eligible	Eligible	Mip1b	15.900000572	In	6351	CCL4	NA	3.9909549122977195	CVL	Luminex (or other bead-based)	Published	BCA	Days since LMP - their phase
Kyongo-2012	20155	4	Ptid-20155_Visit-4	Follicular	Follicular	25	4.0999999046	Negative	0	Negative	Moderate	169852495.20000002	Eligible	Eligible	Eligible	Mip1b	16.5	In	6351	CCL4	NA	4.044394119358453	CVL	Luminex (or other bead-based)	Published	BCA	Days since LMP - their phase
Kyongo-2012	20155	5	Ptid-20155_Visit-5	Luteal	Luteal	25	3.5999999046	Negative	0	Negative	Moderate	152100503.4	Eligible	Eligible	Eligible	Mip1b	7	In	6351	CCL4	NA	2.807354922057604	CVL	Luminex (or other bead-based)	Published	BCA	Days since LMP - their phase
Kyongo-2012	20155	6	Ptid-20155_Visit-6	Follicular	Follicular	25	3.5999999046	Negative	0	Negative	Moderate	170248001.79999998	Eligible	Eligible	Eligible	Mip1b	9.1000003815	In	6351	CCL4	NA	3.1858666057935476	CVL	Luminex (or other bead-based)	Published	BCA	Days since LMP - their phase
Kyongo-2012	25852	3	Ptid-25852_Visit-3	Luteal	Luteal	26	3.5999999046	Negative	0	Negative	Absent	76700002	Eligible	Eligible	Eligible	Mip1b	2.0499999523	Below	6351	CCL4	NA	1.0356238761616705	CVL	Luminex (or other bead-based)	Published	BCA	Days since LMP - their phase
Kyongo-2012	25852	4	Ptid-25852_Visit-4	Follicular	Follicular	26	3.5999999046	Negative	0	Negative	Absent	172545000.9	Eligible	Eligible	Eligible	Mip1b	14.400000572	In	6351	CCL4	NA	3.847996963862002	CVL	Luminex (or other bead-based)	Published	BCA	Days since LMP - their phase
Kyongo-2012	25852	5	Ptid-25852_Visit-5	Luteal	Luteal	26	3.5999999046	Negative	0	Negative	Absent	119216248.4	Eligible	Eligible	Eligible	Mip1b	2.0499999523	Below	6351	CCL4	NA	1.0356238761616705	CVL	Luminex (or other bead-based)	Published	BCA	Days since LMP - their phase
Kyongo-2012	25852	6	Ptid-25852_Visit-6	Follicular	Follicular	26	3.5999999046	Negative	0	Negative	Absent	12335999.9	Eligible	Eligible	Eligible	Mip1b	2.0499999523	Below	6351	CCL4	NA	1.0356238761616705	CVL	Luminex (or other bead-based)	Published	BCA	Days since LMP - their phase
Kyongo-2012	26945	2	Ptid-26945_Visit-2	Follicular	Follicular	25	3.5999999046	Negative	0	Negative	Large	379627496	Eligible	Eligible	Eligible	Mip1b	11.100000381	In	6351	CCL4	NA	3.472487820982275	CVL	Luminex (or other bead-based)	Published	BCA	Days since LMP - their phase
Kyongo-2012	26945	3	Ptid-26945_Visit-3	Luteal	Luteal	25	3.5999999046	Negative	0	Negative	Large	109670996.69999999	Eligible	Eligible	Eligible	Mip1b	21.400001526	In	6351	CCL4	NA	4.419538994390072	CVL	Luminex (or other bead-based)	Published	BCA	Days since LMP - their phase
Kyongo-2012	26945	4	Ptid-26945_Visit-4	Follicular	Follicular	25	3.5999999046	Negative	0	Negative	Large	147404998.5	Eligible	Eligible	Eligible	Mip1b	22.700000763	In	6351	CCL4	NA	4.5046204408959	CVL	Luminex (or other bead-based)	Published	BCA	Days since LMP - their phase
Kyongo-2012	26945	5	Ptid-26945_Visit-5	Luteal	Luteal	25	3.5999999046	Negative	0	Negative	Large	287003487.3	Eligible	Eligible	Eligible	Mip1b	26.099998474	In	6351	CCL4	NA	4.705977817331844	CVL	Luminex (or other bead-based)	Published	BCA	Days since LMP - their phase
Kyongo-2012	26945	6	Ptid-26945_Visit-6	Follicular	Follicular	25	3.5999999046	Negative	0	Negative	Large	109764501.5	Eligible	Eligible	Eligible	Mip1b	11.900000572	In	6351	CCL4	NA	3.5728897377669293	CVL	Luminex (or other bead-based)	Published	BCA	Days since LMP - their phase
Kyongo-2012	38802	2	Ptid-38802_Visit-2	Follicular	Follicular	25	3.5999999046	Negative	0	Negative	Small	533966243.29999995	Eligible	Eligible	Eligible	Mip1b	2.0499999523	Below	6351	CCL4	NA	1.0356238761616705	CVL	Luminex (or other bead-based)	Published	BCA	Days since LMP - their phase
Kyongo-2012	38802	3	Ptid-38802_Visit-3	Luteal	Luteal	25	3.5999999046	Negative	0	Negative	Small	355699986.2	Eligible	Eligible	Eligible	Mip1b	2.0499999523	Below	6351	CCL4	NA	1.0356238761616705	CVL	Luminex (or other bead-based)	Published	BCA	Days since LMP - their phase
Kyongo-2012	38802	4	Ptid-38802_Visit-4	Follicular	Follicular	25	4.0999999046	Intermediate	4	Positive	Small	340901255.6	Eligible	Eligible	Eligible	Mip1b	4.0999999046	In	6351	CCL4	NA	2.0356238761616705	CVL	Luminex (or other bead-based)	Published	BCA	Days since LMP - their phase
Kyongo-2012	38802	5	Ptid-38802_Visit-5	Luteal	Luteal	25	3.5999999046	Negative	0	Negative	Small	710617482.7	Eligible	Eligible	Eligible	Mip1b	2.0499999523	Below	6351	CCL4	NA	1.0356238761616705	CVL	Luminex (or other bead-based)	Published	BCA	Days since LMP - their phase
Kyongo-2012	38802	6	Ptid-38802_Visit-6	Follicular	Follicular	25	3.5999999046	Negative	0	Negative	Small	663803756.1999999	Eligible	Eligible	Eligible	Mip1b	2.0499999523	Below	6351	CCL4	NA	1.0356238761616705	CVL	Luminex (or other bead-based)	Published	BCA	Days since LMP - their phase
Kyongo-2012	41577	3	Ptid-41577_Visit-3	Luteal	Luteal	31	4.0999999046	Negative	0	Negative	Moderate	167155504.2	Eligible	Eligible	Eligible	Mip1b	33.399997711	In	6351	CCL4	NA	5.061776098714562	CVL	Luminex (or other bead-based)	Published	BCA	Days since LMP - their phase
Kyongo-2012	41577	4	Ptid-41577_Visit-4	Follicular	Follicular	31	3.5999999046	Negative	0	Negative	Moderate	259053736.9	Eligible	Eligible	Eligible	Mip1b	22.399999619	In	6351	CCL4	NA	4.485426802631545	CVL	Luminex (or other bead-based)	Published	BCA	Days since LMP - their phase
Kyongo-2012	41577	5	Ptid-41577_Visit-5	Luteal	Luteal	31	4.0999999046	Negative	0	Negative	Moderate	159253493	Eligible	Eligible	Eligible	Mip1b	11.399999619	In	6351	CCL4	NA	3.510961871060992	CVL	Luminex (or other bead-based)	Published	BCA	Days since LMP - their phase
Kyongo-2012	42082	2	Ptid-42082_Visit-2	Follicular	Follicular	27	4.0999999046	Negative	0	Negative	Moderate	210282504.6	Eligible	Eligible	Eligible	Mip1b	70.100006104	In	6351	CCL4	NA	6.131342664746801	CVL	Luminex (or other bead-based)	Published	BCA	Days since LMP - their phase
Kyongo-2012	42082	3	Ptid-42082_Visit-3	Luteal	Luteal	27	3.5999999046	Negative	0	Negative	Moderate	124032497.39999999	Eligible	Eligible	Eligible	Mip1b	27.100000381	In	6351	CCL4	NA	4.760220966749417	CVL	Luminex (or other bead-based)	Published	BCA	Days since LMP - their phase
Kyongo-2012	42082	4	Ptid-42082_Visit-4	Follicular	Follicular	27	3.5999999046	Negative	0	Negative	Moderate	105200499.3	Eligible	Eligible	Eligible	Mip1b	18.799999237	In	6351	CCL4	NA	4.232660698238342	CVL	Luminex (or other bead-based)	Published	BCA	Days since LMP - their phase
Kyongo-2012	42082	5	Ptid-42082_Visit-5	Luteal	Luteal	27	4.0999999046	Negative	0	Negative	Moderate	100719496.6	Eligible	Eligible	Eligible	Mip1b	42	In	6351	CCL4	NA	5.392317422778761	CVL	Luminex (or other bead-based)	Published	BCA	Days since LMP - their phase
Kyongo-2012	42082	6	Ptid-42082_Visit-6	Follicular	Follicular	27	3.5999999046	Negative	0	Negative	Moderate	157914996.10000002	Eligible	Eligible	Eligible	Mip1b	29.200000763	In	6351	CCL4	NA	4.867896501690473	CVL	Luminex (or other bead-based)	Published	BCA	Days since LMP - their phase
Kyongo-2012	44740	2	Ptid-44740_Visit-2	Follicular	Follicular	38	4.0999999046	Negative	0	Negative	Moderate	219822496.2	Eligible	Eligible	Eligible	Mip1b	140.8999939	In	6351	CCL4	NA	7.13852773896351	CVL	Luminex (or other bead-based)	Published	BCA	Days since LMP - their phase
Kyongo-2012	44740	3	Ptid-44740_Visit-3	Luteal	Luteal	38	3.5999999046	Negative	0	Negative	Moderate	96422500.9	Eligible	Eligible	Eligible	Mip1b	5.8999996185	In	6351	CCL4	NA	2.5607148611883472	CVL	Luminex (or other bead-based)	Published	BCA	Days since LMP - their phase
Kyongo-2012	44740	4	Ptid-44740_Visit-4	Follicular	Follicular	38	4.0999999046	Negative	0	Negative	Moderate	104886248.7	Eligible	Eligible	Eligible	Mip1b	4.7999997139	In	6351	CCL4	NA	2.2630343198431557	CVL	Luminex (or other bead-based)	Published	BCA	Days since LMP - their phase
Kyongo-2012	44740	5	Ptid-44740_Visit-5	Luteal	Luteal	38	3.5999999046	Negative	1	Negative	Moderate	139932498.3	Eligible	Eligible	Eligible	Mip1b	42.5	In	6351	CCL4	NA	5.409390936137702	CVL	Luminex (or other bead-based)	Published	BCA	Days since LMP - their phase
Kyongo-2012	44740	6	Ptid-44740_Visit-6	Follicular	Follicular	38	4.0999999046	Negative	0	Negative	Moderate	85735000.69999999	Eligible	Eligible	Eligible	Mip1b	66.400001526	In	6351	CCL4	NA	6.0531113696154755	CVL	Luminex (or other bead-based)	Published	BCA	Days since LMP - their phase
Kyongo-2012	49782	2	Ptid-49782_Visit-2	Follicular	Follicular	34	4.0999999046	Negative	3	Negative	Absent	42157501	Eligible	Eligible	Eligible	Mip1b	4.6999998093	In	6351	CCL4	NA	2.23266069825369	CVL	Luminex (or other bead-based)	Published	BCA	Days since LMP - their phase
Kyongo-2012	49782	4	Ptid-49782_Visit-4	Follicular	Follicular	34	3.5999999046	NA	NA	Negative	Absent	158303752.5	Eligible	Eligible	Ineligible - missing co-variate information	Mip1b	20	In	6351	CCL4	NA	4.321928094887363	CVL	Luminex (or other bead-based)	Published	BCA	Days since LMP - their phase
Kyongo-2012	49782	5	Ptid-49782_Visit-5	Luteal	Luteal	34	3.5999999046	Negative	1	Negative	Absent	161061257.1	Eligible	Eligible	Eligible	Mip1b	14.199999809	In	6351	CCL4	NA	3.827819005212055	CVL	Luminex (or other bead-based)	Published	BCA	Days since LMP - their phase
Kyongo-2012	49782	6	Ptid-49782_Visit-6	Follicular	Follicular	34	3.5999999046	NA	NA	Negative	Absent	54101001.5	Eligible	Eligible	Ineligible - missing co-variate information	Mip1b	2.5999999046	In	6351	CCL4	NA	1.3785115703179187	CVL	Luminex (or other bead-based)	Published	BCA	Days since LMP - their phase
Kyongo-2012	49913	2	Ptid-49913_Visit-2	Follicular	Follicular	23	4.0999999046	Negative	0	Negative	Small	435889989.09999996	Eligible	Eligible	Eligible	Mip1b	74	In	6351	CCL4	NA	6.20945336562895	CVL	Luminex (or other bead-based)	Published	BCA	Days since LMP - their phase
Kyongo-2012	49913	3	Ptid-49913_Visit-3	Luteal	Luteal	23	4.0999999046	Negative	1	Negative	Small	176228001.7	Eligible	Eligible	Eligible	Mip1b	10.199999809	In	6351	CCL4	NA	3.350497220068961	CVL	Luminex (or other bead-based)	Published	BCA	Days since LMP - their phase
Kyongo-2012	49913	4	Ptid-49913_Visit-4	Follicular	Follicular	23	4.0999999046	Negative	0	Negative	Small	139398500.3	Eligible	Eligible	Eligible	Mip1b	16.5	In	6351	CCL4	NA	4.044394119358453	CVL	Luminex (or other bead-based)	Published	BCA	Days since LMP - their phase
Kyongo-2012	49913	5	Ptid-49913_Visit-5	Luteal	Luteal	23	4.0999999046	Negative	0	Negative	Small	191259995.1	Eligible	Eligible	Eligible	Mip1b	5.5999999046	In	6351	CCL4	NA	2.485426802592901	CVL	Luminex (or other bead-based)	Published	BCA	Days since LMP - their phase
Kyongo-2012	49913	6	Ptid-49913_Visit-6	Follicular	Follicular	23	4.0999999046	Negative	0	Negative	Small	122422501.39999999	Eligible	Eligible	Eligible	Mip1b	25.100000381	In	6351	CCL4	NA	4.649615480962486	CVL	Luminex (or other bead-based)	Published	BCA	Days since LMP - their phase
Kyongo-2012	54310	2	Ptid-54310_Visit-2	Follicular	Follicular	25	4.0999999046	Negative	0	Negative	Moderate	116124503.3	Eligible	Eligible	Eligible	Mip1b	6.1999998093	In	6351	CCL4	NA	2.632268171125005	CVL	Luminex (or other bead-based)	Published	BCA	Days since LMP - their phase
Kyongo-2012	54310	3	Ptid-54310_Visit-3	Luteal	Luteal	25	3.5999999046	Negative	0	Negative	Moderate	183906257.20000002	Eligible	Eligible	Eligible	Mip1b	5.2999997139	In	6351	CCL4	NA	2.405992281797523	CVL	Luminex (or other bead-based)	Published	BCA	Days since LMP - their phase
Kyongo-2012	54310	4	Ptid-54310_Visit-4	Follicular	Follicular	25	3.5999999046	Negative	0	Negative	Moderate	121628999.7	Eligible	Eligible	Eligible	Mip1b	0.6499999762	Below	6351	CCL4	NA	-0.6214884295711048	CVL	Luminex (or other bead-based)	Published	BCA	Days since LMP - their phase
Kyongo-2012	54310	5	Ptid-54310_Visit-5	Luteal	Luteal	25	3.5999999046	Negative	0	Negative	Moderate	112062498.9	Eligible	Eligible	Eligible	Mip1b	5.2999997139	In	6351	CCL4	NA	2.405992281797523	CVL	Luminex (or other bead-based)	Published	BCA	Days since LMP - their phase
Kyongo-2012	54310	6	Ptid-54310_Visit-6	Follicular	Follicular	25	3.5999999046	Negative	0	Negative	Moderate	115769997.2	Eligible	Eligible	Eligible	Mip1b	2.7999999523	In	6351	CCL4	NA	1.485426802592901	CVL	Luminex (or other bead-based)	Published	BCA	Days since LMP - their phase
Kyongo-2012	55420	2	Ptid-55420_Visit-2	Follicular	Follicular	26	4.0999999046	Negative	0	Negative	Moderate	170192495	Eligible	Eligible	Eligible	Mip1b	17.899999619	In	6351	CCL4	NA	4.16188765166925	CVL	Luminex (or other bead-based)	Published	BCA	Days since LMP - their phase
Kyongo-2012	55420	3	Ptid-55420_Visit-3	Luteal	Luteal	26	3.5999999046	Negative	1	Negative	Moderate	181883499	Eligible	Eligible	Eligible	Mip1b	15	In	6351	CCL4	NA	3.9068905956085187	CVL	Luminex (or other bead-based)	Published	BCA	Days since LMP - their phase
Kyongo-2012	55420	4	Ptid-55420_Visit-4	Follicular	Follicular	26	4.0999999046	Negative	0	Negative	Moderate	114380501.2	Eligible	Eligible	Eligible	Mip1b	28.5	In	6351	CCL4	NA	4.832890014164741	CVL	Luminex (or other bead-based)	Published	BCA	Days since LMP - their phase
Kyongo-2012	55420	5	Ptid-55420_Visit-5	Luteal	Luteal	26	3.5999999046	Negative	0	Negative	Moderate	129708006.99999999	Eligible	Eligible	Eligible	Mip1b	11.5	In	6351	CCL4	NA	3.523561956057013	CVL	Luminex (or other bead-based)	Published	BCA	Days since LMP - their phase
Kyongo-2012	55420	6	Ptid-55420_Visit-6	Follicular	Follicular	26	4.0999999046	Negative	0	Negative	Moderate	137962997	Eligible	Eligible	Eligible	Mip1b	11.599999428	In	6351	CCL4	NA	3.5360528291004183	CVL	Luminex (or other bead-based)	Published	BCA	Days since LMP - their phase
Kyongo-2012	57909	2	Ptid-57909_Visit-2	Follicular	Follicular	22	4.0999999046	Negative	0	Negative	Moderate	272332012.7	Eligible	Eligible	Eligible	Mip1b	70.900001526	In	6351	CCL4	NA	6.147713753403671	CVL	Luminex (or other bead-based)	Published	BCA	Days since LMP - their phase
Kyongo-2012	57909	3	Ptid-57909_Visit-3	Luteal	Luteal	22	3.5999999046	Negative	0	Negative	Moderate	298115491.9	Eligible	Eligible	Eligible	Mip1b	36.799999237	In	6351	CCL4	NA	5.201633831257251	CVL	Luminex (or other bead-based)	Published	BCA	Days since LMP - their phase
Kyongo-2012	57909	4	Ptid-57909_Visit-4	Follicular	Follicular	22	4.0999999046	Negative	0	Negative	Moderate	119683496.7	Eligible	Eligible	Eligible	Mip1b	43.899997711	In	6351	CCL4	NA	5.4561489594241	CVL	Luminex (or other bead-based)	Published	BCA	Days since LMP - their phase
Kyongo-2012	57909	5	Ptid-57909_Visit-5	Luteal	Luteal	22	3.5999999046	Negative	0	Negative	Moderate	134394004.9	Eligible	Eligible	Eligible	Mip1b	61.5	In	6351	CCL4	NA	5.94251450533924	CVL	Luminex (or other bead-based)	Published	BCA	Days since LMP - their phase
Kyongo-2012	62419	3	Ptid-62419_Visit-3	Luteal	Luteal	33	3.5999999046	Negative	0	Negative	Absent	333925008.79999995	Eligible	Eligible	Eligible	Mip1b	1.7000000477	In	6351	CCL4	NA	0.765534786843302	CVL	Luminex (or other bead-based)	Published	BCA	Days since LMP - their phase
Kyongo-2012	62419	4	Ptid-62419_Visit-4	Follicular	Follicular	33	3.5999999046	Negative	0	Negative	Absent	134472504.29999998	Eligible	Eligible	Eligible	Mip1b	1.8999999762	In	6351	CCL4	NA	0.9259994004845693	CVL	Luminex (or other bead-based)	Published	BCA	Days since LMP - their phase
Kyongo-2012	62419	5	Ptid-62419_Visit-5	Luteal	Luteal	33	3.5999999046	Negative	0	Negative	Absent	125946506.9	Eligible	Eligible	Eligible	Mip1b	3.3000001907	In	6351	CCL4	NA	1.7224661078413748	CVL	Luminex (or other bead-based)	Published	BCA	Days since LMP - their phase
Kyongo-2012	62419	6	Ptid-62419_Visit-6	Follicular	Follicular	33	3.5999999046	Negative	0	Negative	Absent	124026000.5	Eligible	Eligible	Eligible	Mip1b	0.6499999762	Below	6351	CCL4	NA	-0.6214884295711048	CVL	Luminex (or other bead-based)	Published	BCA	Days since LMP - their phase
Kyongo-2012	62476	2	Ptid-62476_Visit-2	Follicular	Follicular	26	3.5999999046	Negative	0	Negative	Moderate	136164501.29999998	Eligible	Eligible	Eligible	Mip1b	98.599998474	In	6351	CCL4	NA	6.623515719162429	CVL	Luminex (or other bead-based)	Published	BCA	Days since LMP - their phase
Kyongo-2012	62476	3	Ptid-62476_Visit-3	Luteal	Luteal	26	3.5999999046	Negative	0	Positive	Moderate	121091499.89999999	Eligible	Eligible	Eligible	Mip1b	24.100000381	In	6351	CCL4	NA	4.5909612641503506	CVL	Luminex (or other bead-based)	Published	BCA	Days since LMP - their phase
Kyongo-2012	62476	4	Ptid-62476_Visit-4	Follicular	Follicular	26	3.5999999046	Negative	0	Positive	Moderate	133180499.1	Eligible	Eligible	Eligible	Mip1b	110.5	In	6351	CCL4	NA	6.787902559391432	CVL	Luminex (or other bead-based)	Published	BCA	Days since LMP - their phase
Kyongo-2012	62476	5	Ptid-62476_Visit-5	Luteal	Luteal	26	3.5999999046	Negative	0	Negative	Moderate	94359003	Eligible	Eligible	Eligible	Mip1b	24.5	In	6351	CCL4	NA	4.614709844115208	CVL	Luminex (or other bead-based)	Published	BCA	Days since LMP - their phase
Kyongo-2012	62476	6	Ptid-62476_Visit-6	Follicular	Follicular	26	3.5999999046	Negative	0	Negative	Moderate	126776501.5	Eligible	Eligible	Eligible	Mip1b	35	In	6351	CCL4	NA	5.129283016944966	CVL	Luminex (or other bead-based)	Published	BCA	Days since LMP - their phase
Kyongo-2012	64541	3	Ptid-64541_Visit-3	Luteal	Luteal	27	3.5999999046	Negative	0	Negative	Moderate	245422497.4	Eligible	Eligible	Eligible	Mip1b	5.8999996185	In	6351	CCL4	NA	2.5607148611883472	CVL	Luminex (or other bead-based)	Published	BCA	Days since LMP - their phase
Kyongo-2012	64541	4	Ptid-64541_Visit-4	Follicular	Follicular	27	3.5999999046	Negative	1	Negative	Moderate	62887497.2	Eligible	Eligible	Eligible	Mip1b	13.899999619	In	6351	CCL4	NA	3.7970129382917697	CVL	Luminex (or other bead-based)	Published	BCA	Days since LMP - their phase
Kyongo-2012	64541	5	Ptid-64541_Visit-5	Luteal	Luteal	27	3.5999999046	Negative	0	Negative	Moderate	293752491.5	Eligible	Eligible	Eligible	Mip1b	0.6499999762	Below	6351	CCL4	NA	-0.6214884295711048	CVL	Luminex (or other bead-based)	Published	BCA	Days since LMP - their phase
Kyongo-2012	64541	6	Ptid-64541_Visit-6	Follicular	Follicular	27	4.0999999046	Negative	0	Positive	Moderate	275774985.6	Eligible	Eligible	Eligible	Mip1b	25.899999619	In	6351	CCL4	NA	4.694880171576535	CVL	Luminex (or other bead-based)	Published	BCA	Days since LMP - their phase
Kyongo-2012	70250	3	Ptid-70250_Visit-3	Luteal	Luteal	26	4.0999999046	Negative	0	Negative	Moderate	141657501.5	Eligible	Eligible	Eligible	Mip1b	35.799999237	In	6351	CCL4	NA	5.161887651628952	CVL	Luminex (or other bead-based)	Published	BCA	Days since LMP - their phase
Kyongo-2012	70250	4	Ptid-70250_Visit-4	Follicular	Follicular	26	4.0999999046	Negative	0	Negative	Moderate	184455499.1	Eligible	Eligible	Eligible	Mip1b	43	In	6351	CCL4	NA	5.426264754702098	CVL	Luminex (or other bead-based)	Published	BCA	Days since LMP - their phase
Kyongo-2012	70250	5	Ptid-70250_Visit-5	Luteal	Luteal	26	3.5999999046	Negative	0	Negative	Moderate	130696997.00000001	Eligible	Eligible	Eligible	Mip1b	36.199996948	In	6351	CCL4	NA	5.177917670563096	CVL	Luminex (or other bead-based)	Published	BCA	Days since LMP - their phase
Kyongo-2012	70250	6	Ptid-70250_Visit-6	Follicular	Follicular	26	4.0999999046	Negative	0	Negative	Moderate	60307998.199999996	Eligible	Eligible	Eligible	Mip1b	25.699998856	In	6351	CCL4	NA	4.683696390086937	CVL	Luminex (or other bead-based)	Published	BCA	Days since LMP - their phase
Kyongo-2012	73468	2	Ptid-73468_Visit-2	Follicular	Follicular	26	3.5999999046	Negative	0	Negative	Absent	220423996.39999998	Eligible	Eligible	Eligible	Mip1b	0.6499999762	Below	6351	CCL4	NA	-0.6214884295711048	CVL	Luminex (or other bead-based)	Published	BCA	Days since LMP - their phase
Kyongo-2012	73468	3	Ptid-73468_Visit-3	Luteal	Luteal	26	3.5999999046	Negative	0	Negative	Absent	224349007	Eligible	Eligible	Eligible	Mip1b	3	In	6351	CCL4	NA	1.584962500721156	CVL	Luminex (or other bead-based)	Published	BCA	Days since LMP - their phase
Kyongo-2012	73468	4	Ptid-73468_Visit-4	Follicular	Follicular	26	3.5999999046	Negative	0	Negative	Absent	382899999.59999996	Eligible	Eligible	Eligible	Mip1b	0.6499999762	Below	6351	CCL4	NA	-0.6214884295711048	CVL	Luminex (or other bead-based)	Published	BCA	Days since LMP - their phase
Kyongo-2012	73468	5	Ptid-73468_Visit-5	Luteal	Luteal	26	3.5999999046	Negative	0	Negative	Absent	200288742.8	Eligible	Eligible	Eligible	Mip1b	1.5	In	6351	CCL4	NA	0.5849625007211562	CVL	Luminex (or other bead-based)	Published	BCA	Days since LMP - their phase
Kyongo-2012	73468	6	Ptid-73468_Visit-6	Follicular	Follicular	26	3.5999999046	Negative	0	Negative	Absent	224898755.6	Eligible	Eligible	Eligible	Mip1b	0.6499999762	Below	6351	CCL4	NA	-0.6214884295711048	CVL	Luminex (or other bead-based)	Published	BCA	Days since LMP - their phase
Kyongo-2012	73564	2	Ptid-73564_Visit-2	Follicular	Follicular	19	3.5999999046	Negative	0	Negative	Absent	326157510.3	Eligible	Eligible	Eligible	Mip1b	0.6499999762	Below	6351	CCL4	NA	-0.6214884295711048	CVL	Luminex (or other bead-based)	Published	BCA	Days since LMP - their phase
Kyongo-2012	73564	3	Ptid-73564_Visit-3	Luteal	Luteal	19	3.5999999046	Negative	0	Negative	Absent	311619997	Eligible	Eligible	Eligible	Mip1b	0.6499999762	Below	6351	CCL4	NA	-0.6214884295711048	CVL	Luminex (or other bead-based)	Published	BCA	Days since LMP - their phase
Kyongo-2012	73564	4	Ptid-73564_Visit-4	Follicular	Follicular	19	3.5999999046	Negative	0	Negative	Absent	241825506.1	Eligible	Eligible	Eligible	Mip1b	0.6499999762	Below	6351	CCL4	NA	-0.6214884295711048	CVL	Luminex (or other bead-based)	Published	BCA	Days since LMP - their phase
Kyongo-2012	73564	5	Ptid-73564_Visit-5	Luteal	Luteal	19	3.5999999046	Negative	0	Negative	Absent	176027506.6	Eligible	Eligible	Eligible	Mip1b	2.5	In	6351	CCL4	NA	1.3219280948873624	CVL	Luminex (or other bead-based)	Published	BCA	Days since LMP - their phase
Kyongo-2012	73564	6	Ptid-73564_Visit-6	Follicular	Follicular	19	3.5999999046	Negative	0	Negative	Absent	394082486.6	Eligible	Eligible	Eligible	Mip1b	0.6499999762	Below	6351	CCL4	NA	-0.6214884295711048	CVL	Luminex (or other bead-based)	Published	BCA	Days since LMP - their phase
Kyongo-2012	78778	2	Ptid-78778_Visit-2	Follicular	Follicular	23	4.0999999046	Negative	0	Negative	Absent	273229986.40000004	Eligible	Eligible	Eligible	Mip1b	7.2000002861	In	6351	CCL4	NA	2.8479969638820393	CVL	Luminex (or other bead-based)	Published	BCA	Days since LMP - their phase
Kyongo-2012	78778	3	Ptid-78778_Visit-3	Luteal	Luteal	23	4.0999999046	Negative	0	Negative	Absent	189912006.29999998	Eligible	Eligible	Eligible	Mip1b	2.0499999523	Below	6351	CCL4	NA	1.0356238761616705	CVL	Luminex (or other bead-based)	Published	BCA	Days since LMP - their phase
Kyongo-2012	78778	4	Ptid-78778_Visit-4	Follicular	Follicular	23	3.5999999046	Negative	0	Negative	Absent	171051994	Eligible	Eligible	Eligible	Mip1b	24.700000763	In	6351	CCL4	NA	4.626439181263157	CVL	Luminex (or other bead-based)	Published	BCA	Days since LMP - their phase
Kyongo-2012	78778	5	Ptid-78778_Visit-5	Luteal	Luteal	23	4.0999999046	Negative	0	Negative	Absent	143188998.1	Eligible	Eligible	Eligible	Mip1b	2.0499999523	Below	6351	CCL4	NA	1.0356238761616705	CVL	Luminex (or other bead-based)	Published	BCA	Days since LMP - their phase
Kyongo-2012	78778	6	Ptid-78778_Visit-6	Follicular	Follicular	23	3.5999999046	Negative	0	Negative	Absent	162296250.5	Eligible	Eligible	Eligible	Mip1b	7.5	In	6351	CCL4	NA	2.9068905956085187	CVL	Luminex (or other bead-based)	Published	BCA	Days since LMP - their phase
Kyongo-2012	78955	2	Ptid-78955_Visit-2	Follicular	Follicular	25	4.0999999046	Negative	0	Negative	Moderate	143856257.20000002	Eligible	Eligible	Eligible	Mip1b	20.5	In	6351	CCL4	NA	4.357552004618084	CVL	Luminex (or other bead-based)	Published	BCA	Days since LMP - their phase
Kyongo-2012	78955	3	Ptid-78955_Visit-3	Luteal	Luteal	25	3.5999999046	Negative	0	Negative	Moderate	224123746.2	Eligible	Eligible	Eligible	Mip1b	21.099998474	In	6351	CCL4	NA	4.399170989480831	CVL	Luminex (or other bead-based)	Published	BCA	Days since LMP - their phase
Kyongo-2012	78955	4	Ptid-78955_Visit-4	Follicular	Follicular	25	4.0999999046	Negative	0	Negative	Moderate	152995005.20000002	Eligible	Eligible	Eligible	Mip1b	41.100002289	In	6351	CCL4	NA	5.361066569142954	CVL	Luminex (or other bead-based)	Published	BCA	Days since LMP - their phase
Kyongo-2012	78955	5	Ptid-78955_Visit-5	Luteal	Luteal	25	4.0999999046	Negative	0	Negative	Moderate	270029991.9	Eligible	Eligible	Eligible	Mip1b	6.3999996185	In	6351	CCL4	NA	2.678071819114485	CVL	Luminex (or other bead-based)	Published	BCA	Days since LMP - their phase
Kyongo-2012	78955	6	Ptid-78955_Visit-6	Follicular	Follicular	25	3.5999999046	Negative	0	Negative	Moderate	274133741.9	Eligible	Eligible	Eligible	Mip1b	11	In	6351	CCL4	NA	3.4594316186372973	CVL	Luminex (or other bead-based)	Published	BCA	Days since LMP - their phase
Kyongo-2012	81140	2	Ptid-81140_Visit-2	Follicular	Follicular	26	3.5999999046	Negative	0	Negative	Moderate	400014996.5	Eligible	Eligible	Eligible	Mip1b	72.199996948	In	6351	CCL4	NA	6.17392687101497	CVL	Luminex (or other bead-based)	Published	BCA	Days since LMP - their phase
Kyongo-2012	81140	3	Ptid-81140_Visit-3	Luteal	Luteal	26	3.5999999046	Negative	0	Negative	Moderate	205392494.79999998	Eligible	Eligible	Eligible	Mip1b	44.299999237	In	6351	CCL4	NA	5.469234768819432	CVL	Luminex (or other bead-based)	Published	BCA	Days since LMP - their phase
Kyongo-2012	81140	4	Ptid-81140_Visit-4	Follicular	Follicular	26	3.5999999046	Negative	0	Negative	Moderate	239626243.7	Eligible	Eligible	Eligible	Mip1b	19.899999619	In	6351	CCL4	NA	4.314696498034839	CVL	Luminex (or other bead-based)	Published	BCA	Days since LMP - their phase
Kyongo-2012	81140	5	Ptid-81140_Visit-5	Luteal	Luteal	26	3.5999999046	Negative	0	Negative	Moderate	162262499.3	Eligible	Eligible	Eligible	Mip1b	56.5	In	6351	CCL4	NA	5.820178962415188	CVL	Luminex (or other bead-based)	Published	BCA	Days since LMP - their phase
Kyongo-2012	81140	6	Ptid-81140_Visit-6	Follicular	Follicular	26	3.5999999046	Negative	0	Negative	Moderate	182012498.4	Eligible	Eligible	Eligible	Mip1b	43.600002289	In	6351	CCL4	NA	5.446256305631052	CVL	Luminex (or other bead-based)	Published	BCA	Days since LMP - their phase
Kyongo-2012	82143	2	Ptid-82143_Visit-2	Follicular	Follicular	27	4.0999999046	Negative	0	Negative	Absent	350670009.90000004	Eligible	Eligible	Eligible	Mip1b	2.0499999523	Below	6351	CCL4	NA	1.0356238761616705	CVL	Luminex (or other bead-based)	Published	BCA	Days since LMP - their phase
Kyongo-2012	82143	3	Ptid-82143_Visit-3	Luteal	Luteal	27	3.5999999046	Negative	0	Positive	Absent	80193497.2	Eligible	Eligible	Eligible	Mip1b	2.0499999523	Below	6351	CCL4	NA	1.0356238761616705	CVL	Luminex (or other bead-based)	Published	BCA	Days since LMP - their phase
Kyongo-2012	82143	4	Ptid-82143_Visit-4	Follicular	Follicular	27	6.0999999046	Intermediate	6	Negative	Absent	174739003.2	Eligible	Eligible	Eligible	Mip1b	4.5999999046	In	6351	CCL4	NA	2.2016338312494095	CVL	Luminex (or other bead-based)	Published	BCA	Days since LMP - their phase
Kyongo-2012	82143	5	Ptid-82143_Visit-5	Luteal	Luteal	27	4.0999999046	Negative	0	Negative	Absent	144008994.10000002	Eligible	Eligible	Eligible	Mip1b	2.0499999523	Below	6351	CCL4	NA	1.0356238761616705	CVL	Luminex (or other bead-based)	Published	BCA	Days since LMP - their phase
Kyongo-2012	82143	6	Ptid-82143_Visit-6	Follicular	Follicular	27	4.0999999046	Negative	0	Negative	Absent	169891506.4	Eligible	Eligible	Eligible	Mip1b	2.0499999523	Below	6351	CCL4	NA	1.0356238761616705	CVL	Luminex (or other bead-based)	Published	BCA	Days since LMP - their phase
Kyongo-2012	85007	2	Ptid-85007_Visit-2	Follicular	Follicular	30	3.5999999046	Negative	0	Negative	Absent	166847497.2	Eligible	Eligible	Eligible	Mip1b	48	In	6351	CCL4	NA	5.584962500721156	CVL	Luminex (or other bead-based)	Published	BCA	Days since LMP - their phase
Kyongo-2012	85007	3	Ptid-85007_Visit-3	Luteal	Luteal	30	3.5999999046	Negative	0	Negative	Absent	222755998.39999998	Eligible	Eligible	Eligible	Mip1b	11.5	In	6351	CCL4	NA	3.523561956057013	CVL	Luminex (or other bead-based)	Published	BCA	Days since LMP - their phase
Kyongo-2012	85007	4	Ptid-85007_Visit-4	Follicular	Follicular	30	3.5999999046	Negative	0	Negative	Absent	121734499.9	Eligible	Eligible	Eligible	Mip1b	28.399999619	In	6351	CCL4	NA	4.827819005262854	CVL	Luminex (or other bead-based)	Published	BCA	Days since LMP - their phase
Kyongo-2012	85007	5	Ptid-85007_Visit-5	Luteal	Luteal	30	4.0999999046	Negative	0	Negative	Absent	105640500.8	Eligible	Eligible	Eligible	Mip1b	3.1999998093	In	6351	CCL4	NA	1.6780718191370274	CVL	Luminex (or other bead-based)	Published	BCA	Days since LMP - their phase
Kyongo-2012	85007	6	Ptid-85007_Visit-6	Follicular	Follicular	30	3.5999999046	Negative	0	Negative	Absent	144860997.8	Eligible	Eligible	Eligible	Mip1b	8.3999996185	In	6351	CCL4	NA	3.070389262368997	CVL	Luminex (or other bead-based)	Published	BCA	Days since LMP - their phase
Kyongo-2012	96588	3	Ptid-96588_Visit-3	Luteal	Luteal	27	3.5999999046	Negative	0	Negative	Small	669098734.9000001	Eligible	Eligible	Eligible	Mip1b	8.6000003815	In	6351	CCL4	NA	3.1043367238133572	CVL	Luminex (or other bead-based)	Published	BCA	Days since LMP - their phase
Kyongo-2012	96588	4	Ptid-96588_Visit-4	Follicular	Follicular	27	3.5999999046	Negative	0	Negative	Small	482297509.9	Eligible	Eligible	Eligible	Mip1b	8.5	In	6351	CCL4	NA	3.0874628412503395	CVL	Luminex (or other bead-based)	Published	BCA	Days since LMP - their phase
Kyongo-2012	96588	5	Ptid-96588_Visit-5	Luteal	Luteal	27	3.5999999046	Negative	0	Negative	Small	786723732.9	Eligible	Eligible	Eligible	Mip1b	0.6499999762	Below	6351	CCL4	NA	-0.6214884295711048	CVL	Luminex (or other bead-based)	Published	BCA	Days since LMP - their phase
Kyongo-2012	96588	6	Ptid-96588_Visit-6	Follicular	Follicular	27	3.5999999046	Negative	0	Negative	Small	412894994	Eligible	Eligible	Eligible	Mip1b	9.7000007629	In	6351	CCL4	NA	3.277984860766982	CVL	Luminex (or other bead-based)	Published	BCA	Days since LMP - their phase
Kyongo-2012	1783	2	Ptid-1783_Visit-2	Follicular	Follicular	25	3.5999999046	Negative	0	Negative	Small	413672506.8	Eligible	Eligible	Eligible	Elafin	254200.21011000001	In	5266	PI3	NA	17.955605697244394	CVL	ELISA	Published	BCA	Days since LMP - their phase
Kyongo-2012	1783	3	Ptid-1783_Visit-3	Luteal	Luteal	25	3.5999999046	Negative	0	Negative	Small	865942478.2	Eligible	Eligible	Eligible	Elafin	302801.02348	In	5266	PI3	NA	18.208010556137687	CVL	ELISA	Published	BCA	Days since LMP - their phase
Kyongo-2012	1783	4	Ptid-1783_Visit-4	Follicular	Follicular	25	4.0999999046	Negative	0	Positive	Small	2084622383.1000001	Eligible	Eligible	Eligible	Elafin	242187.19473	In	5266	PI3	NA	17.88576306123655	CVL	ELISA	Published	BCA	Days since LMP - their phase
Kyongo-2012	1783	5	Ptid-1783_Visit-5	Luteal	Luteal	25	3.5999999046	Negative	0	Negative	Small	638437509.5	Eligible	Eligible	Eligible	Elafin	286656.05666	In	5266	PI3	NA	18.128961236016632	CVL	ELISA	Published	BCA	Days since LMP - their phase
Kyongo-2012	1783	6	Ptid-1783_Visit-6	Follicular	Follicular	25	4.0999999046	Negative	0	Negative	Small	1136494994.2	Eligible	Eligible	Eligible	Elafin	234940.28098	In	5266	PI3	NA	17.8419345619376	CVL	ELISA	Published	BCA	Days since LMP - their phase
Kyongo-2012	3545	3	Ptid-3545_Visit-3	Luteal	Luteal	28	3.5999999046	Negative	0	Negative	Small	237701252.10000002	Eligible	Eligible	Eligible	Elafin	74493.085462	In	5266	PI3	NA	16.18481889864585	CVL	ELISA	Published	BCA	Days since LMP - their phase
Kyongo-2012	3545	4	Ptid-3545_Visit-4	Follicular	Follicular	28	3.5999999046	Negative	0	Positive	Small	144215494.4	Eligible	Eligible	Eligible	Elafin	64059.769172	In	5266	PI3	NA	15.967130979176082	CVL	ELISA	Published	BCA	Days since LMP - their phase
Kyongo-2012	3545	5	Ptid-3545_Visit-5	Luteal	Luteal	28	3.5999999046	Negative	0	Positive	Small	204555004.79999998	Eligible	Eligible	Eligible	Elafin	158151.28934	In	5266	PI3	NA	17.270945792017326	CVL	ELISA	Published	BCA	Days since LMP - their phase
Kyongo-2012	3545	6	Ptid-3545_Visit-6	Follicular	Follicular	28	3.5999999046	Negative	0	Negative	Small	237787500	Eligible	Eligible	Eligible	Elafin	90585.317634	In	5266	PI3	NA	16.466989612015634	CVL	ELISA	Published	BCA	Days since LMP - their phase
Kyongo-2012	8595	2	Ptid-8595_Visit-2	Follicular	Follicular	27	3.5999999046	Negative	0	Negative	Small	270139992.2	Eligible	Eligible	Eligible	Elafin	85268.582113	In	5266	PI3	NA	16.379726646542178	CVL	ELISA	Published	BCA	Days since LMP - their phase
Kyongo-2012	8595	3	Ptid-8595_Visit-3	Luteal	Luteal	27	3.5999999046	Negative	0	Negative	Small	169398754.79999998	Eligible	Eligible	Eligible	Elafin	31592.144113	In	5266	PI3	NA	14.947278233576966	CVL	ELISA	Published	BCA	Days since LMP - their phase
Kyongo-2012	8595	4	Ptid-8595_Visit-4	Follicular	Follicular	27	3.5999999046	Negative	0	Negative	Small	172406002.9	Eligible	Eligible	Eligible	Elafin	47212.869106	In	5266	PI3	NA	15.52689253712015	CVL	ELISA	Published	BCA	Days since LMP - their phase
Kyongo-2012	8595	5	Ptid-8595_Visit-5	Luteal	Luteal	27	3.5999999046	Negative	0	Negative	Small	147577494.4	Eligible	Eligible	Eligible	Elafin	51260.998388	In	5266	PI3	NA	15.645573957191614	CVL	ELISA	Published	BCA	Days since LMP - their phase
Kyongo-2012	8595	6	Ptid-8595_Visit-6	Follicular	Follicular	27	3.5999999046	Negative	0	Negative	Small	249421000.5	Eligible	Eligible	Eligible	Elafin	106887.91756	In	5266	PI3	NA	16.705739256761497	CVL	ELISA	Published	BCA	Days since LMP - their phase
Kyongo-2012	9116	2	Ptid-9116_Visit-2	Follicular	Follicular	27	3.5999999046	Negative	0	Negative	Absent	221760004.79999998	Eligible	Eligible	Eligible	Elafin	166334.35955	In	5266	PI3	NA	17.343726690158725	CVL	ELISA	Published	BCA	Days since LMP - their phase
Kyongo-2012	9116	3	Ptid-9116_Visit-3	Luteal	Luteal	27	3.5999999046	Negative	0	Negative	Absent	109770000	Eligible	Eligible	Eligible	Elafin	42496.174087	In	5266	PI3	NA	15.375045341407569	CVL	ELISA	Published	BCA	Days since LMP - their phase
Kyongo-2012	9638	2	Ptid-9638_Visit-2	Follicular	Follicular	25	3.5999999046	Negative	0	Positive	Small	191811993.7	Eligible	Eligible	Eligible	Elafin	121423.58076	In	5266	PI3	NA	16.88968909818798	CVL	ELISA	Published	BCA	Days since LMP - their phase
Kyongo-2012	9638	3	Ptid-9638_Visit-3	Luteal	Luteal	25	4.0999999046	Negative	0	Negative	Small	664802491.7	Eligible	Eligible	Eligible	Elafin	202385.65045	In	5266	PI3	NA	17.62674747811274	CVL	ELISA	Published	BCA	Days since LMP - their phase
Kyongo-2012	9638	4	Ptid-9638_Visit-4	Follicular	Follicular	25	3.5999999046	Negative	0	Positive	Small	327337503.40000004	Eligible	Eligible	Eligible	Elafin	349737.81871	In	5266	PI3	NA	18.415914283956308	CVL	ELISA	Published	BCA	Days since LMP - their phase
Kyongo-2012	9638	5	Ptid-9638_Visit-5	Luteal	Luteal	25	3.5999999046	Negative	0	Negative	Small	450430005.79999995	Eligible	Eligible	Eligible	Elafin	347140.51651	In	5266	PI3	NA	18.405160233601496	CVL	ELISA	Published	BCA	Days since LMP - their phase
Kyongo-2012	9638	6	Ptid-9638_Visit-6	Follicular	Follicular	25	3.5999999046	Negative	0	Positive	Small	209839001.29999998	Eligible	Eligible	Eligible	Elafin	236328.38722	In	5266	PI3	NA	17.850433407353158	CVL	ELISA	Published	BCA	Days since LMP - their phase
Kyongo-2012	19566	2	Ptid-19566_Visit-2	Follicular	Follicular	29	3.5999999046	Negative	0	Negative	Absent	118045002.2	Eligible	Eligible	Eligible	Elafin	51524.09668	In	5266	PI3	NA	15.652959686219207	CVL	ELISA	Published	BCA	Days since LMP - their phase
Kyongo-2012	19566	3	Ptid-19566_Visit-3	Luteal	Luteal	29	3.5999999046	Negative	0	Negative	Absent	166321501.1	Eligible	Eligible	Eligible	Elafin	81175.821133	In	5266	PI3	NA	16.308762452698204	CVL	ELISA	Published	BCA	Days since LMP - their phase
Kyongo-2012	19566	4	Ptid-19566_Visit-4	Follicular	Follicular	29	3.5999999046	Negative	0	Negative	Absent	147937506.4	Eligible	Eligible	Eligible	Elafin	124736.59654	In	5266	PI3	NA	16.92852527481569	CVL	ELISA	Published	BCA	Days since LMP - their phase
Kyongo-2012	19566	5	Ptid-19566_Visit-5	Luteal	Luteal	29	3.5999999046	Negative	0	Negative	Absent	106233999.10000001	Eligible	Eligible	Eligible	Elafin	68231.483234	In	5266	PI3	NA	16.05814995787493	CVL	ELISA	Published	BCA	Days since LMP - their phase
Kyongo-2012	19566	6	Ptid-19566_Visit-6	Follicular	Follicular	29	3.5999999046	Negative	0	Negative	Absent	188815996.1	Eligible	Eligible	Eligible	Elafin	168314.35147	In	5266	PI3	NA	17.3607986690005	CVL	ELISA	Published	BCA	Days since LMP - their phase
Kyongo-2012	20155	2	Ptid-20155_Visit-2	Follicular	Follicular	25	4.0999999046	Negative	0	Negative	Moderate	462942510.8	Eligible	Eligible	Eligible	Elafin	148073.34672	In	5266	PI3	NA	17.17595245256923	CVL	ELISA	Published	BCA	Days since LMP - their phase
Kyongo-2012	20155	3	Ptid-20155_Visit-3	Luteal	Luteal	25	3.5999999046	Negative	0	Negative	Moderate	419679999.4	Eligible	Eligible	Eligible	Elafin	251483.04166	In	5266	PI3	NA	17.94010159201074	CVL	ELISA	Published	BCA	Days since LMP - their phase
Kyongo-2012	20155	4	Ptid-20155_Visit-4	Follicular	Follicular	25	4.0999999046	Negative	0	Negative	Moderate	169852495.20000002	Eligible	Eligible	Eligible	Elafin	72533.409229	In	5266	PI3	NA	16.146358039875295	CVL	ELISA	Published	BCA	Days since LMP - their phase
Kyongo-2012	20155	5	Ptid-20155_Visit-5	Luteal	Luteal	25	3.5999999046	Negative	0	Negative	Moderate	152100503.4	Eligible	Eligible	Eligible	Elafin	102057.42495	In	5266	PI3	NA	16.639021620539665	CVL	ELISA	Published	BCA	Days since LMP - their phase
Kyongo-2012	20155	6	Ptid-20155_Visit-6	Follicular	Follicular	25	3.5999999046	Negative	0	Negative	Moderate	170248001.79999998	Eligible	Eligible	Eligible	Elafin	71846.103195	In	5266	PI3	NA	16.132622289138016	CVL	ELISA	Published	BCA	Days since LMP - their phase
Kyongo-2012	25852	2	Ptid-25852_Visit-2	Follicular	Follicular	26	3.5999999046	Negative	0	Negative	Absent	146403998.1	Eligible	Eligible	Eligible	Elafin	34019.033	In	5266	PI3	NA	15.054054512145921	CVL	ELISA	Published	BCA	Days since LMP - their phase
Kyongo-2012	25852	3	Ptid-25852_Visit-3	Luteal	Luteal	26	3.5999999046	Negative	0	Negative	Absent	76700002	Eligible	Eligible	Eligible	Elafin	42485.623713	In	5266	PI3	NA	15.374687124172313	CVL	ELISA	Published	BCA	Days since LMP - their phase
Kyongo-2012	25852	4	Ptid-25852_Visit-4	Follicular	Follicular	26	3.5999999046	Negative	0	Negative	Absent	172545000.9	Eligible	Eligible	Eligible	Elafin	35361.69573	In	5266	PI3	NA	15.109899838741551	CVL	ELISA	Published	BCA	Days since LMP - their phase
Kyongo-2012	25852	5	Ptid-25852_Visit-5	Luteal	Luteal	26	3.5999999046	Negative	0	Negative	Absent	119216248.4	Eligible	Eligible	Eligible	Elafin	37151.180782	In	5266	PI3	NA	15.181120444452326	CVL	ELISA	Published	BCA	Days since LMP - their phase
Kyongo-2012	25852	6	Ptid-25852_Visit-6	Follicular	Follicular	26	3.5999999046	Negative	0	Negative	Absent	12335999.9	Eligible	Eligible	Eligible	Elafin	20702.988759	In	5266	PI3	NA	14.337551435029328	CVL	ELISA	Published	BCA	Days since LMP - their phase
Kyongo-2012	26945	2	Ptid-26945_Visit-2	Follicular	Follicular	25	3.5999999046	Negative	0	Negative	Large	379627496	Eligible	Eligible	Eligible	Elafin	108000.95331	In	5266	PI3	NA	16.72068452135833	CVL	ELISA	Published	BCA	Days since LMP - their phase
Kyongo-2012	26945	3	Ptid-26945_Visit-3	Luteal	Luteal	25	3.5999999046	Negative	0	Negative	Large	109670996.69999999	Eligible	Eligible	Eligible	Elafin	65143.053486	In	5266	PI3	NA	15.991323725102474	CVL	ELISA	Published	BCA	Days since LMP - their phase
Kyongo-2012	26945	4	Ptid-26945_Visit-4	Follicular	Follicular	25	3.5999999046	Negative	0	Negative	Large	147404998.5	Eligible	Eligible	Eligible	Elafin	79064.180454	In	5266	PI3	NA	16.270736618046293	CVL	ELISA	Published	BCA	Days since LMP - their phase
Kyongo-2012	26945	5	Ptid-26945_Visit-5	Luteal	Luteal	25	3.5999999046	Negative	0	Negative	Large	287003487.3	Eligible	Eligible	Eligible	Elafin	97260.702910000007	In	5266	PI3	NA	16.569569397623148	CVL	ELISA	Published	BCA	Days since LMP - their phase
Kyongo-2012	26945	6	Ptid-26945_Visit-6	Follicular	Follicular	25	3.5999999046	Negative	0	Negative	Large	109764501.5	Eligible	Eligible	Eligible	Elafin	46361.960458	In	5266	PI3	NA	15.500653952866097	CVL	ELISA	Published	BCA	Days since LMP - their phase
Kyongo-2012	38802	2	Ptid-38802_Visit-2	Follicular	Follicular	25	3.5999999046	Negative	0	Negative	Small	533966243.29999995	Eligible	Eligible	Eligible	Elafin	397714.89908	In	5266	PI3	NA	18.60137508341476	CVL	ELISA	Published	BCA	Days since LMP - their phase
Kyongo-2012	38802	3	Ptid-38802_Visit-3	Luteal	Luteal	25	3.5999999046	Negative	0	Negative	Small	355699986.2	Eligible	Eligible	Eligible	Elafin	333373.28568	In	5266	PI3	NA	18.3467789753984	CVL	ELISA	Published	BCA	Days since LMP - their phase
Kyongo-2012	38802	4	Ptid-38802_Visit-4	Follicular	Follicular	25	4.0999999046	Intermediate	4	Positive	Small	340901255.6	Eligible	Eligible	Eligible	Elafin	268354.64503	In	5266	PI3	NA	18.033781334799503	CVL	ELISA	Published	BCA	Days since LMP - their phase
Kyongo-2012	38802	5	Ptid-38802_Visit-5	Luteal	Luteal	25	3.5999999046	Negative	0	Negative	Small	710617482.7	Eligible	Eligible	Eligible	Elafin	431256.03466	In	5266	PI3	NA	18.718185119303424	CVL	ELISA	Published	BCA	Days since LMP - their phase
Kyongo-2012	38802	6	Ptid-38802_Visit-6	Follicular	Follicular	25	3.5999999046	Negative	0	Negative	Small	663803756.1999999	Eligible	Eligible	Eligible	Elafin	469282.38586	In	5266	PI3	NA	18.840096785411706	CVL	ELISA	Published	BCA	Days since LMP - their phase
Kyongo-2012	41577	2	Ptid-41577_Visit-2	Follicular	Follicular	31	4.0999999046	Negative	0	Negative	Moderate	115244999.5	Eligible	Eligible	Eligible	Elafin	31438.738074	In	5266	PI3	NA	14.940255689673963	CVL	ELISA	Published	BCA	Days since LMP - their phase
Kyongo-2012	41577	3	Ptid-41577_Visit-3	Luteal	Luteal	31	4.0999999046	Negative	0	Negative	Moderate	167155504.2	Eligible	Eligible	Eligible	Elafin	48455.0304	In	5266	PI3	NA	15.564358827571798	CVL	ELISA	Published	BCA	Days since LMP - their phase
Kyongo-2012	41577	4	Ptid-41577_Visit-4	Follicular	Follicular	31	3.5999999046	Negative	0	Negative	Moderate	259053736.9	Eligible	Eligible	Eligible	Elafin	54496.339368	In	5266	PI3	NA	15.73387170387933	CVL	ELISA	Published	BCA	Days since LMP - their phase
Kyongo-2012	41577	5	Ptid-41577_Visit-5	Luteal	Luteal	31	4.0999999046	Negative	0	Negative	Moderate	159253493	Eligible	Eligible	Eligible	Elafin	64949.924777	In	5266	PI3	NA	15.987040234338666	CVL	ELISA	Published	BCA	Days since LMP - their phase
Kyongo-2012	42082	2	Ptid-42082_Visit-2	Follicular	Follicular	27	4.0999999046	Negative	0	Negative	Moderate	210282504.6	Eligible	Eligible	Eligible	Elafin	89007.367092	In	5266	PI3	NA	16.44163713166473	CVL	ELISA	Published	BCA	Days since LMP - their phase
Kyongo-2012	42082	3	Ptid-42082_Visit-3	Luteal	Luteal	27	3.5999999046	Negative	0	Negative	Moderate	124032497.39999999	Eligible	Eligible	Eligible	Elafin	43317.215586	In	5266	PI3	NA	15.40265288959231	CVL	ELISA	Published	BCA	Days since LMP - their phase
Kyongo-2012	42082	4	Ptid-42082_Visit-4	Follicular	Follicular	27	3.5999999046	Negative	0	Negative	Moderate	105200499.3	Eligible	Eligible	Eligible	Elafin	70464.491403000007	In	5266	PI3	NA	16.10460881461965	CVL	ELISA	Published	BCA	Days since LMP - their phase
Kyongo-2012	42082	5	Ptid-42082_Visit-5	Luteal	Luteal	27	4.0999999046	Negative	0	Negative	Moderate	100719496.6	Eligible	Eligible	Eligible	Elafin	37558.961084	In	5266	PI3	NA	15.196869536798577	CVL	ELISA	Published	BCA	Days since LMP - their phase
Kyongo-2012	42082	6	Ptid-42082_Visit-6	Follicular	Follicular	27	3.5999999046	Negative	0	Negative	Moderate	157914996.10000002	Eligible	Eligible	Eligible	Elafin	62286.100489	In	5266	PI3	NA	15.926622632800822	CVL	ELISA	Published	BCA	Days since LMP - their phase
Kyongo-2012	44740	2	Ptid-44740_Visit-2	Follicular	Follicular	38	4.0999999046	Negative	0	Negative	Moderate	219822496.2	Eligible	Eligible	Eligible	Elafin	102938.90101	In	5266	PI3	NA	16.651428759763544	CVL	ELISA	Published	BCA	Days since LMP - their phase
Kyongo-2012	44740	3	Ptid-44740_Visit-3	Luteal	Luteal	38	3.5999999046	Negative	0	Negative	Moderate	96422500.9	Eligible	Eligible	Eligible	Elafin	54784.776628	In	5266	PI3	NA	15.741487438164846	CVL	ELISA	Published	BCA	Days since LMP - their phase
Kyongo-2012	44740	4	Ptid-44740_Visit-4	Follicular	Follicular	38	4.0999999046	Negative	0	Negative	Moderate	104886248.7	Eligible	Eligible	Eligible	Elafin	95045.251554	In	5266	PI3	NA	16.536326931403607	CVL	ELISA	Published	BCA	Days since LMP - their phase
Kyongo-2012	44740	5	Ptid-44740_Visit-5	Luteal	Luteal	38	3.5999999046	Negative	1	Negative	Moderate	139932498.3	Eligible	Eligible	Eligible	Elafin	46647.409321	In	5266	PI3	NA	15.509509339221742	CVL	ELISA	Published	BCA	Days since LMP - their phase
Kyongo-2012	44740	6	Ptid-44740_Visit-6	Follicular	Follicular	38	4.0999999046	Negative	0	Negative	Moderate	85735000.69999999	Eligible	Eligible	Eligible	Elafin	63271.851725	In	5266	PI3	NA	15.949276198183659	CVL	ELISA	Published	BCA	Days since LMP - their phase
Kyongo-2012	49782	2	Ptid-49782_Visit-2	Follicular	Follicular	34	4.0999999046	Negative	3	Negative	Absent	42157501	Eligible	Eligible	Eligible	Elafin	8591.9904688	In	5266	PI3	NA	13.068776677587065	CVL	ELISA	Published	BCA	Days since LMP - their phase
Kyongo-2012	49782	3	Ptid-49782_Visit-3	Luteal	Luteal	34	3.5999999046	NA	NA	Negative	Absent	97573496.4	Eligible	Eligible	Ineligible - missing co-variate information	Elafin	24748.160319	In	5266	PI3	NA	14.595033664446719	CVL	ELISA	Published	BCA	Days since LMP - their phase
Kyongo-2012	49782	4	Ptid-49782_Visit-4	Follicular	Follicular	34	3.5999999046	NA	NA	Negative	Absent	158303752.5	Eligible	Eligible	Ineligible - missing co-variate information	Elafin	51356.270842	In	5266	PI3	NA	15.648252826692683	CVL	ELISA	Published	BCA	Days since LMP - their phase
Kyongo-2012	49782	5	Ptid-49782_Visit-5	Luteal	Luteal	34	3.5999999046	Negative	1	Negative	Absent	161061257.1	Eligible	Eligible	Eligible	Elafin	83036.703128	In	5266	PI3	NA	16.34146154391833	CVL	ELISA	Published	BCA	Days since LMP - their phase
Kyongo-2012	49782	6	Ptid-49782_Visit-6	Follicular	Follicular	34	3.5999999046	NA	NA	Negative	Absent	54101001.5	Eligible	Eligible	Ineligible - missing co-variate information	Elafin	16143.822113	In	5266	PI3	NA	13.978694562295985	CVL	ELISA	Published	BCA	Days since LMP - their phase
Kyongo-2012	49913	2	Ptid-49913_Visit-2	Follicular	Follicular	23	4.0999999046	Negative	0	Negative	Small	435889989.09999996	Eligible	Eligible	Eligible	Elafin	107762.67374	In	5266	PI3	NA	16.717498026039944	CVL	ELISA	Published	BCA	Days since LMP - their phase
Kyongo-2012	49913	3	Ptid-49913_Visit-3	Luteal	Luteal	23	4.0999999046	Negative	1	Negative	Small	176228001.7	Eligible	Eligible	Eligible	Elafin	88512.363288	In	5266	PI3	NA	16.433591362525227	CVL	ELISA	Published	BCA	Days since LMP - their phase
Kyongo-2012	49913	4	Ptid-49913_Visit-4	Follicular	Follicular	23	4.0999999046	Negative	0	Negative	Small	139398500.3	Eligible	Eligible	Eligible	Elafin	114463.70834	In	5266	PI3	NA	16.804530726931382	CVL	ELISA	Published	BCA	Days since LMP - their phase
Kyongo-2012	49913	5	Ptid-49913_Visit-5	Luteal	Luteal	23	4.0999999046	Negative	0	Negative	Small	191259995.1	Eligible	Eligible	Eligible	Elafin	85799.083299	In	5266	PI3	NA	16.388674613206067	CVL	ELISA	Published	BCA	Days since LMP - their phase
Kyongo-2012	49913	6	Ptid-49913_Visit-6	Follicular	Follicular	23	4.0999999046	Negative	0	Negative	Small	122422501.39999999	Eligible	Eligible	Eligible	Elafin	73328.011631	In	5266	PI3	NA	16.16207679920893	CVL	ELISA	Published	BCA	Days since LMP - their phase
Kyongo-2012	54310	2	Ptid-54310_Visit-2	Follicular	Follicular	25	4.0999999046	Negative	0	Negative	Moderate	116124503.3	Eligible	Eligible	Eligible	Elafin	49188.245076	In	5266	PI3	NA	15.586025963471918	CVL	ELISA	Published	BCA	Days since LMP - their phase
Kyongo-2012	54310	3	Ptid-54310_Visit-3	Luteal	Luteal	25	3.5999999046	Negative	0	Negative	Moderate	183906257.20000002	Eligible	Eligible	Eligible	Elafin	73068.280905	In	5266	PI3	NA	16.156957644658895	CVL	ELISA	Published	BCA	Days since LMP - their phase
Kyongo-2012	54310	4	Ptid-54310_Visit-4	Follicular	Follicular	25	3.5999999046	Negative	0	Negative	Moderate	121628999.7	Eligible	Eligible	Eligible	Elafin	55433.083203	In	5266	PI3	NA	15.758459632492269	CVL	ELISA	Published	BCA	Days since LMP - their phase
Kyongo-2012	54310	5	Ptid-54310_Visit-5	Luteal	Luteal	25	3.5999999046	Negative	0	Negative	Moderate	112062498.9	Eligible	Eligible	Eligible	Elafin	25848.328518	In	5266	PI3	NA	14.657783371240201	CVL	ELISA	Published	BCA	Days since LMP - their phase
Kyongo-2012	54310	6	Ptid-54310_Visit-6	Follicular	Follicular	25	3.5999999046	Negative	0	Negative	Moderate	115769997.2	Eligible	Eligible	Eligible	Elafin	80511.108927	In	5266	PI3	NA	16.296900239648167	CVL	ELISA	Published	BCA	Days since LMP - their phase
Kyongo-2012	55420	2	Ptid-55420_Visit-2	Follicular	Follicular	26	4.0999999046	Negative	0	Negative	Moderate	170192495	Eligible	Eligible	Eligible	Elafin	133464.96874	In	5266	PI3	NA	17.026101594198526	CVL	ELISA	Published	BCA	Days since LMP - their phase
Kyongo-2012	55420	3	Ptid-55420_Visit-3	Luteal	Luteal	26	3.5999999046	Negative	1	Negative	Moderate	181883499	Eligible	Eligible	Eligible	Elafin	172051.35382	In	5266	PI3	NA	17.392479718686747	CVL	ELISA	Published	BCA	Days since LMP - their phase
Kyongo-2012	55420	4	Ptid-55420_Visit-4	Follicular	Follicular	26	4.0999999046	Negative	0	Negative	Moderate	114380501.2	Eligible	Eligible	Eligible	Elafin	38412.314001	In	5266	PI3	NA	15.229281255608244	CVL	ELISA	Published	BCA	Days since LMP - their phase
Kyongo-2012	55420	5	Ptid-55420_Visit-5	Luteal	Luteal	26	3.5999999046	Negative	0	Negative	Moderate	129708006.99999999	Eligible	Eligible	Eligible	Elafin	63232.853583	In	5266	PI3	NA	15.948386706718301	CVL	ELISA	Published	BCA	Days since LMP - their phase
Kyongo-2012	55420	6	Ptid-55420_Visit-6	Follicular	Follicular	26	4.0999999046	Negative	0	Negative	Moderate	137962997	Eligible	Eligible	Eligible	Elafin	66340.588849	In	5266	PI3	NA	16.01760419730942	CVL	ELISA	Published	BCA	Days since LMP - their phase
Kyongo-2012	57909	2	Ptid-57909_Visit-2	Follicular	Follicular	22	4.0999999046	Negative	0	Negative	Moderate	272332012.7	Eligible	Eligible	Eligible	Elafin	121463.52634	In	5266	PI3	NA	16.890163633797375	CVL	ELISA	Published	BCA	Days since LMP - their phase
Kyongo-2012	57909	3	Ptid-57909_Visit-3	Luteal	Luteal	22	3.5999999046	Negative	0	Negative	Moderate	298115491.9	Eligible	Eligible	Eligible	Elafin	58992.695132	In	5266	PI3	NA	15.848248700985	CVL	ELISA	Published	BCA	Days since LMP - their phase
Kyongo-2012	57909	4	Ptid-57909_Visit-4	Follicular	Follicular	22	4.0999999046	Negative	0	Negative	Moderate	119683496.7	Eligible	Eligible	Eligible	Elafin	79456.469445	In	5266	PI3	NA	16.277877069938075	CVL	ELISA	Published	BCA	Days since LMP - their phase
Kyongo-2012	57909	5	Ptid-57909_Visit-5	Luteal	Luteal	22	3.5999999046	Negative	0	Negative	Moderate	134394004.9	Eligible	Eligible	Eligible	Elafin	63507.973014	In	5266	PI3	NA	15.954650103807298	CVL	ELISA	Published	BCA	Days since LMP - their phase
Kyongo-2012	57909	6	Ptid-57909_Visit-6	Follicular	Follicular	22	3.5999999046	Negative	0	Negative	Moderate	161889001.70000002	Eligible	Eligible	Eligible	Elafin	52370.220983	In	5266	PI3	NA	15.676459071990056	CVL	ELISA	Published	BCA	Days since LMP - their phase
Kyongo-2012	62419	2	Ptid-62419_Visit-2	Follicular	Follicular	33	3.5999999046	Negative	0	Negative	Absent	114791497.6	Eligible	Eligible	Eligible	Elafin	154872.12678	In	5266	PI3	NA	17.24071799187164	CVL	ELISA	Published	BCA	Days since LMP - their phase
Kyongo-2012	62419	3	Ptid-62419_Visit-3	Luteal	Luteal	33	3.5999999046	Negative	0	Negative	Absent	333925008.79999995	Eligible	Eligible	Eligible	Elafin	207135.67011	In	5266	PI3	NA	17.660216490861405	CVL	ELISA	Published	BCA	Days since LMP - their phase
Kyongo-2012	62419	4	Ptid-62419_Visit-4	Follicular	Follicular	33	3.5999999046	Negative	0	Negative	Absent	134472504.29999998	Eligible	Eligible	Eligible	Elafin	149807.26511	In	5266	PI3	NA	17.19274806541646	CVL	ELISA	Published	BCA	Days since LMP - their phase
Kyongo-2012	62419	5	Ptid-62419_Visit-5	Luteal	Luteal	33	3.5999999046	Negative	0	Negative	Absent	125946506.9	Eligible	Eligible	Eligible	Elafin	86729.453058	In	5266	PI3	NA	16.404234391045684	CVL	ELISA	Published	BCA	Days since LMP - their phase
Kyongo-2012	62419	6	Ptid-62419_Visit-6	Follicular	Follicular	33	3.5999999046	Negative	0	Negative	Absent	124026000.5	Eligible	Eligible	Eligible	Elafin	167746.57889	In	5266	PI3	NA	17.355923818097676	CVL	ELISA	Published	BCA	Days since LMP - their phase
Kyongo-2012	62476	2	Ptid-62476_Visit-2	Follicular	Follicular	26	3.5999999046	Negative	0	Negative	Moderate	136164501.29999998	Eligible	Eligible	Eligible	Elafin	52480.689113	In	5266	PI3	NA	15.679499043357971	CVL	ELISA	Published	BCA	Days since LMP - their phase
Kyongo-2012	62476	3	Ptid-62476_Visit-3	Luteal	Luteal	26	3.5999999046	Negative	0	Positive	Moderate	121091499.89999999	Eligible	Eligible	Eligible	Elafin	30242.122576	In	5266	PI3	NA	14.88427177976993	CVL	ELISA	Published	BCA	Days since LMP - their phase
Kyongo-2012	62476	4	Ptid-62476_Visit-4	Follicular	Follicular	26	3.5999999046	Negative	0	Positive	Moderate	133180499.1	Eligible	Eligible	Eligible	Elafin	65105.888596	In	5266	PI3	NA	15.990500415475596	CVL	ELISA	Published	BCA	Days since LMP - their phase
Kyongo-2012	62476	5	Ptid-62476_Visit-5	Luteal	Luteal	26	3.5999999046	Negative	0	Negative	Moderate	94359003	Eligible	Eligible	Eligible	Elafin	27084.012998	In	5266	PI3	NA	14.725153896282865	CVL	ELISA	Published	BCA	Days since LMP - their phase
Kyongo-2012	62476	6	Ptid-62476_Visit-6	Follicular	Follicular	26	3.5999999046	Negative	0	Negative	Moderate	126776501.5	Eligible	Eligible	Eligible	Elafin	63476.291197	In	5266	PI3	NA	15.953930216166029	CVL	ELISA	Published	BCA	Days since LMP - their phase
Kyongo-2012	64541	2	Ptid-64541_Visit-2	Follicular	Follicular	27	4.0999999046	Negative	0	Negative	Moderate	290037512.8	Eligible	Eligible	Eligible	Elafin	59397.81296	In	5266	PI3	NA	15.858122191217753	CVL	ELISA	Published	BCA	Days since LMP - their phase
Kyongo-2012	64541	3	Ptid-64541_Visit-3	Luteal	Luteal	27	3.5999999046	Negative	0	Negative	Moderate	245422497.4	Eligible	Eligible	Eligible	Elafin	73617.564599	In	5266	PI3	NA	16.1677624031228	CVL	ELISA	Published	BCA	Days since LMP - their phase
Kyongo-2012	64541	4	Ptid-64541_Visit-4	Follicular	Follicular	27	3.5999999046	Negative	1	Negative	Moderate	62887497.2	Eligible	Eligible	Eligible	Elafin	38202.028435	In	5266	PI3	NA	15.221361623449772	CVL	ELISA	Published	BCA	Days since LMP - their phase
Kyongo-2012	64541	5	Ptid-64541_Visit-5	Luteal	Luteal	27	3.5999999046	Negative	0	Negative	Moderate	293752491.5	Eligible	Eligible	Eligible	Elafin	69986.890726	In	5266	PI3	NA	16.094797095096336	CVL	ELISA	Published	BCA	Days since LMP - their phase
Kyongo-2012	64541	6	Ptid-64541_Visit-6	Follicular	Follicular	27	4.0999999046	Negative	0	Positive	Moderate	275774985.6	Eligible	Eligible	Eligible	Elafin	151568.58745	In	5266	PI3	NA	17.209611260756304	CVL	ELISA	Published	BCA	Days since LMP - their phase
Kyongo-2012	70250	2	Ptid-70250_Visit-2	Follicular	Follicular	26	4.0999999046	Negative	0	Negative	Moderate	193431004.9	Eligible	Eligible	Eligible	Elafin	138051.36142	In	5266	PI3	NA	17.074845589847023	CVL	ELISA	Published	BCA	Days since LMP - their phase
Kyongo-2012	70250	3	Ptid-70250_Visit-3	Luteal	Luteal	26	4.0999999046	Negative	0	Negative	Moderate	141657501.5	Eligible	Eligible	Eligible	Elafin	88574.920916	In	5266	PI3	NA	16.43461065178527	CVL	ELISA	Published	BCA	Days since LMP - their phase
Kyongo-2012	70250	4	Ptid-70250_Visit-4	Follicular	Follicular	26	4.0999999046	Negative	0	Negative	Moderate	184455499.1	Eligible	Eligible	Eligible	Elafin	92631.355871	In	5266	PI3	NA	16.499213010425205	CVL	ELISA	Published	BCA	Days since LMP - their phase
Kyongo-2012	70250	5	Ptid-70250_Visit-5	Luteal	Luteal	26	3.5999999046	Negative	0	Negative	Moderate	130696997.00000001	Eligible	Eligible	Eligible	Elafin	69865.066038	In	5266	PI3	NA	16.092283638413175	CVL	ELISA	Published	BCA	Days since LMP - their phase
Kyongo-2012	70250	6	Ptid-70250_Visit-6	Follicular	Follicular	26	4.0999999046	Negative	0	Negative	Moderate	60307998.199999996	Eligible	Eligible	Eligible	Elafin	87384.990327	In	5266	PI3	NA	16.415097876204076	CVL	ELISA	Published	BCA	Days since LMP - their phase
Kyongo-2012	73468	2	Ptid-73468_Visit-2	Follicular	Follicular	26	3.5999999046	Negative	0	Negative	Absent	220423996.39999998	Eligible	Eligible	Eligible	Elafin	62420.011791	In	5266	PI3	NA	15.92972100932845	CVL	ELISA	Published	BCA	Days since LMP - their phase
Kyongo-2012	73468	3	Ptid-73468_Visit-3	Luteal	Luteal	26	3.5999999046	Negative	0	Negative	Absent	224349007	Eligible	Eligible	Eligible	Elafin	51557.578569	In	5266	PI3	NA	15.653896887846983	CVL	ELISA	Published	BCA	Days since LMP - their phase
Kyongo-2012	73468	4	Ptid-73468_Visit-4	Follicular	Follicular	26	3.5999999046	Negative	0	Negative	Absent	382899999.59999996	Eligible	Eligible	Eligible	Elafin	118902.76904	In	5266	PI3	NA	16.859422787785803	CVL	ELISA	Published	BCA	Days since LMP - their phase
Kyongo-2012	73468	5	Ptid-73468_Visit-5	Luteal	Luteal	26	3.5999999046	Negative	0	Negative	Absent	200288742.8	Eligible	Eligible	Eligible	Elafin	33503.700874	In	5266	PI3	NA	15.032032846393461	CVL	ELISA	Published	BCA	Days since LMP - their phase
Kyongo-2012	73468	6	Ptid-73468_Visit-6	Follicular	Follicular	26	3.5999999046	Negative	0	Negative	Absent	224898755.6	Eligible	Eligible	Eligible	Elafin	47983.593294	In	5266	PI3	NA	15.550253578725695	CVL	ELISA	Published	BCA	Days since LMP - their phase
Kyongo-2012	73564	2	Ptid-73564_Visit-2	Follicular	Follicular	19	3.5999999046	Negative	0	Negative	Absent	326157510.3	Eligible	Eligible	Eligible	Elafin	380433.60633	In	5266	PI3	NA	18.537285169489444	CVL	ELISA	Published	BCA	Days since LMP - their phase
Kyongo-2012	73564	3	Ptid-73564_Visit-3	Luteal	Luteal	19	3.5999999046	Negative	0	Negative	Absent	311619997	Eligible	Eligible	Eligible	Elafin	704092.52738	In	5266	PI3	NA	19.425405505601603	CVL	ELISA	Published	BCA	Days since LMP - their phase
Kyongo-2012	73564	4	Ptid-73564_Visit-4	Follicular	Follicular	19	3.5999999046	Negative	0	Negative	Absent	241825506.1	Eligible	Eligible	Eligible	Elafin	540836.19893	In	5266	PI3	NA	19.044832190903513	CVL	ELISA	Published	BCA	Days since LMP - their phase
Kyongo-2012	73564	5	Ptid-73564_Visit-5	Luteal	Luteal	19	3.5999999046	Negative	0	Negative	Absent	176027506.6	Eligible	Eligible	Eligible	Elafin	394615.19274	In	5266	PI3	NA	18.590086975527978	CVL	ELISA	Published	BCA	Days since LMP - their phase
Kyongo-2012	73564	6	Ptid-73564_Visit-6	Follicular	Follicular	19	3.5999999046	Negative	0	Negative	Absent	394082486.6	Eligible	Eligible	Eligible	Elafin	560796.28984	In	5266	PI3	NA	19.09711727912212	CVL	ELISA	Published	BCA	Days since LMP - their phase
Kyongo-2012	78778	2	Ptid-78778_Visit-2	Follicular	Follicular	23	4.0999999046	Negative	0	Negative	Absent	273229986.40000004	Eligible	Eligible	Eligible	Elafin	57985.877478	In	5266	PI3	NA	15.823413952662634	CVL	ELISA	Published	BCA	Days since LMP - their phase
Kyongo-2012	78778	3	Ptid-78778_Visit-3	Luteal	Luteal	23	4.0999999046	Negative	0	Negative	Absent	189912006.29999998	Eligible	Eligible	Eligible	Elafin	31877.371725	In	5266	PI3	NA	14.960245064222239	CVL	ELISA	Published	BCA	Days since LMP - their phase
Kyongo-2012	78778	4	Ptid-78778_Visit-4	Follicular	Follicular	23	3.5999999046	Negative	0	Negative	Absent	171051994	Eligible	Eligible	Eligible	Elafin	50619.45133	In	5266	PI3	NA	15.627404249546881	CVL	ELISA	Published	BCA	Days since LMP - their phase
Kyongo-2012	78778	5	Ptid-78778_Visit-5	Luteal	Luteal	23	4.0999999046	Negative	0	Negative	Absent	143188998.1	Eligible	Eligible	Eligible	Elafin	75051.88902	In	5266	PI3	NA	16.195600763793667	CVL	ELISA	Published	BCA	Days since LMP - their phase
Kyongo-2012	78778	6	Ptid-78778_Visit-6	Follicular	Follicular	23	3.5999999046	Negative	0	Negative	Absent	162296250.5	Eligible	Eligible	Eligible	Elafin	50662.382911	In	5266	PI3	NA	15.628627315522728	CVL	ELISA	Published	BCA	Days since LMP - their phase
Kyongo-2012	78955	2	Ptid-78955_Visit-2	Follicular	Follicular	25	4.0999999046	Negative	0	Negative	Moderate	143856257.20000002	Eligible	Eligible	Eligible	Elafin	72269.597966	In	5266	PI3	NA	16.141101248192204	CVL	ELISA	Published	BCA	Days since LMP - their phase
Kyongo-2012	78955	3	Ptid-78955_Visit-3	Luteal	Luteal	25	3.5999999046	Negative	0	Negative	Moderate	224123746.2	Eligible	Eligible	Eligible	Elafin	89419.195436	In	5266	PI3	NA	16.448296944601164	CVL	ELISA	Published	BCA	Days since LMP - their phase
Kyongo-2012	78955	4	Ptid-78955_Visit-4	Follicular	Follicular	25	4.0999999046	Negative	0	Negative	Moderate	152995005.20000002	Eligible	Eligible	Eligible	Elafin	65494.378601	In	5266	PI3	NA	15.999083464634799	CVL	ELISA	Published	BCA	Days since LMP - their phase
Kyongo-2012	78955	5	Ptid-78955_Visit-5	Luteal	Luteal	25	4.0999999046	Negative	0	Negative	Moderate	270029991.9	Eligible	Eligible	Eligible	Elafin	85449.803018	In	5266	PI3	NA	16.382789545701513	CVL	ELISA	Published	BCA	Days since LMP - their phase
Kyongo-2012	78955	6	Ptid-78955_Visit-6	Follicular	Follicular	25	3.5999999046	Negative	0	Negative	Moderate	274133741.9	Eligible	Eligible	Eligible	Elafin	118379.96693	In	5266	PI3	NA	16.853065433308494	CVL	ELISA	Published	BCA	Days since LMP - their phase
Kyongo-2012	81140	2	Ptid-81140_Visit-2	Follicular	Follicular	26	3.5999999046	Negative	0	Negative	Moderate	400014996.5	Eligible	Eligible	Eligible	Elafin	46433.658905	In	5266	PI3	NA	15.502883347210792	CVL	ELISA	Published	BCA	Days since LMP - their phase
Kyongo-2012	81140	3	Ptid-81140_Visit-3	Luteal	Luteal	26	3.5999999046	Negative	0	Negative	Moderate	205392494.79999998	Eligible	Eligible	Eligible	Elafin	73313.161595	In	5266	PI3	NA	16.16178460196451	CVL	ELISA	Published	BCA	Days since LMP - their phase
Kyongo-2012	81140	4	Ptid-81140_Visit-4	Follicular	Follicular	26	3.5999999046	Negative	0	Negative	Moderate	239626243.7	Eligible	Eligible	Eligible	Elafin	39314.709877	In	5266	PI3	NA	15.26278158760455	CVL	ELISA	Published	BCA	Days since LMP - their phase
Kyongo-2012	81140	5	Ptid-81140_Visit-5	Luteal	Luteal	26	3.5999999046	Negative	0	Negative	Moderate	162262499.3	Eligible	Eligible	Eligible	Elafin	43940.668509	In	5266	PI3	NA	15.423269198497769	CVL	ELISA	Published	BCA	Days since LMP - their phase
Kyongo-2012	81140	6	Ptid-81140_Visit-6	Follicular	Follicular	26	3.5999999046	Negative	0	Negative	Moderate	182012498.4	Eligible	Eligible	Eligible	Elafin	43967.860837	In	5266	PI3	NA	15.424161722540632	CVL	ELISA	Published	BCA	Days since LMP - their phase
Kyongo-2012	82143	2	Ptid-82143_Visit-2	Follicular	Follicular	27	4.0999999046	Negative	0	Negative	Absent	350670009.90000004	Eligible	Eligible	Eligible	Elafin	148029.29757	In	5266	PI3	NA	17.17552321296631	CVL	ELISA	Published	BCA	Days since LMP - their phase
[truncated: 159 more rows]
