# Supplementary material for: Changes in concentrations of cervicovaginal immune mediators across the menstrual cycle: a systematic review and meta-analysis of individual patient data
Source: BMC Med. 2022 Oct 5;20:353. doi: 10.1186/s12916-022-02532-9 (PMC9533580; doi:10.1186/s12916-022-02532-9)
Supplement: Supplementary file 3 — Additional file 3. Code and data. IPD from co-authors who agreed to share it, results of all analyses presented in the paper, and R code files necessary to reproduce the analysis and figures. [file 12916_2022_2532_MOESM3_ESM.zip › MenstrualCycleMetaanalysis/data/data_complete/01_study/Lahey-2012.csv]

StudyName	Ptid	SampleId	DaysSinceLmp	Phase	TotalProtein	Hiv	Bv	Trichomonas	CervicalHiv	SerumHiv	Cd4Count	Race	EligibilityTheirPhase	EligibilityPrimary	EligibilitySecondary	Assay	Concentration	EntrezId	OfficialSymbol	Detectable	LowerLOD	Log2Concentration	SampleType	AssayMethod	Published	OurPhasingMethod
Lahey-2012	B071c	B071c	22	Luteal	170400000	Positive	Positive	Negative	2.3979400086720375	2.464042205438811	419	Black	Ineligible - their phase not defined	Eligible	Eligible	IL-8	786	3576	CXCL8	In	NA	9.618385502258606	CVL	ELISA	Published	Days since LMP
Lahey-2012	B083c	B083c	41	Other	190000000	Positive	Negative	Negative	2.6020599913279625	4.361748606126577	459	Black	Ineligible - their phase not defined	Ineligible - days since LMP outside of allowed windows	Ineligible - days since LMP outside of allowed windows	IL-8	728	3576	CXCL8	In	NA	9.507794640198696	CVL	ELISA	Published	Days since LMP
Lahey-2012	B037c	B037c	9	Follicular	119100000	Positive	Negative	Negative	2.6020599913279625	3.5186586805830777	510	Black	Ineligible - their phase not defined	Eligible	Eligible	IL-8	150	3576	CXCL8	In	NA	7.22881869049588	CVL	ELISA	Published	Days since LMP
Lahey-2012	B057c	B057c	10	Follicular	346500000	Positive	Negative	Negative	2.6020599913279625	4.0792210545506045	517	Black	Ineligible - their phase not defined	Eligible	Eligible	IL-8	730	3576	CXCL8	In	NA	9.51175265376738	CVL	ELISA	Published	Days since LMP
Lahey-2012	B060a	B060a	30	Other	1356000000	Positive	Negative	Negative	3.9867717342662448	4.301053881203639	580	Black	Ineligible - their phase not defined	Ineligible - days since LMP outside of allowed windows	Ineligible - days since LMP outside of allowed windows	IL-8	956	3576	CXCL8	In	NA	9.900866807980748	CVL	ELISA	Published	Days since LMP
Lahey-2012	B059c	B059c	7	Follicular	16300000	Positive	Negative	Negative	2.6020599913279625	4.5051649069361375	583	Black	Ineligible - their phase not defined	Eligible	Eligible	IL-8	76	3576	CXCL8	In	NA	6.247927513443585	CVL	ELISA	Published	Days since LMP
Lahey-2012	B013c	B013c	5	Follicular	470900000	Positive	Negative	Negative	2.6020599913279625	4.826081932850207	628	Black	Ineligible - their phase not defined	Eligible	Eligible	IL-8	1300	3576	CXCL8	In	NA	10.344295907915816	CVL	ELISA	Published	Days since LMP
Lahey-2012	B006c	B006c	13	Other	114900000	Positive	Negative	Negative	2.6020599913279625	3.1764096249558427	637	Black	Ineligible - their phase not defined	Ineligible - days since LMP outside of allowed windows	Ineligible - days since LMP outside of allowed windows	IL-8	718	3576	CXCL8	In	NA	9.487840033823051	CVL	ELISA	Published	Days since LMP
Lahey-2012	B078c	B078c	19	Luteal	207500000	Positive	Positive	Positive	2.6020599913279625	2.6032526619816467	647	Black	Ineligible - their phase not defined	Eligible	Eligible	IL-8	2122	3576	CXCL8	In	NA	11.051208940914766	CVL	ELISA	Published	Days since LMP
Lahey-2012	B062a	B062a	1	Other	366900000	Positive	Negative	Negative	2.6020599913279625	4.230477021876802	685	Black	Ineligible - their phase not defined	Ineligible - days since LMP outside of allowed windows	Ineligible - days since LMP outside of allowed windows	IL-8	336	3576	CXCL8	In	NA	8.39231742277876	CVL	ELISA	Published	Days since LMP
Lahey-2012	B011a	B011a	10	Follicular	798900000	Positive	Negative	Positive	2.6020599913279625	3.821520078800048	772	Black	Ineligible - their phase not defined	Eligible	Eligible	IL-8	13700	3576	CXCL8	In	NA	13.74188827273525	CVL	ELISA	Published	Days since LMP
Lahey-2012	B027c	B027c	36	Other	415300000	Positive	Negative	Negative	2.8129133566428557	4.000047769765721	863	Black	Ineligible - their phase not defined	Ineligible - days since LMP outside of allowed windows	Ineligible - days since LMP outside of allowed windows	IL-8	126	3576	CXCL8	In	NA	6.977279923499917	CVL	ELISA	Published	Days since LMP
Lahey-2012	B074c	B074c	32	Other	17700000	Positive	Negative	Negative	2.6020599913279625	2.924847632975537	426	Hispanic	Ineligible - their phase not defined	Ineligible - days since LMP outside of allowed windows	Ineligible - days since LMP outside of allowed windows	IL-8	40	3576	CXCL8	In	NA	5.321928094887363	CVL	ELISA	Published	Days since LMP
Lahey-2012	B061c	B061c	198	Other	29700000	Positive	Negative	Negative	2.6020599913279625	3.9685343136807987	510	Hispanic	Ineligible - their phase not defined	Ineligible - days since LMP outside of allowed windows	Ineligible - days since LMP outside of allowed windows	IL-8	182	3576	CXCL8	In	NA	7.507794640198696	CVL	ELISA	Published	Days since LMP
Lahey-2012	B079c	B079c	44	Other	66400000.00000001	Positive	Negative	Negative	2.6020599913279625	2.6032526619816467	620	Hispanic	Ineligible - their phase not defined	Ineligible - days since LMP outside of allowed windows	Ineligible - days since LMP outside of allowed windows	IL-8	610	3576	CXCL8	In	NA	9.252665432450248	CVL	ELISA	Published	Days since LMP
Lahey-2012	B015a	B015a	9	Follicular	157200000	Positive	Negative	Negative	2.6020599913279625	-0.9999999999999997	799	Hispanic	Ineligible - their phase not defined	Eligible	Eligible	IL-8	712	3576	CXCL8	In	NA	9.475733430966399	CVL	ELISA	Published	Days since LMP
Lahey-2012	B086d/a	B086d/a	24	Luteal	82600000	Positive	Negative	Negative	2.6020599913279625	4.73240260647231	813	Hispanic	Ineligible - their phase not defined	Eligible	Eligible	IL-8	542	3576	CXCL8	In	NA	9.08214904135387	CVL	ELISA	Published	Days since LMP
Lahey-2012	B073b	B073b	21	Luteal	207500000	Positive	Negative	Negative	2.6020599913279625	2.6032526619816467	899	Hispanic	Ineligible - their phase not defined	Eligible	Eligible	IL-8	884	3576	CXCL8	In	NA	9.787902559391432	CVL	ELISA	Published	Days since LMP
Lahey-2012	B068c	B068c	112	Other	1166500000	Positive	Negative	Negative	5.662757831681574	3.5564351815893307	901	Hispanic	Ineligible - their phase not defined	Ineligible - days since LMP outside of allowed windows	Ineligible - days since LMP outside of allowed windows	IL-8	1336	3576	CXCL8	In	NA	10.383704292474052	CVL	ELISA	Published	Days since LMP
Lahey-2012	B018c	B018c	27	Other	548100000	Positive	Negative	Negative	3.6720978579357175	3.716095203905708	1517	Hispanic	Ineligible - their phase not defined	Ineligible - days since LMP outside of allowed windows	Ineligible - days since LMP outside of allowed windows	IL-8	1904	3576	CXCL8	In	NA	10.894817763307943	CVL	ELISA	Published	Days since LMP
Lahey-2012	B012c/a	B012c/a	17	Other	179900000	Positive	Negative	Negative	2.6020599913279625	3.5442045154573942	496	White	Ineligible - their phase not defined	Ineligible - days since LMP outside of allowed windows	Ineligible - days since LMP outside of allowed windows	IL-8	412	3576	CXCL8	In	NA	8.686500527183219	CVL	ELISA	Published	Days since LMP
Lahey-2012	B067c	B067c	16	Other	958200000	Positive	Positive	Negative	2.6020599913279625	3.3224467227603935	502	White	Ineligible - their phase not defined	Ineligible - days since LMP outside of allowed windows	Ineligible - days since LMP outside of allowed windows	IL-8	284	3576	CXCL8	In	NA	8.149747119504681	CVL	ELISA	Published	Days since LMP
Lahey-2012	B077d/a	B077d/a	71	Other	119400000	Positive	Negative	Negative	5.477121254719663	5.041397028081329	605	White	Ineligible - their phase not defined	Ineligible - days since LMP outside of allowed windows	Ineligible - days since LMP outside of allowed windows	IL-8	3868	3576	CXCL8	In	NA	11.917372079476841	CVL	ELISA	Published	Days since LMP
Lahey-2012	B051d/c	B051d/c	7	Follicular	10900000	Positive	Negative	Negative	2.6020599913279625	3.5316194013563393	631	White	Ineligible - their phase not defined	Eligible	Eligible	IL-8	90	3576	CXCL8	In	NA	6.491853096329675	CVL	ELISA	Published	Days since LMP
Lahey-2012	B085c/a	B085c/a	32	Other	379000000	Positive	Positive	Negative	2.6020599913279625	3.9031496983781415	637	White	Ineligible - their phase not defined	Ineligible - days since LMP outside of allowed windows	Ineligible - days since LMP outside of allowed windows	IL-8	634	3576	CXCL8	In	NA	9.308339030139408	CVL	ELISA	Published	Days since LMP
Lahey-2012	B017c	B017c	15	Other	153000000	Positive	Negative	Negative	2.6020599913279625	-0.9999999999999997	651	White	Ineligible - their phase not defined	Ineligible - days since LMP outside of allowed windows	Ineligible - days since LMP outside of allowed windows	IL-8	390	3576	CXCL8	In	NA	8.60733031374961	CVL	ELISA	Published	Days since LMP
Lahey-2012	B029c	B029c	24	Luteal	137100000	Positive	Negative	Negative	2.6020599913279625	2.6032526619816467	677	White	Ineligible - their phase not defined	Eligible	Eligible	IL-8	362	3576	CXCL8	In	NA	8.499845887083206	CVL	ELISA	Published	Days since LMP
Lahey-2012	B048c	B048c	5	Follicular	150500000	Positive	Negative	Negative	2.6020599913279625	3.8808764461441205	822	White	Ineligible - their phase not defined	Eligible	Eligible	IL-8	560	3576	CXCL8	In	NA	9.129283016944967	CVL	ELISA	Published	Days since LMP
Lahey-2012	B049c	B049c	7	Follicular	269100000	Positive	Positive	Negative	4.57978359661681	2.9400680137393524	872	White	Ineligible - their phase not defined	Eligible	Eligible	IL-8	5494	3576	CXCL8	In	NA	12.423641195075856	CVL	ELISA	Published	Days since LMP
Lahey-2012	B047c	B047c	11	Follicular	276700000	Positive	Positive	Positive	2.6020599913279625	2.6032526619816467	921	White	Ineligible - their phase not defined	Eligible	Eligible	IL-8	504	3576	CXCL8	In	NA	8.977279923499916	CVL	ELISA	Published	Days since LMP
Lahey-2012	B058c/a	B058c/a	21	Luteal	272600000	Positive	Negative	Negative	2.6020599913279625	2.6032526619816467	931	White	Ineligible - their phase not defined	Eligible	Eligible	IL-8	2306	3576	CXCL8	In	NA	11.171176797651771	CVL	ELISA	Published	Days since LMP
Lahey-2012	B075c	B075c	18	Other	126200000	Positive	Negative	Negative	2.6020599913279625	3.2555378262246033	1277	White	Ineligible - their phase not defined	Ineligible - days since LMP outside of allowed windows	Ineligible - days since LMP outside of allowed windows	IL-8	248	3576	CXCL8	In	NA	7.954196310386875	CVL	ELISA	Published	Days since LMP
Lahey-2012	BO43a	BO43a	NA	Other	37000000	Positive	Negative	Negative	1.9030899869919435	5.397941919563554	428	White	Ineligible - their phase not defined	Ineligible - no menstrual cycle information	Ineligible - no menstrual cycle information	IL-8	206	3576	CXCL8	In	NA	7.6865005271832185	CVL	ELISA	Published	Days since LMP
Lahey-2012	BO46b	BO46b	NA	Other	134800000	Positive	Positive	Negative	2.6020599913279625	3.612900359123793	448	Hispanic	Ineligible - their phase not defined	Ineligible - no menstrual cycle information	Ineligible - no menstrual cycle information	IL-8	208	3576	CXCL8	In	NA	7.700439718141092	CVL	ELISA	Published	Days since LMP
Lahey-2012	BO30a	BO30a	NA	Other	77300000	Positive	Positive	Negative	2.6020599913279625	3.5799092952481737	470	Hispanic	Ineligible - their phase not defined	Ineligible - no menstrual cycle information	Ineligible - no menstrual cycle information	IL-8	780	3576	CXCL8	In	NA	9.60733031374961	CVL	ELISA	Published	Days since LMP
Lahey-2012	BO69a	BO69a	NA	Other	193200000	Positive	Negative	Negative	4.113943352306837	3.9059091598056024	302	NA	Ineligible - their phase not defined	Ineligible - no menstrual cycle information	Ineligible - no menstrual cycle information	IL-8	1284	3576	CXCL8	In	NA	10.326429487122303	CVL	ELISA	Published	Days since LMP
Lahey-2012	BO41d/c	BO41d/c	NA	Other	200000000	Positive	Positive	Negative	4	4.544081693390937	263	Black	Ineligible - their phase not defined	Ineligible - no menstrual cycle information	Ineligible - no menstrual cycle information	IL-8	800	3576	CXCL8	In	NA	9.643856189774725	CVL	ELISA	Published	Days since LMP
Lahey-2012	BO76c/a	BO76c/a	NA	Other	946800000	Positive	Negative	Negative	3.462397997898956	3.4915157709931974	486	White	Ineligible - their phase not defined	Ineligible - no menstrual cycle information	Ineligible - no menstrual cycle information	IL-8	1066	3576	CXCL8	In	NA	10.057991722759176	CVL	ELISA	Published	Days since LMP
Lahey-2012	BO16d/a	BO16d/a	NA	Other	110600000	Positive	Positive	Negative	2.6020599913279625	4.531492967518796	510	White	Ineligible - their phase not defined	Ineligible - no menstrual cycle information	Ineligible - no menstrual cycle information	IL-8	764	3576	CXCL8	In	NA	9.57742882803575	CVL	ELISA	Published	Days since LMP
Lahey-2012	BO82a	BO82a	NA	Other	482600000	Positive	Positive	Negative	4.230448921378274	5.812914091602126	227	White	Ineligible - their phase not defined	Ineligible - no menstrual cycle information	Ineligible - no menstrual cycle information	IL-8	828	3576	CXCL8	In	NA	9.693486957499326	CVL	ELISA	Published	Days since LMP
Lahey-2012	BO89c	BO89c	NA	Other	797700000	Positive	Positive	Negative	5.230448921378274	4.113980098746824	308	Black	Ineligible - their phase not defined	Ineligible - no menstrual cycle information	Ineligible - no menstrual cycle information	IL-8	12076	3576	CXCL8	In	NA	13.559855041513625	CVL	ELISA	Published	Days since LMP
Lahey-2012	BO64c/a	BO64c/a	NA	Other	397300000	Positive	Positive	Negative	3.041392685158225	3.716095203905708	480	Black	Ineligible - their phase not defined	Ineligible - no menstrual cycle information	Ineligible - no menstrual cycle information	IL-8	902	3576	CXCL8	In	NA	9.81698362325538	CVL	ELISA	Published	Days since LMP
Lahey-2012	BO21a	BO21a	NA	Other	266000000	Positive	Positive	Negative	2.6020599913279625	3.5186586805830777	371	Hispanic	Ineligible - their phase not defined	Ineligible - no menstrual cycle information	Ineligible - no menstrual cycle information	IL-8	2674	3576	CXCL8	In	NA	11.384783750093353	CVL	ELISA	Published	Days since LMP
Lahey-2012	BO53d/a	BO53d/a	NA	Other	549400000	Positive	Positive	Negative	2.6020599913279625	3.2555378262246033	490	Black	Ineligible - their phase not defined	Ineligible - no menstrual cycle information	Ineligible - no menstrual cycle information	IL-8	1316	3576	CXCL8	In	NA	10.361943773735241	CVL	ELISA	Published	Days since LMP
Lahey-2012	BO65a	BO65a	NA	Other	259000000	Positive	Positive	Negative	4.146128035678238	4.7481965577068825	228	Hispanic	Ineligible - their phase not defined	Ineligible - no menstrual cycle information	Ineligible - no menstrual cycle information	IL-8	3680	3576	CXCL8	In	NA	11.845490050944376	CVL	ELISA	Published	Days since LMP
Lahey-2012	BO80c	BO80c	NA	Other	212000000	Positive	NA	Negative	2.6020599913279625	3.342639773794436	432	Black	Ineligible - their phase not defined	Ineligible - no menstrual cycle information	Ineligible - no menstrual cycle information	IL-8	4664	3576	CXCL8	In	NA	12.187352073200497	CVL	ELISA	Published	Days since LMP
Lahey-2012	CD01	CD01	NA	Other	56800000	Positive	NA	NA	5.860338006570994	5.342424852289187	76	NA	Ineligible - their phase not defined	Ineligible - no menstrual cycle information	Ineligible - no menstrual cycle information	IL-8	1812	3576	CXCL8	In	NA	10.823367240046235	CVL	ELISA	Published	Days since LMP
Lahey-2012	CD02	CD02	NA	Other	67500000	Positive	NA	NA	4.153814864344529	4.653223129732929	NA	NA	Ineligible - their phase not defined	Ineligible - no menstrual cycle information	Ineligible - no menstrual cycle information	IL-8	1560	3576	CXCL8	In	NA	10.60733031374961	CVL	ELISA	Published	Days since LMP
Lahey-2012	CD03	CD03	NA	Other	75100000	Positive	NA	NA	6.19728055812562	4.716012530536286	19	NA	Ineligible - their phase not defined	Ineligible - no menstrual cycle information	Ineligible - no menstrual cycle information	IL-8	2394	3576	CXCL8	In	NA	11.225207436943501	CVL	ELISA	Published	Days since LMP
Lahey-2012	CD04	CD04	NA	Other	NA	Positive	NA	NA	3.5185139398778875	4.623260664628241	91	NA	Ineligible - their phase not defined	Ineligible - no menstrual cycle information	Ineligible - no menstrual cycle information	IL-8	1500	3576	CXCL8	In	NA	10.550746785383243	CVL	ELISA	Published	Days since LMP
Lahey-2012	CD05	CD05	NA	Other	759700000	Positive	NA	NA	NA	2.9090744014009045	31	NA	Ineligible - their phase not defined	Ineligible - no menstrual cycle information	Ineligible - no menstrual cycle information	IL-8	20972	3576	CXCL8	In	NA	14.356176830516356	CVL	ELISA	Published	Days since LMP
Lahey-2012	CD06	CD06	NA	Other	218000000	Positive	NA	NA	5.511883360978874	5.278756115282025	83	NA	Ineligible - their phase not defined	Ineligible - no menstrual cycle information	Ineligible - no menstrual cycle information	IL-8	1276	3576	CXCL8	In	NA	10.31741261376487	CVL	ELISA	Published	Days since LMP
Lahey-2012	40048	40048	NA	Other	253600000	Negative	Negative	NA	NA	NA	NA	NA	Ineligible - their phase not defined	Ineligible - no menstrual cycle information	Ineligible - no menstrual cycle information	IL-8	2732	3576	CXCL8	In	NA	11.41574176829009	CVL	ELISA	Published	Days since LMP
Lahey-2012	400993	400993	NA	Other	269500000	Negative	Negative	NA	NA	NA	NA	NA	Ineligible - their phase not defined	Ineligible - no menstrual cycle information	Ineligible - no menstrual cycle information	IL-8	1016	3576	CXCL8	In	NA	9.988684686772165	CVL	ELISA	Published	Days since LMP
Lahey-2012	400415	400415	NA	Other	114600000	Negative	Positive	NA	NA	NA	NA	NA	Ineligible - their phase not defined	Ineligible - no menstrual cycle information	Ineligible - no menstrual cycle information	IL-8	1706	3576	CXCL8	In	NA	10.73640193131829	CVL	ELISA	Published	Days since LMP
Lahey-2012	402382	402382	NA	Other	34800000	Negative	Positive	NA	NA	NA	NA	NA	Ineligible - their phase not defined	Ineligible - no menstrual cycle information	Ineligible - no menstrual cycle information	IL-8	546	3576	CXCL8	In	NA	9.092757140919852	CVL	ELISA	Published	Days since LMP
Lahey-2012	402757	402757	NA	Other	289200000	Negative	Positive	NA	NA	NA	NA	NA	Ineligible - their phase not defined	Ineligible - no menstrual cycle information	Ineligible - no menstrual cycle information	IL-8	1416	3576	CXCL8	In	NA	10.467605550082997	CVL	ELISA	Published	Days since LMP
Lahey-2012	401687	401687	NA	Other	61600000	Negative	Negative	NA	NA	NA	NA	NA	Ineligible - their phase not defined	Ineligible - no menstrual cycle information	Ineligible - no menstrual cycle information	IL-8	678	3576	CXCL8	In	NA	9.405141463136344	CVL	ELISA	Published	Days since LMP
Lahey-2012	400868	400868	NA	Other	287200000	Negative	Intermediate	NA	NA	NA	NA	NA	Ineligible - their phase not defined	Ineligible - no menstrual cycle information	Ineligible - no menstrual cycle information	IL-8	3640	3576	CXCL8	In	NA	11.829722735086058	CVL	ELISA	Published	Days since LMP
Lahey-2012	401927	401927	NA	Other	898000000	Negative	Intermediate	NA	NA	NA	NA	NA	Ineligible - their phase not defined	Ineligible - no menstrual cycle information	Ineligible - no menstrual cycle information	IL-8	1564	3576	CXCL8	In	NA	10.611024797307353	CVL	ELISA	Published	Days since LMP
Lahey-2012	400937	400937	NA	Other	126500000	Negative	Negative	NA	NA	NA	NA	NA	Ineligible - their phase not defined	Ineligible - no menstrual cycle information	Ineligible - no menstrual cycle information	IL-8	588	3576	CXCL8	In	NA	9.199672344836364	CVL	ELISA	Published	Days since LMP
Lahey-2012	401541	401541	NA	Other	94700000	Negative	Positive	NA	NA	NA	NA	NA	Ineligible - their phase not defined	Ineligible - no menstrual cycle information	Ineligible - no menstrual cycle information	IL-8	3532	3576	CXCL8	In	NA	11.786269627648466	CVL	ELISA	Published	Days since LMP
Lahey-2012	401701	401701	NA	Other	419800000	Negative	Negative	NA	NA	NA	NA	NA	Ineligible - their phase not defined	Ineligible - no menstrual cycle information	Ineligible - no menstrual cycle information	IL-8	2558	3576	CXCL8	In	NA	11.320800548881637	CVL	ELISA	Published	Days since LMP
Lahey-2012	400802	400802	NA	Other	750900000	Negative	Negative	NA	NA	NA	NA	NA	Ineligible - their phase not defined	Ineligible - no menstrual cycle information	Ineligible - no menstrual cycle information	IL-8	6342	3576	CXCL8	In	NA	12.630722162103838	CVL	ELISA	Published	Days since LMP
Lahey-2012	400824	400824	NA	Other	272700000	Negative	Intermediate	NA	NA	NA	NA	NA	Ineligible - their phase not defined	Ineligible - no menstrual cycle information	Ineligible - no menstrual cycle information	IL-8	880	3576	CXCL8	In	NA	9.78135971352466	CVL	ELISA	Published	Days since LMP
Lahey-2012	402428	402428	NA	Other	243600000	Negative	NA	NA	NA	NA	NA	NA	Ineligible - their phase not defined	Ineligible - no menstrual cycle information	Ineligible - no menstrual cycle information	IL-8	792	3576	CXCL8	In	NA	9.62935662007961	CVL	ELISA	Published	Days since LMP
Lahey-2012	400982	400982	NA	Other	594000000	Negative	Positive	NA	NA	NA	NA	NA	Ineligible - their phase not defined	Ineligible - no menstrual cycle information	Ineligible - no menstrual cycle information	IL-8	2680	3576	CXCL8	In	NA	11.388017285345136	CVL	ELISA	Published	Days since LMP
Lahey-2012	B071c	B071c	22	Luteal	170400000	Positive	Positive	Negative	2.3979400086720375	2.464042205438811	419	Black	Ineligible - their phase not defined	Eligible	Eligible	IL1a	3.88	3552	IL1A	In	NA	1.956056652412403	CVL	ELISA	Published	Days since LMP
Lahey-2012	B083c	B083c	41	Other	190000000	Positive	Negative	Negative	2.6020599913279625	4.361748606126577	459	Black	Ineligible - their phase not defined	Ineligible - days since LMP outside of allowed windows	Ineligible - days since LMP outside of allowed windows	IL1a	31.62	3552	IL1A	In	NA	4.982765462583646	CVL	ELISA	Published	Days since LMP
Lahey-2012	B037c	B037c	9	Follicular	119100000	Positive	Negative	Negative	2.6020599913279625	3.5186586805830777	510	Black	Ineligible - their phase not defined	Eligible	Eligible	IL1a	19.6	3552	IL1A	In	NA	4.292781749227846	CVL	ELISA	Published	Days since LMP
Lahey-2012	B057c	B057c	10	Follicular	346500000	Positive	Negative	Negative	2.6020599913279625	4.0792210545506045	517	Black	Ineligible - their phase not defined	Eligible	Eligible	IL1a	1.97	3552	IL1A	In	NA	0.9781956296816515	CVL	ELISA	Published	Days since LMP
Lahey-2012	B060a	B060a	30	Other	1356000000	Positive	Negative	Negative	3.9867717342662448	4.301053881203639	580	Black	Ineligible - their phase not defined	Ineligible - days since LMP outside of allowed windows	Ineligible - days since LMP outside of allowed windows	IL1a	3.09	3552	IL1A	In	NA	1.6276068381296498	CVL	ELISA	Published	Days since LMP
Lahey-2012	B059c	B059c	7	Follicular	16300000	Positive	Negative	Negative	2.6020599913279625	4.5051649069361375	583	Black	Ineligible - their phase not defined	Eligible	Eligible	IL1a	10.11	3552	IL1A	In	NA	3.33771109212829	CVL	ELISA	Published	Days since LMP
Lahey-2012	B013c	B013c	5	Follicular	470900000	Positive	Negative	Negative	2.6020599913279625	4.826081932850207	628	Black	Ineligible - their phase not defined	Eligible	Eligible	IL1a	4.44	3552	IL1A	In	NA	2.1505596765753814	CVL	ELISA	Published	Days since LMP
Lahey-2012	B006c	B006c	13	Other	114900000	Positive	Negative	Negative	2.6020599913279625	3.1764096249558427	637	Black	Ineligible - their phase not defined	Ineligible - days since LMP outside of allowed windows	Ineligible - days since LMP outside of allowed windows	IL1a	4.93	3552	IL1A	In	NA	2.3015876466031866	CVL	ELISA	Published	Days since LMP
Lahey-2012	B078c	B078c	19	Luteal	207500000	Positive	Positive	Positive	2.6020599913279625	2.6032526619816467	647	Black	Ineligible - their phase not defined	Eligible	Eligible	IL1a	0.07	3552	IL1A	Below	NA	-3.8365012677171206	CVL	ELISA	Published	Days since LMP
Lahey-2012	B062a	B062a	1	Other	366900000	Positive	Negative	Negative	2.6020599913279625	4.230477021876802	685	Black	Ineligible - their phase not defined	Ineligible - days since LMP outside of allowed windows	Ineligible - days since LMP outside of allowed windows	IL1a	261.73	3552	IL1A	In	NA	8.031935488141048	CVL	ELISA	Published	Days since LMP
Lahey-2012	B011a	B011a	10	Follicular	798900000	Positive	Negative	Positive	2.6020599913279625	3.821520078800048	772	Black	Ineligible - their phase not defined	Eligible	Eligible	IL1a	2146.91	3552	IL1A	In	NA	11.06804599832026	CVL	ELISA	Published	Days since LMP
Lahey-2012	B027c	B027c	36	Other	415300000	Positive	Negative	Negative	2.8129133566428557	4.000047769765721	863	Black	Ineligible - their phase not defined	Ineligible - days since LMP outside of allowed windows	Ineligible - days since LMP outside of allowed windows	IL1a	33.02	3552	IL1A	In	NA	5.045268215138534	CVL	ELISA	Published	Days since LMP
Lahey-2012	B074c	B074c	32	Other	17700000	Positive	Negative	Negative	2.6020599913279625	2.924847632975537	426	Hispanic	Ineligible - their phase not defined	Ineligible - days since LMP outside of allowed windows	Ineligible - days since LMP outside of allowed windows	IL1a	0.07	3552	IL1A	Below	NA	-3.8365012677171206	CVL	ELISA	Published	Days since LMP
Lahey-2012	B061c	B061c	198	Other	29700000	Positive	Negative	Negative	2.6020599913279625	3.9685343136807987	510	Hispanic	Ineligible - their phase not defined	Ineligible - days since LMP outside of allowed windows	Ineligible - days since LMP outside of allowed windows	IL1a	0.07	3552	IL1A	Below	NA	-3.8365012677171206	CVL	ELISA	Published	Days since LMP
Lahey-2012	B079c	B079c	44	Other	66400000.00000001	Positive	Negative	Negative	2.6020599913279625	2.6032526619816467	620	Hispanic	Ineligible - their phase not defined	Ineligible - days since LMP outside of allowed windows	Ineligible - days since LMP outside of allowed windows	IL1a	0.07	3552	IL1A	Below	NA	-3.8365012677171206	CVL	ELISA	Published	Days since LMP
Lahey-2012	B015a	B015a	9	Follicular	157200000	Positive	Negative	Negative	2.6020599913279625	-0.9999999999999997	799	Hispanic	Ineligible - their phase not defined	Eligible	Eligible	IL1a	0.07	3552	IL1A	Below	NA	-3.8365012677171206	CVL	ELISA	Published	Days since LMP
Lahey-2012	B086d/a	B086d/a	24	Luteal	82600000	Positive	Negative	Negative	2.6020599913279625	4.73240260647231	813	Hispanic	Ineligible - their phase not defined	Eligible	Eligible	IL1a	8.94	3552	IL1A	In	NA	3.160274831408593	CVL	ELISA	Published	Days since LMP
Lahey-2012	B073b	B073b	21	Luteal	207500000	Positive	Negative	Negative	2.6020599913279625	2.6032526619816467	899	Hispanic	Ineligible - their phase not defined	Eligible	Eligible	IL1a	11.21	3552	IL1A	In	NA	3.486714373030702	CVL	ELISA	Published	Days since LMP
Lahey-2012	B068c	B068c	112	Other	1166500000	Positive	Negative	Negative	5.662757831681574	3.5564351815893307	901	Hispanic	Ineligible - their phase not defined	Ineligible - days since LMP outside of allowed windows	Ineligible - days since LMP outside of allowed windows	IL1a	155.89	3552	IL1A	In	NA	7.284384575070669	CVL	ELISA	Published	Days since LMP
Lahey-2012	B018c	B018c	27	Other	548100000	Positive	Negative	Negative	3.6720978579357175	3.716095203905708	1517	Hispanic	Ineligible - their phase not defined	Ineligible - days since LMP outside of allowed windows	Ineligible - days since LMP outside of allowed windows	IL1a	43.77	3552	IL1A	In	NA	5.451870478864323	CVL	ELISA	Published	Days since LMP
Lahey-2012	B012c/a	B012c/a	17	Other	179900000	Positive	Negative	Negative	2.6020599913279625	3.5442045154573942	496	White	Ineligible - their phase not defined	Ineligible - days since LMP outside of allowed windows	Ineligible - days since LMP outside of allowed windows	IL1a	0.07	3552	IL1A	Below	NA	-3.8365012677171206	CVL	ELISA	Published	Days since LMP
Lahey-2012	B067c	B067c	16	Other	958200000	Positive	Positive	Negative	2.6020599913279625	3.3224467227603935	502	White	Ineligible - their phase not defined	Ineligible - days since LMP outside of allowed windows	Ineligible - days since LMP outside of allowed windows	IL1a	31.91	3552	IL1A	In	NA	4.995936703504587	CVL	ELISA	Published	Days since LMP
Lahey-2012	B077d/a	B077d/a	71	Other	119400000	Positive	Negative	Negative	5.477121254719663	5.041397028081329	605	White	Ineligible - their phase not defined	Ineligible - days since LMP outside of allowed windows	Ineligible - days since LMP outside of allowed windows	IL1a	1.01	3552	IL1A	In	NA	0.014355292977070054	CVL	ELISA	Published	Days since LMP
Lahey-2012	B051d/c	B051d/c	7	Follicular	10900000	Positive	Negative	Negative	2.6020599913279625	3.5316194013563393	631	White	Ineligible - their phase not defined	Eligible	Eligible	IL1a	0.07	3552	IL1A	Below	NA	-3.8365012677171206	CVL	ELISA	Published	Days since LMP
Lahey-2012	B085c/a	B085c/a	32	Other	379000000	Positive	Positive	Negative	2.6020599913279625	3.9031496983781415	637	White	Ineligible - their phase not defined	Ineligible - days since LMP outside of allowed windows	Ineligible - days since LMP outside of allowed windows	IL1a	8352.66	3552	IL1A	In	NA	13.028019998139206	CVL	ELISA	Published	Days since LMP
Lahey-2012	B017c	B017c	15	Other	153000000	Positive	Negative	Negative	2.6020599913279625	-0.9999999999999997	651	White	Ineligible - their phase not defined	Ineligible - days since LMP outside of allowed windows	Ineligible - days since LMP outside of allowed windows	IL1a	91.69	3552	IL1A	In	NA	6.518692492425199	CVL	ELISA	Published	Days since LMP
Lahey-2012	B029c	B029c	24	Luteal	137100000	Positive	Negative	Negative	2.6020599913279625	2.6032526619816467	677	White	Ineligible - their phase not defined	Eligible	Eligible	IL1a	0.07	3552	IL1A	Below	NA	-3.8365012677171206	CVL	ELISA	Published	Days since LMP
Lahey-2012	B048c	B048c	5	Follicular	150500000	Positive	Negative	Negative	2.6020599913279625	3.8808764461441205	822	White	Ineligible - their phase not defined	Eligible	Eligible	IL1a	0.07	3552	IL1A	Below	NA	-3.8365012677171206	CVL	ELISA	Published	Days since LMP
Lahey-2012	B049c	B049c	7	Follicular	269100000	Positive	Positive	Negative	4.57978359661681	2.9400680137393524	872	White	Ineligible - their phase not defined	Eligible	Eligible	IL1a	123.47	3552	IL1A	In	NA	6.948016736776081	CVL	ELISA	Published	Days since LMP
Lahey-2012	B047c	B047c	11	Follicular	276700000	Positive	Positive	Positive	2.6020599913279625	2.6032526619816467	921	White	Ineligible - their phase not defined	Eligible	Eligible	IL1a	0.07	3552	IL1A	Below	NA	-3.8365012677171206	CVL	ELISA	Published	Days since LMP
Lahey-2012	B058c/a	B058c/a	21	Luteal	272600000	Positive	Negative	Negative	2.6020599913279625	2.6032526619816467	931	White	Ineligible - their phase not defined	Eligible	Eligible	IL1a	4.21	3552	IL1A	In	NA	2.0738202332916713	CVL	ELISA	Published	Days since LMP
Lahey-2012	B075c	B075c	18	Other	126200000	Positive	Negative	Negative	2.6020599913279625	3.2555378262246033	1277	White	Ineligible - their phase not defined	Ineligible - days since LMP outside of allowed windows	Ineligible - days since LMP outside of allowed windows	IL1a	0.07	3552	IL1A	Below	NA	-3.8365012677171206	CVL	ELISA	Published	Days since LMP
Lahey-2012	BO43a	BO43a	NA	Other	37000000	Positive	Negative	Negative	1.9030899869919435	5.397941919563554	428	White	Ineligible - their phase not defined	Ineligible - no menstrual cycle information	Ineligible - no menstrual cycle information	IL1a	0.07	3552	IL1A	Below	NA	-3.8365012677171206	CVL	ELISA	Published	Days since LMP
Lahey-2012	BO46b	BO46b	NA	Other	134800000	Positive	Positive	Negative	2.6020599913279625	3.612900359123793	448	Hispanic	Ineligible - their phase not defined	Ineligible - no menstrual cycle information	Ineligible - no menstrual cycle information	IL1a	4.42	3552	IL1A	In	NA	2.144046369616707	CVL	ELISA	Published	Days since LMP
Lahey-2012	BO30a	BO30a	NA	Other	77300000	Positive	Positive	Negative	2.6020599913279625	3.5799092952481737	470	Hispanic	Ineligible - their phase not defined	Ineligible - no menstrual cycle information	Ineligible - no menstrual cycle information	IL1a	105.98	3552	IL1A	In	NA	6.727648222268611	CVL	ELISA	Published	Days since LMP
Lahey-2012	BO69a	BO69a	NA	Other	193200000	Positive	Negative	Negative	4.113943352306837	3.9059091598056024	302	NA	Ineligible - their phase not defined	Ineligible - no menstrual cycle information	Ineligible - no menstrual cycle information	IL1a	20.34	3552	IL1A	In	NA	4.346247774082776	CVL	ELISA	Published	Days since LMP
Lahey-2012	BO41d/c	BO41d/c	NA	Other	200000000	Positive	Positive	Negative	4	4.544081693390937	263	Black	Ineligible - their phase not defined	Ineligible - no menstrual cycle information	Ineligible - no menstrual cycle information	IL1a	321.02	3552	IL1A	In	NA	8.326519371863673	CVL	ELISA	Published	Days since LMP
Lahey-2012	BO76c/a	BO76c/a	NA	Other	946800000	Positive	Negative	Negative	3.462397997898956	3.4915157709931974	486	White	Ineligible - their phase not defined	Ineligible - no menstrual cycle information	Ineligible - no menstrual cycle information	IL1a	0.14	3552	IL1A	In	NA	-2.8365012677171206	CVL	ELISA	Published	Days since LMP
Lahey-2012	BO16d/a	BO16d/a	NA	Other	110600000	Positive	Positive	Negative	2.6020599913279625	4.531492967518796	510	White	Ineligible - their phase not defined	Ineligible - no menstrual cycle information	Ineligible - no menstrual cycle information	IL1a	0.07	3552	IL1A	Below	NA	-3.8365012677171206	CVL	ELISA	Published	Days since LMP
Lahey-2012	BO82a	BO82a	NA	Other	482600000	Positive	Positive	Negative	4.230448921378274	5.812914091602126	227	White	Ineligible - their phase not defined	Ineligible - no menstrual cycle information	Ineligible - no menstrual cycle information	IL1a	44.74	3552	IL1A	In	NA	5.483493351284395	CVL	ELISA	Published	Days since LMP
Lahey-2012	BO89c	BO89c	NA	Other	797700000	Positive	Positive	Negative	5.230448921378274	4.113980098746824	308	Black	Ineligible - their phase not defined	Ineligible - no menstrual cycle information	Ineligible - no menstrual cycle information	IL1a	208.98	3552	IL1A	In	NA	7.707221068533154	CVL	ELISA	Published	Days since LMP
Lahey-2012	BO64c/a	BO64c/a	NA	Other	397300000	Positive	Positive	Negative	3.041392685158225	3.716095203905708	480	Black	Ineligible - their phase not defined	Ineligible - no menstrual cycle information	Ineligible - no menstrual cycle information	IL1a	2069.18	3552	IL1A	In	NA	11.014843436777314	CVL	ELISA	Published	Days since LMP
Lahey-2012	BO21a	BO21a	NA	Other	266000000	Positive	Positive	Negative	2.6020599913279625	3.5186586805830777	371	Hispanic	Ineligible - their phase not defined	Ineligible - no menstrual cycle information	Ineligible - no menstrual cycle information	IL1a	0.07	3552	IL1A	Below	NA	-3.8365012677171206	CVL	ELISA	Published	Days since LMP
Lahey-2012	BO53d/a	BO53d/a	NA	Other	549400000	Positive	Positive	Negative	2.6020599913279625	3.2555378262246033	490	Black	Ineligible - their phase not defined	Ineligible - no menstrual cycle information	Ineligible - no menstrual cycle information	IL1a	249.35	3552	IL1A	In	NA	7.962028392777752	CVL	ELISA	Published	Days since LMP
Lahey-2012	BO65a	BO65a	NA	Other	259000000	Positive	Positive	Negative	4.146128035678238	4.7481965577068825	228	Hispanic	Ineligible - their phase not defined	Ineligible - no menstrual cycle information	Ineligible - no menstrual cycle information	IL1a	57.76	3552	IL1A	In	NA	5.851998837112446	CVL	ELISA	Published	Days since LMP
Lahey-2012	BO80c	BO80c	NA	Other	212000000	Positive	NA	Negative	2.6020599913279625	3.342639773794436	432	Black	Ineligible - their phase not defined	Ineligible - no menstrual cycle information	Ineligible - no menstrual cycle information	IL1a	0.07	3552	IL1A	Below	NA	-3.8365012677171206	CVL	ELISA	Published	Days since LMP
Lahey-2012	CD01	CD01	NA	Other	56800000	Positive	NA	NA	5.860338006570994	5.342424852289187	76	NA	Ineligible - their phase not defined	Ineligible - no menstrual cycle information	Ineligible - no menstrual cycle information	IL1a	20.05	3552	IL1A	In	NA	4.325530331567558	CVL	ELISA	Published	Days since LMP
Lahey-2012	CD02	CD02	NA	Other	67500000	Positive	NA	NA	4.153814864344529	4.653223129732929	NA	NA	Ineligible - their phase not defined	Ineligible - no menstrual cycle information	Ineligible - no menstrual cycle information	IL1a	0.14	3552	IL1A	In	NA	-2.8365012677171206	CVL	ELISA	Published	Days since LMP
Lahey-2012	CD03	CD03	NA	Other	75100000	Positive	NA	NA	6.19728055812562	4.716012530536286	19	NA	Ineligible - their phase not defined	Ineligible - no menstrual cycle information	Ineligible - no menstrual cycle information	IL1a	0.07	3552	IL1A	Below	NA	-3.8365012677171206	CVL	ELISA	Published	Days since LMP
Lahey-2012	CD04	CD04	NA	Other	NA	Positive	NA	NA	3.5185139398778875	4.623260664628241	91	NA	Ineligible - their phase not defined	Ineligible - no menstrual cycle information	Ineligible - no menstrual cycle information	IL1a	0.07	3552	IL1A	Below	NA	-3.8365012677171206	CVL	ELISA	Published	Days since LMP
Lahey-2012	CD05	CD05	NA	Other	759700000	Positive	NA	NA	NA	2.9090744014009045	31	NA	Ineligible - their phase not defined	Ineligible - no menstrual cycle information	Ineligible - no menstrual cycle information	IL1a	1000.44	3552	IL1A	In	NA	9.96641893086815	CVL	ELISA	Published	Days since LMP
Lahey-2012	CD06	CD06	NA	Other	218000000	Positive	NA	NA	5.511883360978874	5.278756115282025	83	NA	Ineligible - their phase not defined	Ineligible - no menstrual cycle information	Ineligible - no menstrual cycle information	IL1a	0.07	3552	IL1A	Below	NA	-3.8365012677171206	CVL	ELISA	Published	Days since LMP
Lahey-2012	40048	40048	NA	Other	253600000	Negative	Negative	NA	NA	NA	NA	NA	Ineligible - their phase not defined	Ineligible - no menstrual cycle information	Ineligible - no menstrual cycle information	IL1a	0.07	3552	IL1A	Below	NA	-3.8365012677171206	CVL	ELISA	Published	Days since LMP
Lahey-2012	400993	400993	NA	Other	269500000	Negative	Negative	NA	NA	NA	NA	NA	Ineligible - their phase not defined	Ineligible - no menstrual cycle information	Ineligible - no menstrual cycle information	IL1a	0.07	3552	IL1A	Below	NA	-3.8365012677171206	CVL	ELISA	Published	Days since LMP
Lahey-2012	400415	400415	NA	Other	114600000	Negative	Positive	NA	NA	NA	NA	NA	Ineligible - their phase not defined	Ineligible - no menstrual cycle information	Ineligible - no menstrual cycle information	IL1a	0.47	3552	IL1A	In	NA	-1.0892673380970874	CVL	ELISA	Published	Days since LMP
Lahey-2012	402382	402382	NA	Other	34800000	Negative	Positive	NA	NA	NA	NA	NA	Ineligible - their phase not defined	Ineligible - no menstrual cycle information	Ineligible - no menstrual cycle information	IL1a	0.07	3552	IL1A	Below	NA	-3.8365012677171206	CVL	ELISA	Published	Days since LMP
Lahey-2012	402757	402757	NA	Other	289200000	Negative	Positive	NA	NA	NA	NA	NA	Ineligible - their phase not defined	Ineligible - no menstrual cycle information	Ineligible - no menstrual cycle information	IL1a	87.68	3552	IL1A	In	NA	6.454175893185802	CVL	ELISA	Published	Days since LMP
Lahey-2012	401687	401687	NA	Other	61600000	Negative	Negative	NA	NA	NA	NA	NA	Ineligible - their phase not defined	Ineligible - no menstrual cycle information	Ineligible - no menstrual cycle information	IL1a	0.07	3552	IL1A	Below	NA	-3.8365012677171206	CVL	ELISA	Published	Days since LMP
Lahey-2012	400868	400868	NA	Other	287200000	Negative	Intermediate	NA	NA	NA	NA	NA	Ineligible - their phase not defined	Ineligible - no menstrual cycle information	Ineligible - no menstrual cycle information	IL1a	16.43	3552	IL1A	In	NA	4.038260575175349	CVL	ELISA	Published	Days since LMP
Lahey-2012	401927	401927	NA	Other	898000000	Negative	Intermediate	NA	NA	NA	NA	NA	Ineligible - their phase not defined	Ineligible - no menstrual cycle information	Ineligible - no menstrual cycle information	IL1a	0.64	3552	IL1A	In	NA	-0.6438561897747247	CVL	ELISA	Published	Days since LMP
Lahey-2012	400937	400937	NA	Other	126500000	Negative	Negative	NA	NA	NA	NA	NA	Ineligible - their phase not defined	Ineligible - no menstrual cycle information	Ineligible - no menstrual cycle information	IL1a	0.07	3552	IL1A	Below	NA	-3.8365012677171206	CVL	ELISA	Published	Days since LMP
Lahey-2012	401541	401541	NA	Other	94700000	Negative	Positive	NA	NA	NA	NA	NA	Ineligible - their phase not defined	Ineligible - no menstrual cycle information	Ineligible - no menstrual cycle information	IL1a	60.52	3552	IL1A	In	NA	5.919340082442012	CVL	ELISA	Published	Days since LMP
Lahey-2012	401701	401701	NA	Other	419800000	Negative	Negative	NA	NA	NA	NA	NA	Ineligible - their phase not defined	Ineligible - no menstrual cycle information	Ineligible - no menstrual cycle information	IL1a	0.07	3552	IL1A	Below	NA	-3.8365012677171206	CVL	ELISA	Published	Days since LMP
Lahey-2012	400802	400802	NA	Other	750900000	Negative	Negative	NA	NA	NA	NA	NA	Ineligible - their phase not defined	Ineligible - no menstrual cycle information	Ineligible - no menstrual cycle information	IL1a	283.55	3552	IL1A	In	NA	8.147459346076984	CVL	ELISA	Published	Days since LMP
Lahey-2012	400824	400824	NA	Other	272700000	Negative	Intermediate	NA	NA	NA	NA	NA	Ineligible - their phase not defined	Ineligible - no menstrual cycle information	Ineligible - no menstrual cycle information	IL1a	102.3	3552	IL1A	In	NA	6.676662334857967	CVL	ELISA	Published	Days since LMP
Lahey-2012	402428	402428	NA	Other	243600000	Negative	NA	NA	NA	NA	NA	NA	Ineligible - their phase not defined	Ineligible - no menstrual cycle information	Ineligible - no menstrual cycle information	IL1a	0.07	3552	IL1A	Below	NA	-3.8365012677171206	CVL	ELISA	Published	Days since LMP
Lahey-2012	400982	400982	NA	Other	594000000	Negative	Positive	NA	NA	NA	NA	NA	Ineligible - their phase not defined	Ineligible - no menstrual cycle information	Ineligible - no menstrual cycle information	IL1a	0.07	3552	IL1A	Below	NA	-3.8365012677171206	CVL	ELISA	Published	Days since LMP
Lahey-2012	B071c	B071c	22	Luteal	170400000	Positive	Positive	Negative	2.3979400086720375	2.464042205438811	419	Black	Ineligible - their phase not defined	Eligible	Eligible	IL1a-ra	78123.7	3557	IL1RN	In	NA	16.25347265756632	CVL	ELISA	Published	Days since LMP
Lahey-2012	B083c	B083c	41	Other	190000000	Positive	Negative	Negative	2.6020599913279625	4.361748606126577	459	Black	Ineligible - their phase not defined	Ineligible - days since LMP outside of allowed windows	Ineligible - days since LMP outside of allowed windows	IL1a-ra	68656.4	3557	IL1RN	In	NA	16.067106591078367	CVL	ELISA	Published	Days since LMP
Lahey-2012	B037c	B037c	9	Follicular	119100000	Positive	Negative	Negative	2.6020599913279625	3.5186586805830777	510	Black	Ineligible - their phase not defined	Eligible	Eligible	IL1a-ra	3058.7	3557	IL1RN	In	NA	11.578702897692006	CVL	ELISA	Published	Days since LMP
Lahey-2012	B057c	B057c	10	Follicular	346500000	Positive	Negative	Negative	2.6020599913279625	4.0792210545506045	517	Black	Ineligible - their phase not defined	Eligible	Eligible	IL1a-ra	67683.5	3557	IL1RN	In	NA	16.046516553534566	CVL	ELISA	Published	Days since LMP
Lahey-2012	B060a	B060a	30	Other	1356000000	Positive	Negative	Negative	3.9867717342662448	4.301053881203639	580	Black	Ineligible - their phase not defined	Ineligible - days since LMP outside of allowed windows	Ineligible - days since LMP outside of allowed windows	IL1a-ra	77510.9	3557	IL1RN	In	NA	16.242111583745363	CVL	ELISA	Published	Days since LMP
Lahey-2012	B059c	B059c	7	Follicular	16300000	Positive	Negative	Negative	2.6020599913279625	4.5051649069361375	583	Black	Ineligible - their phase not defined	Eligible	Eligible	IL1a-ra	8387.5	3557	IL1RN	In	NA	13.034025145974908	CVL	ELISA	Published	Days since LMP
Lahey-2012	B013c	B013c	5	Follicular	470900000	Positive	Negative	Negative	2.6020599913279625	4.826081932850207	628	Black	Ineligible - their phase not defined	Eligible	Eligible	IL1a-ra	77353.3	3557	IL1RN	In	NA	16.23917521992551	CVL	ELISA	Published	Days since LMP
Lahey-2012	B006c	B006c	13	Other	114900000	Positive	Negative	Negative	2.6020599913279625	3.1764096249558427	637	Black	Ineligible - their phase not defined	Ineligible - days since LMP outside of allowed windows	Ineligible - days since LMP outside of allowed windows	IL1a-ra	65343.6	3557	IL1RN	In	NA	15.995758319465848	CVL	ELISA	Published	Days since LMP
Lahey-2012	B078c	B078c	19	Luteal	207500000	Positive	Positive	Positive	2.6020599913279625	2.6032526619816467	647	Black	Ineligible - their phase not defined	Eligible	Eligible	IL1a-ra	78840.3	3557	IL1RN	In	NA	16.26664564562756	CVL	ELISA	Published	Days since LMP
Lahey-2012	B062a	B062a	1	Other	366900000	Positive	Negative	Negative	2.6020599913279625	4.230477021876802	685	Black	Ineligible - their phase not defined	Ineligible - days since LMP outside of allowed windows	Ineligible - days since LMP outside of allowed windows	IL1a-ra	35768.4	3557	IL1RN	In	NA	15.126397964371472	CVL	ELISA	Published	Days since LMP
Lahey-2012	B011a	B011a	10	Follicular	798900000	Positive	Negative	Positive	2.6020599913279625	3.821520078800048	772	Black	Ineligible - their phase not defined	Eligible	Eligible	IL1a-ra	78736.3	3557	IL1RN	In	NA	16.26474129807801	CVL	ELISA	Published	Days since LMP
Lahey-2012	B027c	B027c	36	Other	415300000	Positive	Negative	Negative	2.8129133566428557	4.000047769765721	863	Black	Ineligible - their phase not defined	Ineligible - days since LMP outside of allowed windows	Ineligible - days since LMP outside of allowed windows	IL1a-ra	69865	3557	IL1RN	In	NA	16.092282274745386	CVL	ELISA	Published	Days since LMP
Lahey-2012	B074c	B074c	32	Other	17700000	Positive	Negative	Negative	2.6020599913279625	2.924847632975537	426	Hispanic	Ineligible - their phase not defined	Ineligible - days since LMP outside of allowed windows	Ineligible - days since LMP outside of allowed windows	IL1a-ra	11701.3	3557	IL1RN	In	NA	13.514381199902251	CVL	ELISA	Published	Days since LMP
Lahey-2012	B061c	B061c	198	Other	29700000	Positive	Negative	Negative	2.6020599913279625	3.9685343136807987	510	Hispanic	Ineligible - their phase not defined	Ineligible - days since LMP outside of allowed windows	Ineligible - days since LMP outside of allowed windows	IL1a-ra	72433.1	3557	IL1RN	In	NA	16.144361500797412	CVL	ELISA	Published	Days since LMP
Lahey-2012	B079c	B079c	44	Other	66400000.00000001	Positive	Negative	Negative	2.6020599913279625	2.6032526619816467	620	Hispanic	Ineligible - their phase not defined	Ineligible - days since LMP outside of allowed windows	Ineligible - days since LMP outside of allowed windows	IL1a-ra	74291	3557	IL1RN	In	NA	16.180899825282008	CVL	ELISA	Published	Days since LMP
Lahey-2012	B015a	B015a	9	Follicular	157200000	Positive	Negative	Negative	2.6020599913279625	-0.9999999999999997	799	Hispanic	Ineligible - their phase not defined	Eligible	Eligible	IL1a-ra	47515.2	3557	IL1RN	In	NA	15.536101481555887	CVL	ELISA	Published	Days since LMP
Lahey-2012	B086d/a	B086d/a	24	Luteal	82600000	Positive	Negative	Negative	2.6020599913279625	4.73240260647231	813	Hispanic	Ineligible - their phase not defined	Eligible	Eligible	IL1a-ra	44209.3	3557	IL1RN	In	NA	15.432062270717164	CVL	ELISA	Published	Days since LMP
Lahey-2012	B073b	B073b	21	Luteal	207500000	Positive	Negative	Negative	2.6020599913279625	2.6032526619816467	899	Hispanic	Ineligible - their phase not defined	Eligible	Eligible	IL1a-ra	75807	3557	IL1RN	In	NA	16.21004345220714	CVL	ELISA	Published	Days since LMP
Lahey-2012	B068c	B068c	112	Other	1166500000	Positive	Negative	Negative	5.662757831681574	3.5564351815893307	901	Hispanic	Ineligible - their phase not defined	Ineligible - days since LMP outside of allowed windows	Ineligible - days since LMP outside of allowed windows	IL1a-ra	75266.9	3557	IL1RN	In	NA	16.19972793230205	CVL	ELISA	Published	Days since LMP
Lahey-2012	B018c	B018c	27	Other	548100000	Positive	Negative	Negative	3.6720978579357175	3.716095203905708	1517	Hispanic	Ineligible - their phase not defined	Ineligible - days since LMP outside of allowed windows	Ineligible - days since LMP outside of allowed windows	IL1a-ra	80101.6	3557	IL1RN	In	NA	16.28954343977409	CVL	ELISA	Published	Days since LMP
Lahey-2012	B012c/a	B012c/a	17	Other	179900000	Positive	Negative	Negative	2.6020599913279625	3.5442045154573942	496	White	Ineligible - their phase not defined	Ineligible - days since LMP outside of allowed windows	Ineligible - days since LMP outside of allowed windows	IL1a-ra	70610.2	3557	IL1RN	In	NA	16.10758898268475	CVL	ELISA	Published	Days since LMP
Lahey-2012	B067c	B067c	16	Other	958200000	Positive	Positive	Negative	2.6020599913279625	3.3224467227603935	502	White	Ineligible - their phase not defined	Ineligible - days since LMP outside of allowed windows	Ineligible - days since LMP outside of allowed windows	IL1a-ra	75837.4	3557	IL1RN	In	NA	16.210621883455914	CVL	ELISA	Published	Days since LMP
Lahey-2012	B077d/a	B077d/a	71	Other	119400000	Positive	Negative	Negative	5.477121254719663	5.041397028081329	605	White	Ineligible - their phase not defined	Ineligible - days since LMP outside of allowed windows	Ineligible - days since LMP outside of allowed windows	IL1a-ra	80388.5	3557	IL1RN	In	NA	16.294701510560266	CVL	ELISA	Published	Days since LMP
Lahey-2012	B051d/c	B051d/c	7	Follicular	10900000	Positive	Negative	Negative	2.6020599913279625	3.5316194013563393	631	White	Ineligible - their phase not defined	Eligible	Eligible	IL1a-ra	20308.3	3557	IL1RN	In	NA	14.309781856789671	CVL	ELISA	Published	Days since LMP
Lahey-2012	B085c/a	B085c/a	32	Other	379000000	Positive	Positive	Negative	2.6020599913279625	3.9031496983781415	637	White	Ineligible - their phase not defined	Ineligible - days since LMP outside of allowed windows	Ineligible - days since LMP outside of allowed windows	IL1a-ra	77887.3	3557	IL1RN	In	NA	16.2491004867746	CVL	ELISA	Published	Days since LMP
Lahey-2012	B017c	B017c	15	Other	153000000	Positive	Negative	Negative	2.6020599913279625	-0.9999999999999997	651	White	Ineligible - their phase not defined	Ineligible - days since LMP outside of allowed windows	Ineligible - days since LMP outside of allowed windows	IL1a-ra	36709.1	3557	IL1RN	In	NA	15.16385012374846	CVL	ELISA	Published	Days since LMP
Lahey-2012	B029c	B029c	24	Luteal	137100000	Positive	Negative	Negative	2.6020599913279625	2.6032526619816467	677	White	Ineligible - their phase not defined	Eligible	Eligible	IL1a-ra	61975.7	3557	IL1RN	In	NA	15.919415040832408	CVL	ELISA	Published	Days since LMP
Lahey-2012	B048c	B048c	5	Follicular	150500000	Positive	Negative	Negative	2.6020599913279625	3.8808764461441205	822	White	Ineligible - their phase not defined	Eligible	Eligible	IL1a-ra	60880.2	3557	IL1RN	In	NA	15.893685477854348	CVL	ELISA	Published	Days since LMP
Lahey-2012	B049c	B049c	7	Follicular	269100000	Positive	Positive	Negative	4.57978359661681	2.9400680137393524	872	White	Ineligible - their phase not defined	Eligible	Eligible	IL1a-ra	10507.1	3557	IL1RN	In	NA	13.359076914411856	CVL	ELISA	Published	Days since LMP
Lahey-2012	B047c	B047c	11	Follicular	276700000	Positive	Positive	Positive	2.6020599913279625	2.6032526619816467	921	White	Ineligible - their phase not defined	Eligible	Eligible	IL1a-ra	72087	3557	IL1RN	In	NA	16.137451490242324	CVL	ELISA	Published	Days since LMP
Lahey-2012	B058c/a	B058c/a	21	Luteal	272600000	Positive	Negative	Negative	2.6020599913279625	2.6032526619816467	931	White	Ineligible - their phase not defined	Eligible	Eligible	IL1a-ra	60017.7	3557	IL1RN	In	NA	15.873100412544742	CVL	ELISA	Published	Days since LMP
Lahey-2012	B075c	B075c	18	Other	126200000	Positive	Negative	Negative	2.6020599913279625	3.2555378262246033	1277	White	Ineligible - their phase not defined	Ineligible - days since LMP outside of allowed windows	Ineligible - days since LMP outside of allowed windows	IL1a-ra	25436.5	3557	IL1RN	In	NA	14.634612552529346	CVL	ELISA	Published	Days since LMP
Lahey-2012	BO43a	BO43a	NA	Other	37000000	Positive	Negative	Negative	1.9030899869919435	5.397941919563554	428	White	Ineligible - their phase not defined	Ineligible - no menstrual cycle information	Ineligible - no menstrual cycle information	IL1a-ra	23979.1	3557	IL1RN	In	NA	14.549489891099618	CVL	ELISA	Published	Days since LMP
Lahey-2012	BO46b	BO46b	NA	Other	134800000	Positive	Positive	Negative	2.6020599913279625	3.612900359123793	448	Hispanic	Ineligible - their phase not defined	Ineligible - no menstrual cycle information	Ineligible - no menstrual cycle information	IL1a-ra	76645.5	3557	IL1RN	In	NA	16.225913470608155	CVL	ELISA	Published	Days since LMP
Lahey-2012	BO30a	BO30a	NA	Other	77300000	Positive	Positive	Negative	2.6020599913279625	3.5799092952481737	470	Hispanic	Ineligible - their phase not defined	Ineligible - no menstrual cycle information	Ineligible - no menstrual cycle information	IL1a-ra	50836	3557	IL1RN	In	NA	15.633562896768938	CVL	ELISA	Published	Days since LMP
Lahey-2012	BO69a	BO69a	NA	Other	193200000	Positive	Negative	Negative	4.113943352306837	3.9059091598056024	302	NA	Ineligible - their phase not defined	Ineligible - no menstrual cycle information	Ineligible - no menstrual cycle information	IL1a-ra	70463.3	3557	IL1RN	In	NA	16.104584421543127	CVL	ELISA	Published	Days since LMP
Lahey-2012	BO41d/c	BO41d/c	NA	Other	200000000	Positive	Positive	Negative	4	4.544081693390937	263	Black	Ineligible - their phase not defined	Ineligible - no menstrual cycle information	Ineligible - no menstrual cycle information	IL1a-ra	38277.4	3557	IL1RN	In	NA	15.224205217354125	CVL	ELISA	Published	Days since LMP
Lahey-2012	BO76c/a	BO76c/a	NA	Other	946800000	Positive	Negative	Negative	3.462397997898956	3.4915157709931974	486	White	Ineligible - their phase not defined	Ineligible - no menstrual cycle information	Ineligible - no menstrual cycle information	IL1a-ra	75430.7	3557	IL1RN	In	NA	16.202864193805375	CVL	ELISA	Published	Days since LMP
Lahey-2012	BO16d/a	BO16d/a	NA	Other	110600000	Positive	Positive	Negative	2.6020599913279625	4.531492967518796	510	White	Ineligible - their phase not defined	Ineligible - no menstrual cycle information	Ineligible - no menstrual cycle information	IL1a-ra	45218.4	3557	IL1RN	In	NA	15.464622324471634	CVL	ELISA	Published	Days since LMP
Lahey-2012	BO82a	BO82a	NA	Other	482600000	Positive	Positive	Negative	4.230448921378274	5.812914091602126	227	White	Ineligible - their phase not defined	Ineligible - no menstrual cycle information	Ineligible - no menstrual cycle information	IL1a-ra	76246.8	3557	IL1RN	In	NA	16.21838916995159	CVL	ELISA	Published	Days since LMP
Lahey-2012	BO89c	BO89c	NA	Other	797700000	Positive	Positive	Negative	5.230448921378274	4.113980098746824	308	Black	Ineligible - their phase not defined	Ineligible - no menstrual cycle information	Ineligible - no menstrual cycle information	IL1a-ra	71870.8	3557	IL1RN	In	NA	16.133118124459514	CVL	ELISA	Published	Days since LMP
Lahey-2012	BO64c/a	BO64c/a	NA	Other	397300000	Positive	Positive	Negative	3.041392685158225	3.716095203905708	480	Black	Ineligible - their phase not defined	Ineligible - no menstrual cycle information	Ineligible - no menstrual cycle information	IL1a-ra	78575.5	3557	IL1RN	In	NA	16.261791926913602	CVL	ELISA	Published	Days since LMP
Lahey-2012	BO21a	BO21a	NA	Other	266000000	Positive	Positive	Negative	2.6020599913279625	3.5186586805830777	371	Hispanic	Ineligible - their phase not defined	Ineligible - no menstrual cycle information	Ineligible - no menstrual cycle information	IL1a-ra	67678.1	3557	IL1RN	In	NA	16.046401446248233	CVL	ELISA	Published	Days since LMP
Lahey-2012	BO53d/a	BO53d/a	NA	Other	549400000	Positive	Positive	Negative	2.6020599913279625	3.2555378262246033	490	Black	Ineligible - their phase not defined	Ineligible - no menstrual cycle information	Ineligible - no menstrual cycle information	IL1a-ra	46291.9	3557	IL1RN	In	NA	15.498472157221894	CVL	ELISA	Published	Days since LMP
Lahey-2012	BO65a	BO65a	NA	Other	259000000	Positive	Positive	Negative	4.146128035678238	4.7481965577068825	228	Hispanic	Ineligible - their phase not defined	Ineligible - no menstrual cycle information	Ineligible - no menstrual cycle information	IL1a-ra	77797.6	3557	IL1RN	In	NA	16.247438029343115	CVL	ELISA	Published	Days since LMP
Lahey-2012	BO80c	BO80c	NA	Other	212000000	Positive	NA	Negative	2.6020599913279625	3.342639773794436	432	Black	Ineligible - their phase not defined	Ineligible - no menstrual cycle information	Ineligible - no menstrual cycle information	IL1a-ra	76237.8	3557	IL1RN	In	NA	16.218218867437326	CVL	ELISA	Published	Days since LMP
Lahey-2012	CD01	CD01	NA	Other	56800000	Positive	NA	NA	5.860338006570994	5.342424852289187	76	NA	Ineligible - their phase not defined	Ineligible - no menstrual cycle information	Ineligible - no menstrual cycle information	IL1a-ra	36138.4	3557	IL1RN	In	NA	15.141245012947202	CVL	ELISA	Published	Days since LMP
Lahey-2012	CD02	CD02	NA	Other	67500000	Positive	NA	NA	4.153814864344529	4.653223129732929	NA	NA	Ineligible - their phase not defined	Ineligible - no menstrual cycle information	Ineligible - no menstrual cycle information	IL1a-ra	75565.1	3557	IL1RN	In	NA	16.205432454176876	CVL	ELISA	Published	Days since LMP
Lahey-2012	CD03	CD03	NA	Other	75100000	Positive	NA	NA	6.19728055812562	4.716012530536286	19	NA	Ineligible - their phase not defined	Ineligible - no menstrual cycle information	Ineligible - no menstrual cycle information	IL1a-ra	17803.3	3557	IL1RN	In	NA	14.119857061885542	CVL	ELISA	Published	Days since LMP
Lahey-2012	CD04	CD04	NA	Other	NA	Positive	NA	NA	3.5185139398778875	4.623260664628241	91	NA	Ineligible - their phase not defined	Ineligible - no menstrual cycle information	Ineligible - no menstrual cycle information	IL1a-ra	56570.5	3557	IL1RN	In	NA	15.787762301889323	CVL	ELISA	Published	Days since LMP
Lahey-2012	CD05	CD05	NA	Other	759700000	Positive	NA	NA	NA	2.9090744014009045	31	NA	Ineligible - their phase not defined	Ineligible - no menstrual cycle information	Ineligible - no menstrual cycle information	IL1a-ra	74199	3557	IL1RN	In	NA	16.179112122935116	CVL	ELISA	Published	Days since LMP
Lahey-2012	CD06	CD06	NA	Other	218000000	Positive	NA	NA	5.511883360978874	5.278756115282025	83	NA	Ineligible - their phase not defined	Ineligible - no menstrual cycle information	Ineligible - no menstrual cycle information	IL1a-ra	74396.2	3557	IL1RN	In	NA	16.18294131296389	CVL	ELISA	Published	Days since LMP
Lahey-2012	40048	40048	NA	Other	253600000	Negative	Negative	NA	NA	NA	NA	NA	Ineligible - their phase not defined	Ineligible - no menstrual cycle information	Ineligible - no menstrual cycle information	IL1a-ra	53542	3557	IL1RN	In	NA	15.708383409753223	CVL	ELISA	Published	Days since LMP
Lahey-2012	400993	400993	NA	Other	269500000	Negative	Negative	NA	NA	NA	NA	NA	Ineligible - their phase not defined	Ineligible - no menstrual cycle information	Ineligible - no menstrual cycle information	IL1a-ra	53366	3557	IL1RN	In	NA	15.703633259033259	CVL	ELISA	Published	Days since LMP
Lahey-2012	400415	400415	NA	Other	114600000	Negative	Positive	NA	NA	NA	NA	NA	Ineligible - their phase not defined	Ineligible - no menstrual cycle information	Ineligible - no menstrual cycle information	IL1a-ra	62721.8	3557	IL1RN	In	NA	15.936679342283993	CVL	ELISA	Published	Days since LMP
Lahey-2012	402382	402382	NA	Other	34800000	Negative	Positive	NA	NA	NA	NA	NA	Ineligible - their phase not defined	Ineligible - no menstrual cycle information	Ineligible - no menstrual cycle information	IL1a-ra	68002.9	3557	IL1RN	In	NA	16.05330865130077	CVL	ELISA	Published	Days since LMP
Lahey-2012	402757	402757	NA	Other	289200000	Negative	Positive	NA	NA	NA	NA	NA	Ineligible - their phase not defined	Ineligible - no menstrual cycle information	Ineligible - no menstrual cycle information	IL1a-ra	28382.9	3557	IL1RN	In	NA	14.792734382685486	CVL	ELISA	Published	Days since LMP
Lahey-2012	401687	401687	NA	Other	61600000	Negative	Negative	NA	NA	NA	NA	NA	Ineligible - their phase not defined	Ineligible - no menstrual cycle information	Ineligible - no menstrual cycle information	IL1a-ra	67368.1	3557	IL1RN	In	NA	16.03977799074593	CVL	ELISA	Published	Days since LMP
Lahey-2012	400868	400868	NA	Other	287200000	Negative	Intermediate	NA	NA	NA	NA	NA	Ineligible - their phase not defined	Ineligible - no menstrual cycle information	Ineligible - no menstrual cycle information	IL1a-ra	58327.7	3557	IL1RN	In	NA	15.83189356592442	CVL	ELISA	Published	Days since LMP
Lahey-2012	401927	401927	NA	Other	898000000	Negative	Intermediate	NA	NA	NA	NA	NA	Ineligible - their phase not defined	Ineligible - no menstrual cycle information	Ineligible - no menstrual cycle information	IL1a-ra	51862.8	3557	IL1RN	In	NA	15.662412476929777	CVL	ELISA	Published	Days since LMP
Lahey-2012	400937	400937	NA	Other	126500000	Negative	Negative	NA	NA	NA	NA	NA	Ineligible - their phase not defined	Ineligible - no menstrual cycle information	Ineligible - no menstrual cycle information	IL1a-ra	17201.6	3557	IL1RN	In	NA	14.070255142425005	CVL	ELISA	Published	Days since LMP
Lahey-2012	401541	401541	NA	Other	94700000	Negative	Positive	NA	NA	NA	NA	NA	Ineligible - their phase not defined	Ineligible - no menstrual cycle information	Ineligible - no menstrual cycle information	IL1a-ra	71716.8	3557	IL1RN	In	NA	16.13002349621187	CVL	ELISA	Published	Days since LMP
Lahey-2012	401701	401701	NA	Other	419800000	Negative	Negative	NA	NA	NA	NA	NA	Ineligible - their phase not defined	Ineligible - no menstrual cycle information	Ineligible - no menstrual cycle information	IL1a-ra	56852.3	3557	IL1RN	In	NA	15.794931095095698	CVL	ELISA	Published	Days since LMP
Lahey-2012	400802	400802	NA	Other	750900000	Negative	Negative	NA	NA	NA	NA	NA	Ineligible - their phase not defined	Ineligible - no menstrual cycle information	Ineligible - no menstrual cycle information	IL1a-ra	72742.3	3557	IL1RN	In	NA	16.150506921869447	CVL	ELISA	Published	Days since LMP
Lahey-2012	400824	400824	NA	Other	272700000	Negative	Intermediate	NA	NA	NA	NA	NA	Ineligible - their phase not defined	Ineligible - no menstrual cycle information	Ineligible - no menstrual cycle information	IL1a-ra	58181.2	3557	IL1RN	In	NA	15.82826543219591	CVL	ELISA	Published	Days since LMP
Lahey-2012	402428	402428	NA	Other	243600000	Negative	NA	NA	NA	NA	NA	NA	Ineligible - their phase not defined	Ineligible - no menstrual cycle information	Ineligible - no menstrual cycle information	IL1a-ra	71588.7	3557	IL1RN	In	NA	16.1274442611656	CVL	ELISA	Published	Days since LMP
Lahey-2012	400982	400982	NA	Other	594000000	Negative	Positive	NA	NA	NA	NA	NA	Ineligible - their phase not defined	Ineligible - no menstrual cycle information	Ineligible - no menstrual cycle information	IL1a-ra	67531.2	3557	IL1RN	In	NA	16.043266573352728	CVL	ELISA	Published	Days since LMP
