# Supplementary material for: Changes in concentrations of cervicovaginal immune mediators across the menstrual cycle: a systematic review and meta-analysis of individual patient data
Source: BMC Med. 2022 Oct 5;20:353. doi: 10.1186/s12916-022-02532-9 (PMC9533580; doi:10.1186/s12916-022-02532-9)
Supplement: Supplementary file 3 — Additional file 3. Code and data. IPD from co-authors who agreed to share it, results of all analyses presented in the paper, and R code files necessary to reproduce the analysis and figures. [file 12916_2022_2532_MOESM3_ESM.zip › MenstrualCycleMetaanalysis/data/data_complete/01_study/Lieberman-2008.csv]

StudyName	Ptid	SampleId	Visit	Phase	TheirPhase	DaysSinceLmp	HormonalContraception	SpermicideUse	Pregnant	Bv	Chlamydia	Trichomonas	Gonorrhea	Yeast	WbcInWetMount	BloodDetection	BloodDetectionMethod	Age	AgeAtFirstIntercourse	DaysSinceLastIntercourse	DoucheWithin24h	TamponWithin24h	CurrentSmoker	CigarettesWithin24Hours	Race	DilutionFactor	EligibilityTheirPhase	EligibilityPrimary	EligibilitySecondary	Assay	Concentration	EntrezId	OfficialSymbol	Detectable	LowerLOD	Log2Concentration	Published	SampleType	AssayMethod	OurPhasingMethod
Lieberman-2008	1118	1118_Visit9	9	Other	Periovulatory	15	Pills	Negative	Negative	Negative	Negative	Negative	NA	Negative	0-5	Negative	Hemastix	19.592060232717316	15	1	Negative	Negative	Positive	3	White Latina	14.125	Ineligible - use of hormonal contraception or IUD	Ineligible - use of hormonal contraception or IUD	Ineligible - use of hormonal contraception or IUD	GMCSF	0.165	1437	CSF2	Below	NA	-2.599462070416271	Unpublished	Sponge	Luminex (or other bead-based)	Days since LMP
Lieberman-2008	1120	1120_Visit9	9	Other	Irregular	55	None	Negative	Negative	Negative	Negative	Negative	NA	Negative	0-5	Positive	Hemastix	15.748117727583846	12.916666666666666	5	Negative	Negative	Positive	5	Mixed	3.1875	Ineligible - irregular or no menstruation	Ineligible - irregular or no menstruation	Ineligible - irregular or no menstruation	GMCSF	15.68	1437	CSF2	In	NA	3.9708536543404835	Unpublished	Sponge	Luminex (or other bead-based)	Days since LMP
Lieberman-2008	1123	1123_Visit9	9	Other	Periovulatory	15	Pills	Negative	Negative	Positive	Negative	Negative	NA	Positive	5+	Positive	Hemastix	19.567419575633128	16.666666666666668	5	Negative	Negative	Negative	NA	Asian Non-Latina	6.833333333	Ineligible - use of hormonal contraception or IUD	Ineligible - use of hormonal contraception or IUD	Ineligible - use of hormonal contraception or IUD	GMCSF	0.165	1437	CSF2	Below	NA	-2.599462070416271	Unpublished	Sponge	Luminex (or other bead-based)	Days since LMP
Lieberman-2008	1128	1128_Visit9	9	Luteal	Luteal	20	Pills	Negative	Negative	Negative	Negative	Negative	Negative	Negative	0-5	Negative	Hemastix	19.802874743326488	17.166666666666668	1	Negative	Negative	Positive	1	White Non-Latina	3.441860465	Ineligible - use of hormonal contraception or IUD	Ineligible - use of hormonal contraception or IUD	Ineligible - use of hormonal contraception or IUD	GMCSF	0.165	1437	CSF2	Below	NA	-2.599462070416271	Unpublished	Sponge	Luminex (or other bead-based)	Days since LMP
Lieberman-2008	1133	1133_Visit8	8	Other	Irregular	39	Pills	Negative	Negative	Negative	Negative	Negative	Negative	Negative	5+	Negative	Hemastix	20	15.75	3	Negative	Negative	Positive	10	Native Latina	4.75	Ineligible - use of hormonal contraception or IUD	Ineligible - use of hormonal contraception or IUD	Ineligible - use of hormonal contraception or IUD	GMCSF	19.91	1437	CSF2	In	NA	4.315421315945778	Unpublished	Sponge	Luminex (or other bead-based)	Days since LMP
Lieberman-2008	1165	1165_Visit7	7	Other	Irregular	49	Pills	Negative	Negative	Negative	Negative	Negative	Negative	Negative	5+	Positive	Hemastix	19.679671457905545	15.166666666666666	6	Negative	Negative	Positive	7	White Latina	6.833333333	Ineligible - use of hormonal contraception or IUD	Ineligible - use of hormonal contraception or IUD	Ineligible - use of hormonal contraception or IUD	GMCSF	0.165	1437	CSF2	Below	NA	-2.599462070416271	Unpublished	Sponge	Luminex (or other bead-based)	Days since LMP
Lieberman-2008	1178	1178_Visit6	6	Luteal	Luteal	23	None	Negative	Negative	Negative	Negative	Negative	Negative	Negative	0-5	Positive	Hemastix	17.453798767967147	15.083333333333334	256	Negative	Negative	Positive	1	Asian Non-Latina	4.181818	Eligible	Eligible	Eligible	GMCSF	0.165	1437	CSF2	Below	NA	-2.599462070416271	Unpublished	Sponge	Luminex (or other bead-based)	Days since LMP
Lieberman-2008	1180	1180_Visit7	7	Other	Follicular	3	None	Negative	Negative	Negative	Negative	Negative	Negative	Positive	5+	Positive	Hemastix	21.045859000684462	15.583333333333334	45	Negative	Negative	Positive	20	White Latina	9.076923077	Eligible	Ineligible - days since LMP outside of allowed windows	Ineligible - days since LMP outside of allowed windows	GMCSF	0.165	1437	CSF2	Below	NA	-2.599462070416271	Unpublished	Sponge	Luminex (or other bead-based)	Days since LMP
Lieberman-2008	1182	1182_Visit7	7	Other	Periovulatory	14	Pills	Negative	Negative	Negative	Negative	Negative	Negative	Negative	0-5	Positive	Hemastix	19.014373716632445	14.5	4	Negative	Negative	Negative	NA	UK Latina	4.75	Ineligible - use of hormonal contraception or IUD	Ineligible - use of hormonal contraception or IUD	Ineligible - use of hormonal contraception or IUD	GMCSF	0.165	1437	CSF2	Below	NA	-2.599462070416271	Unpublished	Sponge	Luminex (or other bead-based)	Days since LMP
Lieberman-2008	1190	1190_Visit7	7	Other	Irregular	134	DMPA	Negative	Negative	Negative	Negative	Negative	Negative	Negative	0-5	Negative	Hemastix	17.34154688569473	14.583333333333334	7	Negative	Negative	Positive	0	White Non-Latina	6.833333333	Ineligible - use of hormonal contraception or IUD	Ineligible - use of hormonal contraception or IUD	Ineligible - use of hormonal contraception or IUD	GMCSF	0.165	1437	CSF2	Below	NA	-2.599462070416271	Unpublished	Sponge	Luminex (or other bead-based)	Days since LMP
Lieberman-2008	1191	1191_Visit6	6	Other	Irregular	318	None	Negative	Negative	Negative	Negative	Negative	Negative	Negative	5+	Negative	Hemastix	19.665982203969882	13.166666666666666	40	Negative	Negative	Positive	6	Black Non-Latina	2.810344828	Ineligible - irregular or no menstruation	Ineligible - irregular or no menstruation	Ineligible - irregular or no menstruation	GMCSF	0.165	1437	CSF2	Below	NA	-2.599462070416271	Unpublished	Sponge	Luminex (or other bead-based)	Days since LMP
Lieberman-2008	1198	1198_Visit6	6	Other	Periovulatory	13	DMPA	Negative	Negative	Negative	Negative	Negative	Negative	Negative	5+	Positive	Hemastix	18.792607802874745	13.5	1	Negative	Negative	Positive	8	White Non-Latina	14.125	Ineligible - use of hormonal contraception or IUD	Ineligible - use of hormonal contraception or IUD	Ineligible - use of hormonal contraception or IUD	GMCSF	0.165	1437	CSF2	Below	NA	-2.599462070416271	Unpublished	Sponge	Luminex (or other bead-based)	Days since LMP
Lieberman-2008	1198	1198_Visit7	7	Follicular	Follicular	8	DMPA	Negative	Negative	Negative	Negative	Negative	Negative	Negative	0-5	Positive	Hemastix	19.123887748117728	NA	2	Negative	NA	Positive	10	White Non-Latina	14.125	Ineligible - use of hormonal contraception or IUD	Ineligible - use of hormonal contraception or IUD	Ineligible - use of hormonal contraception or IUD	GMCSF	0.165	1437	CSF2	Below	NA	-2.599462070416271	Unpublished	Sponge	Luminex (or other bead-based)	Days since LMP
Lieberman-2008	1209	1209_Visit7	7	Luteal	Luteal	21	Pills	Negative	Negative	Negative	Negative	Negative	Negative	Negative	0-5	Positive	Hemastix	23.956194387405887	15.916666666666666	4	Negative	Negative	Positive	0	UK Latina	5.565217391	Ineligible - use of hormonal contraception or IUD	Ineligible - use of hormonal contraception or IUD	Ineligible - use of hormonal contraception or IUD	GMCSF	0.165	1437	CSF2	Below	NA	-2.599462070416271	Unpublished	Sponge	Luminex (or other bead-based)	Days since LMP
Lieberman-2008	1220	1220_Visit9	9	Other	Periovulatory	15	Pills	Negative	Negative	Negative	Negative	Negative	Negative	Negative	0-5	Negative	Hemastix	24.35318275154004	16.833333333333332	2	Negative	Negative	Positive	0	White Non-Latina	14.125	Ineligible - use of hormonal contraception or IUD	Ineligible - use of hormonal contraception or IUD	Ineligible - use of hormonal contraception or IUD	GMCSF	0.165	1437	CSF2	Below	NA	-2.599462070416271	Unpublished	Sponge	Luminex (or other bead-based)	Days since LMP
Lieberman-2008	1240	1240_Visit7	7	Other	Irregular	48	None	Negative	Negative	Negative	Negative	Negative	Negative	Negative	0-5	Negative	Hemastix	21.801505817932924	17.666666666666668	120	Negative	Negative	Positive	5	Asian Non-Latina	9.076923077	Ineligible - irregular or no menstruation	Ineligible - irregular or no menstruation	Ineligible - irregular or no menstruation	GMCSF	0.165	1437	CSF2	Below	NA	-2.599462070416271	Unpublished	Sponge	Luminex (or other bead-based)	Days since LMP
Lieberman-2008	1287	1287_Visit8	8	Other	Luteal	27	Pills	Negative	Negative	Negative	Negative	Negative	Negative	Negative	5+	Positive	Hemastix	22.04243668720055	16.333333333333332	1	Negative	Negative	Negative	NA	Asian Latina	9.076923077	Ineligible - use of hormonal contraception or IUD	Ineligible - use of hormonal contraception or IUD	Ineligible - use of hormonal contraception or IUD	GMCSF	0.165	1437	CSF2	Below	NA	-2.599462070416271	Unpublished	Sponge	Luminex (or other bead-based)	Days since LMP
Lieberman-2008	1294	1294_Visit7	7	Other	Irregular	242	Pills	Negative	Negative	Negative	Negative	Negative	Negative	Negative	0-5	Positive	Hemastix	20.7419575633128	16.583333333333332	3	Negative	Negative	Positive	0	White Non-Latina	9.076923077	Ineligible - use of hormonal contraception or IUD	Ineligible - use of hormonal contraception or IUD	Ineligible - use of hormonal contraception or IUD	GMCSF	0.165	1437	CSF2	Below	NA	-2.599462070416271	Unpublished	Sponge	Luminex (or other bead-based)	Days since LMP
Lieberman-2008	1308	1308_Visit7	7	Other		NA	None	Negative	Negative	Negative	Negative	Negative	Negative	Negative	5+	Positive	Hemastix	17.57700205338809	14.416666666666666	NA	NA	NA	NA	NA	UK Latina	5.565217391	Ineligible - no menstrual cycle information	Ineligible - no menstrual cycle information	Ineligible - no menstrual cycle information	GMCSF	0.165	1437	CSF2	Below	NA	-2.599462070416271	Unpublished	Sponge	Luminex (or other bead-based)	Days since LMP
Lieberman-2008	1312	1312_Visit6	6	Other		NA	None	Negative	Negative	Negative	Negative	Negative	Negative	Negative	5+	Negative	Hemastix	18.324435318275153	14.25	NA	NA	NA	NA	NA	White Non-Latina	14.125	Ineligible - no menstrual cycle information	Ineligible - no menstrual cycle information	Ineligible - no menstrual cycle information	GMCSF	0.165	1437	CSF2	Below	NA	-2.599462070416271	Unpublished	Sponge	Luminex (or other bead-based)	Days since LMP
Lieberman-2008	1314	1314_Visit6	6	Other	Irregular	227	None	Negative	Negative	Negative	Negative	Negative	Negative	Negative	0-5	Positive	Hemastix	18.510609171800137	14.583333333333334	1	Negative	Negative	Positive	0	Black Non-Latina	3.1875	Ineligible - irregular or no menstruation	Ineligible - irregular or no menstruation	Ineligible - irregular or no menstruation	GMCSF	16.33	1437	CSF2	In	NA	4.02945288578697	Unpublished	Sponge	Luminex (or other bead-based)	Days since LMP
Lieberman-2008	1314	1314_Visit7	7	Other	Periovulatory	17	Pills	Negative	Negative	Negative	Negative	Negative	Negative	Negative	0-5	Positive	Hemastix	18.83915126625599	NA	1	Negative	Negative	Positive	4		6.833333333	Ineligible - use of hormonal contraception or IUD	Ineligible - use of hormonal contraception or IUD	Ineligible - use of hormonal contraception or IUD	GMCSF	0.165	1437	CSF2	Below	NA	-2.599462070416271	Unpublished	Sponge	Luminex (or other bead-based)	Days since LMP
Lieberman-2008	1315	1315_Visit6	6	Other	Irregular	333	None	Negative	Positive	Negative	Negative	Negative	Negative	Negative	5+	Positive	Hemastix	19.42778918548939	12.5	3	Negative	Negative	Positive	0	White Non-Latina	2.981132076	Ineligible - pregnant	Ineligible - pregnant	Ineligible - pregnant	GMCSF	0.165	1437	CSF2	Below	NA	-2.599462070416271	Unpublished	Sponge	Luminex (or other bead-based)	Days since LMP
Lieberman-2008	1315	1315_Visit7	7	Other	Irregular	69	None	Negative	Negative	Negative	Negative	Negative	Negative	Negative	5+	Negative	Hemastix	19.756331279945243	NA	25	Negative	Negative	Negative	NA		4.75	Ineligible - irregular or no menstruation	Ineligible - irregular or no menstruation	Ineligible - irregular or no menstruation	GMCSF	0.165	1437	CSF2	Below	NA	-2.599462070416271	Unpublished	Sponge	Luminex (or other bead-based)	Days since LMP
Lieberman-2008	1334	1334_Visit6	6	Follicular	Follicular	6	Pills	Negative	Negative	Negative	Negative	Negative	Negative	Positive	0-5	Negative	Hemastix	18.130047912388775	15.5	120	Negative	NA	Negative	NA	Asian Non-Latina	3.1875	Ineligible - use of hormonal contraception or IUD	Ineligible - use of hormonal contraception or IUD	Ineligible - use of hormonal contraception or IUD	GMCSF	21.7	1437	CSF2	In	NA	4.439623137557117	Unpublished	Sponge	Luminex (or other bead-based)	Days since LMP
Lieberman-2008	1345	1345_Visit5	5	Luteal	Luteal	21	Pills	Negative	Negative	Negative	Negative	Negative	Negative	Negative	5+	Negative	Hemastix	19.567419575633128	17.5	45	Negative	Negative	Positive	2	UK Latina	9.076923077	Ineligible - use of hormonal contraception or IUD	Ineligible - use of hormonal contraception or IUD	Ineligible - use of hormonal contraception or IUD	GMCSF	0.165	1437	CSF2	Below	NA	-2.599462070416271	Unpublished	Sponge	Luminex (or other bead-based)	Days since LMP
Lieberman-2008	1346	1346_Visit6	6	Follicular	Periovulatory	12	None	Negative	Negative	Negative	Negative	Negative	Negative	Negative	0-5	Positive	Hemastix	20.292950034223136	15.916666666666666	46	Negative	Negative	Negative	NA	White Non-Latina	6.833333333	Eligible	Eligible	Eligible	GMCSF	0.165	1437	CSF2	Below	NA	-2.599462070416271	Unpublished	Sponge	Luminex (or other bead-based)	Days since LMP
Lieberman-2008	1353	1353_Visit6	6	Other	Irregular	56	Pills	Negative	Negative	Negative	Negative	Negative	Negative	Negative	0-5	Negative	Hemastix	20.45722108145106	15.454545454545455	1	Negative	Negative	Positive	10	White Non-Latina	4.75	Ineligible - use of hormonal contraception or IUD	Ineligible - use of hormonal contraception or IUD	Ineligible - use of hormonal contraception or IUD	GMCSF	0.165	1437	CSF2	Below	NA	-2.599462070416271	Unpublished	Sponge	Luminex (or other bead-based)	Days since LMP
Lieberman-2008	1366	1366_Visit6	6	Luteal	Luteal	19	None	Negative	Negative	Negative	Negative	Negative	Negative	Negative	5+	Positive	Hemastix	19.638603696098563	13.416666666666666	5	Negative	Negative	Negative	NA	Asian Non-Latina	9.076923077	Eligible	Eligible	Eligible	GMCSF	0.165	1437	CSF2	Below	NA	-2.599462070416271	Unpublished	Sponge	Luminex (or other bead-based)	Days since LMP
Lieberman-2008	1385	1385_Visit5	5	Follicular	Follicular	7	Pills	Negative	Negative	Negative	Negative	Negative	Negative	Negative	0-5	Negative	Hemastix	18.633812457221083	16.166666666666668	86	Negative	NA	Positive	0	Asian Non-Latina	14.125	Ineligible - use of hormonal contraception or IUD	Ineligible - use of hormonal contraception or IUD	Ineligible - use of hormonal contraception or IUD	GMCSF	0.165	1437	CSF2	Below	NA	-2.599462070416271	Unpublished	Sponge	Luminex (or other bead-based)	Days since LMP
Lieberman-2008	1388	1388_Visit5	5	Luteal	Luteal	20	Pills	Negative	Negative	Negative	Negative	Negative	Negative	Negative	0-5	Positive	Hemastix	17.749486652977414	15	4	Negative	Negative	Negative	NA	UK Latina	2.981132076	Ineligible - use of hormonal contraception or IUD	Ineligible - use of hormonal contraception or IUD	Ineligible - use of hormonal contraception or IUD	GMCSF	14.99	1437	CSF2	In	NA	3.9059284781731347	Unpublished	Sponge	Luminex (or other bead-based)	Days since LMP
Lieberman-2008	1389	1389_Visit6	6	Other	Irregular	74	Pills	Negative	Negative	Negative	Negative	Negative	Negative	Negative	0-5	Positive	Hemastix	18.64476386036961	14.083333333333334	120	Negative	Negative	Negative	NA	Black Non-Latina	14.125	Ineligible - use of hormonal contraception or IUD	Ineligible - use of hormonal contraception or IUD	Ineligible - use of hormonal contraception or IUD	GMCSF	0.165	1437	CSF2	Below	NA	-2.599462070416271	Unpublished	Sponge	Luminex (or other bead-based)	Days since LMP
Lieberman-2008	1397	1397_Visit5	5	Other	Irregular	33	Pills	Negative	Negative	Negative	Negative	Negative	Negative	Negative	0-5	Positive	Hemastix	19.10198494182067	13.5	2	Negative	Negative	Negative	NA	UK Latina	6.833333333	Ineligible - use of hormonal contraception or IUD	Ineligible - use of hormonal contraception or IUD	Ineligible - use of hormonal contraception or IUD	GMCSF	15.03	1437	CSF2	In	NA	3.9097731041416397	Unpublished	Sponge	Luminex (or other bead-based)	Days since LMP
Lieberman-2008	1403	1403_Visit7	7	Luteal	Luteal	24	Pills	Negative	Negative	Negative	Negative	Negative	Negative	Negative	0-5	Positive	Hemastix	21.048596851471594	15.916666666666666	2	Negative	Negative	Negative	NA	UK Latina	9.076923077	Ineligible - use of hormonal contraception or IUD	Ineligible - use of hormonal contraception or IUD	Ineligible - use of hormonal contraception or IUD	GMCSF	0.165	1437	CSF2	Below	NA	-2.599462070416271	Unpublished	Sponge	Luminex (or other bead-based)	Days since LMP
Lieberman-2008	1420	1420_Visit6	6	Other	Irregular	46	Pills	Negative	Negative	Negative	Negative	Negative	Negative	Negative	0-5	Positive	Hemastix	20.876112251882272	17.916666666666668	41	Negative	Negative	Negative	NA	Native Latina	14.125	Ineligible - use of hormonal contraception or IUD	Ineligible - use of hormonal contraception or IUD	Ineligible - use of hormonal contraception or IUD	GMCSF	5.52	1437	CSF2	In	NA	2.4646682670034443	Unpublished	Sponge	Luminex (or other bead-based)	Days since LMP
Lieberman-2008	1435	1435_Visit6	6	Other	Periovulatory	15	None	Negative	Negative	Negative	Negative	Negative	Negative	Negative	0-5	Negative	Hemastix	22.132785763175907	18.5	120	Negative	Negative	Negative	NA	Asian Non-Latina	2.981132076	Eligible	Ineligible - days since LMP outside of allowed windows	Ineligible - days since LMP outside of allowed windows	GMCSF	1.57	1437	CSF2	In	NA	0.6507645591169023	Unpublished	Sponge	Luminex (or other bead-based)	Days since LMP
Lieberman-2008	1445	1445_Visit7	7	Luteal	Luteal	24	None	Negative	Negative	Negative	Negative	Negative	Negative	Positive	0-5	Positive	Hemastix	23.359342915811087	16.666666666666668	120	Negative	Negative	Negative	NA	Asian Non-Latina	14.125	Eligible	Eligible	Eligible	GMCSF	0.165	1437	CSF2	Below	NA	-2.599462070416271	Unpublished	Sponge	Luminex (or other bead-based)	Days since LMP
Lieberman-2008	1452	1452_Visit6	6	Other		NA	Pills	Negative	Negative	Negative	Negative	Negative	Negative	Negative	0-5	Positive	Hemastix	22.882956878850102	17.666666666666668	25	Negative	NA	Negative	NA	Asian Latina	5.565217391	Ineligible - no menstrual cycle information	Ineligible - no menstrual cycle information	Ineligible - no menstrual cycle information	GMCSF	0.165	1437	CSF2	Below	NA	-2.599462070416271	Unpublished	Sponge	Luminex (or other bead-based)	Days since LMP
Lieberman-2008	1468	1468_Visit6	6	Other	Irregular	158	Pills	Negative	Negative	Negative	Negative	Negative	Negative	Negative	0-5	Positive	Hemastix	19.958932238193018	16	154	Negative	Negative	Positive	1	White Non-Latina	5.565217	Ineligible - use of hormonal contraception or IUD	Ineligible - use of hormonal contraception or IUD	Ineligible - use of hormonal contraception or IUD	GMCSF	2.51	1437	CSF2	In	NA	1.3276873641760472	Unpublished	Sponge	Luminex (or other bead-based)	Days since LMP
Lieberman-2008	1473	1473_Visit5	5	Follicular	Periovulatory	10	Pills	Negative	Negative	Negative	Negative	Negative	Negative	Negative	0-5	Positive	Hemastix	20.733744010951405	17.5	1	Negative	Negative	Positive	3	UK Latina	5.565217391	Ineligible - use of hormonal contraception or IUD	Ineligible - use of hormonal contraception or IUD	Ineligible - use of hormonal contraception or IUD	GMCSF	0.165	1437	CSF2	Below	NA	-2.599462070416271	Unpublished	Sponge	Luminex (or other bead-based)	Days since LMP
Lieberman-2008	1474	1474_Visit5	5	Follicular	Follicular	8	None	Negative	Negative	Negative	Negative	Negative	Negative	Negative	0-5	Positive	Hemastix	22.17659137577002	16	61	Negative	Negative	Positive	0	White Non-Latina	9.076923077	Eligible	Eligible	Eligible	GMCSF	0.165	1437	CSF2	Below	NA	-2.599462070416271	Unpublished	Sponge	Luminex (or other bead-based)	Days since LMP
Lieberman-2008	1478	1478_Visit4	4	Other	Irregular	54	DMPA	Negative	Negative	Negative	Negative	Negative	Negative	Negative	0-5	Negative	Hemastix	20.89801505817933	18.5	114	Negative	Negative	Negative	0	UK Latina	14.125	Ineligible - use of hormonal contraception or IUD	Ineligible - use of hormonal contraception or IUD	Ineligible - use of hormonal contraception or IUD	GMCSF	0.165	1437	CSF2	Below	NA	-2.599462070416271	Unpublished	Sponge	Luminex (or other bead-based)	Days since LMP
Lieberman-2008	1481	1481_Visit6	6	Other	Luteal	27	None	Negative	Negative	Negative	Negative	Negative	Negative	Negative	5+	Negative	Hemastix	22.981519507186857	18	120	Negative	Negative	Negative	NA	Asian Non-Latina	4.181818182	Eligible	Ineligible - days since LMP outside of allowed windows	Ineligible - days since LMP outside of allowed windows	GMCSF	4.11	1437	CSF2	In	NA	2.0391383939069585	Unpublished	Sponge	Luminex (or other bead-based)	Days since LMP
Lieberman-2008	1485	1485_Visit6	6	Follicular	Follicular	6	Pills	Negative	Negative	Negative	Negative	Negative	Negative	Negative	5+	Negative	Hemastix	20.802190280629706	18.083333333333332	49	Negative	Negative	Positive	0	White Non-Latina	9.076923077	Ineligible - use of hormonal contraception or IUD	Ineligible - use of hormonal contraception or IUD	Ineligible - use of hormonal contraception or IUD	GMCSF	0.165	1437	CSF2	Below	NA	-2.599462070416271	Unpublished	Sponge	Luminex (or other bead-based)	Days since LMP
Lieberman-2008	1487	1487_Visit6	6	Other		NA	None	NA	NA	NA	NA	NA	NA	NA	NA	Positive	Hemastix	NA	NA	NA	NA	NA	NA	NA		14.125	Ineligible - no menstrual cycle information	Ineligible - no menstrual cycle information	Ineligible - no menstrual cycle information	GMCSF	0.33	1437	CSF2	In	NA	-1.5994620704162712	Unpublished	Sponge	Luminex (or other bead-based)	Days since LMP
Lieberman-2008	1490	1490_Visit6	6	Follicular	Follicular	7	Pills	Negative	Negative	Negative	Negative	Negative	Negative	Negative	0-5	Positive	Hemastix	20.484599589322382	16.833333333333332	14	Negative	Negative	Negative	NA	UK Latina	9.076923077	Ineligible - use of hormonal contraception or IUD	Ineligible - use of hormonal contraception or IUD	Ineligible - use of hormonal contraception or IUD	GMCSF	0.165	1437	CSF2	Below	NA	-2.599462070416271	Unpublished	Sponge	Luminex (or other bead-based)	Days since LMP
Lieberman-2008	1491	1491_Visit5	5	Other	Irregular	265	Pills	Negative	Negative	Negative	Negative	Negative	Negative	Negative	0-5	Positive	Hemastix	20.87337440109514	18.5	8	Negative	Negative	Positive	0	White Latina	6.833333333	Ineligible - use of hormonal contraception or IUD	Ineligible - use of hormonal contraception or IUD	Ineligible - use of hormonal contraception or IUD	GMCSF	0.165	1437	CSF2	Below	NA	-2.599462070416271	Unpublished	Sponge	Luminex (or other bead-based)	Days since LMP
Lieberman-2008	1497	1497_Visit5	5	Follicular	Follicular	7	Pills	Negative	Negative	Negative	Negative	Negative	Negative	Negative	0-5	Positive	Hemastix	22.39561943874059	18.5	1	Negative	NA	Positive	0	Asian Non-Latina	9.076923077	Ineligible - use of hormonal contraception or IUD	Ineligible - use of hormonal contraception or IUD	Ineligible - use of hormonal contraception or IUD	GMCSF	0.165	1437	CSF2	Below	NA	-2.599462070416271	Unpublished	Sponge	Luminex (or other bead-based)	Days since LMP
Lieberman-2008	1503	1503_Visit5	5	Other		NA	Pills	Negative	Negative	Negative	Negative	Negative	Negative	Positive	0-5	Positive	Hemastix	17.533196440793976	11.5	105	Negative	NA	Positive	0	White Latina	9.076923077	Ineligible - no menstrual cycle information	Ineligible - no menstrual cycle information	Ineligible - no menstrual cycle information	GMCSF	0.165	1437	CSF2	Below	NA	-2.599462070416271	Unpublished	Sponge	Luminex (or other bead-based)	Days since LMP
Lieberman-2008	1504	1504_Visit5	5	Other	Irregular	33	None	Negative	Negative	Negative	Negative	Negative	Negative	Negative	0-5	Negative	Hemastix	19.143052703627653	14.916666666666666	0	Negative	Negative	Positive	2	Asian Non-Latina	4.75	Ineligible - irregular or no menstruation	Ineligible - irregular or no menstruation	Ineligible - irregular or no menstruation	GMCSF	0.165	1437	CSF2	Below	NA	-2.599462070416271	Unpublished	Sponge	Luminex (or other bead-based)	Days since LMP
Lieberman-2008	1511	1511_Visit5	5	Other	Periovulatory	14	None	Negative	Negative	Negative	Negative	Negative	Negative	Negative	0-5	Positive	Hemastix	18.535249828884325	12.916666666666666	0	Negative	Negative	Positive	2	White Non-Latina	3.441860465	Eligible	Ineligible - days since LMP outside of allowed windows	Ineligible - days since LMP outside of allowed windows	GMCSF	0.165	1437	CSF2	Below	NA	-2.599462070416271	Unpublished	Sponge	Luminex (or other bead-based)	Days since LMP
Lieberman-2008	1521	1521_Visit6	6	Other	Periovulatory	17	None	Negative	Negative	Negative	Negative	Negative	Negative	Positive	0-5	Positive	Hemastix	17.859000684462696	15.833333333333334	6	NA	Negative	Negative	NA	UK Latina	14.125	Eligible	Ineligible - days since LMP outside of allowed windows	Ineligible - days since LMP outside of allowed windows	GMCSF	16.59	1437	CSF2	In	NA	4.0522419811811385	Unpublished	Sponge	Luminex (or other bead-based)	Days since LMP
Lieberman-2008	1526	1526_Visit5	5	Other	Irregular	407	DMPA	Negative	Negative	Negative	Negative	Negative	Negative	Negative	5+	Positive	Hemastix	15.082819986310746	13.5	21	Negative	Negative	Negative	0	White Non-Latina	4.75	Ineligible - use of hormonal contraception or IUD	Ineligible - use of hormonal contraception or IUD	Ineligible - use of hormonal contraception or IUD	GMCSF	0.165	1437	CSF2	Below	NA	-2.599462070416271	Unpublished	Sponge	Luminex (or other bead-based)	Days since LMP
Lieberman-2008	1527	1527_Visit4	4	Follicular	Follicular	6	Pills	Negative	Negative	Negative	Negative	Negative	NA	Negative	0-5	Positive	Hemastix	19.917864476386036	17.833333333333332	120	Negative	NA	Positive	0	Asian Non-Latina	2.981132076	Ineligible - use of hormonal contraception or IUD	Ineligible - use of hormonal contraception or IUD	Ineligible - use of hormonal contraception or IUD	GMCSF	0.165	1437	CSF2	Below	NA	-2.599462070416271	Unpublished	Sponge	Luminex (or other bead-based)	Days since LMP
Lieberman-2008	1528	1528_Visit5	5	Follicular	Follicular	8	Pills	Negative	Negative	Negative	Negative	Negative	Negative	Negative	5+	Negative	Hemastix	20.251882272416154	15.5	1	Negative	NA	Positive	0	Black Non-Latina	5.565217391	Ineligible - use of hormonal contraception or IUD	Ineligible - use of hormonal contraception or IUD	Ineligible - use of hormonal contraception or IUD	GMCSF	0.165	1437	CSF2	Below	NA	-2.599462070416271	Unpublished	Sponge	Luminex (or other bead-based)	Days since LMP
Lieberman-2008	1537	1537_Visit5	5	Follicular	Periovulatory	10	None	Negative	Negative	Negative	Negative	Negative	Negative	Negative	5+	Positive	Hemastix	18.754277891854894	15.25	14	Negative	Negative	Negative	NA	White Non-Latina	2.544117647	Eligible	Eligible	Eligible	GMCSF	0.165	1437	CSF2	Below	NA	-2.599462070416271	Unpublished	Sponge	Luminex (or other bead-based)	Days since LMP
Lieberman-2008	1540	1540_Visit5	5	Other	Luteal	30	Pills	Negative	Negative	Negative	Negative	Negative	NA	Negative	0-5	Positive	Hemastix	18.247775496235455	15.666666666666666	4	Negative	Negative	Negative	0	Asian Non-Latina	6.833333	Ineligible - use of hormonal contraception or IUD	Ineligible - use of hormonal contraception or IUD	Ineligible - use of hormonal contraception or IUD	GMCSF	33.81	1437	CSF2	In	NA	5.079378111118652	Unpublished	Sponge	Luminex (or other bead-based)	Days since LMP
Lieberman-2008	1547	1547_Visit4	4	Luteal	Luteal	19	Pills	Negative	Negative	Negative	Negative	Negative	Negative	Negative	5+	Negative	Hemastix	17.097878165639973	15	40	Negative	Negative	Positive	1	White Non-Latina	6.833333333	Ineligible - use of hormonal contraception or IUD	Ineligible - use of hormonal contraception or IUD	Ineligible - use of hormonal contraception or IUD	GMCSF	0.165	1437	CSF2	Below	NA	-2.599462070416271	Unpublished	Sponge	Luminex (or other bead-based)	Days since LMP
Lieberman-2008	1549	1549_Visit5	5	Other	Periovulatory	17	Pills	Negative	Negative	Negative	Negative	Negative	Negative	Negative	0-5	Negative	Hemastix	19.32101300479124	17.5	1	Negative	Negative	Positive	5	White Non-Latina	4.75	Ineligible - use of hormonal contraception or IUD	Ineligible - use of hormonal contraception or IUD	Ineligible - use of hormonal contraception or IUD	GMCSF	0.165	1437	CSF2	Below	NA	-2.599462070416271	Unpublished	Sponge	Luminex (or other bead-based)	Days since LMP
Lieberman-2008	1554	1554_Visit4	4	Follicular	Follicular	5	None	Negative	Negative	Negative	Negative	Negative	Negative	Negative	5+	Negative	Hemastix	16.136892539356605	14	11	Negative	NA	Negative	NA	White Non-Latina	14.125	Eligible	Eligible	Eligible	GMCSF	0.165	1437	CSF2	Below	NA	-2.599462070416271	Unpublished	Sponge	Luminex (or other bead-based)	Days since LMP
Lieberman-2008	1560	1560_Visit5	5	Other	Periovulatory	17	Pills	Negative	Negative	Negative	Negative	Negative	Negative	Negative	0-5	Positive	Hemastix	18.302532511978097	15.5	1	Negative	Negative	Positive	0	UK Latina	14.125	Ineligible - use of hormonal contraception or IUD	Ineligible - use of hormonal contraception or IUD	Ineligible - use of hormonal contraception or IUD	GMCSF	0.165	1437	CSF2	Below	NA	-2.599462070416271	Unpublished	Sponge	Luminex (or other bead-based)	Days since LMP
Lieberman-2008	1600	1600_Visit6	6	Other		NA	Pills	Negative	Negative	Negative	Negative	Negative	Negative	Negative	5+	Positive	Hemastix	22.8145106091718	18.166666666666668	1	Negative	NA	Negative	NA	Black Non-Latina	9.076923077	Ineligible - no menstrual cycle information	Ineligible - no menstrual cycle information	Ineligible - no menstrual cycle information	GMCSF	0.165	1437	CSF2	Below	NA	-2.599462070416271	Unpublished	Sponge	Luminex (or other bead-based)	Days since LMP
Lieberman-2008	1614	1614_Visit6	6	Other	Periovulatory	17	None	Negative	Negative	Negative	Negative	Negative	Negative	Negative	0-5	Negative	Hemastix	23.71526351813826	18.75	14	Negative	Negative	Negative	NA	White Non-Latina	9.076923077	Eligible	Ineligible - days since LMP outside of allowed windows	Ineligible - days since LMP outside of allowed windows	GMCSF	0.165	1437	CSF2	Below	NA	-2.599462070416271	Unpublished	Sponge	Luminex (or other bead-based)	Days since LMP
Lieberman-2008	1621	1621_Visit5	5	Other	Luteal	27	None	Negative	Negative	Negative	Negative	Negative	Negative	Negative	5+	Positive	Hemastix	20.919917864476385	18.166666666666668	4	Negative	Negative	Negative	NA	Mixed	5.565217391	Eligible	Ineligible - days since LMP outside of allowed windows	Ineligible - days since LMP outside of allowed windows	GMCSF	0.165	1437	CSF2	Below	NA	-2.599462070416271	Unpublished	Sponge	Luminex (or other bead-based)	Days since LMP
Lieberman-2008	1622	1622_Visit6	6	Follicular	Periovulatory	10	None	Negative	Negative	Negative	Negative	Negative	Negative	Negative	5+	Positive	Hemastix	21.530458590006845	18.5	24	Negative	Negative	Negative	NA	White Non-Latina	6.833333333	Eligible	Eligible	Eligible	GMCSF	4.83	1437	CSF2	In	NA	2.2720231890610485	Unpublished	Sponge	Luminex (or other bead-based)	Days since LMP
Lieberman-2008	1628	1628_Visit6	6	Luteal	Luteal	23	Pills	Negative	Negative	Negative	Negative	Negative	Negative	Negative	0-5	Negative	Hemastix	20.99110198494182	16	6	Negative	Negative	Negative	NA	Asian Non-Latina	9.076923077	Ineligible - use of hormonal contraception or IUD	Ineligible - use of hormonal contraception or IUD	Ineligible - use of hormonal contraception or IUD	GMCSF	0.165	1437	CSF2	Below	NA	-2.599462070416271	Unpublished	Sponge	Luminex (or other bead-based)	Days since LMP
Lieberman-2008	1634	1634_Visit5	5	Luteal	Luteal	24	Pills	Negative	Negative	Negative	Negative	Negative	Negative	Negative	5+	Negative	Hemastix	22.21492128678987	19.583333333333332	17	Negative	Negative	Positive	0	White Non-Latina	14.125	Ineligible - use of hormonal contraception or IUD	Ineligible - use of hormonal contraception or IUD	Ineligible - use of hormonal contraception or IUD	GMCSF	0.165	1437	CSF2	Below	NA	-2.599462070416271	Unpublished	Sponge	Luminex (or other bead-based)	Days since LMP
Lieberman-2008	1636	1636_Visit5	5	Other	Periovulatory	15	Pills	Negative	Negative	Negative	Negative	Negative	Negative	Negative	0-5	Positive	Hemastix	19.77549623545517	15.5	61	Negative	Negative	Negative	NA	White Non-Latina	14.125	Ineligible - use of hormonal contraception or IUD	Ineligible - use of hormonal contraception or IUD	Ineligible - use of hormonal contraception or IUD	GMCSF	0.165	1437	CSF2	Below	NA	-2.599462070416271	Unpublished	Sponge	Luminex (or other bead-based)	Days since LMP
Lieberman-2008	1639	1639_Visit5	5	Other	Periovulatory	16	Pills	Negative	Negative	Negative	Negative	Negative	Negative	Negative	0-5	Positive	Hemastix	20.386036960985628	16	1	Negative	Negative	Negative	NA	Asian Non-Latina	9.076923077	Ineligible - use of hormonal contraception or IUD	Ineligible - use of hormonal contraception or IUD	Ineligible - use of hormonal contraception or IUD	GMCSF	0.165	1437	CSF2	Below	NA	-2.599462070416271	Unpublished	Sponge	Luminex (or other bead-based)	Days since LMP
Lieberman-2008	1641	1641_Visit5	5	Other	Periovulatory	16	Pills	Negative	Negative	Negative	Negative	Negative	Negative	Negative	0-5	Positive	Hemastix	20.00273785078713	17.5	2	Negative	Negative	Positive	0	Asian Non-Latina	6.833333333	Ineligible - use of hormonal contraception or IUD	Ineligible - use of hormonal contraception or IUD	Ineligible - use of hormonal contraception or IUD	GMCSF	1.5	1437	CSF2	In	NA	0.5849625007211562	Unpublished	Sponge	Luminex (or other bead-based)	Days since LMP
Lieberman-2008	1642	1642_Visit4	4	Other	Periovulatory	16	Pills	Negative	Negative	Negative	Negative	Negative	Negative	Negative	0-5	Negative	Hemastix	19.928815879534564	15.5	2	Negative	Negative	Negative	0	White Non-Latina	9.076923077	Ineligible - use of hormonal contraception or IUD	Ineligible - use of hormonal contraception or IUD	Ineligible - use of hormonal contraception or IUD	GMCSF	0.165	1437	CSF2	Below	NA	-2.599462070416271	Unpublished	Sponge	Luminex (or other bead-based)	Days since LMP
Lieberman-2008	1644	1644_Visit5	5	Luteal	Luteal	19	Pills	Negative	Negative	Negative	Negative	Negative	Negative	Positive	0-5	Positive	Hemastix	20.758384668035593	18	20	Negative	Negative	Negative	NA	UK Latina	9.076923077	Ineligible - use of hormonal contraception or IUD	Ineligible - use of hormonal contraception or IUD	Ineligible - use of hormonal contraception or IUD	GMCSF	0.165	1437	CSF2	Below	NA	-2.599462070416271	Unpublished	Sponge	Luminex (or other bead-based)	Days since LMP
Lieberman-2008	1118	1118_Visit9	9	Other	Periovulatory	15	Pills	Negative	Negative	Negative	Negative	Negative	NA	Negative	0-5	Negative	Hemastix	19.592060232717316	15	1	Negative	Negative	Positive	3	White Latina	14.125	Ineligible - use of hormonal contraception or IUD	Ineligible - use of hormonal contraception or IUD	Ineligible - use of hormonal contraception or IUD	IFN_a	5.98	3440	IFNA2	In	NA	2.5801454844233804	Unpublished	Sponge	Luminex (or other bead-based)	Days since LMP
Lieberman-2008	1120	1120_Visit9	9	Other	Irregular	55	None	Negative	Negative	Negative	Negative	Negative	NA	Negative	0-5	Positive	Hemastix	15.748117727583846	12.916666666666666	5	Negative	Negative	Positive	5	Mixed	3.1875	Ineligible - irregular or no menstruation	Ineligible - irregular or no menstruation	Ineligible - irregular or no menstruation	IFN_a	1.345	3440	IFNA2	Below	NA	0.42760617278189944	Unpublished	Sponge	Luminex (or other bead-based)	Days since LMP
Lieberman-2008	1123	1123_Visit9	9	Other	Periovulatory	15	Pills	Negative	Negative	Positive	Negative	Negative	NA	Positive	5+	Positive	Hemastix	19.567419575633128	16.666666666666668	5	Negative	Negative	Negative	NA	Asian Non-Latina	6.833333333	Ineligible - use of hormonal contraception or IUD	Ineligible - use of hormonal contraception or IUD	Ineligible - use of hormonal contraception or IUD	IFN_a	1.345	3440	IFNA2	Below	NA	0.42760617278189944	Unpublished	Sponge	Luminex (or other bead-based)	Days since LMP
Lieberman-2008	1128	1128_Visit9	9	Luteal	Luteal	20	Pills	Negative	Negative	Negative	Negative	Negative	Negative	Negative	0-5	Negative	Hemastix	19.802874743326488	17.166666666666668	1	Negative	Negative	Positive	1	White Non-Latina	3.441860465	Ineligible - use of hormonal contraception or IUD	Ineligible - use of hormonal contraception or IUD	Ineligible - use of hormonal contraception or IUD	IFN_a	1.345	3440	IFNA2	Below	NA	0.42760617278189944	Unpublished	Sponge	Luminex (or other bead-based)	Days since LMP
Lieberman-2008	1133	1133_Visit8	8	Other	Irregular	39	Pills	Negative	Negative	Negative	Negative	Negative	Negative	Negative	5+	Negative	Hemastix	20	15.75	3	Negative	Negative	Positive	10	Native Latina	4.75	Ineligible - use of hormonal contraception or IUD	Ineligible - use of hormonal contraception or IUD	Ineligible - use of hormonal contraception or IUD	IFN_a	1.345	3440	IFNA2	Below	NA	0.42760617278189944	Unpublished	Sponge	Luminex (or other bead-based)	Days since LMP
Lieberman-2008	1165	1165_Visit7	7	Other	Irregular	49	Pills	Negative	Negative	Negative	Negative	Negative	Negative	Negative	5+	Positive	Hemastix	19.679671457905545	15.166666666666666	6	Negative	Negative	Positive	7	White Latina	6.833333333	Ineligible - use of hormonal contraception or IUD	Ineligible - use of hormonal contraception or IUD	Ineligible - use of hormonal contraception or IUD	IFN_a	1.345	3440	IFNA2	Below	NA	0.42760617278189944	Unpublished	Sponge	Luminex (or other bead-based)	Days since LMP
Lieberman-2008	1178	1178_Visit6	6	Luteal	Luteal	23	None	Negative	Negative	Negative	Negative	Negative	Negative	Negative	0-5	Positive	Hemastix	17.453798767967147	15.083333333333334	256	Negative	Negative	Positive	1	Asian Non-Latina	4.181818	Eligible	Eligible	Eligible	IFN_a	1.345	3440	IFNA2	Below	NA	0.42760617278189944	Unpublished	Sponge	Luminex (or other bead-based)	Days since LMP
Lieberman-2008	1180	1180_Visit7	7	Other	Follicular	3	None	Negative	Negative	Negative	Negative	Negative	Negative	Positive	5+	Positive	Hemastix	21.045859000684462	15.583333333333334	45	Negative	Negative	Positive	20	White Latina	9.076923077	Eligible	Ineligible - days since LMP outside of allowed windows	Ineligible - days since LMP outside of allowed windows	IFN_a	1.345	3440	IFNA2	Below	NA	0.42760617278189944	Unpublished	Sponge	Luminex (or other bead-based)	Days since LMP
Lieberman-2008	1182	1182_Visit7	7	Other	Periovulatory	14	Pills	Negative	Negative	Negative	Negative	Negative	Negative	Negative	0-5	Positive	Hemastix	19.014373716632445	14.5	4	Negative	Negative	Negative	NA	UK Latina	4.75	Ineligible - use of hormonal contraception or IUD	Ineligible - use of hormonal contraception or IUD	Ineligible - use of hormonal contraception or IUD	IFN_a	1.345	3440	IFNA2	Below	NA	0.42760617278189944	Unpublished	Sponge	Luminex (or other bead-based)	Days since LMP
Lieberman-2008	1190	1190_Visit7	7	Other	Irregular	134	DMPA	Negative	Negative	Negative	Negative	Negative	Negative	Negative	0-5	Negative	Hemastix	17.34154688569473	14.583333333333334	7	Negative	Negative	Positive	0	White Non-Latina	6.833333333	Ineligible - use of hormonal contraception or IUD	Ineligible - use of hormonal contraception or IUD	Ineligible - use of hormonal contraception or IUD	IFN_a	1.345	3440	IFNA2	Below	NA	0.42760617278189944	Unpublished	Sponge	Luminex (or other bead-based)	Days since LMP
Lieberman-2008	1191	1191_Visit6	6	Other	Irregular	318	None	Negative	Negative	Negative	Negative	Negative	Negative	Negative	5+	Negative	Hemastix	19.665982203969882	13.166666666666666	40	Negative	Negative	Positive	6	Black Non-Latina	2.810344828	Ineligible - irregular or no menstruation	Ineligible - irregular or no menstruation	Ineligible - irregular or no menstruation	IFN_a	1.345	3440	IFNA2	Below	NA	0.42760617278189944	Unpublished	Sponge	Luminex (or other bead-based)	Days since LMP
Lieberman-2008	1198	1198_Visit6	6	Other	Periovulatory	13	DMPA	Negative	Negative	Negative	Negative	Negative	Negative	Negative	5+	Positive	Hemastix	18.792607802874745	13.5	1	Negative	Negative	Positive	8	White Non-Latina	14.125	Ineligible - use of hormonal contraception or IUD	Ineligible - use of hormonal contraception or IUD	Ineligible - use of hormonal contraception or IUD	IFN_a	1.345	3440	IFNA2	Below	NA	0.42760617278189944	Unpublished	Sponge	Luminex (or other bead-based)	Days since LMP
Lieberman-2008	1198	1198_Visit7	7	Follicular	Follicular	8	DMPA	Negative	Negative	Negative	Negative	Negative	Negative	Negative	0-5	Positive	Hemastix	19.123887748117728	NA	2	Negative	NA	Positive	10	White Non-Latina	14.125	Ineligible - use of hormonal contraception or IUD	Ineligible - use of hormonal contraception or IUD	Ineligible - use of hormonal contraception or IUD	IFN_a	1.345	3440	IFNA2	Below	NA	0.42760617278189944	Unpublished	Sponge	Luminex (or other bead-based)	Days since LMP
Lieberman-2008	1209	1209_Visit7	7	Luteal	Luteal	21	Pills	Negative	Negative	Negative	Negative	Negative	Negative	Negative	0-5	Positive	Hemastix	23.956194387405887	15.916666666666666	4	Negative	Negative	Positive	0	UK Latina	5.565217391	Ineligible - use of hormonal contraception or IUD	Ineligible - use of hormonal contraception or IUD	Ineligible - use of hormonal contraception or IUD	IFN_a	12.64	3440	IFNA2	In	NA	3.6599245584023783	Unpublished	Sponge	Luminex (or other bead-based)	Days since LMP
Lieberman-2008	1220	1220_Visit9	9	Other	Periovulatory	15	Pills	Negative	Negative	Negative	Negative	Negative	Negative	Negative	0-5	Negative	Hemastix	24.35318275154004	16.833333333333332	2	Negative	Negative	Positive	0	White Non-Latina	14.125	Ineligible - use of hormonal contraception or IUD	Ineligible - use of hormonal contraception or IUD	Ineligible - use of hormonal contraception or IUD	IFN_a	1.345	3440	IFNA2	Below	NA	0.42760617278189944	Unpublished	Sponge	Luminex (or other bead-based)	Days since LMP
Lieberman-2008	1240	1240_Visit7	7	Other	Irregular	48	None	Negative	Negative	Negative	Negative	Negative	Negative	Negative	0-5	Negative	Hemastix	21.801505817932924	17.666666666666668	120	Negative	Negative	Positive	5	Asian Non-Latina	9.076923077	Ineligible - irregular or no menstruation	Ineligible - irregular or no menstruation	Ineligible - irregular or no menstruation	IFN_a	1.345	3440	IFNA2	Below	NA	0.42760617278189944	Unpublished	Sponge	Luminex (or other bead-based)	Days since LMP
Lieberman-2008	1287	1287_Visit8	8	Other	Luteal	27	Pills	Negative	Negative	Negative	Negative	Negative	Negative	Negative	5+	Positive	Hemastix	22.04243668720055	16.333333333333332	1	Negative	Negative	Negative	NA	Asian Latina	9.076923077	Ineligible - use of hormonal contraception or IUD	Ineligible - use of hormonal contraception or IUD	Ineligible - use of hormonal contraception or IUD	IFN_a	1.345	3440	IFNA2	Below	NA	0.42760617278189944	Unpublished	Sponge	Luminex (or other bead-based)	Days since LMP
Lieberman-2008	1294	1294_Visit7	7	Other	Irregular	242	Pills	Negative	Negative	Negative	Negative	Negative	Negative	Negative	0-5	Positive	Hemastix	20.7419575633128	16.583333333333332	3	Negative	Negative	Positive	0	White Non-Latina	9.076923077	Ineligible - use of hormonal contraception or IUD	Ineligible - use of hormonal contraception or IUD	Ineligible - use of hormonal contraception or IUD	IFN_a	1.345	3440	IFNA2	Below	NA	0.42760617278189944	Unpublished	Sponge	Luminex (or other bead-based)	Days since LMP
Lieberman-2008	1308	1308_Visit7	7	Other		NA	None	Negative	Negative	Negative	Negative	Negative	Negative	Negative	5+	Positive	Hemastix	17.57700205338809	14.416666666666666	NA	NA	NA	NA	NA	UK Latina	5.565217391	Ineligible - no menstrual cycle information	Ineligible - no menstrual cycle information	Ineligible - no menstrual cycle information	IFN_a	1.345	3440	IFNA2	Below	NA	0.42760617278189944	Unpublished	Sponge	Luminex (or other bead-based)	Days since LMP
Lieberman-2008	1312	1312_Visit6	6	Other		NA	None	Negative	Negative	Negative	Negative	Negative	Negative	Negative	5+	Negative	Hemastix	18.324435318275153	14.25	NA	NA	NA	NA	NA	White Non-Latina	14.125	Ineligible - no menstrual cycle information	Ineligible - no menstrual cycle information	Ineligible - no menstrual cycle information	IFN_a	1.345	3440	IFNA2	Below	NA	0.42760617278189944	Unpublished	Sponge	Luminex (or other bead-based)	Days since LMP
Lieberman-2008	1314	1314_Visit6	6	Other	Irregular	227	None	Negative	Negative	Negative	Negative	Negative	Negative	Negative	0-5	Positive	Hemastix	18.510609171800137	14.583333333333334	1	Negative	Negative	Positive	0	Black Non-Latina	3.1875	Ineligible - irregular or no menstruation	Ineligible - irregular or no menstruation	Ineligible - irregular or no menstruation	IFN_a	1.345	3440	IFNA2	Below	NA	0.42760617278189944	Unpublished	Sponge	Luminex (or other bead-based)	Days since LMP
Lieberman-2008	1314	1314_Visit7	7	Other	Periovulatory	17	Pills	Negative	Negative	Negative	Negative	Negative	Negative	Negative	0-5	Positive	Hemastix	18.83915126625599	NA	1	Negative	Negative	Positive	4		6.833333333	Ineligible - use of hormonal contraception or IUD	Ineligible - use of hormonal contraception or IUD	Ineligible - use of hormonal contraception or IUD	IFN_a	1.345	3440	IFNA2	Below	NA	0.42760617278189944	Unpublished	Sponge	Luminex (or other bead-based)	Days since LMP
Lieberman-2008	1315	1315_Visit6	6	Other	Irregular	333	None	Negative	Positive	Negative	Negative	Negative	Negative	Negative	5+	Positive	Hemastix	19.42778918548939	12.5	3	Negative	Negative	Positive	0	White Non-Latina	2.981132076	Ineligible - pregnant	Ineligible - pregnant	Ineligible - pregnant	IFN_a	1.345	3440	IFNA2	Below	NA	0.42760617278189944	Unpublished	Sponge	Luminex (or other bead-based)	Days since LMP
Lieberman-2008	1315	1315_Visit7	7	Other	Irregular	69	None	Negative	Negative	Negative	Negative	Negative	Negative	Negative	5+	Negative	Hemastix	19.756331279945243	NA	25	Negative	Negative	Negative	NA		4.75	Ineligible - irregular or no menstruation	Ineligible - irregular or no menstruation	Ineligible - irregular or no menstruation	IFN_a	1.345	3440	IFNA2	Below	NA	0.42760617278189944	Unpublished	Sponge	Luminex (or other bead-based)	Days since LMP
Lieberman-2008	1334	1334_Visit6	6	Follicular	Follicular	6	Pills	Negative	Negative	Negative	Negative	Negative	Negative	Positive	0-5	Negative	Hemastix	18.130047912388775	15.5	120	Negative	NA	Negative	NA	Asian Non-Latina	3.1875	Ineligible - use of hormonal contraception or IUD	Ineligible - use of hormonal contraception or IUD	Ineligible - use of hormonal contraception or IUD	IFN_a	1.345	3440	IFNA2	Below	NA	0.42760617278189944	Unpublished	Sponge	Luminex (or other bead-based)	Days since LMP
Lieberman-2008	1345	1345_Visit5	5	Luteal	Luteal	21	Pills	Negative	Negative	Negative	Negative	Negative	Negative	Negative	5+	Negative	Hemastix	19.567419575633128	17.5	45	Negative	Negative	Positive	2	UK Latina	9.076923077	Ineligible - use of hormonal contraception or IUD	Ineligible - use of hormonal contraception or IUD	Ineligible - use of hormonal contraception or IUD	IFN_a	1.345	3440	IFNA2	Below	NA	0.42760617278189944	Unpublished	Sponge	Luminex (or other bead-based)	Days since LMP
Lieberman-2008	1346	1346_Visit6	6	Follicular	Periovulatory	12	None	Negative	Negative	Negative	Negative	Negative	Negative	Negative	0-5	Positive	Hemastix	20.292950034223136	15.916666666666666	46	Negative	Negative	Negative	NA	White Non-Latina	6.833333333	Eligible	Eligible	Eligible	IFN_a	1.345	3440	IFNA2	Below	NA	0.42760617278189944	Unpublished	Sponge	Luminex (or other bead-based)	Days since LMP
Lieberman-2008	1353	1353_Visit6	6	Other	Irregular	56	Pills	Negative	Negative	Negative	Negative	Negative	Negative	Negative	0-5	Negative	Hemastix	20.45722108145106	15.454545454545455	1	Negative	Negative	Positive	10	White Non-Latina	4.75	Ineligible - use of hormonal contraception or IUD	Ineligible - use of hormonal contraception or IUD	Ineligible - use of hormonal contraception or IUD	IFN_a	1.345	3440	IFNA2	Below	NA	0.42760617278189944	Unpublished	Sponge	Luminex (or other bead-based)	Days since LMP
Lieberman-2008	1366	1366_Visit6	6	Luteal	Luteal	19	None	Negative	Negative	Negative	Negative	Negative	Negative	Negative	5+	Positive	Hemastix	19.638603696098563	13.416666666666666	5	Negative	Negative	Negative	NA	Asian Non-Latina	9.076923077	Eligible	Eligible	Eligible	IFN_a	1.345	3440	IFNA2	Below	NA	0.42760617278189944	Unpublished	Sponge	Luminex (or other bead-based)	Days since LMP
Lieberman-2008	1385	1385_Visit5	5	Follicular	Follicular	7	Pills	Negative	Negative	Negative	Negative	Negative	Negative	Negative	0-5	Negative	Hemastix	18.633812457221083	16.166666666666668	86	Negative	NA	Positive	0	Asian Non-Latina	14.125	Ineligible - use of hormonal contraception or IUD	Ineligible - use of hormonal contraception or IUD	Ineligible - use of hormonal contraception or IUD	IFN_a	1.345	3440	IFNA2	Below	NA	0.42760617278189944	Unpublished	Sponge	Luminex (or other bead-based)	Days since LMP
Lieberman-2008	1388	1388_Visit5	5	Luteal	Luteal	20	Pills	Negative	Negative	Negative	Negative	Negative	Negative	Negative	0-5	Positive	Hemastix	17.749486652977414	15	4	Negative	Negative	Negative	NA	UK Latina	2.981132076	Ineligible - use of hormonal contraception or IUD	Ineligible - use of hormonal contraception or IUD	Ineligible - use of hormonal contraception or IUD	IFN_a	1.345	3440	IFNA2	Below	NA	0.42760617278189944	Unpublished	Sponge	Luminex (or other bead-based)	Days since LMP
Lieberman-2008	1389	1389_Visit6	6	Other	Irregular	74	Pills	Negative	Negative	Negative	Negative	Negative	Negative	Negative	0-5	Positive	Hemastix	18.64476386036961	14.083333333333334	120	Negative	Negative	Negative	NA	Black Non-Latina	14.125	Ineligible - use of hormonal contraception or IUD	Ineligible - use of hormonal contraception or IUD	Ineligible - use of hormonal contraception or IUD	IFN_a	1.345	3440	IFNA2	Below	NA	0.42760617278189944	Unpublished	Sponge	Luminex (or other bead-based)	Days since LMP
Lieberman-2008	1397	1397_Visit5	5	Other	Irregular	33	Pills	Negative	Negative	Negative	Negative	Negative	Negative	Negative	0-5	Positive	Hemastix	19.10198494182067	13.5	2	Negative	Negative	Negative	NA	UK Latina	6.833333333	Ineligible - use of hormonal contraception or IUD	Ineligible - use of hormonal contraception or IUD	Ineligible - use of hormonal contraception or IUD	IFN_a	1.345	3440	IFNA2	Below	NA	0.42760617278189944	Unpublished	Sponge	Luminex (or other bead-based)	Days since LMP
Lieberman-2008	1403	1403_Visit7	7	Luteal	Luteal	24	Pills	Negative	Negative	Negative	Negative	Negative	Negative	Negative	0-5	Positive	Hemastix	21.048596851471594	15.916666666666666	2	Negative	Negative	Negative	NA	UK Latina	9.076923077	Ineligible - use of hormonal contraception or IUD	Ineligible - use of hormonal contraception or IUD	Ineligible - use of hormonal contraception or IUD	IFN_a	1.345	3440	IFNA2	Below	NA	0.42760617278189944	Unpublished	Sponge	Luminex (or other bead-based)	Days since LMP
Lieberman-2008	1420	1420_Visit6	6	Other	Irregular	46	Pills	Negative	Negative	Negative	Negative	Negative	Negative	Negative	0-5	Positive	Hemastix	20.876112251882272	17.916666666666668	41	Negative	Negative	Negative	NA	Native Latina	14.125	Ineligible - use of hormonal contraception or IUD	Ineligible - use of hormonal contraception or IUD	Ineligible - use of hormonal contraception or IUD	IFN_a	10.67	3440	IFNA2	In	NA	3.4154882710497003	Unpublished	Sponge	Luminex (or other bead-based)	Days since LMP
Lieberman-2008	1435	1435_Visit6	6	Other	Periovulatory	15	None	Negative	Negative	Negative	Negative	Negative	Negative	Negative	0-5	Negative	Hemastix	22.132785763175907	18.5	120	Negative	Negative	Negative	NA	Asian Non-Latina	2.981132076	Eligible	Ineligible - days since LMP outside of allowed windows	Ineligible - days since LMP outside of allowed windows	IFN_a	2.69	3440	IFNA2	In	NA	1.4276061727818994	Unpublished	Sponge	Luminex (or other bead-based)	Days since LMP
Lieberman-2008	1445	1445_Visit7	7	Luteal	Luteal	24	None	Negative	Negative	Negative	Negative	Negative	Negative	Positive	0-5	Positive	Hemastix	23.359342915811087	16.666666666666668	120	Negative	Negative	Negative	NA	Asian Non-Latina	14.125	Eligible	Eligible	Eligible	IFN_a	5.98	3440	IFNA2	In	NA	2.5801454844233804	Unpublished	Sponge	Luminex (or other bead-based)	Days since LMP
Lieberman-2008	1452	1452_Visit6	6	Other		NA	Pills	Negative	Negative	Negative	Negative	Negative	Negative	Negative	0-5	Positive	Hemastix	22.882956878850102	17.666666666666668	25	Negative	NA	Negative	NA	Asian Latina	5.565217391	Ineligible - no menstrual cycle information	Ineligible - no menstrual cycle information	Ineligible - no menstrual cycle information	IFN_a	1.345	3440	IFNA2	Below	NA	0.42760617278189944	Unpublished	Sponge	Luminex (or other bead-based)	Days since LMP
Lieberman-2008	1468	1468_Visit6	6	Other	Irregular	158	Pills	Negative	Negative	Negative	Negative	Negative	Negative	Negative	0-5	Positive	Hemastix	19.958932238193018	16	154	Negative	Negative	Positive	1	White Non-Latina	5.565217	Ineligible - use of hormonal contraception or IUD	Ineligible - use of hormonal contraception or IUD	Ineligible - use of hormonal contraception or IUD	IFN_a	5.98	3440	IFNA2	In	NA	2.5801454844233804	Unpublished	Sponge	Luminex (or other bead-based)	Days since LMP
Lieberman-2008	1473	1473_Visit5	5	Follicular	Periovulatory	10	Pills	Negative	Negative	Negative	Negative	Negative	Negative	Negative	0-5	Positive	Hemastix	20.733744010951405	17.5	1	Negative	Negative	Positive	3	UK Latina	5.565217391	Ineligible - use of hormonal contraception or IUD	Ineligible - use of hormonal contraception or IUD	Ineligible - use of hormonal contraception or IUD	IFN_a	1.345	3440	IFNA2	Below	NA	0.42760617278189944	Unpublished	Sponge	Luminex (or other bead-based)	Days since LMP
Lieberman-2008	1474	1474_Visit5	5	Follicular	Follicular	8	None	Negative	Negative	Negative	Negative	Negative	Negative	Negative	0-5	Positive	Hemastix	22.17659137577002	16	61	Negative	Negative	Positive	0	White Non-Latina	9.076923077	Eligible	Eligible	Eligible	IFN_a	1.345	3440	IFNA2	Below	NA	0.42760617278189944	Unpublished	Sponge	Luminex (or other bead-based)	Days since LMP
Lieberman-2008	1478	1478_Visit4	4	Other	Irregular	54	DMPA	Negative	Negative	Negative	Negative	Negative	Negative	Negative	0-5	Negative	Hemastix	20.89801505817933	18.5	114	Negative	Negative	Negative	0	UK Latina	14.125	Ineligible - use of hormonal contraception or IUD	Ineligible - use of hormonal contraception or IUD	Ineligible - use of hormonal contraception or IUD	IFN_a	5.98	3440	IFNA2	In	NA	2.5801454844233804	Unpublished	Sponge	Luminex (or other bead-based)	Days since LMP
Lieberman-2008	1481	1481_Visit6	6	Other	Luteal	27	None	Negative	Negative	Negative	Negative	Negative	Negative	Negative	5+	Negative	Hemastix	22.981519507186857	18	120	Negative	Negative	Negative	NA	Asian Non-Latina	4.181818182	Eligible	Ineligible - days since LMP outside of allowed windows	Ineligible - days since LMP outside of allowed windows	IFN_a	1.345	3440	IFNA2	Below	NA	0.42760617278189944	Unpublished	Sponge	Luminex (or other bead-based)	Days since LMP
Lieberman-2008	1485	1485_Visit6	6	Follicular	Follicular	6	Pills	Negative	Negative	Negative	Negative	Negative	Negative	Negative	5+	Negative	Hemastix	20.802190280629706	18.083333333333332	49	Negative	Negative	Positive	0	White Non-Latina	9.076923077	Ineligible - use of hormonal contraception or IUD	Ineligible - use of hormonal contraception or IUD	Ineligible - use of hormonal contraception or IUD	IFN_a	1.345	3440	IFNA2	Below	NA	0.42760617278189944	Unpublished	Sponge	Luminex (or other bead-based)	Days since LMP
Lieberman-2008	1487	1487_Visit6	6	Other		NA	None	NA	NA	NA	NA	NA	NA	NA	NA	Positive	Hemastix	NA	NA	NA	NA	NA	NA	NA		14.125	Ineligible - no menstrual cycle information	Ineligible - no menstrual cycle information	Ineligible - no menstrual cycle information	IFN_a	10.67	3440	IFNA2	In	NA	3.4154882710497003	Unpublished	Sponge	Luminex (or other bead-based)	Days since LMP
Lieberman-2008	1490	1490_Visit6	6	Follicular	Follicular	7	Pills	Negative	Negative	Negative	Negative	Negative	Negative	Negative	0-5	Positive	Hemastix	20.484599589322382	16.833333333333332	14	Negative	Negative	Negative	NA	UK Latina	9.076923077	Ineligible - use of hormonal contraception or IUD	Ineligible - use of hormonal contraception or IUD	Ineligible - use of hormonal contraception or IUD	IFN_a	17.79	3440	IFNA2	In	NA	4.152994605492435	Unpublished	Sponge	Luminex (or other bead-based)	Days since LMP
Lieberman-2008	1491	1491_Visit5	5	Other	Irregular	265	Pills	Negative	Negative	Negative	Negative	Negative	Negative	Negative	0-5	Positive	Hemastix	20.87337440109514	18.5	8	Negative	Negative	Positive	0	White Latina	6.833333333	Ineligible - use of hormonal contraception or IUD	Ineligible - use of hormonal contraception or IUD	Ineligible - use of hormonal contraception or IUD	IFN_a	1.345	3440	IFNA2	Below	NA	0.42760617278189944	Unpublished	Sponge	Luminex (or other bead-based)	Days since LMP
Lieberman-2008	1497	1497_Visit5	5	Follicular	Follicular	7	Pills	Negative	Negative	Negative	Negative	Negative	Negative	Negative	0-5	Positive	Hemastix	22.39561943874059	18.5	1	Negative	NA	Positive	0	Asian Non-Latina	9.076923077	Ineligible - use of hormonal contraception or IUD	Ineligible - use of hormonal contraception or IUD	Ineligible - use of hormonal contraception or IUD	IFN_a	5.98	3440	IFNA2	In	NA	2.5801454844233804	Unpublished	Sponge	Luminex (or other bead-based)	Days since LMP
Lieberman-2008	1503	1503_Visit5	5	Other		NA	Pills	Negative	Negative	Negative	Negative	Negative	Negative	Positive	0-5	Positive	Hemastix	17.533196440793976	11.5	105	Negative	NA	Positive	0	White Latina	9.076923077	Ineligible - no menstrual cycle information	Ineligible - no menstrual cycle information	Ineligible - no menstrual cycle information	IFN_a	1.345	3440	IFNA2	Below	NA	0.42760617278189944	Unpublished	Sponge	Luminex (or other bead-based)	Days since LMP
Lieberman-2008	1504	1504_Visit5	5	Other	Irregular	33	None	Negative	Negative	Negative	Negative	Negative	Negative	Negative	0-5	Negative	Hemastix	19.143052703627653	14.916666666666666	0	Negative	Negative	Positive	2	Asian Non-Latina	4.75	Ineligible - irregular or no menstruation	Ineligible - irregular or no menstruation	Ineligible - irregular or no menstruation	IFN_a	1.345	3440	IFNA2	Below	NA	0.42760617278189944	Unpublished	Sponge	Luminex (or other bead-based)	Days since LMP
Lieberman-2008	1511	1511_Visit5	5	Other	Periovulatory	14	None	Negative	Negative	Negative	Negative	Negative	Negative	Negative	0-5	Positive	Hemastix	18.535249828884325	12.916666666666666	0	Negative	Negative	Positive	2	White Non-Latina	3.441860465	Eligible	Ineligible - days since LMP outside of allowed windows	Ineligible - days since LMP outside of allowed windows	IFN_a	1.345	3440	IFNA2	Below	NA	0.42760617278189944	Unpublished	Sponge	Luminex (or other bead-based)	Days since LMP
Lieberman-2008	1521	1521_Visit6	6	Other	Periovulatory	17	None	Negative	Negative	Negative	Negative	Negative	Negative	Positive	0-5	Positive	Hemastix	17.859000684462696	15.833333333333334	6	NA	Negative	Negative	NA	UK Latina	14.125	Eligible	Ineligible - days since LMP outside of allowed windows	Ineligible - days since LMP outside of allowed windows	IFN_a	1.345	3440	IFNA2	Below	NA	0.42760617278189944	Unpublished	Sponge	Luminex (or other bead-based)	Days since LMP
Lieberman-2008	1526	1526_Visit5	5	Other	Irregular	407	DMPA	Negative	Negative	Negative	Negative	Negative	Negative	Negative	5+	Positive	Hemastix	15.082819986310746	13.5	21	Negative	Negative	Negative	0	White Non-Latina	4.75	Ineligible - use of hormonal contraception or IUD	Ineligible - use of hormonal contraception or IUD	Ineligible - use of hormonal contraception or IUD	IFN_a	1.345	3440	IFNA2	Below	NA	0.42760617278189944	Unpublished	Sponge	Luminex (or other bead-based)	Days since LMP
Lieberman-2008	1527	1527_Visit4	4	Follicular	Follicular	6	Pills	Negative	Negative	Negative	Negative	Negative	NA	Negative	0-5	Positive	Hemastix	19.917864476386036	17.833333333333332	120	Negative	NA	Positive	0	Asian Non-Latina	2.981132076	Ineligible - use of hormonal contraception or IUD	Ineligible - use of hormonal contraception or IUD	Ineligible - use of hormonal contraception or IUD	IFN_a	1.345	3440	IFNA2	Below	NA	0.42760617278189944	Unpublished	Sponge	Luminex (or other bead-based)	Days since LMP
Lieberman-2008	1528	1528_Visit5	5	Follicular	Follicular	8	Pills	Negative	Negative	Negative	Negative	Negative	Negative	Negative	5+	Negative	Hemastix	20.251882272416154	15.5	1	Negative	NA	Positive	0	Black Non-Latina	5.565217391	Ineligible - use of hormonal contraception or IUD	Ineligible - use of hormonal contraception or IUD	Ineligible - use of hormonal contraception or IUD	IFN_a	1.345	3440	IFNA2	Below	NA	0.42760617278189944	Unpublished	Sponge	Luminex (or other bead-based)	Days since LMP
Lieberman-2008	1537	1537_Visit5	5	Follicular	Periovulatory	10	None	Negative	Negative	Negative	Negative	Negative	Negative	Negative	5+	Positive	Hemastix	18.754277891854894	15.25	14	Negative	Negative	Negative	NA	White Non-Latina	2.544117647	Eligible	Eligible	Eligible	IFN_a	1.345	3440	IFNA2	Below	NA	0.42760617278189944	Unpublished	Sponge	Luminex (or other bead-based)	Days since LMP
Lieberman-2008	1540	1540_Visit5	5	Other	Luteal	30	Pills	Negative	Negative	Negative	Negative	Negative	NA	Negative	0-5	Positive	Hemastix	18.247775496235455	15.666666666666666	4	Negative	Negative	Negative	0	Asian Non-Latina	6.833333	Ineligible - use of hormonal contraception or IUD	Ineligible - use of hormonal contraception or IUD	Ineligible - use of hormonal contraception or IUD	IFN_a	1.345	3440	IFNA2	Below	NA	0.42760617278189944	Unpublished	Sponge	Luminex (or other bead-based)	Days since LMP
Lieberman-2008	1547	1547_Visit4	4	Luteal	Luteal	19	Pills	Negative	Negative	Negative	Negative	Negative	Negative	Negative	5+	Negative	Hemastix	17.097878165639973	15	40	Negative	Negative	Positive	1	White Non-Latina	6.833333333	Ineligible - use of hormonal contraception or IUD	Ineligible - use of hormonal contraception or IUD	Ineligible - use of hormonal contraception or IUD	IFN_a	1.345	3440	IFNA2	Below	NA	0.42760617278189944	Unpublished	Sponge	Luminex (or other bead-based)	Days since LMP
Lieberman-2008	1549	1549_Visit5	5	Other	Periovulatory	17	Pills	Negative	Negative	Negative	Negative	Negative	Negative	Negative	0-5	Negative	Hemastix	19.32101300479124	17.5	1	Negative	Negative	Positive	5	White Non-Latina	4.75	Ineligible - use of hormonal contraception or IUD	Ineligible - use of hormonal contraception or IUD	Ineligible - use of hormonal contraception or IUD	IFN_a	14.46	3440	IFNA2	In	NA	3.853995647176393	Unpublished	Sponge	Luminex (or other bead-based)	Days since LMP
Lieberman-2008	1554	1554_Visit4	4	Follicular	Follicular	5	None	Negative	Negative	Negative	Negative	Negative	Negative	Negative	5+	Negative	Hemastix	16.136892539356605	14	11	Negative	NA	Negative	NA	White Non-Latina	14.125	Eligible	Eligible	Eligible	IFN_a	1.345	3440	IFNA2	Below	NA	0.42760617278189944	Unpublished	Sponge	Luminex (or other bead-based)	Days since LMP
Lieberman-2008	1560	1560_Visit5	5	Other	Periovulatory	17	Pills	Negative	Negative	Negative	Negative	Negative	Negative	Negative	0-5	Positive	Hemastix	18.302532511978097	15.5	1	Negative	Negative	Positive	0	UK Latina	14.125	Ineligible - use of hormonal contraception or IUD	Ineligible - use of hormonal contraception or IUD	Ineligible - use of hormonal contraception or IUD	IFN_a	5.98	3440	IFNA2	In	NA	2.5801454844233804	Unpublished	Sponge	Luminex (or other bead-based)	Days since LMP
Lieberman-2008	1600	1600_Visit6	6	Other		NA	Pills	Negative	Negative	Negative	Negative	Negative	Negative	Negative	5+	Positive	Hemastix	22.8145106091718	18.166666666666668	1	Negative	NA	Negative	NA	Black Non-Latina	9.076923077	Ineligible - no menstrual cycle information	Ineligible - no menstrual cycle information	Ineligible - no menstrual cycle information	IFN_a	1.345	3440	IFNA2	Below	NA	0.42760617278189944	Unpublished	Sponge	Luminex (or other bead-based)	Days since LMP
Lieberman-2008	1614	1614_Visit6	6	Other	Periovulatory	17	None	Negative	Negative	Negative	Negative	Negative	Negative	Negative	0-5	Negative	Hemastix	23.71526351813826	18.75	14	Negative	Negative	Negative	NA	White Non-Latina	9.076923077	Eligible	Ineligible - days since LMP outside of allowed windows	Ineligible - days since LMP outside of allowed windows	IFN_a	1.345	3440	IFNA2	Below	NA	0.42760617278189944	Unpublished	Sponge	Luminex (or other bead-based)	Days since LMP
Lieberman-2008	1621	1621_Visit5	5	Other	Luteal	27	None	Negative	Negative	Negative	Negative	Negative	Negative	Negative	5+	Positive	Hemastix	20.919917864476385	18.166666666666668	4	Negative	Negative	Negative	NA	Mixed	5.565217391	Eligible	Ineligible - days since LMP outside of allowed windows	Ineligible - days since LMP outside of allowed windows	IFN_a	5.98	3440	IFNA2	In	NA	2.5801454844233804	Unpublished	Sponge	Luminex (or other bead-based)	Days since LMP
Lieberman-2008	1622	1622_Visit6	6	Follicular	Periovulatory	10	None	Negative	Negative	Negative	Negative	Negative	Negative	Negative	5+	Positive	Hemastix	21.530458590006845	18.5	24	Negative	Negative	Negative	NA	White Non-Latina	6.833333333	Eligible	Eligible	Eligible	IFN_a	20.82	3440	IFNA2	In	NA	4.379898163524692	Unpublished	Sponge	Luminex (or other bead-based)	Days since LMP
Lieberman-2008	1628	1628_Visit6	6	Luteal	Luteal	23	Pills	Negative	Negative	Negative	Negative	Negative	Negative	Negative	0-5	Negative	Hemastix	20.99110198494182	16	6	Negative	Negative	Negative	NA	Asian Non-Latina	9.076923077	Ineligible - use of hormonal contraception or IUD	Ineligible - use of hormonal contraception or IUD	Ineligible - use of hormonal contraception or IUD	IFN_a	2.69	3440	IFNA2	In	NA	1.4276061727818994	Unpublished	Sponge	Luminex (or other bead-based)	Days since LMP
Lieberman-2008	1634	1634_Visit5	5	Luteal	Luteal	24	Pills	Negative	Negative	Negative	Negative	Negative	Negative	Negative	5+	Negative	Hemastix	22.21492128678987	19.583333333333332	17	Negative	Negative	Positive	0	White Non-Latina	14.125	Ineligible - use of hormonal contraception or IUD	Ineligible - use of hormonal contraception or IUD	Ineligible - use of hormonal contraception or IUD	IFN_a	5.98	3440	IFNA2	In	NA	2.5801454844233804	Unpublished	Sponge	Luminex (or other bead-based)	Days since LMP
Lieberman-2008	1636	1636_Visit5	5	Other	Periovulatory	15	Pills	Negative	Negative	Negative	Negative	Negative	Negative	Negative	0-5	Positive	Hemastix	19.77549623545517	15.5	61	Negative	Negative	Negative	NA	White Non-Latina	14.125	Ineligible - use of hormonal contraception or IUD	Ineligible - use of hormonal contraception or IUD	Ineligible - use of hormonal contraception or IUD	IFN_a	1.345	3440	IFNA2	Below	NA	0.42760617278189944	Unpublished	Sponge	Luminex (or other bead-based)	Days since LMP
Lieberman-2008	1639	1639_Visit5	5	Other	Periovulatory	16	Pills	Negative	Negative	Negative	Negative	Negative	Negative	Negative	0-5	Positive	Hemastix	20.386036960985628	16	1	Negative	Negative	Negative	NA	Asian Non-Latina	9.076923077	Ineligible - use of hormonal contraception or IUD	Ineligible - use of hormonal contraception or IUD	Ineligible - use of hormonal contraception or IUD	IFN_a	1.345	3440	IFNA2	Below	NA	0.42760617278189944	Unpublished	Sponge	Luminex (or other bead-based)	Days since LMP
Lieberman-2008	1641	1641_Visit5	5	Other	Periovulatory	16	Pills	Negative	Negative	Negative	Negative	Negative	Negative	Negative	0-5	Positive	Hemastix	20.00273785078713	17.5	2	Negative	Negative	Positive	0	Asian Non-Latina	6.833333333	Ineligible - use of hormonal contraception or IUD	Ineligible - use of hormonal contraception or IUD	Ineligible - use of hormonal contraception or IUD	IFN_a	1.345	3440	IFNA2	Below	NA	0.42760617278189944	Unpublished	Sponge	Luminex (or other bead-based)	Days since LMP
Lieberman-2008	1642	1642_Visit4	4	Other	Periovulatory	16	Pills	Negative	Negative	Negative	Negative	Negative	Negative	Negative	0-5	Negative	Hemastix	19.928815879534564	15.5	2	Negative	Negative	Negative	0	White Non-Latina	9.076923077	Ineligible - use of hormonal contraception or IUD	Ineligible - use of hormonal contraception or IUD	Ineligible - use of hormonal contraception or IUD	IFN_a	1.345	3440	IFNA2	Below	NA	0.42760617278189944	Unpublished	Sponge	Luminex (or other bead-based)	Days since LMP
Lieberman-2008	1644	1644_Visit5	5	Luteal	Luteal	19	Pills	Negative	Negative	Negative	Negative	Negative	Negative	Positive	0-5	Positive	Hemastix	20.758384668035593	18	20	Negative	Negative	Negative	NA	UK Latina	9.076923077	Ineligible - use of hormonal contraception or IUD	Ineligible - use of hormonal contraception or IUD	Ineligible - use of hormonal contraception or IUD	IFN_a	1.345	3440	IFNA2	Below	NA	0.42760617278189944	Unpublished	Sponge	Luminex (or other bead-based)	Days since LMP
Lieberman-2008	1118	1118_Visit9	9	Other	Periovulatory	15	Pills	Negative	Negative	Negative	Negative	Negative	NA	Negative	0-5	Negative	Hemastix	19.592060232717316	15	1	Negative	Negative	Positive	3	White Latina	14.125	Ineligible - use of hormonal contraception or IUD	Ineligible - use of hormonal contraception or IUD	Ineligible - use of hormonal contraception or IUD	IFN_g	0.42374999999999996	3458	IFNG	In	NA	-1.238714726638381	Published	Sponge	Luminex (or other bead-based)	Days since LMP
Lieberman-2008	1120	1120_Visit9	9	Other	Irregular	55	None	Negative	Negative	Negative	Negative	Negative	NA	Negative	0-5	Positive	Hemastix	15.748117727583846	12.916666666666666	5	Negative	Negative	Positive	5	Mixed	3.1875	Ineligible - irregular or no menstruation	Ineligible - irregular or no menstruation	Ineligible - irregular or no menstruation	IFN_g	26.360625	3458	IFNG	In	NA	4.7203126713680454	Published	Sponge	Luminex (or other bead-based)	Days since LMP
Lieberman-2008	1123	1123_Visit9	9	Other	Periovulatory	15	Pills	Negative	Negative	Positive	Negative	Negative	NA	Positive	5+	Positive	Hemastix	19.567419575633128	16.666666666666668	5	Negative	Negative	Negative	NA	Asian Non-Latina	6.833333333	Ineligible - use of hormonal contraception or IUD	Ineligible - use of hormonal contraception or IUD	Ineligible - use of hormonal contraception or IUD	IFN_g	6.96999999966	3458	IFNG	In	NA	2.801158656023323	Published	Sponge	Luminex (or other bead-based)	Days since LMP
Lieberman-2008	1128	1128_Visit9	9	Luteal	Luteal	20	Pills	Negative	Negative	Negative	Negative	Negative	Negative	Negative	0-5	Negative	Hemastix	19.802874743326488	17.166666666666668	1	Negative	Negative	Positive	1	White Non-Latina	3.441860465	Ineligible - use of hormonal contraception or IUD	Ineligible - use of hormonal contraception or IUD	Ineligible - use of hormonal contraception or IUD	IFN_g	3.13209302315	3458	IFNG	In	NA	1.6471270613020836	Published	Sponge	Luminex (or other bead-based)	Days since LMP
Lieberman-2008	1133	1133_Visit8	8	Other	Irregular	39	Pills	Negative	Negative	Negative	Negative	Negative	Negative	Negative	5+	Negative	Hemastix	20	15.75	3	Negative	Negative	Positive	10	Native Latina	4.75	Ineligible - use of hormonal contraception or IUD	Ineligible - use of hormonal contraception or IUD	Ineligible - use of hormonal contraception or IUD	IFN_g	39.852500000000006	3458	IFNG	In	NA	5.316598324108684	Published	Sponge	Luminex (or other bead-based)	Days since LMP
Lieberman-2008	1165	1165_Visit7	7	Other	Irregular	49	Pills	Negative	Negative	Negative	Negative	Negative	Negative	Negative	5+	Positive	Hemastix	19.679671457905545	15.166666666666666	6	Negative	Negative	Positive	7	White Latina	6.833333333	Ineligible - use of hormonal contraception or IUD	Ineligible - use of hormonal contraception or IUD	Ineligible - use of hormonal contraception or IUD	IFN_g	0.20499999999	3458	IFNG	In	NA	-2.2863041852270163	Published	Sponge	Luminex (or other bead-based)	Days since LMP
Lieberman-2008	1178	1178_Visit6	6	Luteal	Luteal	23	None	Negative	Negative	Negative	Negative	Negative	Negative	Negative	0-5	Positive	Hemastix	17.453798767967147	15.083333333333334	256	Negative	Negative	Positive	1	Asian Non-Latina	4.181818	Eligible	Eligible	Eligible	IFN_g	1.0872726799999999	3458	IFNG	In	NA	0.12071380306021022	Published	Sponge	Luminex (or other bead-based)	Days since LMP
Lieberman-2008	1180	1180_Visit7	7	Other	Follicular	3	None	Negative	Negative	Negative	Negative	Negative	Negative	Positive	5+	Positive	Hemastix	21.045859000684462	15.583333333333334	45	Negative	Negative	Positive	20	White Latina	9.076923077	Eligible	Ineligible - days since LMP outside of allowed windows	Ineligible - days since LMP outside of allowed windows	IFN_g	2.36000000002	3458	IFNG	In	NA	1.2387868595993428	Published	Sponge	Luminex (or other bead-based)	Days since LMP
Lieberman-2008	1182	1182_Visit7	7	Other	Periovulatory	14	Pills	Negative	Negative	Negative	Negative	Negative	Negative	Negative	0-5	Positive	Hemastix	19.014373716632445	14.5	4	Negative	Negative	Negative	NA	UK Latina	4.75	Ineligible - use of hormonal contraception or IUD	Ineligible - use of hormonal contraception or IUD	Ineligible - use of hormonal contraception or IUD	IFN_g	4.845	3458	IFNG	In	NA	2.2764966656403565	Published	Sponge	Luminex (or other bead-based)	Days since LMP
Lieberman-2008	1190	1190_Visit7	7	Other	Irregular	134	DMPA	Negative	Negative	Negative	Negative	Negative	Negative	Negative	0-5	Negative	Hemastix	17.34154688569473	14.583333333333334	7	Negative	Negative	Positive	0	White Non-Latina	6.833333333	Ineligible - use of hormonal contraception or IUD	Ineligible - use of hormonal contraception or IUD	Ineligible - use of hormonal contraception or IUD	IFN_g	6.96999999966	3458	IFNG	In	NA	2.801158656023323	Published	Sponge	Luminex (or other bead-based)	Days since LMP
Lieberman-2008	1191	1191_Visit6	6	Other	Irregular	318	None	Negative	Negative	Negative	Negative	Negative	Negative	Negative	5+	Negative	Hemastix	19.665982203969882	13.166666666666666	40	Negative	Negative	Positive	6	Black Non-Latina	2.810344828	Ineligible - irregular or no menstruation	Ineligible - irregular or no menstruation	Ineligible - irregular or no menstruation	IFN_g	0.08431034484	3458	IFNG	In	NA	-3.568146529737642	Published	Sponge	Luminex (or other bead-based)	Days since LMP
Lieberman-2008	1198	1198_Visit6	6	Other	Periovulatory	13	DMPA	Negative	Negative	Negative	Negative	Negative	Negative	Negative	5+	Positive	Hemastix	18.792607802874745	13.5	1	Negative	Negative	Positive	8	White Non-Latina	14.125	Ineligible - use of hormonal contraception or IUD	Ineligible - use of hormonal contraception or IUD	Ineligible - use of hormonal contraception or IUD	IFN_g	0.42374999999999996	3458	IFNG	In	NA	-1.238714726638381	Published	Sponge	Luminex (or other bead-based)	Days since LMP
Lieberman-2008	1198	1198_Visit7	7	Follicular	Follicular	8	DMPA	Negative	Negative	Negative	Negative	Negative	Negative	Negative	0-5	Positive	Hemastix	19.123887748117728	NA	2	Negative	NA	Positive	10	White Non-Latina	14.125	Ineligible - use of hormonal contraception or IUD	Ineligible - use of hormonal contraception or IUD	Ineligible - use of hormonal contraception or IUD	IFN_g	6.92125	3458	IFNG	In	NA	2.7910326167556714	Published	Sponge	Luminex (or other bead-based)	Days since LMP
Lieberman-2008	1209	1209_Visit7	7	Luteal	Luteal	21	Pills	Negative	Negative	Negative	Negative	Negative	Negative	Negative	0-5	Positive	Hemastix	23.956194387405887	15.916666666666666	4	Negative	Negative	Positive	0	UK Latina	5.565217391	Ineligible - use of hormonal contraception or IUD	Ineligible - use of hormonal contraception or IUD	Ineligible - use of hormonal contraception or IUD	IFN_g	2.72695652159	3458	IFNG	In	NA	1.4472916982045734	Published	Sponge	Luminex (or other bead-based)	Days since LMP
Lieberman-2008	1220	1220_Visit9	9	Other	Periovulatory	15	Pills	Negative	Negative	Negative	Negative	Negative	Negative	Negative	0-5	Negative	Hemastix	24.35318275154004	16.833333333333332	2	Negative	Negative	Positive	0	White Non-Latina	14.125	Ineligible - use of hormonal contraception or IUD	Ineligible - use of hormonal contraception or IUD	Ineligible - use of hormonal contraception or IUD	IFN_g	0.42374999999999996	3458	IFNG	In	NA	-1.238714726638381	Published	Sponge	Luminex (or other bead-based)	Days since LMP
Lieberman-2008	1240	1240_Visit7	7	Other	Irregular	48	None	Negative	Negative	Negative	Negative	Negative	Negative	Negative	0-5	Negative	Hemastix	21.801505817932924	17.666666666666668	120	Negative	Negative	Positive	5	Asian Non-Latina	9.076923077	Ineligible - irregular or no menstruation	Ineligible - irregular or no menstruation	Ineligible - irregular or no menstruation	IFN_g	7.35230769237	3458	IFNG	In	NA	2.8781971443428755	Published	Sponge	Luminex (or other bead-based)	Days since LMP
Lieberman-2008	1287	1287_Visit8	8	Other	Luteal	27	Pills	Negative	Negative	Negative	Negative	Negative	Negative	Negative	5+	Positive	Hemastix	22.04243668720055	16.333333333333332	1	Negative	Negative	Negative	NA	Asian Latina	9.076923077	Ineligible - use of hormonal contraception or IUD	Ineligible - use of hormonal contraception or IUD	Ineligible - use of hormonal contraception or IUD	IFN_g	2.36000000002	3458	IFNG	In	NA	1.2387868595993428	Published	Sponge	Luminex (or other bead-based)	Days since LMP
Lieberman-2008	1294	1294_Visit7	7	Other	Irregular	242	Pills	Negative	Negative	Negative	Negative	Negative	Negative	Negative	0-5	Positive	Hemastix	20.7419575633128	16.583333333333332	3	Negative	Negative	Positive	0	White Non-Latina	9.076923077	Ineligible - use of hormonal contraception or IUD	Ineligible - use of hormonal contraception or IUD	Ineligible - use of hormonal contraception or IUD	IFN_g	8.26000000007	3458	IFNG	In	NA	3.046141781656947	Published	Sponge	Luminex (or other bead-based)	Days since LMP
Lieberman-2008	1308	1308_Visit7	7	Other		NA	None	Negative	Negative	Negative	Negative	Negative	Negative	Negative	5+	Positive	Hemastix	17.57700205338809	14.416666666666666	NA	NA	NA	NA	NA	UK Latina	5.565217391	Ineligible - no menstrual cycle information	Ineligible - no menstrual cycle information	Ineligible - no menstrual cycle information	IFN_g	4.06260869543	3458	IFNG	In	NA	2.0224064129693824	Published	Sponge	Luminex (or other bead-based)	Days since LMP
Lieberman-2008	1312	1312_Visit6	6	Other		NA	None	Negative	Negative	Negative	Negative	Negative	Negative	Negative	5+	Negative	Hemastix	18.324435318275153	14.25	NA	NA	NA	NA	NA	White Non-Latina	14.125	Ineligible - no menstrual cycle information	Ineligible - no menstrual cycle information	Ineligible - no menstrual cycle information	IFN_g	3.6725000000000003	3458	IFNG	In	NA	1.8767624907815552	Published	Sponge	Luminex (or other bead-based)	Days since LMP
Lieberman-2008	1314	1314_Visit6	6	Other	Irregular	227	None	Negative	Negative	Negative	Negative	Negative	Negative	Negative	0-5	Positive	Hemastix	18.510609171800137	14.583333333333334	1	Negative	Negative	Positive	0	Black Non-Latina	3.1875	Ineligible - irregular or no menstruation	Ineligible - irregular or no menstruation	Ineligible - irregular or no menstruation	IFN_g	26.743125000000003	3458	IFNG	In	NA	4.741096152636595	Published	Sponge	Luminex (or other bead-based)	Days since LMP
Lieberman-2008	1314	1314_Visit7	7	Other	Periovulatory	17	Pills	Negative	Negative	Negative	Negative	Negative	Negative	Negative	0-5	Positive	Hemastix	18.83915126625599	NA	1	Negative	Negative	Positive	4		6.833333333	Ineligible - use of hormonal contraception or IUD	Ineligible - use of hormonal contraception or IUD	Ineligible - use of hormonal contraception or IUD	IFN_g	0.20499999999	3458	IFNG	In	NA	-2.2863041852270163	Published	Sponge	Luminex (or other bead-based)	Days since LMP
Lieberman-2008	1315	1315_Visit6	6	Other	Irregular	333	None	Negative	Positive	Negative	Negative	Negative	Negative	Negative	5+	Positive	Hemastix	19.42778918548939	12.5	3	Negative	Negative	Positive	0	White Non-Latina	2.981132076	Ineligible - pregnant	Ineligible - pregnant	Ineligible - pregnant	IFN_g	1.4607547172400002	3458	IFNG	In	NA	0.5467139482100549	Published	Sponge	Luminex (or other bead-based)	Days since LMP
Lieberman-2008	1315	1315_Visit7	7	Other	Irregular	69	None	Negative	Negative	Negative	Negative	Negative	Negative	Negative	5+	Negative	Hemastix	19.756331279945243	NA	25	Negative	Negative	Negative	NA		4.75	Ineligible - irregular or no menstruation	Ineligible - irregular or no menstruation	Ineligible - irregular or no menstruation	IFN_g	0.1425	3458	IFNG	In	NA	-2.810966175609983	Published	Sponge	Luminex (or other bead-based)	Days since LMP
Lieberman-2008	1334	1334_Visit6	6	Follicular	Follicular	6	Pills	Negative	Negative	Negative	Negative	Negative	Negative	Positive	0-5	Negative	Hemastix	18.130047912388775	15.5	120	Negative	NA	Negative	NA	Asian Non-Latina	3.1875	Ineligible - use of hormonal contraception or IUD	Ineligible - use of hormonal contraception or IUD	Ineligible - use of hormonal contraception or IUD	IFN_g	26.743125000000003	3458	IFNG	In	NA	4.741096152636595	Published	Sponge	Luminex (or other bead-based)	Days since LMP
Lieberman-2008	1345	1345_Visit5	5	Luteal	Luteal	21	Pills	Negative	Negative	Negative	Negative	Negative	Negative	Negative	5+	Negative	Hemastix	19.567419575633128	17.5	45	Negative	Negative	Positive	2	UK Latina	9.076923077	Ineligible - use of hormonal contraception or IUD	Ineligible - use of hormonal contraception or IUD	Ineligible - use of hormonal contraception or IUD	IFN_g	2.36000000002	3458	IFNG	In	NA	1.2387868595993428	Published	Sponge	Luminex (or other bead-based)	Days since LMP
Lieberman-2008	1346	1346_Visit6	6	Follicular	Periovulatory	12	None	Negative	Negative	Negative	Negative	Negative	Negative	Negative	0-5	Positive	Hemastix	20.292950034223136	15.916666666666666	46	Negative	Negative	Negative	NA	White Non-Latina	6.833333333	Eligible	Eligible	Eligible	IFN_g	5.53499999973	3458	IFNG	In	NA	2.4685833169364524	Published	Sponge	Luminex (or other bead-based)	Days since LMP
Lieberman-2008	1353	1353_Visit6	6	Other	Irregular	56	Pills	Negative	Negative	Negative	Negative	Negative	Negative	Negative	0-5	Negative	Hemastix	20.45722108145106	15.454545454545455	1	Negative	Negative	Positive	10	White Non-Latina	4.75	Ineligible - use of hormonal contraception or IUD	Ineligible - use of hormonal contraception or IUD	Ineligible - use of hormonal contraception or IUD	IFN_g	1.235	3458	IFNG	In	NA	0.3045110418099531	Published	Sponge	Luminex (or other bead-based)	Days since LMP
Lieberman-2008	1366	1366_Visit6	6	Luteal	Luteal	19	None	Negative	Negative	Negative	Negative	Negative	Negative	Negative	5+	Positive	Hemastix	19.638603696098563	13.416666666666666	5	Negative	Negative	Negative	NA	Asian Non-Latina	9.076923077	Eligible	Eligible	Eligible	IFN_g	0.04215517242	3458	IFNG	Below	NA	-4.568146529737642	Published	Sponge	Luminex (or other bead-based)	Days since LMP
Lieberman-2008	1385	1385_Visit5	5	Follicular	Follicular	7	Pills	Negative	Negative	Negative	Negative	Negative	Negative	Negative	0-5	Negative	Hemastix	18.633812457221083	16.166666666666668	86	Negative	NA	Positive	0	Asian Non-Latina	14.125	Ineligible - use of hormonal contraception or IUD	Ineligible - use of hormonal contraception or IUD	Ineligible - use of hormonal contraception or IUD	IFN_g	0.42374999999999996	3458	IFNG	In	NA	-1.238714726638381	Published	Sponge	Luminex (or other bead-based)	Days since LMP
Lieberman-2008	1388	1388_Visit5	5	Luteal	Luteal	20	Pills	Negative	Negative	Negative	Negative	Negative	Negative	Negative	0-5	Positive	Hemastix	17.749486652977414	15	4	Negative	Negative	Negative	NA	UK Latina	2.981132076	Ineligible - use of hormonal contraception or IUD	Ineligible - use of hormonal contraception or IUD	Ineligible - use of hormonal contraception or IUD	IFN_g	25.01169811764	3458	IFNG	In	NA	4.6445311045346696	Published	Sponge	Luminex (or other bead-based)	Days since LMP
Lieberman-2008	1389	1389_Visit6	6	Other	Irregular	74	Pills	Negative	Negative	Negative	Negative	Negative	Negative	Negative	0-5	Positive	Hemastix	18.64476386036961	14.083333333333334	120	Negative	Negative	Negative	NA	Black Non-Latina	14.125	Ineligible - use of hormonal contraception or IUD	Ineligible - use of hormonal contraception or IUD	Ineligible - use of hormonal contraception or IUD	IFN_g	3.6725000000000003	3458	IFNG	In	NA	1.8767624907815552	Published	Sponge	Luminex (or other bead-based)	Days since LMP
Lieberman-2008	1397	1397_Visit5	5	Other	Irregular	33	Pills	Negative	Negative	Negative	Negative	Negative	Negative	Negative	0-5	Positive	Hemastix	19.10198494182067	13.5	2	Negative	Negative	Negative	NA	UK Latina	6.833333333	Ineligible - use of hormonal contraception or IUD	Ineligible - use of hormonal contraception or IUD	Ineligible - use of hormonal contraception or IUD	IFN_g	56.51166666390999	3458	IFNG	In	NA	5.820476833223102	Published	Sponge	Luminex (or other bead-based)	Days since LMP
Lieberman-2008	1403	1403_Visit7	7	Luteal	Luteal	24	Pills	Negative	Negative	Negative	Negative	Negative	Negative	Negative	0-5	Positive	Hemastix	21.048596851471594	15.916666666666666	2	Negative	Negative	Negative	NA	UK Latina	9.076923077	Ineligible - use of hormonal contraception or IUD	Ineligible - use of hormonal contraception or IUD	Ineligible - use of hormonal contraception or IUD	IFN_g	2.36000000002	3458	IFNG	In	NA	1.2387868595993428	Published	Sponge	Luminex (or other bead-based)	Days since LMP
Lieberman-2008	1420	1420_Visit6	6	Other	Irregular	46	Pills	Negative	Negative	Negative	Negative	Negative	Negative	Negative	0-5	Positive	Hemastix	20.876112251882272	17.916666666666668	41	Negative	Negative	Negative	NA	Native Latina	14.125	Ineligible - use of hormonal contraception or IUD	Ineligible - use of hormonal contraception or IUD	Ineligible - use of hormonal contraception or IUD	IFN_g	10.31125	3458	IFNG	In	NA	3.36614733152048	Published	Sponge	Luminex (or other bead-based)	Days since LMP
Lieberman-2008	1435	1435_Visit6	6	Other	Periovulatory	15	None	Negative	Negative	Negative	Negative	Negative	Negative	Negative	0-5	Negative	Hemastix	22.132785763175907	18.5	120	Negative	Negative	Negative	NA	Asian Non-Latina	2.981132076	Eligible	Ineligible - days since LMP outside of allowed windows	Ineligible - days since LMP outside of allowed windows	IFN_g	2.17622641548	3458	IFNG	In	NA	1.1218286629748637	Published	Sponge	Luminex (or other bead-based)	Days since LMP
Lieberman-2008	1445	1445_Visit7	7	Luteal	Luteal	24	None	Negative	Negative	Negative	Negative	Negative	Negative	Positive	0-5	Positive	Hemastix	23.359342915811087	16.666666666666668	120	Negative	Negative	Negative	NA	Asian Non-Latina	14.125	Eligible	Eligible	Eligible	IFN_g	10.31125	3458	IFNG	In	NA	3.36614733152048	Published	Sponge	Luminex (or other bead-based)	Days since LMP
Lieberman-2008	1452	1452_Visit6	6	Other		NA	Pills	Negative	Negative	Negative	Negative	Negative	Negative	Negative	0-5	Positive	Hemastix	22.882956878850102	17.666666666666668	25	Negative	NA	Negative	NA	Asian Latina	5.565217391	Ineligible - no menstrual cycle information	Ineligible - no menstrual cycle information	Ineligible - no menstrual cycle information	IFN_g	1.44695652166	3458	IFNG	In	NA	0.5330215722304572	Published	Sponge	Luminex (or other bead-based)	Days since LMP
Lieberman-2008	1468	1468_Visit6	6	Other	Irregular	158	Pills	Negative	Negative	Negative	Negative	Negative	Negative	Negative	0-5	Positive	Hemastix	19.958932238193018	16	154	Negative	Negative	Positive	1	White Non-Latina	5.565217	Ineligible - use of hormonal contraception or IUD	Ineligible - use of hormonal contraception or IUD	Ineligible - use of hormonal contraception or IUD	IFN_g	1.44695642	3458	IFNG	In	NA	0.533021470869856	Published	Sponge	Luminex (or other bead-based)	Days since LMP
Lieberman-2008	1473	1473_Visit5	5	Follicular	Periovulatory	10	Pills	Negative	Negative	Negative	Negative	Negative	Negative	Negative	0-5	Positive	Hemastix	20.733744010951405	17.5	1	Negative	Negative	Positive	3	UK Latina	5.565217391	Ineligible - use of hormonal contraception or IUD	Ineligible - use of hormonal contraception or IUD	Ineligible - use of hormonal contraception or IUD	IFN_g	0.16695652173	3458	IFNG	In	NA	-2.5824556451894787	Published	Sponge	Luminex (or other bead-based)	Days since LMP
Lieberman-2008	1474	1474_Visit5	5	Follicular	Follicular	8	None	Negative	Negative	Negative	Negative	Negative	Negative	Negative	0-5	Positive	Hemastix	22.17659137577002	16	61	Negative	Negative	Positive	0	White Non-Latina	9.076923077	Eligible	Eligible	Eligible	IFN_g	9.25846153854	3458	IFNG	In	NA	3.2107724834297464	Published	Sponge	Luminex (or other bead-based)	Days since LMP
Lieberman-2008	1478	1478_Visit4	4	Other	Irregular	54	DMPA	Negative	Negative	Negative	Negative	Negative	Negative	Negative	0-5	Negative	Hemastix	20.89801505817933	18.5	114	Negative	Negative	Negative	0	UK Latina	14.125	Ineligible - use of hormonal contraception or IUD	Ineligible - use of hormonal contraception or IUD	Ineligible - use of hormonal contraception or IUD	IFN_g	3.6725000000000003	3458	IFNG	In	NA	1.8767624907815552	Published	Sponge	Luminex (or other bead-based)	Days since LMP
Lieberman-2008	1481	1481_Visit6	6	Other	Luteal	27	None	Negative	Negative	Negative	Negative	Negative	Negative	Negative	5+	Negative	Hemastix	22.981519507186857	18	120	Negative	Negative	Negative	NA	Asian Non-Latina	4.181818182	Eligible	Ineligible - days since LMP outside of allowed windows	Ineligible - days since LMP outside of allowed windows	IFN_g	1.08727272732	3458	IFNG	In	NA	0.12071386584880898	Published	Sponge	Luminex (or other bead-based)	Days since LMP
Lieberman-2008	1485	1485_Visit6	6	Follicular	Follicular	6	Pills	Negative	Negative	Negative	Negative	Negative	Negative	Negative	5+	Negative	Hemastix	20.802190280629706	18.083333333333332	49	Negative	Negative	Positive	0	White Non-Latina	9.076923077	Ineligible - use of hormonal contraception or IUD	Ineligible - use of hormonal contraception or IUD	Ineligible - use of hormonal contraception or IUD	IFN_g	2.36000000002	3458	IFNG	In	NA	1.2387868595993428	Published	Sponge	Luminex (or other bead-based)	Days since LMP
Lieberman-2008	1487	1487_Visit6	6	Other		NA	None	NA	NA	NA	NA	NA	NA	NA	NA	Positive	Hemastix	NA	NA	NA	NA	NA	NA	NA		14.125	Ineligible - no menstrual cycle information	Ineligible - no menstrual cycle information	Ineligible - no menstrual cycle information	IFN_g	6.92125	3458	IFNG	In	NA	2.7910326167556714	Published	Sponge	Luminex (or other bead-based)	Days since LMP
Lieberman-2008	1490	1490_Visit6	6	Follicular	Follicular	7	Pills	Negative	Negative	Negative	Negative	Negative	Negative	Negative	0-5	Positive	Hemastix	20.484599589322382	16.833333333333332	14	Negative	Negative	Negative	NA	UK Latina	9.076923077	Ineligible - use of hormonal contraception or IUD	Ineligible - use of hormonal contraception or IUD	Ineligible - use of hormonal contraception or IUD	IFN_g	4.44769230773	3458	IFNG	In	NA	2.1530569855734587	Published	Sponge	Luminex (or other bead-based)	Days since LMP
Lieberman-2008	1491	1491_Visit5	5	Other	Irregular	265	Pills	Negative	Negative	Negative	Negative	Negative	Negative	Negative	0-5	Positive	Hemastix	20.87337440109514	18.5	8	Negative	Negative	Positive	0	White Latina	6.833333333	Ineligible - use of hormonal contraception or IUD	Ineligible - use of hormonal contraception or IUD	Ineligible - use of hormonal contraception or IUD	IFN_g	1.77666666658	3458	IFNG	In	NA	0.8291730321929196	Published	Sponge	Luminex (or other bead-based)	Days since LMP
Lieberman-2008	1497	1497_Visit5	5	Follicular	Follicular	7	Pills	Negative	Negative	Negative	Negative	Negative	Negative	Negative	0-5	Positive	Hemastix	22.39561943874059	18.5	1	Negative	NA	Positive	0	Asian Non-Latina	9.076923077	Ineligible - use of hormonal contraception or IUD	Ineligible - use of hormonal contraception or IUD	Ineligible - use of hormonal contraception or IUD	IFN_g	2.36000000002	3458	IFNG	In	NA	1.2387868595993428	Published	Sponge	Luminex (or other bead-based)	Days since LMP
Lieberman-2008	1503	1503_Visit5	5	Other		NA	Pills	Negative	Negative	Negative	Negative	Negative	Negative	Positive	0-5	Positive	Hemastix	17.533196440793976	11.5	105	Negative	NA	Positive	0	White Latina	9.076923077	Ineligible - no menstrual cycle information	Ineligible - no menstrual cycle information	Ineligible - no menstrual cycle information	IFN_g	4.44769230773	3458	IFNG	In	NA	2.1530569855734587	Published	Sponge	Luminex (or other bead-based)	Days since LMP
Lieberman-2008	1504	1504_Visit5	5	Other	Irregular	33	None	Negative	Negative	Negative	Negative	Negative	Negative	Negative	0-5	Negative	Hemastix	19.143052703627653	14.916666666666666	0	Negative	Negative	Positive	2	Asian Non-Latina	4.75	Ineligible - irregular or no menstruation	Ineligible - irregular or no menstruation	Ineligible - irregular or no menstruation	IFN_g	0.1425	3458	IFNG	In	NA	-2.810966175609983	Published	Sponge	Luminex (or other bead-based)	Days since LMP
Lieberman-2008	1511	1511_Visit5	5	Other	Periovulatory	14	None	Negative	Negative	Negative	Negative	Negative	Negative	Negative	0-5	Positive	Hemastix	18.535249828884325	12.916666666666666	0	Negative	Negative	Positive	2	White Non-Latina	3.441860465	Eligible	Ineligible - days since LMP outside of allowed windows	Ineligible - days since LMP outside of allowed windows	IFN_g	4.57767441845	3458	IFNG	In	NA	2.194614856604577	Published	Sponge	Luminex (or other bead-based)	Days since LMP
Lieberman-2008	1521	1521_Visit6	6	Other	Periovulatory	17	None	Negative	Negative	Negative	Negative	Negative	Negative	Positive	0-5	Positive	Hemastix	17.859000684462696	15.833333333333334	6	NA	Negative	Negative	NA	UK Latina	14.125	Eligible	Ineligible - days since LMP outside of allowed windows	Ineligible - days since LMP outside of allowed windows	IFN_g	116.81375	3458	IFNG	In	NA	6.868066291811738	Published	Sponge	Luminex (or other bead-based)	Days since LMP
Lieberman-2008	1526	1526_Visit5	5	Other	Irregular	407	DMPA	Negative	Negative	Negative	Negative	Negative	Negative	Negative	5+	Positive	Hemastix	15.082819986310746	13.5	21	Negative	Negative	Negative	0	White Non-Latina	4.75	Ineligible - use of hormonal contraception or IUD	Ineligible - use of hormonal contraception or IUD	Ineligible - use of hormonal contraception or IUD	IFN_g	0.1425	3458	IFNG	In	NA	-2.810966175609983	Published	Sponge	Luminex (or other bead-based)	Days since LMP
Lieberman-2008	1527	1527_Visit4	4	Follicular	Follicular	6	Pills	Negative	Negative	Negative	Negative	Negative	NA	Negative	0-5	Positive	Hemastix	19.917864476386036	17.833333333333332	120	Negative	NA	Positive	0	Asian Non-Latina	2.981132076	Ineligible - use of hormonal contraception or IUD	Ineligible - use of hormonal contraception or IUD	Ineligible - use of hormonal contraception or IUD	IFN_g	0.7750943397600001	3458	IFNG	In	NA	-0.36755617776406113	Published	Sponge	Luminex (or other bead-based)	Days since LMP
Lieberman-2008	1528	1528_Visit5	5	Follicular	Follicular	8	Pills	Negative	Negative	Negative	Negative	Negative	Negative	Negative	5+	Negative	Hemastix	20.251882272416154	15.5	1	Negative	NA	Positive	0	Black Non-Latina	5.565217391	Ineligible - use of hormonal contraception or IUD	Ineligible - use of hormonal contraception or IUD	Ineligible - use of hormonal contraception or IUD	IFN_g	5.0643478258100005	3458	IFNG	In	NA	2.3403764942880616	Published	Sponge	Luminex (or other bead-based)	Days since LMP
Lieberman-2008	1537	1537_Visit5	5	Follicular	Periovulatory	10	None	Negative	Negative	Negative	Negative	Negative	Negative	Negative	5+	Positive	Hemastix	18.754277891854894	15.25	14	Negative	Negative	Negative	NA	White Non-Latina	2.544117647	Eligible	Eligible	Eligible	IFN_g	1.24661764703	3458	IFNG	In	NA	0.3180190406935118	Published	Sponge	Luminex (or other bead-based)	Days since LMP
Lieberman-2008	1540	1540_Visit5	5	Other	Luteal	30	Pills	Negative	Negative	Negative	Negative	Negative	NA	Negative	0-5	Positive	Hemastix	18.247775496235455	15.666666666666666	4	Negative	Negative	Negative	0	Asian Non-Latina	6.833333	Ineligible - use of hormonal contraception or IUD	Ineligible - use of hormonal contraception or IUD	Ineligible - use of hormonal contraception or IUD	IFN_g	59.518330430000006	3458	IFNG	In	NA	5.895262152345698	Published	Sponge	Luminex (or other bead-based)	Days since LMP
Lieberman-2008	1547	1547_Visit4	4	Luteal	Luteal	19	Pills	Negative	Negative	Negative	Negative	Negative	Negative	Negative	5+	Negative	Hemastix	17.097878165639973	15	40	Negative	Negative	Positive	1	White Non-Latina	6.833333333	Ineligible - use of hormonal contraception or IUD	Ineligible - use of hormonal contraception or IUD	Ineligible - use of hormonal contraception or IUD	IFN_g	6.96999999966	3458	IFNG	In	NA	2.801158656023323	Published	Sponge	Luminex (or other bead-based)	Days since LMP
Lieberman-2008	1549	1549_Visit5	5	Other	Periovulatory	17	Pills	Negative	Negative	Negative	Negative	Negative	Negative	Negative	0-5	Negative	Hemastix	19.32101300479124	17.5	1	Negative	Negative	Positive	5	White Non-Latina	4.75	Ineligible - use of hormonal contraception or IUD	Ineligible - use of hormonal contraception or IUD	Ineligible - use of hormonal contraception or IUD	IFN_g	2.3275	3458	IFNG	In	NA	1.2187811677840692	Published	Sponge	Luminex (or other bead-based)	Days since LMP
Lieberman-2008	1554	1554_Visit4	4	Follicular	Follicular	5	None	Negative	Negative	Negative	Negative	Negative	Negative	Negative	5+	Negative	Hemastix	16.136892539356605	14	11	Negative	NA	Negative	NA	White Non-Latina	14.125	Eligible	Eligible	Eligible	IFN_g	3.6725000000000003	3458	IFNG	In	NA	1.8767624907815552	Published	Sponge	Luminex (or other bead-based)	Days since LMP
Lieberman-2008	1560	1560_Visit5	5	Other	Periovulatory	17	Pills	Negative	Negative	Negative	Negative	Negative	Negative	Negative	0-5	Positive	Hemastix	18.302532511978097	15.5	1	Negative	Negative	Positive	0	UK Latina	14.125	Ineligible - use of hormonal contraception or IUD	Ineligible - use of hormonal contraception or IUD	Ineligible - use of hormonal contraception or IUD	IFN_g	6.92125	3458	IFNG	In	NA	2.7910326167556714	Published	Sponge	Luminex (or other bead-based)	Days since LMP
Lieberman-2008	1600	1600_Visit6	6	Other		NA	Pills	Negative	Negative	Negative	Negative	Negative	Negative	Negative	5+	Positive	Hemastix	22.8145106091718	18.166666666666668	1	Negative	NA	Negative	NA	Black Non-Latina	9.076923077	Ineligible - no menstrual cycle information	Ineligible - no menstrual cycle information	Ineligible - no menstrual cycle information	IFN_g	4.44769230773	3458	IFNG	In	NA	2.1530569855734587	Published	Sponge	Luminex (or other bead-based)	Days since LMP
Lieberman-2008	1614	1614_Visit6	6	Other	Periovulatory	17	None	Negative	Negative	Negative	Negative	Negative	Negative	Negative	0-5	Negative	Hemastix	23.71526351813826	18.75	14	Negative	Negative	Negative	NA	White Non-Latina	9.076923077	Eligible	Ineligible - days since LMP outside of allowed windows	Ineligible - days since LMP outside of allowed windows	IFN_g	8.71384615392	3458	IFNG	In	NA	3.123309642179407	Published	Sponge	Luminex (or other bead-based)	Days since LMP
Lieberman-2008	1621	1621_Visit5	5	Other	Luteal	27	None	Negative	Negative	Negative	Negative	Negative	Negative	Negative	5+	Positive	Hemastix	20.919917864476385	18.166666666666668	4	Negative	Negative	Negative	NA	Mixed	5.565217391	Eligible	Ineligible - days since LMP outside of allowed windows	Ineligible - days since LMP outside of allowed windows	IFN_g	0.04215517242	3458	IFNG	Below	NA	-4.568146529737642	Published	Sponge	Luminex (or other bead-based)	Days since LMP
Lieberman-2008	1622	1622_Visit6	6	Follicular	Periovulatory	10	None	Negative	Negative	Negative	Negative	Negative	Negative	Negative	5+	Positive	Hemastix	21.530458590006845	18.5	24	Negative	Negative	Negative	NA	White Non-Latina	6.833333333	Eligible	Eligible	Eligible	IFN_g	3.34833333317	3458	IFNG	In	NA	1.7434431581670355	Published	Sponge	Luminex (or other bead-based)	Days since LMP
Lieberman-2008	1628	1628_Visit6	6	Luteal	Luteal	23	Pills	Negative	Negative	Negative	Negative	Negative	Negative	Negative	0-5	Negative	Hemastix	20.99110198494182	16	6	Negative	Negative	Negative	NA	Asian Non-Latina	9.076923077	Ineligible - use of hormonal contraception or IUD	Ineligible - use of hormonal contraception or IUD	Ineligible - use of hormonal contraception or IUD	IFN_g	4.44769230773	3458	IFNG	In	NA	2.1530569855734587	Published	Sponge	Luminex (or other bead-based)	Days since LMP
Lieberman-2008	1634	1634_Visit5	5	Luteal	Luteal	24	Pills	Negative	Negative	Negative	Negative	Negative	Negative	Negative	5+	Negative	Hemastix	22.21492128678987	19.583333333333332	17	Negative	Negative	Positive	0	White Non-Latina	14.125	Ineligible - use of hormonal contraception or IUD	Ineligible - use of hormonal contraception or IUD	Ineligible - use of hormonal contraception or IUD	IFN_g	0.42374999999999996	3458	IFNG	In	NA	-1.238714726638381	Published	Sponge	Luminex (or other bead-based)	Days since LMP
Lieberman-2008	1636	1636_Visit5	5	Other	Periovulatory	15	Pills	Negative	Negative	Negative	Negative	Negative	Negative	Negative	0-5	Positive	Hemastix	19.77549623545517	15.5	61	Negative	Negative	Negative	NA	White Non-Latina	14.125	Ineligible - use of hormonal contraception or IUD	Ineligible - use of hormonal contraception or IUD	Ineligible - use of hormonal contraception or IUD	IFN_g	3.6725000000000003	3458	IFNG	In	NA	1.8767624907815552	Published	Sponge	Luminex (or other bead-based)	Days since LMP
Lieberman-2008	1639	1639_Visit5	5	Other	Periovulatory	16	Pills	Negative	Negative	Negative	Negative	Negative	Negative	Negative	0-5	Positive	Hemastix	20.386036960985628	16	1	Negative	Negative	Negative	NA	Asian Non-Latina	9.076923077	Ineligible - use of hormonal contraception or IUD	Ineligible - use of hormonal contraception or IUD	Ineligible - use of hormonal contraception or IUD	IFN_g	9.25846153854	3458	IFNG	In	NA	3.2107724834297464	Published	Sponge	Luminex (or other bead-based)	Days since LMP
Lieberman-2008	1641	1641_Visit5	5	Other	Periovulatory	16	Pills	Negative	Negative	Negative	Negative	Negative	Negative	Negative	0-5	Positive	Hemastix	20.00273785078713	17.5	2	Negative	Negative	Positive	0	Asian Non-Latina	6.833333333	Ineligible - use of hormonal contraception or IUD	Ineligible - use of hormonal contraception or IUD	Ineligible - use of hormonal contraception or IUD	IFN_g	7.31166666631	3458	IFNG	In	NA	2.8702003004529746	Published	Sponge	Luminex (or other bead-based)	Days since LMP
Lieberman-2008	1642	1642_Visit4	4	Other	Periovulatory	16	Pills	Negative	Negative	Negative	Negative	Negative	Negative	Negative	0-5	Negative	Hemastix	19.928815879534564	15.5	2	Negative	Negative	Negative	0	White Non-Latina	9.076923077	Ineligible - use of hormonal contraception or IUD	Ineligible - use of hormonal contraception or IUD	Ineligible - use of hormonal contraception or IUD	IFN_g	2.36000000002	3458	IFNG	In	NA	1.2387868595993428	Published	Sponge	Luminex (or other bead-based)	Days since LMP
Lieberman-2008	1644	1644_Visit5	5	Luteal	Luteal	19	Pills	Negative	Negative	Negative	Negative	Negative	Negative	Positive	0-5	Positive	Hemastix	20.758384668035593	18	20	Negative	Negative	Negative	NA	UK Latina	9.076923077	Ineligible - use of hormonal contraception or IUD	Ineligible - use of hormonal contraception or IUD	Ineligible - use of hormonal contraception or IUD	IFN_g	7.35230769237	3458	IFNG	In	NA	2.8781971443428755	Published	Sponge	Luminex (or other bead-based)	Days since LMP
Lieberman-2008	1118	1118_Visit9	9	Other	Periovulatory	15	Pills	Negative	Negative	Negative	Negative	Negative	NA	Negative	0-5	Negative	Hemastix	19.592060232717316	15	1	Negative	Negative	Positive	3	White Latina	14.125	Ineligible - use of hormonal contraception or IUD	Ineligible - use of hormonal contraception or IUD	Ineligible - use of hormonal contraception or IUD	IL_10	21.04625	3586	IL10	In	NA	4.395491293102625	Published	Sponge	Luminex (or other bead-based)	Days since LMP
Lieberman-2008	1120	1120_Visit9	9	Other	Irregular	55	None	Negative	Negative	Negative	Negative	Negative	NA	Negative	0-5	Positive	Hemastix	15.748117727583846	12.916666666666666	5	Negative	Negative	Positive	5	Mixed	3.1875	Ineligible - irregular or no menstruation	Ineligible - irregular or no menstruation	Ineligible - irregular or no menstruation	IL_10	22.37625	3586	IL10	In	NA	4.483896372501332	Published	Sponge	Luminex (or other bead-based)	Days since LMP
Lieberman-2008	1123	1123_Visit9	9	Other	Periovulatory	15	Pills	Negative	Negative	Positive	Negative	Negative	NA	Positive	5+	Positive	Hemastix	19.567419575633128	16.666666666666668	5	Negative	Negative	Negative	NA	Asian Non-Latina	6.833333333	Ineligible - use of hormonal contraception or IUD	Ineligible - use of hormonal contraception or IUD	Ineligible - use of hormonal contraception or IUD	IL_10	119.03666666086	3586	IL10	In	NA	6.895262222650692	Published	Sponge	Luminex (or other bead-based)	Days since LMP
Lieberman-2008	1128	1128_Visit9	9	Luteal	Luteal	20	Pills	Negative	Negative	Negative	Negative	Negative	Negative	Negative	0-5	Negative	Hemastix	19.802874743326488	17.166666666666668	1	Negative	Negative	Positive	1	White Non-Latina	3.441860465	Ineligible - use of hormonal contraception or IUD	Ineligible - use of hormonal contraception or IUD	Ineligible - use of hormonal contraception or IUD	IL_10	46.87813953329999	3586	IL10	In	NA	5.550843409115458	Published	Sponge	Luminex (or other bead-based)	Days since LMP
Lieberman-2008	1133	1133_Visit8	8	Other	Irregular	39	Pills	Negative	Negative	Negative	Negative	Negative	Negative	Negative	5+	Negative	Hemastix	20	15.75	3	Negative	Negative	Positive	10	Native Latina	4.75	Ineligible - use of hormonal contraception or IUD	Ineligible - use of hormonal contraception or IUD	Ineligible - use of hormonal contraception or IUD	IL_10	33.3925	3586	IL10	In	NA	5.061452202741396	Published	Sponge	Luminex (or other bead-based)	Days since LMP
Lieberman-2008	1165	1165_Visit7	7	Other	Irregular	49	Pills	Negative	Negative	Negative	Negative	Negative	Negative	Negative	5+	Positive	Hemastix	19.679671457905545	15.166666666666666	6	Negative	Negative	Positive	7	White Latina	6.833333333	Ineligible - use of hormonal contraception or IUD	Ineligible - use of hormonal contraception or IUD	Ineligible - use of hormonal contraception or IUD	IL_10	9.70333333286	3586	IL10	In	NA	3.2784804335565094	Published	Sponge	Luminex (or other bead-based)	Days since LMP
Lieberman-2008	1178	1178_Visit6	6	Luteal	Luteal	23	None	Negative	Negative	Negative	Negative	Negative	Negative	Negative	0-5	Positive	Hemastix	17.453798767967147	15.083333333333334	256	Negative	Negative	Positive	1	Asian Non-Latina	4.181818	Eligible	Eligible	Eligible	IL_10	4.8090907	3586	IL10	In	NA	2.2657641358634932	Published	Sponge	Luminex (or other bead-based)	Days since LMP
Lieberman-2008	1180	1180_Visit7	7	Other	Follicular	3	None	Negative	Negative	Negative	Negative	Negative	Negative	Positive	5+	Positive	Hemastix	21.045859000684462	15.583333333333334	45	Negative	Negative	Positive	20	White Latina	9.076923077	Eligible	Ineligible - days since LMP outside of allowed windows	Ineligible - days since LMP outside of allowed windows	IL_10	43.206153846519996	3586	IL10	In	NA	5.433164904766194	Published	Sponge	Luminex (or other bead-based)	Days since LMP
Lieberman-2008	1182	1182_Visit7	7	Other	Periovulatory	14	Pills	Negative	Negative	Negative	Negative	Negative	Negative	Negative	0-5	Positive	Hemastix	19.014373716632445	14.5	4	Negative	Negative	Negative	NA	UK Latina	4.75	Ineligible - use of hormonal contraception or IUD	Ineligible - use of hormonal contraception or IUD	Ineligible - use of hormonal contraception or IUD	IL_10	12.9675	3586	IL10	In	NA	3.6968284645887133	Published	Sponge	Luminex (or other bead-based)	Days since LMP
Lieberman-2008	1190	1190_Visit7	7	Other	Irregular	134	DMPA	Negative	Negative	Negative	Negative	Negative	Negative	Negative	0-5	Negative	Hemastix	17.34154688569473	14.583333333333334	7	Negative	Negative	Positive	0	White Non-Latina	6.833333333	Ineligible - use of hormonal contraception or IUD	Ineligible - use of hormonal contraception or IUD	Ineligible - use of hormonal contraception or IUD	IL_10	14.62333333262	3586	IL10	In	NA	3.8702003004529746	Published	Sponge	Luminex (or other bead-based)	Days since LMP
Lieberman-2008	1191	1191_Visit6	6	Other	Irregular	318	None	Negative	Negative	Negative	Negative	Negative	Negative	Negative	5+	Negative	Hemastix	19.665982203969882	13.166666666666666	40	Negative	Negative	Positive	6	Black Non-Latina	2.810344828	Ineligible - irregular or no menstruation	Ineligible - irregular or no menstruation	Ineligible - irregular or no menstruation	IL_10	8.431034484	3586	IL10	In	NA	3.075709660037083	Published	Sponge	Luminex (or other bead-based)	Days since LMP
Lieberman-2008	1198	1198_Visit6	6	Other	Periovulatory	13	DMPA	Negative	Negative	Negative	Negative	Negative	Negative	Negative	5+	Positive	Hemastix	18.792607802874745	13.5	1	Negative	Negative	Positive	8	White Non-Latina	14.125	Ineligible - use of hormonal contraception or IUD	Ineligible - use of hormonal contraception or IUD	Ineligible - use of hormonal contraception or IUD	IL_10	25.00125	3586	IL10	In	NA	4.64392832272346	Published	Sponge	Luminex (or other bead-based)	Days since LMP
Lieberman-2008	1198	1198_Visit7	7	Follicular	Follicular	8	DMPA	Negative	Negative	Negative	Negative	Negative	Negative	Negative	0-5	Positive	Hemastix	19.123887748117728	NA	2	Negative	NA	Positive	10	White Non-Latina	14.125	Ineligible - use of hormonal contraception or IUD	Ineligible - use of hormonal contraception or IUD	Ineligible - use of hormonal contraception or IUD	IL_10	33.052499999999995	3586	IL10	In	NA	5.046687492223867	Published	Sponge	Luminex (or other bead-based)	Days since LMP
Lieberman-2008	1209	1209_Visit7	7	Luteal	Luteal	21	Pills	Negative	Negative	Negative	Negative	Negative	Negative	Negative	0-5	Positive	Hemastix	23.956194387405887	15.916666666666666	4	Negative	Negative	Positive	0	UK Latina	5.565217391	Ineligible - use of hormonal contraception or IUD	Ineligible - use of hormonal contraception or IUD	Ineligible - use of hormonal contraception or IUD	IL_10	9.4608695647	3586	IL10	In	NA	3.2419727902270665	Published	Sponge	Luminex (or other bead-based)	Days since LMP
Lieberman-2008	1220	1220_Visit9	9	Other	Periovulatory	15	Pills	Negative	Negative	Negative	Negative	Negative	Negative	Negative	0-5	Negative	Hemastix	24.35318275154004	16.833333333333332	2	Negative	Negative	Positive	0	White Non-Latina	14.125	Ineligible - use of hormonal contraception or IUD	Ineligible - use of hormonal contraception or IUD	Ineligible - use of hormonal contraception or IUD	IL_10	32.06375	3586	IL10	In	NA	5.002871259931378	Published	Sponge	Luminex (or other bead-based)	Days since LMP
Lieberman-2008	1240	1240_Visit7	7	Other	Irregular	48	None	Negative	Negative	Negative	Negative	Negative	Negative	Negative	0-5	Negative	Hemastix	21.801505817932924	17.666666666666668	120	Negative	Negative	Positive	5	Asian Non-Latina	9.076923077	Ineligible - irregular or no menstruation	Ineligible - irregular or no menstruation	Ineligible - irregular or no menstruation	IL_10	69.98307692367	3586	IL10	In	NA	6.128934191373284	Published	Sponge	Luminex (or other bead-based)	Days since LMP
Lieberman-2008	1287	1287_Visit8	8	Other	Luteal	27	Pills	Negative	Negative	Negative	Negative	Negative	Negative	Negative	5+	Positive	Hemastix	22.04243668720055	16.333333333333332	1	Negative	Negative	Negative	NA	Asian Latina	9.076923077	Ineligible - use of hormonal contraception or IUD	Ineligible - use of hormonal contraception or IUD	Ineligible - use of hormonal contraception or IUD	IL_10	49.65076923119	3586	IL10	In	NA	5.633744164250807	Published	Sponge	Luminex (or other bead-based)	Days since LMP
Lieberman-2008	1294	1294_Visit7	7	Other	Irregular	242	Pills	Negative	Negative	Negative	Negative	Negative	Negative	Negative	0-5	Positive	Hemastix	20.7419575633128	16.583333333333332	3	Negative	Negative	Positive	0	White Non-Latina	9.076923077	Ineligible - use of hormonal contraception or IUD	Ineligible - use of hormonal contraception or IUD	Ineligible - use of hormonal contraception or IUD	IL_10	92.22153846232	3586	IL10	In	NA	6.527031828230417	Published	Sponge	Luminex (or other bead-based)	Days since LMP
Lieberman-2008	1308	1308_Visit7	7	Other		NA	None	Negative	Negative	Negative	Negative	Negative	Negative	Negative	5+	Positive	Hemastix	17.57700205338809	14.416666666666666	NA	NA	NA	NA	NA	UK Latina	5.565217391	Ineligible - no menstrual cycle information	Ineligible - no menstrual cycle information	Ineligible - no menstrual cycle information	IL_10	45.91304347575	3586	IL10	In	NA	5.5208321632225434	Published	Sponge	Luminex (or other bead-based)	Days since LMP
Lieberman-2008	1312	1312_Visit6	6	Other		NA	None	Negative	Negative	Negative	Negative	Negative	Negative	Negative	5+	Negative	Hemastix	18.324435318275153	14.25	NA	NA	NA	NA	NA	White Non-Latina	14.125	Ineligible - no menstrual cycle information	Ineligible - no menstrual cycle information	Ineligible - no menstrual cycle information	IL_10	63.84499999999999	3586	IL10	In	NA	5.99650173505565	Published	Sponge	Luminex (or other bead-based)	Days since LMP
Lieberman-2008	1314	1314_Visit6	6	Other	Irregular	227	None	Negative	Negative	Negative	Negative	Negative	Negative	Negative	0-5	Positive	Hemastix	18.510609171800137	14.583333333333334	1	Negative	Negative	Positive	0	Black Non-Latina	3.1875	Ineligible - irregular or no menstruation	Ineligible - irregular or no menstruation	Ineligible - irregular or no menstruation	IL_10	21.133125	3586	IL10	In	NA	4.401434212309359	Published	Sponge	Luminex (or other bead-based)	Days since LMP
Lieberman-2008	1314	1314_Visit7	7	Other	Periovulatory	17	Pills	Negative	Negative	Negative	Negative	Negative	Negative	Negative	0-5	Positive	Hemastix	18.83915126625599	NA	1	Negative	Negative	Positive	4		6.833333333	Ineligible - use of hormonal contraception or IUD	Ineligible - use of hormonal contraception or IUD	Ineligible - use of hormonal contraception or IUD	IL_10	15.511666665909999	3586	IL10	In	NA	3.955281801342742	Published	Sponge	Luminex (or other bead-based)	Days since LMP
Lieberman-2008	1315	1315_Visit6	6	Other	Irregular	333	None	Negative	Positive	Negative	Negative	Negative	Negative	Negative	5+	Positive	Hemastix	19.42778918548939	12.5	3	Negative	Negative	Positive	0	White Non-Latina	2.981132076	Ineligible - pregnant	Ineligible - pregnant	Ineligible - pregnant	IL_10	11.179245285	3586	IL10	In	NA	3.4827508894780896	Published	Sponge	Luminex (or other bead-based)	Days since LMP
Lieberman-2008	1315	1315_Visit7	7	Other	Irregular	69	None	Negative	Negative	Negative	Negative	Negative	Negative	Negative	5+	Negative	Hemastix	19.756331279945243	NA	25	Negative	Negative	Negative	NA		4.75	Ineligible - irregular or no menstruation	Ineligible - irregular or no menstruation	Ineligible - irregular or no menstruation	IL_10	56.9525	3586	IL10	In	NA	5.831687267083084	Published	Sponge	Luminex (or other bead-based)	Days since LMP
Lieberman-2008	1334	1334_Visit6	6	Follicular	Follicular	6	Pills	Negative	Negative	Negative	Negative	Negative	Negative	Positive	0-5	Negative	Hemastix	18.130047912388775	15.5	120	Negative	NA	Negative	NA	Asian Non-Latina	3.1875	Ineligible - use of hormonal contraception or IUD	Ineligible - use of hormonal contraception or IUD	Ineligible - use of hormonal contraception or IUD	IL_10	675.1985625	3586	IL10	In	NA	9.39916802232052	Published	Sponge	Luminex (or other bead-based)	Days since LMP
Lieberman-2008	1345	1345_Visit5	5	Luteal	Luteal	21	Pills	Negative	Negative	Negative	Negative	Negative	Negative	Negative	5+	Negative	Hemastix	19.567419575633128	17.5	45	Negative	Negative	Positive	2	UK Latina	9.076923077	Ineligible - use of hormonal contraception or IUD	Ineligible - use of hormonal contraception or IUD	Ineligible - use of hormonal contraception or IUD	IL_10	14.795384615509999	3586	IL10	In	NA	3.887075295689328	Published	Sponge	Luminex (or other bead-based)	Days since LMP
Lieberman-2008	1346	1346_Visit6	6	Follicular	Periovulatory	12	None	Negative	Negative	Negative	Negative	Negative	Negative	Negative	0-5	Positive	Hemastix	20.292950034223136	15.916666666666666	46	Negative	Negative	Negative	NA	White Non-Latina	6.833333333	Eligible	Eligible	Eligible	IL_10	3.14333333318	3586	IL10	In	NA	1.6522952701088405	Published	Sponge	Luminex (or other bead-based)	Days since LMP
Lieberman-2008	1353	1353_Visit6	6	Other	Irregular	56	Pills	Negative	Negative	Negative	Negative	Negative	Negative	Negative	0-5	Negative	Hemastix	20.45722108145106	15.454545454545455	1	Negative	Negative	Positive	10	White Non-Latina	4.75	Ineligible - use of hormonal contraception or IUD	Ineligible - use of hormonal contraception or IUD	Ineligible - use of hormonal contraception or IUD	IL_10	15.295000000000002	3586	IL10	In	NA	3.934988201783478	Published	Sponge	Luminex (or other bead-based)	Days since LMP
Lieberman-2008	1366	1366_Visit6	6	Luteal	Luteal	19	None	Negative	Negative	Negative	Negative	Negative	Negative	Negative	5+	Positive	Hemastix	19.638603696098563	13.416666666666666	5	Negative	Negative	Negative	NA	Asian Non-Latina	9.076923077	Eligible	Eligible	Eligible	IL_10	69.62000000059	3586	IL10	In	NA	6.121429908961184	Published	Sponge	Luminex (or other bead-based)	Days since LMP
Lieberman-2008	1385	1385_Visit5	5	Follicular	Follicular	7	Pills	Negative	Negative	Negative	Negative	Negative	Negative	Negative	0-5	Negative	Hemastix	18.633812457221083	16.166666666666668	86	Negative	NA	Positive	0	Asian Non-Latina	14.125	Ineligible - use of hormonal contraception or IUD	Ineligible - use of hormonal contraception or IUD	Ineligible - use of hormonal contraception or IUD	IL_10	39.2675	3586	IL10	In	NA	5.29526384536397	Published	Sponge	Luminex (or other bead-based)	Days since LMP
Lieberman-2008	1388	1388_Visit5	5	Luteal	Luteal	20	Pills	Negative	Negative	Negative	Negative	Negative	Negative	Negative	0-5	Positive	Hemastix	17.749486652977414	15	4	Negative	Negative	Negative	NA	UK Latina	2.981132076	Ineligible - use of hormonal contraception or IUD	Ineligible - use of hormonal contraception or IUD	Ineligible - use of hormonal contraception or IUD	IL_10	19.40716981476	3586	IL10	In	NA	4.278517837260482	Published	Sponge	Luminex (or other bead-based)	Days since LMP
Lieberman-2008	1389	1389_Visit6	6	Other	Irregular	74	Pills	Negative	Negative	Negative	Negative	Negative	Negative	Negative	0-5	Positive	Hemastix	18.64476386036961	14.083333333333334	120	Negative	Negative	Negative	NA	Black Non-Latina	14.125	Ineligible - use of hormonal contraception or IUD	Ineligible - use of hormonal contraception or IUD	Ineligible - use of hormonal contraception or IUD	IL_10	47.60125	3586	IL10	In	NA	5.572927553822321	Published	Sponge	Luminex (or other bead-based)	Days since LMP
Lieberman-2008	1397	1397_Visit5	5	Other	Irregular	33	Pills	Negative	Negative	Negative	Negative	Negative	Negative	Negative	0-5	Positive	Hemastix	19.10198494182067	13.5	2	Negative	Negative	Negative	NA	UK Latina	6.833333333	Ineligible - use of hormonal contraception or IUD	Ineligible - use of hormonal contraception or IUD	Ineligible - use of hormonal contraception or IUD	IL_10	71.81833332983	3586	IL10	In	NA	6.166280268014006	Published	Sponge	Luminex (or other bead-based)	Days since LMP
Lieberman-2008	1403	1403_Visit7	7	Luteal	Luteal	24	Pills	Negative	Negative	Negative	Negative	Negative	Negative	Negative	0-5	Positive	Hemastix	21.048596851471594	15.916666666666666	2	Negative	Negative	Negative	NA	UK Latina	9.076923077	Ineligible - use of hormonal contraception or IUD	Ineligible - use of hormonal contraception or IUD	Ineligible - use of hormonal contraception or IUD	IL_10	43.206153846519996	3586	IL10	In	NA	5.433164904766194	Published	Sponge	Luminex (or other bead-based)	Days since LMP
Lieberman-2008	1420	1420_Visit6	6	Other	Irregular	46	Pills	Negative	Negative	Negative	Negative	Negative	Negative	Negative	0-5	Positive	Hemastix	20.876112251882272	17.916666666666668	41	Negative	Negative	Negative	NA	Native Latina	14.125	Ineligible - use of hormonal contraception or IUD	Ineligible - use of hormonal contraception or IUD	Ineligible - use of hormonal contraception or IUD	IL_10	80.65375	3586	IL10	In	NA	6.333669708003306	Published	Sponge	Luminex (or other bead-based)	Days since LMP
Lieberman-2008	1435	1435_Visit6	6	Other	Periovulatory	15	None	Negative	Negative	Negative	Negative	Negative	Negative	Negative	0-5	Negative	Hemastix	22.132785763175907	18.5	120	Negative	Negative	Negative	NA	Asian Non-Latina	2.981132076	Eligible	Ineligible - days since LMP outside of allowed windows	Ineligible - days since LMP outside of allowed windows	IL_10	5.3660377368	3586	IL10	In	NA	2.4238572004245214	Published	Sponge	Luminex (or other bead-based)	Days since LMP
Lieberman-2008	1445	1445_Visit7	7	Luteal	Luteal	24	None	Negative	Negative	Negative	Negative	Negative	Negative	Positive	0-5	Positive	Hemastix	23.359342915811087	16.666666666666668	120	Negative	Negative	Negative	NA	Asian Non-Latina	14.125	Eligible	Eligible	Eligible	IL_10	35.03	3586	IL10	In	NA	5.130519083027338	Published	Sponge	Luminex (or other bead-based)	Days since LMP
Lieberman-2008	1452	1452_Visit6	6	Other		NA	Pills	Negative	Negative	Negative	Negative	Negative	Negative	Negative	0-5	Positive	Hemastix	22.882956878850102	17.666666666666668	25	Negative	NA	Negative	NA	Asian Latina	5.565217391	Ineligible - no menstrual cycle information	Ineligible - no menstrual cycle information	Ineligible - no menstrual cycle information	IL_10	42.18434782378	3586	IL10	In	NA	5.398635892260457	Published	Sponge	Luminex (or other bead-based)	Days since LMP
Lieberman-2008	1468	1468_Visit6	6	Other	Irregular	158	Pills	Negative	Negative	Negative	Negative	Negative	Negative	Negative	0-5	Positive	Hemastix	19.958932238193018	16	154	Negative	Negative	Positive	1	White Non-Latina	5.565217	Ineligible - use of hormonal contraception or IUD	Ineligible - use of hormonal contraception or IUD	Ineligible - use of hormonal contraception or IUD	IL_10	35.56173663	3586	IL10	In	NA	5.152253873675758	Published	Sponge	Luminex (or other bead-based)	Days since LMP
Lieberman-2008	1473	1473_Visit5	5	Follicular	Periovulatory	10	Pills	Negative	Negative	Negative	Negative	Negative	Negative	Negative	0-5	Positive	Hemastix	20.733744010951405	17.5	1	Negative	Negative	Positive	3	UK Latina	5.565217391	Ineligible - use of hormonal contraception or IUD	Ineligible - use of hormonal contraception or IUD	Ineligible - use of hormonal contraception or IUD	IL_10	8.29217391259	3586	IL10	In	NA	3.0517503745515264	Published	Sponge	Luminex (or other bead-based)	Days since LMP
Lieberman-2008	1474	1474_Visit5	5	Follicular	Follicular	8	None	Negative	Negative	Negative	Negative	Negative	Negative	Negative	0-5	Positive	Hemastix	22.17659137577002	16	61	Negative	Negative	Positive	0	White Non-Latina	9.076923077	Eligible	Eligible	Eligible	IL_10	334.57538461821997	3586	IL10	In	NA	8.386187497088963	Published	Sponge	Luminex (or other bead-based)	Days since LMP
Lieberman-2008	1478	1478_Visit4	4	Other	Irregular	54	DMPA	Negative	Negative	Negative	Negative	Negative	Negative	Negative	0-5	Negative	Hemastix	20.89801505817933	18.5	114	Negative	Negative	Negative	0	UK Latina	14.125	Ineligible - use of hormonal contraception or IUD	Ineligible - use of hormonal contraception or IUD	Ineligible - use of hormonal contraception or IUD	IL_10	20.6225	3586	IL10	In	NA	4.36614733152048	Published	Sponge	Luminex (or other bead-based)	Days since LMP
Lieberman-2008	1481	1481_Visit6	6	Other	Luteal	27	None	Negative	Negative	Negative	Negative	Negative	Negative	Negative	5+	Negative	Hemastix	22.981519507186857	18	120	Negative	Negative	Negative	NA	Asian Non-Latina	4.181818182	Eligible	Ineligible - days since LMP outside of allowed windows	Ineligible - days since LMP outside of allowed windows	IL_10	58.880000002559996	3586	IL10	In	NA	5.879705766345014	Published	Sponge	Luminex (or other bead-based)	Days since LMP
Lieberman-2008	1485	1485_Visit6	6	Follicular	Follicular	6	Pills	Negative	Negative	Negative	Negative	Negative	Negative	Negative	5+	Negative	Hemastix	20.802190280629706	18.083333333333332	49	Negative	Negative	Positive	0	White Non-Latina	9.076923077	Ineligible - use of hormonal contraception or IUD	Ineligible - use of hormonal contraception or IUD	Ineligible - use of hormonal contraception or IUD	IL_10	33.403076923360004	3586	IL10	In	NA	5.061909097515263	Published	Sponge	Luminex (or other bead-based)	Days since LMP
Lieberman-2008	1487	1487_Visit6	6	Other		NA	None	NA	NA	NA	NA	NA	NA	NA	NA	Positive	Hemastix	NA	NA	NA	NA	NA	NA	NA		14.125	Ineligible - no menstrual cycle information	Ineligible - no menstrual cycle information	Ineligible - no menstrual cycle information	IL_10	42.94	3586	IL10	In	NA	5.424250286084049	Published	Sponge	Luminex (or other bead-based)	Days since LMP
Lieberman-2008	1490	1490_Visit6	6	Follicular	Follicular	7	Pills	Negative	Negative	Negative	Negative	Negative	Negative	Negative	0-5	Positive	Hemastix	20.484599589322382	16.833333333333332	14	Negative	Negative	Negative	NA	UK Latina	9.076923077	Ineligible - use of hormonal contraception or IUD	Ineligible - use of hormonal contraception or IUD	Ineligible - use of hormonal contraception or IUD	IL_10	81.78307692377	3586	IL10	In	NA	6.353730437271789	Published	Sponge	Luminex (or other bead-based)	Days since LMP
Lieberman-2008	1491	1491_Visit5	5	Other	Irregular	265	Pills	Negative	Negative	Negative	Negative	Negative	Negative	Negative	0-5	Positive	Hemastix	20.87337440109514	18.5	8	Negative	Negative	Positive	0	White Latina	6.833333333	Ineligible - use of hormonal contraception or IUD	Ineligible - use of hormonal contraception or IUD	Ineligible - use of hormonal contraception or IUD	IL_10	255.63499998752997	3586	IL10	In	NA	7.9979415646026535	Published	Sponge	Luminex (or other bead-based)	Days since LMP
Lieberman-2008	1497	1497_Visit5	5	Follicular	Follicular	7	Pills	Negative	Negative	Negative	Negative	Negative	Negative	Negative	0-5	Positive	Hemastix	22.39561943874059	18.5	1	Negative	NA	Positive	0	Asian Non-Latina	9.076923077	Ineligible - use of hormonal contraception or IUD	Ineligible - use of hormonal contraception or IUD	Ineligible - use of hormonal contraception or IUD	IL_10	30.31692307718	3586	IL10	In	NA	4.922051433932303	Published	Sponge	Luminex (or other bead-based)	Days since LMP
Lieberman-2008	1503	1503_Visit5	5	Other		NA	Pills	Negative	Negative	Negative	Negative	Negative	Negative	Positive	0-5	Positive	Hemastix	17.533196440793976	11.5	105	Negative	NA	Positive	0	White Latina	9.076923077	Ineligible - no menstrual cycle information	Ineligible - no menstrual cycle information	Ineligible - no menstrual cycle information	IL_10	14.16000000012	3586	IL10	In	NA	3.823749360320499	Published	Sponge	Luminex (or other bead-based)	Days since LMP
Lieberman-2008	1504	1504_Visit5	5	Other	Irregular	33	None	Negative	Negative	Negative	Negative	Negative	Negative	Negative	0-5	Negative	Hemastix	19.143052703627653	14.916666666666666	0	Negative	Negative	Positive	2	Asian Non-Latina	4.75	Ineligible - irregular or no menstruation	Ineligible - irregular or no menstruation	Ineligible - irregular or no menstruation	IL_10	14.9625	3586	IL10	In	NA	3.90327934205614	Published	Sponge	Luminex (or other bead-based)	Days since LMP
Lieberman-2008	1511	1511_Visit5	5	Other	Periovulatory	14	None	Negative	Negative	Negative	Negative	Negative	Negative	Negative	0-5	Positive	Hemastix	18.535249828884325	12.916666666666666	0	Negative	Negative	Positive	2	White Non-Latina	3.441860465	Eligible	Ineligible - days since LMP outside of allowed windows	Ineligible - days since LMP outside of allowed windows	IL_10	48.7367441844	3586	IL10	In	NA	5.606937971186385	Published	Sponge	Luminex (or other bead-based)	Days since LMP
Lieberman-2008	1521	1521_Visit6	6	Other	Periovulatory	17	None	Negative	Negative	Negative	Negative	Negative	Negative	Positive	0-5	Positive	Hemastix	17.859000684462696	15.833333333333334	6	NA	Negative	Negative	NA	UK Latina	14.125	Eligible	Ineligible - days since LMP outside of allowed windows	Ineligible - days since LMP outside of allowed windows	IL_10	128.5375	3586	IL10	In	NA	7.006045507726522	Published	Sponge	Luminex (or other bead-based)	Days since LMP
Lieberman-2008	1526	1526_Visit5	5	Other	Irregular	407	DMPA	Negative	Negative	Negative	Negative	Negative	Negative	Negative	5+	Positive	Hemastix	15.082819986310746	13.5	21	Negative	Negative	Negative	0	White Non-Latina	4.75	Ineligible - use of hormonal contraception or IUD	Ineligible - use of hormonal contraception or IUD	Ineligible - use of hormonal contraception or IUD	IL_10	4.5125	3586	IL10	In	NA	2.1739269319998087	Published	Sponge	Luminex (or other bead-based)	Days since LMP
Lieberman-2008	1527	1527_Visit4	4	Follicular	Follicular	6	Pills	Negative	Negative	Negative	Negative	Negative	NA	Negative	0-5	Positive	Hemastix	19.917864476386036	17.833333333333332	120	Negative	NA	Positive	0	Asian Non-Latina	2.981132076	Ineligible - use of hormonal contraception or IUD	Ineligible - use of hormonal contraception or IUD	Ineligible - use of hormonal contraception or IUD	IL_10	42.481132083000006	3586	IL10	In	NA	5.408750308034313	Published	Sponge	Luminex (or other bead-based)	Days since LMP
Lieberman-2008	1528	1528_Visit5	5	Follicular	Follicular	8	Pills	Negative	Negative	Negative	Negative	Negative	Negative	Negative	5+	Negative	Hemastix	20.251882272416154	15.5	1	Negative	NA	Positive	0	Black Non-Latina	5.565217391	Ineligible - use of hormonal contraception or IUD	Ineligible - use of hormonal contraception or IUD	Ineligible - use of hormonal contraception or IUD	IL_10	7.846956521309999	3586	IL10	In	NA	2.9721332064881585	Published	Sponge	Luminex (or other bead-based)	Days since LMP
Lieberman-2008	1537	1537_Visit5	5	Follicular	Periovulatory	10	None	Negative	Negative	Negative	Negative	Negative	Negative	Negative	5+	Positive	Hemastix	18.754277891854894	15.25	14	Negative	Negative	Negative	NA	White Non-Latina	2.544117647	Eligible	Eligible	Eligible	IL_10	3.2819117646300002	3586	IL10	In	NA	1.7145364520015576	Published	Sponge	Luminex (or other bead-based)	Days since LMP
Lieberman-2008	1540	1540_Visit5	5	Other	Luteal	30	Pills	Negative	Negative	Negative	Negative	Negative	NA	Negative	0-5	Positive	Hemastix	18.247775496235455	15.666666666666666	4	Negative	Negative	Negative	0	Asian Non-Latina	6.833333	Ineligible - use of hormonal contraception or IUD	Ineligible - use of hormonal contraception or IUD	Ineligible - use of hormonal contraception or IUD	IL_10	96.75999528	3586	IL10	In	NA	6.596338793829831	Published	Sponge	Luminex (or other bead-based)	Days since LMP
Lieberman-2008	1547	1547_Visit4	4	Luteal	Luteal	19	Pills	Negative	Negative	Negative	Negative	Negative	Negative	Negative	5+	Negative	Hemastix	17.097878165639973	15	40	Negative	Negative	Positive	1	White Non-Latina	6.833333333	Ineligible - use of hormonal contraception or IUD	Ineligible - use of hormonal contraception or IUD	Ineligible - use of hormonal contraception or IUD	IL_10	53.50499999739	3586	IL10	In	NA	5.741601811342868	Published	Sponge	Luminex (or other bead-based)	Days since LMP
Lieberman-2008	1549	1549_Visit5	5	Other	Periovulatory	17	Pills	Negative	Negative	Negative	Negative	Negative	Negative	Negative	0-5	Negative	Hemastix	19.32101300479124	17.5	1	Negative	Negative	Positive	5	White Non-Latina	4.75	Ineligible - use of hormonal contraception or IUD	Ineligible - use of hormonal contraception or IUD	Ineligible - use of hormonal contraception or IUD	IL_10	6.744999999999999	3586	IL10	In	NA	2.7538184431735426	Published	Sponge	Luminex (or other bead-based)	Days since LMP
Lieberman-2008	1554	1554_Visit4	4	Follicular	Follicular	5	None	Negative	Negative	Negative	Negative	Negative	Negative	Negative	5+	Negative	Hemastix	16.136892539356605	14	11	Negative	NA	Negative	NA	White Non-Latina	14.125	Eligible	Eligible	Eligible	IL_10	73.30875	3586	IL10	In	NA	6.195913500998344	Published	Sponge	Luminex (or other bead-based)	Days since LMP
Lieberman-2008	1560	1560_Visit5	5	Other	Periovulatory	17	Pills	Negative	Negative	Negative	Negative	Negative	Negative	Negative	0-5	Positive	Hemastix	18.302532511978097	15.5	1	Negative	Negative	Positive	0	UK Latina	14.125	Ineligible - use of hormonal contraception or IUD	Ineligible - use of hormonal contraception or IUD	Ineligible - use of hormonal contraception or IUD	IL_10	21.04625	3586	IL10	In	NA	4.395491293102625	Published	Sponge	Luminex (or other bead-based)	Days since LMP
Lieberman-2008	1600	1600_Visit6	6	Other		NA	Pills	Negative	Negative	Negative	Negative	Negative	Negative	Negative	5+	Positive	Hemastix	22.8145106091718	18.166666666666668	1	Negative	NA	Negative	NA	Black Non-Latina	9.076923077	Ineligible - no menstrual cycle information	Ineligible - no menstrual cycle information	Ineligible - no menstrual cycle information	IL_10	29.227692307940004	3586	IL10	In	NA	4.869264019572868	Published	Sponge	Luminex (or other bead-based)	Days since LMP
Lieberman-2008	1614	1614_Visit6	6	Other	Periovulatory	17	None	Negative	Negative	Negative	Negative	Negative	Negative	Negative	0-5	Negative	Hemastix	23.71526351813826	18.75	14	Negative	Negative	Negative	NA	White Non-Latina	9.076923077	Eligible	Ineligible - days since LMP outside of allowed windows	Ineligible - days since LMP outside of allowed windows	IL_10	88.40923076998	3586	IL10	In	NA	6.466125103540593	Published	Sponge	Luminex (or other bead-based)	Days since LMP
Lieberman-2008	1621	1621_Visit5	5	Other	Luteal	27	None	Negative	Negative	Negative	Negative	Negative	Negative	Negative	5+	Positive	Hemastix	20.919917864476385	18.166666666666668	4	Negative	Negative	Negative	NA	Mixed	5.565217391	Eligible	Ineligible - days since LMP outside of allowed windows	Ineligible - days since LMP outside of allowed windows	IL_10	7.51304347785	3586	IL10	In	NA	2.909397451140196	Published	Sponge	Luminex (or other bead-based)	Days since LMP
Lieberman-2008	1622	1622_Visit6	6	Follicular	Periovulatory	10	None	Negative	Negative	Negative	Negative	Negative	Negative	Negative	5+	Positive	Hemastix	21.530458590006845	18.5	24	Negative	Negative	Negative	NA	White Non-Latina	6.833333333	Eligible	Eligible	Eligible	IL_10	34.09833333167	3586	IL10	In	NA	5.091629319389088	Published	Sponge	Luminex (or other bead-based)	Days since LMP
Lieberman-2008	1628	1628_Visit6	6	Luteal	Luteal	23	Pills	Negative	Negative	Negative	Negative	Negative	Negative	Negative	0-5	Negative	Hemastix	20.99110198494182	16	6	Negative	Negative	Negative	NA	Asian Non-Latina	9.076923077	Ineligible - use of hormonal contraception or IUD	Ineligible - use of hormonal contraception or IUD	Ineligible - use of hormonal contraception or IUD	IL_10	80.60307692376001	3586	IL10	In	NA	6.3327630078083565	Published	Sponge	Luminex (or other bead-based)	Days since LMP
Lieberman-2008	1634	1634_Visit5	5	Luteal	Luteal	24	Pills	Negative	Negative	Negative	Negative	Negative	Negative	Negative	5+	Negative	Hemastix	22.21492128678987	19.583333333333332	17	Negative	Negative	Positive	0	White Non-Latina	14.125	Ineligible - use of hormonal contraception or IUD	Ineligible - use of hormonal contraception or IUD	Ineligible - use of hormonal contraception or IUD	IL_10	149.01875	3586	IL10	In	NA	7.219350056235011	Published	Sponge	Luminex (or other bead-based)	Days since LMP
Lieberman-2008	1636	1636_Visit5	5	Other	Periovulatory	15	Pills	Negative	Negative	Negative	Negative	Negative	Negative	Negative	0-5	Positive	Hemastix	19.77549623545517	15.5	61	Negative	Negative	Negative	NA	White Non-Latina	14.125	Ineligible - use of hormonal contraception or IUD	Ineligible - use of hormonal contraception or IUD	Ineligible - use of hormonal contraception or IUD	IL_10	93.78999999999999	3586	IL10	In	NA	6.551362203987388	Published	Sponge	Luminex (or other bead-based)	Days since LMP
Lieberman-2008	1639	1639_Visit5	5	Other	Periovulatory	16	Pills	Negative	Negative	Negative	Negative	Negative	Negative	Negative	0-5	Positive	Hemastix	20.386036960985628	16	1	Negative	Negative	Negative	NA	Asian Non-Latina	9.076923077	Ineligible - use of hormonal contraception or IUD	Ineligible - use of hormonal contraception or IUD	Ineligible - use of hormonal contraception or IUD	IL_10	42.48000000036	3586	IL10	In	NA	5.408711861041655	Published	Sponge	Luminex (or other bead-based)	Days since LMP
Lieberman-2008	1641	1641_Visit5	5	Other	Periovulatory	16	Pills	Negative	Negative	Negative	Negative	Negative	Negative	Negative	0-5	Positive	Hemastix	20.00273785078713	17.5	2	Negative	Negative	Positive	0	Asian Non-Latina	6.833333333	Ineligible - use of hormonal contraception or IUD	Ineligible - use of hormonal contraception or IUD	Ineligible - use of hormonal contraception or IUD	IL_10	191.46999999066	3586	IL10	In	NA	7.580974554482646	Published	Sponge	Luminex (or other bead-based)	Days since LMP
Lieberman-2008	1642	1642_Visit4	4	Other	Periovulatory	16	Pills	Negative	Negative	Negative	Negative	Negative	Negative	Negative	0-5	Negative	Hemastix	19.928815879534564	15.5	2	Negative	Negative	Negative	0	White Non-Latina	9.076923077	Ineligible - use of hormonal contraception or IUD	Ineligible - use of hormonal contraception or IUD	Ineligible - use of hormonal contraception or IUD	IL_10	46.74615384655	3586	IL10	In	NA	5.5467757635288315	Published	Sponge	Luminex (or other bead-based)	Days since LMP
Lieberman-2008	1644	1644_Visit5	5	Luteal	Luteal	19	Pills	Negative	Negative	Negative	Negative	Negative	Negative	Positive	0-5	Positive	Hemastix	20.758384668035593	18	20	Negative	Negative	Negative	NA	UK Latina	9.076923077	Ineligible - use of hormonal contraception or IUD	Ineligible - use of hormonal contraception or IUD	Ineligible - use of hormonal contraception or IUD	IL_10	74.97538461602	3586	IL10	In	NA	6.228345112877696	Published	Sponge	Luminex (or other bead-based)	Days since LMP
Lieberman-2008	1118	1118_Visit9	9	Other	Periovulatory	15	Pills	Negative	Negative	Negative	Negative	Negative	NA	Negative	0-5	Negative	Hemastix	19.592060232717316	15	1	Negative	Negative	Positive	3	White Latina	14.125	Ineligible - use of hormonal contraception or IUD	Ineligible - use of hormonal contraception or IUD	Ineligible - use of hormonal contraception or IUD	IL_12	101.55875	NA	IL12p70	In	NA	6.666170733079761	Published	Sponge	Luminex (or other bead-based)	Days since LMP
Lieberman-2008	1120	1120_Visit9	9	Other	Irregular	55	None	Negative	Negative	Negative	Negative	Negative	NA	Negative	0-5	Positive	Hemastix	15.748117727583846	12.916666666666666	5	Negative	Negative	Positive	5	Mixed	3.1875	Ineligible - irregular or no menstruation	Ineligible - irregular or no menstruation	Ineligible - irregular or no menstruation	IL_12	50.42625	NA	IL12p70	In	NA	5.656103036669562	Published	Sponge	Luminex (or other bead-based)	Days since LMP
Lieberman-2008	1123	1123_Visit9	9	Other	Periovulatory	15	Pills	Negative	Negative	Positive	Negative	Negative	NA	Positive	5+	Positive	Hemastix	19.567419575633128	16.666666666666668	5	Negative	Negative	Negative	NA	Asian Non-Latina	6.833333333	Ineligible - use of hormonal contraception or IUD	Ineligible - use of hormonal contraception or IUD	Ineligible - use of hormonal contraception or IUD	IL_12	508.33166664186996	NA	IL12p70	In	NA	8.98962629639065	Published	Sponge	Luminex (or other bead-based)	Days since LMP
Lieberman-2008	1128	1128_Visit9	9	Luteal	Luteal	20	Pills	Negative	Negative	Negative	Negative	Negative	Negative	Negative	0-5	Negative	Hemastix	19.802874743326488	17.166666666666668	1	Negative	Negative	Positive	1	White Non-Latina	3.441860465	Ineligible - use of hormonal contraception or IUD	Ineligible - use of hormonal contraception or IUD	Ineligible - use of hormonal contraception or IUD	IL_12	84.9451162762	NA	IL12p70	In	NA	6.408459100252805	Published	Sponge	Luminex (or other bead-based)	Days since LMP
Lieberman-2008	1133	1133_Visit8	8	Other	Irregular	39	Pills	Negative	Negative	Negative	Negative	Negative	Negative	Negative	5+	Negative	Hemastix	20	15.75	3	Negative	Negative	Positive	10	Native Latina	4.75	Ineligible - use of hormonal contraception or IUD	Ineligible - use of hormonal contraception or IUD	Ineligible - use of hormonal contraception or IUD	IL_12	94.6675	NA	IL12p70	In	NA	6.564797318507919	Published	Sponge	Luminex (or other bead-based)	Days since LMP
Lieberman-2008	1165	1165_Visit7	7	Other	Irregular	49	Pills	Negative	Negative	Negative	Negative	Negative	Negative	Negative	5+	Positive	Hemastix	19.679671457905545	15.166666666666666	6	Negative	Negative	Positive	7	White Latina	6.833333333	Ineligible - use of hormonal contraception or IUD	Ineligible - use of hormonal contraception or IUD	Ineligible - use of hormonal contraception or IUD	IL_12	54.32499999735	NA	IL12p70	In	NA	5.763544364223545	Published	Sponge	Luminex (or other bead-based)	Days since LMP
Lieberman-2008	1178	1178_Visit6	6	Luteal	Luteal	23	None	Negative	Negative	Negative	Negative	Negative	Negative	Negative	0-5	Positive	Hemastix	17.453798767967147	15.083333333333334	256	Negative	Negative	Positive	1	Asian Non-Latina	4.181818	Eligible	Eligible	Eligible	IL_12	62.14181548	NA	IL12p70	In	NA	5.957492485457714	Published	Sponge	Luminex (or other bead-based)	Days since LMP
Lieberman-2008	1180	1180_Visit7	7	Other	Follicular	3	None	Negative	Negative	Negative	Negative	Negative	Negative	Positive	5+	Positive	Hemastix	21.045859000684462	15.583333333333334	45	Negative	Negative	Positive	20	White Latina	9.076923077	Eligible	Ineligible - days since LMP outside of allowed windows	Ineligible - days since LMP outside of allowed windows	IL_12	82.41846153916	NA	IL12p70	In	NA	6.364895628749165	Published	Sponge	Luminex (or other bead-based)	Days since LMP
Lieberman-2008	1182	1182_Visit7	7	Other	Periovulatory	14	Pills	Negative	Negative	Negative	Negative	Negative	Negative	Negative	0-5	Positive	Hemastix	19.014373716632445	14.5	4	Negative	Negative	Negative	NA	UK Latina	4.75	Ineligible - use of hormonal contraception or IUD	Ineligible - use of hormonal contraception or IUD	Ineligible - use of hormonal contraception or IUD	IL_12	159.98	NA	IL12p70	In	NA	7.321747746735257	Published	Sponge	Luminex (or other bead-based)	Days since LMP
Lieberman-2008	1190	1190_Visit7	7	Other	Irregular	134	DMPA	Negative	Negative	Negative	Negative	Negative	Negative	Negative	0-5	Negative	Hemastix	17.34154688569473	14.583333333333334	7	Negative	Negative	Positive	0	White Non-Latina	6.833333333	Ineligible - use of hormonal contraception or IUD	Ineligible - use of hormonal contraception or IUD	Ineligible - use of hormonal contraception or IUD	IL_12	233.15333332195996	NA	IL12p70	In	NA	7.8651352453701175	Published	Sponge	Luminex (or other bead-based)	Days since LMP
Lieberman-2008	1191	1191_Visit6	6	Other	Irregular	318	None	Negative	Negative	Negative	Negative	Negative	Negative	Negative	5+	Negative	Hemastix	19.665982203969882	13.166666666666666	40	Negative	Negative	Positive	6	Black Non-Latina	2.810344828	Ineligible - irregular or no menstruation	Ineligible - irregular or no menstruation	Ineligible - irregular or no menstruation	IL_12	22.3422413826	NA	IL12p70	In	NA	4.48170201971292	Published	Sponge	Luminex (or other bead-based)	Days since LMP
Lieberman-2008	1198	1198_Visit6	6	Other	Periovulatory	13	DMPA	Negative	Negative	Negative	Negative	Negative	Negative	Negative	5+	Positive	Hemastix	18.792607802874745	13.5	1	Negative	Negative	Positive	8	White Non-Latina	14.125	Ineligible - use of hormonal contraception or IUD	Ineligible - use of hormonal contraception or IUD	Ineligible - use of hormonal contraception or IUD	IL_12	62.85625	NA	IL12p70	In	NA	5.973984298494223	Published	Sponge	Luminex (or other bead-based)	Days since LMP
Lieberman-2008	1198	1198_Visit7	7	Follicular	Follicular	8	DMPA	Negative	Negative	Negative	Negative	Negative	Negative	Negative	0-5	Positive	Hemastix	19.123887748117728	NA	2	Negative	NA	Positive	10	White Non-Latina	14.125	Ineligible - use of hormonal contraception or IUD	Ineligible - use of hormonal contraception or IUD	Ineligible - use of hormonal contraception or IUD	IL_12	101.55875	NA	IL12p70	In	NA	6.666170733079761	Published	Sponge	Luminex (or other bead-based)	Days since LMP
Lieberman-2008	1209	1209_Visit7	7	Luteal	Luteal	21	Pills	Negative	Negative	Negative	Negative	Negative	Negative	Negative	0-5	Positive	Hemastix	23.956194387405887	15.916666666666666	4	Negative	Negative	Positive	0	UK Latina	5.565217391	Ineligible - use of hormonal contraception or IUD	Ineligible - use of hormonal contraception or IUD	Ineligible - use of hormonal contraception or IUD	IL_12	68.84173912666999	NA	IL12p70	In	NA	6.105211639065734	Published	Sponge	Luminex (or other bead-based)	Days since LMP
Lieberman-2008	1220	1220_Visit9	9	Other	Periovulatory	15	Pills	Negative	Negative	Negative	Negative	Negative	Negative	Negative	0-5	Negative	Hemastix	24.35318275154004	16.833333333333332	2	Negative	Negative	Positive	0	White Non-Latina	14.125	Ineligible - use of hormonal contraception or IUD	Ineligible - use of hormonal contraception or IUD	Ineligible - use of hormonal contraception or IUD	IL_12	33.47625	NA	IL12p70	In	NA	5.065066021538722	Published	Sponge	Luminex (or other bead-based)	Days since LMP
Lieberman-2008	1240	1240_Visit7	7	Other	Irregular	48	None	Negative	Negative	Negative	Negative	Negative	Negative	Negative	0-5	Negative	Hemastix	21.801505817932924	17.666666666666668	120	Negative	Negative	Positive	5	Asian Non-Latina	9.076923077	Ineligible - irregular or no menstruation	Ineligible - irregular or no menstruation	Ineligible - irregular or no menstruation	IL_12	672.3276923133899	NA	IL12p70	In	NA	9.393020763322188	Published	Sponge	Luminex (or other bead-based)	Days since LMP
Lieberman-2008	1287	1287_Visit8	8	Other	Luteal	27	Pills	Negative	Negative	Negative	Negative	Negative	Negative	Negative	5+	Positive	Hemastix	22.04243668720055	16.333333333333332	1	Negative	Negative	Negative	NA	Asian Latina	9.076923077	Ineligible - use of hormonal contraception or IUD	Ineligible - use of hormonal contraception or IUD	Ineligible - use of hormonal contraception or IUD	IL_12	36.76153846185	NA	IL12p70	In	NA	5.200125239230238	Published	Sponge	Luminex (or other bead-based)	Days since LMP
Lieberman-2008	1294	1294_Visit7	7	Other	Irregular	242	Pills	Negative	Negative	Negative	Negative	Negative	Negative	Negative	0-5	Positive	Hemastix	20.7419575633128	16.583333333333332	3	Negative	Negative	Positive	0	White Non-Latina	9.076923077	Ineligible - use of hormonal contraception or IUD	Ineligible - use of hormonal contraception or IUD	Ineligible - use of hormonal contraception or IUD	IL_12	740.58615385243	NA	IL12p70	In	NA	9.532523766619983	Published	Sponge	Luminex (or other bead-based)	Days since LMP
Lieberman-2008	1308	1308_Visit7	7	Other		NA	None	Negative	Negative	Negative	Negative	Negative	Negative	Negative	5+	Positive	Hemastix	17.57700205338809	14.416666666666666	NA	NA	NA	NA	NA	UK Latina	5.565217391	Ineligible - no menstrual cycle information	Ineligible - no menstrual cycle information	Ineligible - no menstrual cycle information	IL_12	130.50434781895	NA	IL12p70	In	NA	7.027954061492104	Published	Sponge	Luminex (or other bead-based)	Days since LMP
Lieberman-2008	1312	1312_Visit6	6	Other		NA	None	Negative	Negative	Negative	Negative	Negative	Negative	Negative	5+	Negative	Hemastix	18.324435318275153	14.25	NA	NA	NA	NA	NA	White Non-Latina	14.125	Ineligible - no menstrual cycle information	Ineligible - no menstrual cycle information	Ineligible - no menstrual cycle information	IL_12	79.80625	NA	IL12p70	In	NA	6.318429829943013	Published	Sponge	Luminex (or other bead-based)	Days since LMP
Lieberman-2008	1314	1314_Visit6	6	Other	Irregular	227	None	Negative	Negative	Negative	Negative	Negative	Negative	Negative	0-5	Positive	Hemastix	18.510609171800137	14.583333333333334	1	Negative	Negative	Positive	0	Black Non-Latina	3.1875	Ineligible - irregular or no menstruation	Ineligible - irregular or no menstruation	Ineligible - irregular or no menstruation	IL_12	57.789375	NA	IL12p70	In	NA	5.852732361940929	Published	Sponge	Luminex (or other bead-based)	Days since LMP
Lieberman-2008	1314	1314_Visit7	7	Other	Periovulatory	17	Pills	Negative	Negative	Negative	Negative	Negative	Negative	Negative	0-5	Positive	Hemastix	18.83915126625599	NA	1	Negative	Negative	Positive	4		6.833333333	Ineligible - use of hormonal contraception or IUD	Ineligible - use of hormonal contraception or IUD	Ineligible - use of hormonal contraception or IUD	IL_12	54.32499999735	NA	IL12p70	In	NA	5.763544364223545	Published	Sponge	Luminex (or other bead-based)	Days since LMP
Lieberman-2008	1315	1315_Visit6	6	Other	Irregular	333	None	Negative	Positive	Negative	Negative	Negative	Negative	Negative	5+	Positive	Hemastix	19.42778918548939	12.5	3	Negative	Negative	Positive	0	White Non-Latina	2.981132076	Ineligible - pregnant	Ineligible - pregnant	Ineligible - pregnant	IL_12	14.4584905686	NA	IL12p70	In	NA	3.8538450411693366	Published	Sponge	Luminex (or other bead-based)	Days since LMP
Lieberman-2008	1315	1315_Visit7	7	Other	Irregular	69	None	Negative	Negative	Negative	Negative	Negative	Negative	Negative	5+	Negative	Hemastix	19.756331279945243	NA	25	Negative	Negative	Negative	NA		4.75	Ineligible - irregular or no menstruation	Ineligible - irregular or no menstruation	Ineligible - irregular or no menstruation	IL_12	48.402499999999996	NA	IL12p70	In	NA	5.597009659834675	Published	Sponge	Luminex (or other bead-based)	Days since LMP
Lieberman-2008	1334	1334_Visit6	6	Follicular	Follicular	6	Pills	Negative	Negative	Negative	Negative	Negative	Negative	Positive	0-5	Negative	Hemastix	18.130047912388775	15.5	120	Negative	NA	Negative	NA	Asian Non-Latina	3.1875	Ineligible - use of hormonal contraception or IUD	Ineligible - use of hormonal contraception or IUD	Ineligible - use of hormonal contraception or IUD	IL_12	74.97	NA	IL12p70	In	NA	6.228241497033135	Published	Sponge	Luminex (or other bead-based)	Days since LMP
Lieberman-2008	1345	1345_Visit5	5	Luteal	Luteal	21	Pills	Negative	Negative	Negative	Negative	Negative	Negative	Negative	5+	Negative	Hemastix	19.567419575633128	17.5	45	Negative	Negative	Positive	2	UK Latina	9.076923077	Ineligible - use of hormonal contraception or IUD	Ineligible - use of hormonal contraception or IUD	Ineligible - use of hormonal contraception or IUD	IL_12	36.76153846185	NA	IL12p70	In	NA	5.200125239230238	Published	Sponge	Luminex (or other bead-based)	Days since LMP
Lieberman-2008	1346	1346_Visit6	6	Follicular	Periovulatory	12	None	Negative	Negative	Negative	Negative	Negative	Negative	Negative	0-5	Positive	Hemastix	20.292950034223136	15.916666666666666	46	Negative	Negative	Negative	NA	White Non-Latina	6.833333333	Eligible	Eligible	Eligible	IL_12	300.52999998533994	NA	IL12p70	In	NA	8.231365202906796	Published	Sponge	Luminex (or other bead-based)	Days since LMP
Lieberman-2008	1353	1353_Visit6	6	Other	Irregular	56	Pills	Negative	Negative	Negative	Negative	Negative	Negative	Negative	0-5	Negative	Hemastix	20.45722108145106	15.454545454545455	1	Negative	Negative	Positive	10	White Non-Latina	4.75	Ineligible - use of hormonal contraception or IUD	Ineligible - use of hormonal contraception or IUD	Ineligible - use of hormonal contraception or IUD	IL_12	302.48	NA	IL12p70	In	NA	8.24069594421251	Published	Sponge	Luminex (or other bead-based)	Days since LMP
Lieberman-2008	1366	1366_Visit6	6	Luteal	Luteal	19	None	Negative	Negative	Negative	Negative	Negative	Negative	Negative	5+	Positive	Hemastix	19.638603696098563	13.416666666666666	5	Negative	Negative	Negative	NA	Asian Non-Latina	9.076923077	Eligible	Eligible	Eligible	IL_12	109.01384615477	NA	IL12p70	In	NA	6.768367577163884	Published	Sponge	Luminex (or other bead-based)	Days since LMP
Lieberman-2008	1385	1385_Visit5	5	Follicular	Follicular	7	Pills	Negative	Negative	Negative	Negative	Negative	Negative	Negative	0-5	Negative	Hemastix	18.633812457221083	16.166666666666668	86	Negative	NA	Positive	0	Asian Non-Latina	14.125	Ineligible - use of hormonal contraception or IUD	Ineligible - use of hormonal contraception or IUD	Ineligible - use of hormonal contraception or IUD	IL_12	174.72625	NA	IL12p70	In	NA	7.448952557616833	Published	Sponge	Luminex (or other bead-based)	Days since LMP
Lieberman-2008	1388	1388_Visit5	5	Luteal	Luteal	20	Pills	Negative	Negative	Negative	Negative	Negative	Negative	Negative	0-5	Positive	Hemastix	17.749486652977414	15	4	Negative	Negative	Negative	NA	UK Latina	2.981132076	Ineligible - use of hormonal contraception or IUD	Ineligible - use of hormonal contraception or IUD	Ineligible - use of hormonal contraception or IUD	IL_12	48.26452831044001	NA	IL12p70	In	NA	5.5928913743974125	Published	Sponge	Luminex (or other bead-based)	Days since LMP
Lieberman-2008	1389	1389_Visit6	6	Other	Irregular	74	Pills	Negative	Negative	Negative	Negative	Negative	Negative	Negative	0-5	Positive	Hemastix	18.64476386036961	14.083333333333334	120	Negative	Negative	Negative	NA	Black Non-Latina	14.125	Ineligible - use of hormonal contraception or IUD	Ineligible - use of hormonal contraception or IUD	Ineligible - use of hormonal contraception or IUD	IL_12	123.02875000000002	NA	IL12p70	In	NA	6.942851681239328	Published	Sponge	Luminex (or other bead-based)	Days since LMP
Lieberman-2008	1397	1397_Visit5	5	Other	Irregular	33	Pills	Negative	Negative	Negative	Negative	Negative	Negative	Negative	0-5	Positive	Hemastix	19.10198494182067	13.5	2	Negative	Negative	Negative	NA	UK Latina	6.833333333	Ineligible - use of hormonal contraception or IUD	Ineligible - use of hormonal contraception or IUD	Ineligible - use of hormonal contraception or IUD	IL_12	160.71999999215998	NA	IL12p70	In	NA	7.328405658888192	Published	Sponge	Luminex (or other bead-based)	Days since LMP
Lieberman-2008	1403	1403_Visit7	7	Luteal	Luteal	24	Pills	Negative	Negative	Negative	Negative	Negative	Negative	Negative	0-5	Positive	Hemastix	21.048596851471594	15.916666666666666	2	Negative	Negative	Negative	NA	UK Latina	9.076923077	Ineligible - use of hormonal contraception or IUD	Ineligible - use of hormonal contraception or IUD	Ineligible - use of hormonal contraception or IUD	IL_12	40.39230769265	NA	IL12p70	In	NA	5.336008667312011	Published	Sponge	Luminex (or other bead-based)	Days since LMP
Lieberman-2008	1420	1420_Visit6	6	Other	Irregular	46	Pills	Negative	Negative	Negative	Negative	Negative	Negative	Negative	0-5	Positive	Hemastix	20.876112251882272	17.916666666666668	41	Negative	Negative	Negative	NA	Native Latina	14.125	Ineligible - use of hormonal contraception or IUD	Ineligible - use of hormonal contraception or IUD	Ineligible - use of hormonal contraception or IUD	IL_12	239.56	NA	IL12p70	In	NA	7.904243227203662	Published	Sponge	Luminex (or other bead-based)	Days since LMP
Lieberman-2008	1435	1435_Visit6	6	Other	Periovulatory	15	None	Negative	Negative	Negative	Negative	Negative	Negative	Negative	0-5	Negative	Hemastix	22.132785763175907	18.5	120	Negative	Negative	Negative	NA	Asian Non-Latina	2.981132076	Eligible	Ineligible - days since LMP outside of allowed windows	Ineligible - days since LMP outside of allowed windows	IL_12	45.343018875960006	NA	IL12p70	In	NA	5.502808541819343	Published	Sponge	Luminex (or other bead-based)	Days since LMP
Lieberman-2008	1445	1445_Visit7	7	Luteal	Luteal	24	None	Negative	Negative	Negative	Negative	Negative	Negative	Positive	0-5	Positive	Hemastix	23.359342915811087	16.666666666666668	120	Negative	Negative	Negative	NA	Asian Non-Latina	14.125	Eligible	Eligible	Eligible	IL_12	224.72875	NA	IL12p70	In	NA	7.812040892971511	Published	Sponge	Luminex (or other bead-based)	Days since LMP
Lieberman-2008	1452	1452_Visit6	6	Other		NA	Pills	Negative	Negative	Negative	Negative	Negative	Negative	Negative	0-5	Positive	Hemastix	22.882956878850102	17.666666666666668	25	Negative	NA	Negative	NA	Asian Latina	5.565217391	Ineligible - no menstrual cycle information	Ineligible - no menstrual cycle information	Ineligible - no menstrual cycle information	IL_12	80.75130434341	NA	IL12p70	In	NA	6.335413658156109	Published	Sponge	Luminex (or other bead-based)	Days since LMP
Lieberman-2008	1468	1468_Visit6	6	Other	Irregular	158	Pills	Negative	Negative	Negative	Negative	Negative	Negative	Negative	0-5	Positive	Hemastix	19.958932238193018	16	154	Negative	Negative	Positive	1	White Non-Latina	5.565217	Ineligible - use of hormonal contraception or IUD	Ineligible - use of hormonal contraception or IUD	Ineligible - use of hormonal contraception or IUD	IL_12	122.9912957	NA	IL12p70	In	NA	6.9424124070075575	Published	Sponge	Luminex (or other bead-based)	Days since LMP
Lieberman-2008	1473	1473_Visit5	5	Follicular	Periovulatory	10	Pills	Negative	Negative	Negative	Negative	Negative	Negative	Negative	0-5	Positive	Hemastix	20.733744010951405	17.5	1	Negative	Negative	Positive	3	UK Latina	5.565217391	Ineligible - use of hormonal contraception or IUD	Ineligible - use of hormonal contraception or IUD	Ineligible - use of hormonal contraception or IUD	IL_12	48.473043475610005	NA	IL12p70	In	NA	5.5991107626882295	Published	Sponge	Luminex (or other bead-based)	Days since LMP
Lieberman-2008	1474	1474_Visit5	5	Follicular	Follicular	8	None	Negative	Negative	Negative	Negative	Negative	Negative	Negative	0-5	Positive	Hemastix	22.17659137577002	16	61	Negative	Negative	Positive	0	White Non-Latina	9.076923077	Eligible	Eligible	Eligible	IL_12	441.86461538836	NA	IL12p70	In	NA	8.787460594171979	Published	Sponge	Luminex (or other bead-based)	Days since LMP
Lieberman-2008	1478	1478_Visit4	4	Other	Irregular	54	DMPA	Negative	Negative	Negative	Negative	Negative	Negative	Negative	0-5	Negative	Hemastix	20.89801505817933	18.5	114	Negative	Negative	Negative	0	UK Latina	14.125	Ineligible - use of hormonal contraception or IUD	Ineligible - use of hormonal contraception or IUD	Ineligible - use of hormonal contraception or IUD	IL_12	112.29375	NA	IL12p70	In	NA	6.811133822812181	Published	Sponge	Luminex (or other bead-based)	Days since LMP
Lieberman-2008	1481	1481_Visit6	6	Other	Luteal	27	None	Negative	Negative	Negative	Negative	Negative	Negative	Negative	5+	Negative	Hemastix	22.981519507186857	18	120	Negative	Negative	Negative	NA	Asian Non-Latina	4.181818182	Eligible	Ineligible - days since LMP outside of allowed windows	Ineligible - days since LMP outside of allowed windows	IL_12	75.272727276	NA	IL12p70	In	NA	6.234055338924754	Published	Sponge	Luminex (or other bead-based)	Days since LMP
Lieberman-2008	1485	1485_Visit6	6	Follicular	Follicular	6	Pills	Negative	Negative	Negative	Negative	Negative	Negative	Negative	5+	Negative	Hemastix	20.802190280629706	18.083333333333332	49	Negative	Negative	Positive	0	White Non-Latina	9.076923077	Ineligible - use of hormonal contraception or IUD	Ineligible - use of hormonal contraception or IUD	Ineligible - use of hormonal contraception or IUD	IL_12	112.28153846248999	NA	IL12p70	In	NA	6.81097692643462	Published	Sponge	Luminex (or other bead-based)	Days since LMP
Lieberman-2008	1487	1487_Visit6	6	Other		NA	None	NA	NA	NA	NA	NA	NA	NA	NA	Positive	Hemastix	NA	NA	NA	NA	NA	NA	NA		14.125	Ineligible - no menstrual cycle information	Ineligible - no menstrual cycle information	Ineligible - no menstrual cycle information	IL_12	259.19375	NA	IL12p70	In	NA	8.017887120371038	Published	Sponge	Luminex (or other bead-based)	Days since LMP
Lieberman-2008	1490	1490_Visit6	6	Follicular	Follicular	7	Pills	Negative	Negative	Negative	Negative	Negative	Negative	Negative	0-5	Positive	Hemastix	20.484599589322382	16.833333333333332	14	Negative	Negative	Negative	NA	UK Latina	9.076923077	Ineligible - use of hormonal contraception or IUD	Ineligible - use of hormonal contraception or IUD	Ineligible - use of hormonal contraception or IUD	IL_12	182.08307692462	NA	IL12p70	In	NA	7.508453032070431	Published	Sponge	Luminex (or other bead-based)	Days since LMP
Lieberman-2008	1491	1491_Visit5	5	Other	Irregular	265	Pills	Negative	Negative	Negative	Negative	Negative	Negative	Negative	0-5	Positive	Hemastix	20.87337440109514	18.5	8	Negative	Negative	Positive	0	White Latina	6.833333333	Ineligible - use of hormonal contraception or IUD	Ineligible - use of hormonal contraception or IUD	Ineligible - use of hormonal contraception or IUD	IL_12	118.28499999422999	NA	IL12p70	In	NA	6.886123323418466	Published	Sponge	Luminex (or other bead-based)	Days since LMP
Lieberman-2008	1497	1497_Visit5	5	Follicular	Follicular	7	Pills	Negative	Negative	Negative	Negative	Negative	Negative	Negative	0-5	Positive	Hemastix	22.39561943874059	18.5	1	Negative	NA	Positive	0	Asian Non-Latina	9.076923077	Ineligible - use of hormonal contraception or IUD	Ineligible - use of hormonal contraception or IUD	Ineligible - use of hormonal contraception or IUD	IL_12	125.2615384626	NA	IL12p70	In	NA	6.968799693123782	Published	Sponge	Luminex (or other bead-based)	Days since LMP
Lieberman-2008	1503	1503_Visit5	5	Other		NA	Pills	Negative	Negative	Negative	Negative	Negative	Negative	Positive	0-5	Positive	Hemastix	17.533196440793976	11.5	105	Negative	NA	Positive	0	White Latina	9.076923077	Ineligible - no menstrual cycle information	Ineligible - no menstrual cycle information	Ineligible - no menstrual cycle information	IL_12	72.16153846215	NA	IL12p70	In	NA	6.173158191629969	Published	Sponge	Luminex (or other bead-based)	Days since LMP
Lieberman-2008	1504	1504_Visit5	5	Other	Irregular	33	None	Negative	Negative	Negative	Negative	Negative	Negative	Negative	0-5	Negative	Hemastix	19.143052703627653	14.916666666666666	0	Negative	Negative	Positive	2	Asian Non-Latina	4.75	Ineligible - irregular or no menstruation	Ineligible - irregular or no menstruation	Ineligible - irregular or no menstruation	IL_12	44.887499999999996	NA	IL12p70	In	NA	5.488241842777295	Published	Sponge	Luminex (or other bead-based)	Days since LMP
Lieberman-2008	1511	1511_Visit5	5	Other	Periovulatory	14	None	Negative	Negative	Negative	Negative	Negative	Negative	Negative	0-5	Positive	Hemastix	18.535249828884325	12.916666666666666	0	Negative	Negative	Positive	2	White Non-Latina	3.441860465	Eligible	Ineligible - days since LMP outside of allowed windows	Ineligible - days since LMP outside of allowed windows	IL_12	139.1199999953	NA	IL12p70	In	NA	7.120186027483123	Published	Sponge	Luminex (or other bead-based)	Days since LMP
Lieberman-2008	1521	1521_Visit6	6	Other	Periovulatory	17	None	Negative	Negative	Negative	Negative	Negative	Negative	Positive	0-5	Positive	Hemastix	17.859000684462696	15.833333333333334	6	NA	Negative	Negative	NA	UK Latina	14.125	Eligible	Ineligible - days since LMP outside of allowed windows	Ineligible - days since LMP outside of allowed windows	IL_12	238.85375	NA	IL12p70	In	NA	7.899983717050446	Published	Sponge	Luminex (or other bead-based)	Days since LMP
Lieberman-2008	1526	1526_Visit5	5	Other	Irregular	407	DMPA	Negative	Negative	Negative	Negative	Negative	Negative	Negative	5+	Positive	Hemastix	15.082819986310746	13.5	21	Negative	Negative	Negative	0	White Non-Latina	4.75	Ineligible - use of hormonal contraception or IUD	Ineligible - use of hormonal contraception or IUD	Ineligible - use of hormonal contraception or IUD	IL_12	62.13	NA	IL12p70	In	NA	5.957218149166944	Published	Sponge	Luminex (or other bead-based)	Days since LMP
Lieberman-2008	1527	1527_Visit4	4	Follicular	Follicular	6	Pills	Negative	Negative	Negative	Negative	Negative	NA	Negative	0-5	Positive	Hemastix	19.917864476386036	17.833333333333332	120	Negative	NA	Positive	0	Asian Non-Latina	2.981132076	Ineligible - use of hormonal contraception or IUD	Ineligible - use of hormonal contraception or IUD	Ineligible - use of hormonal contraception or IUD	IL_12	51.60339623556	NA	IL12p70	In	NA	5.689394113461485	Published	Sponge	Luminex (or other bead-based)	Days since LMP
Lieberman-2008	1528	1528_Visit5	5	Follicular	Follicular	8	Pills	Negative	Negative	Negative	Negative	Negative	Negative	Negative	5+	Negative	Hemastix	20.251882272416154	15.5	1	Negative	NA	Positive	0	Black Non-Latina	5.565217391	Ineligible - use of hormonal contraception or IUD	Ineligible - use of hormonal contraception or IUD	Ineligible - use of hormonal contraception or IUD	IL_12	202.79652172803998	NA	IL12p70	In	NA	7.663889097891416	Published	Sponge	Luminex (or other bead-based)	Days since LMP
Lieberman-2008	1537	1537_Visit5	5	Follicular	Periovulatory	10	None	Negative	Negative	Negative	Negative	Negative	Negative	Negative	5+	Positive	Hemastix	18.754277891854894	15.25	14	Negative	Negative	Negative	NA	White Non-Latina	2.544117647	Eligible	Eligible	Eligible	IL_12	26.840441175850003	NA	IL12p70	In	NA	4.746336480172851	Published	Sponge	Luminex (or other bead-based)	Days since LMP
Lieberman-2008	1540	1540_Visit5	5	Other	Luteal	30	Pills	Negative	Negative	Negative	Negative	Negative	NA	Negative	0-5	Positive	Hemastix	18.247775496235455	15.666666666666666	4	Negative	Negative	Negative	0	Asian Non-Latina	6.833333	Ineligible - use of hormonal contraception or IUD	Ineligible - use of hormonal contraception or IUD	Ineligible - use of hormonal contraception or IUD	IL_12	176.98332469999997	NA	IL12p70	In	NA	7.467469626320749	Published	Sponge	Luminex (or other bead-based)	Days since LMP
Lieberman-2008	1547	1547_Visit4	4	Luteal	Luteal	19	Pills	Negative	Negative	Negative	Negative	Negative	Negative	Negative	5+	Negative	Hemastix	17.097878165639973	15	40	Negative	Negative	Positive	1	White Non-Latina	6.833333333	Ineligible - use of hormonal contraception or IUD	Ineligible - use of hormonal contraception or IUD	Ineligible - use of hormonal contraception or IUD	IL_12	593.33833330439	NA	IL12p70	In	NA	9.212711182553482	Published	Sponge	Luminex (or other bead-based)	Days since LMP
Lieberman-2008	1549	1549_Visit5	5	Other	Periovulatory	17	Pills	Negative	Negative	Negative	Negative	Negative	Negative	Negative	0-5	Negative	Hemastix	19.32101300479124	17.5	1	Negative	Negative	Positive	5	White Non-Latina	4.75	Ineligible - use of hormonal contraception or IUD	Ineligible - use of hormonal contraception or IUD	Ineligible - use of hormonal contraception or IUD	IL_12	70.585	NA	IL12p70	In	NA	6.141289724207457	Published	Sponge	Luminex (or other bead-based)	Days since LMP
Lieberman-2008	1554	1554_Visit4	4	Follicular	Follicular	5	None	Negative	Negative	Negative	Negative	Negative	Negative	Negative	5+	Negative	Hemastix	16.136892539356605	14	11	Negative	NA	Negative	NA	White Non-Latina	14.125	Eligible	Eligible	Eligible	IL_12	85.315	NA	IL12p70	In	NA	6.414727511965542	Published	Sponge	Luminex (or other bead-based)	Days since LMP
Lieberman-2008	1560	1560_Visit5	5	Other	Periovulatory	17	Pills	Negative	Negative	Negative	Negative	Negative	Negative	Negative	0-5	Positive	Hemastix	18.302532511978097	15.5	1	Negative	Negative	Positive	0	UK Latina	14.125	Ineligible - use of hormonal contraception or IUD	Ineligible - use of hormonal contraception or IUD	Ineligible - use of hormonal contraception or IUD	IL_12	112.29375	NA	IL12p70	In	NA	6.811133822812181	Published	Sponge	Luminex (or other bead-based)	Days since LMP
Lieberman-2008	1600	1600_Visit6	6	Other		NA	Pills	Negative	Negative	Negative	Negative	Negative	Negative	Negative	5+	Positive	Hemastix	22.8145106091718	18.166666666666668	1	Negative	NA	Negative	NA	Black Non-Latina	9.076923077	Ineligible - no menstrual cycle information	Ineligible - no menstrual cycle information	Ineligible - no menstrual cycle information	IL_12	85.77692307765	NA	IL12p70	In	NA	6.422517660566686	Published	Sponge	Luminex (or other bead-based)	Days since LMP
Lieberman-2008	1614	1614_Visit6	6	Other	Periovulatory	17	None	Negative	Negative	Negative	Negative	Negative	Negative	Negative	0-5	Negative	Hemastix	23.71526351813826	18.75	14	Negative	Negative	Negative	NA	White Non-Latina	9.076923077	Eligible	Ineligible - days since LMP outside of allowed windows	Ineligible - days since LMP outside of allowed windows	IL_12	767.18153846804	NA	IL12p70	In	NA	9.583424193393192	Published	Sponge	Luminex (or other bead-based)	Days since LMP
Lieberman-2008	1621	1621_Visit5	5	Other	Luteal	27	None	Negative	Negative	Negative	Negative	Negative	Negative	Negative	5+	Positive	Hemastix	20.919917864476385	18.166666666666668	4	Negative	Negative	Negative	NA	Mixed	5.565217391	Eligible	Ineligible - days since LMP outside of allowed windows	Ineligible - days since LMP outside of allowed windows	IL_12	80.75130434341	NA	IL12p70	In	NA	6.335413658156109	Published	Sponge	Luminex (or other bead-based)	Days since LMP
Lieberman-2008	1622	1622_Visit6	6	Follicular	Periovulatory	10	None	Negative	Negative	Negative	Negative	Negative	Negative	Negative	5+	Positive	Hemastix	21.530458590006845	18.5	24	Negative	Negative	Negative	NA	White Non-Latina	6.833333333	Eligible	Eligible	Eligible	IL_12	169.39833332506998	NA	IL12p70	In	NA	7.40427587013855	Published	Sponge	Luminex (or other bead-based)	Days since LMP
Lieberman-2008	1628	1628_Visit6	6	Luteal	Luteal	23	Pills	Negative	Negative	Negative	Negative	Negative	Negative	Negative	0-5	Negative	Hemastix	20.99110198494182	16	6	Negative	Negative	Negative	NA	Asian Non-Latina	9.076923077	Ineligible - use of hormonal contraception or IUD	Ineligible - use of hormonal contraception or IUD	Ineligible - use of hormonal contraception or IUD	IL_12	118.72615384716	NA	IL12p70	In	NA	6.891493966956333	Published	Sponge	Luminex (or other bead-based)	Days since LMP
Lieberman-2008	1634	1634_Visit5	5	Luteal	Luteal	24	Pills	Negative	Negative	Negative	Negative	Negative	Negative	Negative	5+	Negative	Hemastix	22.21492128678987	19.583333333333332	17	Negative	Negative	Positive	0	White Non-Latina	14.125	Ineligible - use of hormonal contraception or IUD	Ineligible - use of hormonal contraception or IUD	Ineligible - use of hormonal contraception or IUD	IL_12	96.19125	NA	IL12p70	In	NA	6.587833760652535	Published	Sponge	Luminex (or other bead-based)	Days since LMP
Lieberman-2008	1636	1636_Visit5	5	Other	Periovulatory	15	Pills	Negative	Negative	Negative	Negative	Negative	Negative	Negative	0-5	Positive	Hemastix	19.77549623545517	15.5	61	Negative	Negative	Negative	NA	White Non-Latina	14.125	Ineligible - use of hormonal contraception or IUD	Ineligible - use of hormonal contraception or IUD	Ineligible - use of hormonal contraception or IUD	IL_12	68.50625	NA	IL12p70	In	NA	6.098163709714953	Published	Sponge	Luminex (or other bead-based)	Days since LMP
Lieberman-2008	1639	1639_Visit5	5	Other	Periovulatory	16	Pills	Negative	Negative	Negative	Negative	Negative	Negative	Negative	0-5	Positive	Hemastix	20.386036960985628	16	1	Negative	Negative	Negative	NA	Asian Non-Latina	9.076923077	Ineligible - use of hormonal contraception or IUD	Ineligible - use of hormonal contraception or IUD	Ineligible - use of hormonal contraception or IUD	IL_12	934.923076931	NA	IL12p70	In	NA	9.868703858416193	Published	Sponge	Luminex (or other bead-based)	Days since LMP
Lieberman-2008	1641	1641_Visit5	5	Other	Periovulatory	16	Pills	Negative	Negative	Negative	Negative	Negative	Negative	Negative	0-5	Positive	Hemastix	20.00273785078713	17.5	2	Negative	Negative	Positive	0	Asian Non-Latina	6.833333333	Ineligible - use of hormonal contraception or IUD	Ineligible - use of hormonal contraception or IUD	Ineligible - use of hormonal contraception or IUD	IL_12	368.99999998199996	NA	IL12p70	In	NA	8.52747700599002	Published	Sponge	Luminex (or other bead-based)	Days since LMP
Lieberman-2008	1642	1642_Visit4	4	Other	Periovulatory	16	Pills	Negative	Negative	Negative	Negative	Negative	Negative	Negative	0-5	Negative	Hemastix	19.928815879534564	15.5	2	Negative	Negative	Negative	0	White Non-Latina	9.076923077	Ineligible - use of hormonal contraception or IUD	Ineligible - use of hormonal contraception or IUD	Ineligible - use of hormonal contraception or IUD	IL_12	17.518461538609998	NA	IL12p70	In	NA	4.130804178726331	Published	Sponge	Luminex (or other bead-based)	Days since LMP
Lieberman-2008	1644	1644_Visit5	5	Luteal	Luteal	19	Pills	Negative	Negative	Negative	Negative	Negative	Negative	Positive	0-5	Positive	Hemastix	20.758384668035593	18	20	Negative	Negative	Negative	NA	UK Latina	9.076923077	Ineligible - use of hormonal contraception or IUD	Ineligible - use of hormonal contraception or IUD	Ineligible - use of hormonal contraception or IUD	IL_12	720.9800000061101	NA	IL12p70	In	NA	9.493815429418072	Published	Sponge	Luminex (or other bead-based)	Days since LMP
Lieberman-2008	1118	1118_Visit9	9	Other	Periovulatory	15	Pills	Negative	Negative	Negative	Negative	Negative	NA	Negative	0-5	Negative	Hemastix	19.592060232717316	15	1	Negative	Negative	Positive	3	White Latina	14.125	Ineligible - use of hormonal contraception or IUD	Ineligible - use of hormonal contraception or IUD	Ineligible - use of hormonal contraception or IUD	IL_13	20.057499999999997	3596	IL13	In	NA	4.326069892145145	Published	Sponge	Luminex (or other bead-based)	Days since LMP
Lieberman-2008	1120	1120_Visit9	9	Other	Irregular	55	None	Negative	Negative	Negative	Negative	Negative	NA	Negative	0-5	Positive	Hemastix	15.748117727583846	12.916666666666666	5	Negative	Negative	Positive	5	Mixed	3.1875	Ineligible - irregular or no menstruation	Ineligible - irregular or no menstruation	Ineligible - irregular or no menstruation	IL_13	90.6525	3596	IL13	In	NA	6.502274901816186	Published	Sponge	Luminex (or other bead-based)	Days since LMP
Lieberman-2008	1123	1123_Visit9	9	Other	Periovulatory	15	Pills	Negative	Negative	Positive	Negative	Negative	NA	Positive	5+	Positive	Hemastix	19.567419575633128	16.666666666666668	5	Negative	Negative	Negative	NA	Asian Non-Latina	6.833333333	Ineligible - use of hormonal contraception or IUD	Ineligible - use of hormonal contraception or IUD	Ineligible - use of hormonal contraception or IUD	IL_13	1.17090904	3596	IL13	Below	NA	0.22762900697672228	Published	Sponge	Luminex (or other bead-based)	Days since LMP
Lieberman-2008	1128	1128_Visit9	9	Luteal	Luteal	20	Pills	Negative	Negative	Negative	Negative	Negative	Negative	Negative	0-5	Negative	Hemastix	19.802874743326488	17.166666666666668	1	Negative	Negative	Positive	1	White Non-Latina	3.441860465	Ineligible - use of hormonal contraception or IUD	Ineligible - use of hormonal contraception or IUD	Ineligible - use of hormonal contraception or IUD	IL_13	1.17090904	3596	IL13	Below	NA	0.22762900697672228	Published	Sponge	Luminex (or other bead-based)	Days since LMP
Lieberman-2008	1133	1133_Visit8	8	Other	Irregular	39	Pills	Negative	Negative	Negative	Negative	Negative	Negative	Negative	5+	Negative	Hemastix	20	15.75	3	Negative	Negative	Positive	10	Native Latina	4.75	Ineligible - use of hormonal contraception or IUD	Ineligible - use of hormonal contraception or IUD	Ineligible - use of hormonal contraception or IUD	IL_13	131.005	3596	IL13	In	NA	7.033478065182841	Published	Sponge	Luminex (or other bead-based)	Days since LMP
Lieberman-2008	1165	1165_Visit7	7	Other	Irregular	49	Pills	Negative	Negative	Negative	Negative	Negative	Negative	Negative	5+	Positive	Hemastix	19.679671457905545	15.166666666666666	6	Negative	Negative	Positive	7	White Latina	6.833333333	Ineligible - use of hormonal contraception or IUD	Ineligible - use of hormonal contraception or IUD	Ineligible - use of hormonal contraception or IUD	IL_13	1.17090904	3596	IL13	Below	NA	0.22762900697672228	Published	Sponge	Luminex (or other bead-based)	Days since LMP
Lieberman-2008	1178	1178_Visit6	6	Luteal	Luteal	23	None	Negative	Negative	Negative	Negative	Negative	Negative	Negative	0-5	Positive	Hemastix	17.453798767967147	15.083333333333334	256	Negative	Negative	Positive	1	Asian Non-Latina	4.181818	Eligible	Eligible	Eligible	IL_13	2.34181808	3596	IL13	In	NA	1.2276290069767222	Published	Sponge	Luminex (or other bead-based)	Days since LMP
Lieberman-2008	1180	1180_Visit7	7	Other	Follicular	3	None	Negative	Negative	Negative	Negative	Negative	Negative	Positive	5+	Positive	Hemastix	21.045859000684462	15.583333333333334	45	Negative	Negative	Positive	20	White Latina	9.076923077	Eligible	Ineligible - days since LMP outside of allowed windows	Ineligible - days since LMP outside of allowed windows	IL_13	1.17090904	3596	IL13	Below	NA	0.22762900697672228	Published	Sponge	Luminex (or other bead-based)	Days since LMP
Lieberman-2008	1182	1182_Visit7	7	Other	Periovulatory	14	Pills	Negative	Negative	Negative	Negative	Negative	Negative	Negative	0-5	Positive	Hemastix	19.014373716632445	14.5	4	Negative	Negative	Negative	NA	UK Latina	4.75	Ineligible - use of hormonal contraception or IUD	Ineligible - use of hormonal contraception or IUD	Ineligible - use of hormonal contraception or IUD	IL_13	1.17090904	3596	IL13	Below	NA	0.22762900697672228	Published	Sponge	Luminex (or other bead-based)	Days since LMP
Lieberman-2008	1190	1190_Visit7	7	Other	Irregular	134	DMPA	Negative	Negative	Negative	Negative	Negative	Negative	Negative	0-5	Negative	Hemastix	17.34154688569473	14.583333333333334	7	Negative	Negative	Positive	0	White Non-Latina	6.833333333	Ineligible - use of hormonal contraception or IUD	Ineligible - use of hormonal contraception or IUD	Ineligible - use of hormonal contraception or IUD	IL_13	1.17090904	3596	IL13	Below	NA	0.22762900697672228	Published	Sponge	Luminex (or other bead-based)	Days since LMP
Lieberman-2008	1191	1191_Visit6	6	Other	Irregular	318	None	Negative	Negative	Negative	Negative	Negative	Negative	Negative	5+	Negative	Hemastix	19.665982203969882	13.166666666666666	40	Negative	Negative	Positive	6	Black Non-Latina	2.810344828	Ineligible - irregular or no menstruation	Ineligible - irregular or no menstruation	Ineligible - irregular or no menstruation	IL_13	1.17090904	3596	IL13	Below	NA	0.22762900697672228	Published	Sponge	Luminex (or other bead-based)	Days since LMP
Lieberman-2008	1198	1198_Visit6	6	Other	Periovulatory	13	DMPA	Negative	Negative	Negative	Negative	Negative	Negative	Negative	5+	Positive	Hemastix	18.792607802874745	13.5	1	Negative	Negative	Positive	8	White Non-Latina	14.125	Ineligible - use of hormonal contraception or IUD	Ineligible - use of hormonal contraception or IUD	Ineligible - use of hormonal contraception or IUD	IL_13	1.17090904	3596	IL13	Below	NA	0.22762900697672228	Published	Sponge	Luminex (or other bead-based)	Days since LMP
Lieberman-2008	1198	1198_Visit7	7	Follicular	Follicular	8	DMPA	Negative	Negative	Negative	Negative	Negative	Negative	Negative	0-5	Positive	Hemastix	19.123887748117728	NA	2	Negative	NA	Positive	10	White Non-Latina	14.125	Ineligible - use of hormonal contraception or IUD	Ineligible - use of hormonal contraception or IUD	Ineligible - use of hormonal contraception or IUD	IL_13	1.17090904	3596	IL13	Below	NA	0.22762900697672228	Published	Sponge	Luminex (or other bead-based)	Days since LMP
Lieberman-2008	1209	1209_Visit7	7	Luteal	Luteal	21	Pills	Negative	Negative	Negative	Negative	Negative	Negative	Negative	0-5	Positive	Hemastix	23.956194387405887	15.916666666666666	4	Negative	Negative	Positive	0	UK Latina	5.565217391	Ineligible - use of hormonal contraception or IUD	Ineligible - use of hormonal contraception or IUD	Ineligible - use of hormonal contraception or IUD	IL_13	19.25565217286	3596	IL13	In	NA	4.267210081726089	Published	Sponge	Luminex (or other bead-based)	Days since LMP
Lieberman-2008	1220	1220_Visit9	9	Other	Periovulatory	15	Pills	Negative	Negative	Negative	Negative	Negative	Negative	Negative	0-5	Negative	Hemastix	24.35318275154004	16.833333333333332	2	Negative	Negative	Positive	0	White Non-Latina	14.125	Ineligible - use of hormonal contraception or IUD	Ineligible - use of hormonal contraception or IUD	Ineligible - use of hormonal contraception or IUD	IL_13	1.17090904	3596	IL13	Below	NA	0.22762900697672228	Published	Sponge	Luminex (or other bead-based)	Days since LMP
Lieberman-2008	1240	1240_Visit7	7	Other	Irregular	48	None	Negative	Negative	Negative	Negative	Negative	Negative	Negative	0-5	Negative	Hemastix	21.801505817932924	17.666666666666668	120	Negative	Negative	Positive	5	Asian Non-Latina	9.076923077	Ineligible - irregular or no menstruation	Ineligible - irregular or no menstruation	Ineligible - irregular or no menstruation	IL_13	1.17090904	3596	IL13	Below	NA	0.22762900697672228	Published	Sponge	Luminex (or other bead-based)	Days since LMP
Lieberman-2008	1287	1287_Visit8	8	Other	Luteal	27	Pills	Negative	Negative	Negative	Negative	Negative	Negative	Negative	5+	Positive	Hemastix	22.04243668720055	16.333333333333332	1	Negative	Negative	Negative	NA	Asian Latina	9.076923077	Ineligible - use of hormonal contraception or IUD	Ineligible - use of hormonal contraception or IUD	Ineligible - use of hormonal contraception or IUD	IL_13	1.17090904	3596	IL13	Below	NA	0.22762900697672228	Published	Sponge	Luminex (or other bead-based)	Days since LMP
Lieberman-2008	1294	1294_Visit7	7	Other	Irregular	242	Pills	Negative	Negative	Negative	Negative	Negative	Negative	Negative	0-5	Positive	Hemastix	20.7419575633128	16.583333333333332	3	Negative	Negative	Positive	0	White Non-Latina	9.076923077	Ineligible - use of hormonal contraception or IUD	Ineligible - use of hormonal contraception or IUD	Ineligible - use of hormonal contraception or IUD	IL_13	1.17090904	3596	IL13	Below	NA	0.22762900697672228	Published	Sponge	Luminex (or other bead-based)	Days since LMP
Lieberman-2008	1308	1308_Visit7	7	Other		NA	None	Negative	Negative	Negative	Negative	Negative	Negative	Negative	5+	Positive	Hemastix	17.57700205338809	14.416666666666666	NA	NA	NA	NA	NA	UK Latina	5.565217391	Ineligible - no menstrual cycle information	Ineligible - no menstrual cycle information	Ineligible - no menstrual cycle information	IL_13	1.17090904	3596	IL13	Below	NA	0.22762900697672228	Published	Sponge	Luminex (or other bead-based)	Days since LMP
Lieberman-2008	1312	1312_Visit6	6	Other		NA	None	Negative	Negative	Negative	Negative	Negative	Negative	Negative	5+	Negative	Hemastix	18.324435318275153	14.25	NA	NA	NA	NA	NA	White Non-Latina	14.125	Ineligible - no menstrual cycle information	Ineligible - no menstrual cycle information	Ineligible - no menstrual cycle information	IL_13	1.17090904	3596	IL13	Below	NA	0.22762900697672228	Published	Sponge	Luminex (or other bead-based)	Days since LMP
Lieberman-2008	1314	1314_Visit6	6	Other	Irregular	227	None	Negative	Negative	Negative	Negative	Negative	Negative	Negative	0-5	Positive	Hemastix	18.510609171800137	14.583333333333334	1	Negative	Negative	Positive	0	Black Non-Latina	3.1875	Ineligible - irregular or no menstruation	Ineligible - irregular or no menstruation	Ineligible - irregular or no menstruation	IL_13	92.88375	3596	IL13	In	NA	6.537354314261283	Published	Sponge	Luminex (or other bead-based)	Days since LMP
Lieberman-2008	1314	1314_Visit7	7	Other	Periovulatory	17	Pills	Negative	Negative	Negative	Negative	Negative	Negative	Negative	0-5	Positive	Hemastix	18.83915126625599	NA	1	Negative	Negative	Positive	4		6.833333333	Ineligible - use of hormonal contraception or IUD	Ineligible - use of hormonal contraception or IUD	Ineligible - use of hormonal contraception or IUD	IL_13	1.17090904	3596	IL13	Below	NA	0.22762900697672228	Published	Sponge	Luminex (or other bead-based)	Days since LMP
Lieberman-2008	1315	1315_Visit6	6	Other	Irregular	333	None	Negative	Positive	Negative	Negative	Negative	Negative	Negative	5+	Positive	Hemastix	19.42778918548939	12.5	3	Negative	Negative	Positive	0	White Non-Latina	2.981132076	Ineligible - pregnant	Ineligible - pregnant	Ineligible - pregnant	IL_13	1.17090904	3596	IL13	Below	NA	0.22762900697672228	Published	Sponge	Luminex (or other bead-based)	Days since LMP
Lieberman-2008	1315	1315_Visit7	7	Other	Irregular	69	None	Negative	Negative	Negative	Negative	Negative	Negative	Negative	5+	Negative	Hemastix	19.756331279945243	NA	25	Negative	Negative	Negative	NA		4.75	Ineligible - irregular or no menstruation	Ineligible - irregular or no menstruation	Ineligible - irregular or no menstruation	IL_13	1.17090904	3596	IL13	Below	NA	0.22762900697672228	Published	Sponge	Luminex (or other bead-based)	Days since LMP
Lieberman-2008	1334	1334_Visit6	6	Follicular	Follicular	6	Pills	Negative	Negative	Negative	Negative	Negative	Negative	Positive	0-5	Negative	Hemastix	18.130047912388775	15.5	120	Negative	NA	Negative	NA	Asian Non-Latina	3.1875	Ineligible - use of hormonal contraception or IUD	Ineligible - use of hormonal contraception or IUD	Ineligible - use of hormonal contraception or IUD	IL_13	86.094375	3596	IL13	In	NA	6.427847076705738	Published	Sponge	Luminex (or other bead-based)	Days since LMP
Lieberman-2008	1345	1345_Visit5	5	Luteal	Luteal	21	Pills	Negative	Negative	Negative	Negative	Negative	Negative	Negative	5+	Negative	Hemastix	19.567419575633128	17.5	45	Negative	Negative	Positive	2	UK Latina	9.076923077	Ineligible - use of hormonal contraception or IUD	Ineligible - use of hormonal contraception or IUD	Ineligible - use of hormonal contraception or IUD	IL_13	1.17090904	3596	IL13	Below	NA	0.22762900697672228	Published	Sponge	Luminex (or other bead-based)	Days since LMP
Lieberman-2008	1346	1346_Visit6	6	Follicular	Periovulatory	12	None	Negative	Negative	Negative	Negative	Negative	Negative	Negative	0-5	Positive	Hemastix	20.292950034223136	15.916666666666666	46	Negative	Negative	Negative	NA	White Non-Latina	6.833333333	Eligible	Eligible	Eligible	IL_13	1.17090904	3596	IL13	Below	NA	0.22762900697672228	Published	Sponge	Luminex (or other bead-based)	Days since LMP
Lieberman-2008	1353	1353_Visit6	6	Other	Irregular	56	Pills	Negative	Negative	Negative	Negative	Negative	Negative	Negative	0-5	Negative	Hemastix	20.45722108145106	15.454545454545455	1	Negative	Negative	Positive	10	White Non-Latina	4.75	Ineligible - use of hormonal contraception or IUD	Ineligible - use of hormonal contraception or IUD	Ineligible - use of hormonal contraception or IUD	IL_13	23.37	3596	IL13	In	NA	4.546585829008101	Published	Sponge	Luminex (or other bead-based)	Days since LMP
Lieberman-2008	1366	1366_Visit6	6	Luteal	Luteal	19	None	Negative	Negative	Negative	Negative	Negative	Negative	Negative	5+	Positive	Hemastix	19.638603696098563	13.416666666666666	5	Negative	Negative	Negative	NA	Asian Non-Latina	9.076923077	Eligible	Eligible	Eligible	IL_13	5.08307692312	3596	IL13	In	NA	2.345702063515855	Published	Sponge	Luminex (or other bead-based)	Days since LMP
Lieberman-2008	1385	1385_Visit5	5	Follicular	Follicular	7	Pills	Negative	Negative	Negative	Negative	Negative	Negative	Negative	0-5	Negative	Hemastix	18.633812457221083	16.166666666666668	86	Negative	NA	Positive	0	Asian Non-Latina	14.125	Ineligible - use of hormonal contraception or IUD	Ineligible - use of hormonal contraception or IUD	Ineligible - use of hormonal contraception or IUD	IL_13	1.17090904	3596	IL13	Below	NA	0.22762900697672228	Published	Sponge	Luminex (or other bead-based)	Days since LMP
Lieberman-2008	1388	1388_Visit5	5	Luteal	Luteal	20	Pills	Negative	Negative	Negative	Negative	Negative	Negative	Negative	0-5	Positive	Hemastix	17.749486652977414	15	4	Negative	Negative	Negative	NA	UK Latina	2.981132076	Ineligible - use of hormonal contraception or IUD	Ineligible - use of hormonal contraception or IUD	Ineligible - use of hormonal contraception or IUD	IL_13	83.94867926016	3596	IL13	In	NA	6.391435722732144	Published	Sponge	Luminex (or other bead-based)	Days since LMP
Lieberman-2008	1389	1389_Visit6	6	Other	Irregular	74	Pills	Negative	Negative	Negative	Negative	Negative	Negative	Negative	0-5	Positive	Hemastix	18.64476386036961	14.083333333333334	120	Negative	Negative	Negative	NA	Black Non-Latina	14.125	Ineligible - use of hormonal contraception or IUD	Ineligible - use of hormonal contraception or IUD	Ineligible - use of hormonal contraception or IUD	IL_13	30.36875	3596	IL13	In	NA	4.924515622229923	Published	Sponge	Luminex (or other bead-based)	Days since LMP
Lieberman-2008	1397	1397_Visit5	5	Other	Irregular	33	Pills	Negative	Negative	Negative	Negative	Negative	Negative	Negative	0-5	Positive	Hemastix	19.10198494182067	13.5	2	Negative	Negative	Negative	NA	UK Latina	6.833333333	Ineligible - use of hormonal contraception or IUD	Ineligible - use of hormonal contraception or IUD	Ineligible - use of hormonal contraception or IUD	IL_13	188.53166665747	3596	IL13	In	NA	7.5586630554051	Published	Sponge	Luminex (or other bead-based)	Days since LMP
Lieberman-2008	1403	1403_Visit7	7	Luteal	Luteal	24	Pills	Negative	Negative	Negative	Negative	Negative	Negative	Negative	0-5	Positive	Hemastix	21.048596851471594	15.916666666666666	2	Negative	Negative	Negative	NA	UK Latina	9.076923077	Ineligible - use of hormonal contraception or IUD	Ineligible - use of hormonal contraception or IUD	Ineligible - use of hormonal contraception or IUD	IL_13	12.88923076934	3596	IL13	In	NA	3.6880942609629326	Published	Sponge	Luminex (or other bead-based)	Days since LMP
Lieberman-2008	1420	1420_Visit6	6	Other	Irregular	46	Pills	Negative	Negative	Negative	Negative	Negative	Negative	Negative	0-5	Positive	Hemastix	20.876112251882272	17.916666666666668	41	Negative	Negative	Negative	NA	Native Latina	14.125	Ineligible - use of hormonal contraception or IUD	Ineligible - use of hormonal contraception or IUD	Ineligible - use of hormonal contraception or IUD	IL_13	48.8725	3596	IL13	In	NA	5.610951000277188	Published	Sponge	Luminex (or other bead-based)	Days since LMP
Lieberman-2008	1435	1435_Visit6	6	Other	Periovulatory	15	None	Negative	Negative	Negative	Negative	Negative	Negative	Negative	0-5	Negative	Hemastix	22.132785763175907	18.5	120	Negative	Negative	Negative	NA	Asian Non-Latina	2.981132076	Eligible	Ineligible - days since LMP outside of allowed windows	Ineligible - days since LMP outside of allowed windows	IL_13	3.16000000056	3596	IL13	In	NA	1.6599245586580458	Published	Sponge	Luminex (or other bead-based)	Days since LMP
Lieberman-2008	1445	1445_Visit7	7	Luteal	Luteal	24	None	Negative	Negative	Negative	Negative	Negative	Negative	Positive	0-5	Positive	Hemastix	23.359342915811087	16.666666666666668	120	Negative	Negative	Negative	NA	Asian Non-Latina	14.125	Eligible	Eligible	Eligible	IL_13	1.17090904	3596	IL13	Below	NA	0.22762900697672228	Published	Sponge	Luminex (or other bead-based)	Days since LMP
Lieberman-2008	1452	1452_Visit6	6	Other		NA	Pills	Negative	Negative	Negative	Negative	Negative	Negative	Negative	0-5	Positive	Hemastix	22.882956878850102	17.666666666666668	25	Negative	NA	Negative	NA	Asian Latina	5.565217391	Ineligible - no menstrual cycle information	Ineligible - no menstrual cycle information	Ineligible - no menstrual cycle information	IL_13	7.90260869522	3596	IL13	In	NA	2.982328973594047	Published	Sponge	Luminex (or other bead-based)	Days since LMP
Lieberman-2008	1468	1468_Visit6	6	Other	Irregular	158	Pills	Negative	Negative	Negative	Negative	Negative	Negative	Negative	0-5	Positive	Hemastix	19.958932238193018	16	154	Negative	Negative	Positive	1	White Non-Latina	5.565217	Ineligible - use of hormonal contraception or IUD	Ineligible - use of hormonal contraception or IUD	Ineligible - use of hormonal contraception or IUD	IL_13	1.17090904	3596	IL13	Below	NA	0.22762900697672228	Published	Sponge	Luminex (or other bead-based)	Days since LMP
Lieberman-2008	1473	1473_Visit5	5	Follicular	Periovulatory	10	Pills	Negative	Negative	Negative	Negative	Negative	Negative	Negative	0-5	Positive	Hemastix	20.733744010951405	17.5	1	Negative	Negative	Positive	3	UK Latina	5.565217391	Ineligible - use of hormonal contraception or IUD	Ineligible - use of hormonal contraception or IUD	Ineligible - use of hormonal contraception or IUD	IL_13	1.17090904	3596	IL13	Below	NA	0.22762900697672228	Published	Sponge	Luminex (or other bead-based)	Days since LMP
Lieberman-2008	1474	1474_Visit5	5	Follicular	Follicular	8	None	Negative	Negative	Negative	Negative	Negative	Negative	Negative	0-5	Positive	Hemastix	22.17659137577002	16	61	Negative	Negative	Positive	0	White Non-Latina	9.076923077	Eligible	Eligible	Eligible	IL_13	1.17090904	3596	IL13	Below	NA	0.22762900697672228	Published	Sponge	Luminex (or other bead-based)	Days since LMP
Lieberman-2008	1478	1478_Visit4	4	Other	Irregular	54	DMPA	Negative	Negative	Negative	Negative	Negative	Negative	Negative	0-5	Negative	Hemastix	20.89801505817933	18.5	114	Negative	Negative	Negative	0	UK Latina	14.125	Ineligible - use of hormonal contraception or IUD	Ineligible - use of hormonal contraception or IUD	Ineligible - use of hormonal contraception or IUD	IL_13	57.3475	3596	IL13	In	NA	5.841658689825639	Published	Sponge	Luminex (or other bead-based)	Days since LMP
Lieberman-2008	1481	1481_Visit6	6	Other	Luteal	27	None	Negative	Negative	Negative	Negative	Negative	Negative	Negative	5+	Negative	Hemastix	22.981519507186857	18	120	Negative	Negative	Negative	NA	Asian Non-Latina	4.181818182	Eligible	Ineligible - days since LMP outside of allowed windows	Ineligible - days since LMP outside of allowed windows	IL_13	1.17090904	3596	IL13	Below	NA	0.22762900697672228	Published	Sponge	Luminex (or other bead-based)	Days since LMP
Lieberman-2008	1485	1485_Visit6	6	Follicular	Follicular	6	Pills	Negative	Negative	Negative	Negative	Negative	Negative	Negative	5+	Negative	Hemastix	20.802190280629706	18.083333333333332	49	Negative	Negative	Positive	0	White Non-Latina	9.076923077	Ineligible - use of hormonal contraception or IUD	Ineligible - use of hormonal contraception or IUD	Ineligible - use of hormonal contraception or IUD	IL_13	1.17090904	3596	IL13	Below	NA	0.22762900697672228	Published	Sponge	Luminex (or other bead-based)	Days since LMP
Lieberman-2008	1487	1487_Visit6	6	Other		NA	None	NA	NA	NA	NA	NA	NA	NA	NA	Positive	Hemastix	NA	NA	NA	NA	NA	NA	NA		14.125	Ineligible - no menstrual cycle information	Ineligible - no menstrual cycle information	Ineligible - no menstrual cycle information	IL_13	39.832499999999996	3596	IL13	In	NA	5.315874125039256	Published	Sponge	Luminex (or other bead-based)	Days since LMP
Lieberman-2008	1490	1490_Visit6	6	Follicular	Follicular	7	Pills	Negative	Negative	Negative	Negative	Negative	Negative	Negative	0-5	Positive	Hemastix	20.484599589322382	16.833333333333332	14	Negative	Negative	Negative	NA	UK Latina	9.076923077	Ineligible - use of hormonal contraception or IUD	Ineligible - use of hormonal contraception or IUD	Ineligible - use of hormonal contraception or IUD	IL_13	16.3384615386	3596	IL13	In	NA	4.030200237787925	Published	Sponge	Luminex (or other bead-based)	Days since LMP
Lieberman-2008	1491	1491_Visit5	5	Other	Irregular	265	Pills	Negative	Negative	Negative	Negative	Negative	Negative	Negative	0-5	Positive	Hemastix	20.87337440109514	18.5	8	Negative	Negative	Positive	0	White Latina	6.833333333	Ineligible - use of hormonal contraception or IUD	Ineligible - use of hormonal contraception or IUD	Ineligible - use of hormonal contraception or IUD	IL_13	1.17090904	3596	IL13	Below	NA	0.22762900697672228	Published	Sponge	Luminex (or other bead-based)	Days since LMP
Lieberman-2008	1497	1497_Visit5	5	Follicular	Follicular	7	Pills	Negative	Negative	Negative	Negative	Negative	Negative	Negative	0-5	Positive	Hemastix	22.39561943874059	18.5	1	Negative	NA	Positive	0	Asian Non-Latina	9.076923077	Ineligible - use of hormonal contraception or IUD	Ineligible - use of hormonal contraception or IUD	Ineligible - use of hormonal contraception or IUD	IL_13	12.88923076934	3596	IL13	In	NA	3.6880942609629326	Published	Sponge	Luminex (or other bead-based)	Days since LMP
Lieberman-2008	1503	1503_Visit5	5	Other		NA	Pills	Negative	Negative	Negative	Negative	Negative	Negative	Positive	0-5	Positive	Hemastix	17.533196440793976	11.5	105	Negative	NA	Positive	0	White Latina	9.076923077	Ineligible - no menstrual cycle information	Ineligible - no menstrual cycle information	Ineligible - no menstrual cycle information	IL_13	1.17090904	3596	IL13	Below	NA	0.22762900697672228	Published	Sponge	Luminex (or other bead-based)	Days since LMP
Lieberman-2008	1504	1504_Visit5	5	Other	Irregular	33	None	Negative	Negative	Negative	Negative	Negative	Negative	Negative	0-5	Negative	Hemastix	19.143052703627653	14.916666666666666	0	Negative	Negative	Positive	2	Asian Non-Latina	4.75	Ineligible - irregular or no menstruation	Ineligible - irregular or no menstruation	Ineligible - irregular or no menstruation	IL_13	1.17090904	3596	IL13	Below	NA	0.22762900697672228	Published	Sponge	Luminex (or other bead-based)	Days since LMP
Lieberman-2008	1511	1511_Visit5	5	Other	Periovulatory	14	None	Negative	Negative	Negative	Negative	Negative	Negative	Negative	0-5	Positive	Hemastix	18.535249828884325	12.916666666666666	0	Negative	Negative	Positive	2	White Non-Latina	3.441860465	Eligible	Ineligible - days since LMP outside of allowed windows	Ineligible - days since LMP outside of allowed windows	IL_13	1.17090904	3596	IL13	Below	NA	0.22762900697672228	Published	Sponge	Luminex (or other bead-based)	Days since LMP
Lieberman-2008	1521	1521_Visit6	6	Other	Periovulatory	17	None	Negative	Negative	Negative	Negative	Negative	Negative	Positive	0-5	Positive	Hemastix	17.859000684462696	15.833333333333334	6	NA	Negative	Negative	NA	UK Latina	14.125	Eligible	Ineligible - days since LMP outside of allowed windows	Ineligible - days since LMP outside of allowed windows	IL_13	401.85625	3596	IL13	In	NA	8.650535709834408	Published	Sponge	Luminex (or other bead-based)	Days since LMP
Lieberman-2008	1526	1526_Visit5	5	Other	Irregular	407	DMPA	Negative	Negative	Negative	Negative	Negative	Negative	Negative	5+	Positive	Hemastix	15.082819986310746	13.5	21	Negative	Negative	Negative	0	White Non-Latina	4.75	Ineligible - use of hormonal contraception or IUD	Ineligible - use of hormonal contraception or IUD	Ineligible - use of hormonal contraception or IUD	IL_13	1.17090904	3596	IL13	Below	NA	0.22762900697672228	Published	Sponge	Luminex (or other bead-based)	Days since LMP
Lieberman-2008	1527	1527_Visit4	4	Follicular	Follicular	6	Pills	Negative	Negative	Negative	Negative	Negative	NA	Negative	0-5	Positive	Hemastix	19.917864476386036	17.833333333333332	120	Negative	NA	Positive	0	Asian Non-Latina	2.981132076	Ineligible - use of hormonal contraception or IUD	Ineligible - use of hormonal contraception or IUD	Ineligible - use of hormonal contraception or IUD	IL_13	30.4075471752	3596	IL13	In	NA	4.926357540953704	Published	Sponge	Luminex (or other bead-based)	Days since LMP
Lieberman-2008	1528	1528_Visit5	5	Follicular	Follicular	8	Pills	Negative	Negative	Negative	Negative	Negative	Negative	Negative	5+	Negative	Hemastix	20.251882272416154	15.5	1	Negative	NA	Positive	0	Black Non-Latina	5.565217391	Ineligible - use of hormonal contraception or IUD	Ineligible - use of hormonal contraception or IUD	Ineligible - use of hormonal contraception or IUD	IL_13	1.17090904	3596	IL13	Below	NA	0.22762900697672228	Published	Sponge	Luminex (or other bead-based)	Days since LMP
Lieberman-2008	1537	1537_Visit5	5	Follicular	Periovulatory	10	None	Negative	Negative	Negative	Negative	Negative	Negative	Negative	5+	Positive	Hemastix	18.754277891854894	15.25	14	Negative	Negative	Negative	NA	White Non-Latina	2.544117647	Eligible	Eligible	Eligible	IL_13	37.16955882267	3596	IL13	In	NA	5.2160496593818015	Published	Sponge	Luminex (or other bead-based)	Days since LMP
Lieberman-2008	1540	1540_Visit5	5	Other	Luteal	30	Pills	Negative	Negative	Negative	Negative	Negative	NA	Negative	0-5	Positive	Hemastix	18.247775496235455	15.666666666666666	4	Negative	Negative	Negative	0	Asian Non-Latina	6.833333	Ineligible - use of hormonal contraception or IUD	Ineligible - use of hormonal contraception or IUD	Ineligible - use of hormonal contraception or IUD	IL_13	208.27998983999998	3596	IL13	In	NA	7.702380431240155	Published	Sponge	Luminex (or other bead-based)	Days since LMP
Lieberman-2008	1547	1547_Visit4	4	Luteal	Luteal	19	Pills	Negative	Negative	Negative	Negative	Negative	Negative	Negative	5+	Negative	Hemastix	17.097878165639973	15	40	Negative	Negative	Positive	1	White Non-Latina	6.833333333	Ineligible - use of hormonal contraception or IUD	Ineligible - use of hormonal contraception or IUD	Ineligible - use of hormonal contraception or IUD	IL_13	1.17090904	3596	IL13	Below	NA	0.22762900697672228	Published	Sponge	Luminex (or other bead-based)	Days since LMP
Lieberman-2008	1549	1549_Visit5	5	Other	Periovulatory	17	Pills	Negative	Negative	Negative	Negative	Negative	Negative	Negative	0-5	Negative	Hemastix	19.32101300479124	17.5	1	Negative	Negative	Positive	5	White Non-Latina	4.75	Ineligible - use of hormonal contraception or IUD	Ineligible - use of hormonal contraception or IUD	Ineligible - use of hormonal contraception or IUD	IL_13	13.395	3596	IL13	In	NA	3.743622676067654	Published	Sponge	Luminex (or other bead-based)	Days since LMP
Lieberman-2008	1554	1554_Visit4	4	Follicular	Follicular	5	None	Negative	Negative	Negative	Negative	Negative	Negative	Negative	5+	Negative	Hemastix	16.136892539356605	14	11	Negative	NA	Negative	NA	White Non-Latina	14.125	Eligible	Eligible	Eligible	IL_13	1.17090904	3596	IL13	Below	NA	0.22762900697672228	Published	Sponge	Luminex (or other bead-based)	Days since LMP
Lieberman-2008	1560	1560_Visit5	5	Other	Periovulatory	17	Pills	Negative	Negative	Negative	Negative	Negative	Negative	Negative	0-5	Positive	Hemastix	18.302532511978097	15.5	1	Negative	Negative	Positive	0	UK Latina	14.125	Ineligible - use of hormonal contraception or IUD	Ineligible - use of hormonal contraception or IUD	Ineligible - use of hormonal contraception or IUD	IL_13	30.36875	3596	IL13	In	NA	4.924515622229923	Published	Sponge	Luminex (or other bead-based)	Days since LMP
Lieberman-2008	1600	1600_Visit6	6	Other		NA	Pills	Negative	Negative	Negative	Negative	Negative	Negative	Negative	5+	Positive	Hemastix	22.8145106091718	18.166666666666668	1	Negative	NA	Negative	NA	Black Non-Latina	9.076923077	Ineligible - no menstrual cycle information	Ineligible - no menstrual cycle information	Ineligible - no menstrual cycle information	IL_13	1.17090904	3596	IL13	Below	NA	0.22762900697672228	Published	Sponge	Luminex (or other bead-based)	Days since LMP
Lieberman-2008	1614	1614_Visit6	6	Other	Periovulatory	17	None	Negative	Negative	Negative	Negative	Negative	Negative	Negative	0-5	Negative	Hemastix	23.71526351813826	18.75	14	Negative	Negative	Negative	NA	White Non-Latina	9.076923077	Eligible	Ineligible - days since LMP outside of allowed windows	Ineligible - days since LMP outside of allowed windows	IL_13	1.17090904	3596	IL13	Below	NA	0.22762900697672228	Published	Sponge	Luminex (or other bead-based)	Days since LMP
Lieberman-2008	1621	1621_Visit5	5	Other	Luteal	27	None	Negative	Negative	Negative	Negative	Negative	Negative	Negative	5+	Positive	Hemastix	20.919917864476385	18.166666666666668	4	Negative	Negative	Negative	NA	Mixed	5.565217391	Eligible	Ineligible - days since LMP outside of allowed windows	Ineligible - days since LMP outside of allowed windows	IL_13	1.17090904	3596	IL13	Below	NA	0.22762900697672228	Published	Sponge	Luminex (or other bead-based)	Days since LMP
Lieberman-2008	1622	1622_Visit6	6	Follicular	Periovulatory	10	None	Negative	Negative	Negative	Negative	Negative	Negative	Negative	5+	Positive	Hemastix	21.530458590006845	18.5	24	Negative	Negative	Negative	NA	White Non-Latina	6.833333333	Eligible	Eligible	Eligible	IL_13	19.269999999059998	3596	IL13	In	NA	4.26828466645062	Published	Sponge	Luminex (or other bead-based)	Days since LMP
Lieberman-2008	1628	1628_Visit6	6	Luteal	Luteal	23	Pills	Negative	Negative	Negative	Negative	Negative	Negative	Negative	0-5	Negative	Hemastix	20.99110198494182	16	6	Negative	Negative	Negative	NA	Asian Non-Latina	9.076923077	Ineligible - use of hormonal contraception or IUD	Ineligible - use of hormonal contraception or IUD	Ineligible - use of hormonal contraception or IUD	IL_13	1.17090904	3596	IL13	Below	NA	0.22762900697672228	Published	Sponge	Luminex (or other bead-based)	Days since LMP
Lieberman-2008	1634	1634_Visit5	5	Luteal	Luteal	24	Pills	Negative	Negative	Negative	Negative	Negative	Negative	Negative	5+	Negative	Hemastix	22.21492128678987	19.583333333333332	17	Negative	Negative	Positive	0	White Non-Latina	14.125	Ineligible - use of hormonal contraception or IUD	Ineligible - use of hormonal contraception or IUD	Ineligible - use of hormonal contraception or IUD	IL_13	1.17090904	3596	IL13	Below	NA	0.22762900697672228	Published	Sponge	Luminex (or other bead-based)	Days since LMP
Lieberman-2008	1636	1636_Visit5	5	Other	Periovulatory	15	Pills	Negative	Negative	Negative	Negative	Negative	Negative	Negative	0-5	Positive	Hemastix	19.77549623545517	15.5	61	Negative	Negative	Negative	NA	White Non-Latina	14.125	Ineligible - use of hormonal contraception or IUD	Ineligible - use of hormonal contraception or IUD	Ineligible - use of hormonal contraception or IUD	IL_13	1.17090904	3596	IL13	Below	NA	0.22762900697672228	Published	Sponge	Luminex (or other bead-based)	Days since LMP
Lieberman-2008	1639	1639_Visit5	5	Other	Periovulatory	16	Pills	Negative	Negative	Negative	Negative	Negative	Negative	Negative	0-5	Positive	Hemastix	20.386036960985628	16	1	Negative	Negative	Negative	NA	Asian Non-Latina	9.076923077	Ineligible - use of hormonal contraception or IUD	Ineligible - use of hormonal contraception or IUD	Ineligible - use of hormonal contraception or IUD	IL_13	1.17090904	3596	IL13	Below	NA	0.22762900697672228	Published	Sponge	Luminex (or other bead-based)	Days since LMP
Lieberman-2008	1641	1641_Visit5	5	Other	Periovulatory	16	Pills	Negative	Negative	Negative	Negative	Negative	Negative	Negative	0-5	Positive	Hemastix	20.00273785078713	17.5	2	Negative	Negative	Positive	0	Asian Non-Latina	6.833333333	Ineligible - use of hormonal contraception or IUD	Ineligible - use of hormonal contraception or IUD	Ineligible - use of hormonal contraception or IUD	IL_13	1.17090904	3596	IL13	Below	NA	0.22762900697672228	Published	Sponge	Luminex (or other bead-based)	Days since LMP
Lieberman-2008	1642	1642_Visit4	4	Other	Periovulatory	16	Pills	Negative	Negative	Negative	Negative	Negative	Negative	Negative	0-5	Negative	Hemastix	19.928815879534564	15.5	2	Negative	Negative	Negative	0	White Non-Latina	9.076923077	Ineligible - use of hormonal contraception or IUD	Ineligible - use of hormonal contraception or IUD	Ineligible - use of hormonal contraception or IUD	IL_13	12.88923076934	3596	IL13	In	NA	3.6880942609629326	Published	Sponge	Luminex (or other bead-based)	Days since LMP
Lieberman-2008	1644	1644_Visit5	5	Luteal	Luteal	19	Pills	Negative	Negative	Negative	Negative	Negative	Negative	Positive	0-5	Positive	Hemastix	20.758384668035593	18	20	Negative	Negative	Negative	NA	UK Latina	9.076923077	Ineligible - use of hormonal contraception or IUD	Ineligible - use of hormonal contraception or IUD	Ineligible - use of hormonal contraception or IUD	IL_13	1.17090904	3596	IL13	Below	NA	0.22762900697672228	Published	Sponge	Luminex (or other bead-based)	Days since LMP
Lieberman-2008	1118	1118_Visit9	9	Other	Periovulatory	15	Pills	Negative	Negative	Negative	Negative	Negative	NA	Negative	0-5	Negative	Hemastix	19.592060232717316	15	1	Negative	Negative	Positive	3	White Latina	14.125	Ineligible - use of hormonal contraception or IUD	Ineligible - use of hormonal contraception or IUD	Ineligible - use of hormonal contraception or IUD	IL_1B	50.0025	3553	IL1B	In	NA	5.64392832272346	Published	Sponge	Luminex (or other bead-based)	Days since LMP
Lieberman-2008	1120	1120_Visit9	9	Other	Irregular	55	None	Negative	Negative	Negative	Negative	Negative	NA	Negative	0-5	Positive	Hemastix	15.748117727583846	12.916666666666666	5	Negative	Negative	Positive	5	Mixed	3.1875	Ineligible - irregular or no menstruation	Ineligible - irregular or no menstruation	Ineligible - irregular or no menstruation	IL_1B	52.4025	3553	IL1B	In	NA	5.711563735878454	Published	Sponge	Luminex (or other bead-based)	Days since LMP
Lieberman-2008	1123	1123_Visit9	9	Other	Periovulatory	15	Pills	Negative	Negative	Positive	Negative	Negative	NA	Positive	5+	Positive	Hemastix	19.567419575633128	16.666666666666668	5	Negative	Negative	Negative	NA	Asian Non-Latina	6.833333333	Ineligible - use of hormonal contraception or IUD	Ineligible - use of hormonal contraception or IUD	Ineligible - use of hormonal contraception or IUD	IL_1B	358.88666664916	3553	IL1B	In	NA	8.487384514944715	Published	Sponge	Luminex (or other bead-based)	Days since LMP
Lieberman-2008	1128	1128_Visit9	9	Luteal	Luteal	20	Pills	Negative	Negative	Negative	Negative	Negative	Negative	Negative	0-5	Negative	Hemastix	19.802874743326488	17.166666666666668	1	Negative	Negative	Positive	1	White Non-Latina	3.441860465	Ineligible - use of hormonal contraception or IUD	Ineligible - use of hormonal contraception or IUD	Ineligible - use of hormonal contraception or IUD	IL_1B	212.94790696955	3553	IL1B	In	NA	7.7343567397170245	Published	Sponge	Luminex (or other bead-based)	Days since LMP
Lieberman-2008	1133	1133_Visit8	8	Other	Irregular	39	Pills	Negative	Negative	Negative	Negative	Negative	Negative	Negative	5+	Negative	Hemastix	20	15.75	3	Negative	Negative	Positive	10	Native Latina	4.75	Ineligible - use of hormonal contraception or IUD	Ineligible - use of hormonal contraception or IUD	Ineligible - use of hormonal contraception or IUD	IL_1B	30.6375	3553	IL1B	In	NA	4.9372266739794775	Published	Sponge	Luminex (or other bead-based)	Days since LMP
Lieberman-2008	1165	1165_Visit7	7	Other	Irregular	49	Pills	Negative	Negative	Negative	Negative	Negative	Negative	Negative	5+	Positive	Hemastix	19.679671457905545	15.166666666666666	6	Negative	Negative	Positive	7	White Latina	6.833333333	Ineligible - use of hormonal contraception or IUD	Ineligible - use of hormonal contraception or IUD	Ineligible - use of hormonal contraception or IUD	IL_1B	46.39833333107	3553	IL1B	In	NA	5.536001078296559	Published	Sponge	Luminex (or other bead-based)	Days since LMP
Lieberman-2008	1178	1178_Visit6	6	Luteal	Luteal	23	None	Negative	Negative	Negative	Negative	Negative	Negative	Negative	0-5	Positive	Hemastix	17.453798767967147	15.083333333333334	256	Negative	Negative	Positive	1	Asian Non-Latina	4.181818	Eligible	Eligible	Eligible	IL_1B	36.7999984	3553	IL1B	In	NA	5.201633798443778	Published	Sponge	Luminex (or other bead-based)	Days since LMP
Lieberman-2008	1180	1180_Visit7	7	Other	Follicular	3	None	Negative	Negative	Negative	Negative	Negative	Negative	Positive	5+	Positive	Hemastix	21.045859000684462	15.583333333333334	45	Negative	Negative	Positive	20	White Latina	9.076923077	Eligible	Ineligible - days since LMP outside of allowed windows	Ineligible - days since LMP outside of allowed windows	IL_1B	333.39538461820996	3553	IL1B	In	NA	8.381090322189909	Published	Sponge	Luminex (or other bead-based)	Days since LMP
Lieberman-2008	1182	1182_Visit7	7	Other	Periovulatory	14	Pills	Negative	Negative	Negative	Negative	Negative	Negative	Negative	0-5	Positive	Hemastix	19.014373716632445	14.5	4	Negative	Negative	Negative	NA	UK Latina	4.75	Ineligible - use of hormonal contraception or IUD	Ineligible - use of hormonal contraception or IUD	Ineligible - use of hormonal contraception or IUD	IL_1B	29.925	3553	IL1B	In	NA	4.903279342056139	Published	Sponge	Luminex (or other bead-based)	Days since LMP
Lieberman-2008	1190	1190_Visit7	7	Other	Irregular	134	DMPA	Negative	Negative	Negative	Negative	Negative	Negative	Negative	0-5	Negative	Hemastix	17.34154688569473	14.583333333333334	7	Negative	Negative	Positive	0	White Non-Latina	6.833333333	Ineligible - use of hormonal contraception or IUD	Ineligible - use of hormonal contraception or IUD	Ineligible - use of hormonal contraception or IUD	IL_1B	139.53666665986	3553	IL1B	In	NA	7.124500464929629	Published	Sponge	Luminex (or other bead-based)	Days since LMP
Lieberman-2008	1191	1191_Visit6	6	Other	Irregular	318	None	Negative	Negative	Negative	Negative	Negative	Negative	Negative	5+	Negative	Hemastix	19.665982203969882	13.166666666666666	40	Negative	Negative	Positive	6	Black Non-Latina	2.810344828	Ineligible - irregular or no menstruation	Ineligible - irregular or no menstruation	Ineligible - irregular or no menstruation	IL_1B	270.27086210876	3553	IL1B	In	NA	8.07826217313412	Published	Sponge	Luminex (or other bead-based)	Days since LMP
Lieberman-2008	1198	1198_Visit6	6	Other	Periovulatory	13	DMPA	Negative	Negative	Negative	Negative	Negative	Negative	Negative	5+	Positive	Hemastix	18.792607802874745	13.5	1	Negative	Negative	Positive	8	White Non-Latina	14.125	Ineligible - use of hormonal contraception or IUD	Ineligible - use of hormonal contraception or IUD	Ineligible - use of hormonal contraception or IUD	IL_1B	64.26875	3553	IL1B	In	NA	6.006045507726522	Published	Sponge	Luminex (or other bead-based)	Days since LMP
Lieberman-2008	1198	1198_Visit7	7	Follicular	Follicular	8	DMPA	Negative	Negative	Negative	Negative	Negative	Negative	Negative	0-5	Positive	Hemastix	19.123887748117728	NA	2	Negative	NA	Positive	10	White Non-Latina	14.125	Ineligible - use of hormonal contraception or IUD	Ineligible - use of hormonal contraception or IUD	Ineligible - use of hormonal contraception or IUD	IL_1B	110.45750000000001	3553	IL1B	In	NA	6.787347569947816	Published	Sponge	Luminex (or other bead-based)	Days since LMP
Lieberman-2008	1209	1209_Visit7	7	Luteal	Luteal	21	Pills	Negative	Negative	Negative	Negative	Negative	Negative	Negative	0-5	Positive	Hemastix	23.956194387405887	15.916666666666666	4	Negative	Negative	Positive	0	UK Latina	5.565217391	Ineligible - use of hormonal contraception or IUD	Ineligible - use of hormonal contraception or IUD	Ineligible - use of hormonal contraception or IUD	IL_1B	85.42608695185	3553	IL1B	In	NA	6.416604794346907	Published	Sponge	Luminex (or other bead-based)	Days since LMP
Lieberman-2008	1220	1220_Visit9	9	Other	Periovulatory	15	Pills	Negative	Negative	Negative	Negative	Negative	Negative	Negative	0-5	Negative	Hemastix	24.35318275154004	16.833333333333332	2	Negative	Negative	Positive	0	White Non-Latina	14.125	Ineligible - use of hormonal contraception or IUD	Ineligible - use of hormonal contraception or IUD	Ineligible - use of hormonal contraception or IUD	IL_1B	272.6125	3553	IL1B	In	NA	8.090707904795906	Published	Sponge	Luminex (or other bead-based)	Days since LMP
Lieberman-2008	1240	1240_Visit7	7	Other	Irregular	48	None	Negative	Negative	Negative	Negative	Negative	Negative	Negative	0-5	Negative	Hemastix	21.801505817932924	17.666666666666668	120	Negative	Negative	Positive	5	Asian Non-Latina	9.076923077	Ineligible - irregular or no menstruation	Ineligible - irregular or no menstruation	Ineligible - irregular or no menstruation	IL_1B	101.66153846239999	3553	IL1B	In	NA	6.667630158403217	Published	Sponge	Luminex (or other bead-based)	Days since LMP
Lieberman-2008	1287	1287_Visit8	8	Other	Luteal	27	Pills	Negative	Negative	Negative	Negative	Negative	Negative	Negative	5+	Positive	Hemastix	22.04243668720055	16.333333333333332	1	Negative	Negative	Negative	NA	Asian Latina	9.076923077	Ineligible - use of hormonal contraception or IUD	Ineligible - use of hormonal contraception or IUD	Ineligible - use of hormonal contraception or IUD	IL_1B	1191.16461539471	3553	IL1B	In	NA	10.218157087790775	Published	Sponge	Luminex (or other bead-based)	Days since LMP
Lieberman-2008	1294	1294_Visit7	7	Other	Irregular	242	Pills	Negative	Negative	Negative	Negative	Negative	Negative	Negative	0-5	Positive	Hemastix	20.7419575633128	16.583333333333332	3	Negative	Negative	Positive	0	White Non-Latina	9.076923077	Ineligible - use of hormonal contraception or IUD	Ineligible - use of hormonal contraception or IUD	Ineligible - use of hormonal contraception or IUD	IL_1B	258.14769230988003	3553	IL1B	In	NA	8.012052891077666	Published	Sponge	Luminex (or other bead-based)	Days since LMP
Lieberman-2008	1308	1308_Visit7	7	Other		NA	None	Negative	Negative	Negative	Negative	Negative	Negative	Negative	5+	Positive	Hemastix	17.57700205338809	14.416666666666666	NA	NA	NA	NA	NA	UK Latina	5.565217391	Ineligible - no menstrual cycle information	Ineligible - no menstrual cycle information	Ineligible - no menstrual cycle information	IL_1B	171.07478259933998	3553	IL1B	In	NA	7.418483303780136	Published	Sponge	Luminex (or other bead-based)	Days since LMP
Lieberman-2008	1312	1312_Visit6	6	Other		NA	None	Negative	Negative	Negative	Negative	Negative	Negative	Negative	5+	Negative	Hemastix	18.324435318275153	14.25	NA	NA	NA	NA	NA	White Non-Latina	14.125	Ineligible - no menstrual cycle information	Ineligible - no menstrual cycle information	Ineligible - no menstrual cycle information	IL_1B	165.40375	3553	IL1B	In	NA	7.369848133141678	Published	Sponge	Luminex (or other bead-based)	Days since LMP
Lieberman-2008	1314	1314_Visit6	6	Other	Irregular	227	None	Negative	Negative	Negative	Negative	Negative	Negative	Negative	0-5	Positive	Hemastix	18.510609171800137	14.583333333333334	1	Negative	Negative	Positive	0	Black Non-Latina	3.1875	Ineligible - irregular or no menstruation	Ineligible - irregular or no menstruation	Ineligible - irregular or no menstruation	IL_1B	446.18625	3553	IL1B	In	NA	8.801502244902126	Published	Sponge	Luminex (or other bead-based)	Days since LMP
Lieberman-2008	1314	1314_Visit7	7	Other	Periovulatory	17	Pills	Negative	Negative	Negative	Negative	Negative	Negative	Negative	0-5	Positive	Hemastix	18.83915126625599	NA	1	Negative	Negative	Positive	4		6.833333333	Ineligible - use of hormonal contraception or IUD	Ineligible - use of hormonal contraception or IUD	Ineligible - use of hormonal contraception or IUD	IL_1B	87.05666666242	3553	IL1B	In	NA	6.443882876308128	Published	Sponge	Luminex (or other bead-based)	Days since LMP
Lieberman-2008	1315	1315_Visit6	6	Other	Irregular	333	None	Negative	Positive	Negative	Negative	Negative	Negative	Negative	5+	Positive	Hemastix	19.42778918548939	12.5	3	Negative	Negative	Positive	0	White Non-Latina	2.981132076	Ineligible - pregnant	Ineligible - pregnant	Ineligible - pregnant	IL_1B	27.366792457680003	3553	IL1B	In	NA	4.774354447508655	Published	Sponge	Luminex (or other bead-based)	Days since LMP
Lieberman-2008	1315	1315_Visit7	7	Other	Irregular	69	None	Negative	Negative	Negative	Negative	Negative	Negative	Negative	5+	Negative	Hemastix	19.756331279945243	NA	25	Negative	Negative	Negative	NA		4.75	Ineligible - irregular or no menstruation	Ineligible - irregular or no menstruation	Ineligible - irregular or no menstruation	IL_1B	389.0725	3553	IL1B	In	NA	8.603895202684587	Published	Sponge	Luminex (or other bead-based)	Days since LMP
Lieberman-2008	1334	1334_Visit6	6	Follicular	Follicular	6	Pills	Negative	Negative	Negative	Negative	Negative	Negative	Positive	0-5	Negative	Hemastix	18.130047912388775	15.5	120	Negative	NA	Negative	NA	Asian Non-Latina	3.1875	Ineligible - use of hormonal contraception or IUD	Ineligible - use of hormonal contraception or IUD	Ineligible - use of hormonal contraception or IUD	IL_1B	4038.594375	3553	IL1B	In	NA	11.97963753776856	Published	Sponge	Luminex (or other bead-based)	Days since LMP
Lieberman-2008	1345	1345_Visit5	5	Luteal	Luteal	21	Pills	Negative	Negative	Negative	Negative	Negative	Negative	Negative	5+	Negative	Hemastix	19.567419575633128	17.5	45	Negative	Negative	Positive	2	UK Latina	9.076923077	Ineligible - use of hormonal contraception or IUD	Ineligible - use of hormonal contraception or IUD	Ineligible - use of hormonal contraception or IUD	IL_1B	124.71692307798	3553	IL1B	In	NA	6.962513430276351	Published	Sponge	Luminex (or other bead-based)	Days since LMP
Lieberman-2008	1346	1346_Visit6	6	Follicular	Periovulatory	12	None	Negative	Negative	Negative	Negative	Negative	Negative	Negative	0-5	Positive	Hemastix	20.292950034223136	15.916666666666666	46	Negative	Negative	Negative	NA	White Non-Latina	6.833333333	Eligible	Eligible	Eligible	IL_1B	98.53666666186	3553	IL1B	In	NA	6.62258876329265	Published	Sponge	Luminex (or other bead-based)	Days since LMP
Lieberman-2008	1353	1353_Visit6	6	Other	Irregular	56	Pills	Negative	Negative	Negative	Negative	Negative	Negative	Negative	0-5	Negative	Hemastix	20.45722108145106	15.454545454545455	1	Negative	Negative	Positive	10	White Non-Latina	4.75	Ineligible - use of hormonal contraception or IUD	Ineligible - use of hormonal contraception or IUD	Ineligible - use of hormonal contraception or IUD	IL_1B	142.4525	3553	IL1B	In	NA	7.154337130537601	Published	Sponge	Luminex (or other bead-based)	Days since LMP
Lieberman-2008	1366	1366_Visit6	6	Luteal	Luteal	19	None	Negative	Negative	Negative	Negative	Negative	Negative	Negative	5+	Positive	Hemastix	19.638603696098563	13.416666666666666	5	Negative	Negative	Negative	NA	Asian Non-Latina	9.076923077	Eligible	Eligible	Eligible	IL_1B	74.612307692940007	3553	IL1B	In	NA	6.221341725139934	Published	Sponge	Luminex (or other bead-based)	Days since LMP
Lieberman-2008	1385	1385_Visit5	5	Follicular	Follicular	7	Pills	Negative	Negative	Negative	Negative	Negative	Negative	Negative	0-5	Negative	Hemastix	18.633812457221083	16.166666666666668	86	Negative	NA	Positive	0	Asian Non-Latina	14.125	Ineligible - use of hormonal contraception or IUD	Ineligible - use of hormonal contraception or IUD	Ineligible - use of hormonal contraception or IUD	IL_1B	107.63250000000001	3553	IL1B	In	NA	6.749969960133785	Published	Sponge	Luminex (or other bead-based)	Days since LMP
Lieberman-2008	1388	1388_Visit5	5	Luteal	Luteal	20	Pills	Negative	Negative	Negative	Negative	Negative	Negative	Negative	0-5	Positive	Hemastix	17.749486652977414	15	4	Negative	Negative	Negative	NA	UK Latina	2.981132076	Ineligible - use of hormonal contraception or IUD	Ineligible - use of hormonal contraception or IUD	Ineligible - use of hormonal contraception or IUD	IL_1B	198.27509437476002	3553	IL1B	In	NA	7.6313596596833095	Published	Sponge	Luminex (or other bead-based)	Days since LMP
Lieberman-2008	1389	1389_Visit6	6	Other	Irregular	74	Pills	Negative	Negative	Negative	Negative	Negative	Negative	Negative	0-5	Positive	Hemastix	18.64476386036961	14.083333333333334	120	Negative	Negative	Negative	NA	Black Non-Latina	14.125	Ineligible - use of hormonal contraception or IUD	Ineligible - use of hormonal contraception or IUD	Ineligible - use of hormonal contraception or IUD	IL_1B	101.84125	3553	IL1B	In	NA	6.670178221881286	Published	Sponge	Luminex (or other bead-based)	Days since LMP
Lieberman-2008	1397	1397_Visit5	5	Other	Irregular	33	Pills	Negative	Negative	Negative	Negative	Negative	Negative	Negative	0-5	Positive	Hemastix	19.10198494182067	13.5	2	Negative	Negative	Negative	NA	UK Latina	6.833333333	Ineligible - use of hormonal contraception or IUD	Ineligible - use of hormonal contraception or IUD	Ineligible - use of hormonal contraception or IUD	IL_1B	7.497547171140001	3553	IL1B	Below	NA	2.9064186939003736	Published	Sponge	Luminex (or other bead-based)	Days since LMP
Lieberman-2008	1403	1403_Visit7	7	Luteal	Luteal	24	Pills	Negative	Negative	Negative	Negative	Negative	Negative	Negative	0-5	Positive	Hemastix	21.048596851471594	15.916666666666666	2	Negative	Negative	Negative	NA	UK Latina	9.076923077	Ineligible - use of hormonal contraception or IUD	Ineligible - use of hormonal contraception or IUD	Ineligible - use of hormonal contraception or IUD	IL_1B	96.66923077005	3553	IL1B	In	NA	6.594984856571451	Published	Sponge	Luminex (or other bead-based)	Days since LMP
Lieberman-2008	1420	1420_Visit6	6	Other	Irregular	46	Pills	Negative	Negative	Negative	Negative	Negative	Negative	Negative	0-5	Positive	Hemastix	20.876112251882272	17.916666666666668	41	Negative	Negative	Negative	NA	Native Latina	14.125	Ineligible - use of hormonal contraception or IUD	Ineligible - use of hormonal contraception or IUD	Ineligible - use of hormonal contraception or IUD	IL_1B	247.32875	3553	IL1B	In	NA	7.950286141074021	Published	Sponge	Luminex (or other bead-based)	Days since LMP
Lieberman-2008	1435	1435_Visit6	6	Other	Periovulatory	15	None	Negative	Negative	Negative	Negative	Negative	Negative	Negative	0-5	Negative	Hemastix	22.132785763175907	18.5	120	Negative	Negative	Negative	NA	Asian Non-Latina	2.981132076	Eligible	Ineligible - days since LMP outside of allowed windows	Ineligible - days since LMP outside of allowed windows	IL_1B	14.995094342280002	3553	IL1B	In	NA	3.9064186939003736	Published	Sponge	Luminex (or other bead-based)	Days since LMP
Lieberman-2008	1445	1445_Visit7	7	Luteal	Luteal	24	None	Negative	Negative	Negative	Negative	Negative	Negative	Positive	0-5	Positive	Hemastix	23.359342915811087	16.666666666666668	120	Negative	Negative	Negative	NA	Asian Non-Latina	14.125	Eligible	Eligible	Eligible	IL_1B	578.2774999999999	3553	IL1B	In	NA	9.175618159663873	Published	Sponge	Luminex (or other bead-based)	Days since LMP
Lieberman-2008	1452	1452_Visit6	6	Other		NA	Pills	Negative	Negative	Negative	Negative	Negative	Negative	Negative	0-5	Positive	Hemastix	22.882956878850102	17.666666666666668	25	Negative	NA	Negative	NA	Asian Latina	5.565217391	Ineligible - no menstrual cycle information	Ineligible - no menstrual cycle information	Ineligible - no menstrual cycle information	IL_1B	3249.5304346048997	3553	IL1B	In	NA	11.666015544769209	Published	Sponge	Luminex (or other bead-based)	Days since LMP
Lieberman-2008	1468	1468_Visit6	6	Other	Irregular	158	Pills	Negative	Negative	Negative	Negative	Negative	Negative	Negative	0-5	Positive	Hemastix	19.958932238193018	16	154	Negative	Negative	Positive	1	White Non-Latina	5.565217	Ineligible - use of hormonal contraception or IUD	Ineligible - use of hormonal contraception or IUD	Ineligible - use of hormonal contraception or IUD	IL_1B	3303.2345503499996	3553	IL1B	In	NA	11.689663698309984	Published	Sponge	Luminex (or other bead-based)	Days since LMP
Lieberman-2008	1473	1473_Visit5	5	Follicular	Periovulatory	10	Pills	Negative	Negative	Negative	Negative	Negative	Negative	Negative	0-5	Positive	Hemastix	20.733744010951405	17.5	1	Negative	Negative	Positive	3	UK Latina	5.565217391	Ineligible - use of hormonal contraception or IUD	Ineligible - use of hormonal contraception or IUD	Ineligible - use of hormonal contraception or IUD	IL_1B	999.73565211924	3553	IL1B	In	NA	9.965402860868938	Published	Sponge	Luminex (or other bead-based)	Days since LMP
Lieberman-2008	1474	1474_Visit5	5	Follicular	Follicular	8	None	Negative	Negative	Negative	Negative	Negative	Negative	Negative	0-5	Positive	Hemastix	22.17659137577002	16	61	Negative	Negative	Positive	0	White Non-Latina	9.076923077	Eligible	Eligible	Eligible	IL_1B	392.94000000333	3553	IL1B	In	NA	8.618165226670605	Published	Sponge	Luminex (or other bead-based)	Days since LMP
Lieberman-2008	1478	1478_Visit4	4	Other	Irregular	54	DMPA	Negative	Negative	Negative	Negative	Negative	Negative	Negative	0-5	Negative	Hemastix	20.89801505817933	18.5	114	Negative	Negative	Negative	0	UK Latina	14.125	Ineligible - use of hormonal contraception or IUD	Ineligible - use of hormonal contraception or IUD	Ineligible - use of hormonal contraception or IUD	IL_1B	2776.1275	3553	IL1B	In	NA	11.438858113166745	Published	Sponge	Luminex (or other bead-based)	Days since LMP
Lieberman-2008	1481	1481_Visit6	6	Other	Luteal	27	None	Negative	Negative	Negative	Negative	Negative	Negative	Negative	5+	Negative	Hemastix	22.981519507186857	18	120	Negative	Negative	Negative	NA	Asian Non-Latina	4.181818182	Eligible	Ineligible - days since LMP outside of allowed windows	Ineligible - days since LMP outside of allowed windows	IL_1B	347.7181818333	3553	IL1B	In	NA	8.441774695882348	Published	Sponge	Luminex (or other bead-based)	Days since LMP
Lieberman-2008	1485	1485_Visit6	6	Follicular	Follicular	6	Pills	Negative	Negative	Negative	Negative	Negative	Negative	Negative	5+	Negative	Hemastix	20.802190280629706	18.083333333333332	49	Negative	Negative	Positive	0	White Non-Latina	9.076923077	Ineligible - use of hormonal contraception or IUD	Ineligible - use of hormonal contraception or IUD	Ineligible - use of hormonal contraception or IUD	IL_1B	109.46769230862	3553	IL1B	In	NA	6.7743613333583355	Published	Sponge	Luminex (or other bead-based)	Days since LMP
Lieberman-2008	1487	1487_Visit6	6	Other		NA	None	NA	NA	NA	NA	NA	NA	NA	NA	Positive	Hemastix	NA	NA	NA	NA	NA	NA	NA		14.125	Ineligible - no menstrual cycle information	Ineligible - no menstrual cycle information	Ineligible - no menstrual cycle information	IL_1B	194.07750000000001	3553	IL1B	In	NA	7.600489061458563	Published	Sponge	Luminex (or other bead-based)	Days since LMP
Lieberman-2008	1490	1490_Visit6	6	Follicular	Follicular	7	Pills	Negative	Negative	Negative	Negative	Negative	Negative	Negative	0-5	Positive	Hemastix	20.484599589322382	16.833333333333332	14	Negative	Negative	Negative	NA	UK Latina	9.076923077	Ineligible - use of hormonal contraception or IUD	Ineligible - use of hormonal contraception or IUD	Ineligible - use of hormonal contraception or IUD	IL_1B	661.7984615440699	3553	IL1B	In	NA	9.370248127654671	Published	Sponge	Luminex (or other bead-based)	Days since LMP
Lieberman-2008	1491	1491_Visit5	5	Other	Irregular	265	Pills	Negative	Negative	Negative	Negative	Negative	Negative	Negative	0-5	Positive	Hemastix	20.87337440109514	18.5	8	Negative	Negative	Positive	0	White Latina	6.833333333	Ineligible - use of hormonal contraception or IUD	Ineligible - use of hormonal contraception or IUD	Ineligible - use of hormonal contraception or IUD	IL_1B	565.5949999724099	3553	IL1B	In	NA	9.143625556126256	Published	Sponge	Luminex (or other bead-based)	Days since LMP
Lieberman-2008	1497	1497_Visit5	5	Follicular	Follicular	7	Pills	Negative	Negative	Negative	Negative	Negative	Negative	Negative	0-5	Positive	Hemastix	22.39561943874059	18.5	1	Negative	NA	Positive	0	Asian Non-Latina	9.076923077	Ineligible - use of hormonal contraception or IUD	Ineligible - use of hormonal contraception or IUD	Ineligible - use of hormonal contraception or IUD	IL_1B	86.68461538535	3553	IL1B	In	NA	6.437704064381362	Published	Sponge	Luminex (or other bead-based)	Days since LMP
Lieberman-2008	1503	1503_Visit5	5	Other		NA	Pills	Negative	Negative	Negative	Negative	Negative	Negative	Positive	0-5	Positive	Hemastix	17.533196440793976	11.5	105	Negative	NA	Positive	0	White Latina	9.076923077	Ineligible - no menstrual cycle information	Ineligible - no menstrual cycle information	Ineligible - no menstrual cycle information	IL_1B	103.11384615472	3553	IL1B	In	NA	6.688094260962933	Published	Sponge	Luminex (or other bead-based)	Days since LMP
Lieberman-2008	1504	1504_Visit5	5	Other	Irregular	33	None	Negative	Negative	Negative	Negative	Negative	Negative	Negative	0-5	Negative	Hemastix	19.143052703627653	14.916666666666666	0	Negative	Negative	Positive	2	Asian Non-Latina	4.75	Ineligible - irregular or no menstruation	Ineligible - irregular or no menstruation	Ineligible - irregular or no menstruation	IL_1B	255.7875	3553	IL1B	In	NA	7.998801953100431	Published	Sponge	Luminex (or other bead-based)	Days since LMP
Lieberman-2008	1511	1511_Visit5	5	Other	Periovulatory	14	None	Negative	Negative	Negative	Negative	Negative	Negative	Negative	0-5	Positive	Hemastix	18.535249828884325	12.916666666666666	0	Negative	Negative	Positive	2	White Non-Latina	3.441860465	Eligible	Ineligible - days since LMP outside of allowed windows	Ineligible - days since LMP outside of allowed windows	IL_1B	570.3162790504999	3553	IL1B	In	NA	9.155618403212202	Published	Sponge	Luminex (or other bead-based)	Days since LMP
Lieberman-2008	1521	1521_Visit6	6	Other	Periovulatory	17	None	Negative	Negative	Negative	Negative	Negative	Negative	Positive	0-5	Positive	Hemastix	17.859000684462696	15.833333333333334	6	NA	Negative	Negative	NA	UK Latina	14.125	Eligible	Ineligible - days since LMP outside of allowed windows	Ineligible - days since LMP outside of allowed windows	IL_1B	421.91375	3553	IL1B	In	NA	8.720804294951254	Published	Sponge	Luminex (or other bead-based)	Days since LMP
Lieberman-2008	1526	1526_Visit5	5	Other	Irregular	407	DMPA	Negative	Negative	Negative	Negative	Negative	Negative	Negative	5+	Positive	Hemastix	15.082819986310746	13.5	21	Negative	Negative	Negative	0	White Non-Latina	4.75	Ineligible - use of hormonal contraception or IUD	Ineligible - use of hormonal contraception or IUD	Ineligible - use of hormonal contraception or IUD	IL_1B	274.3125	3553	IL1B	In	NA	8.099676554859643	Published	Sponge	Luminex (or other bead-based)	Days since LMP
Lieberman-2008	1527	1527_Visit4	4	Follicular	Follicular	6	Pills	Negative	Negative	Negative	Negative	Negative	NA	Negative	0-5	Positive	Hemastix	19.917864476386036	17.833333333333332	120	Negative	NA	Positive	0	Asian Non-Latina	2.981132076	Ineligible - use of hormonal contraception or IUD	Ineligible - use of hormonal contraception or IUD	Ineligible - use of hormonal contraception or IUD	IL_1B	1479.41660403576	3553	IL1B	In	NA	10.530812657547349	Published	Sponge	Luminex (or other bead-based)	Days since LMP
Lieberman-2008	1528	1528_Visit5	5	Follicular	Follicular	8	Pills	Negative	Negative	Negative	Negative	Negative	Negative	Negative	5+	Negative	Hemastix	20.251882272416154	15.5	1	Negative	NA	Positive	0	Black Non-Latina	5.565217391	Ineligible - use of hormonal contraception or IUD	Ineligible - use of hormonal contraception or IUD	Ineligible - use of hormonal contraception or IUD	IL_1B	48.63999999734	3553	IL1B	In	NA	5.604071323589963	Published	Sponge	Luminex (or other bead-based)	Days since LMP
Lieberman-2008	1537	1537_Visit5	5	Follicular	Periovulatory	10	None	Negative	Negative	Negative	Negative	Negative	Negative	Negative	5+	Positive	Hemastix	18.754277891854894	15.25	14	Negative	Negative	Negative	NA	White Non-Latina	2.544117647	Eligible	Eligible	Eligible	IL_1B	1318.7179411459801	3553	IL1B	In	NA	10.364920306093737	Published	Sponge	Luminex (or other bead-based)	Days since LMP
Lieberman-2008	1540	1540_Visit5	5	Other	Luteal	30	Pills	Negative	Negative	Negative	Negative	Negative	NA	Negative	0-5	Positive	Hemastix	18.247775496235455	15.666666666666666	4	Negative	Negative	Negative	0	Asian Non-Latina	6.833333	Ineligible - use of hormonal contraception or IUD	Ineligible - use of hormonal contraception or IUD	Ineligible - use of hormonal contraception or IUD	IL_1B	647.25330176	3553	IL1B	In	NA	9.338186609375782	Published	Sponge	Luminex (or other bead-based)	Days since LMP
Lieberman-2008	1547	1547_Visit4	4	Luteal	Luteal	19	Pills	Negative	Negative	Negative	Negative	Negative	Negative	Negative	5+	Negative	Hemastix	17.097878165639973	15	40	Negative	Negative	Positive	1	White Non-Latina	6.833333333	Ineligible - use of hormonal contraception or IUD	Ineligible - use of hormonal contraception or IUD	Ineligible - use of hormonal contraception or IUD	IL_1B	7.497547171140001	3553	IL1B	Below	NA	2.9064186939003736	Published	Sponge	Luminex (or other bead-based)	Days since LMP
Lieberman-2008	1549	1549_Visit5	5	Other	Periovulatory	17	Pills	Negative	Negative	Negative	Negative	Negative	Negative	Negative	0-5	Negative	Hemastix	19.32101300479124	17.5	1	Negative	Negative	Positive	5	White Non-Latina	4.75	Ineligible - use of hormonal contraception or IUD	Ineligible - use of hormonal contraception or IUD	Ineligible - use of hormonal contraception or IUD	IL_1B	91.675	3553	IL1B	In	NA	6.518456455824303	Published	Sponge	Luminex (or other bead-based)	Days since LMP
Lieberman-2008	1554	1554_Visit4	4	Follicular	Follicular	5	None	Negative	Negative	Negative	Negative	Negative	Negative	Negative	5+	Negative	Hemastix	16.136892539356605	14	11	Negative	NA	Negative	NA	White Non-Latina	14.125	Eligible	Eligible	Eligible	IL_1B	175.15	3553	IL1B	In	NA	7.452447177914701	Published	Sponge	Luminex (or other bead-based)	Days since LMP
Lieberman-2008	1560	1560_Visit5	5	Other	Periovulatory	17	Pills	Negative	Negative	Negative	Negative	Negative	Negative	Negative	0-5	Positive	Hemastix	18.302532511978097	15.5	1	Negative	Negative	Positive	0	UK Latina	14.125	Ineligible - use of hormonal contraception or IUD	Ineligible - use of hormonal contraception or IUD	Ineligible - use of hormonal contraception or IUD	IL_1B	165.40375	3553	IL1B	In	NA	7.369848133141678	Published	Sponge	Luminex (or other bead-based)	Days since LMP
Lieberman-2008	1600	1600_Visit6	6	Other		NA	Pills	Negative	Negative	Negative	Negative	Negative	Negative	Negative	5+	Positive	Hemastix	22.8145106091718	18.166666666666668	1	Negative	NA	Negative	NA	Black Non-Latina	9.076923077	Ineligible - no menstrual cycle information	Ineligible - no menstrual cycle information	Ineligible - no menstrual cycle information	IL_1B	123.17384615489	3553	IL1B	In	NA	6.944552146877105	Published	Sponge	Luminex (or other bead-based)	Days since LMP
Lieberman-2008	1614	1614_Visit6	6	Other	Periovulatory	17	None	Negative	Negative	Negative	Negative	Negative	Negative	Negative	0-5	Negative	Hemastix	23.71526351813826	18.75	14	Negative	Negative	Negative	NA	White Non-Latina	9.076923077	Eligible	Ineligible - days since LMP outside of allowed windows	Ineligible - days since LMP outside of allowed windows	IL_1B	82.14615384685001	3553	IL1B	In	NA	6.360121123428819	Published	Sponge	Luminex (or other bead-based)	Days since LMP
Lieberman-2008	1621	1621_Visit5	5	Other	Luteal	27	None	Negative	Negative	Negative	Negative	Negative	Negative	Negative	5+	Positive	Hemastix	20.919917864476385	18.166666666666668	4	Negative	Negative	Negative	NA	Mixed	5.565217391	Eligible	Ineligible - days since LMP outside of allowed windows	Ineligible - days since LMP outside of allowed windows	IL_1B	55.20695651872	3553	IL1B	In	NA	5.786778164476241	Published	Sponge	Luminex (or other bead-based)	Days since LMP
Lieberman-2008	1622	1622_Visit6	6	Follicular	Periovulatory	10	None	Negative	Negative	Negative	Negative	Negative	Negative	Negative	5+	Positive	Hemastix	21.530458590006845	18.5	24	Negative	Negative	Negative	NA	White Non-Latina	6.833333333	Eligible	Eligible	Eligible	IL_1B	1318.90166660233	3553	IL1B	In	NA	10.365121290196532	Published	Sponge	Luminex (or other bead-based)	Days since LMP
Lieberman-2008	1628	1628_Visit6	6	Luteal	Luteal	23	Pills	Negative	Negative	Negative	Negative	Negative	Negative	Negative	0-5	Negative	Hemastix	20.99110198494182	16	6	Negative	Negative	Negative	NA	Asian Non-Latina	9.076923077	Ineligible - use of hormonal contraception or IUD	Ineligible - use of hormonal contraception or IUD	Ineligible - use of hormonal contraception or IUD	IL_1B	1180.81692308693	3553	IL1B	In	NA	10.205569587560769	Published	Sponge	Luminex (or other bead-based)	Days since LMP
Lieberman-2008	1634	1634_Visit5	5	Luteal	Luteal	24	Pills	Negative	Negative	Negative	Negative	Negative	Negative	Negative	5+	Negative	Hemastix	22.21492128678987	19.583333333333332	17	Negative	Negative	Positive	0	White Non-Latina	14.125	Ineligible - use of hormonal contraception or IUD	Ineligible - use of hormonal contraception or IUD	Ineligible - use of hormonal contraception or IUD	IL_1B	481.38	3553	IL1B	In	NA	8.911032392866302	Published	Sponge	Luminex (or other bead-based)	Days since LMP
Lieberman-2008	1636	1636_Visit5	5	Other	Periovulatory	15	Pills	Negative	Negative	Negative	Negative	Negative	Negative	Negative	0-5	Positive	Hemastix	19.77549623545517	15.5	61	Negative	Negative	Negative	NA	White Non-Latina	14.125	Ineligible - use of hormonal contraception or IUD	Ineligible - use of hormonal contraception or IUD	Ineligible - use of hormonal contraception or IUD	IL_1B	270.49375	3553	IL1B	In	NA	8.079451449452783	Published	Sponge	Luminex (or other bead-based)	Days since LMP
Lieberman-2008	1639	1639_Visit5	5	Other	Periovulatory	16	Pills	Negative	Negative	Negative	Negative	Negative	Negative	Negative	0-5	Positive	Hemastix	20.386036960985628	16	1	Negative	Negative	Negative	NA	Asian Non-Latina	9.076923077	Ineligible - use of hormonal contraception or IUD	Ineligible - use of hormonal contraception or IUD	Ineligible - use of hormonal contraception or IUD	IL_1B	938.4630769310301	3553	IL1B	In	NA	9.874156174280644	Published	Sponge	Luminex (or other bead-based)	Days since LMP
Lieberman-2008	1641	1641_Visit5	5	Other	Periovulatory	16	Pills	Negative	Negative	Negative	Negative	Negative	Negative	Negative	0-5	Positive	Hemastix	20.00273785078713	17.5	2	Negative	Negative	Positive	0	Asian Non-Latina	6.833333333	Ineligible - use of hormonal contraception or IUD	Ineligible - use of hormonal contraception or IUD	Ineligible - use of hormonal contraception or IUD	IL_1B	1914.22166657329	3553	IL1B	In	NA	10.902542188022633	Published	Sponge	Luminex (or other bead-based)	Days since LMP
Lieberman-2008	1642	1642_Visit4	4	Other	Periovulatory	16	Pills	Negative	Negative	Negative	Negative	Negative	Negative	Negative	0-5	Negative	Hemastix	19.928815879534564	15.5	2	Negative	Negative	Negative	0	White Non-Latina	9.076923077	Ineligible - use of hormonal contraception or IUD	Ineligible - use of hormonal contraception or IUD	Ineligible - use of hormonal contraception or IUD	IL_1B	112.5538461548	3553	IL1B	In	NA	6.814471546732488	Published	Sponge	Luminex (or other bead-based)	Days since LMP
Lieberman-2008	1644	1644_Visit5	5	Luteal	Luteal	19	Pills	Negative	Negative	Negative	Negative	Negative	Negative	Positive	0-5	Positive	Hemastix	20.758384668035593	18	20	Negative	Negative	Negative	NA	UK Latina	9.076923077	Ineligible - use of hormonal contraception or IUD	Ineligible - use of hormonal contraception or IUD	Ineligible - use of hormonal contraception or IUD	IL_1B	180.44923077075998	3553	IL1B	In	NA	7.495449183020536	Published	Sponge	Luminex (or other bead-based)	Days since LMP
Lieberman-2008	1118	1118_Visit9	9	Other	Periovulatory	15	Pills	Negative	Negative	Negative	Negative	Negative	NA	Negative	0-5	Negative	Hemastix	19.592060232717316	15	1	Negative	Negative	Positive	3	White Latina	14.125	Ineligible - use of hormonal contraception or IUD	Ineligible - use of hormonal contraception or IUD	Ineligible - use of hormonal contraception or IUD	IL_2	43.363749999999996	3558	IL2	In	NA	5.438417618010642	Published	Sponge	Luminex (or other bead-based)	Days since LMP
Lieberman-2008	1120	1120_Visit9	9	Other	Irregular	55	None	Negative	Negative	Negative	Negative	Negative	NA	Negative	0-5	Positive	Hemastix	15.748117727583846	12.916666666666666	5	Negative	Negative	Positive	5	Mixed	3.1875	Ineligible - irregular or no menstruation	Ineligible - irregular or no menstruation	Ineligible - irregular or no menstruation	IL_2	34.17	3558	IL2	In	NA	5.094658342654544	Published	Sponge	Luminex (or other bead-based)	Days since LMP
Lieberman-2008	1123	1123_Visit9	9	Other	Periovulatory	15	Pills	Negative	Negative	Positive	Negative	Negative	NA	Positive	5+	Positive	Hemastix	19.567419575633128	16.666666666666668	5	Negative	Negative	Negative	NA	Asian Non-Latina	6.833333333	Ineligible - use of hormonal contraception or IUD	Ineligible - use of hormonal contraception or IUD	Ineligible - use of hormonal contraception or IUD	IL_2	11.82166666609	3558	IL2	In	NA	3.5633615416885522	Published	Sponge	Luminex (or other bead-based)	Days since LMP
Lieberman-2008	1128	1128_Visit9	9	Luteal	Luteal	20	Pills	Negative	Negative	Negative	Negative	Negative	Negative	Negative	0-5	Negative	Hemastix	19.802874743326488	17.166666666666668	1	Negative	Negative	Positive	1	White Non-Latina	3.441860465	Ineligible - use of hormonal contraception or IUD	Ineligible - use of hormonal contraception or IUD	Ineligible - use of hormonal contraception or IUD	IL_2	5.3004651161	3558	IL2	In	NA	2.4061189617982888	Published	Sponge	Luminex (or other bead-based)	Days since LMP
Lieberman-2008	1133	1133_Visit8	8	Other	Irregular	39	Pills	Negative	Negative	Negative	Negative	Negative	Negative	Negative	5+	Negative	Hemastix	20	15.75	3	Negative	Negative	Positive	10	Native Latina	4.75	Ineligible - use of hormonal contraception or IUD	Ineligible - use of hormonal contraception or IUD	Ineligible - use of hormonal contraception or IUD	IL_2	40.0425	3558	IL2	In	NA	5.323460144610943	Published	Sponge	Luminex (or other bead-based)	Days since LMP
Lieberman-2008	1165	1165_Visit7	7	Other	Irregular	49	Pills	Negative	Negative	Negative	Negative	Negative	Negative	Negative	5+	Positive	Hemastix	19.679671457905545	15.166666666666666	6	Negative	Negative	Positive	7	White Latina	6.833333333	Ineligible - use of hormonal contraception or IUD	Ineligible - use of hormonal contraception or IUD	Ineligible - use of hormonal contraception or IUD	IL_2	13.324999999349998	3558	IL2	In	NA	3.736063627801438	Published	Sponge	Luminex (or other bead-based)	Days since LMP
Lieberman-2008	1178	1178_Visit6	6	Luteal	Luteal	23	None	Negative	Negative	Negative	Negative	Negative	Negative	Negative	0-5	Positive	Hemastix	17.453798767967147	15.083333333333334	256	Negative	Negative	Positive	1	Asian Non-Latina	4.181818	Eligible	Eligible	Eligible	IL_2	4.55818162	3558	IL2	In	NA	2.1884584096960444	Published	Sponge	Luminex (or other bead-based)	Days since LMP
Lieberman-2008	1180	1180_Visit7	7	Other	Follicular	3	None	Negative	Negative	Negative	Negative	Negative	Negative	Positive	5+	Positive	Hemastix	21.045859000684462	15.583333333333334	45	Negative	Negative	Positive	20	White Latina	9.076923077	Eligible	Ineligible - days since LMP outside of allowed windows	Ineligible - days since LMP outside of allowed windows	IL_2	32.94923076951	3558	IL2	In	NA	5.042172879454001	Published	Sponge	Luminex (or other bead-based)	Days since LMP
Lieberman-2008	1182	1182_Visit7	7	Other	Periovulatory	14	Pills	Negative	Negative	Negative	Negative	Negative	Negative	Negative	0-5	Positive	Hemastix	19.014373716632445	14.5	4	Negative	Negative	Negative	NA	UK Latina	4.75	Ineligible - use of hormonal contraception or IUD	Ineligible - use of hormonal contraception or IUD	Ineligible - use of hormonal contraception or IUD	IL_2	4.2275	3558	IL2	In	NA	2.0798047546352585	Published	Sponge	Luminex (or other bead-based)	Days since LMP
Lieberman-2008	1190	1190_Visit7	7	Other	Irregular	134	DMPA	Negative	Negative	Negative	Negative	Negative	Negative	Negative	0-5	Negative	Hemastix	17.34154688569473	14.583333333333334	7	Negative	Negative	Positive	0	White Non-Latina	6.833333333	Ineligible - use of hormonal contraception or IUD	Ineligible - use of hormonal contraception or IUD	Ineligible - use of hormonal contraception or IUD	IL_2	11.13833333279	3558	IL2	In	NA	3.477461468282905	Published	Sponge	Luminex (or other bead-based)	Days since LMP
Lieberman-2008	1191	1191_Visit6	6	Other	Irregular	318	None	Negative	Negative	Negative	Negative	Negative	Negative	Negative	5+	Negative	Hemastix	19.665982203969882	13.166666666666666	40	Negative	Negative	Positive	6	Black Non-Latina	2.810344828	Ineligible - irregular or no menstruation	Ineligible - irregular or no menstruation	Ineligible - irregular or no menstruation	IL_2	105.52844829139998	3558	IL2	In	NA	6.721488161942836	Published	Sponge	Luminex (or other bead-based)	Days since LMP
Lieberman-2008	1198	1198_Visit6	6	Other	Periovulatory	13	DMPA	Negative	Negative	Negative	Negative	Negative	Negative	Negative	5+	Positive	Hemastix	18.792607802874745	13.5	1	Negative	Negative	Positive	8	White Non-Latina	14.125	Ineligible - use of hormonal contraception or IUD	Ineligible - use of hormonal contraception or IUD	Ineligible - use of hormonal contraception or IUD	IL_2	39.40875	3558	IL2	In	NA	5.3004440844696505	Published	Sponge	Luminex (or other bead-based)	Days since LMP
Lieberman-2008	1198	1198_Visit7	7	Follicular	Follicular	8	DMPA	Negative	Negative	Negative	Negative	Negative	Negative	Negative	0-5	Positive	Hemastix	19.123887748117728	NA	2	Negative	NA	Positive	10	White Non-Latina	14.125	Ineligible - use of hormonal contraception or IUD	Ineligible - use of hormonal contraception or IUD	Ineligible - use of hormonal contraception or IUD	IL_2	39.40875	3558	IL2	In	NA	5.3004440844696505	Published	Sponge	Luminex (or other bead-based)	Days since LMP
Lieberman-2008	1209	1209_Visit7	7	Luteal	Luteal	21	Pills	Negative	Negative	Negative	Negative	Negative	Negative	Negative	0-5	Positive	Hemastix	23.956194387405887	15.916666666666666	4	Negative	Negative	Positive	0	UK Latina	5.565217391	Ineligible - use of hormonal contraception or IUD	Ineligible - use of hormonal contraception or IUD	Ineligible - use of hormonal contraception or IUD	IL_2	20.20173912933	3558	IL2	In	NA	4.3364075920851155	Published	Sponge	Luminex (or other bead-based)	Days since LMP
Lieberman-2008	1220	1220_Visit9	9	Other	Periovulatory	15	Pills	Negative	Negative	Negative	Negative	Negative	Negative	Negative	0-5	Negative	Hemastix	24.35318275154004	16.833333333333332	2	Negative	Negative	Positive	0	White Non-Latina	14.125	Ineligible - use of hormonal contraception or IUD	Ineligible - use of hormonal contraception or IUD	Ineligible - use of hormonal contraception or IUD	IL_2	49.29625	3558	IL2	In	NA	5.6234059988501155	Published	Sponge	Luminex (or other bead-based)	Days since LMP
Lieberman-2008	1240	1240_Visit7	7	Other	Irregular	48	None	Negative	Negative	Negative	Negative	Negative	Negative	Negative	0-5	Negative	Hemastix	21.801505817932924	17.666666666666668	120	Negative	Negative	Positive	5	Asian Non-Latina	9.076923077	Ineligible - irregular or no menstruation	Ineligible - irregular or no menstruation	Ineligible - irregular or no menstruation	IL_2	22.96461538481	3558	IL2	In	NA	4.521340716152561	Published	Sponge	Luminex (or other bead-based)	Days since LMP
Lieberman-2008	1287	1287_Visit8	8	Other	Luteal	27	Pills	Negative	Negative	Negative	Negative	Negative	Negative	Negative	5+	Positive	Hemastix	22.04243668720055	16.333333333333332	1	Negative	Negative	Negative	NA	Asian Latina	9.076923077	Ineligible - use of hormonal contraception or IUD	Ineligible - use of hormonal contraception or IUD	Ineligible - use of hormonal contraception or IUD	IL_2	17.70000000015	3558	IL2	In	NA	4.145677455207861	Published	Sponge	Luminex (or other bead-based)	Days since LMP
Lieberman-2008	1294	1294_Visit7	7	Other	Irregular	242	Pills	Negative	Negative	Negative	Negative	Negative	Negative	Negative	0-5	Positive	Hemastix	20.7419575633128	16.583333333333332	3	Negative	Negative	Positive	0	White Non-Latina	9.076923077	Ineligible - use of hormonal contraception or IUD	Ineligible - use of hormonal contraception or IUD	Ineligible - use of hormonal contraception or IUD	IL_2	13.97846153858	3558	IL2	In	NA	3.805133682153152	Published	Sponge	Luminex (or other bead-based)	Days since LMP
Lieberman-2008	1308	1308_Visit7	7	Other		NA	None	Negative	Negative	Negative	Negative	Negative	Negative	Negative	5+	Positive	Hemastix	17.57700205338809	14.416666666666666	NA	NA	NA	NA	NA	UK Latina	5.565217391	Ineligible - no menstrual cycle information	Ineligible - no menstrual cycle information	Ineligible - no menstrual cycle information	IL_2	11.63130434719	3558	IL2	In	NA	3.5399409861702478	Published	Sponge	Luminex (or other bead-based)	Days since LMP
Lieberman-2008	1312	1312_Visit6	6	Other		NA	None	Negative	Negative	Negative	Negative	Negative	Negative	Negative	5+	Negative	Hemastix	18.324435318275153	14.25	NA	NA	NA	NA	NA	White Non-Latina	14.125	Ineligible - no menstrual cycle information	Ineligible - no menstrual cycle information	Ineligible - no menstrual cycle information	IL_2	31.49875	3558	IL2	In	NA	4.977222672560768	Published	Sponge	Luminex (or other bead-based)	Days since LMP
Lieberman-2008	1314	1314_Visit6	6	Other	Irregular	227	None	Negative	Negative	Negative	Negative	Negative	Negative	Negative	0-5	Positive	Hemastix	18.510609171800137	14.583333333333334	1	Negative	Negative	Positive	0	Black Non-Latina	3.1875	Ineligible - irregular or no menstruation	Ineligible - irregular or no menstruation	Ineligible - irregular or no menstruation	IL_2	24.41625	3558	IL2	In	NA	4.609769734121728	Published	Sponge	Luminex (or other bead-based)	Days since LMP
Lieberman-2008	1314	1314_Visit7	7	Other	Periovulatory	17	Pills	Negative	Negative	Negative	Negative	Negative	Negative	Negative	0-5	Positive	Hemastix	18.83915126625599	NA	1	Negative	Negative	Positive	4		6.833333333	Ineligible - use of hormonal contraception or IUD	Ineligible - use of hormonal contraception or IUD	Ineligible - use of hormonal contraception or IUD	IL_2	13.324999999349998	3558	IL2	In	NA	3.736063627801438	Published	Sponge	Luminex (or other bead-based)	Days since LMP
Lieberman-2008	1315	1315_Visit6	6	Other	Irregular	333	None	Negative	Positive	Negative	Negative	Negative	Negative	Negative	5+	Positive	Hemastix	19.42778918548939	12.5	3	Negative	Negative	Positive	0	White Non-Latina	2.981132076	Ineligible - pregnant	Ineligible - pregnant	Ineligible - pregnant	IL_2	33.15018868512	3558	IL2	In	NA	5.050945176818354	Published	Sponge	Luminex (or other bead-based)	Days since LMP
Lieberman-2008	1315	1315_Visit7	7	Other	Irregular	69	None	Negative	Negative	Negative	Negative	Negative	Negative	Negative	5+	Negative	Hemastix	19.756331279945243	NA	25	Negative	Negative	Negative	NA		4.75	Ineligible - irregular or no menstruation	Ineligible - irregular or no menstruation	Ineligible - irregular or no menstruation	IL_2	18.525	3558	IL2	In	NA	4.211401637418471	Published	Sponge	Luminex (or other bead-based)	Days since LMP
Lieberman-2008	1334	1334_Visit6	6	Follicular	Follicular	6	Pills	Negative	Negative	Negative	Negative	Negative	Negative	Positive	0-5	Negative	Hemastix	18.130047912388775	15.5	120	Negative	NA	Negative	NA	Asian Non-Latina	3.1875	Ineligible - use of hormonal contraception or IUD	Ineligible - use of hormonal contraception or IUD	Ineligible - use of hormonal contraception or IUD	IL_2	27.890625	3558	IL2	In	NA	4.801708358916462	Published	Sponge	Luminex (or other bead-based)	Days since LMP
Lieberman-2008	1345	1345_Visit5	5	Luteal	Luteal	21	Pills	Negative	Negative	Negative	Negative	Negative	Negative	Negative	5+	Negative	Hemastix	19.567419575633128	17.5	45	Negative	Negative	Positive	2	UK Latina	9.076923077	Ineligible - use of hormonal contraception or IUD	Ineligible - use of hormonal contraception or IUD	Ineligible - use of hormonal contraception or IUD	IL_2	15.15846153859	3558	IL2	In	NA	3.9220514339323027	Published	Sponge	Luminex (or other bead-based)	Days since LMP
Lieberman-2008	1346	1346_Visit6	6	Follicular	Periovulatory	12	None	Negative	Negative	Negative	Negative	Negative	Negative	Negative	0-5	Positive	Hemastix	20.292950034223136	15.916666666666666	46	Negative	Negative	Negative	NA	White Non-Latina	6.833333333	Eligible	Eligible	Eligible	IL_2	7.994999999609999	3558	IL2	In	NA	2.999098033635232	Published	Sponge	Luminex (or other bead-based)	Days since LMP
Lieberman-2008	1353	1353_Visit6	6	Other	Irregular	56	Pills	Negative	Negative	Negative	Negative	Negative	Negative	Negative	0-5	Negative	Hemastix	20.45722108145106	15.454545454545455	1	Negative	Negative	Positive	10	White Non-Latina	4.75	Ineligible - use of hormonal contraception or IUD	Ineligible - use of hormonal contraception or IUD	Ineligible - use of hormonal contraception or IUD	IL_2	15.9125	3558	IL2	In	NA	3.9920886090139955	Published	Sponge	Luminex (or other bead-based)	Days since LMP
Lieberman-2008	1366	1366_Visit6	6	Luteal	Luteal	19	None	Negative	Negative	Negative	Negative	Negative	Negative	Negative	5+	Positive	Hemastix	19.638603696098563	13.416666666666666	5	Negative	Negative	Negative	NA	Asian Non-Latina	9.076923077	Eligible	Eligible	Eligible	IL_2	17.70000000015	3558	IL2	In	NA	4.145677455207861	Published	Sponge	Luminex (or other bead-based)	Days since LMP
Lieberman-2008	1385	1385_Visit5	5	Follicular	Follicular	7	Pills	Negative	Negative	Negative	Negative	Negative	Negative	Negative	0-5	Negative	Hemastix	18.633812457221083	16.166666666666668	86	Negative	NA	Positive	0	Asian Non-Latina	14.125	Ineligible - use of hormonal contraception or IUD	Ineligible - use of hormonal contraception or IUD	Ineligible - use of hormonal contraception or IUD	IL_2	35.45375	3558	IL2	In	NA	5.1478663265912346	Published	Sponge	Luminex (or other bead-based)	Days since LMP
Lieberman-2008	1388	1388_Visit5	5	Luteal	Luteal	20	Pills	Negative	Negative	Negative	Negative	Negative	Negative	Negative	0-5	Positive	Hemastix	17.749486652977414	15	4	Negative	Negative	Negative	NA	UK Latina	2.981132076	Ineligible - use of hormonal contraception or IUD	Ineligible - use of hormonal contraception or IUD	Ineligible - use of hormonal contraception or IUD	IL_2	22.98452830596	3558	IL2	In	NA	4.522591154009881	Published	Sponge	Luminex (or other bead-based)	Days since LMP
Lieberman-2008	1389	1389_Visit6	6	Other	Irregular	74	Pills	Negative	Negative	Negative	Negative	Negative	Negative	Negative	0-5	Positive	Hemastix	18.64476386036961	14.083333333333334	120	Negative	Negative	Negative	NA	Black Non-Latina	14.125	Ineligible - use of hormonal contraception or IUD	Ineligible - use of hormonal contraception or IUD	Ineligible - use of hormonal contraception or IUD	IL_2	35.45375	3558	IL2	In	NA	5.1478663265912346	Published	Sponge	Luminex (or other bead-based)	Days since LMP
Lieberman-2008	1397	1397_Visit5	5	Other	Irregular	33	Pills	Negative	Negative	Negative	Negative	Negative	Negative	Negative	0-5	Positive	Hemastix	19.10198494182067	13.5	2	Negative	Negative	Negative	NA	UK Latina	6.833333333	Ineligible - use of hormonal contraception or IUD	Ineligible - use of hormonal contraception or IUD	Ineligible - use of hormonal contraception or IUD	IL_2	55.486666663959994	3558	IL2	In	NA	5.794069231237003	Published	Sponge	Luminex (or other bead-based)	Days since LMP
Lieberman-2008	1403	1403_Visit7	7	Luteal	Luteal	24	Pills	Negative	Negative	Negative	Negative	Negative	Negative	Negative	0-5	Positive	Hemastix	21.048596851471594	15.916666666666666	2	Negative	Negative	Negative	NA	UK Latina	9.076923077	Ineligible - use of hormonal contraception or IUD	Ineligible - use of hormonal contraception or IUD	Ineligible - use of hormonal contraception or IUD	IL_2	22.78307692327	3558	IL2	In	NA	4.509890695409022	Published	Sponge	Luminex (or other bead-based)	Days since LMP
Lieberman-2008	1420	1420_Visit6	6	Other	Irregular	46	Pills	Negative	Negative	Negative	Negative	Negative	Negative	Negative	0-5	Positive	Hemastix	20.876112251882272	17.916666666666668	41	Negative	Negative	Negative	NA	Native Latina	14.125	Ineligible - use of hormonal contraception or IUD	Ineligible - use of hormonal contraception or IUD	Ineligible - use of hormonal contraception or IUD	IL_2	31.49875	3558	IL2	In	NA	4.977222672560768	Published	Sponge	Luminex (or other bead-based)	Days since LMP
Lieberman-2008	1435	1435_Visit6	6	Other	Periovulatory	15	None	Negative	Negative	Negative	Negative	Negative	Negative	Negative	0-5	Negative	Hemastix	22.132785763175907	18.5	120	Negative	Negative	Negative	NA	Asian Non-Latina	2.981132076	Eligible	Ineligible - days since LMP outside of allowed windows	Ineligible - days since LMP outside of allowed windows	IL_2	29.54301887316	3558	IL2	In	NA	4.884745351281334	Published	Sponge	Luminex (or other bead-based)	Days since LMP
Lieberman-2008	1445	1445_Visit7	7	Luteal	Luteal	24	None	Negative	Negative	Negative	Negative	Negative	Negative	Positive	0-5	Positive	Hemastix	23.359342915811087	16.666666666666668	120	Negative	Negative	Negative	NA	Asian Non-Latina	14.125	Eligible	Eligible	Eligible	IL_2	62.9975	3558	IL2	In	NA	5.977222672560768	Published	Sponge	Luminex (or other bead-based)	Days since LMP
Lieberman-2008	1452	1452_Visit6	6	Other		NA	Pills	Negative	Negative	Negative	Negative	Negative	Negative	Negative	0-5	Positive	Hemastix	22.882956878850102	17.666666666666668	25	Negative	NA	Negative	NA	Asian Latina	5.565217391	Ineligible - no menstrual cycle information	Ineligible - no menstrual cycle information	Ineligible - no menstrual cycle information	IL_2	18.64347825985	3558	IL2	In	NA	4.2205991394344995	Published	Sponge	Luminex (or other bead-based)	Days since LMP
Lieberman-2008	1468	1468_Visit6	6	Other	Irregular	158	Pills	Negative	Negative	Negative	Negative	Negative	Negative	Negative	0-5	Positive	Hemastix	19.958932238193018	16	154	Negative	Negative	Positive	1	White Non-Latina	5.565217	Ineligible - use of hormonal contraception or IUD	Ineligible - use of hormonal contraception or IUD	Ineligible - use of hormonal contraception or IUD	IL_2	10.852173149999999	3558	IL2	In	NA	3.4399120664783744	Published	Sponge	Luminex (or other bead-based)	Days since LMP
Lieberman-2008	1473	1473_Visit5	5	Follicular	Periovulatory	10	Pills	Negative	Negative	Negative	Negative	Negative	Negative	Negative	0-5	Positive	Hemastix	20.733744010951405	17.5	1	Negative	Negative	Positive	3	UK Latina	5.565217391	Ineligible - use of hormonal contraception or IUD	Ineligible - use of hormonal contraception or IUD	Ineligible - use of hormonal contraception or IUD	IL_2	10.85217391245	3558	IL2	In	NA	3.4399121678389757	Published	Sponge	Luminex (or other bead-based)	Days since LMP
Lieberman-2008	1474	1474_Visit5	5	Follicular	Follicular	8	None	Negative	Negative	Negative	Negative	Negative	Negative	Negative	0-5	Positive	Hemastix	22.17659137577002	16	61	Negative	Negative	Positive	0	White Non-Latina	9.076923077	Eligible	Eligible	Eligible	IL_2	29.40923076948	3558	IL2	In	NA	4.8781971443428755	Published	Sponge	Luminex (or other bead-based)	Days since LMP
Lieberman-2008	1478	1478_Visit4	4	Other	Irregular	54	DMPA	Negative	Negative	Negative	Negative	Negative	Negative	Negative	0-5	Negative	Hemastix	20.89801505817933	18.5	114	Negative	Negative	Negative	0	UK Latina	14.125	Ineligible - use of hormonal contraception or IUD	Ineligible - use of hormonal contraception or IUD	Ineligible - use of hormonal contraception or IUD	IL_2	11.3	3558	IL2	In	NA	3.4982508675278257	Published	Sponge	Luminex (or other bead-based)	Days since LMP
Lieberman-2008	1481	1481_Visit6	6	Other	Luteal	27	None	Negative	Negative	Negative	Negative	Negative	Negative	Negative	5+	Negative	Hemastix	22.981519507186857	18	120	Negative	Negative	Negative	NA	Asian Non-Latina	4.181818182	Eligible	Ineligible - days since LMP outside of allowed windows	Ineligible - days since LMP outside of allowed windows	IL_2	60.00909091169999	3558	IL2	In	NA	5.9071091692707665	Published	Sponge	Luminex (or other bead-based)	Days since LMP
Lieberman-2008	1485	1485_Visit6	6	Follicular	Follicular	6	Pills	Negative	Negative	Negative	Negative	Negative	Negative	Negative	5+	Negative	Hemastix	20.802190280629706	18.083333333333332	49	Negative	Negative	Positive	0	White Non-Latina	9.076923077	Ineligible - use of hormonal contraception or IUD	Ineligible - use of hormonal contraception or IUD	Ineligible - use of hormonal contraception or IUD	IL_2	55.369230769699996	3558	IL2	In	NA	5.791012573908499	Published	Sponge	Luminex (or other bead-based)	Days since LMP
Lieberman-2008	1487	1487_Visit6	6	Other		NA	None	NA	NA	NA	NA	NA	NA	NA	NA	Positive	Hemastix	NA	NA	NA	NA	NA	NA	NA		14.125	Ineligible - no menstrual cycle information	Ineligible - no menstrual cycle information	Ineligible - no menstrual cycle information	IL_2	66.81125	3558	IL2	In	NA	6.062019145979858	Published	Sponge	Luminex (or other bead-based)	Days since LMP
Lieberman-2008	1490	1490_Visit6	6	Follicular	Follicular	7	Pills	Negative	Negative	Negative	Negative	Negative	Negative	Negative	0-5	Positive	Hemastix	20.484599589322382	16.833333333333332	14	Negative	Negative	Negative	NA	UK Latina	9.076923077	Ineligible - use of hormonal contraception or IUD	Ineligible - use of hormonal contraception or IUD	Ineligible - use of hormonal contraception or IUD	IL_2	35.4000000003	3558	IL2	In	NA	5.145677455207861	Published	Sponge	Luminex (or other bead-based)	Days since LMP
Lieberman-2008	1491	1491_Visit5	5	Other	Irregular	265	Pills	Negative	Negative	Negative	Negative	Negative	Negative	Negative	0-5	Positive	Hemastix	20.87337440109514	18.5	8	Negative	Negative	Positive	0	White Latina	6.833333333	Ineligible - use of hormonal contraception or IUD	Ineligible - use of hormonal contraception or IUD	Ineligible - use of hormonal contraception or IUD	IL_2	17.151666665829996	3558	IL2	In	NA	4.100276868002599	Published	Sponge	Luminex (or other bead-based)	Days since LMP
Lieberman-2008	1497	1497_Visit5	5	Follicular	Follicular	7	Pills	Negative	Negative	Negative	Negative	Negative	Negative	Negative	0-5	Positive	Hemastix	22.39561943874059	18.5	1	Negative	NA	Positive	0	Asian Non-Latina	9.076923077	Ineligible - use of hormonal contraception or IUD	Ineligible - use of hormonal contraception or IUD	Ineligible - use of hormonal contraception or IUD	IL_2	34.12923076952	3558	IL2	In	NA	5.092935993135888	Published	Sponge	Luminex (or other bead-based)	Days since LMP
Lieberman-2008	1503	1503_Visit5	5	Other		NA	Pills	Negative	Negative	Negative	Negative	Negative	Negative	Positive	0-5	Positive	Hemastix	17.533196440793976	11.5	105	Negative	NA	Positive	0	White Latina	9.076923077	Ineligible - no menstrual cycle information	Ineligible - no menstrual cycle information	Ineligible - no menstrual cycle information	IL_2	30.40769230795	3558	IL2	In	NA	4.926364426803385	Published	Sponge	Luminex (or other bead-based)	Days since LMP
Lieberman-2008	1504	1504_Visit5	5	Other	Irregular	33	None	Negative	Negative	Negative	Negative	Negative	Negative	Negative	0-5	Negative	Hemastix	19.143052703627653	14.916666666666666	0	Negative	Negative	Positive	2	Asian Non-Latina	4.75	Ineligible - irregular or no menstruation	Ineligible - irregular or no menstruation	Ineligible - irregular or no menstruation	IL_2	18.525	3558	IL2	In	NA	4.211401637418471	Published	Sponge	Luminex (or other bead-based)	Days since LMP
Lieberman-2008	1511	1511_Visit5	5	Other	Periovulatory	14	None	Negative	Negative	Negative	Negative	Negative	Negative	Negative	0-5	Positive	Hemastix	18.535249828884325	12.916666666666666	0	Negative	Negative	Positive	2	White Non-Latina	3.441860465	Eligible	Ineligible - days since LMP outside of allowed windows	Ineligible - days since LMP outside of allowed windows	IL_2	8.22604651135	3558	IL2	In	NA	3.040199229084136	Published	Sponge	Luminex (or other bead-based)	Days since LMP
Lieberman-2008	1521	1521_Visit6	6	Other	Periovulatory	17	None	Negative	Negative	Negative	Negative	Negative	Negative	Positive	0-5	Positive	Hemastix	17.859000684462696	15.833333333333334	6	NA	Negative	Negative	NA	UK Latina	14.125	Eligible	Ineligible - days since LMP outside of allowed windows	Ineligible - days since LMP outside of allowed windows	IL_2	111.87	3558	IL2	In	NA	6.805679392720073	Published	Sponge	Luminex (or other bead-based)	Days since LMP
Lieberman-2008	1526	1526_Visit5	5	Other	Irregular	407	DMPA	Negative	Negative	Negative	Negative	Negative	Negative	Negative	5+	Positive	Hemastix	15.082819986310746	13.5	21	Negative	Negative	Negative	0	White Non-Latina	4.75	Ineligible - use of hormonal contraception or IUD	Ineligible - use of hormonal contraception or IUD	Ineligible - use of hormonal contraception or IUD	IL_2	9.2625	3558	IL2	In	NA	3.2114016374184713	Published	Sponge	Luminex (or other bead-based)	Days since LMP
Lieberman-2008	1527	1527_Visit4	4	Follicular	Follicular	6	Pills	Negative	Negative	Negative	Negative	Negative	NA	Negative	0-5	Positive	Hemastix	19.917864476386036	17.833333333333332	120	Negative	NA	Positive	0	Asian Non-Latina	2.981132076	Ineligible - use of hormonal contraception or IUD	Ineligible - use of hormonal contraception or IUD	Ineligible - use of hormonal contraception or IUD	IL_2	8.31735849204	3558	IL2	In	NA	3.056125415924034	Published	Sponge	Luminex (or other bead-based)	Days since LMP
Lieberman-2008	1528	1528_Visit5	5	Follicular	Follicular	8	Pills	Negative	Negative	Negative	Negative	Negative	Negative	Negative	5+	Negative	Hemastix	20.251882272416154	15.5	1	Negative	NA	Positive	0	Black Non-Latina	5.565217391	Ineligible - use of hormonal contraception or IUD	Ineligible - use of hormonal contraception or IUD	Ineligible - use of hormonal contraception or IUD	IL_2	5.45391304318	3558	IL2	In	NA	2.447291698204573	Published	Sponge	Luminex (or other bead-based)	Days since LMP
Lieberman-2008	1537	1537_Visit5	5	Follicular	Periovulatory	10	None	Negative	Negative	Negative	Negative	Negative	Negative	Negative	5+	Positive	Hemastix	18.754277891854894	15.25	14	Negative	Negative	Negative	NA	White Non-Latina	2.544117647	Eligible	Eligible	Eligible	IL_2	7.0980882351300005	3558	IL2	In	NA	2.827430508407491	Published	Sponge	Luminex (or other bead-based)	Days since LMP
Lieberman-2008	1540	1540_Visit5	5	Other	Luteal	30	Pills	Negative	Negative	Negative	Negative	Negative	NA	Negative	0-5	Positive	Hemastix	18.247775496235455	15.666666666666666	4	Negative	Negative	Negative	0	Asian Non-Latina	6.833333	Ineligible - use of hormonal contraception or IUD	Ineligible - use of hormonal contraception or IUD	Ineligible - use of hormonal contraception or IUD	IL_2	6609.13134427	3558	IL2	In	NA	12.69024495160438	Published	Sponge	Luminex (or other bead-based)	Days since LMP
Lieberman-2008	1547	1547_Visit4	4	Luteal	Luteal	19	Pills	Negative	Negative	Negative	Negative	Negative	Negative	Negative	5+	Negative	Hemastix	17.097878165639973	15	40	Negative	Negative	Positive	1	White Non-Latina	6.833333333	Ineligible - use of hormonal contraception or IUD	Ineligible - use of hormonal contraception or IUD	Ineligible - use of hormonal contraception or IUD	IL_2	31.56999999846	3558	IL2	In	NA	4.980482355467885	Published	Sponge	Luminex (or other bead-based)	Days since LMP
Lieberman-2008	1549	1549_Visit5	5	Other	Periovulatory	17	Pills	Negative	Negative	Negative	Negative	Negative	Negative	Negative	0-5	Negative	Hemastix	19.32101300479124	17.5	1	Negative	Negative	Positive	5	White Non-Latina	4.75	Ineligible - use of hormonal contraception or IUD	Ineligible - use of hormonal contraception or IUD	Ineligible - use of hormonal contraception or IUD	IL_2	21.185	3558	IL2	In	NA	4.404971223589166	Published	Sponge	Luminex (or other bead-based)	Days since LMP
Lieberman-2008	1554	1554_Visit4	4	Follicular	Follicular	5	None	Negative	Negative	Negative	Negative	Negative	Negative	Negative	5+	Negative	Hemastix	16.136892539356605	14	11	Negative	NA	Negative	NA	White Non-Latina	14.125	Eligible	Eligible	Eligible	IL_2	35.45375	3558	IL2	In	NA	5.1478663265912346	Published	Sponge	Luminex (or other bead-based)	Days since LMP
Lieberman-2008	1560	1560_Visit5	5	Other	Periovulatory	17	Pills	Negative	Negative	Negative	Negative	Negative	Negative	Negative	0-5	Positive	Hemastix	18.302532511978097	15.5	1	Negative	Negative	Positive	0	UK Latina	14.125	Ineligible - use of hormonal contraception or IUD	Ineligible - use of hormonal contraception or IUD	Ineligible - use of hormonal contraception or IUD	IL_2	47.31875	3558	IL2	In	NA	5.564340057985598	Published	Sponge	Luminex (or other bead-based)	Days since LMP
Lieberman-2008	1600	1600_Visit6	6	Other		NA	Pills	Negative	Negative	Negative	Negative	Negative	Negative	Negative	5+	Positive	Hemastix	22.8145106091718	18.166666666666668	1	Negative	NA	Negative	NA	Black Non-Latina	9.076923077	Ineligible - no menstrual cycle information	Ineligible - no menstrual cycle information	Ineligible - no menstrual cycle information	IL_2	30.40769230795	3558	IL2	In	NA	4.926364426803385	Published	Sponge	Luminex (or other bead-based)	Days since LMP
Lieberman-2008	1614	1614_Visit6	6	Other	Periovulatory	17	None	Negative	Negative	Negative	Negative	Negative	Negative	Negative	0-5	Negative	Hemastix	23.71526351813826	18.75	14	Negative	Negative	Negative	NA	White Non-Latina	9.076923077	Eligible	Ineligible - days since LMP outside of allowed windows	Ineligible - days since LMP outside of allowed windows	IL_2	16.97384615399	3558	IL2	In	NA	4.085241601345888	Published	Sponge	Luminex (or other bead-based)	Days since LMP
Lieberman-2008	1621	1621_Visit5	5	Other	Luteal	27	None	Negative	Negative	Negative	Negative	Negative	Negative	Negative	5+	Positive	Hemastix	20.919917864476385	18.166666666666668	4	Negative	Negative	Negative	NA	Mixed	5.565217391	Eligible	Ineligible - days since LMP outside of allowed windows	Ineligible - days since LMP outside of allowed windows	IL_2	32.44521738953	3558	IL2	In	NA	5.019933927289862	Published	Sponge	Luminex (or other bead-based)	Days since LMP
Lieberman-2008	1622	1622_Visit6	6	Follicular	Periovulatory	10	None	Negative	Negative	Negative	Negative	Negative	Negative	Negative	5+	Positive	Hemastix	21.530458590006845	18.5	24	Negative	Negative	Negative	NA	White Non-Latina	6.833333333	Eligible	Eligible	Eligible	IL_2	20.978333332309997	3558	IL2	In	NA	4.390828159422006	Published	Sponge	Luminex (or other bead-based)	Days since LMP
Lieberman-2008	1628	1628_Visit6	6	Luteal	Luteal	23	Pills	Negative	Negative	Negative	Negative	Negative	Negative	Negative	0-5	Negative	Hemastix	20.99110198494182	16	6	Negative	Negative	Negative	NA	Asian Non-Latina	9.076923077	Ineligible - use of hormonal contraception or IUD	Ineligible - use of hormonal contraception or IUD	Ineligible - use of hormonal contraception or IUD	IL_2	20.24153846171	3558	IL2	In	NA	4.339247041378555	Published	Sponge	Luminex (or other bead-based)	Days since LMP
Lieberman-2008	1634	1634_Visit5	5	Luteal	Luteal	24	Pills	Negative	Negative	Negative	Negative	Negative	Negative	Negative	5+	Negative	Hemastix	22.21492128678987	19.583333333333332	17	Negative	Negative	Positive	0	White Non-Latina	14.125	Ineligible - use of hormonal contraception or IUD	Ineligible - use of hormonal contraception or IUD	Ineligible - use of hormonal contraception or IUD	IL_2	66.81125	3558	IL2	In	NA	6.062019145979858	Published	Sponge	Luminex (or other bead-based)	Days since LMP
Lieberman-2008	1636	1636_Visit5	5	Other	Periovulatory	15	Pills	Negative	Negative	Negative	Negative	Negative	Negative	Negative	0-5	Positive	Hemastix	19.77549623545517	15.5	61	Negative	Negative	Negative	NA	White Non-Latina	14.125	Ineligible - use of hormonal contraception or IUD	Ineligible - use of hormonal contraception or IUD	Ineligible - use of hormonal contraception or IUD	IL_2	39.40875	3558	IL2	In	NA	5.3004440844696505	Published	Sponge	Luminex (or other bead-based)	Days since LMP
Lieberman-2008	1639	1639_Visit5	5	Other	Periovulatory	16	Pills	Negative	Negative	Negative	Negative	Negative	Negative	Negative	0-5	Positive	Hemastix	20.386036960985628	16	1	Negative	Negative	Negative	NA	Asian Non-Latina	9.076923077	Ineligible - use of hormonal contraception or IUD	Ineligible - use of hormonal contraception or IUD	Ineligible - use of hormonal contraception or IUD	IL_2	14.795384615509999	3558	IL2	In	NA	3.887075295689328	Published	Sponge	Luminex (or other bead-based)	Days since LMP
Lieberman-2008	1641	1641_Visit5	5	Other	Periovulatory	16	Pills	Negative	Negative	Negative	Negative	Negative	Negative	Negative	0-5	Positive	Hemastix	20.00273785078713	17.5	2	Negative	Negative	Positive	0	Asian Non-Latina	6.833333333	Ineligible - use of hormonal contraception or IUD	Ineligible - use of hormonal contraception or IUD	Ineligible - use of hormonal contraception or IUD	IL_2	13.11999999936	3558	IL2	In	NA	3.7136958147729837	Published	Sponge	Luminex (or other bead-based)	Days since LMP
Lieberman-2008	1642	1642_Visit4	4	Other	Periovulatory	16	Pills	Negative	Negative	Negative	Negative	Negative	Negative	Negative	0-5	Negative	Hemastix	19.928815879534564	15.5	2	Negative	Negative	Negative	0	White Non-Latina	9.076923077	Ineligible - use of hormonal contraception or IUD	Ineligible - use of hormonal contraception or IUD	Ineligible - use of hormonal contraception or IUD	IL_2	21.51230769249	3558	IL2	In	NA	4.4270903903565095	Published	Sponge	Luminex (or other bead-based)	Days since LMP
Lieberman-2008	1644	1644_Visit5	5	Luteal	Luteal	19	Pills	Negative	Negative	Negative	Negative	Negative	Negative	Positive	0-5	Positive	Hemastix	20.758384668035593	18	20	Negative	Negative	Negative	NA	UK Latina	9.076923077	Ineligible - use of hormonal contraception or IUD	Ineligible - use of hormonal contraception or IUD	Ineligible - use of hormonal contraception or IUD	IL_2	37.124615384929996	3558	IL2	In	NA	5.2143041744	Published	Sponge	Luminex (or other bead-based)	Days since LMP
Lieberman-2008	1118	1118_Visit9	9	Other	Periovulatory	15	Pills	Negative	Negative	Negative	Negative	Negative	NA	Negative	0-5	Negative	Hemastix	19.592060232717316	15	1	Negative	Negative	Positive	3	White Latina	14.125	Ineligible - use of hormonal contraception or IUD	Ineligible - use of hormonal contraception or IUD	Ineligible - use of hormonal contraception or IUD	IL_4	17.37375	3565	IL4	In	NA	4.118837277979703	Published	Sponge	Luminex (or other bead-based)	Days since LMP
Lieberman-2008	1120	1120_Visit9	9	Other	Irregular	55	None	Negative	Negative	Negative	Negative	Negative	NA	Negative	0-5	Positive	Hemastix	15.748117727583846	12.916666666666666	5	Negative	Negative	Positive	5	Mixed	3.1875	Ineligible - irregular or no menstruation	Ineligible - irregular or no menstruation	Ineligible - irregular or no menstruation	IL_4	30.345	3565	IL4	In	NA	4.9233869155047145	Published	Sponge	Luminex (or other bead-based)	Days since LMP
Lieberman-2008	1123	1123_Visit9	9	Other	Periovulatory	15	Pills	Negative	Negative	Positive	Negative	Negative	NA	Positive	5+	Positive	Hemastix	19.567419575633128	16.666666666666668	5	Negative	Negative	Negative	NA	Asian Non-Latina	6.833333333	Ineligible - use of hormonal contraception or IUD	Ineligible - use of hormonal contraception or IUD	Ineligible - use of hormonal contraception or IUD	IL_4	0.72347826083	3565	IL4	Below	NA	-0.4669784277695428	Published	Sponge	Luminex (or other bead-based)	Days since LMP
Lieberman-2008	1128	1128_Visit9	9	Luteal	Luteal	20	Pills	Negative	Negative	Negative	Negative	Negative	Negative	Negative	0-5	Negative	Hemastix	19.802874743326488	17.166666666666668	1	Negative	Negative	Positive	1	White Non-Latina	3.441860465	Ineligible - use of hormonal contraception or IUD	Ineligible - use of hormonal contraception or IUD	Ineligible - use of hormonal contraception or IUD	IL_4	0.72347826083	3565	IL4	Below	NA	-0.4669784277695428	Published	Sponge	Luminex (or other bead-based)	Days since LMP
Lieberman-2008	1133	1133_Visit8	8	Other	Irregular	39	Pills	Negative	Negative	Negative	Negative	Negative	Negative	Negative	5+	Negative	Hemastix	20	15.75	3	Negative	Negative	Positive	10	Native Latina	4.75	Ineligible - use of hormonal contraception or IUD	Ineligible - use of hormonal contraception or IUD	Ineligible - use of hormonal contraception or IUD	IL_4	45.505	3565	IL4	In	NA	5.507953169405041	Published	Sponge	Luminex (or other bead-based)	Days since LMP
Lieberman-2008	1165	1165_Visit7	7	Other	Irregular	49	Pills	Negative	Negative	Negative	Negative	Negative	Negative	Negative	5+	Positive	Hemastix	19.679671457905545	15.166666666666666	6	Negative	Negative	Positive	7	White Latina	6.833333333	Ineligible - use of hormonal contraception or IUD	Ineligible - use of hormonal contraception or IUD	Ineligible - use of hormonal contraception or IUD	IL_4	6.28666666636	3565	IL4	In	NA	2.6522952701088403	Published	Sponge	Luminex (or other bead-based)	Days since LMP
Lieberman-2008	1178	1178_Visit6	6	Luteal	Luteal	23	None	Negative	Negative	Negative	Negative	Negative	Negative	Negative	0-5	Positive	Hemastix	17.453798767967147	15.083333333333334	256	Negative	Negative	Positive	1	Asian Non-Latina	4.181818	Eligible	Eligible	Eligible	IL_4	5.14363614	3565	IL4	In	NA	2.362788590258358	Published	Sponge	Luminex (or other bead-based)	Days since LMP
Lieberman-2008	1180	1180_Visit7	7	Other	Follicular	3	None	Negative	Negative	Negative	Negative	Negative	Negative	Positive	5+	Positive	Hemastix	21.045859000684462	15.583333333333334	45	Negative	Negative	Positive	20	White Latina	9.076923077	Eligible	Ineligible - days since LMP outside of allowed windows	Ineligible - days since LMP outside of allowed windows	IL_4	11.16461538471	3565	IL4	In	NA	3.4808616467974907	Published	Sponge	Luminex (or other bead-based)	Days since LMP
Lieberman-2008	1182	1182_Visit7	7	Other	Periovulatory	14	Pills	Negative	Negative	Negative	Negative	Negative	Negative	Negative	0-5	Positive	Hemastix	19.014373716632445	14.5	4	Negative	Negative	Negative	NA	UK Latina	4.75	Ineligible - use of hormonal contraception or IUD	Ineligible - use of hormonal contraception or IUD	Ineligible - use of hormonal contraception or IUD	IL_4	0.72347826083	3565	IL4	Below	NA	-0.4669784277695428	Published	Sponge	Luminex (or other bead-based)	Days since LMP
Lieberman-2008	1190	1190_Visit7	7	Other	Irregular	134	DMPA	Negative	Negative	Negative	Negative	Negative	Negative	Negative	0-5	Negative	Hemastix	17.34154688569473	14.583333333333334	7	Negative	Negative	Positive	0	White Non-Latina	6.833333333	Ineligible - use of hormonal contraception or IUD	Ineligible - use of hormonal contraception or IUD	Ineligible - use of hormonal contraception or IUD	IL_4	0.72347826083	3565	IL4	Below	NA	-0.4669784277695428	Published	Sponge	Luminex (or other bead-based)	Days since LMP
Lieberman-2008	1191	1191_Visit6	6	Other	Irregular	318	None	Negative	Negative	Negative	Negative	Negative	Negative	Negative	5+	Negative	Hemastix	19.665982203969882	13.166666666666666	40	Negative	Negative	Positive	6	Black Non-Latina	2.810344828	Ineligible - irregular or no menstruation	Ineligible - irregular or no menstruation	Ineligible - irregular or no menstruation	IL_4	3.03517241424	3565	IL4	In	NA	1.6017784717046706	Published	Sponge	Luminex (or other bead-based)	Days since LMP
Lieberman-2008	1198	1198_Visit6	6	Other	Periovulatory	13	DMPA	Negative	Negative	Negative	Negative	Negative	Negative	Negative	5+	Positive	Hemastix	18.792607802874745	13.5	1	Negative	Negative	Positive	8	White Non-Latina	14.125	Ineligible - use of hormonal contraception or IUD	Ineligible - use of hormonal contraception or IUD	Ineligible - use of hormonal contraception or IUD	IL_4	12.995000000000001	3565	IL4	In	NA	3.699884728697476	Published	Sponge	Luminex (or other bead-based)	Days since LMP
Lieberman-2008	1198	1198_Visit7	7	Follicular	Follicular	8	DMPA	Negative	Negative	Negative	Negative	Negative	Negative	Negative	0-5	Positive	Hemastix	19.123887748117728	NA	2	Negative	NA	Positive	10	White Non-Latina	14.125	Ineligible - use of hormonal contraception or IUD	Ineligible - use of hormonal contraception or IUD	Ineligible - use of hormonal contraception or IUD	IL_4	17.37375	3565	IL4	In	NA	4.118837277979703	Published	Sponge	Luminex (or other bead-based)	Days since LMP
Lieberman-2008	1209	1209_Visit7	7	Luteal	Luteal	21	Pills	Negative	Negative	Negative	Negative	Negative	Negative	Negative	0-5	Positive	Hemastix	23.956194387405887	15.916666666666666	4	Negative	Negative	Positive	0	UK Latina	5.565217391	Ineligible - use of hormonal contraception or IUD	Ineligible - use of hormonal contraception or IUD	Ineligible - use of hormonal contraception or IUD	IL_4	6.84521739093	3565	IL4	In	NA	2.775096359428605	Published	Sponge	Luminex (or other bead-based)	Days since LMP
Lieberman-2008	1220	1220_Visit9	9	Other	Periovulatory	15	Pills	Negative	Negative	Negative	Negative	Negative	Negative	Negative	0-5	Negative	Hemastix	24.35318275154004	16.833333333333332	2	Negative	Negative	Positive	0	White Non-Latina	14.125	Ineligible - use of hormonal contraception or IUD	Ineligible - use of hormonal contraception or IUD	Ineligible - use of hormonal contraception or IUD	IL_4	12.995000000000001	3565	IL4	In	NA	3.699884728697476	Published	Sponge	Luminex (or other bead-based)	Days since LMP
Lieberman-2008	1240	1240_Visit7	7	Other	Irregular	48	None	Negative	Negative	Negative	Negative	Negative	Negative	Negative	0-5	Negative	Hemastix	21.801505817932924	17.666666666666668	120	Negative	Negative	Positive	5	Asian Non-Latina	9.076923077	Ineligible - irregular or no menstruation	Ineligible - irregular or no menstruation	Ineligible - irregular or no menstruation	IL_4	0.72347826083	3565	IL4	Below	NA	-0.4669784277695428	Published	Sponge	Luminex (or other bead-based)	Days since LMP
Lieberman-2008	1287	1287_Visit8	8	Other	Luteal	27	Pills	Negative	Negative	Negative	Negative	Negative	Negative	Negative	5+	Positive	Hemastix	22.04243668720055	16.333333333333332	1	Negative	Negative	Negative	NA	Asian Latina	9.076923077	Ineligible - use of hormonal contraception or IUD	Ineligible - use of hormonal contraception or IUD	Ineligible - use of hormonal contraception or IUD	IL_4	9.80307692316	3565	IL4	In	NA	3.2932346436217195	Published	Sponge	Luminex (or other bead-based)	Days since LMP
Lieberman-2008	1294	1294_Visit7	7	Other	Irregular	242	Pills	Negative	Negative	Negative	Negative	Negative	Negative	Negative	0-5	Positive	Hemastix	20.7419575633128	16.583333333333332	3	Negative	Negative	Positive	0	White Non-Latina	9.076923077	Ineligible - use of hormonal contraception or IUD	Ineligible - use of hormonal contraception or IUD	Ineligible - use of hormonal contraception or IUD	IL_4	0.72347826083	3565	IL4	Below	NA	-0.4669784277695428	Published	Sponge	Luminex (or other bead-based)	Days since LMP
Lieberman-2008	1308	1308_Visit7	7	Other		NA	None	Negative	Negative	Negative	Negative	Negative	Negative	Negative	5+	Positive	Hemastix	17.57700205338809	14.416666666666666	NA	NA	NA	NA	NA	UK Latina	5.565217391	Ineligible - no menstrual cycle information	Ineligible - no menstrual cycle information	Ineligible - no menstrual cycle information	IL_4	5.11999999972	3565	IL4	In	NA	2.356143810146378	Published	Sponge	Luminex (or other bead-based)	Days since LMP
Lieberman-2008	1312	1312_Visit6	6	Other		NA	None	Negative	Negative	Negative	Negative	Negative	Negative	Negative	5+	Negative	Hemastix	18.324435318275153	14.25	NA	NA	NA	NA	NA	White Non-Latina	14.125	Ineligible - no menstrual cycle information	Ineligible - no menstrual cycle information	Ineligible - no menstrual cycle information	IL_4	12.995000000000001	3565	IL4	In	NA	3.699884728697476	Published	Sponge	Luminex (or other bead-based)	Days since LMP
Lieberman-2008	1314	1314_Visit6	6	Other	Irregular	227	None	Negative	Negative	Negative	Negative	Negative	Negative	Negative	0-5	Positive	Hemastix	18.510609171800137	14.583333333333334	1	Negative	Negative	Positive	0	Black Non-Latina	3.1875	Ineligible - irregular or no menstruation	Ineligible - irregular or no menstruation	Ineligible - irregular or no menstruation	IL_4	29.962500000000002	3565	IL4	In	NA	4.905086098761771	Published	Sponge	Luminex (or other bead-based)	Days since LMP
Lieberman-2008	1314	1314_Visit7	7	Other	Periovulatory	17	Pills	Negative	Negative	Negative	Negative	Negative	Negative	Negative	0-5	Positive	Hemastix	18.83915126625599	NA	1	Negative	Negative	Positive	4		6.833333333	Ineligible - use of hormonal contraception or IUD	Ineligible - use of hormonal contraception or IUD	Ineligible - use of hormonal contraception or IUD	IL_4	7.37999999964	3565	IL4	In	NA	2.883620816215296	Published	Sponge	Luminex (or other bead-based)	Days since LMP
Lieberman-2008	1315	1315_Visit6	6	Other	Irregular	333	None	Negative	Positive	Negative	Negative	Negative	Negative	Negative	5+	Positive	Hemastix	19.42778918548939	12.5	3	Negative	Negative	Positive	0	White Non-Latina	2.981132076	Ineligible - pregnant	Ineligible - pregnant	Ineligible - pregnant	IL_4	1.7886792456	3565	IL4	In	NA	0.838894699703365	Published	Sponge	Luminex (or other bead-based)	Days since LMP
Lieberman-2008	1315	1315_Visit7	7	Other	Irregular	69	None	Negative	Negative	Negative	Negative	Negative	Negative	Negative	5+	Negative	Hemastix	19.756331279945243	NA	25	Negative	Negative	Negative	NA		4.75	Ineligible - irregular or no menstruation	Ineligible - irregular or no menstruation	Ineligible - irregular or no menstruation	IL_4	5.8425	3565	IL4	In	NA	2.5465858290081007	Published	Sponge	Luminex (or other bead-based)	Days since LMP
Lieberman-2008	1334	1334_Visit6	6	Follicular	Follicular	6	Pills	Negative	Negative	Negative	Negative	Negative	Negative	Positive	0-5	Negative	Hemastix	18.130047912388775	15.5	120	Negative	NA	Negative	NA	Asian Non-Latina	3.1875	Ineligible - use of hormonal contraception or IUD	Ineligible - use of hormonal contraception or IUD	Ineligible - use of hormonal contraception or IUD	IL_4	29.548125	3565	IL4	In	NA	4.8849946808223015	Published	Sponge	Luminex (or other bead-based)	Days since LMP
Lieberman-2008	1345	1345_Visit5	5	Luteal	Luteal	21	Pills	Negative	Negative	Negative	Negative	Negative	Negative	Negative	5+	Negative	Hemastix	19.567419575633128	17.5	45	Negative	Negative	Positive	2	UK Latina	9.076923077	Ineligible - use of hormonal contraception or IUD	Ineligible - use of hormonal contraception or IUD	Ineligible - use of hormonal contraception or IUD	IL_4	8.350769230840001	3565	IL4	In	NA	3.061909097515264	Published	Sponge	Luminex (or other bead-based)	Days since LMP
Lieberman-2008	1346	1346_Visit6	6	Follicular	Periovulatory	12	None	Negative	Negative	Negative	Negative	Negative	Negative	Negative	0-5	Positive	Hemastix	20.292950034223136	15.916666666666666	46	Negative	Negative	Negative	NA	White Non-Latina	6.833333333	Eligible	Eligible	Eligible	IL_4	0.72347826083	3565	IL4	Below	NA	-0.4669784277695428	Published	Sponge	Luminex (or other bead-based)	Days since LMP
Lieberman-2008	1353	1353_Visit6	6	Other	Irregular	56	Pills	Negative	Negative	Negative	Negative	Negative	Negative	Negative	0-5	Negative	Hemastix	20.45722108145106	15.454545454545455	1	Negative	Negative	Positive	10	White Non-Latina	4.75	Ineligible - use of hormonal contraception or IUD	Ineligible - use of hormonal contraception or IUD	Ineligible - use of hormonal contraception or IUD	IL_4	4.37	3565	IL4	In	NA	2.127633279725874	Published	Sponge	Luminex (or other bead-based)	Days since LMP
Lieberman-2008	1366	1366_Visit6	6	Luteal	Luteal	19	None	Negative	Negative	Negative	Negative	Negative	Negative	Negative	5+	Positive	Hemastix	19.638603696098563	13.416666666666666	5	Negative	Negative	Negative	NA	Asian Non-Latina	9.076923077	Eligible	Eligible	Eligible	IL_4	11.16461538471	3565	IL4	In	NA	3.4808616467974907	Published	Sponge	Luminex (or other bead-based)	Days since LMP
Lieberman-2008	1385	1385_Visit5	5	Follicular	Follicular	7	Pills	Negative	Negative	Negative	Negative	Negative	Negative	Negative	0-5	Negative	Hemastix	18.633812457221083	16.166666666666668	86	Negative	NA	Positive	0	Asian Non-Latina	14.125	Ineligible - use of hormonal contraception or IUD	Ineligible - use of hormonal contraception or IUD	Ineligible - use of hormonal contraception or IUD	IL_4	17.37375	3565	IL4	In	NA	4.118837277979703	Published	Sponge	Luminex (or other bead-based)	Days since LMP
Lieberman-2008	1388	1388_Visit5	5	Luteal	Luteal	20	Pills	Negative	Negative	Negative	Negative	Negative	Negative	Negative	0-5	Positive	Hemastix	17.749486652977414	15	4	Negative	Negative	Negative	NA	UK Latina	2.981132076	Ineligible - use of hormonal contraception or IUD	Ineligible - use of hormonal contraception or IUD	Ineligible - use of hormonal contraception or IUD	IL_4	28.767924533400002	3565	IL4	In	NA	4.84638923625029	Published	Sponge	Luminex (or other bead-based)	Days since LMP
Lieberman-2008	1389	1389_Visit6	6	Other	Irregular	74	Pills	Negative	Negative	Negative	Negative	Negative	Negative	Negative	0-5	Positive	Hemastix	18.64476386036961	14.083333333333334	120	Negative	Negative	Negative	NA	Black Non-Latina	14.125	Ineligible - use of hormonal contraception or IUD	Ineligible - use of hormonal contraception or IUD	Ineligible - use of hormonal contraception or IUD	IL_4	17.37375	3565	IL4	In	NA	4.118837277979703	Published	Sponge	Luminex (or other bead-based)	Days since LMP
Lieberman-2008	1397	1397_Visit5	5	Other	Irregular	33	Pills	Negative	Negative	Negative	Negative	Negative	Negative	Negative	0-5	Positive	Hemastix	19.10198494182067	13.5	2	Negative	Negative	Negative	NA	UK Latina	6.833333333	Ineligible - use of hormonal contraception or IUD	Ineligible - use of hormonal contraception or IUD	Ineligible - use of hormonal contraception or IUD	IL_4	65.46333333014	3565	IL4	In	NA	6.0326151597880076	Published	Sponge	Luminex (or other bead-based)	Days since LMP
Lieberman-2008	1403	1403_Visit7	7	Luteal	Luteal	24	Pills	Negative	Negative	Negative	Negative	Negative	Negative	Negative	0-5	Positive	Hemastix	21.048596851471594	15.916666666666666	2	Negative	Negative	Negative	NA	UK Latina	9.076923077	Ineligible - use of hormonal contraception or IUD	Ineligible - use of hormonal contraception or IUD	Ineligible - use of hormonal contraception or IUD	IL_4	11.16461538471	3565	IL4	In	NA	3.4808616467974907	Published	Sponge	Luminex (or other bead-based)	Days since LMP
Lieberman-2008	1420	1420_Visit6	6	Other	Irregular	46	Pills	Negative	Negative	Negative	Negative	Negative	Negative	Negative	0-5	Positive	Hemastix	20.876112251882272	17.916666666666668	41	Negative	Negative	Negative	NA	Native Latina	14.125	Ineligible - use of hormonal contraception or IUD	Ineligible - use of hormonal contraception or IUD	Ineligible - use of hormonal contraception or IUD	IL_4	25.990000000000002	3565	IL4	In	NA	4.699884728697476	Published	Sponge	Luminex (or other bead-based)	Days since LMP
Lieberman-2008	1435	1435_Visit6	6	Other	Periovulatory	15	None	Negative	Negative	Negative	Negative	Negative	Negative	Negative	0-5	Negative	Hemastix	22.132785763175907	18.5	120	Negative	Negative	Negative	NA	Asian Non-Latina	2.981132076	Eligible	Ineligible - days since LMP outside of allowed windows	Ineligible - days since LMP outside of allowed windows	IL_4	4.59094339704	3565	IL4	In	NA	2.198790644789748	Published	Sponge	Luminex (or other bead-based)	Days since LMP
Lieberman-2008	1445	1445_Visit7	7	Luteal	Luteal	24	None	Negative	Negative	Negative	Negative	Negative	Negative	Positive	0-5	Positive	Hemastix	23.359342915811087	16.666666666666668	120	Negative	Negative	Negative	NA	Asian Non-Latina	14.125	Eligible	Eligible	Eligible	IL_4	17.37375	3565	IL4	In	NA	4.118837277979703	Published	Sponge	Luminex (or other bead-based)	Days since LMP
Lieberman-2008	1452	1452_Visit6	6	Other		NA	Pills	Negative	Negative	Negative	Negative	Negative	Negative	Negative	0-5	Positive	Hemastix	22.882956878850102	17.666666666666668	25	Negative	NA	Negative	NA	Asian Latina	5.565217391	Ineligible - no menstrual cycle information	Ineligible - no menstrual cycle information	Ineligible - no menstrual cycle information	IL_4	6.84521739093	3565	IL4	In	NA	2.775096359428605	Published	Sponge	Luminex (or other bead-based)	Days since LMP
Lieberman-2008	1468	1468_Visit6	6	Other	Irregular	158	Pills	Negative	Negative	Negative	Negative	Negative	Negative	Negative	0-5	Positive	Hemastix	19.958932238193018	16	154	Negative	Negative	Positive	1	White Non-Latina	5.565217	Ineligible - use of hormonal contraception or IUD	Ineligible - use of hormonal contraception or IUD	Ineligible - use of hormonal contraception or IUD	IL_4	5.11999964	3565	IL4	In	NA	2.3561437087857766	Published	Sponge	Luminex (or other bead-based)	Days since LMP
Lieberman-2008	1473	1473_Visit5	5	Follicular	Periovulatory	10	Pills	Negative	Negative	Negative	Negative	Negative	Negative	Negative	0-5	Positive	Hemastix	20.733744010951405	17.5	1	Negative	Negative	Positive	3	UK Latina	5.565217391	Ineligible - use of hormonal contraception or IUD	Ineligible - use of hormonal contraception or IUD	Ineligible - use of hormonal contraception or IUD	IL_4	5.11999999972	3565	IL4	In	NA	2.356143810146378	Published	Sponge	Luminex (or other bead-based)	Days since LMP
Lieberman-2008	1474	1474_Visit5	5	Follicular	Follicular	8	None	Negative	Negative	Negative	Negative	Negative	Negative	Negative	0-5	Positive	Hemastix	22.17659137577002	16	61	Negative	Negative	Positive	0	White Non-Latina	9.076923077	Eligible	Eligible	Eligible	IL_4	0.72347826083	3565	IL4	Below	NA	-0.4669784277695428	Published	Sponge	Luminex (or other bead-based)	Days since LMP
Lieberman-2008	1478	1478_Visit4	4	Other	Irregular	54	DMPA	Negative	Negative	Negative	Negative	Negative	Negative	Negative	0-5	Negative	Hemastix	20.89801505817933	18.5	114	Negative	Negative	Negative	0	UK Latina	14.125	Ineligible - use of hormonal contraception or IUD	Ineligible - use of hormonal contraception or IUD	Ineligible - use of hormonal contraception or IUD	IL_4	12.995000000000001	3565	IL4	In	NA	3.699884728697476	Published	Sponge	Luminex (or other bead-based)	Days since LMP
Lieberman-2008	1481	1481_Visit6	6	Other	Luteal	27	None	Negative	Negative	Negative	Negative	Negative	Negative	Negative	5+	Negative	Hemastix	22.981519507186857	18	120	Negative	Negative	Negative	NA	Asian Non-Latina	4.181818182	Eligible	Ineligible - days since LMP outside of allowed windows	Ineligible - days since LMP outside of allowed windows	IL_4	4.51636363656	3565	IL4	In	NA	2.1751616498711854	Published	Sponge	Luminex (or other bead-based)	Days since LMP
Lieberman-2008	1485	1485_Visit6	6	Follicular	Follicular	6	Pills	Negative	Negative	Negative	Negative	Negative	Negative	Negative	5+	Negative	Hemastix	20.802190280629706	18.083333333333332	49	Negative	Negative	Positive	0	White Non-Latina	9.076923077	Ineligible - use of hormonal contraception or IUD	Ineligible - use of hormonal contraception or IUD	Ineligible - use of hormonal contraception or IUD	IL_4	11.16461538471	3565	IL4	In	NA	3.4808616467974907	Published	Sponge	Luminex (or other bead-based)	Days since LMP
Lieberman-2008	1487	1487_Visit6	6	Other		NA	None	NA	NA	NA	NA	NA	NA	NA	NA	Positive	Hemastix	NA	NA	NA	NA	NA	NA	NA		14.125	Ineligible - no menstrual cycle information	Ineligible - no menstrual cycle information	Ineligible - no menstrual cycle information	IL_4	17.37375	3565	IL4	In	NA	4.118837277979703	Published	Sponge	Luminex (or other bead-based)	Days since LMP
Lieberman-2008	1490	1490_Visit6	6	Follicular	Follicular	7	Pills	Negative	Negative	Negative	Negative	Negative	Negative	Negative	0-5	Positive	Hemastix	20.484599589322382	16.833333333333332	14	Negative	Negative	Negative	NA	UK Latina	9.076923077	Ineligible - use of hormonal contraception or IUD	Ineligible - use of hormonal contraception or IUD	Ineligible - use of hormonal contraception or IUD	IL_4	12.616923077029998	3565	IL4	In	NA	3.657288214181758	Published	Sponge	Luminex (or other bead-based)	Days since LMP
Lieberman-2008	1491	1491_Visit5	5	Other	Irregular	265	Pills	Negative	Negative	Negative	Negative	Negative	Negative	Negative	0-5	Positive	Hemastix	20.87337440109514	18.5	8	Negative	Negative	Positive	0	White Latina	6.833333333	Ineligible - use of hormonal contraception or IUD	Ineligible - use of hormonal contraception or IUD	Ineligible - use of hormonal contraception or IUD	IL_4	8.40499999959	3565	IL4	In	NA	3.0712478193910675	Published	Sponge	Luminex (or other bead-based)	Days since LMP
Lieberman-2008	1497	1497_Visit5	5	Follicular	Follicular	7	Pills	Negative	Negative	Negative	Negative	Negative	Negative	Negative	0-5	Positive	Hemastix	22.39561943874059	18.5	1	Negative	NA	Positive	0	Asian Non-Latina	9.076923077	Ineligible - use of hormonal contraception or IUD	Ineligible - use of hormonal contraception or IUD	Ineligible - use of hormonal contraception or IUD	IL_4	16.701538461680002	3565	IL4	In	NA	4.061909097515263	Published	Sponge	Luminex (or other bead-based)	Days since LMP
Lieberman-2008	1503	1503_Visit5	5	Other		NA	Pills	Negative	Negative	Negative	Negative	Negative	Negative	Positive	0-5	Positive	Hemastix	17.533196440793976	11.5	105	Negative	NA	Positive	0	White Latina	9.076923077	Ineligible - no menstrual cycle information	Ineligible - no menstrual cycle information	Ineligible - no menstrual cycle information	IL_4	11.16461538471	3565	IL4	In	NA	3.4808616467974907	Published	Sponge	Luminex (or other bead-based)	Days since LMP
Lieberman-2008	1504	1504_Visit5	5	Other	Irregular	33	None	Negative	Negative	Negative	Negative	Negative	Negative	Negative	0-5	Negative	Hemastix	19.143052703627653	14.916666666666666	0	Negative	Negative	Positive	2	Asian Non-Latina	4.75	Ineligible - irregular or no menstruation	Ineligible - irregular or no menstruation	Ineligible - irregular or no menstruation	IL_4	5.8425	3565	IL4	In	NA	2.5465858290081007	Published	Sponge	Luminex (or other bead-based)	Days since LMP
Lieberman-2008	1511	1511_Visit5	5	Other	Periovulatory	14	None	Negative	Negative	Negative	Negative	Negative	Negative	Negative	0-5	Positive	Hemastix	18.535249828884325	12.916666666666666	0	Negative	Negative	Positive	2	White Non-Latina	3.441860465	Eligible	Ineligible - days since LMP outside of allowed windows	Ineligible - days since LMP outside of allowed windows	IL_4	0.72347826083	3565	IL4	Below	NA	-0.4669784277695428	Published	Sponge	Luminex (or other bead-based)	Days since LMP
Lieberman-2008	1521	1521_Visit6	6	Other	Periovulatory	17	None	Negative	Negative	Negative	Negative	Negative	Negative	Positive	0-5	Positive	Hemastix	17.859000684462696	15.833333333333334	6	NA	Negative	Negative	NA	UK Latina	14.125	Eligible	Ineligible - days since LMP outside of allowed windows	Ineligible - days since LMP outside of allowed windows	IL_4	132.775	3565	IL4	In	NA	7.052839719205463	Published	Sponge	Luminex (or other bead-based)	Days since LMP
Lieberman-2008	1526	1526_Visit5	5	Other	Irregular	407	DMPA	Negative	Negative	Negative	Negative	Negative	Negative	Negative	5+	Positive	Hemastix	15.082819986310746	13.5	21	Negative	Negative	Negative	0	White Non-Latina	4.75	Ineligible - use of hormonal contraception or IUD	Ineligible - use of hormonal contraception or IUD	Ineligible - use of hormonal contraception or IUD	IL_4	2.85	3565	IL4	In	NA	1.5109619192773793	Published	Sponge	Luminex (or other bead-based)	Days since LMP
Lieberman-2008	1527	1527_Visit4	4	Follicular	Follicular	6	Pills	Negative	Negative	Negative	Negative	Negative	NA	Negative	0-5	Positive	Hemastix	19.917864476386036	17.833333333333332	120	Negative	NA	Positive	0	Asian Non-Latina	2.981132076	Ineligible - use of hormonal contraception or IUD	Ineligible - use of hormonal contraception or IUD	Ineligible - use of hormonal contraception or IUD	IL_4	4.59094339704	3565	IL4	In	NA	2.198790644789748	Published	Sponge	Luminex (or other bead-based)	Days since LMP
Lieberman-2008	1528	1528_Visit5	5	Follicular	Follicular	8	Pills	Negative	Negative	Negative	Negative	Negative	Negative	Negative	5+	Negative	Hemastix	20.251882272416154	15.5	1	Negative	NA	Positive	0	Black Non-Latina	5.565217391	Ineligible - use of hormonal contraception or IUD	Ineligible - use of hormonal contraception or IUD	Ineligible - use of hormonal contraception or IUD	IL_4	0.72347826083	3565	IL4	Below	NA	-0.4669784277695428	Published	Sponge	Luminex (or other bead-based)	Days since LMP
Lieberman-2008	1537	1537_Visit5	5	Follicular	Periovulatory	10	None	Negative	Negative	Negative	Negative	Negative	Negative	Negative	5+	Positive	Hemastix	18.754277891854894	15.25	14	Negative	Negative	Negative	NA	White Non-Latina	2.544117647	Eligible	Eligible	Eligible	IL_4	2.7476470587600006	3565	IL4	In	NA	1.4581966987417723	Published	Sponge	Luminex (or other bead-based)	Days since LMP
Lieberman-2008	1540	1540_Visit5	5	Other	Luteal	30	Pills	Negative	Negative	Negative	Negative	Negative	NA	Negative	0-5	Positive	Hemastix	18.247775496235455	15.666666666666666	4	Negative	Negative	Negative	0	Asian Non-Latina	6.833333	Ineligible - use of hormonal contraception or IUD	Ineligible - use of hormonal contraception or IUD	Ineligible - use of hormonal contraception or IUD	IL_4	68.53832999	3565	IL4	In	NA	6.098839134359014	Published	Sponge	Luminex (or other bead-based)	Days since LMP
Lieberman-2008	1547	1547_Visit4	4	Luteal	Luteal	19	Pills	Negative	Negative	Negative	Negative	Negative	Negative	Negative	5+	Negative	Hemastix	17.097878165639973	15	40	Negative	Negative	Positive	1	White Non-Latina	6.833333333	Ineligible - use of hormonal contraception or IUD	Ineligible - use of hormonal contraception or IUD	Ineligible - use of hormonal contraception or IUD	IL_4	0.72347826083	3565	IL4	Below	NA	-0.4669784277695428	Published	Sponge	Luminex (or other bead-based)	Days since LMP
Lieberman-2008	1549	1549_Visit5	5	Other	Periovulatory	17	Pills	Negative	Negative	Negative	Negative	Negative	Negative	Negative	0-5	Negative	Hemastix	19.32101300479124	17.5	1	Negative	Negative	Positive	5	White Non-Latina	4.75	Ineligible - use of hormonal contraception or IUD	Ineligible - use of hormonal contraception or IUD	Ineligible - use of hormonal contraception or IUD	IL_4	2.85	3565	IL4	In	NA	1.5109619192773793	Published	Sponge	Luminex (or other bead-based)	Days since LMP
Lieberman-2008	1554	1554_Visit4	4	Follicular	Follicular	5	None	Negative	Negative	Negative	Negative	Negative	Negative	Negative	5+	Negative	Hemastix	16.136892539356605	14	11	Negative	NA	Negative	NA	White Non-Latina	14.125	Eligible	Eligible	Eligible	IL_4	21.7525	3565	IL4	In	NA	4.4431093133353645	Published	Sponge	Luminex (or other bead-based)	Days since LMP
Lieberman-2008	1560	1560_Visit5	5	Other	Periovulatory	17	Pills	Negative	Negative	Negative	Negative	Negative	Negative	Negative	0-5	Positive	Hemastix	18.302532511978097	15.5	1	Negative	Negative	Positive	0	UK Latina	14.125	Ineligible - use of hormonal contraception or IUD	Ineligible - use of hormonal contraception or IUD	Ineligible - use of hormonal contraception or IUD	IL_4	17.37375	3565	IL4	In	NA	4.118837277979703	Published	Sponge	Luminex (or other bead-based)	Days since LMP
Lieberman-2008	1600	1600_Visit6	6	Other		NA	Pills	Negative	Negative	Negative	Negative	Negative	Negative	Negative	5+	Positive	Hemastix	22.8145106091718	18.166666666666668	1	Negative	NA	Negative	NA	Black Non-Latina	9.076923077	Ineligible - no menstrual cycle information	Ineligible - no menstrual cycle information	Ineligible - no menstrual cycle information	IL_4	8.350769230840001	3565	IL4	In	NA	3.061909097515264	Published	Sponge	Luminex (or other bead-based)	Days since LMP
Lieberman-2008	1614	1614_Visit6	6	Other	Periovulatory	17	None	Negative	Negative	Negative	Negative	Negative	Negative	Negative	0-5	Negative	Hemastix	23.71526351813826	18.75	14	Negative	Negative	Negative	NA	White Non-Latina	9.076923077	Eligible	Ineligible - days since LMP outside of allowed windows	Ineligible - days since LMP outside of allowed windows	IL_4	0.72347826083	3565	IL4	Below	NA	-0.4669784277695428	Published	Sponge	Luminex (or other bead-based)	Days since LMP
Lieberman-2008	1621	1621_Visit5	5	Other	Luteal	27	None	Negative	Negative	Negative	Negative	Negative	Negative	Negative	5+	Positive	Hemastix	20.919917864476385	18.166666666666668	4	Negative	Negative	Negative	NA	Mixed	5.565217391	Eligible	Ineligible - days since LMP outside of allowed windows	Ineligible - days since LMP outside of allowed windows	IL_4	1.44695652166	3565	IL4	In	NA	0.5330215722304572	Published	Sponge	Luminex (or other bead-based)	Days since LMP
Lieberman-2008	1622	1622_Visit6	6	Follicular	Periovulatory	10	None	Negative	Negative	Negative	Negative	Negative	Negative	Negative	5+	Positive	Hemastix	21.530458590006845	18.5	24	Negative	Negative	Negative	NA	White Non-Latina	6.833333333	Eligible	Eligible	Eligible	IL_4	14.62333333262	3565	IL4	In	NA	3.8702003004529746	Published	Sponge	Luminex (or other bead-based)	Days since LMP
Lieberman-2008	1628	1628_Visit6	6	Luteal	Luteal	23	Pills	Negative	Negative	Negative	Negative	Negative	Negative	Negative	0-5	Negative	Hemastix	20.99110198494182	16	6	Negative	Negative	Negative	NA	Asian Non-Latina	9.076923077	Ineligible - use of hormonal contraception or IUD	Ineligible - use of hormonal contraception or IUD	Ineligible - use of hormonal contraception or IUD	IL_4	11.16461538471	3565	IL4	In	NA	3.4808616467974907	Published	Sponge	Luminex (or other bead-based)	Days since LMP
Lieberman-2008	1634	1634_Visit5	5	Luteal	Luteal	24	Pills	Negative	Negative	Negative	Negative	Negative	Negative	Negative	5+	Negative	Hemastix	22.21492128678987	19.583333333333332	17	Negative	Negative	Positive	0	White Non-Latina	14.125	Ineligible - use of hormonal contraception or IUD	Ineligible - use of hormonal contraception or IUD	Ineligible - use of hormonal contraception or IUD	IL_4	21.7525	3565	IL4	In	NA	4.4431093133353645	Published	Sponge	Luminex (or other bead-based)	Days since LMP
Lieberman-2008	1636	1636_Visit5	5	Other	Periovulatory	15	Pills	Negative	Negative	Negative	Negative	Negative	Negative	Negative	0-5	Positive	Hemastix	19.77549623545517	15.5	61	Negative	Negative	Negative	NA	White Non-Latina	14.125	Ineligible - use of hormonal contraception or IUD	Ineligible - use of hormonal contraception or IUD	Ineligible - use of hormonal contraception or IUD	IL_4	17.37375	3565	IL4	In	NA	4.118837277979703	Published	Sponge	Luminex (or other bead-based)	Days since LMP
Lieberman-2008	1639	1639_Visit5	5	Other	Periovulatory	16	Pills	Negative	Negative	Negative	Negative	Negative	Negative	Negative	0-5	Positive	Hemastix	20.386036960985628	16	1	Negative	Negative	Negative	NA	Asian Non-Latina	9.076923077	Ineligible - use of hormonal contraception or IUD	Ineligible - use of hormonal contraception or IUD	Ineligible - use of hormonal contraception or IUD	IL_4	0.72347826083	3565	IL4	Below	NA	-0.4669784277695428	Published	Sponge	Luminex (or other bead-based)	Days since LMP
Lieberman-2008	1641	1641_Visit5	5	Other	Periovulatory	16	Pills	Negative	Negative	Negative	Negative	Negative	Negative	Negative	0-5	Positive	Hemastix	20.00273785078713	17.5	2	Negative	Negative	Positive	0	Asian Non-Latina	6.833333333	Ineligible - use of hormonal contraception or IUD	Ineligible - use of hormonal contraception or IUD	Ineligible - use of hormonal contraception or IUD	IL_4	0.72347826083	3565	IL4	Below	NA	-0.4669784277695428	Published	Sponge	Luminex (or other bead-based)	Days since LMP
Lieberman-2008	1642	1642_Visit4	4	Other	Periovulatory	16	Pills	Negative	Negative	Negative	Negative	Negative	Negative	Negative	0-5	Negative	Hemastix	19.928815879534564	15.5	2	Negative	Negative	Negative	0	White Non-Latina	9.076923077	Ineligible - use of hormonal contraception or IUD	Ineligible - use of hormonal contraception or IUD	Ineligible - use of hormonal contraception or IUD	IL_4	11.16461538471	3565	IL4	In	NA	3.4808616467974907	Published	Sponge	Luminex (or other bead-based)	Days since LMP
Lieberman-2008	1644	1644_Visit5	5	Luteal	Luteal	19	Pills	Negative	Negative	Negative	Negative	Negative	Negative	Positive	0-5	Positive	Hemastix	20.758384668035593	18	20	Negative	Negative	Negative	NA	UK Latina	9.076923077	Ineligible - use of hormonal contraception or IUD	Ineligible - use of hormonal contraception or IUD	Ineligible - use of hormonal contraception or IUD	IL_4	0.72347826083	3565	IL4	Below	NA	-0.4669784277695428	Published	Sponge	Luminex (or other bead-based)	Days since LMP
Lieberman-2008	1118	1118_Visit9	9	Other	Periovulatory	15	Pills	Negative	Negative	Negative	Negative	Negative	NA	Negative	0-5	Negative	Hemastix	19.592060232717316	15	1	Negative	Negative	Positive	3	White Latina	14.125	Ineligible - use of hormonal contraception or IUD	Ineligible - use of hormonal contraception or IUD	Ineligible - use of hormonal contraception or IUD	IL_5	6.779999999999999	3567	IL5	In	NA	2.761285273361619	Published	Sponge	Luminex (or other bead-based)	Days since LMP
Lieberman-2008	1120	1120_Visit9	9	Other	Irregular	55	None	Negative	Negative	Negative	Negative	Negative	NA	Negative	0-5	Positive	Hemastix	15.748117727583846	12.916666666666666	5	Negative	Negative	Positive	5	Mixed	3.1875	Ineligible - irregular or no menstruation	Ineligible - irregular or no menstruation	Ineligible - irregular or no menstruation	IL_5	25.882499999999997	3567	IL5	In	NA	4.693905069381947	Published	Sponge	Luminex (or other bead-based)	Days since LMP
Lieberman-2008	1123	1123_Visit9	9	Other	Periovulatory	15	Pills	Negative	Negative	Positive	Negative	Negative	NA	Positive	5+	Positive	Hemastix	19.567419575633128	16.666666666666668	5	Negative	Negative	Negative	NA	Asian Non-Latina	6.833333333	Ineligible - use of hormonal contraception or IUD	Ineligible - use of hormonal contraception or IUD	Ineligible - use of hormonal contraception or IUD	IL_5	7.10666666632	3567	IL5	In	NA	2.8291730321929194	Published	Sponge	Luminex (or other bead-based)	Days since LMP
Lieberman-2008	1128	1128_Visit9	9	Luteal	Luteal	20	Pills	Negative	Negative	Negative	Negative	Negative	Negative	Negative	0-5	Negative	Hemastix	19.802874743326488	17.166666666666668	1	Negative	Negative	Positive	1	White Non-Latina	3.441860465	Ineligible - use of hormonal contraception or IUD	Ineligible - use of hormonal contraception or IUD	Ineligible - use of hormonal contraception or IUD	IL_5	3.40744186035	3567	IL5	In	NA	1.7686890411829972	Published	Sponge	Luminex (or other bead-based)	Days since LMP
Lieberman-2008	1133	1133_Visit8	8	Other	Irregular	39	Pills	Negative	Negative	Negative	Negative	Negative	Negative	Negative	5+	Negative	Hemastix	20	15.75	3	Negative	Negative	Positive	10	Native Latina	4.75	Ineligible - use of hormonal contraception or IUD	Ineligible - use of hormonal contraception or IUD	Ineligible - use of hormonal contraception or IUD	IL_5	38.902499999999996	3567	IL5	In	NA	5.281790965309869	Published	Sponge	Luminex (or other bead-based)	Days since LMP
Lieberman-2008	1165	1165_Visit7	7	Other	Irregular	49	Pills	Negative	Negative	Negative	Negative	Negative	Negative	Negative	5+	Positive	Hemastix	19.679671457905545	15.166666666666666	6	Negative	Negative	Positive	7	White Latina	6.833333333	Ineligible - use of hormonal contraception or IUD	Ineligible - use of hormonal contraception or IUD	Ineligible - use of hormonal contraception or IUD	IL_5	2.32333333322	3567	IL5	In	NA	1.2161961553021667	Published	Sponge	Luminex (or other bead-based)	Days since LMP
Lieberman-2008	1178	1178_Visit6	6	Luteal	Luteal	23	None	Negative	Negative	Negative	Negative	Negative	Negative	Negative	0-5	Positive	Hemastix	17.453798767967147	15.083333333333334	256	Negative	Negative	Positive	1	Asian Non-Latina	4.181818	Eligible	Eligible	Eligible	IL_5	2.00727264	3567	IL5	In	NA	1.0052365856402745	Published	Sponge	Luminex (or other bead-based)	Days since LMP
Lieberman-2008	1180	1180_Visit7	7	Other	Follicular	3	None	Negative	Negative	Negative	Negative	Negative	Negative	Positive	5+	Positive	Hemastix	21.045859000684462	15.583333333333334	45	Negative	Negative	Positive	20	White Latina	9.076923077	Eligible	Ineligible - days since LMP outside of allowed windows	Ineligible - days since LMP outside of allowed windows	IL_5	4.35692307696	3567	IL5	In	NA	2.123309642179407	Published	Sponge	Luminex (or other bead-based)	Days since LMP
Lieberman-2008	1182	1182_Visit7	7	Other	Periovulatory	14	Pills	Negative	Negative	Negative	Negative	Negative	Negative	Negative	0-5	Positive	Hemastix	19.014373716632445	14.5	4	Negative	Negative	Negative	NA	UK Latina	4.75	Ineligible - use of hormonal contraception or IUD	Ineligible - use of hormonal contraception or IUD	Ineligible - use of hormonal contraception or IUD	IL_5	4.7025	3567	IL5	In	NA	2.2334279437484703	Published	Sponge	Luminex (or other bead-based)	Days since LMP
Lieberman-2008	1190	1190_Visit7	7	Other	Irregular	134	DMPA	Negative	Negative	Negative	Negative	Negative	Negative	Negative	0-5	Negative	Hemastix	17.34154688569473	14.583333333333334	7	Negative	Negative	Positive	0	White Non-Latina	6.833333333	Ineligible - use of hormonal contraception or IUD	Ineligible - use of hormonal contraception or IUD	Ineligible - use of hormonal contraception or IUD	IL_5	6.76499999967	3567	IL5	In	NA	2.758089934131437	Published	Sponge	Luminex (or other bead-based)	Days since LMP
Lieberman-2008	1191	1191_Visit6	6	Other	Irregular	318	None	Negative	Negative	Negative	Negative	Negative	Negative	Negative	5+	Negative	Hemastix	19.665982203969882	13.166666666666666	40	Negative	Negative	Positive	6	Black Non-Latina	2.810344828	Ineligible - irregular or no menstruation	Ineligible - irregular or no menstruation	Ineligible - irregular or no menstruation	IL_5	1.34896551744	3567	IL5	In	NA	0.4318534702623582	Published	Sponge	Luminex (or other bead-based)	Days since LMP
Lieberman-2008	1198	1198_Visit6	6	Other	Periovulatory	13	DMPA	Negative	Negative	Negative	Negative	Negative	Negative	Negative	5+	Positive	Hemastix	18.792607802874745	13.5	1	Negative	Negative	Positive	8	White Non-Latina	14.125	Ineligible - use of hormonal contraception or IUD	Ineligible - use of hormonal contraception or IUD	Ineligible - use of hormonal contraception or IUD	IL_5	4.8025	3567	IL5	In	NA	2.2637856138908026	Published	Sponge	Luminex (or other bead-based)	Days since LMP
Lieberman-2008	1198	1198_Visit7	7	Follicular	Follicular	8	DMPA	Negative	Negative	Negative	Negative	Negative	Negative	Negative	0-5	Positive	Hemastix	19.123887748117728	NA	2	Negative	NA	Positive	10	White Non-Latina	14.125	Ineligible - use of hormonal contraception or IUD	Ineligible - use of hormonal contraception or IUD	Ineligible - use of hormonal contraception or IUD	IL_5	4.8025	3567	IL5	In	NA	2.2637856138908026	Published	Sponge	Luminex (or other bead-based)	Days since LMP
Lieberman-2008	1209	1209_Visit7	7	Luteal	Luteal	21	Pills	Negative	Negative	Negative	Negative	Negative	Negative	Negative	0-5	Positive	Hemastix	23.956194387405887	15.916666666666666	4	Negative	Negative	Positive	0	UK Latina	5.565217391	Ineligible - use of hormonal contraception or IUD	Ineligible - use of hormonal contraception or IUD	Ineligible - use of hormonal contraception or IUD	IL_5	2.67130434768	3567	IL5	In	NA	1.4175443548105213	Published	Sponge	Luminex (or other bead-based)	Days since LMP
Lieberman-2008	1220	1220_Visit9	9	Other	Periovulatory	15	Pills	Negative	Negative	Negative	Negative	Negative	Negative	Negative	0-5	Negative	Hemastix	24.35318275154004	16.833333333333332	2	Negative	Negative	Positive	0	White Non-Latina	14.125	Ineligible - use of hormonal contraception or IUD	Ineligible - use of hormonal contraception or IUD	Ineligible - use of hormonal contraception or IUD	IL_5	6.779999999999999	3567	IL5	In	NA	2.761285273361619	Published	Sponge	Luminex (or other bead-based)	Days since LMP
Lieberman-2008	1240	1240_Visit7	7	Other	Irregular	48	None	Negative	Negative	Negative	Negative	Negative	Negative	Negative	0-5	Negative	Hemastix	21.801505817932924	17.666666666666668	120	Negative	Negative	Positive	5	Asian Non-Latina	9.076923077	Ineligible - irregular or no menstruation	Ineligible - irregular or no menstruation	Ineligible - irregular or no menstruation	IL_5	9.44000000008	3567	IL5	In	NA	3.2387868595993425	Published	Sponge	Luminex (or other bead-based)	Days since LMP
Lieberman-2008	1287	1287_Visit8	8	Other	Luteal	27	Pills	Negative	Negative	Negative	Negative	Negative	Negative	Negative	5+	Positive	Hemastix	22.04243668720055	16.333333333333332	1	Negative	Negative	Negative	NA	Asian Latina	9.076923077	Ineligible - use of hormonal contraception or IUD	Ineligible - use of hormonal contraception or IUD	Ineligible - use of hormonal contraception or IUD	IL_5	0.54461538462	3567	IL5	In	NA	-0.8766903578205931	Published	Sponge	Luminex (or other bead-based)	Days since LMP
Lieberman-2008	1294	1294_Visit7	7	Other	Irregular	242	Pills	Negative	Negative	Negative	Negative	Negative	Negative	Negative	0-5	Positive	Hemastix	20.7419575633128	16.583333333333332	3	Negative	Negative	Positive	0	White Non-Latina	9.076923077	Ineligible - use of hormonal contraception or IUD	Ineligible - use of hormonal contraception or IUD	Ineligible - use of hormonal contraception or IUD	IL_5	8.441538461610001	3567	IL5	In	NA	3.0775059525662822	Published	Sponge	Luminex (or other bead-based)	Days since LMP
Lieberman-2008	1308	1308_Visit7	7	Other		NA	None	Negative	Negative	Negative	Negative	Negative	Negative	Negative	5+	Positive	Hemastix	17.57700205338809	14.416666666666666	NA	NA	NA	NA	NA	UK Latina	5.565217391	Ineligible - no menstrual cycle information	Ineligible - no menstrual cycle information	Ineligible - no menstrual cycle information	IL_5	1.1130434782	3567	IL5	In	NA	0.15450994897672746	Published	Sponge	Luminex (or other bead-based)	Days since LMP
Lieberman-2008	1312	1312_Visit6	6	Other		NA	None	Negative	Negative	Negative	Negative	Negative	Negative	Negative	5+	Negative	Hemastix	18.324435318275153	14.25	NA	NA	NA	NA	NA	White Non-Latina	14.125	Ineligible - no menstrual cycle information	Ineligible - no menstrual cycle information	Ineligible - no menstrual cycle information	IL_5	6.779999999999999	3567	IL5	In	NA	2.761285273361619	Published	Sponge	Luminex (or other bead-based)	Days since LMP
Lieberman-2008	1314	1314_Visit6	6	Other	Irregular	227	None	Negative	Negative	Negative	Negative	Negative	Negative	Negative	0-5	Positive	Hemastix	18.510609171800137	14.583333333333334	1	Negative	Negative	Positive	0	Black Non-Latina	3.1875	Ineligible - irregular or no menstruation	Ineligible - irregular or no menstruation	Ineligible - irregular or no menstruation	IL_5	25.723125	3567	IL5	In	NA	4.684994015474551	Published	Sponge	Luminex (or other bead-based)	Days since LMP
Lieberman-2008	1314	1314_Visit7	7	Other	Periovulatory	17	Pills	Negative	Negative	Negative	Negative	Negative	Negative	Negative	0-5	Positive	Hemastix	18.83915126625599	NA	1	Negative	Negative	Positive	4		6.833333333	Ineligible - use of hormonal contraception or IUD	Ineligible - use of hormonal contraception or IUD	Ineligible - use of hormonal contraception or IUD	IL_5	3.27999999984	3567	IL5	In	NA	1.7136958147729835	Published	Sponge	Luminex (or other bead-based)	Days since LMP
Lieberman-2008	1315	1315_Visit6	6	Other	Irregular	333	None	Negative	Positive	Negative	Negative	Negative	Negative	Negative	5+	Positive	Hemastix	19.42778918548939	12.5	3	Negative	Negative	Positive	0	White Non-Latina	2.981132076	Ineligible - pregnant	Ineligible - pregnant	Ineligible - pregnant	IL_5	1.43094339648	3567	IL5	In	NA	0.5169666048160028	Published	Sponge	Luminex (or other bead-based)	Days since LMP
Lieberman-2008	1315	1315_Visit7	7	Other	Irregular	69	None	Negative	Negative	Negative	Negative	Negative	Negative	Negative	5+	Negative	Hemastix	19.756331279945243	NA	25	Negative	Negative	Negative	NA		4.75	Ineligible - irregular or no menstruation	Ineligible - irregular or no menstruation	Ineligible - irregular or no menstruation	IL_5	2.28	3567	IL5	In	NA	1.189033824390017	Published	Sponge	Luminex (or other bead-based)	Days since LMP
Lieberman-2008	1334	1334_Visit6	6	Follicular	Follicular	6	Pills	Negative	Negative	Negative	Negative	Negative	Negative	Positive	0-5	Negative	Hemastix	18.130047912388775	15.5	120	Negative	NA	Negative	NA	Asian Non-Latina	3.1875	Ineligible - use of hormonal contraception or IUD	Ineligible - use of hormonal contraception or IUD	Ineligible - use of hormonal contraception or IUD	IL_5	25.946250000000003	3567	IL5	In	NA	4.697454136463018	Published	Sponge	Luminex (or other bead-based)	Days since LMP
Lieberman-2008	1345	1345_Visit5	5	Luteal	Luteal	21	Pills	Negative	Negative	Negative	Negative	Negative	Negative	Negative	5+	Negative	Hemastix	19.567419575633128	17.5	45	Negative	Negative	Positive	2	UK Latina	9.076923077	Ineligible - use of hormonal contraception or IUD	Ineligible - use of hormonal contraception or IUD	Ineligible - use of hormonal contraception or IUD	IL_5	3.08615384618	3567	IL5	In	NA	1.6258099827085901	Published	Sponge	Luminex (or other bead-based)	Days since LMP
Lieberman-2008	1346	1346_Visit6	6	Follicular	Periovulatory	12	None	Negative	Negative	Negative	Negative	Negative	Negative	Negative	0-5	Positive	Hemastix	20.292950034223136	15.916666666666666	46	Negative	Negative	Negative	NA	White Non-Latina	6.833333333	Eligible	Eligible	Eligible	IL_5	6.76499999967	3567	IL5	In	NA	2.758089934131437	Published	Sponge	Luminex (or other bead-based)	Days since LMP
Lieberman-2008	1353	1353_Visit6	6	Other	Irregular	56	Pills	Negative	Negative	Negative	Negative	Negative	Negative	Negative	0-5	Negative	Hemastix	20.45722108145106	15.454545454545455	1	Negative	Negative	Positive	10	White Non-Latina	4.75	Ineligible - use of hormonal contraception or IUD	Ineligible - use of hormonal contraception or IUD	Ineligible - use of hormonal contraception or IUD	IL_5	1.6150000000000002	3567	IL5	In	NA	0.6915341649192004	Published	Sponge	Luminex (or other bead-based)	Days since LMP
Lieberman-2008	1366	1366_Visit6	6	Luteal	Luteal	19	None	Negative	Negative	Negative	Negative	Negative	Negative	Negative	5+	Positive	Hemastix	19.638603696098563	13.416666666666666	5	Negative	Negative	Negative	NA	Asian Non-Latina	9.076923077	Eligible	Eligible	Eligible	IL_5	4.35692307696	3567	IL5	In	NA	2.123309642179407	Published	Sponge	Luminex (or other bead-based)	Days since LMP
Lieberman-2008	1385	1385_Visit5	5	Follicular	Follicular	7	Pills	Negative	Negative	Negative	Negative	Negative	Negative	Negative	0-5	Negative	Hemastix	18.633812457221083	16.166666666666668	86	Negative	NA	Positive	0	Asian Non-Latina	14.125	Ineligible - use of hormonal contraception or IUD	Ineligible - use of hormonal contraception or IUD	Ineligible - use of hormonal contraception or IUD	IL_5	6.779999999999999	3567	IL5	In	NA	2.761285273361619	Published	Sponge	Luminex (or other bead-based)	Days since LMP
Lieberman-2008	1388	1388_Visit5	5	Luteal	Luteal	20	Pills	Negative	Negative	Negative	Negative	Negative	Negative	Negative	0-5	Positive	Hemastix	17.749486652977414	15	4	Negative	Negative	Negative	NA	UK Latina	2.981132076	Ineligible - use of hormonal contraception or IUD	Ineligible - use of hormonal contraception or IUD	Ineligible - use of hormonal contraception or IUD	IL_5	24.266415098640003	3567	IL5	In	NA	4.600889088361094	Published	Sponge	Luminex (or other bead-based)	Days since LMP
Lieberman-2008	1389	1389_Visit6	6	Other	Irregular	74	Pills	Negative	Negative	Negative	Negative	Negative	Negative	Negative	0-5	Positive	Hemastix	18.64476386036961	14.083333333333334	120	Negative	Negative	Negative	NA	Black Non-Latina	14.125	Ineligible - use of hormonal contraception or IUD	Ineligible - use of hormonal contraception or IUD	Ineligible - use of hormonal contraception or IUD	IL_5	6.779999999999999	3567	IL5	In	NA	2.761285273361619	Published	Sponge	Luminex (or other bead-based)	Days since LMP
Lieberman-2008	1397	1397_Visit5	5	Other	Irregular	33	Pills	Negative	Negative	Negative	Negative	Negative	Negative	Negative	0-5	Positive	Hemastix	19.10198494182067	13.5	2	Negative	Negative	Negative	NA	UK Latina	6.833333333	Ineligible - use of hormonal contraception or IUD	Ineligible - use of hormonal contraception or IUD	Ineligible - use of hormonal contraception or IUD	IL_5	55.28166666396999	3567	IL5	In	NA	5.788729206481805	Published	Sponge	Luminex (or other bead-based)	Days since LMP
Lieberman-2008	1403	1403_Visit7	7	Luteal	Luteal	24	Pills	Negative	Negative	Negative	Negative	Negative	Negative	Negative	0-5	Positive	Hemastix	21.048596851471594	15.916666666666666	2	Negative	Negative	Negative	NA	UK Latina	9.076923077	Ineligible - use of hormonal contraception or IUD	Ineligible - use of hormonal contraception or IUD	Ineligible - use of hormonal contraception or IUD	IL_5	4.35692307696	3567	IL5	In	NA	2.123309642179407	Published	Sponge	Luminex (or other bead-based)	Days since LMP
Lieberman-2008	1420	1420_Visit6	6	Other	Irregular	46	Pills	Negative	Negative	Negative	Negative	Negative	Negative	Negative	0-5	Positive	Hemastix	20.876112251882272	17.916666666666668	41	Negative	Negative	Negative	NA	Native Latina	14.125	Ineligible - use of hormonal contraception or IUD	Ineligible - use of hormonal contraception or IUD	Ineligible - use of hormonal contraception or IUD	IL_5	0.8474999999999999	3567	IL5	In	NA	-0.23871472663838095	Published	Sponge	Luminex (or other bead-based)	Days since LMP
Lieberman-2008	1435	1435_Visit6	6	Other	Periovulatory	15	None	Negative	Negative	Negative	Negative	Negative	Negative	Negative	0-5	Negative	Hemastix	22.132785763175907	18.5	120	Negative	Negative	Negative	NA	Asian Non-Latina	2.981132076	Eligible	Ineligible - days since LMP outside of allowed windows	Ineligible - days since LMP outside of allowed windows	IL_5	0.1425	3567	IL5	Below	NA	-2.810966175609983	Published	Sponge	Luminex (or other bead-based)	Days since LMP
Lieberman-2008	1445	1445_Visit7	7	Luteal	Luteal	24	None	Negative	Negative	Negative	Negative	Negative	Negative	Positive	0-5	Positive	Hemastix	23.359342915811087	16.666666666666668	120	Negative	Negative	Negative	NA	Asian Non-Latina	14.125	Eligible	Eligible	Eligible	IL_5	4.8025	3567	IL5	In	NA	2.2637856138908026	Published	Sponge	Luminex (or other bead-based)	Days since LMP
Lieberman-2008	1452	1452_Visit6	6	Other		NA	Pills	Negative	Negative	Negative	Negative	Negative	Negative	Negative	0-5	Positive	Hemastix	22.882956878850102	17.666666666666668	25	Negative	NA	Negative	NA	Asian Latina	5.565217391	Ineligible - no menstrual cycle information	Ineligible - no menstrual cycle information	Ineligible - no menstrual cycle information	IL_5	1.8921739129400001	3567	IL5	In	NA	0.9200446953397046	Published	Sponge	Luminex (or other bead-based)	Days since LMP
Lieberman-2008	1468	1468_Visit6	6	Other	Irregular	158	Pills	Negative	Negative	Negative	Negative	Negative	Negative	Negative	0-5	Positive	Hemastix	19.958932238193018	16	154	Negative	Negative	Positive	1	White Non-Latina	5.565217	Ineligible - use of hormonal contraception or IUD	Ineligible - use of hormonal contraception or IUD	Ineligible - use of hormonal contraception or IUD	IL_5	1.1130434	3567	IL5	In	NA	0.15450984761612618	Published	Sponge	Luminex (or other bead-based)	Days since LMP
Lieberman-2008	1473	1473_Visit5	5	Follicular	Periovulatory	10	Pills	Negative	Negative	Negative	Negative	Negative	Negative	Negative	0-5	Positive	Hemastix	20.733744010951405	17.5	1	Negative	Negative	Positive	3	UK Latina	5.565217391	Ineligible - use of hormonal contraception or IUD	Ineligible - use of hormonal contraception or IUD	Ineligible - use of hormonal contraception or IUD	IL_5	1.1130434782	3567	IL5	In	NA	0.15450994897672746	Published	Sponge	Luminex (or other bead-based)	Days since LMP
Lieberman-2008	1474	1474_Visit5	5	Follicular	Follicular	8	None	Negative	Negative	Negative	Negative	Negative	Negative	Negative	0-5	Positive	Hemastix	22.17659137577002	16	61	Negative	Negative	Positive	0	White Non-Latina	9.076923077	Eligible	Eligible	Eligible	IL_5	9.16769230777	3567	IL5	In	NA	3.1965586242100454	Published	Sponge	Luminex (or other bead-based)	Days since LMP
Lieberman-2008	1478	1478_Visit4	4	Other	Irregular	54	DMPA	Negative	Negative	Negative	Negative	Negative	Negative	Negative	0-5	Negative	Hemastix	20.89801505817933	18.5	114	Negative	Negative	Negative	0	UK Latina	14.125	Ineligible - use of hormonal contraception or IUD	Ineligible - use of hormonal contraception or IUD	Ineligible - use of hormonal contraception or IUD	IL_5	4.8025	3567	IL5	In	NA	2.2637856138908026	Published	Sponge	Luminex (or other bead-based)	Days since LMP
Lieberman-2008	1481	1481_Visit6	6	Other	Luteal	27	None	Negative	Negative	Negative	Negative	Negative	Negative	Negative	5+	Negative	Hemastix	22.981519507186857	18	120	Negative	Negative	Negative	NA	Asian Non-Latina	4.181818182	Eligible	Ineligible - days since LMP outside of allowed windows	Ineligible - days since LMP outside of allowed windows	IL_5	2.0072727273599997	3567	IL5	In	NA	1.0052366484288728	Published	Sponge	Luminex (or other bead-based)	Days since LMP
Lieberman-2008	1485	1485_Visit6	6	Follicular	Follicular	6	Pills	Negative	Negative	Negative	Negative	Negative	Negative	Negative	5+	Negative	Hemastix	20.802190280629706	18.083333333333332	49	Negative	Negative	Positive	0	White Non-Latina	9.076923077	Ineligible - use of hormonal contraception or IUD	Ineligible - use of hormonal contraception or IUD	Ineligible - use of hormonal contraception or IUD	IL_5	4.35692307696	3567	IL5	In	NA	2.123309642179407	Published	Sponge	Luminex (or other bead-based)	Days since LMP
Lieberman-2008	1487	1487_Visit6	6	Other		NA	None	NA	NA	NA	NA	NA	NA	NA	NA	Positive	Hemastix	NA	NA	NA	NA	NA	NA	NA		14.125	Ineligible - no menstrual cycle information	Ineligible - no menstrual cycle information	Ineligible - no menstrual cycle information	IL_5	6.779999999999999	3567	IL5	In	NA	2.761285273361619	Published	Sponge	Luminex (or other bead-based)	Days since LMP
Lieberman-2008	1490	1490_Visit6	6	Follicular	Follicular	7	Pills	Negative	Negative	Negative	Negative	Negative	Negative	Negative	0-5	Positive	Hemastix	20.484599589322382	16.833333333333332	14	Negative	Negative	Negative	NA	UK Latina	9.076923077	Ineligible - use of hormonal contraception or IUD	Ineligible - use of hormonal contraception or IUD	Ineligible - use of hormonal contraception or IUD	IL_5	8.26000000007	3567	IL5	In	NA	3.046141781656947	Published	Sponge	Luminex (or other bead-based)	Days since LMP
Lieberman-2008	1491	1491_Visit5	5	Other	Irregular	265	Pills	Negative	Negative	Negative	Negative	Negative	Negative	Negative	0-5	Positive	Hemastix	20.87337440109514	18.5	8	Negative	Negative	Positive	0	White Latina	6.833333333	Ineligible - use of hormonal contraception or IUD	Ineligible - use of hormonal contraception or IUD	Ineligible - use of hormonal contraception or IUD	IL_5	2.32333333322	3567	IL5	In	NA	1.2161961553021667	Published	Sponge	Luminex (or other bead-based)	Days since LMP
Lieberman-2008	1497	1497_Visit5	5	Follicular	Follicular	7	Pills	Negative	Negative	Negative	Negative	Negative	Negative	Negative	0-5	Positive	Hemastix	22.39561943874059	18.5	1	Negative	NA	Positive	0	Asian Non-Latina	9.076923077	Ineligible - use of hormonal contraception or IUD	Ineligible - use of hormonal contraception or IUD	Ineligible - use of hormonal contraception or IUD	IL_5	3.08615384618	3567	IL5	In	NA	1.6258099827085901	Published	Sponge	Luminex (or other bead-based)	Days since LMP
Lieberman-2008	1503	1503_Visit5	5	Other		NA	Pills	Negative	Negative	Negative	Negative	Negative	Negative	Positive	0-5	Positive	Hemastix	17.533196440793976	11.5	105	Negative	NA	Positive	0	White Latina	9.076923077	Ineligible - no menstrual cycle information	Ineligible - no menstrual cycle information	Ineligible - no menstrual cycle information	IL_5	3.08615384618	3567	IL5	In	NA	1.6258099827085901	Published	Sponge	Luminex (or other bead-based)	Days since LMP
Lieberman-2008	1504	1504_Visit5	5	Other	Irregular	33	None	Negative	Negative	Negative	Negative	Negative	Negative	Negative	0-5	Negative	Hemastix	19.143052703627653	14.916666666666666	0	Negative	Negative	Positive	2	Asian Non-Latina	4.75	Ineligible - irregular or no menstruation	Ineligible - irregular or no menstruation	Ineligible - irregular or no menstruation	IL_5	2.28	3567	IL5	In	NA	1.189033824390017	Published	Sponge	Luminex (or other bead-based)	Days since LMP
Lieberman-2008	1511	1511_Visit5	5	Other	Periovulatory	14	None	Negative	Negative	Negative	Negative	Negative	Negative	Negative	0-5	Positive	Hemastix	18.535249828884325	12.916666666666666	0	Negative	Negative	Positive	2	White Non-Latina	3.441860465	Eligible	Ineligible - days since LMP outside of allowed windows	Ineligible - days since LMP outside of allowed windows	IL_5	5.67906976725	3567	IL5	In	NA	2.5056546353492033	Published	Sponge	Luminex (or other bead-based)	Days since LMP
Lieberman-2008	1521	1521_Visit6	6	Other	Periovulatory	17	None	Negative	Negative	Negative	Negative	Negative	Negative	Positive	0-5	Positive	Hemastix	17.859000684462696	15.833333333333334	6	NA	Negative	Negative	NA	UK Latina	14.125	Eligible	Ineligible - days since LMP outside of allowed windows	Ineligible - days since LMP outside of allowed windows	IL_5	114.27125	3567	IL5	In	NA	6.836318665070441	Published	Sponge	Luminex (or other bead-based)	Days since LMP
Lieberman-2008	1526	1526_Visit5	5	Other	Irregular	407	DMPA	Negative	Negative	Negative	Negative	Negative	Negative	Negative	5+	Positive	Hemastix	15.082819986310746	13.5	21	Negative	Negative	Negative	0	White Non-Latina	4.75	Ineligible - use of hormonal contraception or IUD	Ineligible - use of hormonal contraception or IUD	Ineligible - use of hormonal contraception or IUD	IL_5	0.285	3567	IL5	In	NA	-1.810966175609983	Published	Sponge	Luminex (or other bead-based)	Days since LMP
Lieberman-2008	1527	1527_Visit4	4	Follicular	Follicular	6	Pills	Negative	Negative	Negative	Negative	Negative	NA	Negative	0-5	Positive	Hemastix	19.917864476386036	17.833333333333332	120	Negative	NA	Positive	0	Asian Non-Latina	2.981132076	Ineligible - use of hormonal contraception or IUD	Ineligible - use of hormonal contraception or IUD	Ineligible - use of hormonal contraception or IUD	IL_5	1.43094339648	3567	IL5	In	NA	0.5169666048160028	Published	Sponge	Luminex (or other bead-based)	Days since LMP
Lieberman-2008	1528	1528_Visit5	5	Follicular	Follicular	8	Pills	Negative	Negative	Negative	Negative	Negative	Negative	Negative	5+	Negative	Hemastix	20.251882272416154	15.5	1	Negative	NA	Positive	0	Black Non-Latina	5.565217391	Ineligible - use of hormonal contraception or IUD	Ineligible - use of hormonal contraception or IUD	Ineligible - use of hormonal contraception or IUD	IL_5	5.78782608664	3567	IL5	In	NA	2.533021572230457	Published	Sponge	Luminex (or other bead-based)	Days since LMP
Lieberman-2008	1537	1537_Visit5	5	Follicular	Periovulatory	10	None	Negative	Negative	Negative	Negative	Negative	Negative	Negative	5+	Positive	Hemastix	18.754277891854894	15.25	14	Negative	Negative	Negative	NA	White Non-Latina	2.544117647	Eligible	Eligible	Eligible	IL_5	0.5088235294000001	3567	IL5	In	NA	-0.974762708534334	Published	Sponge	Luminex (or other bead-based)	Days since LMP
Lieberman-2008	1540	1540_Visit5	5	Other	Luteal	30	Pills	Negative	Negative	Negative	Negative	Negative	NA	Negative	0-5	Positive	Hemastix	18.247775496235455	15.666666666666666	4	Negative	Negative	Negative	0	Asian Non-Latina	6.833333	Ineligible - use of hormonal contraception or IUD	Ineligible - use of hormonal contraception or IUD	Ineligible - use of hormonal contraception or IUD	IL_5	57.33166387	3567	IL5	In	NA	5.841260244186657	Published	Sponge	Luminex (or other bead-based)	Days since LMP
Lieberman-2008	1547	1547_Visit4	4	Luteal	Luteal	19	Pills	Negative	Negative	Negative	Negative	Negative	Negative	Negative	5+	Negative	Hemastix	17.097878165639973	15	40	Negative	Negative	Positive	1	White Non-Latina	6.833333333	Ineligible - use of hormonal contraception or IUD	Ineligible - use of hormonal contraception or IUD	Ineligible - use of hormonal contraception or IUD	IL_5	7.5166666663	3567	IL5	In	NA	2.910093027576487	Published	Sponge	Luminex (or other bead-based)	Days since LMP
Lieberman-2008	1549	1549_Visit5	5	Other	Periovulatory	17	Pills	Negative	Negative	Negative	Negative	Negative	Negative	Negative	0-5	Negative	Hemastix	19.32101300479124	17.5	1	Negative	Negative	Positive	5	White Non-Latina	4.75	Ineligible - use of hormonal contraception or IUD	Ineligible - use of hormonal contraception or IUD	Ineligible - use of hormonal contraception or IUD	IL_5	0.9500000000000001	3567	IL5	In	NA	-0.07400058144377675	Published	Sponge	Luminex (or other bead-based)	Days since LMP
Lieberman-2008	1554	1554_Visit4	4	Follicular	Follicular	5	None	Negative	Negative	Negative	Negative	Negative	Negative	Negative	5+	Negative	Hemastix	16.136892539356605	14	11	Negative	NA	Negative	NA	White Non-Latina	14.125	Eligible	Eligible	Eligible	IL_5	8.7575	3567	IL5	In	NA	3.1305190830273384	Published	Sponge	Luminex (or other bead-based)	Days since LMP
Lieberman-2008	1560	1560_Visit5	5	Other	Periovulatory	17	Pills	Negative	Negative	Negative	Negative	Negative	Negative	Negative	0-5	Positive	Hemastix	18.302532511978097	15.5	1	Negative	Negative	Positive	0	UK Latina	14.125	Ineligible - use of hormonal contraception or IUD	Ineligible - use of hormonal contraception or IUD	Ineligible - use of hormonal contraception or IUD	IL_5	6.779999999999999	3567	IL5	In	NA	2.761285273361619	Published	Sponge	Luminex (or other bead-based)	Days since LMP
Lieberman-2008	1600	1600_Visit6	6	Other		NA	Pills	Negative	Negative	Negative	Negative	Negative	Negative	Negative	5+	Positive	Hemastix	22.8145106091718	18.166666666666668	1	Negative	NA	Negative	NA	Black Non-Latina	9.076923077	Ineligible - no menstrual cycle information	Ineligible - no menstrual cycle information	Ineligible - no menstrual cycle information	IL_5	3.08615384618	3567	IL5	In	NA	1.6258099827085901	Published	Sponge	Luminex (or other bead-based)	Days since LMP
Lieberman-2008	1614	1614_Visit6	6	Other	Periovulatory	17	None	Negative	Negative	Negative	Negative	Negative	Negative	Negative	0-5	Negative	Hemastix	23.71526351813826	18.75	14	Negative	Negative	Negative	NA	White Non-Latina	9.076923077	Eligible	Ineligible - days since LMP outside of allowed windows	Ineligible - days since LMP outside of allowed windows	IL_5	10.52923076932	3567	IL5	In	NA	3.3963281365858227	Published	Sponge	Luminex (or other bead-based)	Days since LMP
Lieberman-2008	1621	1621_Visit5	5	Other	Luteal	27	None	Negative	Negative	Negative	Negative	Negative	Negative	Negative	5+	Positive	Hemastix	20.919917864476385	18.166666666666668	4	Negative	Negative	Negative	NA	Mixed	5.565217391	Eligible	Ineligible - days since LMP outside of allowed windows	Ineligible - days since LMP outside of allowed windows	IL_5	1.1130434782	3567	IL5	In	NA	0.15450994897672746	Published	Sponge	Luminex (or other bead-based)	Days since LMP
Lieberman-2008	1622	1622_Visit6	6	Follicular	Periovulatory	10	None	Negative	Negative	Negative	Negative	Negative	Negative	Negative	5+	Positive	Hemastix	21.530458590006845	18.5	24	Negative	Negative	Negative	NA	White Non-Latina	6.833333333	Eligible	Eligible	Eligible	IL_5	4.23666666646	3567	IL5	In	NA	2.0829296244387026	Published	Sponge	Luminex (or other bead-based)	Days since LMP
Lieberman-2008	1628	1628_Visit6	6	Luteal	Luteal	23	Pills	Negative	Negative	Negative	Negative	Negative	Negative	Negative	0-5	Negative	Hemastix	20.99110198494182	16	6	Negative	Negative	Negative	NA	Asian Non-Latina	9.076923077	Ineligible - use of hormonal contraception or IUD	Ineligible - use of hormonal contraception or IUD	Ineligible - use of hormonal contraception or IUD	IL_5	4.35692307696	3567	IL5	In	NA	2.123309642179407	Published	Sponge	Luminex (or other bead-based)	Days since LMP
Lieberman-2008	1634	1634_Visit5	5	Luteal	Luteal	24	Pills	Negative	Negative	Negative	Negative	Negative	Negative	Negative	5+	Negative	Hemastix	22.21492128678987	19.583333333333332	17	Negative	Negative	Positive	0	White Non-Latina	14.125	Ineligible - use of hormonal contraception or IUD	Ineligible - use of hormonal contraception or IUD	Ineligible - use of hormonal contraception or IUD	IL_5	4.8025	3567	IL5	In	NA	2.2637856138908026	Published	Sponge	Luminex (or other bead-based)	Days since LMP
Lieberman-2008	1636	1636_Visit5	5	Other	Periovulatory	15	Pills	Negative	Negative	Negative	Negative	Negative	Negative	Negative	0-5	Positive	Hemastix	19.77549623545517	15.5	61	Negative	Negative	Negative	NA	White Non-Latina	14.125	Ineligible - use of hormonal contraception or IUD	Ineligible - use of hormonal contraception or IUD	Ineligible - use of hormonal contraception or IUD	IL_5	4.8025	3567	IL5	In	NA	2.2637856138908026	Published	Sponge	Luminex (or other bead-based)	Days since LMP
Lieberman-2008	1639	1639_Visit5	5	Other	Periovulatory	16	Pills	Negative	Negative	Negative	Negative	Negative	Negative	Negative	0-5	Positive	Hemastix	20.386036960985628	16	1	Negative	Negative	Negative	NA	Asian Non-Latina	9.076923077	Ineligible - use of hormonal contraception or IUD	Ineligible - use of hormonal contraception or IUD	Ineligible - use of hormonal contraception or IUD	IL_5	8.441538461610001	3567	IL5	In	NA	3.0775059525662822	Published	Sponge	Luminex (or other bead-based)	Days since LMP
Lieberman-2008	1641	1641_Visit5	5	Other	Periovulatory	16	Pills	Negative	Negative	Negative	Negative	Negative	Negative	Negative	0-5	Positive	Hemastix	20.00273785078713	17.5	2	Negative	Negative	Positive	0	Asian Non-Latina	6.833333333	Ineligible - use of hormonal contraception or IUD	Ineligible - use of hormonal contraception or IUD	Ineligible - use of hormonal contraception or IUD	IL_5	6.76499999967	3567	IL5	In	NA	2.758089934131437	Published	Sponge	Luminex (or other bead-based)	Days since LMP
Lieberman-2008	1642	1642_Visit4	4	Other	Periovulatory	16	Pills	Negative	Negative	Negative	Negative	Negative	Negative	Negative	0-5	Negative	Hemastix	19.928815879534564	15.5	2	Negative	Negative	Negative	0	White Non-Latina	9.076923077	Ineligible - use of hormonal contraception or IUD	Ineligible - use of hormonal contraception or IUD	Ineligible - use of hormonal contraception or IUD	IL_5	3.08615384618	3567	IL5	In	NA	1.6258099827085901	Published	Sponge	Luminex (or other bead-based)	Days since LMP
Lieberman-2008	1644	1644_Visit5	5	Luteal	Luteal	19	Pills	Negative	Negative	Negative	Negative	Negative	Negative	Positive	0-5	Positive	Hemastix	20.758384668035593	18	20	Negative	Negative	Negative	NA	UK Latina	9.076923077	Ineligible - use of hormonal contraception or IUD	Ineligible - use of hormonal contraception or IUD	Ineligible - use of hormonal contraception or IUD	IL_5	9.984615384700001	3567	IL5	In	NA	3.3197068549829103	Published	Sponge	Luminex (or other bead-based)	Days since LMP
Lieberman-2008	1118	1118_Visit9	9	Other	Periovulatory	15	Pills	Negative	Negative	Negative	Negative	Negative	NA	Negative	0-5	Negative	Hemastix	19.592060232717316	15	1	Negative	Negative	Positive	3	White Latina	14.125	Ineligible - use of hormonal contraception or IUD	Ineligible - use of hormonal contraception or IUD	Ineligible - use of hormonal contraception or IUD	IL_6	212.58125	3569	IL6	In	NA	7.731870544287528	Published	Sponge	Luminex (or other bead-based)	Days since LMP
Lieberman-2008	1120	1120_Visit9	9	Other	Irregular	55	None	Negative	Negative	Negative	Negative	Negative	NA	Negative	0-5	Positive	Hemastix	15.748117727583846	12.916666666666666	5	Negative	Negative	Positive	5	Mixed	3.1875	Ineligible - irregular or no menstruation	Ineligible - irregular or no menstruation	Ineligible - irregular or no menstruation	IL_6	329.874375	3569	IL6	In	NA	8.365772901911324	Published	Sponge	Luminex (or other bead-based)	Days since LMP
Lieberman-2008	1123	1123_Visit9	9	Other	Periovulatory	15	Pills	Negative	Negative	Positive	Negative	Negative	NA	Positive	5+	Positive	Hemastix	19.567419575633128	16.666666666666668	5	Negative	Negative	Negative	NA	Asian Non-Latina	6.833333333	Ineligible - use of hormonal contraception or IUD	Ineligible - use of hormonal contraception or IUD	Ineligible - use of hormonal contraception or IUD	IL_6	3122.01333318104	3569	IL6	In	NA	11.608260983308174	Published	Sponge	Luminex (or other bead-based)	Days since LMP
Lieberman-2008	1128	1128_Visit9	9	Luteal	Luteal	20	Pills	Negative	Negative	Negative	Negative	Negative	Negative	Negative	0-5	Negative	Hemastix	19.802874743326488	17.166666666666668	1	Negative	Negative	Positive	1	White Non-Latina	3.441860465	Ineligible - use of hormonal contraception or IUD	Ineligible - use of hormonal contraception or IUD	Ineligible - use of hormonal contraception or IUD	IL_6	470.158139519	3569	IL6	In	NA	8.87700228428084	Published	Sponge	Luminex (or other bead-based)	Days since LMP
Lieberman-2008	1133	1133_Visit8	8	Other	Irregular	39	Pills	Negative	Negative	Negative	Negative	Negative	Negative	Negative	5+	Negative	Hemastix	20	15.75	3	Negative	Negative	Positive	10	Native Latina	4.75	Ineligible - use of hormonal contraception or IUD	Ineligible - use of hormonal contraception or IUD	Ineligible - use of hormonal contraception or IUD	IL_6	1369.6149999999998	3569	IL6	In	NA	10.419554691971662	Published	Sponge	Luminex (or other bead-based)	Days since LMP
Lieberman-2008	1165	1165_Visit7	7	Other	Irregular	49	Pills	Negative	Negative	Negative	Negative	Negative	Negative	Negative	5+	Positive	Hemastix	19.679671457905545	15.166666666666666	6	Negative	Negative	Positive	7	White Latina	6.833333333	Ineligible - use of hormonal contraception or IUD	Ineligible - use of hormonal contraception or IUD	Ineligible - use of hormonal contraception or IUD	IL_6	1075.15666661422	3569	IL6	In	NA	10.070331182317922	Published	Sponge	Luminex (or other bead-based)	Days since LMP
Lieberman-2008	1178	1178_Visit6	6	Luteal	Luteal	23	None	Negative	Negative	Negative	Negative	Negative	Negative	Negative	0-5	Positive	Hemastix	17.453798767967147	15.083333333333334	256	Negative	Negative	Positive	1	Asian Non-Latina	4.181818	Eligible	Eligible	Eligible	IL_6	715.67633252	3569	IL6	In	NA	9.483163460164866	Published	Sponge	Luminex (or other bead-based)	Days since LMP
Lieberman-2008	1180	1180_Visit7	7	Other	Follicular	3	None	Negative	Negative	Negative	Negative	Negative	Negative	Positive	5+	Positive	Hemastix	21.045859000684462	15.583333333333334	45	Negative	Negative	Positive	20	White Latina	9.076923077	Eligible	Ineligible - days since LMP outside of allowed windows	Ineligible - days since LMP outside of allowed windows	IL_6	8887.76000007532	3569	IL6	In	NA	13.117604144213571	Published	Sponge	Luminex (or other bead-based)	Days since LMP
Lieberman-2008	1182	1182_Visit7	7	Other	Periovulatory	14	Pills	Negative	Negative	Negative	Negative	Negative	Negative	Negative	0-5	Positive	Hemastix	19.014373716632445	14.5	4	Negative	Negative	Negative	NA	UK Latina	4.75	Ineligible - use of hormonal contraception or IUD	Ineligible - use of hormonal contraception or IUD	Ineligible - use of hormonal contraception or IUD	IL_6	463.3625	3569	IL6	In	NA	8.85599748116525	Published	Sponge	Luminex (or other bead-based)	Days since LMP
Lieberman-2008	1190	1190_Visit7	7	Other	Irregular	134	DMPA	Negative	Negative	Negative	Negative	Negative	Negative	Negative	0-5	Negative	Hemastix	17.34154688569473	14.583333333333334	7	Negative	Negative	Positive	0	White Non-Latina	6.833333333	Ineligible - use of hormonal contraception or IUD	Ineligible - use of hormonal contraception or IUD	Ineligible - use of hormonal contraception or IUD	IL_6	976.6199999523599	3569	IL6	In	NA	9.931653512637098	Published	Sponge	Luminex (or other bead-based)	Days since LMP
Lieberman-2008	1191	1191_Visit6	6	Other	Irregular	318	None	Negative	Negative	Negative	Negative	Negative	Negative	Negative	5+	Negative	Hemastix	19.665982203969882	13.166666666666666	40	Negative	Negative	Positive	6	Black Non-Latina	2.810344828	Ineligible - irregular or no menstruation	Ineligible - irregular or no menstruation	Ineligible - irregular or no menstruation	IL_6	144.92948277995998	3569	IL6	In	NA	7.179207299740419	Published	Sponge	Luminex (or other bead-based)	Days since LMP
Lieberman-2008	1198	1198_Visit6	6	Other	Periovulatory	13	DMPA	Negative	Negative	Negative	Negative	Negative	Negative	Negative	5+	Positive	Hemastix	18.792607802874745	13.5	1	Negative	Negative	Positive	8	White Non-Latina	14.125	Ineligible - use of hormonal contraception or IUD	Ineligible - use of hormonal contraception or IUD	Ineligible - use of hormonal contraception or IUD	IL_6	1596.125	3569	IL6	In	NA	10.640357924830376	Published	Sponge	Luminex (or other bead-based)	Days since LMP
Lieberman-2008	1198	1198_Visit7	7	Follicular	Follicular	8	DMPA	Negative	Negative	Negative	Negative	Negative	Negative	Negative	0-5	Positive	Hemastix	19.123887748117728	NA	2	Negative	NA	Positive	10	White Non-Latina	14.125	Ineligible - use of hormonal contraception or IUD	Ineligible - use of hormonal contraception or IUD	Ineligible - use of hormonal contraception or IUD	IL_6	4055.71125	3569	IL6	In	NA	11.985739226692187	Published	Sponge	Luminex (or other bead-based)	Days since LMP
Lieberman-2008	1209	1209_Visit7	7	Luteal	Luteal	21	Pills	Negative	Negative	Negative	Negative	Negative	Negative	Negative	0-5	Positive	Hemastix	23.956194387405887	15.916666666666666	4	Negative	Negative	Positive	0	UK Latina	5.565217391	Ineligible - use of hormonal contraception or IUD	Ineligible - use of hormonal contraception or IUD	Ineligible - use of hormonal contraception or IUD	IL_6	1757.77391294735	3569	IL6	In	NA	10.779533805857135	Published	Sponge	Luminex (or other bead-based)	Days since LMP
Lieberman-2008	1220	1220_Visit9	9	Other	Periovulatory	15	Pills	Negative	Negative	Negative	Negative	Negative	Negative	Negative	0-5	Negative	Hemastix	24.35318275154004	16.833333333333332	2	Negative	Negative	Positive	0	White Non-Latina	14.125	Ineligible - use of hormonal contraception or IUD	Ineligible - use of hormonal contraception or IUD	Ineligible - use of hormonal contraception or IUD	IL_6	2952.9725	3569	IL6	In	NA	11.527952205882224	Published	Sponge	Luminex (or other bead-based)	Days since LMP
Lieberman-2008	1240	1240_Visit7	7	Other	Irregular	48	None	Negative	Negative	Negative	Negative	Negative	Negative	Negative	0-5	Negative	Hemastix	21.801505817932924	17.666666666666668	120	Negative	Negative	Positive	5	Asian Non-Latina	9.076923077	Ineligible - irregular or no menstruation	Ineligible - irregular or no menstruation	Ineligible - irregular or no menstruation	IL_6	3650.01230772324	3569	IL6	In	NA	11.833685613383878	Published	Sponge	Luminex (or other bead-based)	Days since LMP
Lieberman-2008	1287	1287_Visit8	8	Other	Luteal	27	Pills	Negative	Negative	Negative	Negative	Negative	Negative	Negative	5+	Positive	Hemastix	22.04243668720055	16.333333333333332	1	Negative	Negative	Negative	NA	Asian Latina	9.076923077	Ineligible - use of hormonal contraception or IUD	Ineligible - use of hormonal contraception or IUD	Ineligible - use of hormonal contraception or IUD	IL_6	2380.60461540479	3569	IL6	In	NA	11.217112314022367	Published	Sponge	Luminex (or other bead-based)	Days since LMP
Lieberman-2008	1294	1294_Visit7	7	Other	Irregular	242	Pills	Negative	Negative	Negative	Negative	Negative	Negative	Negative	0-5	Positive	Hemastix	20.7419575633128	16.583333333333332	3	Negative	Negative	Positive	0	White Non-Latina	9.076923077	Ineligible - use of hormonal contraception or IUD	Ineligible - use of hormonal contraception or IUD	Ineligible - use of hormonal contraception or IUD	IL_6	2762.83384617726	3569	IL6	In	NA	11.431933087310547	Published	Sponge	Luminex (or other bead-based)	Days since LMP
Lieberman-2008	1308	1308_Visit7	7	Other		NA	None	Negative	Negative	Negative	Negative	Negative	Negative	Negative	5+	Positive	Hemastix	17.57700205338809	14.416666666666666	NA	NA	NA	NA	NA	UK Latina	5.565217391	Ineligible - no menstrual cycle information	Ineligible - no menstrual cycle information	Ineligible - no menstrual cycle information	IL_6	639.33217387808	3569	IL6	In	NA	9.320421887912417	Published	Sponge	Luminex (or other bead-based)	Days since LMP
Lieberman-2008	1312	1312_Visit6	6	Other		NA	None	Negative	Negative	Negative	Negative	Negative	Negative	Negative	5+	Negative	Hemastix	18.324435318275153	14.25	NA	NA	NA	NA	NA	White Non-Latina	14.125	Ineligible - no menstrual cycle information	Ineligible - no menstrual cycle information	Ineligible - no menstrual cycle information	IL_6	3111.3137500000003	3569	IL6	In	NA	11.60330817061299	Published	Sponge	Luminex (or other bead-based)	Days since LMP
Lieberman-2008	1314	1314_Visit6	6	Other	Irregular	227	None	Negative	Negative	Negative	Negative	Negative	Negative	Negative	0-5	Positive	Hemastix	18.510609171800137	14.583333333333334	1	Negative	Negative	Positive	0	Black Non-Latina	3.1875	Ineligible - irregular or no menstruation	Ineligible - irregular or no menstruation	Ineligible - irregular or no menstruation	IL_6	3188.041875	3569	IL6	In	NA	11.638454863945952	Published	Sponge	Luminex (or other bead-based)	Days since LMP
Lieberman-2008	1314	1314_Visit7	7	Other	Periovulatory	17	Pills	Negative	Negative	Negative	Negative	Negative	Negative	Negative	0-5	Positive	Hemastix	18.83915126625599	NA	1	Negative	Negative	Positive	4		6.833333333	Ineligible - use of hormonal contraception or IUD	Ineligible - use of hormonal contraception or IUD	Ineligible - use of hormonal contraception or IUD	IL_6	2727.72999986694	3569	IL6	In	NA	11.41348513315512	Published	Sponge	Luminex (or other bead-based)	Days since LMP
Lieberman-2008	1315	1315_Visit6	6	Other	Irregular	333	None	Negative	Positive	Negative	Negative	Negative	Negative	Negative	5+	Positive	Hemastix	19.42778918548939	12.5	3	Negative	Negative	Positive	0	White Non-Latina	2.981132076	Ineligible - pregnant	Ineligible - pregnant	Ineligible - pregnant	IL_6	1474.2890568650403	3569	IL6	In	NA	10.525803699204568	Published	Sponge	Luminex (or other bead-based)	Days since LMP
Lieberman-2008	1315	1315_Visit7	7	Other	Irregular	69	None	Negative	Negative	Negative	Negative	Negative	Negative	Negative	5+	Negative	Hemastix	19.756331279945243	NA	25	Negative	Negative	Negative	NA		4.75	Ineligible - irregular or no menstruation	Ineligible - irregular or no menstruation	Ineligible - irregular or no menstruation	IL_6	2868.62	3569	IL6	In	NA	11.486141154677004	Published	Sponge	Luminex (or other bead-based)	Days since LMP
Lieberman-2008	1334	1334_Visit6	6	Follicular	Follicular	6	Pills	Negative	Negative	Negative	Negative	Negative	Negative	Positive	0-5	Negative	Hemastix	18.130047912388775	15.5	120	Negative	NA	Negative	NA	Asian Non-Latina	3.1875	Ineligible - use of hormonal contraception or IUD	Ineligible - use of hormonal contraception or IUD	Ineligible - use of hormonal contraception or IUD	IL_6	3066.598125	3569	IL6	In	NA	11.582423399731992	Published	Sponge	Luminex (or other bead-based)	Days since LMP
Lieberman-2008	1345	1345_Visit5	5	Luteal	Luteal	21	Pills	Negative	Negative	Negative	Negative	Negative	Negative	Negative	5+	Negative	Hemastix	19.567419575633128	17.5	45	Negative	Negative	Positive	2	UK Latina	9.076923077	Ineligible - use of hormonal contraception or IUD	Ineligible - use of hormonal contraception or IUD	Ineligible - use of hormonal contraception or IUD	IL_6	2261.1523077114703	3569	IL6	In	NA	11.142842457724287	Published	Sponge	Luminex (or other bead-based)	Days since LMP
Lieberman-2008	1346	1346_Visit6	6	Follicular	Periovulatory	12	None	Negative	Negative	Negative	Negative	Negative	Negative	Negative	0-5	Positive	Hemastix	20.292950034223136	15.916666666666666	46	Negative	Negative	Negative	NA	White Non-Latina	6.833333333	Eligible	Eligible	Eligible	IL_6	1719.12999991614	3569	IL6	In	NA	10.747462929619374	Published	Sponge	Luminex (or other bead-based)	Days since LMP
Lieberman-2008	1353	1353_Visit6	6	Other	Irregular	56	Pills	Negative	Negative	Negative	Negative	Negative	Negative	Negative	0-5	Negative	Hemastix	20.45722108145106	15.454545454545455	1	Negative	Negative	Positive	10	White Non-Latina	4.75	Ineligible - use of hormonal contraception or IUD	Ineligible - use of hormonal contraception or IUD	Ineligible - use of hormonal contraception or IUD	IL_6	4956.5775	3569	IL6	In	NA	12.275128572997732	Published	Sponge	Luminex (or other bead-based)	Days since LMP
Lieberman-2008	1366	1366_Visit6	6	Luteal	Luteal	19	None	Negative	Negative	Negative	Negative	Negative	Negative	Negative	5+	Positive	Hemastix	19.638603696098563	13.416666666666666	5	Negative	Negative	Negative	NA	Asian Non-Latina	9.076923077	Eligible	Eligible	Eligible	IL_6	2315.0692307888503	3569	IL6	In	NA	11.176839621742555	Published	Sponge	Luminex (or other bead-based)	Days since LMP
Lieberman-2008	1385	1385_Visit5	5	Follicular	Follicular	7	Pills	Negative	Negative	Negative	Negative	Negative	Negative	Negative	0-5	Negative	Hemastix	18.633812457221083	16.166666666666668	86	Negative	NA	Positive	0	Asian Non-Latina	14.125	Ineligible - use of hormonal contraception or IUD	Ineligible - use of hormonal contraception or IUD	Ineligible - use of hormonal contraception or IUD	IL_6	861.20125	3569	IL6	In	NA	9.750206603296931	Published	Sponge	Luminex (or other bead-based)	Days since LMP
Lieberman-2008	1388	1388_Visit5	5	Luteal	Luteal	20	Pills	Negative	Negative	Negative	Negative	Negative	Negative	Negative	0-5	Positive	Hemastix	17.749486652977414	15	4	Negative	Negative	Negative	NA	UK Latina	2.981132076	Ineligible - use of hormonal contraception or IUD	Ineligible - use of hormonal contraception or IUD	Ineligible - use of hormonal contraception or IUD	IL_6	353.4132076098	3569	IL6	In	NA	8.465212146464216	Published	Sponge	Luminex (or other bead-based)	Days since LMP
Lieberman-2008	1389	1389_Visit6	6	Other	Irregular	74	Pills	Negative	Negative	Negative	Negative	Negative	Negative	Negative	0-5	Positive	Hemastix	18.64476386036961	14.083333333333334	120	Negative	Negative	Negative	NA	Black Non-Latina	14.125	Ineligible - use of hormonal contraception or IUD	Ineligible - use of hormonal contraception or IUD	Ineligible - use of hormonal contraception or IUD	IL_6	933.80375	3569	IL6	In	NA	9.866975571988945	Published	Sponge	Luminex (or other bead-based)	Days since LMP
Lieberman-2008	1397	1397_Visit5	5	Other	Irregular	33	Pills	Negative	Negative	Negative	Negative	Negative	Negative	Negative	0-5	Positive	Hemastix	19.10198494182067	13.5	2	Negative	Negative	Negative	NA	UK Latina	6.833333333	Ineligible - use of hormonal contraception or IUD	Ineligible - use of hormonal contraception or IUD	Ineligible - use of hormonal contraception or IUD	IL_6	351.77999998283997	3569	IL6	In	NA	8.45852965227253	Published	Sponge	Luminex (or other bead-based)	Days since LMP
Lieberman-2008	1403	1403_Visit7	7	Luteal	Luteal	24	Pills	Negative	Negative	Negative	Negative	Negative	Negative	Negative	0-5	Positive	Hemastix	21.048596851471594	15.916666666666666	2	Negative	Negative	Negative	NA	UK Latina	9.076923077	Ineligible - use of hormonal contraception or IUD	Ineligible - use of hormonal contraception or IUD	Ineligible - use of hormonal contraception or IUD	IL_6	2609.52461540673	3569	IL6	In	NA	11.349571295494911	Published	Sponge	Luminex (or other bead-based)	Days since LMP
Lieberman-2008	1420	1420_Visit6	6	Other	Irregular	46	Pills	Negative	Negative	Negative	Negative	Negative	Negative	Negative	0-5	Positive	Hemastix	20.876112251882272	17.916666666666668	41	Negative	Negative	Negative	NA	Native Latina	14.125	Ineligible - use of hormonal contraception or IUD	Ineligible - use of hormonal contraception or IUD	Ineligible - use of hormonal contraception or IUD	IL_6	15681.43375	3569	IL6	In	NA	13.936769850319687	Published	Sponge	Luminex (or other bead-based)	Days since LMP
Lieberman-2008	1435	1435_Visit6	6	Other	Periovulatory	15	None	Negative	Negative	Negative	Negative	Negative	Negative	Negative	0-5	Negative	Hemastix	22.132785763175907	18.5	120	Negative	Negative	Negative	NA	Asian Non-Latina	2.981132076	Eligible	Ineligible - days since LMP outside of allowed windows	Ineligible - days since LMP outside of allowed windows	IL_6	18.751320758040002	3569	IL6	In	NA	4.228920310974136	Published	Sponge	Luminex (or other bead-based)	Days since LMP
Lieberman-2008	1445	1445_Visit7	7	Luteal	Luteal	24	None	Negative	Negative	Negative	Negative	Negative	Negative	Positive	0-5	Positive	Hemastix	23.359342915811087	16.666666666666668	120	Negative	Negative	Negative	NA	Asian Non-Latina	14.125	Eligible	Eligible	Eligible	IL_6	4378.467500000001	3569	IL6	In	NA	12.096210287587397	Published	Sponge	Luminex (or other bead-based)	Days since LMP
Lieberman-2008	1452	1452_Visit6	6	Other		NA	Pills	Negative	Negative	Negative	Negative	Negative	Negative	Negative	0-5	Positive	Hemastix	22.882956878850102	17.666666666666668	25	Negative	NA	Negative	NA	Asian Latina	5.565217391	Ineligible - no menstrual cycle information	Ineligible - no menstrual cycle information	Ineligible - no menstrual cycle information	IL_6	1698.5599999071098	3569	IL6	In	NA	10.73009646551657	Published	Sponge	Luminex (or other bead-based)	Days since LMP
Lieberman-2008	1468	1468_Visit6	6	Other	Irregular	158	Pills	Negative	Negative	Negative	Negative	Negative	Negative	Negative	0-5	Positive	Hemastix	19.958932238193018	16	154	Negative	Negative	Positive	1	White Non-Latina	5.565217	Ineligible - use of hormonal contraception or IUD	Ineligible - use of hormonal contraception or IUD	Ineligible - use of hormonal contraception or IUD	IL_6	1550.35815186	3569	IL6	In	NA	10.598385819016581	Published	Sponge	Luminex (or other bead-based)	Days since LMP
Lieberman-2008	1473	1473_Visit5	5	Follicular	Periovulatory	10	Pills	Negative	Negative	Negative	Negative	Negative	Negative	Negative	0-5	Positive	Hemastix	20.733744010951405	17.5	1	Negative	Negative	Positive	3	UK Latina	5.565217391	Ineligible - use of hormonal contraception or IUD	Ineligible - use of hormonal contraception or IUD	Ineligible - use of hormonal contraception or IUD	IL_6	2114.94956510173	3569	IL6	In	NA	11.046407544676253	Published	Sponge	Luminex (or other bead-based)	Days since LMP
Lieberman-2008	1474	1474_Visit5	5	Follicular	Follicular	8	None	Negative	Negative	Negative	Negative	Negative	Negative	Negative	0-5	Positive	Hemastix	22.17659137577002	16	61	Negative	Negative	Positive	0	White Non-Latina	9.076923077	Eligible	Eligible	Eligible	IL_6	12022.92923087112	3569	IL6	In	NA	13.553500812371103	Published	Sponge	Luminex (or other bead-based)	Days since LMP
Lieberman-2008	1478	1478_Visit4	4	Other	Irregular	54	DMPA	Negative	Negative	Negative	Negative	Negative	Negative	Negative	0-5	Negative	Hemastix	20.89801505817933	18.5	114	Negative	Negative	Negative	0	UK Latina	14.125	Ineligible - use of hormonal contraception or IUD	Ineligible - use of hormonal contraception or IUD	Ineligible - use of hormonal contraception or IUD	IL_6	7586.396250000001	3569	IL6	In	NA	12.889199012605879	Published	Sponge	Luminex (or other bead-based)	Days since LMP
Lieberman-2008	1481	1481_Visit6	6	Other	Luteal	27	None	Negative	Negative	Negative	Negative	Negative	Negative	Negative	5+	Negative	Hemastix	22.981519507186857	18	120	Negative	Negative	Negative	NA	Asian Non-Latina	4.181818182	Eligible	Ineligible - days since LMP outside of allowed windows	Ineligible - days since LMP outside of allowed windows	IL_6	4180.81454563632	3569	IL6	In	NA	12.02956833377845	Published	Sponge	Luminex (or other bead-based)	Days since LMP
Lieberman-2008	1485	1485_Visit6	6	Follicular	Follicular	6	Pills	Negative	Negative	Negative	Negative	Negative	Negative	Negative	5+	Negative	Hemastix	20.802190280629706	18.083333333333332	49	Negative	Negative	Positive	0	White Non-Latina	9.076923077	Ineligible - use of hormonal contraception or IUD	Ineligible - use of hormonal contraception or IUD	Ineligible - use of hormonal contraception or IUD	IL_6	4417.01230772974	3569	IL6	In	NA	12.108855137025646	Published	Sponge	Luminex (or other bead-based)	Days since LMP
Lieberman-2008	1487	1487_Visit6	6	Other		NA	None	NA	NA	NA	NA	NA	NA	NA	NA	Positive	Hemastix	NA	NA	NA	NA	NA	NA	NA		14.125	Ineligible - no menstrual cycle information	Ineligible - no menstrual cycle information	Ineligible - no menstrual cycle information	IL_6	5151.5287499999995	3569	IL6	In	NA	12.330784909726894	Published	Sponge	Luminex (or other bead-based)	Days since LMP
Lieberman-2008	1490	1490_Visit6	6	Follicular	Follicular	7	Pills	Negative	Negative	Negative	Negative	Negative	Negative	Negative	0-5	Positive	Hemastix	20.484599589322382	16.833333333333332	14	Negative	Negative	Negative	NA	UK Latina	9.076923077	Ineligible - use of hormonal contraception or IUD	Ineligible - use of hormonal contraception or IUD	Ineligible - use of hormonal contraception or IUD	IL_6	4974.6076923498495	3569	IL6	In	NA	12.280367040947928	Published	Sponge	Luminex (or other bead-based)	Days since LMP
Lieberman-2008	1491	1491_Visit5	5	Other	Irregular	265	Pills	Negative	Negative	Negative	Negative	Negative	Negative	Negative	0-5	Positive	Hemastix	20.87337440109514	18.5	8	Negative	Negative	Positive	0	White Latina	6.833333333	Ineligible - use of hormonal contraception or IUD	Ineligible - use of hormonal contraception or IUD	Ineligible - use of hormonal contraception or IUD	IL_6	17365.61833248623	3569	IL6	In	NA	14.083946160803837	Published	Sponge	Luminex (or other bead-based)	Days since LMP
Lieberman-2008	1497	1497_Visit5	5	Follicular	Follicular	7	Pills	Negative	Negative	Negative	Negative	Negative	Negative	Negative	0-5	Positive	Hemastix	22.39561943874059	18.5	1	Negative	NA	Positive	0	Asian Non-Latina	9.076923077	Ineligible - use of hormonal contraception or IUD	Ineligible - use of hormonal contraception or IUD	Ineligible - use of hormonal contraception or IUD	IL_6	2948.82000002499	3569	IL6	In	NA	11.525922045686047	Published	Sponge	Luminex (or other bead-based)	Days since LMP
Lieberman-2008	1503	1503_Visit5	5	Other		NA	Pills	Negative	Negative	Negative	Negative	Negative	Negative	Positive	0-5	Positive	Hemastix	17.533196440793976	11.5	105	Negative	NA	Positive	0	White Latina	9.076923077	Ineligible - no menstrual cycle information	Ineligible - no menstrual cycle information	Ineligible - no menstrual cycle information	IL_6	969.96000000822	3569	IL6	In	NA	9.921781443281025	Published	Sponge	Luminex (or other bead-based)	Days since LMP
Lieberman-2008	1504	1504_Visit5	5	Other	Irregular	33	None	Negative	Negative	Negative	Negative	Negative	Negative	Negative	0-5	Negative	Hemastix	19.143052703627653	14.916666666666666	0	Negative	Negative	Positive	2	Asian Non-Latina	4.75	Ineligible - irregular or no menstruation	Ineligible - irregular or no menstruation	Ineligible - irregular or no menstruation	IL_6	1898.8125	3569	IL6	In	NA	10.890881736923918	Published	Sponge	Luminex (or other bead-based)	Days since LMP
Lieberman-2008	1511	1511_Visit5	5	Other	Periovulatory	14	None	Negative	Negative	Negative	Negative	Negative	Negative	Negative	0-5	Positive	Hemastix	18.535249828884325	12.916666666666666	0	Negative	Negative	Positive	2	White Non-Latina	3.441860465	Eligible	Ineligible - days since LMP outside of allowed windows	Ineligible - days since LMP outside of allowed windows	IL_6	3680.6911626663505	3569	IL6	In	NA	11.845760986630193	Published	Sponge	Luminex (or other bead-based)	Days since LMP
Lieberman-2008	1521	1521_Visit6	6	Other	Periovulatory	17	None	Negative	Negative	Negative	Negative	Negative	Negative	Positive	0-5	Positive	Hemastix	17.859000684462696	15.833333333333334	6	NA	Negative	Negative	NA	UK Latina	14.125	Eligible	Ineligible - days since LMP outside of allowed windows	Ineligible - days since LMP outside of allowed windows	IL_6	5774.3	3569	IL6	In	NA	12.495430348465447	Published	Sponge	Luminex (or other bead-based)	Days since LMP
Lieberman-2008	1526	1526_Visit5	5	Other	Irregular	407	DMPA	Negative	Negative	Negative	Negative	Negative	Negative	Negative	5+	Positive	Hemastix	15.082819986310746	13.5	21	Negative	Negative	Negative	0	White Non-Latina	4.75	Ineligible - use of hormonal contraception or IUD	Ineligible - use of hormonal contraception or IUD	Ineligible - use of hormonal contraception or IUD	IL_6	1318.0775	3569	IL6	In	NA	10.36421948473381	Published	Sponge	Luminex (or other bead-based)	Days since LMP
Lieberman-2008	1527	1527_Visit4	4	Follicular	Follicular	6	Pills	Negative	Negative	Negative	Negative	Negative	NA	Negative	0-5	Positive	Hemastix	19.917864476386036	17.833333333333332	120	Negative	NA	Positive	0	Asian Non-Latina	2.981132076	Ineligible - use of hormonal contraception or IUD	Ineligible - use of hormonal contraception or IUD	Ineligible - use of hormonal contraception or IUD	IL_6	2109.12113244924	3569	IL6	In	NA	11.042426239995365	Published	Sponge	Luminex (or other bead-based)	Days since LMP
Lieberman-2008	1528	1528_Visit5	5	Follicular	Follicular	8	Pills	Negative	Negative	Negative	Negative	Negative	Negative	Negative	5+	Negative	Hemastix	20.251882272416154	15.5	1	Negative	NA	Positive	0	Black Non-Latina	5.565217391	Ineligible - use of hormonal contraception or IUD	Ineligible - use of hormonal contraception or IUD	Ineligible - use of hormonal contraception or IUD	IL_6	1068.7999999415501	3569	IL6	In	NA	10.061776197507793	Published	Sponge	Luminex (or other bead-based)	Days since LMP
Lieberman-2008	1537	1537_Visit5	5	Follicular	Periovulatory	10	None	Negative	Negative	Negative	Negative	Negative	Negative	Negative	5+	Positive	Hemastix	18.754277891854894	15.25	14	Negative	Negative	Negative	NA	White Non-Latina	2.544117647	Eligible	Eligible	Eligible	IL_6	1139.9427940912901	3569	IL6	In	NA	10.154745711901581	Published	Sponge	Luminex (or other bead-based)	Days since LMP
Lieberman-2008	1540	1540_Visit5	5	Other	Luteal	30	Pills	Negative	Negative	Negative	Negative	Negative	NA	Negative	0-5	Positive	Hemastix	18.247775496235455	15.666666666666666	4	Negative	Negative	Negative	0	Asian Non-Latina	6.833333	Ineligible - use of hormonal contraception or IUD	Ineligible - use of hormonal contraception or IUD	Ineligible - use of hormonal contraception or IUD	IL_6	12954.701034729998	3569	IL6	In	NA	13.661188101305259	Published	Sponge	Luminex (or other bead-based)	Days since LMP
Lieberman-2008	1547	1547_Visit4	4	Luteal	Luteal	19	Pills	Negative	Negative	Negative	Negative	Negative	Negative	Negative	5+	Negative	Hemastix	17.097878165639973	15	40	Negative	Negative	Positive	1	White Non-Latina	6.833333333	Ineligible - use of hormonal contraception or IUD	Ineligible - use of hormonal contraception or IUD	Ineligible - use of hormonal contraception or IUD	IL_6	106.25833332815	3569	IL6	In	NA	6.731432179069793	Published	Sponge	Luminex (or other bead-based)	Days since LMP
Lieberman-2008	1549	1549_Visit5	5	Other	Periovulatory	17	Pills	Negative	Negative	Negative	Negative	Negative	Negative	Negative	0-5	Negative	Hemastix	19.32101300479124	17.5	1	Negative	Negative	Positive	5	White Non-Latina	4.75	Ineligible - use of hormonal contraception or IUD	Ineligible - use of hormonal contraception or IUD	Ineligible - use of hormonal contraception or IUD	IL_6	1110.7875	3569	IL6	In	NA	10.117367131975165	Published	Sponge	Luminex (or other bead-based)	Days since LMP
Lieberman-2008	1554	1554_Visit4	4	Follicular	Follicular	5	None	Negative	Negative	Negative	Negative	Negative	Negative	Negative	5+	Negative	Hemastix	16.136892539356605	14	11	Negative	NA	Negative	NA	White Non-Latina	14.125	Eligible	Eligible	Eligible	IL_6	1267.43625	3569	IL6	In	NA	10.30769746848097	Published	Sponge	Luminex (or other bead-based)	Days since LMP
Lieberman-2008	1560	1560_Visit5	5	Other	Periovulatory	17	Pills	Negative	Negative	Negative	Negative	Negative	Negative	Negative	0-5	Positive	Hemastix	18.302532511978097	15.5	1	Negative	Negative	Positive	0	UK Latina	14.125	Ineligible - use of hormonal contraception or IUD	Ineligible - use of hormonal contraception or IUD	Ineligible - use of hormonal contraception or IUD	IL_6	5990.55375	3569	IL6	In	NA	12.548473652526576	Published	Sponge	Luminex (or other bead-based)	Days since LMP
Lieberman-2008	1600	1600_Visit6	6	Other		NA	Pills	Negative	Negative	Negative	Negative	Negative	Negative	Negative	5+	Positive	Hemastix	22.8145106091718	18.166666666666668	1	Negative	NA	Negative	NA	Black Non-Latina	9.076923077	Ineligible - no menstrual cycle information	Ineligible - no menstrual cycle information	Ineligible - no menstrual cycle information	IL_6	1455.0307692431002	3569	IL6	In	NA	10.50683394650016	Published	Sponge	Luminex (or other bead-based)	Days since LMP
Lieberman-2008	1614	1614_Visit6	6	Other	Periovulatory	17	None	Negative	Negative	Negative	Negative	Negative	Negative	Negative	0-5	Negative	Hemastix	23.71526351813826	18.75	14	Negative	Negative	Negative	NA	White Non-Latina	9.076923077	Eligible	Ineligible - days since LMP outside of allowed windows	Ineligible - days since LMP outside of allowed windows	IL_6	3709.55692310836	3569	IL6	In	NA	11.857031163419775	Published	Sponge	Luminex (or other bead-based)	Days since LMP
Lieberman-2008	1621	1621_Visit5	5	Other	Luteal	27	None	Negative	Negative	Negative	Negative	Negative	Negative	Negative	5+	Positive	Hemastix	20.919917864476385	18.166666666666668	4	Negative	Negative	Negative	NA	Mixed	5.565217391	Eligible	Ineligible - days since LMP outside of allowed windows	Ineligible - days since LMP outside of allowed windows	IL_6	820.47999995513	3569	IL6	In	NA	9.68032435676512	Published	Sponge	Luminex (or other bead-based)	Days since LMP
Lieberman-2008	1622	1622_Visit6	6	Follicular	Periovulatory	10	None	Negative	Negative	Negative	Negative	Negative	Negative	Negative	5+	Positive	Hemastix	21.530458590006845	18.5	24	Negative	Negative	Negative	NA	White Non-Latina	6.833333333	Eligible	Eligible	Eligible	IL_6	3850.9933331454795	3569	IL6	In	NA	11.911014910199924	Published	Sponge	Luminex (or other bead-based)	Days since LMP
Lieberman-2008	1628	1628_Visit6	6	Luteal	Luteal	23	Pills	Negative	Negative	Negative	Negative	Negative	Negative	Negative	0-5	Negative	Hemastix	20.99110198494182	16	6	Negative	Negative	Negative	NA	Asian Non-Latina	9.076923077	Ineligible - use of hormonal contraception or IUD	Ineligible - use of hormonal contraception or IUD	Ineligible - use of hormonal contraception or IUD	IL_6	4157.32153849677	3569	IL6	In	NA	12.021438618877761	Published	Sponge	Luminex (or other bead-based)	Days since LMP
Lieberman-2008	1634	1634_Visit5	5	Luteal	Luteal	24	Pills	Negative	Negative	Negative	Negative	Negative	Negative	Negative	5+	Negative	Hemastix	22.21492128678987	19.583333333333332	17	Negative	Negative	Positive	0	White Non-Latina	14.125	Ineligible - use of hormonal contraception or IUD	Ineligible - use of hormonal contraception or IUD	Ineligible - use of hormonal contraception or IUD	IL_6	5782.21	3569	IL6	In	NA	12.497405290650505	Published	Sponge	Luminex (or other bead-based)	Days since LMP
Lieberman-2008	1636	1636_Visit5	5	Other	Periovulatory	15	Pills	Negative	Negative	Negative	Negative	Negative	Negative	Negative	0-5	Positive	Hemastix	19.77549623545517	15.5	61	Negative	Negative	Negative	NA	White Non-Latina	14.125	Ineligible - use of hormonal contraception or IUD	Ineligible - use of hormonal contraception or IUD	Ineligible - use of hormonal contraception or IUD	IL_6	8289.25625	3569	IL6	In	NA	13.017026946989548	Published	Sponge	Luminex (or other bead-based)	Days since LMP
Lieberman-2008	1639	1639_Visit5	5	Other	Periovulatory	16	Pills	Negative	Negative	Negative	Negative	Negative	Negative	Negative	0-5	Positive	Hemastix	20.386036960985628	16	1	Negative	Negative	Negative	NA	Asian Non-Latina	9.076923077	Ineligible - use of hormonal contraception or IUD	Ineligible - use of hormonal contraception or IUD	Ineligible - use of hormonal contraception or IUD	IL_6	2814.3000000238503	3569	IL6	In	NA	11.458560410492217	Published	Sponge	Luminex (or other bead-based)	Days since LMP
Lieberman-2008	1641	1641_Visit5	5	Other	Periovulatory	16	Pills	Negative	Negative	Negative	Negative	Negative	Negative	Negative	0-5	Positive	Hemastix	20.00273785078713	17.5	2	Negative	Negative	Positive	0	Asian Non-Latina	6.833333333	Ineligible - use of hormonal contraception or IUD	Ineligible - use of hormonal contraception or IUD	Ineligible - use of hormonal contraception or IUD	IL_6	9442.84666620604	3569	IL6	In	NA	13.205006128584165	Published	Sponge	Luminex (or other bead-based)	Days since LMP
Lieberman-2008	1642	1642_Visit4	4	Other	Periovulatory	16	Pills	Negative	Negative	Negative	Negative	Negative	Negative	Negative	0-5	Negative	Hemastix	19.928815879534564	15.5	2	Negative	Negative	Negative	0	White Non-Latina	9.076923077	Ineligible - use of hormonal contraception or IUD	Ineligible - use of hormonal contraception or IUD	Ineligible - use of hormonal contraception or IUD	IL_6	2109.56769232557	3569	IL6	In	NA	11.04273166651446	Published	Sponge	Luminex (or other bead-based)	Days since LMP
Lieberman-2008	1644	1644_Visit5	5	Luteal	Luteal	19	Pills	Negative	Negative	Negative	Negative	Negative	Negative	Positive	0-5	Positive	Hemastix	20.758384668035593	18	20	Negative	Negative	Negative	NA	UK Latina	9.076923077	Ineligible - use of hormonal contraception or IUD	Ineligible - use of hormonal contraception or IUD	Ineligible - use of hormonal contraception or IUD	IL_6	3547.80615387622	3569	IL6	In	NA	11.792711470039105	Published	Sponge	Luminex (or other bead-based)	Days since LMP
Lieberman-2008	1118	1118_Visit9	9	Other	Periovulatory	15	Pills	Negative	Negative	Negative	Negative	Negative	NA	Negative	0-5	Negative	Hemastix	19.592060232717316	15	1	Negative	Negative	Positive	3	White Latina	14.125	Ineligible - use of hormonal contraception or IUD	Ineligible - use of hormonal contraception or IUD	Ineligible - use of hormonal contraception or IUD	IL_8	1237.915	3576	CXCL8	In	NA	10.273696541630686	Published	Sponge	Luminex (or other bead-based)	Days since LMP
Lieberman-2008	1120	1120_Visit9	9	Other	Irregular	55	None	Negative	Negative	Negative	Negative	Negative	NA	Negative	0-5	Positive	Hemastix	15.748117727583846	12.916666666666666	5	Negative	Negative	Positive	5	Mixed	3.1875	Ineligible - irregular or no menstruation	Ineligible - irregular or no menstruation	Ineligible - irregular or no menstruation	IL_8	1725.33	3576	CXCL8	In	NA	10.752656613990759	Published	Sponge	Luminex (or other bead-based)	Days since LMP
Lieberman-2008	1123	1123_Visit9	9	Other	Periovulatory	15	Pills	Negative	Negative	Positive	Negative	Negative	NA	Positive	5+	Positive	Hemastix	19.567419575633128	16.666666666666668	5	Negative	Negative	Negative	NA	Asian Non-Latina	6.833333333	Ineligible - use of hormonal contraception or IUD	Ineligible - use of hormonal contraception or IUD	Ineligible - use of hormonal contraception or IUD	IL_8	32045.80499843679	3576	CXCL8	In	NA	14.96784789071283	Published	Sponge	Luminex (or other bead-based)	Days since LMP
Lieberman-2008	1128	1128_Visit9	9	Luteal	Luteal	20	Pills	Negative	Negative	Negative	Negative	Negative	Negative	Negative	0-5	Negative	Hemastix	19.802874743326488	17.166666666666668	1	Negative	Negative	Positive	1	White Non-Latina	3.441860465	Ineligible - use of hormonal contraception or IUD	Ineligible - use of hormonal contraception or IUD	Ineligible - use of hormonal contraception or IUD	IL_8	9018.12186016045	3576	CXCL8	In	NA	13.138611289632124	Published	Sponge	Luminex (or other bead-based)	Days since LMP
Lieberman-2008	1133	1133_Visit8	8	Other	Irregular	39	Pills	Negative	Negative	Negative	Negative	Negative	Negative	Negative	5+	Negative	Hemastix	20	15.75	3	Negative	Negative	Positive	10	Native Latina	4.75	Ineligible - use of hormonal contraception or IUD	Ineligible - use of hormonal contraception or IUD	Ineligible - use of hormonal contraception or IUD	IL_8	5782.602500000001	3576	CXCL8	In	NA	12.49750321836075	Published	Sponge	Luminex (or other bead-based)	Days since LMP
Lieberman-2008	1165	1165_Visit7	7	Other	Irregular	49	Pills	Negative	Negative	Negative	Negative	Negative	Negative	Negative	5+	Positive	Hemastix	19.679671457905545	15.166666666666666	6	Negative	Negative	Positive	7	White Latina	6.833333333	Ineligible - use of hormonal contraception or IUD	Ineligible - use of hormonal contraception or IUD	Ineligible - use of hormonal contraception or IUD	IL_8	11651.65333276496	3576	CXCL8	In	NA	13.50824706281895	Published	Sponge	Luminex (or other bead-based)	Days since LMP
Lieberman-2008	1178	1178_Visit6	6	Luteal	Luteal	23	None	Negative	Negative	Negative	Negative	Negative	Negative	Negative	0-5	Positive	Hemastix	17.453798767967147	15.083333333333334	256	Negative	Negative	Positive	1	Asian Non-Latina	4.181818	Eligible	Eligible	Eligible	IL_8	6370.83245028	3576	CXCL8	In	NA	12.637266180444183	Published	Sponge	Luminex (or other bead-based)	Days since LMP
Lieberman-2008	1180	1180_Visit7	7	Other	Follicular	3	None	Negative	Negative	Negative	Negative	Negative	Negative	Positive	5+	Positive	Hemastix	21.045859000684462	15.583333333333334	45	Negative	Negative	Positive	20	White Latina	9.076923077	Eligible	Ineligible - days since LMP outside of allowed windows	Ineligible - days since LMP outside of allowed windows	IL_8	28885.94615409095	3576	CXCL8	In	NA	14.818080130224002	Published	Sponge	Luminex (or other bead-based)	Days since LMP
Lieberman-2008	1182	1182_Visit7	7	Other	Periovulatory	14	Pills	Negative	Negative	Negative	Negative	Negative	Negative	Negative	0-5	Positive	Hemastix	19.014373716632445	14.5	4	Negative	Negative	Negative	NA	UK Latina	4.75	Ineligible - use of hormonal contraception or IUD	Ineligible - use of hormonal contraception or IUD	Ineligible - use of hormonal contraception or IUD	IL_8	9949.2075	3576	CXCL8	In	NA	13.280365897619411	Published	Sponge	Luminex (or other bead-based)	Days since LMP
Lieberman-2008	1190	1190_Visit7	7	Other	Irregular	134	DMPA	Negative	Negative	Negative	Negative	Negative	Negative	Negative	0-5	Negative	Hemastix	17.34154688569473	14.583333333333334	7	Negative	Negative	Positive	0	White Non-Latina	6.833333333	Ineligible - use of hormonal contraception or IUD	Ineligible - use of hormonal contraception or IUD	Ineligible - use of hormonal contraception or IUD	IL_8	18475.62499909875	3576	CXCL8	In	NA	14.173335548675894	Published	Sponge	Luminex (or other bead-based)	Days since LMP
Lieberman-2008	1191	1191_Visit6	6	Other	Irregular	318	None	Negative	Negative	Negative	Negative	Negative	Negative	Negative	5+	Negative	Hemastix	19.665982203969882	13.166666666666666	40	Negative	Negative	Positive	6	Black Non-Latina	2.810344828	Ineligible - irregular or no menstruation	Ineligible - irregular or no menstruation	Ineligible - irregular or no menstruation	IL_8	13602.18138131312	3576	CXCL8	In	NA	13.731550414528126	Published	Sponge	Luminex (or other bead-based)	Days since LMP
Lieberman-2008	1198	1198_Visit6	6	Other	Periovulatory	13	DMPA	Negative	Negative	Negative	Negative	Negative	Negative	Negative	5+	Positive	Hemastix	18.792607802874745	13.5	1	Negative	Negative	Positive	8	White Non-Latina	14.125	Ineligible - use of hormonal contraception or IUD	Ineligible - use of hormonal contraception or IUD	Ineligible - use of hormonal contraception or IUD	IL_8	4260.1	3576	CXCL8	In	NA	12.05667158079649	Published	Sponge	Luminex (or other bead-based)	Days since LMP
Lieberman-2008	1198	1198_Visit7	7	Follicular	Follicular	8	DMPA	Negative	Negative	Negative	Negative	Negative	Negative	Negative	0-5	Positive	Hemastix	19.123887748117728	NA	2	Negative	NA	Positive	10	White Non-Latina	14.125	Ineligible - use of hormonal contraception or IUD	Ineligible - use of hormonal contraception or IUD	Ineligible - use of hormonal contraception or IUD	IL_8	6049.87875	3576	CXCL8	In	NA	12.562690513243268	Published	Sponge	Luminex (or other bead-based)	Days since LMP
Lieberman-2008	1209	1209_Visit7	7	Luteal	Luteal	21	Pills	Negative	Negative	Negative	Negative	Negative	Negative	Negative	0-5	Positive	Hemastix	23.956194387405887	15.916666666666666	4	Negative	Negative	Positive	0	UK Latina	5.565217391	Ineligible - use of hormonal contraception or IUD	Ineligible - use of hormonal contraception or IUD	Ineligible - use of hormonal contraception or IUD	IL_8	9725.99652120724	3576	CXCL8	In	NA	13.247630360215876	Published	Sponge	Luminex (or other bead-based)	Days since LMP
Lieberman-2008	1220	1220_Visit9	9	Other	Periovulatory	15	Pills	Negative	Negative	Negative	Negative	Negative	Negative	Negative	0-5	Negative	Hemastix	24.35318275154004	16.833333333333332	2	Negative	Negative	Positive	0	White Non-Latina	14.125	Ineligible - use of hormonal contraception or IUD	Ineligible - use of hormonal contraception or IUD	Ineligible - use of hormonal contraception or IUD	IL_8	10966.932499999999	3576	CXCL8	In	NA	13.42087243346816	Published	Sponge	Luminex (or other bead-based)	Days since LMP
Lieberman-2008	1240	1240_Visit7	7	Other	Irregular	48	None	Negative	Negative	Negative	Negative	Negative	Negative	Negative	0-5	Negative	Hemastix	21.801505817932924	17.666666666666668	120	Negative	Negative	Positive	5	Asian Non-Latina	9.076923077	Ineligible - irregular or no menstruation	Ineligible - irregular or no menstruation	Ineligible - irregular or no menstruation	IL_8	5387.607692353349	3576	CXCL8	In	NA	12.395429087039469	Published	Sponge	Luminex (or other bead-based)	Days since LMP
Lieberman-2008	1287	1287_Visit8	8	Other	Luteal	27	Pills	Negative	Negative	Negative	Negative	Negative	Negative	Negative	5+	Positive	Hemastix	22.04243668720055	16.333333333333332	1	Negative	Negative	Negative	NA	Asian Latina	9.076923077	Ineligible - use of hormonal contraception or IUD	Ineligible - use of hormonal contraception or IUD	Ineligible - use of hormonal contraception or IUD	IL_8	48329.260000409566	3576	CXCL8	In	NA	15.560609284476216	Published	Sponge	Luminex (or other bead-based)	Days since LMP
Lieberman-2008	1294	1294_Visit7	7	Other	Irregular	242	Pills	Negative	Negative	Negative	Negative	Negative	Negative	Negative	0-5	Positive	Hemastix	20.7419575633128	16.583333333333332	3	Negative	Negative	Positive	0	White Non-Latina	9.076923077	Ineligible - use of hormonal contraception or IUD	Ineligible - use of hormonal contraception or IUD	Ineligible - use of hormonal contraception or IUD	IL_8	26936.13230792058	3576	CXCL8	In	NA	14.71725509223662	Published	Sponge	Luminex (or other bead-based)	Days since LMP
Lieberman-2008	1308	1308_Visit7	7	Other		NA	None	Negative	Negative	Negative	Negative	Negative	Negative	Negative	5+	Positive	Hemastix	17.57700205338809	14.416666666666666	NA	NA	NA	NA	NA	UK Latina	5.565217391	Ineligible - no menstrual cycle information	Ineligible - no menstrual cycle information	Ineligible - no menstrual cycle information	IL_8	14645.75999919906	3576	CXCL8	In	NA	13.838195439180291	Published	Sponge	Luminex (or other bead-based)	Days since LMP
Lieberman-2008	1312	1312_Visit6	6	Other		NA	None	Negative	Negative	Negative	Negative	Negative	Negative	Negative	5+	Negative	Hemastix	18.324435318275153	14.25	NA	NA	NA	NA	NA	White Non-Latina	14.125	Ineligible - no menstrual cycle information	Ineligible - no menstrual cycle information	Ineligible - no menstrual cycle information	IL_8	2924.44	3576	CXCL8	In	NA	11.51394467463297	Published	Sponge	Luminex (or other bead-based)	Days since LMP
Lieberman-2008	1314	1314_Visit6	6	Other	Irregular	227	None	Negative	Negative	Negative	Negative	Negative	Negative	Negative	0-5	Positive	Hemastix	18.510609171800137	14.583333333333334	1	Negative	Negative	Positive	0	Black Non-Latina	3.1875	Ineligible - irregular or no menstruation	Ineligible - irregular or no menstruation	Ineligible - irregular or no menstruation	IL_8	49854.4125	3576	CXCL8	In	NA	15.605433579461673	Published	Sponge	Luminex (or other bead-based)	Days since LMP
Lieberman-2008	1314	1314_Visit7	7	Other	Periovulatory	17	Pills	Negative	Negative	Negative	Negative	Negative	Negative	Negative	0-5	Positive	Hemastix	18.83915126625599	NA	1	Negative	Negative	Positive	4		6.833333333	Ineligible - use of hormonal contraception or IUD	Ineligible - use of hormonal contraception or IUD	Ineligible - use of hormonal contraception or IUD	IL_8	11070.751666126629	3576	CXCL8	In	NA	13.434465559047242	Published	Sponge	Luminex (or other bead-based)	Days since LMP
Lieberman-2008	1315	1315_Visit6	6	Other	Irregular	333	None	Negative	Positive	Negative	Negative	Negative	Negative	Negative	5+	Positive	Hemastix	19.42778918548939	12.5	3	Negative	Negative	Positive	0	White Non-Latina	2.981132076	Ineligible - pregnant	Ineligible - pregnant	Ineligible - pregnant	IL_8	3274.9226420898	3576	CXCL8	In	NA	11.6772451133911	Published	Sponge	Luminex (or other bead-based)	Days since LMP
Lieberman-2008	1315	1315_Visit7	7	Other	Irregular	69	None	Negative	Negative	Negative	Negative	Negative	Negative	Negative	5+	Negative	Hemastix	19.756331279945243	NA	25	Negative	Negative	Negative	NA		4.75	Ineligible - irregular or no menstruation	Ineligible - irregular or no menstruation	Ineligible - irregular or no menstruation	IL_8	30329.082499999997	3576	CXCL8	In	NA	14.888414234494014	Published	Sponge	Luminex (or other bead-based)	Days since LMP
Lieberman-2008	1334	1334_Visit6	6	Follicular	Follicular	6	Pills	Negative	Negative	Negative	Negative	Negative	Negative	Positive	0-5	Negative	Hemastix	18.130047912388775	15.5	120	Negative	NA	Negative	NA	Asian Non-Latina	3.1875	Ineligible - use of hormonal contraception or IUD	Ineligible - use of hormonal contraception or IUD	Ineligible - use of hormonal contraception or IUD	IL_8	22579.325625	3576	CXCL8	In	NA	14.46271477744083	Published	Sponge	Luminex (or other bead-based)	Days since LMP
Lieberman-2008	1345	1345_Visit5	5	Luteal	Luteal	21	Pills	Negative	Negative	Negative	Negative	Negative	Negative	Negative	5+	Negative	Hemastix	19.567419575633128	17.5	45	Negative	Negative	Positive	2	UK Latina	9.076923077	Ineligible - use of hormonal contraception or IUD	Ineligible - use of hormonal contraception or IUD	Ineligible - use of hormonal contraception or IUD	IL_8	24165.22000020479	3576	CXCL8	In	NA	14.560644508673029	Published	Sponge	Luminex (or other bead-based)	Days since LMP
Lieberman-2008	1346	1346_Visit6	6	Follicular	Periovulatory	12	None	Negative	Negative	Negative	Negative	Negative	Negative	Negative	0-5	Positive	Hemastix	20.292950034223136	15.916666666666666	46	Negative	Negative	Negative	NA	White Non-Latina	6.833333333	Eligible	Eligible	Eligible	IL_8	18427.313332434438	3576	CXCL8	In	NA	14.169558123631509	Published	Sponge	Luminex (or other bead-based)	Days since LMP
Lieberman-2008	1353	1353_Visit6	6	Other	Irregular	56	Pills	Negative	Negative	Negative	Negative	Negative	Negative	Negative	0-5	Negative	Hemastix	20.45722108145106	15.454545454545455	1	Negative	Negative	Positive	10	White Non-Latina	4.75	Ineligible - use of hormonal contraception or IUD	Ineligible - use of hormonal contraception or IUD	Ineligible - use of hormonal contraception or IUD	IL_8	9289.195	3576	CXCL8	In	NA	13.18133786298923	Published	Sponge	Luminex (or other bead-based)	Days since LMP
Lieberman-2008	1366	1366_Visit6	6	Luteal	Luteal	19	None	Negative	Negative	Negative	Negative	Negative	Negative	Negative	5+	Positive	Hemastix	19.638603696098563	13.416666666666666	5	Negative	Negative	Negative	NA	Asian Non-Latina	9.076923077	Eligible	Eligible	Eligible	IL_8	4460.21846157626	3576	CXCL8	In	NA	12.122898659765957	Published	Sponge	Luminex (or other bead-based)	Days since LMP
Lieberman-2008	1385	1385_Visit5	5	Follicular	Follicular	7	Pills	Negative	Negative	Negative	Negative	Negative	Negative	Negative	0-5	Negative	Hemastix	18.633812457221083	16.166666666666668	86	Negative	NA	Positive	0	Asian Non-Latina	14.125	Ineligible - use of hormonal contraception or IUD	Ineligible - use of hormonal contraception or IUD	Ineligible - use of hormonal contraception or IUD	IL_8	3688.32	3576	CXCL8	In	NA	11.84874811461196	Published	Sponge	Luminex (or other bead-based)	Days since LMP
Lieberman-2008	1388	1388_Visit5	5	Luteal	Luteal	20	Pills	Negative	Negative	Negative	Negative	Negative	Negative	Negative	0-5	Positive	Hemastix	17.749486652977414	15	4	Negative	Negative	Negative	NA	UK Latina	2.981132076	Ineligible - use of hormonal contraception or IUD	Ineligible - use of hormonal contraception or IUD	Ineligible - use of hormonal contraception or IUD	IL_8	6676.60302005112	3576	CXCL8	In	NA	12.704898547144024	Published	Sponge	Luminex (or other bead-based)	Days since LMP
Lieberman-2008	1389	1389_Visit6	6	Other	Irregular	74	Pills	Negative	Negative	Negative	Negative	Negative	Negative	Negative	0-5	Positive	Hemastix	18.64476386036961	14.083333333333334	120	Negative	Negative	Negative	NA	Black Non-Latina	14.125	Ineligible - use of hormonal contraception or IUD	Ineligible - use of hormonal contraception or IUD	Ineligible - use of hormonal contraception or IUD	IL_8	13509.432499999999	3576	CXCL8	In	NA	13.721679451205501	Published	Sponge	Luminex (or other bead-based)	Days since LMP
Lieberman-2008	1397	1397_Visit5	5	Other	Irregular	33	Pills	Negative	Negative	Negative	Negative	Negative	Negative	Negative	0-5	Positive	Hemastix	19.10198494182067	13.5	2	Negative	Negative	Negative	NA	UK Latina	6.833333333	Ineligible - use of hormonal contraception or IUD	Ineligible - use of hormonal contraception or IUD	Ineligible - use of hormonal contraception or IUD	IL_8	6264.868333027729	3576	CXCL8	In	NA	12.613068473812726	Published	Sponge	Luminex (or other bead-based)	Days since LMP
Lieberman-2008	1403	1403_Visit7	7	Luteal	Luteal	24	Pills	Negative	Negative	Negative	Negative	Negative	Negative	Negative	0-5	Positive	Hemastix	21.048596851471594	15.916666666666666	2	Negative	Negative	Negative	NA	UK Latina	9.076923077	Ineligible - use of hormonal contraception or IUD	Ineligible - use of hormonal contraception or IUD	Ineligible - use of hormonal contraception or IUD	IL_8	6167.133846206109	3576	CXCL8	In	NA	12.590384442338866	Published	Sponge	Luminex (or other bead-based)	Days since LMP
Lieberman-2008	1420	1420_Visit6	6	Other	Irregular	46	Pills	Negative	Negative	Negative	Negative	Negative	Negative	Negative	0-5	Positive	Hemastix	20.876112251882272	17.916666666666668	41	Negative	Negative	Negative	NA	Native Latina	14.125	Ineligible - use of hormonal contraception or IUD	Ineligible - use of hormonal contraception or IUD	Ineligible - use of hormonal contraception or IUD	IL_8	21378.611249999998	3576	CXCL8	In	NA	14.38388051849132	Published	Sponge	Luminex (or other bead-based)	Days since LMP
Lieberman-2008	1435	1435_Visit6	6	Other	Periovulatory	15	None	Negative	Negative	Negative	Negative	Negative	Negative	Negative	0-5	Negative	Hemastix	22.132785763175907	18.5	120	Negative	Negative	Negative	NA	Asian Non-Latina	2.981132076	Eligible	Ineligible - days since LMP outside of allowed windows	Ineligible - days since LMP outside of allowed windows	IL_8	327.29849062404	3576	CXCL8	In	NA	8.354463139012783	Published	Sponge	Luminex (or other bead-based)	Days since LMP
Lieberman-2008	1445	1445_Visit7	7	Luteal	Luteal	24	None	Negative	Negative	Negative	Negative	Negative	Negative	Positive	0-5	Positive	Hemastix	23.359342915811087	16.666666666666668	120	Negative	Negative	Negative	NA	Asian Non-Latina	14.125	Eligible	Eligible	Eligible	IL_8	26571.24375	3576	CXCL8	In	NA	14.697578138802834	Published	Sponge	Luminex (or other bead-based)	Days since LMP
Lieberman-2008	1452	1452_Visit6	6	Other		NA	Pills	Negative	Negative	Negative	Negative	Negative	Negative	Negative	0-5	Positive	Hemastix	22.882956878850102	17.666666666666668	25	Negative	NA	Negative	NA	Asian Latina	5.565217391	Ineligible - no menstrual cycle information	Ineligible - no menstrual cycle information	Ineligible - no menstrual cycle information	IL_8	56535.930431690795	3576	CXCL8	In	NA	15.786880418407934	Published	Sponge	Luminex (or other bead-based)	Days since LMP
Lieberman-2008	1468	1468_Visit6	6	Other	Irregular	158	Pills	Negative	Negative	Negative	Negative	Negative	Negative	Negative	0-5	Positive	Hemastix	19.958932238193018	16	154	Negative	Negative	Positive	1	White Non-Latina	5.565217	Ineligible - use of hormonal contraception or IUD	Ineligible - use of hormonal contraception or IUD	Ineligible - use of hormonal contraception or IUD	IL_8	53472.441457609995	3576	CXCL8	In	NA	15.706507928707428	Published	Sponge	Luminex (or other bead-based)	Days since LMP
Lieberman-2008	1473	1473_Visit5	5	Follicular	Periovulatory	10	Pills	Negative	Negative	Negative	Negative	Negative	Negative	Negative	0-5	Positive	Hemastix	20.733744010951405	17.5	1	Negative	Negative	Positive	3	UK Latina	5.565217391	Ineligible - use of hormonal contraception or IUD	Ineligible - use of hormonal contraception or IUD	Ineligible - use of hormonal contraception or IUD	IL_8	41306.76869339321	3576	CXCL8	In	NA	15.334090586382276	Published	Sponge	Luminex (or other bead-based)	Days since LMP
Lieberman-2008	1474	1474_Visit5	5	Follicular	Follicular	8	None	Negative	Negative	Negative	Negative	Negative	Negative	Negative	0-5	Positive	Hemastix	22.17659137577002	16	61	Negative	Negative	Positive	0	White Non-Latina	9.076923077	Eligible	Eligible	Eligible	IL_8	18708.71846169701	3576	CXCL8	In	NA	14.191423117589595	Published	Sponge	Luminex (or other bead-based)	Days since LMP
Lieberman-2008	1478	1478_Visit4	4	Other	Irregular	54	DMPA	Negative	Negative	Negative	Negative	Negative	Negative	Negative	0-5	Negative	Hemastix	20.89801505817933	18.5	114	Negative	Negative	Negative	0	UK Latina	14.125	Ineligible - use of hormonal contraception or IUD	Ineligible - use of hormonal contraception or IUD	Ineligible - use of hormonal contraception or IUD	IL_8	126225.37874999999	3576	CXCL8	In	NA	16.945642480761673	Published	Sponge	Luminex (or other bead-based)	Days since LMP
Lieberman-2008	1481	1481_Visit6	6	Other	Luteal	27	None	Negative	Negative	Negative	Negative	Negative	Negative	Negative	5+	Negative	Hemastix	22.981519507186857	18	120	Negative	Negative	Negative	NA	Asian Non-Latina	4.181818182	Eligible	Ineligible - days since LMP outside of allowed windows	Ineligible - days since LMP outside of allowed windows	IL_8	13313.654546033398	3576	CXCL8	In	NA	13.700619019300149	Published	Sponge	Luminex (or other bead-based)	Days since LMP
Lieberman-2008	1485	1485_Visit6	6	Follicular	Follicular	6	Pills	Negative	Negative	Negative	Negative	Negative	Negative	Negative	5+	Negative	Hemastix	20.802190280629706	18.083333333333332	49	Negative	Negative	Positive	0	White Non-Latina	9.076923077	Ineligible - use of hormonal contraception or IUD	Ineligible - use of hormonal contraception or IUD	Ineligible - use of hormonal contraception or IUD	IL_8	8273.07076930088	3576	CXCL8	In	NA	13.014207207934135	Published	Sponge	Luminex (or other bead-based)	Days since LMP
Lieberman-2008	1487	1487_Visit6	6	Other		NA	None	NA	NA	NA	NA	NA	NA	NA	NA	Positive	Hemastix	NA	NA	NA	NA	NA	NA	NA		14.125	Ineligible - no menstrual cycle information	Ineligible - no menstrual cycle information	Ineligible - no menstrual cycle information	IL_8	2237.25875	3576	CXCL8	In	NA	11.127516405499959	Published	Sponge	Luminex (or other bead-based)	Days since LMP
Lieberman-2008	1490	1490_Visit6	6	Follicular	Follicular	7	Pills	Negative	Negative	Negative	Negative	Negative	Negative	Negative	0-5	Positive	Hemastix	20.484599589322382	16.833333333333332	14	Negative	Negative	Negative	NA	UK Latina	9.076923077	Ineligible - use of hormonal contraception or IUD	Ineligible - use of hormonal contraception or IUD	Ineligible - use of hormonal contraception or IUD	IL_8	40803.492308038105	3576	CXCL8	In	NA	15.316405015076366	Published	Sponge	Luminex (or other bead-based)	Days since LMP
[truncated: 170 more rows]
