# Supplementary material for: Changes in concentrations of cervicovaginal immune mediators across the menstrual cycle: a systematic review and meta-analysis of individual patient data
Source: BMC Med. 2022 Oct 5;20:353. doi: 10.1186/s12916-022-02532-9 (PMC9533580; doi:10.1186/s12916-022-02532-9)
Supplement: Supplementary file 3 — Additional file 3. Code and data. IPD from co-authors who agreed to share it, results of all analyses presented in the paper, and R code files necessary to reproduce the analysis and figures. [file 12916_2022_2532_MOESM3_ESM.zip › MenstrualCycleMetaanalysis/data/data_complete/01_study/Makinde-2018.csv]

StudyName	Ptid	Visit	SampleId	Phase	TheirPhase	HormonalContraception	EligibilityTheirPhase	EligibilityPrimary	EligibilitySecondary	Assay	Concentration	EntrezId	OfficialSymbol	Detectable	LowerLOD	Log2Concentration	SampleType	AssayMethod	Published	OurPhasingMethod
Makinde-2018	CAS019	V1	Ptid-CAS019_Visit-V1	Follicular	Follicular	Pills	Eligible	Ineligible - use of hormonal contraception or IUD	Ineligible - use of hormonal contraception or IUD	IL-6	2	3569	IL6	Below	NA	1	Menstrual cup	Luminex (or other bead-based)	Published	Days since LMP - their phase
Makinde-2018	CAS020	V1	Ptid-CAS020_Visit-V1	Follicular	Follicular	Pills	Eligible	Ineligible - use of hormonal contraception or IUD	Ineligible - use of hormonal contraception or IUD	IL-6	2	3569	IL6	Below	NA	1	Menstrual cup	Luminex (or other bead-based)	Published	Days since LMP - their phase
Makinde-2018	CAS021	V1	Ptid-CAS021_Visit-V1	Follicular	Follicular	Pills	Eligible	Ineligible - use of hormonal contraception or IUD	Ineligible - use of hormonal contraception or IUD	IL-6	41.333333333333336	3569	IL6	In	NA	5.369233809665719	Menstrual cup	Luminex (or other bead-based)	Published	Days since LMP - their phase
Makinde-2018	CAS022	V1	Ptid-CAS022_Visit-V1	Follicular	Follicular	None	Eligible	Eligible	Eligible	IL-6	439.99999999999994	3569	IL6	In	NA	8.78135971352466	Menstrual cup	Luminex (or other bead-based)	Published	Days since LMP - their phase
Makinde-2018	CAS023	V1	Ptid-CAS023_Visit-V1	Follicular	Follicular	None	Eligible	Eligible	Eligible	IL-6	620	3569	IL6	In	NA	9.276124405274238	Menstrual cup	Luminex (or other bead-based)	Published	Days since LMP - their phase
Makinde-2018	CAS025	V1	Ptid-CAS025_Visit-V1	Follicular	Follicular	None	Eligible	Eligible	Eligible	IL-6	376.66666666666663	3569	IL6	In	NA	8.557144556581394	Menstrual cup	Luminex (or other bead-based)	Published	Days since LMP - their phase
Makinde-2018	CAS026	V1	Ptid-CAS026_Visit-V1	Follicular	Follicular	None	Eligible	Eligible	Eligible	IL-6	3.0000000000000004	3569	IL6	In	NA	1.5849625007211563	Menstrual cup	Luminex (or other bead-based)	Published	Days since LMP - their phase
Makinde-2018	CAS027	V1	Ptid-CAS027_Visit-V1	Follicular	Follicular	None	Eligible	Eligible	Eligible	IL-6	520	3569	IL6	In	NA	9.022367813028454	Menstrual cup	Luminex (or other bead-based)	Published	Days since LMP - their phase
Makinde-2018	CAS028	V1	Ptid-CAS028_Visit-V1	Follicular	Follicular	Pills	Eligible	Ineligible - use of hormonal contraception or IUD	Ineligible - use of hormonal contraception or IUD	IL-6	2300.0000000000005	3569	IL6	In	NA	11.167418145831737	Menstrual cup	Luminex (or other bead-based)	Published	Days since LMP - their phase
Makinde-2018	CAS030	V1	Ptid-CAS030_Visit-V1	Follicular	Follicular	Transdermal	Eligible	Ineligible - use of hormonal contraception or IUD	Ineligible - use of hormonal contraception or IUD	IL-6	326.6666666666667	3569	IL6	In	NA	8.351675438281415	Menstrual cup	Luminex (or other bead-based)	Published	Days since LMP - their phase
Makinde-2018	CAS031	V1	Ptid-CAS031_Visit-V1	Follicular	Follicular	None	Eligible	Eligible	Eligible	IL-6	270	3569	IL6	In	NA	8.076815597050832	Menstrual cup	Luminex (or other bead-based)	Published	Days since LMP - their phase
Makinde-2018	CAS019	V2	Ptid-CAS019_Visit-V2	Periovulatory	Periovulatory	Pills	Eligible	Ineligible - use of hormonal contraception or IUD	Ineligible - use of hormonal contraception or IUD	IL-6	2	3569	IL6	Below	NA	1	Menstrual cup	Luminex (or other bead-based)	Published	Days since LMP - their phase
Makinde-2018	CAS020	V2	Ptid-CAS020_Visit-V2	Periovulatory	Periovulatory	Pills	Eligible	Ineligible - use of hormonal contraception or IUD	Ineligible - use of hormonal contraception or IUD	IL-6	28	3569	IL6	In	NA	4.807354922057604	Menstrual cup	Luminex (or other bead-based)	Published	Days since LMP - their phase
Makinde-2018	CAS021	V2	Ptid-CAS021_Visit-V2	Periovulatory	Periovulatory	Pills	Eligible	Ineligible - use of hormonal contraception or IUD	Ineligible - use of hormonal contraception or IUD	IL-6	270	3569	IL6	In	NA	8.076815597050832	Menstrual cup	Luminex (or other bead-based)	Published	Days since LMP - their phase
Makinde-2018	CAS022	V2	Ptid-CAS022_Visit-V2	Periovulatory	Periovulatory	None	Eligible	Ineligible - days since LMP outside of allowed windows	Ineligible - days since LMP outside of allowed windows	IL-6	31.333333333333332	3569	IL6	In	NA	4.9696263509564815	Menstrual cup	Luminex (or other bead-based)	Published	Days since LMP - their phase
Makinde-2018	CAS023	V2	Ptid-CAS023_Visit-V2	Periovulatory	Periovulatory	None	Eligible	Ineligible - days since LMP outside of allowed windows	Ineligible - days since LMP outside of allowed windows	IL-6	576.6666666666666	3569	IL6	In	NA	9.171593821802931	Menstrual cup	Luminex (or other bead-based)	Published	Days since LMP - their phase
Makinde-2018	CAS024	V2	Ptid-CAS024_Visit-V2	Periovulatory	Periovulatory	None	Eligible	Ineligible - days since LMP outside of allowed windows	Ineligible - days since LMP outside of allowed windows	IL-6	229.99999999999997	3569	IL6	In	NA	7.845490050944375	Menstrual cup	Luminex (or other bead-based)	Published	Days since LMP - their phase
Makinde-2018	CAS026	V2	Ptid-CAS026_Visit-V2	Periovulatory	Periovulatory	None	Eligible	Ineligible - days since LMP outside of allowed windows	Ineligible - days since LMP outside of allowed windows	IL-6	3.0000000000000004	3569	IL6	In	NA	1.5849625007211563	Menstrual cup	Luminex (or other bead-based)	Published	Days since LMP - their phase
Makinde-2018	CAS027	V2	Ptid-CAS027_Visit-V2	Periovulatory	Periovulatory	None	Eligible	Ineligible - days since LMP outside of allowed windows	Ineligible - days since LMP outside of allowed windows	IL-6	1843.3333333333335	3569	IL6	In	NA	10.848101264400913	Menstrual cup	Luminex (or other bead-based)	Published	Days since LMP - their phase
Makinde-2018	CAS028	V2	Ptid-CAS028_Visit-V2	Periovulatory	Periovulatory	Pills	Eligible	Ineligible - use of hormonal contraception or IUD	Ineligible - use of hormonal contraception or IUD	IL-6	1653.3333333333333	3569	IL6	In	NA	10.69116190455308	Menstrual cup	Luminex (or other bead-based)	Published	Days since LMP - their phase
Makinde-2018	CAS030	V2	Ptid-CAS030_Visit-V2	Periovulatory	Periovulatory	Transdermal	Eligible	Ineligible - use of hormonal contraception or IUD	Ineligible - use of hormonal contraception or IUD	IL-6	143.33333333333334	3569	IL6	In	NA	7.1632303488683045	Menstrual cup	Luminex (or other bead-based)	Published	Days since LMP - their phase
Makinde-2018	CAS031	V2	Ptid-CAS031_Visit-V2	Periovulatory	Periovulatory	None	Eligible	Ineligible - days since LMP outside of allowed windows	Ineligible - days since LMP outside of allowed windows	IL-6	81	3569	IL6	In	NA	6.339850002884624	Menstrual cup	Luminex (or other bead-based)	Published	Days since LMP - their phase
Makinde-2018	CAS020	V3	Ptid-CAS020_Visit-V3	Luteal	Luteal	Pills	Eligible	Ineligible - use of hormonal contraception or IUD	Ineligible - use of hormonal contraception or IUD	IL-6	2	3569	IL6	Below	NA	1	Menstrual cup	Luminex (or other bead-based)	Published	Days since LMP - their phase
Makinde-2018	CAS021	V3	Ptid-CAS021_Visit-V3	Luteal	Luteal	Pills	Eligible	Ineligible - use of hormonal contraception or IUD	Ineligible - use of hormonal contraception or IUD	IL-6	346.6666666666667	3569	IL6	In	NA	8.437405312307298	Menstrual cup	Luminex (or other bead-based)	Published	Days since LMP - their phase
Makinde-2018	CAS022	V3	Ptid-CAS022_Visit-V3	Luteal	Luteal	None	Eligible	Eligible	Eligible	IL-6	34.66666666666667	3569	IL6	In	NA	5.1154772174199366	Menstrual cup	Luminex (or other bead-based)	Published	Days since LMP - their phase
Makinde-2018	CAS023	V3	Ptid-CAS023_Visit-V3	Luteal	Luteal	None	Eligible	Eligible	Eligible	IL-6	343.3333333333333	3569	IL6	In	NA	8.423466121349424	Menstrual cup	Luminex (or other bead-based)	Published	Days since LMP - their phase
Makinde-2018	CAS024	V3	Ptid-CAS024_Visit-V3	Luteal	Luteal	None	Eligible	Eligible	Eligible	IL-6	930	3569	IL6	In	NA	9.861086905995395	Menstrual cup	Luminex (or other bead-based)	Published	Days since LMP - their phase
Makinde-2018	CAS025	V3	Ptid-CAS025_Visit-V3	Luteal	Luteal	None	Eligible	Eligible	Eligible	IL-6	32	3569	IL6	In	NA	5	Menstrual cup	Luminex (or other bead-based)	Published	Days since LMP - their phase
Makinde-2018	CAS026	V3	Ptid-CAS026_Visit-V3	Luteal	Luteal	None	Eligible	Eligible	Eligible	IL-6	3.0000000000000004	3569	IL6	In	NA	1.5849625007211563	Menstrual cup	Luminex (or other bead-based)	Published	Days since LMP - their phase
Makinde-2018	CAS027	V3	Ptid-CAS027_Visit-V3	Luteal	Luteal	None	Eligible	Eligible	Eligible	IL-6	190.00000000000003	3569	IL6	In	NA	7.569855608330948	Menstrual cup	Luminex (or other bead-based)	Published	Days since LMP - their phase
Makinde-2018	CAS028	V3	Ptid-CAS028_Visit-V3	Luteal	Luteal	Pills	Eligible	Ineligible - use of hormonal contraception or IUD	Ineligible - use of hormonal contraception or IUD	IL-6	2083.3333333333335	3569	IL6	In	NA	11.024677973715656	Menstrual cup	Luminex (or other bead-based)	Published	Days since LMP - their phase
Makinde-2018	CAS030	V3	Ptid-CAS030_Visit-V3	Luteal	Luteal	Transdermal	Eligible	Ineligible - use of hormonal contraception or IUD	Ineligible - use of hormonal contraception or IUD	IL-6	32	3569	IL6	In	NA	5	Menstrual cup	Luminex (or other bead-based)	Published	Days since LMP - their phase
Makinde-2018	CAS031	V3	Ptid-CAS031_Visit-V3	Luteal	Luteal	None	Eligible	Eligible	Eligible	IL-6	32	3569	IL6	In	NA	5	Menstrual cup	Luminex (or other bead-based)	Published	Days since LMP - their phase
Makinde-2018	CAS019	V1	Ptid-CAS019_Visit-V1	Follicular	Follicular	Pills	Eligible	Ineligible - use of hormonal contraception or IUD	Ineligible - use of hormonal contraception or IUD	IL-1α	803.3333333333334	3552	IL1A	In	NA	9.649854930396168	Menstrual cup	Luminex (or other bead-based)	Published	Days since LMP - their phase
Makinde-2018	CAS020	V1	Ptid-CAS020_Visit-V1	Follicular	Follicular	Pills	Eligible	Ineligible - use of hormonal contraception or IUD	Ineligible - use of hormonal contraception or IUD	IL-1α	1540	3552	IL1A	In	NA	10.588714635582264	Menstrual cup	Luminex (or other bead-based)	Published	Days since LMP - their phase
Makinde-2018	CAS021	V1	Ptid-CAS021_Visit-V1	Follicular	Follicular	Pills	Eligible	Ineligible - use of hormonal contraception or IUD	Ineligible - use of hormonal contraception or IUD	IL-1α	1270	3552	IL1A	In	NA	10.310612781659529	Menstrual cup	Luminex (or other bead-based)	Published	Days since LMP - their phase
Makinde-2018	CAS022	V1	Ptid-CAS022_Visit-V1	Follicular	Follicular	None	Eligible	Eligible	Eligible	IL-1α	1023.3333333333335	3552	IL1A	In	NA	9.999060439536386	Menstrual cup	Luminex (or other bead-based)	Published	Days since LMP - their phase
Makinde-2018	CAS023	V1	Ptid-CAS023_Visit-V1	Follicular	Follicular	None	Eligible	Eligible	Eligible	IL-1α	1426.6666666666665	3552	IL1A	In	NA	10.478432580567352	Menstrual cup	Luminex (or other bead-based)	Published	Days since LMP - their phase
Makinde-2018	CAS024	V1	Ptid-CAS024_Visit-V1	Follicular	Follicular	None	Eligible	Eligible	Eligible	IL-1α	556.6666666666666	3552	IL1A	In	NA	9.120669886640258	Menstrual cup	Luminex (or other bead-based)	Published	Days since LMP - their phase
Makinde-2018	CAS025	V1	Ptid-CAS025_Visit-V1	Follicular	Follicular	None	Eligible	Eligible	Eligible	IL-1α	963.3333333333333	3552	IL1A	In	NA	9.911891276666886	Menstrual cup	Luminex (or other bead-based)	Published	Days since LMP - their phase
Makinde-2018	CAS026	V1	Ptid-CAS026_Visit-V1	Follicular	Follicular	None	Eligible	Eligible	Eligible	IL-1α	716.6666666666666	3552	IL1A	In	NA	9.485158443755667	Menstrual cup	Luminex (or other bead-based)	Published	Days since LMP - their phase
Makinde-2018	CAS027	V1	Ptid-CAS027_Visit-V1	Follicular	Follicular	None	Eligible	Eligible	Eligible	IL-1α	1786.6666666666667	3552	IL1A	In	NA	10.80305478462398	Menstrual cup	Luminex (or other bead-based)	Published	Days since LMP - their phase
Makinde-2018	CAS028	V1	Ptid-CAS028_Visit-V1	Follicular	Follicular	Pills	Eligible	Ineligible - use of hormonal contraception or IUD	Ineligible - use of hormonal contraception or IUD	IL-1α	11943.333333333334	3552	IL1A	In	NA	13.543917922376943	Menstrual cup	Luminex (or other bead-based)	Published	Days since LMP - their phase
Makinde-2018	CAS030	V1	Ptid-CAS030_Visit-V1	Follicular	Follicular	Transdermal	Eligible	Ineligible - use of hormonal contraception or IUD	Ineligible - use of hormonal contraception or IUD	IL-1α	936.6666666666666	3552	IL1A	In	NA	9.871391914387132	Menstrual cup	Luminex (or other bead-based)	Published	Days since LMP - their phase
Makinde-2018	CAS031	V1	Ptid-CAS031_Visit-V1	Follicular	Follicular	None	Eligible	Eligible	Eligible	IL-1α	596.6666666666666	3552	IL1A	In	NA	9.220781371430462	Menstrual cup	Luminex (or other bead-based)	Published	Days since LMP - their phase
Makinde-2018	CAS019	V2	Ptid-CAS019_Visit-V2	Periovulatory	Periovulatory	Pills	Eligible	Ineligible - use of hormonal contraception or IUD	Ineligible - use of hormonal contraception or IUD	IL-1α	809.9999999999999	3552	IL1A	In	NA	9.661778097771986	Menstrual cup	Luminex (or other bead-based)	Published	Days since LMP - their phase
Makinde-2018	CAS020	V2	Ptid-CAS020_Visit-V2	Periovulatory	Periovulatory	Pills	Eligible	Ineligible - use of hormonal contraception or IUD	Ineligible - use of hormonal contraception or IUD	IL-1α	1220	3552	IL1A	In	NA	10.252665432450248	Menstrual cup	Luminex (or other bead-based)	Published	Days since LMP - their phase
Makinde-2018	CAS021	V2	Ptid-CAS021_Visit-V2	Periovulatory	Periovulatory	Pills	Eligible	Ineligible - use of hormonal contraception or IUD	Ineligible - use of hormonal contraception or IUD	IL-1α	526.6666666666667	3552	IL1A	In	NA	9.04074634234331	Menstrual cup	Luminex (or other bead-based)	Published	Days since LMP - their phase
Makinde-2018	CAS022	V2	Ptid-CAS022_Visit-V2	Periovulatory	Periovulatory	None	Eligible	Ineligible - days since LMP outside of allowed windows	Ineligible - days since LMP outside of allowed windows	IL-1α	440	3552	IL1A	In	NA	8.78135971352466	Menstrual cup	Luminex (or other bead-based)	Published	Days since LMP - their phase
Makinde-2018	CAS023	V2	Ptid-CAS023_Visit-V2	Periovulatory	Periovulatory	None	Eligible	Ineligible - days since LMP outside of allowed windows	Ineligible - days since LMP outside of allowed windows	IL-1α	463.33333333333337	3552	IL1A	In	NA	8.855906666889714	Menstrual cup	Luminex (or other bead-based)	Published	Days since LMP - their phase
Makinde-2018	CAS024	V2	Ptid-CAS024_Visit-V2	Periovulatory	Periovulatory	None	Eligible	Ineligible - days since LMP outside of allowed windows	Ineligible - days since LMP outside of allowed windows	IL-1α	900	3552	IL1A	In	NA	9.813781191217037	Menstrual cup	Luminex (or other bead-based)	Published	Days since LMP - their phase
Makinde-2018	CAS025	V2	Ptid-CAS025_Visit-V2	Periovulatory	Periovulatory	None	Eligible	Ineligible - days since LMP outside of allowed windows	Ineligible - days since LMP outside of allowed windows	IL-1α	2706.6666666666665	3552	IL1A	In	NA	11.402301511351382	Menstrual cup	Luminex (or other bead-based)	Published	Days since LMP - their phase
Makinde-2018	CAS026	V2	Ptid-CAS026_Visit-V2	Periovulatory	Periovulatory	None	Eligible	Ineligible - days since LMP outside of allowed windows	Ineligible - days since LMP outside of allowed windows	IL-1α	176.66666666666666	3552	IL1A	In	NA	7.464886048729405	Menstrual cup	Luminex (or other bead-based)	Published	Days since LMP - their phase
Makinde-2018	CAS027	V2	Ptid-CAS027_Visit-V2	Periovulatory	Periovulatory	None	Eligible	Ineligible - days since LMP outside of allowed windows	Ineligible - days since LMP outside of allowed windows	IL-1α	1400	3552	IL1A	In	NA	10.451211111832329	Menstrual cup	Luminex (or other bead-based)	Published	Days since LMP - their phase
Makinde-2018	CAS028	V2	Ptid-CAS028_Visit-V2	Periovulatory	Periovulatory	Pills	Eligible	Ineligible - use of hormonal contraception or IUD	Ineligible - use of hormonal contraception or IUD	IL-1α	2310	3552	IL1A	In	NA	11.17367713630342	Menstrual cup	Luminex (or other bead-based)	Published	Days since LMP - their phase
Makinde-2018	CAS030	V2	Ptid-CAS030_Visit-V2	Periovulatory	Periovulatory	Transdermal	Eligible	Ineligible - use of hormonal contraception or IUD	Ineligible - use of hormonal contraception or IUD	IL-1α	743.3333333333333	3552	IL1A	In	NA	9.53786549408651	Menstrual cup	Luminex (or other bead-based)	Published	Days since LMP - their phase
Makinde-2018	CAS031	V2	Ptid-CAS031_Visit-V2	Periovulatory	Periovulatory	None	Eligible	Ineligible - days since LMP outside of allowed windows	Ineligible - days since LMP outside of allowed windows	IL-1α	276.6666666666667	3552	IL1A	In	NA	8.112005025513131	Menstrual cup	Luminex (or other bead-based)	Published	Days since LMP - their phase
Makinde-2018	CAS020	V3	Ptid-CAS020_Visit-V3	Luteal	Luteal	Pills	Eligible	Ineligible - use of hormonal contraception or IUD	Ineligible - use of hormonal contraception or IUD	IL-1α	2329.9999999999995	3552	IL1A	In	NA	11.186114239541642	Menstrual cup	Luminex (or other bead-based)	Published	Days since LMP - their phase
Makinde-2018	CAS021	V3	Ptid-CAS021_Visit-V3	Luteal	Luteal	Pills	Eligible	Ineligible - use of hormonal contraception or IUD	Ineligible - use of hormonal contraception or IUD	IL-1α	403.3333333333333	3552	IL1A	In	NA	8.6558288314408	Menstrual cup	Luminex (or other bead-based)	Published	Days since LMP - their phase
Makinde-2018	CAS022	V3	Ptid-CAS022_Visit-V3	Luteal	Luteal	None	Eligible	Eligible	Eligible	IL-1α	633.3333333333333	3552	IL1A	In	NA	9.306821202497154	Menstrual cup	Luminex (or other bead-based)	Published	Days since LMP - their phase
Makinde-2018	CAS023	V3	Ptid-CAS023_Visit-V3	Luteal	Luteal	None	Eligible	Eligible	Eligible	IL-1α	653.3333333333334	3552	IL1A	In	NA	9.351675438281415	Menstrual cup	Luminex (or other bead-based)	Published	Days since LMP - their phase
Makinde-2018	CAS024	V3	Ptid-CAS024_Visit-V3	Luteal	Luteal	None	Eligible	Eligible	Eligible	IL-1α	830.0000000000001	3552	IL1A	In	NA	9.696967526234287	Menstrual cup	Luminex (or other bead-based)	Published	Days since LMP - their phase
Makinde-2018	CAS025	V3	Ptid-CAS025_Visit-V3	Luteal	Luteal	None	Eligible	Eligible	Eligible	IL-1α	1230.0000000000002	3552	IL1A	In	NA	10.264442600226603	Menstrual cup	Luminex (or other bead-based)	Published	Days since LMP - their phase
Makinde-2018	CAS026	V3	Ptid-CAS026_Visit-V3	Luteal	Luteal	None	Eligible	Eligible	Eligible	IL-1α	110	3552	IL1A	In	NA	6.78135971352466	Menstrual cup	Luminex (or other bead-based)	Published	Days since LMP - their phase
Makinde-2018	CAS027	V3	Ptid-CAS027_Visit-V3	Luteal	Luteal	None	Eligible	Eligible	Eligible	IL-1α	1526.6666666666665	3552	IL1A	In	NA	10.57616938226315	Menstrual cup	Luminex (or other bead-based)	Published	Days since LMP - their phase
Makinde-2018	CAS028	V3	Ptid-CAS028_Visit-V3	Luteal	Luteal	Pills	Eligible	Ineligible - use of hormonal contraception or IUD	Ineligible - use of hormonal contraception or IUD	IL-1α	1236.6666666666665	3552	IL1A	In	NA	10.27224097078701	Menstrual cup	Luminex (or other bead-based)	Published	Days since LMP - their phase
Makinde-2018	CAS030	V3	Ptid-CAS030_Visit-V3	Luteal	Luteal	Transdermal	Eligible	Ineligible - use of hormonal contraception or IUD	Ineligible - use of hormonal contraception or IUD	IL-1α	1700	3552	IL1A	In	NA	10.731319031025064	Menstrual cup	Luminex (or other bead-based)	Published	Days since LMP - their phase
Makinde-2018	CAS031	V3	Ptid-CAS031_Visit-V3	Luteal	Luteal	None	Eligible	Eligible	Eligible	IL-1α	570	3552	IL1A	In	NA	9.154818109052105	Menstrual cup	Luminex (or other bead-based)	Published	Days since LMP - their phase
Makinde-2018	CAS019	V1	Ptid-CAS019_Visit-V1	Follicular	Follicular	Pills	Eligible	Ineligible - use of hormonal contraception or IUD	Ineligible - use of hormonal contraception or IUD	IL-1β	40	3553	IL1B	In	NA	5.321928094887363	Menstrual cup	Luminex (or other bead-based)	Published	Days since LMP - their phase
Makinde-2018	CAS020	V1	Ptid-CAS020_Visit-V1	Follicular	Follicular	Pills	Eligible	Ineligible - use of hormonal contraception or IUD	Ineligible - use of hormonal contraception or IUD	IL-1β	123.33333333333334	3553	IL1B	In	NA	6.946418959795156	Menstrual cup	Luminex (or other bead-based)	Published	Days since LMP - their phase
Makinde-2018	CAS021	V1	Ptid-CAS021_Visit-V1	Follicular	Follicular	Pills	Eligible	Ineligible - use of hormonal contraception or IUD	Ineligible - use of hormonal contraception or IUD	IL-1β	323.3333333333333	3553	IL1B	In	NA	8.336878436353334	Menstrual cup	Luminex (or other bead-based)	Published	Days since LMP - their phase
Makinde-2018	CAS022	V1	Ptid-CAS022_Visit-V1	Follicular	Follicular	None	Eligible	Eligible	Eligible	IL-1β	303.3333333333333	3553	IL1B	In	NA	8.244760234364902	Menstrual cup	Luminex (or other bead-based)	Published	Days since LMP - their phase
Makinde-2018	CAS023	V1	Ptid-CAS023_Visit-V1	Follicular	Follicular	None	Eligible	Eligible	Eligible	IL-1β	243.33333333333331	3553	IL1B	In	NA	7.926790153046223	Menstrual cup	Luminex (or other bead-based)	Published	Days since LMP - their phase
Makinde-2018	CAS024	V1	Ptid-CAS024_Visit-V1	Follicular	Follicular	None	Eligible	Eligible	Eligible	IL-1β	416.6666666666667	3553	IL1B	In	NA	8.702749878828293	Menstrual cup	Luminex (or other bead-based)	Published	Days since LMP - their phase
Makinde-2018	CAS025	V1	Ptid-CAS025_Visit-V1	Follicular	Follicular	None	Eligible	Eligible	Eligible	IL-1β	216.66666666666669	3553	IL1B	In	NA	7.759333407194661	Menstrual cup	Luminex (or other bead-based)	Published	Days since LMP - their phase
Makinde-2018	CAS026	V1	Ptid-CAS026_Visit-V1	Follicular	Follicular	None	Eligible	Eligible	Eligible	IL-1β	246.66666666666669	3553	IL1B	In	NA	7.946418959795156	Menstrual cup	Luminex (or other bead-based)	Published	Days since LMP - their phase
Makinde-2018	CAS027	V1	Ptid-CAS027_Visit-V1	Follicular	Follicular	None	Eligible	Eligible	Eligible	IL-1β	3300.0000000000005	3553	IL1B	In	NA	11.688250309133178	Menstrual cup	Luminex (or other bead-based)	Published	Days since LMP - their phase
Makinde-2018	CAS028	V1	Ptid-CAS028_Visit-V1	Follicular	Follicular	Pills	Eligible	Ineligible - use of hormonal contraception or IUD	Ineligible - use of hormonal contraception or IUD	IL-1β	2950.0000000000005	3553	IL1B	In	NA	11.526499239136566	Menstrual cup	Luminex (or other bead-based)	Published	Days since LMP - their phase
Makinde-2018	CAS030	V1	Ptid-CAS030_Visit-V1	Follicular	Follicular	Transdermal	Eligible	Ineligible - use of hormonal contraception or IUD	Ineligible - use of hormonal contraception or IUD	IL-1β	506.6666666666667	3553	IL1B	In	NA	8.98489310760979	Menstrual cup	Luminex (or other bead-based)	Published	Days since LMP - their phase
Makinde-2018	CAS031	V1	Ptid-CAS031_Visit-V1	Follicular	Follicular	None	Eligible	Eligible	Eligible	IL-1β	556.6666666666666	3553	IL1B	In	NA	9.120669886640258	Menstrual cup	Luminex (or other bead-based)	Published	Days since LMP - their phase
Makinde-2018	CAS019	V2	Ptid-CAS019_Visit-V2	Periovulatory	Periovulatory	Pills	Eligible	Ineligible - use of hormonal contraception or IUD	Ineligible - use of hormonal contraception or IUD	IL-1β	20	3553	IL1B	In	NA	4.321928094887363	Menstrual cup	Luminex (or other bead-based)	Published	Days since LMP - their phase
Makinde-2018	CAS020	V2	Ptid-CAS020_Visit-V2	Periovulatory	Periovulatory	Pills	Eligible	Ineligible - use of hormonal contraception or IUD	Ineligible - use of hormonal contraception or IUD	IL-1β	20	3553	IL1B	In	NA	4.321928094887363	Menstrual cup	Luminex (or other bead-based)	Published	Days since LMP - their phase
Makinde-2018	CAS021	V2	Ptid-CAS021_Visit-V2	Periovulatory	Periovulatory	Pills	Eligible	Ineligible - use of hormonal contraception or IUD	Ineligible - use of hormonal contraception or IUD	IL-1β	136.66666666666669	3553	IL1B	In	NA	7.09451759878429	Menstrual cup	Luminex (or other bead-based)	Published	Days since LMP - their phase
Makinde-2018	CAS022	V2	Ptid-CAS022_Visit-V2	Periovulatory	Periovulatory	None	Eligible	Ineligible - days since LMP outside of allowed windows	Ineligible - days since LMP outside of allowed windows	IL-1β	35	3553	IL1B	In	NA	5.129283016944966	Menstrual cup	Luminex (or other bead-based)	Published	Days since LMP - their phase
Makinde-2018	CAS023	V2	Ptid-CAS023_Visit-V2	Periovulatory	Periovulatory	None	Eligible	Ineligible - days since LMP outside of allowed windows	Ineligible - days since LMP outside of allowed windows	IL-1β	250	3553	IL1B	In	NA	7.965784284662087	Menstrual cup	Luminex (or other bead-based)	Published	Days since LMP - their phase
Makinde-2018	CAS024	V2	Ptid-CAS024_Visit-V2	Periovulatory	Periovulatory	None	Eligible	Ineligible - days since LMP outside of allowed windows	Ineligible - days since LMP outside of allowed windows	IL-1β	296.66666666666663	3553	IL1B	In	NA	8.212699025132604	Menstrual cup	Luminex (or other bead-based)	Published	Days since LMP - their phase
Makinde-2018	CAS025	V2	Ptid-CAS025_Visit-V2	Periovulatory	Periovulatory	None	Eligible	Ineligible - days since LMP outside of allowed windows	Ineligible - days since LMP outside of allowed windows	IL-1β	170	3553	IL1B	In	NA	7.409390936137702	Menstrual cup	Luminex (or other bead-based)	Published	Days since LMP - their phase
Makinde-2018	CAS026	V2	Ptid-CAS026_Visit-V2	Periovulatory	Periovulatory	None	Eligible	Ineligible - days since LMP outside of allowed windows	Ineligible - days since LMP outside of allowed windows	IL-1β	50.00000000000001	3553	IL1B	In	NA	5.643856189774725	Menstrual cup	Luminex (or other bead-based)	Published	Days since LMP - their phase
Makinde-2018	CAS027	V2	Ptid-CAS027_Visit-V2	Periovulatory	Periovulatory	None	Eligible	Ineligible - days since LMP outside of allowed windows	Ineligible - days since LMP outside of allowed windows	IL-1β	1565	3553	IL1B	In	NA	10.61194694181998	Menstrual cup	Luminex (or other bead-based)	Published	Days since LMP - their phase
Makinde-2018	CAS028	V2	Ptid-CAS028_Visit-V2	Periovulatory	Periovulatory	Pills	Eligible	Ineligible - use of hormonal contraception or IUD	Ineligible - use of hormonal contraception or IUD	IL-1β	2360	3553	IL1B	In	NA	11.204571144249204	Menstrual cup	Luminex (or other bead-based)	Published	Days since LMP - their phase
Makinde-2018	CAS030	V2	Ptid-CAS030_Visit-V2	Periovulatory	Periovulatory	Transdermal	Eligible	Ineligible - use of hormonal contraception or IUD	Ineligible - use of hormonal contraception or IUD	IL-1β	153.33333333333331	3553	IL1B	In	NA	7.260527550223219	Menstrual cup	Luminex (or other bead-based)	Published	Days since LMP - their phase
Makinde-2018	CAS031	V2	Ptid-CAS031_Visit-V2	Periovulatory	Periovulatory	None	Eligible	Ineligible - days since LMP outside of allowed windows	Ineligible - days since LMP outside of allowed windows	IL-1β	70	3553	IL1B	In	NA	6.129283016944966	Menstrual cup	Luminex (or other bead-based)	Published	Days since LMP - their phase
Makinde-2018	CAS020	V3	Ptid-CAS020_Visit-V3	Luteal	Luteal	Pills	Eligible	Ineligible - use of hormonal contraception or IUD	Ineligible - use of hormonal contraception or IUD	IL-1β	70	3553	IL1B	In	NA	6.129283016944966	Menstrual cup	Luminex (or other bead-based)	Published	Days since LMP - their phase
Makinde-2018	CAS021	V3	Ptid-CAS021_Visit-V3	Luteal	Luteal	Pills	Eligible	Ineligible - use of hormonal contraception or IUD	Ineligible - use of hormonal contraception or IUD	IL-1β	70	3553	IL1B	In	NA	6.129283016944966	Menstrual cup	Luminex (or other bead-based)	Published	Days since LMP - their phase
Makinde-2018	CAS022	V3	Ptid-CAS022_Visit-V3	Luteal	Luteal	None	Eligible	Eligible	Eligible	IL-1β	20	3553	IL1B	In	NA	4.321928094887363	Menstrual cup	Luminex (or other bead-based)	Published	Days since LMP - their phase
Makinde-2018	CAS023	V3	Ptid-CAS023_Visit-V3	Luteal	Luteal	None	Eligible	Eligible	Eligible	IL-1β	116.66666666666666	3553	IL1B	In	NA	6.866248611111173	Menstrual cup	Luminex (or other bead-based)	Published	Days since LMP - their phase
Makinde-2018	CAS024	V3	Ptid-CAS024_Visit-V3	Luteal	Luteal	None	Eligible	Eligible	Eligible	IL-1β	680	3553	IL1B	In	NA	9.409390936137703	Menstrual cup	Luminex (or other bead-based)	Published	Days since LMP - their phase
Makinde-2018	CAS025	V3	Ptid-CAS025_Visit-V3	Luteal	Luteal	None	Eligible	Eligible	Eligible	IL-1β	229.99999999999997	3553	IL1B	In	NA	7.845490050944375	Menstrual cup	Luminex (or other bead-based)	Published	Days since LMP - their phase
Makinde-2018	CAS026	V3	Ptid-CAS026_Visit-V3	Luteal	Luteal	None	Eligible	Eligible	Eligible	IL-1β	6.999999999999999	3553	IL1B	In	NA	2.8073549220576037	Menstrual cup	Luminex (or other bead-based)	Published	Days since LMP - their phase
Makinde-2018	CAS027	V3	Ptid-CAS027_Visit-V3	Luteal	Luteal	None	Eligible	Eligible	Eligible	IL-1β	1470	3553	IL1B	In	NA	10.521600439723727	Menstrual cup	Luminex (or other bead-based)	Published	Days since LMP - their phase
Makinde-2018	CAS028	V3	Ptid-CAS028_Visit-V3	Luteal	Luteal	Pills	Eligible	Ineligible - use of hormonal contraception or IUD	Ineligible - use of hormonal contraception or IUD	IL-1β	2416.6666666666665	3553	IL1B	In	NA	11.238802779068504	Menstrual cup	Luminex (or other bead-based)	Published	Days since LMP - their phase
Makinde-2018	CAS030	V3	Ptid-CAS030_Visit-V3	Luteal	Luteal	Transdermal	Eligible	Ineligible - use of hormonal contraception or IUD	Ineligible - use of hormonal contraception or IUD	IL-1β	110	3553	IL1B	In	NA	6.78135971352466	Menstrual cup	Luminex (or other bead-based)	Published	Days since LMP - their phase
Makinde-2018	CAS031	V3	Ptid-CAS031_Visit-V3	Luteal	Luteal	None	Eligible	Eligible	Eligible	IL-1β	136.66666666666669	3553	IL1B	In	NA	7.09451759878429	Menstrual cup	Luminex (or other bead-based)	Published	Days since LMP - their phase
Makinde-2018	CAS019	V1	Ptid-CAS019_Visit-V1	Follicular	Follicular	Pills	Eligible	Ineligible - use of hormonal contraception or IUD	Ineligible - use of hormonal contraception or IUD	IL-12	7.333333333333333	NA	IL12p70	In	NA	2.8744691179161412	Menstrual cup	Luminex (or other bead-based)	Published	Days since LMP - their phase
Makinde-2018	CAS020	V1	Ptid-CAS020_Visit-V1	Follicular	Follicular	Pills	Eligible	Ineligible - use of hormonal contraception or IUD	Ineligible - use of hormonal contraception or IUD	IL-12	4.666666666666667	NA	IL12p70	In	NA	2.222392421336448	Menstrual cup	Luminex (or other bead-based)	Published	Days since LMP - their phase
Makinde-2018	CAS021	V1	Ptid-CAS021_Visit-V1	Follicular	Follicular	Pills	Eligible	Ineligible - use of hormonal contraception or IUD	Ineligible - use of hormonal contraception or IUD	IL-12	2	NA	IL12p70	Below	NA	1	Menstrual cup	Luminex (or other bead-based)	Published	Days since LMP - their phase
Makinde-2018	CAS022	V1	Ptid-CAS022_Visit-V1	Follicular	Follicular	None	Eligible	Eligible	Eligible	IL-12	7.333333333333333	NA	IL12p70	In	NA	2.8744691179161412	Menstrual cup	Luminex (or other bead-based)	Published	Days since LMP - their phase
Makinde-2018	CAS023	V1	Ptid-CAS023_Visit-V1	Follicular	Follicular	None	Eligible	Eligible	Eligible	IL-12	4.666666666666667	NA	IL12p70	In	NA	2.222392421336448	Menstrual cup	Luminex (or other bead-based)	Published	Days since LMP - their phase
Makinde-2018	CAS024	V1	Ptid-CAS024_Visit-V1	Follicular	Follicular	None	Eligible	Eligible	Eligible	IL-12	9.333333333333334	NA	IL12p70	In	NA	3.222392421336448	Menstrual cup	Luminex (or other bead-based)	Published	Days since LMP - their phase
Makinde-2018	CAS025	V1	Ptid-CAS025_Visit-V1	Follicular	Follicular	None	Eligible	Eligible	Eligible	IL-12	4	NA	IL12p70	In	NA	2	Menstrual cup	Luminex (or other bead-based)	Published	Days since LMP - their phase
Makinde-2018	CAS026	V1	Ptid-CAS026_Visit-V1	Follicular	Follicular	None	Eligible	Eligible	Eligible	IL-12	4	NA	IL12p70	In	NA	2	Menstrual cup	Luminex (or other bead-based)	Published	Days since LMP - their phase
Makinde-2018	CAS027	V1	Ptid-CAS027_Visit-V1	Follicular	Follicular	None	Eligible	Eligible	Eligible	IL-12	14.666666666666666	NA	IL12p70	In	NA	3.8744691179161412	Menstrual cup	Luminex (or other bead-based)	Published	Days since LMP - their phase
Makinde-2018	CAS028	V1	Ptid-CAS028_Visit-V1	Follicular	Follicular	Pills	Eligible	Ineligible - use of hormonal contraception or IUD	Ineligible - use of hormonal contraception or IUD	IL-12	20	NA	IL12p70	In	NA	4.321928094887363	Menstrual cup	Luminex (or other bead-based)	Published	Days since LMP - their phase
Makinde-2018	CAS030	V1	Ptid-CAS030_Visit-V1	Follicular	Follicular	Transdermal	Eligible	Ineligible - use of hormonal contraception or IUD	Ineligible - use of hormonal contraception or IUD	IL-12	4	NA	IL12p70	In	NA	2	Menstrual cup	Luminex (or other bead-based)	Published	Days since LMP - their phase
Makinde-2018	CAS031	V1	Ptid-CAS031_Visit-V1	Follicular	Follicular	None	Eligible	Eligible	Eligible	IL-12	4	NA	IL12p70	In	NA	2	Menstrual cup	Luminex (or other bead-based)	Published	Days since LMP - their phase
Makinde-2018	CAS019	V2	Ptid-CAS019_Visit-V2	Periovulatory	Periovulatory	Pills	Eligible	Ineligible - use of hormonal contraception or IUD	Ineligible - use of hormonal contraception or IUD	IL-12	7.333333333333333	NA	IL12p70	In	NA	2.8744691179161412	Menstrual cup	Luminex (or other bead-based)	Published	Days since LMP - their phase
Makinde-2018	CAS020	V2	Ptid-CAS020_Visit-V2	Periovulatory	Periovulatory	Pills	Eligible	Ineligible - use of hormonal contraception or IUD	Ineligible - use of hormonal contraception or IUD	IL-12	2	NA	IL12p70	Below	NA	1	Menstrual cup	Luminex (or other bead-based)	Published	Days since LMP - their phase
Makinde-2018	CAS021	V2	Ptid-CAS021_Visit-V2	Periovulatory	Periovulatory	Pills	Eligible	Ineligible - use of hormonal contraception or IUD	Ineligible - use of hormonal contraception or IUD	IL-12	2	NA	IL12p70	Below	NA	1	Menstrual cup	Luminex (or other bead-based)	Published	Days since LMP - their phase
Makinde-2018	CAS022	V2	Ptid-CAS022_Visit-V2	Periovulatory	Periovulatory	None	Eligible	Ineligible - days since LMP outside of allowed windows	Ineligible - days since LMP outside of allowed windows	IL-12	2	NA	IL12p70	Below	NA	1	Menstrual cup	Luminex (or other bead-based)	Published	Days since LMP - their phase
Makinde-2018	CAS023	V2	Ptid-CAS023_Visit-V2	Periovulatory	Periovulatory	None	Eligible	Ineligible - days since LMP outside of allowed windows	Ineligible - days since LMP outside of allowed windows	IL-12	2	NA	IL12p70	Below	NA	1	Menstrual cup	Luminex (or other bead-based)	Published	Days since LMP - their phase
Makinde-2018	CAS024	V2	Ptid-CAS024_Visit-V2	Periovulatory	Periovulatory	None	Eligible	Ineligible - days since LMP outside of allowed windows	Ineligible - days since LMP outside of allowed windows	IL-12	4	NA	IL12p70	In	NA	2	Menstrual cup	Luminex (or other bead-based)	Published	Days since LMP - their phase
Makinde-2018	CAS025	V2	Ptid-CAS025_Visit-V2	Periovulatory	Periovulatory	None	Eligible	Ineligible - days since LMP outside of allowed windows	Ineligible - days since LMP outside of allowed windows	IL-12	4	NA	IL12p70	In	NA	2	Menstrual cup	Luminex (or other bead-based)	Published	Days since LMP - their phase
Makinde-2018	CAS026	V2	Ptid-CAS026_Visit-V2	Periovulatory	Periovulatory	None	Eligible	Ineligible - days since LMP outside of allowed windows	Ineligible - days since LMP outside of allowed windows	IL-12	4	NA	IL12p70	In	NA	2	Menstrual cup	Luminex (or other bead-based)	Published	Days since LMP - their phase
Makinde-2018	CAS027	V2	Ptid-CAS027_Visit-V2	Periovulatory	Periovulatory	None	Eligible	Ineligible - days since LMP outside of allowed windows	Ineligible - days since LMP outside of allowed windows	IL-12	4	NA	IL12p70	In	NA	2	Menstrual cup	Luminex (or other bead-based)	Published	Days since LMP - their phase
Makinde-2018	CAS028	V2	Ptid-CAS028_Visit-V2	Periovulatory	Periovulatory	Pills	Eligible	Ineligible - use of hormonal contraception or IUD	Ineligible - use of hormonal contraception or IUD	IL-12	14.666666666666666	NA	IL12p70	In	NA	3.8744691179161412	Menstrual cup	Luminex (or other bead-based)	Published	Days since LMP - their phase
Makinde-2018	CAS030	V2	Ptid-CAS030_Visit-V2	Periovulatory	Periovulatory	Transdermal	Eligible	Ineligible - use of hormonal contraception or IUD	Ineligible - use of hormonal contraception or IUD	IL-12	4	NA	IL12p70	In	NA	2	Menstrual cup	Luminex (or other bead-based)	Published	Days since LMP - their phase
Makinde-2018	CAS031	V2	Ptid-CAS031_Visit-V2	Periovulatory	Periovulatory	None	Eligible	Ineligible - days since LMP outside of allowed windows	Ineligible - days since LMP outside of allowed windows	IL-12	4	NA	IL12p70	In	NA	2	Menstrual cup	Luminex (or other bead-based)	Published	Days since LMP - their phase
Makinde-2018	CAS020	V3	Ptid-CAS020_Visit-V3	Luteal	Luteal	Pills	Eligible	Ineligible - use of hormonal contraception or IUD	Ineligible - use of hormonal contraception or IUD	IL-12	2	NA	IL12p70	Below	NA	1	Menstrual cup	Luminex (or other bead-based)	Published	Days since LMP - their phase
Makinde-2018	CAS021	V3	Ptid-CAS021_Visit-V3	Luteal	Luteal	Pills	Eligible	Ineligible - use of hormonal contraception or IUD	Ineligible - use of hormonal contraception or IUD	IL-12	2	NA	IL12p70	Below	NA	1	Menstrual cup	Luminex (or other bead-based)	Published	Days since LMP - their phase
Makinde-2018	CAS022	V3	Ptid-CAS022_Visit-V3	Luteal	Luteal	None	Eligible	Eligible	Eligible	IL-12	2	NA	IL12p70	Below	NA	1	Menstrual cup	Luminex (or other bead-based)	Published	Days since LMP - their phase
Makinde-2018	CAS023	V3	Ptid-CAS023_Visit-V3	Luteal	Luteal	None	Eligible	Eligible	Eligible	IL-12	2	NA	IL12p70	Below	NA	1	Menstrual cup	Luminex (or other bead-based)	Published	Days since LMP - their phase
Makinde-2018	CAS024	V3	Ptid-CAS024_Visit-V3	Luteal	Luteal	None	Eligible	Eligible	Eligible	IL-12	4	NA	IL12p70	In	NA	2	Menstrual cup	Luminex (or other bead-based)	Published	Days since LMP - their phase
Makinde-2018	CAS025	V3	Ptid-CAS025_Visit-V3	Luteal	Luteal	None	Eligible	Eligible	Eligible	IL-12	4	NA	IL12p70	In	NA	2	Menstrual cup	Luminex (or other bead-based)	Published	Days since LMP - their phase
Makinde-2018	CAS026	V3	Ptid-CAS026_Visit-V3	Luteal	Luteal	None	Eligible	Eligible	Eligible	IL-12	4	NA	IL12p70	In	NA	2	Menstrual cup	Luminex (or other bead-based)	Published	Days since LMP - their phase
Makinde-2018	CAS027	V3	Ptid-CAS027_Visit-V3	Luteal	Luteal	None	Eligible	Eligible	Eligible	IL-12	9.333333333333334	NA	IL12p70	In	NA	3.222392421336448	Menstrual cup	Luminex (or other bead-based)	Published	Days since LMP - their phase
Makinde-2018	CAS028	V3	Ptid-CAS028_Visit-V3	Luteal	Luteal	Pills	Eligible	Ineligible - use of hormonal contraception or IUD	Ineligible - use of hormonal contraception or IUD	IL-12	9.333333333333334	NA	IL12p70	In	NA	3.222392421336448	Menstrual cup	Luminex (or other bead-based)	Published	Days since LMP - their phase
Makinde-2018	CAS030	V3	Ptid-CAS030_Visit-V3	Luteal	Luteal	Transdermal	Eligible	Ineligible - use of hormonal contraception or IUD	Ineligible - use of hormonal contraception or IUD	IL-12	4	NA	IL12p70	In	NA	2	Menstrual cup	Luminex (or other bead-based)	Published	Days since LMP - their phase
Makinde-2018	CAS031	V3	Ptid-CAS031_Visit-V3	Luteal	Luteal	None	Eligible	Eligible	Eligible	IL-12	4	NA	IL12p70	In	NA	2	Menstrual cup	Luminex (or other bead-based)	Published	Days since LMP - their phase
Makinde-2018	CAS019	V1	Ptid-CAS019_Visit-V1	Follicular	Follicular	Pills	Eligible	Ineligible - use of hormonal contraception or IUD	Ineligible - use of hormonal contraception or IUD	IL-16	20	3603	IL16	In	NA	4.321928094887363	Menstrual cup	Luminex (or other bead-based)	Published	Days since LMP - their phase
Makinde-2018	CAS020	V1	Ptid-CAS020_Visit-V1	Follicular	Follicular	Pills	Eligible	Ineligible - use of hormonal contraception or IUD	Ineligible - use of hormonal contraception or IUD	IL-16	40	3603	IL16	In	NA	5.321928094887363	Menstrual cup	Luminex (or other bead-based)	Published	Days since LMP - their phase
Makinde-2018	CAS021	V1	Ptid-CAS021_Visit-V1	Follicular	Follicular	Pills	Eligible	Ineligible - use of hormonal contraception or IUD	Ineligible - use of hormonal contraception or IUD	IL-16	56.66666666666667	3603	IL16	In	NA	5.824428435416546	Menstrual cup	Luminex (or other bead-based)	Published	Days since LMP - their phase
Makinde-2018	CAS022	V1	Ptid-CAS022_Visit-V1	Follicular	Follicular	None	Eligible	Eligible	Eligible	IL-16	80	3603	IL16	In	NA	6.321928094887363	Menstrual cup	Luminex (or other bead-based)	Published	Days since LMP - their phase
Makinde-2018	CAS023	V1	Ptid-CAS023_Visit-V1	Follicular	Follicular	None	Eligible	Eligible	Eligible	IL-16	56.66666666666667	3603	IL16	In	NA	5.824428435416546	Menstrual cup	Luminex (or other bead-based)	Published	Days since LMP - their phase
Makinde-2018	CAS024	V1	Ptid-CAS024_Visit-V1	Follicular	Follicular	None	Eligible	Eligible	Eligible	IL-16	4146.666666666667	3603	IL16	In	NA	12.017736364296809	Menstrual cup	Luminex (or other bead-based)	Published	Days since LMP - their phase
Makinde-2018	CAS025	V1	Ptid-CAS025_Visit-V1	Follicular	Follicular	None	Eligible	Eligible	Eligible	IL-16	17	3603	IL16	In	NA	4.087462841250339	Menstrual cup	Luminex (or other bead-based)	Published	Days since LMP - their phase
Makinde-2018	CAS026	V1	Ptid-CAS026_Visit-V1	Follicular	Follicular	None	Eligible	Eligible	Eligible	IL-16	17	3603	IL16	In	NA	4.087462841250339	Menstrual cup	Luminex (or other bead-based)	Published	Days since LMP - their phase
Makinde-2018	CAS027	V1	Ptid-CAS027_Visit-V1	Follicular	Follicular	None	Eligible	Eligible	Eligible	IL-16	323.3333333333333	3603	IL16	In	NA	8.336878436353334	Menstrual cup	Luminex (or other bead-based)	Published	Days since LMP - their phase
Makinde-2018	CAS028	V1	Ptid-CAS028_Visit-V1	Follicular	Follicular	Pills	Eligible	Ineligible - use of hormonal contraception or IUD	Ineligible - use of hormonal contraception or IUD	IL-16	10683.333333333332	3603	IL16	In	NA	13.383074235672309	Menstrual cup	Luminex (or other bead-based)	Published	Days since LMP - their phase
Makinde-2018	CAS030	V1	Ptid-CAS030_Visit-V1	Follicular	Follicular	Transdermal	Eligible	Ineligible - use of hormonal contraception or IUD	Ineligible - use of hormonal contraception or IUD	IL-16	17	3603	IL16	In	NA	4.087462841250339	Menstrual cup	Luminex (or other bead-based)	Published	Days since LMP - their phase
Makinde-2018	CAS031	V1	Ptid-CAS031_Visit-V1	Follicular	Follicular	None	Eligible	Eligible	Eligible	IL-16	17	3603	IL16	In	NA	4.087462841250339	Menstrual cup	Luminex (or other bead-based)	Published	Days since LMP - their phase
Makinde-2018	CAS019	V2	Ptid-CAS019_Visit-V2	Periovulatory	Periovulatory	Pills	Eligible	Ineligible - use of hormonal contraception or IUD	Ineligible - use of hormonal contraception or IUD	IL-16	49.99999999999999	3603	IL16	In	NA	5.643856189774724	Menstrual cup	Luminex (or other bead-based)	Published	Days since LMP - their phase
Makinde-2018	CAS020	V2	Ptid-CAS020_Visit-V2	Periovulatory	Periovulatory	Pills	Eligible	Ineligible - use of hormonal contraception or IUD	Ineligible - use of hormonal contraception or IUD	IL-16	21.666666666666668	3603	IL16	In	NA	4.437405312307298	Menstrual cup	Luminex (or other bead-based)	Published	Days since LMP - their phase
Makinde-2018	CAS021	V2	Ptid-CAS021_Visit-V2	Periovulatory	Periovulatory	Pills	Eligible	Ineligible - use of hormonal contraception or IUD	Ineligible - use of hormonal contraception or IUD	IL-16	28.333333333333332	3603	IL16	In	NA	4.824428435416546	Menstrual cup	Luminex (or other bead-based)	Published	Days since LMP - their phase
Makinde-2018	CAS022	V2	Ptid-CAS022_Visit-V2	Periovulatory	Periovulatory	None	Eligible	Ineligible - days since LMP outside of allowed windows	Ineligible - days since LMP outside of allowed windows	IL-16	30	3603	IL16	In	NA	4.906890595608519	Menstrual cup	Luminex (or other bead-based)	Published	Days since LMP - their phase
Makinde-2018	CAS023	V2	Ptid-CAS023_Visit-V2	Periovulatory	Periovulatory	None	Eligible	Ineligible - days since LMP outside of allowed windows	Ineligible - days since LMP outside of allowed windows	IL-16	21.666666666666668	3603	IL16	In	NA	4.437405312307298	Menstrual cup	Luminex (or other bead-based)	Published	Days since LMP - their phase
Makinde-2018	CAS024	V2	Ptid-CAS024_Visit-V2	Periovulatory	Periovulatory	None	Eligible	Ineligible - days since LMP outside of allowed windows	Ineligible - days since LMP outside of allowed windows	IL-16	17	3603	IL16	In	NA	4.087462841250339	Menstrual cup	Luminex (or other bead-based)	Published	Days since LMP - their phase
Makinde-2018	CAS025	V2	Ptid-CAS025_Visit-V2	Periovulatory	Periovulatory	None	Eligible	Ineligible - days since LMP outside of allowed windows	Ineligible - days since LMP outside of allowed windows	IL-16	38	3603	IL16	In	NA	5.247927513443585	Menstrual cup	Luminex (or other bead-based)	Published	Days since LMP - their phase
Makinde-2018	CAS026	V2	Ptid-CAS026_Visit-V2	Periovulatory	Periovulatory	None	Eligible	Ineligible - days since LMP outside of allowed windows	Ineligible - days since LMP outside of allowed windows	IL-16	17	3603	IL16	In	NA	4.087462841250339	Menstrual cup	Luminex (or other bead-based)	Published	Days since LMP - their phase
Makinde-2018	CAS027	V2	Ptid-CAS027_Visit-V2	Periovulatory	Periovulatory	None	Eligible	Ineligible - days since LMP outside of allowed windows	Ineligible - days since LMP outside of allowed windows	IL-16	110.00000000000001	3603	IL16	In	NA	6.78135971352466	Menstrual cup	Luminex (or other bead-based)	Published	Days since LMP - their phase
Makinde-2018	CAS028	V2	Ptid-CAS028_Visit-V2	Periovulatory	Periovulatory	Pills	Eligible	Ineligible - use of hormonal contraception or IUD	Ineligible - use of hormonal contraception or IUD	IL-16	2750	3603	IL16	In	NA	11.425215903299383	Menstrual cup	Luminex (or other bead-based)	Published	Days since LMP - their phase
Makinde-2018	CAS030	V2	Ptid-CAS030_Visit-V2	Periovulatory	Periovulatory	Transdermal	Eligible	Ineligible - use of hormonal contraception or IUD	Ineligible - use of hormonal contraception or IUD	IL-16	17	3603	IL16	In	NA	4.087462841250339	Menstrual cup	Luminex (or other bead-based)	Published	Days since LMP - their phase
Makinde-2018	CAS031	V2	Ptid-CAS031_Visit-V2	Periovulatory	Periovulatory	None	Eligible	Ineligible - days since LMP outside of allowed windows	Ineligible - days since LMP outside of allowed windows	IL-16	17	3603	IL16	In	NA	4.087462841250339	Menstrual cup	Luminex (or other bead-based)	Published	Days since LMP - their phase
Makinde-2018	CAS020	V3	Ptid-CAS020_Visit-V3	Luteal	Luteal	Pills	Eligible	Ineligible - use of hormonal contraception or IUD	Ineligible - use of hormonal contraception or IUD	IL-16	10	3603	IL16	In	NA	3.321928094887362	Menstrual cup	Luminex (or other bead-based)	Published	Days since LMP - their phase
Makinde-2018	CAS021	V3	Ptid-CAS021_Visit-V3	Luteal	Luteal	Pills	Eligible	Ineligible - use of hormonal contraception or IUD	Ineligible - use of hormonal contraception or IUD	IL-16	35	3603	IL16	In	NA	5.129283016944966	Menstrual cup	Luminex (or other bead-based)	Published	Days since LMP - their phase
Makinde-2018	CAS022	V3	Ptid-CAS022_Visit-V3	Luteal	Luteal	None	Eligible	Eligible	Eligible	IL-16	36.66666666666667	3603	IL16	In	NA	5.196397212803504	Menstrual cup	Luminex (or other bead-based)	Published	Days since LMP - their phase
Makinde-2018	CAS023	V3	Ptid-CAS023_Visit-V3	Luteal	Luteal	None	Eligible	Eligible	Eligible	IL-16	5	3603	IL16	In	NA	2.321928094887362	Menstrual cup	Luminex (or other bead-based)	Published	Days since LMP - their phase
Makinde-2018	CAS024	V3	Ptid-CAS024_Visit-V3	Luteal	Luteal	None	Eligible	Eligible	Eligible	IL-16	17	3603	IL16	In	NA	4.087462841250339	Menstrual cup	Luminex (or other bead-based)	Published	Days since LMP - their phase
Makinde-2018	CAS025	V3	Ptid-CAS025_Visit-V3	Luteal	Luteal	None	Eligible	Eligible	Eligible	IL-16	17	3603	IL16	In	NA	4.087462841250339	Menstrual cup	Luminex (or other bead-based)	Published	Days since LMP - their phase
Makinde-2018	CAS026	V3	Ptid-CAS026_Visit-V3	Luteal	Luteal	None	Eligible	Eligible	Eligible	IL-16	17	3603	IL16	In	NA	4.087462841250339	Menstrual cup	Luminex (or other bead-based)	Published	Days since LMP - their phase
Makinde-2018	CAS027	V3	Ptid-CAS027_Visit-V3	Luteal	Luteal	None	Eligible	Eligible	Eligible	IL-16	133.33333333333334	3603	IL16	In	NA	7.058893689053568	Menstrual cup	Luminex (or other bead-based)	Published	Days since LMP - their phase
Makinde-2018	CAS028	V3	Ptid-CAS028_Visit-V3	Luteal	Luteal	Pills	Eligible	Ineligible - use of hormonal contraception or IUD	Ineligible - use of hormonal contraception or IUD	IL-16	8973.33333333333	3603	IL16	In	NA	13.131428288776522	Menstrual cup	Luminex (or other bead-based)	Published	Days since LMP - their phase
Makinde-2018	CAS030	V3	Ptid-CAS030_Visit-V3	Luteal	Luteal	Transdermal	Eligible	Ineligible - use of hormonal contraception or IUD	Ineligible - use of hormonal contraception or IUD	IL-16	17	3603	IL16	In	NA	4.087462841250339	Menstrual cup	Luminex (or other bead-based)	Published	Days since LMP - their phase
Makinde-2018	CAS031	V3	Ptid-CAS031_Visit-V3	Luteal	Luteal	None	Eligible	Eligible	Eligible	IL-16	17	3603	IL16	In	NA	4.087462841250339	Menstrual cup	Luminex (or other bead-based)	Published	Days since LMP - their phase
Makinde-2018	CAS019	V1	Ptid-CAS019_Visit-V1	Follicular	Follicular	Pills	Eligible	Ineligible - use of hormonal contraception or IUD	Ineligible - use of hormonal contraception or IUD	IL-17	290	3605	IL17A	In	NA	8.179909090014934	Menstrual cup	Luminex (or other bead-based)	Published	Days since LMP - their phase
Makinde-2018	CAS020	V1	Ptid-CAS020_Visit-V1	Follicular	Follicular	Pills	Eligible	Ineligible - use of hormonal contraception or IUD	Ineligible - use of hormonal contraception or IUD	IL-17	196.66666666666669	3605	IL17A	In	NA	7.619608643528047	Menstrual cup	Luminex (or other bead-based)	Published	Days since LMP - their phase
Makinde-2018	CAS021	V1	Ptid-CAS021_Visit-V1	Follicular	Follicular	Pills	Eligible	Ineligible - use of hormonal contraception or IUD	Ineligible - use of hormonal contraception or IUD	IL-17	74.66666666666667	3605	IL17A	In	NA	6.222392421336448	Menstrual cup	Luminex (or other bead-based)	Published	Days since LMP - their phase
Makinde-2018	CAS022	V1	Ptid-CAS022_Visit-V1	Follicular	Follicular	None	Eligible	Eligible	Eligible	IL-17	42.666666666666664	3605	IL17A	In	NA	5.415037499278844	Menstrual cup	Luminex (or other bead-based)	Published	Days since LMP - their phase
Makinde-2018	CAS023	V1	Ptid-CAS023_Visit-V1	Follicular	Follicular	None	Eligible	Eligible	Eligible	IL-17	52.666666666666664	3605	IL17A	In	NA	5.718818247455947	Menstrual cup	Luminex (or other bead-based)	Published	Days since LMP - their phase
Makinde-2018	CAS025	V1	Ptid-CAS025_Visit-V1	Follicular	Follicular	None	Eligible	Eligible	Eligible	IL-17	35	3605	IL17A	In	NA	5.129283016944966	Menstrual cup	Luminex (or other bead-based)	Published	Days since LMP - their phase
Makinde-2018	CAS026	V1	Ptid-CAS026_Visit-V1	Follicular	Follicular	None	Eligible	Eligible	Eligible	IL-17	35	3605	IL17A	In	NA	5.129283016944966	Menstrual cup	Luminex (or other bead-based)	Published	Days since LMP - their phase
Makinde-2018	CAS027	V1	Ptid-CAS027_Visit-V1	Follicular	Follicular	None	Eligible	Eligible	Eligible	IL-17	35	3605	IL17A	In	NA	5.129283016944966	Menstrual cup	Luminex (or other bead-based)	Published	Days since LMP - their phase
Makinde-2018	CAS028	V1	Ptid-CAS028_Visit-V1	Follicular	Follicular	Pills	Eligible	Ineligible - use of hormonal contraception or IUD	Ineligible - use of hormonal contraception or IUD	IL-17	35	3605	IL17A	In	NA	5.129283016944966	Menstrual cup	Luminex (or other bead-based)	Published	Days since LMP - their phase
Makinde-2018	CAS030	V1	Ptid-CAS030_Visit-V1	Follicular	Follicular	Transdermal	Eligible	Ineligible - use of hormonal contraception or IUD	Ineligible - use of hormonal contraception or IUD	IL-17	35	3605	IL17A	In	NA	5.129283016944966	Menstrual cup	Luminex (or other bead-based)	Published	Days since LMP - their phase
Makinde-2018	CAS031	V1	Ptid-CAS031_Visit-V1	Follicular	Follicular	None	Eligible	Eligible	Eligible	IL-17	35	3605	IL17A	In	NA	5.129283016944966	Menstrual cup	Luminex (or other bead-based)	Published	Days since LMP - their phase
Makinde-2018	CAS019	V2	Ptid-CAS019_Visit-V2	Periovulatory	Periovulatory	Pills	Eligible	Ineligible - use of hormonal contraception or IUD	Ineligible - use of hormonal contraception or IUD	IL-17	256.66666666666663	3605	IL17A	In	NA	8.003752134861108	Menstrual cup	Luminex (or other bead-based)	Published	Days since LMP - their phase
Makinde-2018	CAS020	V2	Ptid-CAS020_Visit-V2	Periovulatory	Periovulatory	Pills	Eligible	Ineligible - use of hormonal contraception or IUD	Ineligible - use of hormonal contraception or IUD	IL-17	118	3605	IL17A	In	NA	6.882643049361842	Menstrual cup	Luminex (or other bead-based)	Published	Days since LMP - their phase
Makinde-2018	CAS021	V2	Ptid-CAS021_Visit-V2	Periovulatory	Periovulatory	Pills	Eligible	Ineligible - use of hormonal contraception or IUD	Ineligible - use of hormonal contraception or IUD	IL-17	216.66666666666669	3605	IL17A	In	NA	7.759333407194661	Menstrual cup	Luminex (or other bead-based)	Published	Days since LMP - their phase
Makinde-2018	CAS022	V2	Ptid-CAS022_Visit-V2	Periovulatory	Periovulatory	None	Eligible	Ineligible - days since LMP outside of allowed windows	Ineligible - days since LMP outside of allowed windows	IL-17	29.333333333333332	3605	IL17A	In	NA	4.874469117916141	Menstrual cup	Luminex (or other bead-based)	Published	Days since LMP - their phase
Makinde-2018	CAS023	V2	Ptid-CAS023_Visit-V2	Periovulatory	Periovulatory	None	Eligible	Ineligible - days since LMP outside of allowed windows	Ineligible - days since LMP outside of allowed windows	IL-17	220	3605	IL17A	In	NA	7.78135971352466	Menstrual cup	Luminex (or other bead-based)	Published	Days since LMP - their phase
Makinde-2018	CAS024	V2	Ptid-CAS024_Visit-V2	Periovulatory	Periovulatory	None	Eligible	Ineligible - days since LMP outside of allowed windows	Ineligible - days since LMP outside of allowed windows	IL-17	35	3605	IL17A	In	NA	5.129283016944966	Menstrual cup	Luminex (or other bead-based)	Published	Days since LMP - their phase
Makinde-2018	CAS026	V2	Ptid-CAS026_Visit-V2	Periovulatory	Periovulatory	None	Eligible	Ineligible - days since LMP outside of allowed windows	Ineligible - days since LMP outside of allowed windows	IL-17	35	3605	IL17A	In	NA	5.129283016944966	Menstrual cup	Luminex (or other bead-based)	Published	Days since LMP - their phase
Makinde-2018	CAS027	V2	Ptid-CAS027_Visit-V2	Periovulatory	Periovulatory	None	Eligible	Ineligible - days since LMP outside of allowed windows	Ineligible - days since LMP outside of allowed windows	IL-17	35	3605	IL17A	In	NA	5.129283016944966	Menstrual cup	Luminex (or other bead-based)	Published	Days since LMP - their phase
Makinde-2018	CAS028	V2	Ptid-CAS028_Visit-V2	Periovulatory	Periovulatory	Pills	Eligible	Ineligible - use of hormonal contraception or IUD	Ineligible - use of hormonal contraception or IUD	IL-17	35	3605	IL17A	In	NA	5.129283016944966	Menstrual cup	Luminex (or other bead-based)	Published	Days since LMP - their phase
Makinde-2018	CAS030	V2	Ptid-CAS030_Visit-V2	Periovulatory	Periovulatory	Transdermal	Eligible	Ineligible - use of hormonal contraception or IUD	Ineligible - use of hormonal contraception or IUD	IL-17	35	3605	IL17A	In	NA	5.129283016944966	Menstrual cup	Luminex (or other bead-based)	Published	Days since LMP - their phase
Makinde-2018	CAS031	V2	Ptid-CAS031_Visit-V2	Periovulatory	Periovulatory	None	Eligible	Ineligible - days since LMP outside of allowed windows	Ineligible - days since LMP outside of allowed windows	IL-17	35	3605	IL17A	In	NA	5.129283016944966	Menstrual cup	Luminex (or other bead-based)	Published	Days since LMP - their phase
Makinde-2018	CAS020	V3	Ptid-CAS020_Visit-V3	Luteal	Luteal	Pills	Eligible	Ineligible - use of hormonal contraception or IUD	Ineligible - use of hormonal contraception or IUD	IL-17	56	3605	IL17A	In	NA	5.807354922057604	Menstrual cup	Luminex (or other bead-based)	Published	Days since LMP - their phase
Makinde-2018	CAS021	V3	Ptid-CAS021_Visit-V3	Luteal	Luteal	Pills	Eligible	Ineligible - use of hormonal contraception or IUD	Ineligible - use of hormonal contraception or IUD	IL-17	42.666666666666664	3605	IL17A	In	NA	5.415037499278844	Menstrual cup	Luminex (or other bead-based)	Published	Days since LMP - their phase
Makinde-2018	CAS022	V3	Ptid-CAS022_Visit-V3	Luteal	Luteal	None	Eligible	Eligible	Eligible	IL-17	66	3605	IL17A	In	NA	6.044394119358453	Menstrual cup	Luminex (or other bead-based)	Published	Days since LMP - their phase
Makinde-2018	CAS023	V3	Ptid-CAS023_Visit-V3	Luteal	Luteal	None	Eligible	Eligible	Eligible	IL-17	68	3605	IL17A	In	NA	6.087462841250339	Menstrual cup	Luminex (or other bead-based)	Published	Days since LMP - their phase
Makinde-2018	CAS024	V3	Ptid-CAS024_Visit-V3	Luteal	Luteal	None	Eligible	Eligible	Eligible	IL-17	35	3605	IL17A	In	NA	5.129283016944966	Menstrual cup	Luminex (or other bead-based)	Published	Days since LMP - their phase
Makinde-2018	CAS025	V3	Ptid-CAS025_Visit-V3	Luteal	Luteal	None	Eligible	Eligible	Eligible	IL-17	35	3605	IL17A	In	NA	5.129283016944966	Menstrual cup	Luminex (or other bead-based)	Published	Days since LMP - their phase
Makinde-2018	CAS026	V3	Ptid-CAS026_Visit-V3	Luteal	Luteal	None	Eligible	Eligible	Eligible	IL-17	35	3605	IL17A	In	NA	5.129283016944966	Menstrual cup	Luminex (or other bead-based)	Published	Days since LMP - their phase
Makinde-2018	CAS027	V3	Ptid-CAS027_Visit-V3	Luteal	Luteal	None	Eligible	Eligible	Eligible	IL-17	35	3605	IL17A	In	NA	5.129283016944966	Menstrual cup	Luminex (or other bead-based)	Published	Days since LMP - their phase
Makinde-2018	CAS028	V3	Ptid-CAS028_Visit-V3	Luteal	Luteal	Pills	Eligible	Ineligible - use of hormonal contraception or IUD	Ineligible - use of hormonal contraception or IUD	IL-17	35	3605	IL17A	In	NA	5.129283016944966	Menstrual cup	Luminex (or other bead-based)	Published	Days since LMP - their phase
Makinde-2018	CAS030	V3	Ptid-CAS030_Visit-V3	Luteal	Luteal	Transdermal	Eligible	Ineligible - use of hormonal contraception or IUD	Ineligible - use of hormonal contraception or IUD	IL-17	35	3605	IL17A	In	NA	5.129283016944966	Menstrual cup	Luminex (or other bead-based)	Published	Days since LMP - their phase
Makinde-2018	CAS031	V3	Ptid-CAS031_Visit-V3	Luteal	Luteal	None	Eligible	Eligible	Eligible	IL-17	35	3605	IL17A	In	NA	5.129283016944966	Menstrual cup	Luminex (or other bead-based)	Published	Days since LMP - their phase
Makinde-2018	CAS019	V1	Ptid-CAS019_Visit-V1	Follicular	Follicular	Pills	Eligible	Ineligible - use of hormonal contraception or IUD	Ineligible - use of hormonal contraception or IUD	IL-10	148.66666666666666	3586	IL10	In	NA	7.215937399199149	Menstrual cup	Luminex (or other bead-based)	Published	Days since LMP - their phase
Makinde-2018	CAS020	V1	Ptid-CAS020_Visit-V1	Follicular	Follicular	Pills	Eligible	Ineligible - use of hormonal contraception or IUD	Ineligible - use of hormonal contraception or IUD	IL-10	138.66666666666669	3586	IL10	In	NA	7.1154772174199366	Menstrual cup	Luminex (or other bead-based)	Published	Days since LMP - their phase
Makinde-2018	CAS021	V1	Ptid-CAS021_Visit-V1	Follicular	Follicular	Pills	Eligible	Ineligible - use of hormonal contraception or IUD	Ineligible - use of hormonal contraception or IUD	IL-10	158.66666666666666	3586	IL10	In	NA	7.309855262586788	Menstrual cup	Luminex (or other bead-based)	Published	Days since LMP - their phase
Makinde-2018	CAS022	V1	Ptid-CAS022_Visit-V1	Follicular	Follicular	None	Eligible	Eligible	Eligible	IL-10	18	3586	IL10	In	NA	4.169925001442312	Menstrual cup	Luminex (or other bead-based)	Published	Days since LMP - their phase
Makinde-2018	CAS023	V1	Ptid-CAS023_Visit-V1	Follicular	Follicular	None	Eligible	Eligible	Eligible	IL-10	158.66666666666669	3586	IL10	In	NA	7.309855262586788	Menstrual cup	Luminex (or other bead-based)	Published	Days since LMP - their phase
Makinde-2018	CAS025	V1	Ptid-CAS025_Visit-V1	Follicular	Follicular	None	Eligible	Eligible	Eligible	IL-10	6	3586	IL10	In	NA	2.584962500721156	Menstrual cup	Luminex (or other bead-based)	Published	Days since LMP - their phase
Makinde-2018	CAS026	V1	Ptid-CAS026_Visit-V1	Follicular	Follicular	None	Eligible	Eligible	Eligible	IL-10	175.33333333333334	3586	IL10	In	NA	7.453956488571146	Menstrual cup	Luminex (or other bead-based)	Published	Days since LMP - their phase
Makinde-2018	CAS027	V1	Ptid-CAS027_Visit-V1	Follicular	Follicular	None	Eligible	Eligible	Eligible	IL-10	112	3586	IL10	In	NA	6.807354922057604	Menstrual cup	Luminex (or other bead-based)	Published	Days since LMP - their phase
Makinde-2018	CAS028	V1	Ptid-CAS028_Visit-V1	Follicular	Follicular	Pills	Eligible	Ineligible - use of hormonal contraception or IUD	Ineligible - use of hormonal contraception or IUD	IL-10	244	3586	IL10	In	NA	7.930737337562887	Menstrual cup	Luminex (or other bead-based)	Published	Days since LMP - their phase
Makinde-2018	CAS030	V1	Ptid-CAS030_Visit-V1	Follicular	Follicular	Transdermal	Eligible	Ineligible - use of hormonal contraception or IUD	Ineligible - use of hormonal contraception or IUD	IL-10	94.00000000000001	3586	IL10	In	NA	6.554588851677638	Menstrual cup	Luminex (or other bead-based)	Published	Days since LMP - their phase
Makinde-2018	CAS031	V1	Ptid-CAS031_Visit-V1	Follicular	Follicular	None	Eligible	Eligible	Eligible	IL-10	127.33333333333333	3586	IL10	In	NA	6.992466327314593	Menstrual cup	Luminex (or other bead-based)	Published	Days since LMP - their phase
Makinde-2018	CAS019	V2	Ptid-CAS019_Visit-V2	Periovulatory	Periovulatory	Pills	Eligible	Ineligible - use of hormonal contraception or IUD	Ineligible - use of hormonal contraception or IUD	IL-10	18	3586	IL10	In	NA	4.169925001442312	Menstrual cup	Luminex (or other bead-based)	Published	Days since LMP - their phase
Makinde-2018	CAS020	V2	Ptid-CAS020_Visit-V2	Periovulatory	Periovulatory	Pills	Eligible	Ineligible - use of hormonal contraception or IUD	Ineligible - use of hormonal contraception or IUD	IL-10	18	3586	IL10	In	NA	4.169925001442312	Menstrual cup	Luminex (or other bead-based)	Published	Days since LMP - their phase
Makinde-2018	CAS021	V2	Ptid-CAS021_Visit-V2	Periovulatory	Periovulatory	Pills	Eligible	Ineligible - use of hormonal contraception or IUD	Ineligible - use of hormonal contraception or IUD	IL-10	18	3586	IL10	In	NA	4.169925001442312	Menstrual cup	Luminex (or other bead-based)	Published	Days since LMP - their phase
Makinde-2018	CAS022	V2	Ptid-CAS022_Visit-V2	Periovulatory	Periovulatory	None	Eligible	Ineligible - days since LMP outside of allowed windows	Ineligible - days since LMP outside of allowed windows	IL-10	128.66666666666669	3586	IL10	In	NA	7.007494536546925	Menstrual cup	Luminex (or other bead-based)	Published	Days since LMP - their phase
Makinde-2018	CAS023	V2	Ptid-CAS023_Visit-V2	Periovulatory	Periovulatory	None	Eligible	Ineligible - days since LMP outside of allowed windows	Ineligible - days since LMP outside of allowed windows	IL-10	18	3586	IL10	In	NA	4.169925001442312	Menstrual cup	Luminex (or other bead-based)	Published	Days since LMP - their phase
Makinde-2018	CAS024	V2	Ptid-CAS024_Visit-V2	Periovulatory	Periovulatory	None	Eligible	Ineligible - days since LMP outside of allowed windows	Ineligible - days since LMP outside of allowed windows	IL-10	145.33333333333334	3586	IL10	In	NA	7.18322182405577	Menstrual cup	Luminex (or other bead-based)	Published	Days since LMP - their phase
Makinde-2018	CAS026	V2	Ptid-CAS026_Visit-V2	Periovulatory	Periovulatory	None	Eligible	Ineligible - days since LMP outside of allowed windows	Ineligible - days since LMP outside of allowed windows	IL-10	6.000000000000001	3586	IL10	In	NA	2.5849625007211565	Menstrual cup	Luminex (or other bead-based)	Published	Days since LMP - their phase
Makinde-2018	CAS027	V2	Ptid-CAS027_Visit-V2	Periovulatory	Periovulatory	None	Eligible	Ineligible - days since LMP outside of allowed windows	Ineligible - days since LMP outside of allowed windows	IL-10	213.33333333333334	3586	IL10	In	NA	7.7369655941662066	Menstrual cup	Luminex (or other bead-based)	Published	Days since LMP - their phase
Makinde-2018	CAS028	V2	Ptid-CAS028_Visit-V2	Periovulatory	Periovulatory	Pills	Eligible	Ineligible - use of hormonal contraception or IUD	Ineligible - use of hormonal contraception or IUD	IL-10	6.000000000000001	3586	IL10	In	NA	2.5849625007211565	Menstrual cup	Luminex (or other bead-based)	Published	Days since LMP - their phase
Makinde-2018	CAS030	V2	Ptid-CAS030_Visit-V2	Periovulatory	Periovulatory	Transdermal	Eligible	Ineligible - use of hormonal contraception or IUD	Ineligible - use of hormonal contraception or IUD	IL-10	64	3586	IL10	In	NA	6	Menstrual cup	Luminex (or other bead-based)	Published	Days since LMP - their phase
Makinde-2018	CAS031	V2	Ptid-CAS031_Visit-V2	Periovulatory	Periovulatory	None	Eligible	Ineligible - days since LMP outside of allowed windows	Ineligible - days since LMP outside of allowed windows	IL-10	97.33333333333334	3586	IL10	In	NA	6.6048620581588615	Menstrual cup	Luminex (or other bead-based)	Published	Days since LMP - their phase
Makinde-2018	CAS020	V3	Ptid-CAS020_Visit-V3	Luteal	Luteal	Pills	Eligible	Ineligible - use of hormonal contraception or IUD	Ineligible - use of hormonal contraception or IUD	IL-10	18	3586	IL10	In	NA	4.169925001442312	Menstrual cup	Luminex (or other bead-based)	Published	Days since LMP - their phase
Makinde-2018	CAS021	V3	Ptid-CAS021_Visit-V3	Luteal	Luteal	Pills	Eligible	Ineligible - use of hormonal contraception or IUD	Ineligible - use of hormonal contraception or IUD	IL-10	132	3586	IL10	In	NA	7.044394119358453	Menstrual cup	Luminex (or other bead-based)	Published	Days since LMP - their phase
Makinde-2018	CAS022	V3	Ptid-CAS022_Visit-V3	Luteal	Luteal	None	Eligible	Eligible	Eligible	IL-10	18	3586	IL10	In	NA	4.169925001442312	Menstrual cup	Luminex (or other bead-based)	Published	Days since LMP - their phase
Makinde-2018	CAS023	V3	Ptid-CAS023_Visit-V3	Luteal	Luteal	None	Eligible	Eligible	Eligible	IL-10	18	3586	IL10	In	NA	4.169925001442312	Menstrual cup	Luminex (or other bead-based)	Published	Days since LMP - their phase
Makinde-2018	CAS024	V3	Ptid-CAS024_Visit-V3	Luteal	Luteal	None	Eligible	Eligible	Eligible	IL-10	290	3586	IL10	In	NA	8.179909090014934	Menstrual cup	Luminex (or other bead-based)	Published	Days since LMP - their phase
Makinde-2018	CAS025	V3	Ptid-CAS025_Visit-V3	Luteal	Luteal	None	Eligible	Eligible	Eligible	IL-10	64	3586	IL10	In	NA	6	Menstrual cup	Luminex (or other bead-based)	Published	Days since LMP - their phase
Makinde-2018	CAS026	V3	Ptid-CAS026_Visit-V3	Luteal	Luteal	None	Eligible	Eligible	Eligible	IL-10	246.66666666666669	3586	IL10	In	NA	7.946418959795156	Menstrual cup	Luminex (or other bead-based)	Published	Days since LMP - their phase
Makinde-2018	CAS027	V3	Ptid-CAS027_Visit-V3	Luteal	Luteal	None	Eligible	Eligible	Eligible	IL-10	94.00000000000001	3586	IL10	In	NA	6.554588851677638	Menstrual cup	Luminex (or other bead-based)	Published	Days since LMP - their phase
Makinde-2018	CAS028	V3	Ptid-CAS028_Visit-V3	Luteal	Luteal	Pills	Eligible	Ineligible - use of hormonal contraception or IUD	Ineligible - use of hormonal contraception or IUD	IL-10	336.6666666666667	3586	IL10	In	NA	8.395177076918001	Menstrual cup	Luminex (or other bead-based)	Published	Days since LMP - their phase
Makinde-2018	CAS030	V3	Ptid-CAS030_Visit-V3	Luteal	Luteal	Transdermal	Eligible	Ineligible - use of hormonal contraception or IUD	Ineligible - use of hormonal contraception or IUD	IL-10	268.6666666666667	3586	IL10	In	NA	8.069673527806811	Menstrual cup	Luminex (or other bead-based)	Published	Days since LMP - their phase
Makinde-2018	CAS031	V3	Ptid-CAS031_Visit-V3	Luteal	Luteal	None	Eligible	Eligible	Eligible	IL-10	117.33333333333334	3586	IL10	In	NA	6.874469117916141	Menstrual cup	Luminex (or other bead-based)	Published	Days since LMP - their phase
Makinde-2018	CAS019	V1	Ptid-CAS019_Visit-V1	Follicular	Follicular	Pills	Eligible	Ineligible - use of hormonal contraception or IUD	Ineligible - use of hormonal contraception or IUD	TNF-α	2	7124	TNF	Below	NA	1	Menstrual cup	Luminex (or other bead-based)	Published	Days since LMP - their phase
Makinde-2018	CAS020	V1	Ptid-CAS020_Visit-V1	Follicular	Follicular	Pills	Eligible	Ineligible - use of hormonal contraception or IUD	Ineligible - use of hormonal contraception or IUD	TNF-α	2	7124	TNF	Below	NA	1	Menstrual cup	Luminex (or other bead-based)	Published	Days since LMP - their phase
Makinde-2018	CAS021	V1	Ptid-CAS021_Visit-V1	Follicular	Follicular	Pills	Eligible	Ineligible - use of hormonal contraception or IUD	Ineligible - use of hormonal contraception or IUD	TNF-α	2	7124	TNF	Below	NA	1	Menstrual cup	Luminex (or other bead-based)	Published	Days since LMP - their phase
Makinde-2018	CAS022	V1	Ptid-CAS022_Visit-V1	Follicular	Follicular	None	Eligible	Eligible	Eligible	TNF-α	2	7124	TNF	Below	NA	1	Menstrual cup	Luminex (or other bead-based)	Published	Days since LMP - their phase
Makinde-2018	CAS023	V1	Ptid-CAS023_Visit-V1	Follicular	Follicular	None	Eligible	Eligible	Eligible	TNF-α	2	7124	TNF	Below	NA	1	Menstrual cup	Luminex (or other bead-based)	Published	Days since LMP - their phase
Makinde-2018	CAS024	V1	Ptid-CAS024_Visit-V1	Follicular	Follicular	None	Eligible	Eligible	Eligible	TNF-α	73.33333333333333	7124	TNF	In	NA	6.196397212803503	Menstrual cup	Luminex (or other bead-based)	Published	Days since LMP - their phase
Makinde-2018	CAS025	V1	Ptid-CAS025_Visit-V1	Follicular	Follicular	None	Eligible	Eligible	Eligible	TNF-α	2	7124	TNF	Below	NA	1	Menstrual cup	Luminex (or other bead-based)	Published	Days since LMP - their phase
Makinde-2018	CAS026	V1	Ptid-CAS026_Visit-V1	Follicular	Follicular	None	Eligible	Eligible	Eligible	TNF-α	2	7124	TNF	Below	NA	1	Menstrual cup	Luminex (or other bead-based)	Published	Days since LMP - their phase
Makinde-2018	CAS027	V1	Ptid-CAS027_Visit-V1	Follicular	Follicular	None	Eligible	Eligible	Eligible	TNF-α	2	7124	TNF	Below	NA	1	Menstrual cup	Luminex (or other bead-based)	Published	Days since LMP - their phase
Makinde-2018	CAS028	V1	Ptid-CAS028_Visit-V1	Follicular	Follicular	Pills	Eligible	Ineligible - use of hormonal contraception or IUD	Ineligible - use of hormonal contraception or IUD	TNF-α	23.333333333333336	7124	TNF	In	NA	4.54432051622381	Menstrual cup	Luminex (or other bead-based)	Published	Days since LMP - their phase
Makinde-2018	CAS030	V1	Ptid-CAS030_Visit-V1	Follicular	Follicular	Transdermal	Eligible	Ineligible - use of hormonal contraception or IUD	Ineligible - use of hormonal contraception or IUD	TNF-α	2	7124	TNF	Below	NA	1	Menstrual cup	Luminex (or other bead-based)	Published	Days since LMP - their phase
Makinde-2018	CAS031	V1	Ptid-CAS031_Visit-V1	Follicular	Follicular	None	Eligible	Eligible	Eligible	TNF-α	2	7124	TNF	Below	NA	1	Menstrual cup	Luminex (or other bead-based)	Published	Days since LMP - their phase
Makinde-2018	CAS019	V2	Ptid-CAS019_Visit-V2	Periovulatory	Periovulatory	Pills	Eligible	Ineligible - use of hormonal contraception or IUD	Ineligible - use of hormonal contraception or IUD	TNF-α	2	7124	TNF	Below	NA	1	Menstrual cup	Luminex (or other bead-based)	Published	Days since LMP - their phase
Makinde-2018	CAS020	V2	Ptid-CAS020_Visit-V2	Periovulatory	Periovulatory	Pills	Eligible	Ineligible - use of hormonal contraception or IUD	Ineligible - use of hormonal contraception or IUD	TNF-α	2	7124	TNF	Below	NA	1	Menstrual cup	Luminex (or other bead-based)	Published	Days since LMP - their phase
Makinde-2018	CAS021	V2	Ptid-CAS021_Visit-V2	Periovulatory	Periovulatory	Pills	Eligible	Ineligible - use of hormonal contraception or IUD	Ineligible - use of hormonal contraception or IUD	TNF-α	2	7124	TNF	Below	NA	1	Menstrual cup	Luminex (or other bead-based)	Published	Days since LMP - their phase
Makinde-2018	CAS022	V2	Ptid-CAS022_Visit-V2	Periovulatory	Periovulatory	None	Eligible	Ineligible - days since LMP outside of allowed windows	Ineligible - days since LMP outside of allowed windows	TNF-α	2	7124	TNF	Below	NA	1	Menstrual cup	Luminex (or other bead-based)	Published	Days since LMP - their phase
Makinde-2018	CAS023	V2	Ptid-CAS023_Visit-V2	Periovulatory	Periovulatory	None	Eligible	Ineligible - days since LMP outside of allowed windows	Ineligible - days since LMP outside of allowed windows	TNF-α	2	7124	TNF	Below	NA	1	Menstrual cup	Luminex (or other bead-based)	Published	Days since LMP - their phase
Makinde-2018	CAS024	V2	Ptid-CAS024_Visit-V2	Periovulatory	Periovulatory	None	Eligible	Ineligible - days since LMP outside of allowed windows	Ineligible - days since LMP outside of allowed windows	TNF-α	2	7124	TNF	Below	NA	1	Menstrual cup	Luminex (or other bead-based)	Published	Days since LMP - their phase
Makinde-2018	CAS025	V2	Ptid-CAS025_Visit-V2	Periovulatory	Periovulatory	None	Eligible	Ineligible - days since LMP outside of allowed windows	Ineligible - days since LMP outside of allowed windows	TNF-α	2	7124	TNF	Below	NA	1	Menstrual cup	Luminex (or other bead-based)	Published	Days since LMP - their phase
Makinde-2018	CAS026	V2	Ptid-CAS026_Visit-V2	Periovulatory	Periovulatory	None	Eligible	Ineligible - days since LMP outside of allowed windows	Ineligible - days since LMP outside of allowed windows	TNF-α	2	7124	TNF	Below	NA	1	Menstrual cup	Luminex (or other bead-based)	Published	Days since LMP - their phase
Makinde-2018	CAS027	V2	Ptid-CAS027_Visit-V2	Periovulatory	Periovulatory	None	Eligible	Ineligible - days since LMP outside of allowed windows	Ineligible - days since LMP outside of allowed windows	TNF-α	2	7124	TNF	Below	NA	1	Menstrual cup	Luminex (or other bead-based)	Published	Days since LMP - their phase
Makinde-2018	CAS028	V2	Ptid-CAS028_Visit-V2	Periovulatory	Periovulatory	Pills	Eligible	Ineligible - use of hormonal contraception or IUD	Ineligible - use of hormonal contraception or IUD	TNF-α	2	7124	TNF	Below	NA	1	Menstrual cup	Luminex (or other bead-based)	Published	Days since LMP - their phase
Makinde-2018	CAS030	V2	Ptid-CAS030_Visit-V2	Periovulatory	Periovulatory	Transdermal	Eligible	Ineligible - use of hormonal contraception or IUD	Ineligible - use of hormonal contraception or IUD	TNF-α	2	7124	TNF	Below	NA	1	Menstrual cup	Luminex (or other bead-based)	Published	Days since LMP - their phase
Makinde-2018	CAS031	V2	Ptid-CAS031_Visit-V2	Periovulatory	Periovulatory	None	Eligible	Ineligible - days since LMP outside of allowed windows	Ineligible - days since LMP outside of allowed windows	TNF-α	2	7124	TNF	Below	NA	1	Menstrual cup	Luminex (or other bead-based)	Published	Days since LMP - their phase
Makinde-2018	CAS020	V3	Ptid-CAS020_Visit-V3	Luteal	Luteal	Pills	Eligible	Ineligible - use of hormonal contraception or IUD	Ineligible - use of hormonal contraception or IUD	TNF-α	2	7124	TNF	Below	NA	1	Menstrual cup	Luminex (or other bead-based)	Published	Days since LMP - their phase
Makinde-2018	CAS021	V3	Ptid-CAS021_Visit-V3	Luteal	Luteal	Pills	Eligible	Ineligible - use of hormonal contraception or IUD	Ineligible - use of hormonal contraception or IUD	TNF-α	2	7124	TNF	Below	NA	1	Menstrual cup	Luminex (or other bead-based)	Published	Days since LMP - their phase
Makinde-2018	CAS022	V3	Ptid-CAS022_Visit-V3	Luteal	Luteal	None	Eligible	Eligible	Eligible	TNF-α	2	7124	TNF	Below	NA	1	Menstrual cup	Luminex (or other bead-based)	Published	Days since LMP - their phase
Makinde-2018	CAS023	V3	Ptid-CAS023_Visit-V3	Luteal	Luteal	None	Eligible	Eligible	Eligible	TNF-α	2	7124	TNF	Below	NA	1	Menstrual cup	Luminex (or other bead-based)	Published	Days since LMP - their phase
Makinde-2018	CAS024	V3	Ptid-CAS024_Visit-V3	Luteal	Luteal	None	Eligible	Eligible	Eligible	TNF-α	2	7124	TNF	Below	NA	1	Menstrual cup	Luminex (or other bead-based)	Published	Days since LMP - their phase
Makinde-2018	CAS025	V3	Ptid-CAS025_Visit-V3	Luteal	Luteal	None	Eligible	Eligible	Eligible	TNF-α	2	7124	TNF	Below	NA	1	Menstrual cup	Luminex (or other bead-based)	Published	Days since LMP - their phase
Makinde-2018	CAS026	V3	Ptid-CAS026_Visit-V3	Luteal	Luteal	None	Eligible	Eligible	Eligible	TNF-α	2	7124	TNF	Below	NA	1	Menstrual cup	Luminex (or other bead-based)	Published	Days since LMP - their phase
Makinde-2018	CAS027	V3	Ptid-CAS027_Visit-V3	Luteal	Luteal	None	Eligible	Eligible	Eligible	TNF-α	2	7124	TNF	Below	NA	1	Menstrual cup	Luminex (or other bead-based)	Published	Days since LMP - their phase
Makinde-2018	CAS028	V3	Ptid-CAS028_Visit-V3	Luteal	Luteal	Pills	Eligible	Ineligible - use of hormonal contraception or IUD	Ineligible - use of hormonal contraception or IUD	TNF-α	2	7124	TNF	Below	NA	1	Menstrual cup	Luminex (or other bead-based)	Published	Days since LMP - their phase
Makinde-2018	CAS030	V3	Ptid-CAS030_Visit-V3	Luteal	Luteal	Transdermal	Eligible	Ineligible - use of hormonal contraception or IUD	Ineligible - use of hormonal contraception or IUD	TNF-α	2	7124	TNF	Below	NA	1	Menstrual cup	Luminex (or other bead-based)	Published	Days since LMP - their phase
Makinde-2018	CAS031	V3	Ptid-CAS031_Visit-V3	Luteal	Luteal	None	Eligible	Eligible	Eligible	TNF-α	2	7124	TNF	Below	NA	1	Menstrual cup	Luminex (or other bead-based)	Published	Days since LMP - their phase
Makinde-2018	CAS019	V1	Ptid-CAS019_Visit-V1	Follicular	Follicular	Pills	Eligible	Ineligible - use of hormonal contraception or IUD	Ineligible - use of hormonal contraception or IUD	IL-2	280	3558	IL2	In	NA	8.129283016944967	Menstrual cup	Luminex (or other bead-based)	Published	Days since LMP - their phase
Makinde-2018	CAS020	V1	Ptid-CAS020_Visit-V1	Follicular	Follicular	Pills	Eligible	Ineligible - use of hormonal contraception or IUD	Ineligible - use of hormonal contraception or IUD	IL-2	266.6666666666667	3558	IL2	In	NA	8.05889368905357	Menstrual cup	Luminex (or other bead-based)	Published	Days since LMP - their phase
Makinde-2018	CAS021	V1	Ptid-CAS021_Visit-V1	Follicular	Follicular	Pills	Eligible	Ineligible - use of hormonal contraception or IUD	Ineligible - use of hormonal contraception or IUD	IL-2	20	3558	IL2	In	NA	4.321928094887363	Menstrual cup	Luminex (or other bead-based)	Published	Days since LMP - their phase
Makinde-2018	CAS022	V1	Ptid-CAS022_Visit-V1	Follicular	Follicular	None	Eligible	Eligible	Eligible	IL-2	356.6666666666667	3558	IL2	In	NA	8.478432580567354	Menstrual cup	Luminex (or other bead-based)	Published	Days since LMP - their phase
Makinde-2018	CAS023	V1	Ptid-CAS023_Visit-V1	Follicular	Follicular	None	Eligible	Eligible	Eligible	IL-2	146.66666666666666	3558	IL2	In	NA	7.196397212803503	Menstrual cup	Luminex (or other bead-based)	Published	Days since LMP - their phase
Makinde-2018	CAS024	V1	Ptid-CAS024_Visit-V1	Follicular	Follicular	None	Eligible	Eligible	Eligible	IL-2	135.33333333333334	3558	IL2	In	NA	7.08037341646402	Menstrual cup	Luminex (or other bead-based)	Published	Days since LMP - their phase
Makinde-2018	CAS025	V1	Ptid-CAS025_Visit-V1	Follicular	Follicular	None	Eligible	Eligible	Eligible	IL-2	132	3558	IL2	In	NA	7.044394119358453	Menstrual cup	Luminex (or other bead-based)	Published	Days since LMP - their phase
Makinde-2018	CAS026	V1	Ptid-CAS026_Visit-V1	Follicular	Follicular	None	Eligible	Eligible	Eligible	IL-2	146.66666666666669	3558	IL2	In	NA	7.196397212803504	Menstrual cup	Luminex (or other bead-based)	Published	Days since LMP - their phase
Makinde-2018	CAS027	V1	Ptid-CAS027_Visit-V1	Follicular	Follicular	None	Eligible	Eligible	Eligible	IL-2	273.33333333333337	3558	IL2	In	NA	8.09451759878429	Menstrual cup	Luminex (or other bead-based)	Published	Days since LMP - their phase
Makinde-2018	CAS028	V1	Ptid-CAS028_Visit-V1	Follicular	Follicular	Pills	Eligible	Ineligible - use of hormonal contraception or IUD	Ineligible - use of hormonal contraception or IUD	IL-2	139.99999999999997	3558	IL2	In	NA	7.129283016944966	Menstrual cup	Luminex (or other bead-based)	Published	Days since LMP - their phase
Makinde-2018	CAS030	V1	Ptid-CAS030_Visit-V1	Follicular	Follicular	Transdermal	Eligible	Ineligible - use of hormonal contraception or IUD	Ineligible - use of hormonal contraception or IUD	IL-2	213.33333333333334	3558	IL2	In	NA	7.7369655941662066	Menstrual cup	Luminex (or other bead-based)	Published	Days since LMP - their phase
Makinde-2018	CAS031	V1	Ptid-CAS031_Visit-V1	Follicular	Follicular	None	Eligible	Eligible	Eligible	IL-2	246.66666666666669	3558	IL2	In	NA	7.946418959795156	Menstrual cup	Luminex (or other bead-based)	Published	Days since LMP - their phase
Makinde-2018	CAS019	V2	Ptid-CAS019_Visit-V2	Periovulatory	Periovulatory	Pills	Eligible	Ineligible - use of hormonal contraception or IUD	Ineligible - use of hormonal contraception or IUD	IL-2	320	3558	IL2	In	NA	8.321928094887362	Menstrual cup	Luminex (or other bead-based)	Published	Days since LMP - their phase
Makinde-2018	CAS020	V2	Ptid-CAS020_Visit-V2	Periovulatory	Periovulatory	Pills	Eligible	Ineligible - use of hormonal contraception or IUD	Ineligible - use of hormonal contraception or IUD	IL-2	253.33333333333334	3558	IL2	In	NA	7.984893107609792	Menstrual cup	Luminex (or other bead-based)	Published	Days since LMP - their phase
Makinde-2018	CAS021	V2	Ptid-CAS021_Visit-V2	Periovulatory	Periovulatory	Pills	Eligible	Ineligible - use of hormonal contraception or IUD	Ineligible - use of hormonal contraception or IUD	IL-2	229.99999999999997	3558	IL2	In	NA	7.845490050944375	Menstrual cup	Luminex (or other bead-based)	Published	Days since LMP - their phase
Makinde-2018	CAS022	V2	Ptid-CAS022_Visit-V2	Periovulatory	Periovulatory	None	Eligible	Ineligible - days since LMP outside of allowed windows	Ineligible - days since LMP outside of allowed windows	IL-2	235	3558	IL2	In	NA	7.876516946564999	Menstrual cup	Luminex (or other bead-based)	Published	Days since LMP - their phase
Makinde-2018	CAS023	V2	Ptid-CAS023_Visit-V2	Periovulatory	Periovulatory	None	Eligible	Ineligible - days since LMP outside of allowed windows	Ineligible - days since LMP outside of allowed windows	IL-2	253.33333333333334	3558	IL2	In	NA	7.984893107609792	Menstrual cup	Luminex (or other bead-based)	Published	Days since LMP - their phase
Makinde-2018	CAS024	V2	Ptid-CAS024_Visit-V2	Periovulatory	Periovulatory	None	Eligible	Ineligible - days since LMP outside of allowed windows	Ineligible - days since LMP outside of allowed windows	IL-2	140	3558	IL2	In	NA	7.129283016944966	Menstrual cup	Luminex (or other bead-based)	Published	Days since LMP - their phase
Makinde-2018	CAS025	V2	Ptid-CAS025_Visit-V2	Periovulatory	Periovulatory	None	Eligible	Ineligible - days since LMP outside of allowed windows	Ineligible - days since LMP outside of allowed windows	IL-2	142	3558	IL2	In	NA	7.149747119504682	Menstrual cup	Luminex (or other bead-based)	Published	Days since LMP - their phase
Makinde-2018	CAS026	V2	Ptid-CAS026_Visit-V2	Periovulatory	Periovulatory	None	Eligible	Ineligible - days since LMP outside of allowed windows	Ineligible - days since LMP outside of allowed windows	IL-2	153.33333333333334	3558	IL2	In	NA	7.260527550223219	Menstrual cup	Luminex (or other bead-based)	Published	Days since LMP - their phase
Makinde-2018	CAS027	V2	Ptid-CAS027_Visit-V2	Periovulatory	Periovulatory	None	Eligible	Ineligible - days since LMP outside of allowed windows	Ineligible - days since LMP outside of allowed windows	IL-2	375	3558	IL2	In	NA	8.550746785383243	Menstrual cup	Luminex (or other bead-based)	Published	Days since LMP - their phase
Makinde-2018	CAS028	V2	Ptid-CAS028_Visit-V2	Periovulatory	Periovulatory	Pills	Eligible	Ineligible - use of hormonal contraception or IUD	Ineligible - use of hormonal contraception or IUD	IL-2	246.66666666666669	3558	IL2	In	NA	7.946418959795156	Menstrual cup	Luminex (or other bead-based)	Published	Days since LMP - their phase
Makinde-2018	CAS030	V2	Ptid-CAS030_Visit-V2	Periovulatory	Periovulatory	Transdermal	Eligible	Ineligible - use of hormonal contraception or IUD	Ineligible - use of hormonal contraception or IUD	IL-2	210	3558	IL2	In	NA	7.714245517666122	Menstrual cup	Luminex (or other bead-based)	Published	Days since LMP - their phase
Makinde-2018	CAS031	V2	Ptid-CAS031_Visit-V2	Periovulatory	Periovulatory	None	Eligible	Ineligible - days since LMP outside of allowed windows	Ineligible - days since LMP outside of allowed windows	IL-2	296.6666666666667	3558	IL2	In	NA	8.212699025132604	Menstrual cup	Luminex (or other bead-based)	Published	Days since LMP - their phase
Makinde-2018	CAS020	V3	Ptid-CAS020_Visit-V3	Luteal	Luteal	Pills	Eligible	Ineligible - use of hormonal contraception or IUD	Ineligible - use of hormonal contraception or IUD	IL-2	233.33333333333331	3558	IL2	In	NA	7.866248611111173	Menstrual cup	Luminex (or other bead-based)	Published	Days since LMP - their phase
Makinde-2018	CAS021	V3	Ptid-CAS021_Visit-V3	Luteal	Luteal	Pills	Eligible	Ineligible - use of hormonal contraception or IUD	Ineligible - use of hormonal contraception or IUD	IL-2	226.66666666666666	3558	IL2	In	NA	7.824428435416546	Menstrual cup	Luminex (or other bead-based)	Published	Days since LMP - their phase
Makinde-2018	CAS022	V3	Ptid-CAS022_Visit-V3	Luteal	Luteal	None	Eligible	Eligible	Eligible	IL-2	183.33333333333334	3558	IL2	In	NA	7.518325307690866	Menstrual cup	Luminex (or other bead-based)	Published	Days since LMP - their phase
Makinde-2018	CAS023	V3	Ptid-CAS023_Visit-V3	Luteal	Luteal	None	Eligible	Eligible	Eligible	IL-2	213.33333333333334	3558	IL2	In	NA	7.7369655941662066	Menstrual cup	Luminex (or other bead-based)	Published	Days since LMP - their phase
Makinde-2018	CAS024	V3	Ptid-CAS024_Visit-V3	Luteal	Luteal	None	Eligible	Eligible	Eligible	IL-2	185	3558	IL2	In	NA	7.531381460516312	Menstrual cup	Luminex (or other bead-based)	Published	Days since LMP - their phase
Makinde-2018	CAS025	V3	Ptid-CAS025_Visit-V3	Luteal	Luteal	None	Eligible	Eligible	Eligible	IL-2	64	3558	IL2	In	NA	6	Menstrual cup	Luminex (or other bead-based)	Published	Days since LMP - their phase
Makinde-2018	CAS026	V3	Ptid-CAS026_Visit-V3	Luteal	Luteal	None	Eligible	Eligible	Eligible	IL-2	180.00000000000003	3558	IL2	In	NA	7.491853096329675	Menstrual cup	Luminex (or other bead-based)	Published	Days since LMP - their phase
Makinde-2018	CAS027	V3	Ptid-CAS027_Visit-V3	Luteal	Luteal	None	Eligible	Eligible	Eligible	IL-2	260	3558	IL2	In	NA	8.022367813028454	Menstrual cup	Luminex (or other bead-based)	Published	Days since LMP - their phase
Makinde-2018	CAS028	V3	Ptid-CAS028_Visit-V3	Luteal	Luteal	Pills	Eligible	Ineligible - use of hormonal contraception or IUD	Ineligible - use of hormonal contraception or IUD	IL-2	146.66666666666669	3558	IL2	In	NA	7.196397212803504	Menstrual cup	Luminex (or other bead-based)	Published	Days since LMP - their phase
Makinde-2018	CAS030	V3	Ptid-CAS030_Visit-V3	Luteal	Luteal	Transdermal	Eligible	Ineligible - use of hormonal contraception or IUD	Ineligible - use of hormonal contraception or IUD	IL-2	213.33333333333334	3558	IL2	In	NA	7.7369655941662066	Menstrual cup	Luminex (or other bead-based)	Published	Days since LMP - their phase
Makinde-2018	CAS031	V3	Ptid-CAS031_Visit-V3	Luteal	Luteal	None	Eligible	Eligible	Eligible	IL-2	300.00000000000006	3558	IL2	In	NA	8.228818690495881	Menstrual cup	Luminex (or other bead-based)	Published	Days since LMP - their phase
Makinde-2018	CAS019	V1	Ptid-CAS019_Visit-V1	Follicular	Follicular	Pills	Eligible	Ineligible - use of hormonal contraception or IUD	Ineligible - use of hormonal contraception or IUD	IL-4	10	3565	IL4	Below	NA	3.321928094887362	Menstrual cup	Luminex (or other bead-based)	Published	Days since LMP - their phase
Makinde-2018	CAS020	V1	Ptid-CAS020_Visit-V1	Follicular	Follicular	Pills	Eligible	Ineligible - use of hormonal contraception or IUD	Ineligible - use of hormonal contraception or IUD	IL-4	20	3565	IL4	In	NA	4.321928094887363	Menstrual cup	Luminex (or other bead-based)	Published	Days since LMP - their phase
Makinde-2018	CAS021	V1	Ptid-CAS021_Visit-V1	Follicular	Follicular	Pills	Eligible	Ineligible - use of hormonal contraception or IUD	Ineligible - use of hormonal contraception or IUD	IL-4	38.333333333333336	3565	IL4	In	NA	5.260527550223219	Menstrual cup	Luminex (or other bead-based)	Published	Days since LMP - their phase
Makinde-2018	CAS022	V1	Ptid-CAS022_Visit-V1	Follicular	Follicular	None	Eligible	Eligible	Eligible	IL-4	38.333333333333336	3565	IL4	In	NA	5.260527550223219	Menstrual cup	Luminex (or other bead-based)	Published	Days since LMP - their phase
Makinde-2018	CAS023	V1	Ptid-CAS023_Visit-V1	Follicular	Follicular	None	Eligible	Eligible	Eligible	IL-4	25.000000000000004	3565	IL4	In	NA	4.643856189774725	Menstrual cup	Luminex (or other bead-based)	Published	Days since LMP - their phase
Makinde-2018	CAS024	V1	Ptid-CAS024_Visit-V1	Follicular	Follicular	None	Eligible	Eligible	Eligible	IL-4	136.66666666666669	3565	IL4	In	NA	7.09451759878429	Menstrual cup	Luminex (or other bead-based)	Published	Days since LMP - their phase
Makinde-2018	CAS025	V1	Ptid-CAS025_Visit-V1	Follicular	Follicular	None	Eligible	Eligible	Eligible	IL-4	44.00000000000001	3565	IL4	In	NA	5.459431618637297	Menstrual cup	Luminex (or other bead-based)	Published	Days since LMP - their phase
Makinde-2018	CAS026	V1	Ptid-CAS026_Visit-V1	Follicular	Follicular	None	Eligible	Eligible	Eligible	IL-4	103.33333333333333	3565	IL4	In	NA	6.6911619045530815	Menstrual cup	Luminex (or other bead-based)	Published	Days since LMP - their phase
Makinde-2018	CAS027	V1	Ptid-CAS027_Visit-V1	Follicular	Follicular	None	Eligible	Eligible	Eligible	IL-4	236.66666666666666	3565	IL4	In	NA	7.886712713670888	Menstrual cup	Luminex (or other bead-based)	Published	Days since LMP - their phase
Makinde-2018	CAS028	V1	Ptid-CAS028_Visit-V1	Follicular	Follicular	Pills	Eligible	Ineligible - use of hormonal contraception or IUD	Ineligible - use of hormonal contraception or IUD	IL-4	279.99999999999994	3565	IL4	In	NA	8.129283016944965	Menstrual cup	Luminex (or other bead-based)	Published	Days since LMP - their phase
Makinde-2018	CAS030	V1	Ptid-CAS030_Visit-V1	Follicular	Follicular	Transdermal	Eligible	Ineligible - use of hormonal contraception or IUD	Ineligible - use of hormonal contraception or IUD	IL-4	63.333333333333336	3565	IL4	In	NA	5.984893107609792	Menstrual cup	Luminex (or other bead-based)	Published	Days since LMP - their phase
Makinde-2018	CAS031	V1	Ptid-CAS031_Visit-V1	Follicular	Follicular	None	Eligible	Eligible	Eligible	IL-4	38	3565	IL4	In	NA	5.247927513443585	Menstrual cup	Luminex (or other bead-based)	Published	Days since LMP - their phase
Makinde-2018	CAS019	V2	Ptid-CAS019_Visit-V2	Periovulatory	Periovulatory	Pills	Eligible	Ineligible - use of hormonal contraception or IUD	Ineligible - use of hormonal contraception or IUD	IL-4	45.00000000000001	3565	IL4	In	NA	5.491853096329675	Menstrual cup	Luminex (or other bead-based)	Published	Days since LMP - their phase
Makinde-2018	CAS020	V2	Ptid-CAS020_Visit-V2	Periovulatory	Periovulatory	Pills	Eligible	Ineligible - use of hormonal contraception or IUD	Ineligible - use of hormonal contraception or IUD	IL-4	15	3565	IL4	In	NA	3.9068905956085187	Menstrual cup	Luminex (or other bead-based)	Published	Days since LMP - their phase
Makinde-2018	CAS021	V2	Ptid-CAS021_Visit-V2	Periovulatory	Periovulatory	Pills	Eligible	Ineligible - use of hormonal contraception or IUD	Ineligible - use of hormonal contraception or IUD	IL-4	58.33333333333333	3565	IL4	In	NA	5.866248611111173	Menstrual cup	Luminex (or other bead-based)	Published	Days since LMP - their phase
Makinde-2018	CAS022	V2	Ptid-CAS022_Visit-V2	Periovulatory	Periovulatory	None	Eligible	Ineligible - days since LMP outside of allowed windows	Ineligible - days since LMP outside of allowed windows	IL-4	35	3565	IL4	In	NA	5.129283016944966	Menstrual cup	Luminex (or other bead-based)	Published	Days since LMP - their phase
Makinde-2018	CAS023	V2	Ptid-CAS023_Visit-V2	Periovulatory	Periovulatory	None	Eligible	Ineligible - days since LMP outside of allowed windows	Ineligible - days since LMP outside of allowed windows	IL-4	25.000000000000004	3565	IL4	In	NA	4.643856189774725	Menstrual cup	Luminex (or other bead-based)	Published	Days since LMP - their phase
Makinde-2018	CAS024	V2	Ptid-CAS024_Visit-V2	Periovulatory	Periovulatory	None	Eligible	Ineligible - days since LMP outside of allowed windows	Ineligible - days since LMP outside of allowed windows	IL-4	44.00000000000001	3565	IL4	In	NA	5.459431618637297	Menstrual cup	Luminex (or other bead-based)	Published	Days since LMP - their phase
Makinde-2018	CAS025	V2	Ptid-CAS025_Visit-V2	Periovulatory	Periovulatory	None	Eligible	Ineligible - days since LMP outside of allowed windows	Ineligible - days since LMP outside of allowed windows	IL-4	66.66666666666667	3565	IL4	In	NA	6.058893689053568	Menstrual cup	Luminex (or other bead-based)	Published	Days since LMP - their phase
Makinde-2018	CAS026	V2	Ptid-CAS026_Visit-V2	Periovulatory	Periovulatory	None	Eligible	Ineligible - days since LMP outside of allowed windows	Ineligible - days since LMP outside of allowed windows	IL-4	44.00000000000001	3565	IL4	In	NA	5.459431618637297	Menstrual cup	Luminex (or other bead-based)	Published	Days since LMP - their phase
Makinde-2018	CAS027	V2	Ptid-CAS027_Visit-V2	Periovulatory	Periovulatory	None	Eligible	Ineligible - days since LMP outside of allowed windows	Ineligible - days since LMP outside of allowed windows	IL-4	130	3565	IL4	In	NA	7.022367813028454	Menstrual cup	Luminex (or other bead-based)	Published	Days since LMP - their phase
Makinde-2018	CAS028	V2	Ptid-CAS028_Visit-V2	Periovulatory	Periovulatory	Pills	Eligible	Ineligible - use of hormonal contraception or IUD	Ineligible - use of hormonal contraception or IUD	IL-4	210	3565	IL4	In	NA	7.714245517666122	Menstrual cup	Luminex (or other bead-based)	Published	Days since LMP - their phase
Makinde-2018	CAS030	V2	Ptid-CAS030_Visit-V2	Periovulatory	Periovulatory	Transdermal	Eligible	Ineligible - use of hormonal contraception or IUD	Ineligible - use of hormonal contraception or IUD	IL-4	56.66666666666667	3565	IL4	In	NA	5.824428435416546	Menstrual cup	Luminex (or other bead-based)	Published	Days since LMP - their phase
Makinde-2018	CAS031	V2	Ptid-CAS031_Visit-V2	Periovulatory	Periovulatory	None	Eligible	Ineligible - days since LMP outside of allowed windows	Ineligible - days since LMP outside of allowed windows	IL-4	24.666666666666668	3565	IL4	In	NA	4.624490864907794	Menstrual cup	Luminex (or other bead-based)	Published	Days since LMP - their phase
Makinde-2018	CAS020	V3	Ptid-CAS020_Visit-V3	Luteal	Luteal	Pills	Eligible	Ineligible - use of hormonal contraception or IUD	Ineligible - use of hormonal contraception or IUD	IL-4	24.999999999999996	3565	IL4	In	NA	4.643856189774724	Menstrual cup	Luminex (or other bead-based)	Published	Days since LMP - their phase
Makinde-2018	CAS021	V3	Ptid-CAS021_Visit-V3	Luteal	Luteal	Pills	Eligible	Ineligible - use of hormonal contraception or IUD	Ineligible - use of hormonal contraception or IUD	IL-4	46.66666666666667	3565	IL4	In	NA	5.54432051622381	Menstrual cup	Luminex (or other bead-based)	Published	Days since LMP - their phase
Makinde-2018	CAS022	V3	Ptid-CAS022_Visit-V3	Luteal	Luteal	None	Eligible	Eligible	Eligible	IL-4	25.000000000000004	3565	IL4	In	NA	4.643856189774725	Menstrual cup	Luminex (or other bead-based)	Published	Days since LMP - their phase
Makinde-2018	CAS023	V3	Ptid-CAS023_Visit-V3	Luteal	Luteal	None	Eligible	Eligible	Eligible	IL-4	10	3565	IL4	Below	NA	3.321928094887362	Menstrual cup	Luminex (or other bead-based)	Published	Days since LMP - their phase
Makinde-2018	CAS024	V3	Ptid-CAS024_Visit-V3	Luteal	Luteal	None	Eligible	Eligible	Eligible	IL-4	90	3565	IL4	In	NA	6.491853096329675	Menstrual cup	Luminex (or other bead-based)	Published	Days since LMP - their phase
Makinde-2018	CAS025	V3	Ptid-CAS025_Visit-V3	Luteal	Luteal	None	Eligible	Eligible	Eligible	IL-4	44.00000000000001	3565	IL4	In	NA	5.459431618637297	Menstrual cup	Luminex (or other bead-based)	Published	Days since LMP - their phase
Makinde-2018	CAS026	V3	Ptid-CAS026_Visit-V3	Luteal	Luteal	None	Eligible	Eligible	Eligible	IL-4	63.333333333333336	3565	IL4	In	NA	5.984893107609792	Menstrual cup	Luminex (or other bead-based)	Published	Days since LMP - their phase
Makinde-2018	CAS027	V3	Ptid-CAS027_Visit-V3	Luteal	Luteal	None	Eligible	Eligible	Eligible	IL-4	113.33333333333333	3565	IL4	In	NA	6.824428435416546	Menstrual cup	Luminex (or other bead-based)	Published	Days since LMP - their phase
Makinde-2018	CAS028	V3	Ptid-CAS028_Visit-V3	Luteal	Luteal	Pills	Eligible	Ineligible - use of hormonal contraception or IUD	Ineligible - use of hormonal contraception or IUD	IL-4	190.00000000000003	3565	IL4	In	NA	7.569855608330948	Menstrual cup	Luminex (or other bead-based)	Published	Days since LMP - their phase
Makinde-2018	CAS030	V3	Ptid-CAS030_Visit-V3	Luteal	Luteal	Transdermal	Eligible	Ineligible - use of hormonal contraception or IUD	Ineligible - use of hormonal contraception or IUD	IL-4	53.99999999999999	3565	IL4	In	NA	5.754887502163468	Menstrual cup	Luminex (or other bead-based)	Published	Days since LMP - their phase
Makinde-2018	CAS031	V3	Ptid-CAS031_Visit-V3	Luteal	Luteal	None	Eligible	Eligible	Eligible	IL-4	24.666666666666668	3565	IL4	In	NA	4.624490864907794	Menstrual cup	Luminex (or other bead-based)	Published	Days since LMP - their phase
Makinde-2018	CAS019	V1	Ptid-CAS019_Visit-V1	Follicular	Follicular	Pills	Eligible	Ineligible - use of hormonal contraception or IUD	Ineligible - use of hormonal contraception or IUD	IFN-γ	17	3458	IFNG	Below	NA	4.087462841250339	Menstrual cup	Luminex (or other bead-based)	Published	Days since LMP - their phase
Makinde-2018	CAS020	V1	Ptid-CAS020_Visit-V1	Follicular	Follicular	Pills	Eligible	Ineligible - use of hormonal contraception or IUD	Ineligible - use of hormonal contraception or IUD	IFN-γ	17	3458	IFNG	Below	NA	4.087462841250339	Menstrual cup	Luminex (or other bead-based)	Published	Days since LMP - their phase
Makinde-2018	CAS021	V1	Ptid-CAS021_Visit-V1	Follicular	Follicular	Pills	Eligible	Ineligible - use of hormonal contraception or IUD	Ineligible - use of hormonal contraception or IUD	IFN-γ	17	3458	IFNG	Below	NA	4.087462841250339	Menstrual cup	Luminex (or other bead-based)	Published	Days since LMP - their phase
Makinde-2018	CAS022	V1	Ptid-CAS022_Visit-V1	Follicular	Follicular	None	Eligible	Eligible	Eligible	IFN-γ	17	3458	IFNG	Below	NA	4.087462841250339	Menstrual cup	Luminex (or other bead-based)	Published	Days since LMP - their phase
Makinde-2018	CAS023	V1	Ptid-CAS023_Visit-V1	Follicular	Follicular	None	Eligible	Eligible	Eligible	IFN-γ	17	3458	IFNG	Below	NA	4.087462841250339	Menstrual cup	Luminex (or other bead-based)	Published	Days since LMP - their phase
Makinde-2018	CAS024	V1	Ptid-CAS024_Visit-V1	Follicular	Follicular	None	Eligible	Eligible	Eligible	IFN-γ	100	3458	IFNG	In	NA	6.643856189774724	Menstrual cup	Luminex (or other bead-based)	Published	Days since LMP - their phase
Makinde-2018	CAS025	V1	Ptid-CAS025_Visit-V1	Follicular	Follicular	None	Eligible	Eligible	Eligible	IFN-γ	49.333333333333336	3458	IFNG	In	NA	5.624490864907794	Menstrual cup	Luminex (or other bead-based)	Published	Days since LMP - their phase
Makinde-2018	CAS026	V1	Ptid-CAS026_Visit-V1	Follicular	Follicular	None	Eligible	Eligible	Eligible	IFN-γ	19	3458	IFNG	In	NA	4.247927513443585	Menstrual cup	Luminex (or other bead-based)	Published	Days since LMP - their phase
Makinde-2018	CAS027	V1	Ptid-CAS027_Visit-V1	Follicular	Follicular	None	Eligible	Eligible	Eligible	IFN-γ	66.33333333333334	3458	IFNG	In	NA	6.051662119822493	Menstrual cup	Luminex (or other bead-based)	Published	Days since LMP - their phase
Makinde-2018	CAS028	V1	Ptid-CAS028_Visit-V1	Follicular	Follicular	Pills	Eligible	Ineligible - use of hormonal contraception or IUD	Ineligible - use of hormonal contraception or IUD	IFN-γ	110	3458	IFNG	In	NA	6.78135971352466	Menstrual cup	Luminex (or other bead-based)	Published	Days since LMP - their phase
Makinde-2018	CAS030	V1	Ptid-CAS030_Visit-V1	Follicular	Follicular	Transdermal	Eligible	Ineligible - use of hormonal contraception or IUD	Ineligible - use of hormonal contraception or IUD	IFN-γ	19	3458	IFNG	In	NA	4.247927513443585	Menstrual cup	Luminex (or other bead-based)	Published	Days since LMP - their phase
Makinde-2018	CAS031	V1	Ptid-CAS031_Visit-V1	Follicular	Follicular	None	Eligible	Eligible	Eligible	IFN-γ	19	3458	IFNG	In	NA	4.247927513443585	Menstrual cup	Luminex (or other bead-based)	Published	Days since LMP - their phase
Makinde-2018	CAS019	V2	Ptid-CAS019_Visit-V2	Periovulatory	Periovulatory	Pills	Eligible	Ineligible - use of hormonal contraception or IUD	Ineligible - use of hormonal contraception or IUD	IFN-γ	34.66666666666667	3458	IFNG	In	NA	5.1154772174199366	Menstrual cup	Luminex (or other bead-based)	Published	Days since LMP - their phase
Makinde-2018	CAS020	V2	Ptid-CAS020_Visit-V2	Periovulatory	Periovulatory	Pills	Eligible	Ineligible - use of hormonal contraception or IUD	Ineligible - use of hormonal contraception or IUD	IFN-γ	17	3458	IFNG	Below	NA	4.087462841250339	Menstrual cup	Luminex (or other bead-based)	Published	Days since LMP - their phase
Makinde-2018	CAS021	V2	Ptid-CAS021_Visit-V2	Periovulatory	Periovulatory	Pills	Eligible	Ineligible - use of hormonal contraception or IUD	Ineligible - use of hormonal contraception or IUD	IFN-γ	17	3458	IFNG	Below	NA	4.087462841250339	Menstrual cup	Luminex (or other bead-based)	Published	Days since LMP - their phase
Makinde-2018	CAS022	V2	Ptid-CAS022_Visit-V2	Periovulatory	Periovulatory	None	Eligible	Ineligible - days since LMP outside of allowed windows	Ineligible - days since LMP outside of allowed windows	IFN-γ	17	3458	IFNG	Below	NA	4.087462841250339	Menstrual cup	Luminex (or other bead-based)	Published	Days since LMP - their phase
Makinde-2018	CAS023	V2	Ptid-CAS023_Visit-V2	Periovulatory	Periovulatory	None	Eligible	Ineligible - days since LMP outside of allowed windows	Ineligible - days since LMP outside of allowed windows	IFN-γ	17	3458	IFNG	Below	NA	4.087462841250339	Menstrual cup	Luminex (or other bead-based)	Published	Days since LMP - their phase
Makinde-2018	CAS025	V2	Ptid-CAS025_Visit-V2	Periovulatory	Periovulatory	None	Eligible	Ineligible - days since LMP outside of allowed windows	Ineligible - days since LMP outside of allowed windows	IFN-γ	99.66666666666667	3458	IFNG	In	NA	6.639039173476949	Menstrual cup	Luminex (or other bead-based)	Published	Days since LMP - their phase
Makinde-2018	CAS026	V2	Ptid-CAS026_Visit-V2	Periovulatory	Periovulatory	None	Eligible	Ineligible - days since LMP outside of allowed windows	Ineligible - days since LMP outside of allowed windows	IFN-γ	19	3458	IFNG	In	NA	4.247927513443585	Menstrual cup	Luminex (or other bead-based)	Published	Days since LMP - their phase
Makinde-2018	CAS027	V2	Ptid-CAS027_Visit-V2	Periovulatory	Periovulatory	None	Eligible	Ineligible - days since LMP outside of allowed windows	Ineligible - days since LMP outside of allowed windows	IFN-γ	19	3458	IFNG	In	NA	4.247927513443585	Menstrual cup	Luminex (or other bead-based)	Published	Days since LMP - their phase
Makinde-2018	CAS028	V2	Ptid-CAS028_Visit-V2	Periovulatory	Periovulatory	Pills	Eligible	Ineligible - use of hormonal contraception or IUD	Ineligible - use of hormonal contraception or IUD	IFN-γ	59.666666666666664	3458	IFNG	In	NA	5.8988532765431	Menstrual cup	Luminex (or other bead-based)	Published	Days since LMP - their phase
Makinde-2018	CAS030	V2	Ptid-CAS030_Visit-V2	Periovulatory	Periovulatory	Transdermal	Eligible	Ineligible - use of hormonal contraception or IUD	Ineligible - use of hormonal contraception or IUD	IFN-γ	19	3458	IFNG	In	NA	4.247927513443585	Menstrual cup	Luminex (or other bead-based)	Published	Days since LMP - their phase
Makinde-2018	CAS031	V2	Ptid-CAS031_Visit-V2	Periovulatory	Periovulatory	None	Eligible	Ineligible - days since LMP outside of allowed windows	Ineligible - days since LMP outside of allowed windows	IFN-γ	19	3458	IFNG	In	NA	4.247927513443585	Menstrual cup	Luminex (or other bead-based)	Published	Days since LMP - their phase
Makinde-2018	CAS020	V3	Ptid-CAS020_Visit-V3	Luteal	Luteal	Pills	Eligible	Ineligible - use of hormonal contraception or IUD	Ineligible - use of hormonal contraception or IUD	IFN-γ	17	3458	IFNG	Below	NA	4.087462841250339	Menstrual cup	Luminex (or other bead-based)	Published	Days since LMP - their phase
Makinde-2018	CAS021	V3	Ptid-CAS021_Visit-V3	Luteal	Luteal	Pills	Eligible	Ineligible - use of hormonal contraception or IUD	Ineligible - use of hormonal contraception or IUD	IFN-γ	17	3458	IFNG	Below	NA	4.087462841250339	Menstrual cup	Luminex (or other bead-based)	Published	Days since LMP - their phase
Makinde-2018	CAS022	V3	Ptid-CAS022_Visit-V3	Luteal	Luteal	None	Eligible	Eligible	Eligible	IFN-γ	17	3458	IFNG	Below	NA	4.087462841250339	Menstrual cup	Luminex (or other bead-based)	Published	Days since LMP - their phase
Makinde-2018	CAS023	V3	Ptid-CAS023_Visit-V3	Luteal	Luteal	None	Eligible	Eligible	Eligible	IFN-γ	17	3458	IFNG	Below	NA	4.087462841250339	Menstrual cup	Luminex (or other bead-based)	Published	Days since LMP - their phase
Makinde-2018	CAS025	V3	Ptid-CAS025_Visit-V3	Luteal	Luteal	None	Eligible	Eligible	Eligible	IFN-γ	106.33333333333333	3458	IFNG	In	NA	6.732450113043713	Menstrual cup	Luminex (or other bead-based)	Published	Days since LMP - their phase
Makinde-2018	CAS026	V3	Ptid-CAS026_Visit-V3	Luteal	Luteal	None	Eligible	Eligible	Eligible	IFN-γ	19	3458	IFNG	In	NA	4.247927513443585	Menstrual cup	Luminex (or other bead-based)	Published	Days since LMP - their phase
Makinde-2018	CAS027	V3	Ptid-CAS027_Visit-V3	Luteal	Luteal	None	Eligible	Eligible	Eligible	IFN-γ	39.333333333333336	3458	IFNG	In	NA	5.2976805486406855	Menstrual cup	Luminex (or other bead-based)	Published	Days since LMP - their phase
Makinde-2018	CAS028	V3	Ptid-CAS028_Visit-V3	Luteal	Luteal	Pills	Eligible	Ineligible - use of hormonal contraception or IUD	Ineligible - use of hormonal contraception or IUD	IFN-γ	39.33333333333333	3458	IFNG	In	NA	5.297680548640685	Menstrual cup	Luminex (or other bead-based)	Published	Days since LMP - their phase
Makinde-2018	CAS030	V3	Ptid-CAS030_Visit-V3	Luteal	Luteal	Transdermal	Eligible	Ineligible - use of hormonal contraception or IUD	Ineligible - use of hormonal contraception or IUD	IFN-γ	19	3458	IFNG	In	NA	4.247927513443585	Menstrual cup	Luminex (or other bead-based)	Published	Days since LMP - their phase
Makinde-2018	CAS031	V3	Ptid-CAS031_Visit-V3	Luteal	Luteal	None	Eligible	Eligible	Eligible	IFN-γ	19	3458	IFNG	In	NA	4.247927513443585	Menstrual cup	Luminex (or other bead-based)	Published	Days since LMP - their phase
Makinde-2018	CAS019	V1	Ptid-CAS019_Visit-V1	Follicular	Follicular	Pills	Eligible	Ineligible - use of hormonal contraception or IUD	Ineligible - use of hormonal contraception or IUD	IFN-β	4	3456	IFNB1	In	NA	2	Menstrual cup	Luminex (or other bead-based)	Published	Days since LMP - their phase
Makinde-2018	CAS020	V1	Ptid-CAS020_Visit-V1	Follicular	Follicular	Pills	Eligible	Ineligible - use of hormonal contraception or IUD	Ineligible - use of hormonal contraception or IUD	IFN-β	6.999999999999999	3456	IFNB1	In	NA	2.8073549220576037	Menstrual cup	Luminex (or other bead-based)	Published	Days since LMP - their phase
Makinde-2018	CAS021	V1	Ptid-CAS021_Visit-V1	Follicular	Follicular	Pills	Eligible	Ineligible - use of hormonal contraception or IUD	Ineligible - use of hormonal contraception or IUD	IFN-β	1	3456	IFNB1	In	NA	0	Menstrual cup	Luminex (or other bead-based)	Published	Days since LMP - their phase
Makinde-2018	CAS022	V1	Ptid-CAS022_Visit-V1	Follicular	Follicular	None	Eligible	Eligible	Eligible	IFN-β	0.3333333333333333	3456	IFNB1	In	NA	-1.5849625007211563	Menstrual cup	Luminex (or other bead-based)	Published	Days since LMP - their phase
Makinde-2018	CAS023	V1	Ptid-CAS023_Visit-V1	Follicular	Follicular	None	Eligible	Eligible	Eligible	IFN-β	0.6666666666666666	3456	IFNB1	In	NA	-0.5849625007211563	Menstrual cup	Luminex (or other bead-based)	Published	Days since LMP - their phase
Makinde-2018	CAS024	V1	Ptid-CAS024_Visit-V1	Follicular	Follicular	None	Eligible	Eligible	Eligible	IFN-β	10	3456	IFNB1	In	NA	3.321928094887362	Menstrual cup	Luminex (or other bead-based)	Published	Days since LMP - their phase
Makinde-2018	CAS025	V1	Ptid-CAS025_Visit-V1	Follicular	Follicular	None	Eligible	Eligible	Eligible	IFN-β	0.3333333333333333	3456	IFNB1	In	NA	-1.5849625007211563	Menstrual cup	Luminex (or other bead-based)	Published	Days since LMP - their phase
Makinde-2018	CAS026	V1	Ptid-CAS026_Visit-V1	Follicular	Follicular	None	Eligible	Eligible	Eligible	IFN-β	1	3456	IFNB1	In	NA	0	Menstrual cup	Luminex (or other bead-based)	Published	Days since LMP - their phase
Makinde-2018	CAS027	V1	Ptid-CAS027_Visit-V1	Follicular	Follicular	None	Eligible	Eligible	Eligible	IFN-β	10	3456	IFNB1	In	NA	3.321928094887362	Menstrual cup	Luminex (or other bead-based)	Published	Days since LMP - their phase
Makinde-2018	CAS028	V1	Ptid-CAS028_Visit-V1	Follicular	Follicular	Pills	Eligible	Ineligible - use of hormonal contraception or IUD	Ineligible - use of hormonal contraception or IUD	IFN-β	10	3456	IFNB1	In	NA	3.321928094887362	Menstrual cup	Luminex (or other bead-based)	Published	Days since LMP - their phase
Makinde-2018	CAS030	V1	Ptid-CAS030_Visit-V1	Follicular	Follicular	Transdermal	Eligible	Ineligible - use of hormonal contraception or IUD	Ineligible - use of hormonal contraception or IUD	IFN-β	3.3333333333333335	3456	IFNB1	In	NA	1.7369655941662063	Menstrual cup	Luminex (or other bead-based)	Published	Days since LMP - their phase
Makinde-2018	CAS031	V1	Ptid-CAS031_Visit-V1	Follicular	Follicular	None	Eligible	Eligible	Eligible	IFN-β	0.6666666666666666	3456	IFNB1	In	NA	-0.5849625007211563	Menstrual cup	Luminex (or other bead-based)	Published	Days since LMP - their phase
Makinde-2018	CAS019	V2	Ptid-CAS019_Visit-V2	Periovulatory	Periovulatory	Pills	Eligible	Ineligible - use of hormonal contraception or IUD	Ineligible - use of hormonal contraception or IUD	IFN-β	6.666666666666667	3456	IFNB1	In	NA	2.736965594166206	Menstrual cup	Luminex (or other bead-based)	Published	Days since LMP - their phase
Makinde-2018	CAS020	V2	Ptid-CAS020_Visit-V2	Periovulatory	Periovulatory	Pills	Eligible	Ineligible - use of hormonal contraception or IUD	Ineligible - use of hormonal contraception or IUD	IFN-β	6.666666666666667	3456	IFNB1	In	NA	2.736965594166206	Menstrual cup	Luminex (or other bead-based)	Published	Days since LMP - their phase
Makinde-2018	CAS021	V2	Ptid-CAS021_Visit-V2	Periovulatory	Periovulatory	Pills	Eligible	Ineligible - use of hormonal contraception or IUD	Ineligible - use of hormonal contraception or IUD	IFN-β	0.3333333333333333	3456	IFNB1	In	NA	-1.5849625007211563	Menstrual cup	Luminex (or other bead-based)	Published	Days since LMP - their phase
Makinde-2018	CAS022	V2	Ptid-CAS022_Visit-V2	Periovulatory	Periovulatory	None	Eligible	Ineligible - days since LMP outside of allowed windows	Ineligible - days since LMP outside of allowed windows	IFN-β	0.16666666666666666	3456	IFNB1	Below	NA	-2.584962500721156	Menstrual cup	Luminex (or other bead-based)	Published	Days since LMP - their phase
Makinde-2018	CAS023	V2	Ptid-CAS023_Visit-V2	Periovulatory	Periovulatory	None	Eligible	Ineligible - days since LMP outside of allowed windows	Ineligible - days since LMP outside of allowed windows	IFN-β	0.6666666666666666	3456	IFNB1	In	NA	-0.5849625007211563	Menstrual cup	Luminex (or other bead-based)	Published	Days since LMP - their phase
Makinde-2018	CAS024	V2	Ptid-CAS024_Visit-V2	Periovulatory	Periovulatory	None	Eligible	Ineligible - days since LMP outside of allowed windows	Ineligible - days since LMP outside of allowed windows	IFN-β	0.3333333333333333	3456	IFNB1	In	NA	-1.5849625007211563	Menstrual cup	Luminex (or other bead-based)	Published	Days since LMP - their phase
Makinde-2018	CAS025	V2	Ptid-CAS025_Visit-V2	Periovulatory	Periovulatory	None	Eligible	Ineligible - days since LMP outside of allowed windows	Ineligible - days since LMP outside of allowed windows	IFN-β	0.6666666666666666	3456	IFNB1	In	NA	-0.5849625007211563	Menstrual cup	Luminex (or other bead-based)	Published	Days since LMP - their phase
Makinde-2018	CAS026	V2	Ptid-CAS026_Visit-V2	Periovulatory	Periovulatory	None	Eligible	Ineligible - days since LMP outside of allowed windows	Ineligible - days since LMP outside of allowed windows	IFN-β	3.6666666666666665	3456	IFNB1	In	NA	1.874469117916141	Menstrual cup	Luminex (or other bead-based)	Published	Days since LMP - their phase
Makinde-2018	CAS027	V2	Ptid-CAS027_Visit-V2	Periovulatory	Periovulatory	None	Eligible	Ineligible - days since LMP outside of allowed windows	Ineligible - days since LMP outside of allowed windows	IFN-β	5	3456	IFNB1	In	NA	2.321928094887362	Menstrual cup	Luminex (or other bead-based)	Published	Days since LMP - their phase
Makinde-2018	CAS028	V2	Ptid-CAS028_Visit-V2	Periovulatory	Periovulatory	Pills	Eligible	Ineligible - use of hormonal contraception or IUD	Ineligible - use of hormonal contraception or IUD	IFN-β	10	3456	IFNB1	In	NA	3.321928094887362	Menstrual cup	Luminex (or other bead-based)	Published	Days since LMP - their phase
Makinde-2018	CAS030	V2	Ptid-CAS030_Visit-V2	Periovulatory	Periovulatory	Transdermal	Eligible	Ineligible - use of hormonal contraception or IUD	Ineligible - use of hormonal contraception or IUD	IFN-β	0.16666666666666666	3456	IFNB1	Below	NA	-2.584962500721156	Menstrual cup	Luminex (or other bead-based)	Published	Days since LMP - their phase
Makinde-2018	CAS031	V2	Ptid-CAS031_Visit-V2	Periovulatory	Periovulatory	None	Eligible	Ineligible - days since LMP outside of allowed windows	Ineligible - days since LMP outside of allowed windows	IFN-β	6.666666666666667	3456	IFNB1	In	NA	2.736965594166206	Menstrual cup	Luminex (or other bead-based)	Published	Days since LMP - their phase
Makinde-2018	CAS020	V3	Ptid-CAS020_Visit-V3	Luteal	Luteal	Pills	Eligible	Ineligible - use of hormonal contraception or IUD	Ineligible - use of hormonal contraception or IUD	IFN-β	0.16666666666666666	3456	IFNB1	Below	NA	-2.584962500721156	Menstrual cup	Luminex (or other bead-based)	Published	Days since LMP - their phase
Makinde-2018	CAS021	V3	Ptid-CAS021_Visit-V3	Luteal	Luteal	Pills	Eligible	Ineligible - use of hormonal contraception or IUD	Ineligible - use of hormonal contraception or IUD	IFN-β	0.16666666666666666	3456	IFNB1	Below	NA	-2.584962500721156	Menstrual cup	Luminex (or other bead-based)	Published	Days since LMP - their phase
Makinde-2018	CAS022	V3	Ptid-CAS022_Visit-V3	Luteal	Luteal	None	Eligible	Eligible	Eligible	IFN-β	3.3333333333333335	3456	IFNB1	In	NA	1.7369655941662063	Menstrual cup	Luminex (or other bead-based)	Published	Days since LMP - their phase
Makinde-2018	CAS023	V3	Ptid-CAS023_Visit-V3	Luteal	Luteal	None	Eligible	Eligible	Eligible	IFN-β	0.16666666666666666	3456	IFNB1	Below	NA	-2.584962500721156	Menstrual cup	Luminex (or other bead-based)	Published	Days since LMP - their phase
Makinde-2018	CAS024	V3	Ptid-CAS024_Visit-V3	Luteal	Luteal	None	Eligible	Eligible	Eligible	IFN-β	0.16666666666666666	3456	IFNB1	Below	NA	-2.584962500721156	Menstrual cup	Luminex (or other bead-based)	Published	Days since LMP - their phase
Makinde-2018	CAS025	V3	Ptid-CAS025_Visit-V3	Luteal	Luteal	None	Eligible	Eligible	Eligible	IFN-β	0.3333333333333333	3456	IFNB1	In	NA	-1.5849625007211563	Menstrual cup	Luminex (or other bead-based)	Published	Days since LMP - their phase
Makinde-2018	CAS026	V3	Ptid-CAS026_Visit-V3	Luteal	Luteal	None	Eligible	Eligible	Eligible	IFN-β	3.6666666666666665	3456	IFNB1	In	NA	1.874469117916141	Menstrual cup	Luminex (or other bead-based)	Published	Days since LMP - their phase
Makinde-2018	CAS027	V3	Ptid-CAS027_Visit-V3	Luteal	Luteal	None	Eligible	Eligible	Eligible	IFN-β	7	3456	IFNB1	In	NA	2.807354922057604	Menstrual cup	Luminex (or other bead-based)	Published	Days since LMP - their phase
Makinde-2018	CAS028	V3	Ptid-CAS028_Visit-V3	Luteal	Luteal	Pills	Eligible	Ineligible - use of hormonal contraception or IUD	Ineligible - use of hormonal contraception or IUD	IFN-β	10	3456	IFNB1	In	NA	3.321928094887362	Menstrual cup	Luminex (or other bead-based)	Published	Days since LMP - their phase
Makinde-2018	CAS030	V3	Ptid-CAS030_Visit-V3	Luteal	Luteal	Transdermal	Eligible	Ineligible - use of hormonal contraception or IUD	Ineligible - use of hormonal contraception or IUD	IFN-β	3.6666666666666665	3456	IFNB1	In	NA	1.874469117916141	Menstrual cup	Luminex (or other bead-based)	Published	Days since LMP - their phase
Makinde-2018	CAS031	V3	Ptid-CAS031_Visit-V3	Luteal	Luteal	None	Eligible	Eligible	Eligible	IFN-β	0.3333333333333333	3456	IFNB1	In	NA	-1.5849625007211563	Menstrual cup	Luminex (or other bead-based)	Published	Days since LMP - their phase
Makinde-2018	CAS019	V1	Ptid-CAS019_Visit-V1	Follicular	Follicular	Pills	Eligible	Ineligible - use of hormonal contraception or IUD	Ineligible - use of hormonal contraception or IUD	β-defensin 3	27090.000000000004	55894	DEFB103B	In	NA	14.725472773089377	Menstrual cup	Luminex (or other bead-based)	Published	Days since LMP - their phase
Makinde-2018	CAS020	V1	Ptid-CAS020_Visit-V1	Follicular	Follicular	Pills	Eligible	Ineligible - use of hormonal contraception or IUD	Ineligible - use of hormonal contraception or IUD	β-defensin 3	15420.000000000002	55894	DEFB103B	In	NA	13.912515144802397	Menstrual cup	Luminex (or other bead-based)	Published	Days since LMP - their phase
Makinde-2018	CAS021	V1	Ptid-CAS021_Visit-V1	Follicular	Follicular	Pills	Eligible	Ineligible - use of hormonal contraception or IUD	Ineligible - use of hormonal contraception or IUD	β-defensin 3	20833.333333333332	55894	DEFB103B	In	NA	14.346606068603018	Menstrual cup	Luminex (or other bead-based)	Published	Days since LMP - their phase
Makinde-2018	CAS022	V1	Ptid-CAS022_Visit-V1	Follicular	Follicular	None	Eligible	Eligible	Eligible	β-defensin 3	20276.666666666668	55894	DEFB103B	In	NA	14.30753288303821	Menstrual cup	Luminex (or other bead-based)	Published	Days since LMP - their phase
Makinde-2018	CAS023	V1	Ptid-CAS023_Visit-V1	Follicular	Follicular	None	Eligible	Eligible	Eligible	β-defensin 3	9346.666666666666	55894	DEFB103B	In	NA	13.190236228176829	Menstrual cup	Luminex (or other bead-based)	Published	Days since LMP - their phase
Makinde-2018	CAS025	V1	Ptid-CAS025_Visit-V1	Follicular	Follicular	None	Eligible	Eligible	Eligible	β-defensin 3	30640	55894	DEFB103B	In	NA	14.903128676812319	Menstrual cup	Luminex (or other bead-based)	Published	Days since LMP - their phase
Makinde-2018	CAS026	V1	Ptid-CAS026_Visit-V1	Follicular	Follicular	None	Eligible	Eligible	Eligible	β-defensin 3	10776.666666666666	55894	DEFB103B	In	NA	13.395623386292291	Menstrual cup	Luminex (or other bead-based)	Published	Days since LMP - their phase
Makinde-2018	CAS027	V1	Ptid-CAS027_Visit-V1	Follicular	Follicular	None	Eligible	Eligible	Eligible	β-defensin 3	8023.333333333333	55894	DEFB103B	In	NA	12.969986020640704	Menstrual cup	Luminex (or other bead-based)	Published	Days since LMP - their phase
Makinde-2018	CAS028	V1	Ptid-CAS028_Visit-V1	Follicular	Follicular	Pills	Eligible	Ineligible - use of hormonal contraception or IUD	Ineligible - use of hormonal contraception or IUD	β-defensin 3	48783.33333333333	55894	DEFB103B	In	NA	15.574100719462319	Menstrual cup	Luminex (or other bead-based)	Published	Days since LMP - their phase
Makinde-2018	CAS030	V1	Ptid-CAS030_Visit-V1	Follicular	Follicular	Transdermal	Eligible	Ineligible - use of hormonal contraception or IUD	Ineligible - use of hormonal contraception or IUD	β-defensin 3	23893.333333333332	55894	DEFB103B	In	NA	14.54432051622381	Menstrual cup	Luminex (or other bead-based)	Published	Days since LMP - their phase
Makinde-2018	CAS031	V1	Ptid-CAS031_Visit-V1	Follicular	Follicular	None	Eligible	Eligible	Eligible	β-defensin 3	17323.333333333336	55894	DEFB103B	In	NA	14.080428937834109	Menstrual cup	Luminex (or other bead-based)	Published	Days since LMP - their phase
Makinde-2018	CAS019	V2	Ptid-CAS019_Visit-V2	Periovulatory	Periovulatory	Pills	Eligible	Ineligible - use of hormonal contraception or IUD	Ineligible - use of hormonal contraception or IUD	β-defensin 3	20290	55894	DEFB103B	In	NA	14.308481244644021	Menstrual cup	Luminex (or other bead-based)	Published	Days since LMP - their phase
Makinde-2018	CAS020	V2	Ptid-CAS020_Visit-V2	Periovulatory	Periovulatory	Pills	Eligible	Ineligible - use of hormonal contraception or IUD	Ineligible - use of hormonal contraception or IUD	β-defensin 3	6574.000000000001	55894	DEFB103B	In	NA	12.68255574108031	Menstrual cup	Luminex (or other bead-based)	Published	Days since LMP - their phase
Makinde-2018	CAS021	V2	Ptid-CAS021_Visit-V2	Periovulatory	Periovulatory	Pills	Eligible	Ineligible - use of hormonal contraception or IUD	Ineligible - use of hormonal contraception or IUD	β-defensin 3	14173.333333333332	55894	DEFB103B	In	NA	13.790891475697311	Menstrual cup	Luminex (or other bead-based)	Published	Days since LMP - their phase
Makinde-2018	CAS022	V2	Ptid-CAS022_Visit-V2	Periovulatory	Periovulatory	None	Eligible	Ineligible - days since LMP outside of allowed windows	Ineligible - days since LMP outside of allowed windows	β-defensin 3	16376.666666666668	55894	DEFB103B	In	NA	13.999354117917225	Menstrual cup	Luminex (or other bead-based)	Published	Days since LMP - their phase
Makinde-2018	CAS023	V2	Ptid-CAS023_Visit-V2	Periovulatory	Periovulatory	None	Eligible	Ineligible - days since LMP outside of allowed windows	Ineligible - days since LMP outside of allowed windows	β-defensin 3	23495	55894	DEFB103B	In	NA	14.520066147288478	Menstrual cup	Luminex (or other bead-based)	Published	Days since LMP - their phase
Makinde-2018	CAS024	V2	Ptid-CAS024_Visit-V2	Periovulatory	Periovulatory	None	Eligible	Ineligible - days since LMP outside of allowed windows	Ineligible - days since LMP outside of allowed windows	β-defensin 3	3413.3333333333335	55894	DEFB103B	In	NA	11.736965594166206	Menstrual cup	Luminex (or other bead-based)	Published	Days since LMP - their phase
Makinde-2018	CAS026	V2	Ptid-CAS026_Visit-V2	Periovulatory	Periovulatory	None	Eligible	Ineligible - days since LMP outside of allowed windows	Ineligible - days since LMP outside of allowed windows	β-defensin 3	8163.333333333332	55894	DEFB103B	In	NA	12.994942652730185	Menstrual cup	Luminex (or other bead-based)	Published	Days since LMP - their phase
Makinde-2018	CAS027	V2	Ptid-CAS027_Visit-V2	Periovulatory	Periovulatory	None	Eligible	Ineligible - days since LMP outside of allowed windows	Ineligible - days since LMP outside of allowed windows	β-defensin 3	12833.333333333334	55894	DEFB103B	In	NA	13.647608324635833	Menstrual cup	Luminex (or other bead-based)	Published	Days since LMP - their phase
Makinde-2018	CAS028	V2	Ptid-CAS028_Visit-V2	Periovulatory	Periovulatory	Pills	Eligible	Ineligible - use of hormonal contraception or IUD	Ineligible - use of hormonal contraception or IUD	β-defensin 3	8039.999999999999	55894	DEFB103B	In	NA	12.972979786066292	Menstrual cup	Luminex (or other bead-based)	Published	Days since LMP - their phase
Makinde-2018	CAS030	V2	Ptid-CAS030_Visit-V2	Periovulatory	Periovulatory	Transdermal	Eligible	Ineligible - use of hormonal contraception or IUD	Ineligible - use of hormonal contraception or IUD	β-defensin 3	9733.333333333334	55894	DEFB103B	In	NA	13.248718247933585	Menstrual cup	Luminex (or other bead-based)	Published	Days since LMP - their phase
Makinde-2018	CAS031	V2	Ptid-CAS031_Visit-V2	Periovulatory	Periovulatory	None	Eligible	Ineligible - days since LMP outside of allowed windows	Ineligible - days since LMP outside of allowed windows	β-defensin 3	31393.333333333336	55894	DEFB103B	In	NA	14.938170601465734	Menstrual cup	Luminex (or other bead-based)	Published	Days since LMP - their phase
Makinde-2018	CAS020	V3	Ptid-CAS020_Visit-V3	Luteal	Luteal	Pills	Eligible	Ineligible - use of hormonal contraception or IUD	Ineligible - use of hormonal contraception or IUD	β-defensin 3	8053.333333333335	55894	DEFB103B	In	NA	12.975370333491286	Menstrual cup	Luminex (or other bead-based)	Published	Days since LMP - their phase
Makinde-2018	CAS021	V3	Ptid-CAS021_Visit-V3	Luteal	Luteal	Pills	Eligible	Ineligible - use of hormonal contraception or IUD	Ineligible - use of hormonal contraception or IUD	β-defensin 3	13123.333333333336	55894	DEFB103B	In	NA	13.679846591325248	Menstrual cup	Luminex (or other bead-based)	Published	Days since LMP - their phase
Makinde-2018	CAS022	V3	Ptid-CAS022_Visit-V3	Luteal	Luteal	None	Eligible	Eligible	Eligible	β-defensin 3	38163.333333333336	55894	DEFB103B	In	NA	15.2198995669685	Menstrual cup	Luminex (or other bead-based)	Published	Days since LMP - their phase
Makinde-2018	CAS023	V3	Ptid-CAS023_Visit-V3	Luteal	Luteal	None	Eligible	Eligible	Eligible	β-defensin 3	21486.666666666668	55894	DEFB103B	In	NA	14.39115406722575	Menstrual cup	Luminex (or other bead-based)	Published	Days since LMP - their phase
Makinde-2018	CAS024	V3	Ptid-CAS024_Visit-V3	Luteal	Luteal	None	Eligible	Eligible	Eligible	β-defensin 3	17209.999999999996	55894	DEFB103B	In	NA	14.070959476927566	Menstrual cup	Luminex (or other bead-based)	Published	Days since LMP - their phase
Makinde-2018	CAS025	V3	Ptid-CAS025_Visit-V3	Luteal	Luteal	None	Eligible	Eligible	Eligible	β-defensin 3	4846.666666666667	55894	DEFB103B	In	NA	12.2427771480858	Menstrual cup	Luminex (or other bead-based)	Published	Days since LMP - their phase
Makinde-2018	CAS026	V3	Ptid-CAS026_Visit-V3	Luteal	Luteal	None	Eligible	Eligible	Eligible	β-defensin 3	6146.666666666666	55894	DEFB103B	In	NA	12.585588534595544	Menstrual cup	Luminex (or other bead-based)	Published	Days since LMP - their phase
Makinde-2018	CAS027	V3	Ptid-CAS027_Visit-V3	Luteal	Luteal	None	Eligible	Eligible	Eligible	β-defensin 3	46410	55894	DEFB103B	In	NA	15.502148077057555	Menstrual cup	Luminex (or other bead-based)	Published	Days since LMP - their phase
Makinde-2018	CAS028	V3	Ptid-CAS028_Visit-V3	Luteal	Luteal	Pills	Eligible	Ineligible - use of hormonal contraception or IUD	Ineligible - use of hormonal contraception or IUD	β-defensin 3	31490	55894	DEFB103B	In	NA	14.942606137022771	Menstrual cup	Luminex (or other bead-based)	Published	Days since LMP - their phase
Makinde-2018	CAS030	V3	Ptid-CAS030_Visit-V3	Luteal	Luteal	Transdermal	Eligible	Ineligible - use of hormonal contraception or IUD	Ineligible - use of hormonal contraception or IUD	β-defensin 3	6930	55894	DEFB103B	In	NA	12.758639637024576	Menstrual cup	Luminex (or other bead-based)	Published	Days since LMP - their phase
Makinde-2018	CAS031	V3	Ptid-CAS031_Visit-V3	Luteal	Luteal	None	Eligible	Eligible	Eligible	β-defensin 3	21736.666666666664	55894	DEFB103B	In	NA	14.407843098563186	Menstrual cup	Luminex (or other bead-based)	Published	Days since LMP - their phase
Makinde-2018	CAS019	V1	Ptid-CAS019_Visit-V1	Follicular	Follicular	Pills	Eligible	Ineligible - use of hormonal contraception or IUD	Ineligible - use of hormonal contraception or IUD	β-defensin 4	2	140596	DEFB104A	Below	NA	1	Menstrual cup	Luminex (or other bead-based)	Published	Days since LMP - their phase
Makinde-2018	CAS020	V1	Ptid-CAS020_Visit-V1	Follicular	Follicular	Pills	Eligible	Ineligible - use of hormonal contraception or IUD	Ineligible - use of hormonal contraception or IUD	β-defensin 4	603.3333333333334	140596	DEFB104A	In	NA	9.236811481249411	Menstrual cup	Luminex (or other bead-based)	Published	Days since LMP - their phase
Makinde-2018	CAS021	V1	Ptid-CAS021_Visit-V1	Follicular	Follicular	Pills	Eligible	Ineligible - use of hormonal contraception or IUD	Ineligible - use of hormonal contraception or IUD	β-defensin 4	2	140596	DEFB104A	Below	NA	1	Menstrual cup	Luminex (or other bead-based)	Published	Days since LMP - their phase
Makinde-2018	CAS022	V1	Ptid-CAS022_Visit-V1	Follicular	Follicular	None	Eligible	Eligible	Eligible	β-defensin 4	2	140596	DEFB104A	Below	NA	1	Menstrual cup	Luminex (or other bead-based)	Published	Days since LMP - their phase
Makinde-2018	CAS023	V1	Ptid-CAS023_Visit-V1	Follicular	Follicular	None	Eligible	Eligible	Eligible	β-defensin 4	2	140596	DEFB104A	Below	NA	1	Menstrual cup	Luminex (or other bead-based)	Published	Days since LMP - their phase
Makinde-2018	CAS025	V1	Ptid-CAS025_Visit-V1	Follicular	Follicular	None	Eligible	Eligible	Eligible	β-defensin 4	2	140596	DEFB104A	Below	NA	1	Menstrual cup	Luminex (or other bead-based)	Published	Days since LMP - their phase
Makinde-2018	CAS026	V1	Ptid-CAS026_Visit-V1	Follicular	Follicular	None	Eligible	Eligible	Eligible	β-defensin 4	2	140596	DEFB104A	Below	NA	1	Menstrual cup	Luminex (or other bead-based)	Published	Days since LMP - their phase
Makinde-2018	CAS027	V1	Ptid-CAS027_Visit-V1	Follicular	Follicular	None	Eligible	Eligible	Eligible	β-defensin 4	2	140596	DEFB104A	Below	NA	1	Menstrual cup	Luminex (or other bead-based)	Published	Days since LMP - their phase
Makinde-2018	CAS028	V1	Ptid-CAS028_Visit-V1	Follicular	Follicular	Pills	Eligible	Ineligible - use of hormonal contraception or IUD	Ineligible - use of hormonal contraception or IUD	β-defensin 4	2	140596	DEFB104A	Below	NA	1	Menstrual cup	Luminex (or other bead-based)	Published	Days since LMP - their phase
Makinde-2018	CAS030	V1	Ptid-CAS030_Visit-V1	Follicular	Follicular	Transdermal	Eligible	Ineligible - use of hormonal contraception or IUD	Ineligible - use of hormonal contraception or IUD	β-defensin 4	2	140596	DEFB104A	Below	NA	1	Menstrual cup	Luminex (or other bead-based)	Published	Days since LMP - their phase
Makinde-2018	CAS031	V1	Ptid-CAS031_Visit-V1	Follicular	Follicular	None	Eligible	Eligible	Eligible	β-defensin 4	2	140596	DEFB104A	Below	NA	1	Menstrual cup	Luminex (or other bead-based)	Published	Days since LMP - their phase
Makinde-2018	CAS019	V2	Ptid-CAS019_Visit-V2	Periovulatory	Periovulatory	Pills	Eligible	Ineligible - use of hormonal contraception or IUD	Ineligible - use of hormonal contraception or IUD	β-defensin 4	2	140596	DEFB104A	Below	NA	1	Menstrual cup	Luminex (or other bead-based)	Published	Days since LMP - their phase
Makinde-2018	CAS020	V2	Ptid-CAS020_Visit-V2	Periovulatory	Periovulatory	Pills	Eligible	Ineligible - use of hormonal contraception or IUD	Ineligible - use of hormonal contraception or IUD	β-defensin 4	96.66666666666669	140596	DEFB104A	In	NA	6.594946589293778	Menstrual cup	Luminex (or other bead-based)	Published	Days since LMP - their phase
Makinde-2018	CAS021	V2	Ptid-CAS021_Visit-V2	Periovulatory	Periovulatory	Pills	Eligible	Ineligible - use of hormonal contraception or IUD	Ineligible - use of hormonal contraception or IUD	β-defensin 4	2	140596	DEFB104A	Below	NA	1	Menstrual cup	Luminex (or other bead-based)	Published	Days since LMP - their phase
Makinde-2018	CAS022	V2	Ptid-CAS022_Visit-V2	Periovulatory	Periovulatory	None	Eligible	Ineligible - days since LMP outside of allowed windows	Ineligible - days since LMP outside of allowed windows	β-defensin 4	2	140596	DEFB104A	Below	NA	1	Menstrual cup	Luminex (or other bead-based)	Published	Days since LMP - their phase
Makinde-2018	CAS023	V2	Ptid-CAS023_Visit-V2	Periovulatory	Periovulatory	None	Eligible	Ineligible - days since LMP outside of allowed windows	Ineligible - days since LMP outside of allowed windows	β-defensin 4	2	140596	DEFB104A	Below	NA	1	Menstrual cup	Luminex (or other bead-based)	Published	Days since LMP - their phase
Makinde-2018	CAS024	V2	Ptid-CAS024_Visit-V2	Periovulatory	Periovulatory	None	Eligible	Ineligible - days since LMP outside of allowed windows	Ineligible - days since LMP outside of allowed windows	β-defensin 4	2	140596	DEFB104A	Below	NA	1	Menstrual cup	Luminex (or other bead-based)	Published	Days since LMP - their phase
Makinde-2018	CAS026	V2	Ptid-CAS026_Visit-V2	Periovulatory	Periovulatory	None	Eligible	Ineligible - days since LMP outside of allowed windows	Ineligible - days since LMP outside of allowed windows	β-defensin 4	2	140596	DEFB104A	Below	NA	1	Menstrual cup	Luminex (or other bead-based)	Published	Days since LMP - their phase
Makinde-2018	CAS027	V2	Ptid-CAS027_Visit-V2	Periovulatory	Periovulatory	None	Eligible	Ineligible - days since LMP outside of allowed windows	Ineligible - days since LMP outside of allowed windows	β-defensin 4	2	140596	DEFB104A	Below	NA	1	Menstrual cup	Luminex (or other bead-based)	Published	Days since LMP - their phase
Makinde-2018	CAS028	V2	Ptid-CAS028_Visit-V2	Periovulatory	Periovulatory	Pills	Eligible	Ineligible - use of hormonal contraception or IUD	Ineligible - use of hormonal contraception or IUD	β-defensin 4	2	140596	DEFB104A	Below	NA	1	Menstrual cup	Luminex (or other bead-based)	Published	Days since LMP - their phase
Makinde-2018	CAS030	V2	Ptid-CAS030_Visit-V2	Periovulatory	Periovulatory	Transdermal	Eligible	Ineligible - use of hormonal contraception or IUD	Ineligible - use of hormonal contraception or IUD	β-defensin 4	2	140596	DEFB104A	Below	NA	1	Menstrual cup	Luminex (or other bead-based)	Published	Days since LMP - their phase
Makinde-2018	CAS031	V2	Ptid-CAS031_Visit-V2	Periovulatory	Periovulatory	None	Eligible	Ineligible - days since LMP outside of allowed windows	Ineligible - days since LMP outside of allowed windows	β-defensin 4	2	140596	DEFB104A	Below	NA	1	Menstrual cup	Luminex (or other bead-based)	Published	Days since LMP - their phase
Makinde-2018	CAS020	V3	Ptid-CAS020_Visit-V3	Luteal	Luteal	Pills	Eligible	Ineligible - use of hormonal contraception or IUD	Ineligible - use of hormonal contraception or IUD	β-defensin 4	2283.333333333333	140596	DEFB104A	In	NA	11.156925772014095	Menstrual cup	Luminex (or other bead-based)	Published	Days since LMP - their phase
Makinde-2018	CAS021	V3	Ptid-CAS021_Visit-V3	Luteal	Luteal	Pills	Eligible	Ineligible - use of hormonal contraception or IUD	Ineligible - use of hormonal contraception or IUD	β-defensin 4	2	140596	DEFB104A	Below	NA	1	Menstrual cup	Luminex (or other bead-based)	Published	Days since LMP - their phase
Makinde-2018	CAS022	V3	Ptid-CAS022_Visit-V3	Luteal	Luteal	None	Eligible	Eligible	Eligible	β-defensin 4	2	140596	DEFB104A	Below	NA	1	Menstrual cup	Luminex (or other bead-based)	Published	Days since LMP - their phase
Makinde-2018	CAS023	V3	Ptid-CAS023_Visit-V3	Luteal	Luteal	None	Eligible	Eligible	Eligible	β-defensin 4	2	140596	DEFB104A	Below	NA	1	Menstrual cup	Luminex (or other bead-based)	Published	Days since LMP - their phase
Makinde-2018	CAS024	V3	Ptid-CAS024_Visit-V3	Luteal	Luteal	None	Eligible	Eligible	Eligible	β-defensin 4	2	140596	DEFB104A	Below	NA	1	Menstrual cup	Luminex (or other bead-based)	Published	Days since LMP - their phase
Makinde-2018	CAS025	V3	Ptid-CAS025_Visit-V3	Luteal	Luteal	None	Eligible	Eligible	Eligible	β-defensin 4	2	140596	DEFB104A	Below	NA	1	Menstrual cup	Luminex (or other bead-based)	Published	Days since LMP - their phase
Makinde-2018	CAS026	V3	Ptid-CAS026_Visit-V3	Luteal	Luteal	None	Eligible	Eligible	Eligible	β-defensin 4	2	140596	DEFB104A	Below	NA	1	Menstrual cup	Luminex (or other bead-based)	Published	Days since LMP - their phase
Makinde-2018	CAS027	V3	Ptid-CAS027_Visit-V3	Luteal	Luteal	None	Eligible	Eligible	Eligible	β-defensin 4	2	140596	DEFB104A	Below	NA	1	Menstrual cup	Luminex (or other bead-based)	Published	Days since LMP - their phase
Makinde-2018	CAS028	V3	Ptid-CAS028_Visit-V3	Luteal	Luteal	Pills	Eligible	Ineligible - use of hormonal contraception or IUD	Ineligible - use of hormonal contraception or IUD	β-defensin 4	2	140596	DEFB104A	Below	NA	1	Menstrual cup	Luminex (or other bead-based)	Published	Days since LMP - their phase
Makinde-2018	CAS030	V3	Ptid-CAS030_Visit-V3	Luteal	Luteal	Transdermal	Eligible	Ineligible - use of hormonal contraception or IUD	Ineligible - use of hormonal contraception or IUD	β-defensin 4	210	140596	DEFB104A	In	NA	7.714245517666122	Menstrual cup	Luminex (or other bead-based)	Published	Days since LMP - their phase
Makinde-2018	CAS031	V3	Ptid-CAS031_Visit-V3	Luteal	Luteal	None	Eligible	Eligible	Eligible	β-defensin 4	2	140596	DEFB104A	Below	NA	1	Menstrual cup	Luminex (or other bead-based)	Published	Days since LMP - their phase
Makinde-2018	CAS019	V1	Ptid-CAS019_Visit-V1	Follicular	Follicular	Pills	Eligible	Ineligible - use of hormonal contraception or IUD	Ineligible - use of hormonal contraception or IUD	SLP-1	10716.666666666666	6590	SLPI	In	NA	13.387568616381516	Menstrual cup	Luminex (or other bead-based)	Published	Days since LMP - their phase
Makinde-2018	CAS020	V1	Ptid-CAS020_Visit-V1	Follicular	Follicular	Pills	Eligible	Ineligible - use of hormonal contraception or IUD	Ineligible - use of hormonal contraception or IUD	SLP-1	11720	6590	SLPI	In	NA	13.51668494930961	Menstrual cup	Luminex (or other bead-based)	Published	Days since LMP - their phase
Makinde-2018	CAS021	V1	Ptid-CAS021_Visit-V1	Follicular	Follicular	Pills	Eligible	Ineligible - use of hormonal contraception or IUD	Ineligible - use of hormonal contraception or IUD	SLP-1	7546.666666666667	6590	SLPI	In	NA	12.881623836998088	Menstrual cup	Luminex (or other bead-based)	Published	Days since LMP - their phase
Makinde-2018	CAS022	V1	Ptid-CAS022_Visit-V1	Follicular	Follicular	None	Eligible	Eligible	Eligible	SLP-1	11150	6590	SLPI	In	NA	13.44475608969503	Menstrual cup	Luminex (or other bead-based)	Published	Days since LMP - their phase
Makinde-2018	CAS023	V1	Ptid-CAS023_Visit-V1	Follicular	Follicular	None	Eligible	Eligible	Eligible	SLP-1	10606.666666666668	6590	SLPI	In	NA	13.372683714497255	Menstrual cup	Luminex (or other bead-based)	Published	Days since LMP - their phase
Makinde-2018	CAS024	V1	Ptid-CAS024_Visit-V1	Follicular	Follicular	None	Eligible	Eligible	Eligible	SLP-1	4500	6590	SLPI	In	NA	12.1357092861044	Menstrual cup	Luminex (or other bead-based)	Published	Days since LMP - their phase
Makinde-2018	CAS025	V1	Ptid-CAS025_Visit-V1	Follicular	Follicular	None	Eligible	Eligible	Eligible	SLP-1	8073.333333333332	6590	SLPI	In	NA	12.978948743860535	Menstrual cup	Luminex (or other bead-based)	Published	Days since LMP - their phase
Makinde-2018	CAS026	V1	Ptid-CAS026_Visit-V1	Follicular	Follicular	None	Eligible	Eligible	Eligible	SLP-1	17183.333333333332	6590	SLPI	In	NA	14.068722306421677	Menstrual cup	Luminex (or other bead-based)	Published	Days since LMP - their phase
Makinde-2018	CAS027	V1	Ptid-CAS027_Visit-V1	Follicular	Follicular	None	Eligible	Eligible	Eligible	SLP-1	11766.666666666668	6590	SLPI	In	NA	13.522418062324748	Menstrual cup	Luminex (or other bead-based)	Published	Days since LMP - their phase
Makinde-2018	CAS028	V1	Ptid-CAS028_Visit-V1	Follicular	Follicular	Pills	Eligible	Ineligible - use of hormonal contraception or IUD	Ineligible - use of hormonal contraception or IUD	SLP-1	5430	6590	SLPI	In	NA	12.406736482691723	Menstrual cup	Luminex (or other bead-based)	Published	Days since LMP - their phase
Makinde-2018	CAS030	V1	Ptid-CAS030_Visit-V1	Follicular	Follicular	Transdermal	Eligible	Ineligible - use of hormonal contraception or IUD	Ineligible - use of hormonal contraception or IUD	SLP-1	10173.333333333334	6590	SLPI	In	NA	13.312504841000736	Menstrual cup	Luminex (or other bead-based)	Published	Days since LMP - their phase
Makinde-2018	CAS031	V1	Ptid-CAS031_Visit-V1	Follicular	Follicular	None	Eligible	Eligible	Eligible	SLP-1	18740	6590	SLPI	In	NA	14.19383333254655	Menstrual cup	Luminex (or other bead-based)	Published	Days since LMP - their phase
Makinde-2018	CAS019	V2	Ptid-CAS019_Visit-V2	Periovulatory	Periovulatory	Pills	Eligible	Ineligible - use of hormonal contraception or IUD	Ineligible - use of hormonal contraception or IUD	SLP-1	11810	6590	SLPI	In	NA	13.527721344284519	Menstrual cup	Luminex (or other bead-based)	Published	Days since LMP - their phase
Makinde-2018	CAS020	V2	Ptid-CAS020_Visit-V2	Periovulatory	Periovulatory	Pills	Eligible	Ineligible - use of hormonal contraception or IUD	Ineligible - use of hormonal contraception or IUD	SLP-1	9526.666666666666	6590	SLPI	In	NA	13.217755795262022	Menstrual cup	Luminex (or other bead-based)	Published	Days since LMP - their phase
Makinde-2018	CAS021	V2	Ptid-CAS021_Visit-V2	Periovulatory	Periovulatory	Pills	Eligible	Ineligible - use of hormonal contraception or IUD	Ineligible - use of hormonal contraception or IUD	SLP-1	14096.666666666666	6590	SLPI	In	NA	13.783066439195007	Menstrual cup	Luminex (or other bead-based)	Published	Days since LMP - their phase
Makinde-2018	CAS022	V2	Ptid-CAS022_Visit-V2	Periovulatory	Periovulatory	None	Eligible	Ineligible - days since LMP outside of allowed windows	Ineligible - days since LMP outside of allowed windows	SLP-1	8229.999999999998	6590	SLPI	In	NA	13.006676715308988	Menstrual cup	Luminex (or other bead-based)	Published	Days since LMP - their phase
Makinde-2018	CAS023	V2	Ptid-CAS023_Visit-V2	Periovulatory	Periovulatory	None	Eligible	Ineligible - days since LMP outside of allowed windows	Ineligible - days since LMP outside of allowed windows	SLP-1	11670	6590	SLPI	In	NA	13.51051694059471	Menstrual cup	Luminex (or other bead-based)	Published	Days since LMP - their phase
Makinde-2018	CAS024	V2	Ptid-CAS024_Visit-V2	Periovulatory	Periovulatory	None	Eligible	Ineligible - days since LMP outside of allowed windows	Ineligible - days since LMP outside of allowed windows	SLP-1	13026.666666666666	6590	SLPI	In	NA	13.669180346134592	Menstrual cup	Luminex (or other bead-based)	Published	Days since LMP - their phase
Makinde-2018	CAS025	V2	Ptid-CAS025_Visit-V2	Periovulatory	Periovulatory	None	Eligible	Ineligible - days since LMP outside of allowed windows	Ineligible - days since LMP outside of allowed windows	SLP-1	73.33333333333333	6590	SLPI	In	NA	6.196397212803503	Menstrual cup	Luminex (or other bead-based)	Published	Days since LMP - their phase
Makinde-2018	CAS026	V2	Ptid-CAS026_Visit-V2	Periovulatory	Periovulatory	None	Eligible	Ineligible - days since LMP outside of allowed windows	Ineligible - days since LMP outside of allowed windows	SLP-1	9020	6590	SLPI	In	NA	13.138911718142744	Menstrual cup	Luminex (or other bead-based)	Published	Days since LMP - their phase
Makinde-2018	CAS027	V2	Ptid-CAS027_Visit-V2	Periovulatory	Periovulatory	None	Eligible	Ineligible - days since LMP outside of allowed windows	Ineligible - days since LMP outside of allowed windows	SLP-1	11829.999999999998	6590	SLPI	In	NA	13.53016245322715	Menstrual cup	Luminex (or other bead-based)	Published	Days since LMP - their phase
Makinde-2018	CAS028	V2	Ptid-CAS028_Visit-V2	Periovulatory	Periovulatory	Pills	Eligible	Ineligible - use of hormonal contraception or IUD	Ineligible - use of hormonal contraception or IUD	SLP-1	14446.666666666666	6590	SLPI	In	NA	13.81844903225988	Menstrual cup	Luminex (or other bead-based)	Published	Days since LMP - their phase
Makinde-2018	CAS030	V2	Ptid-CAS030_Visit-V2	Periovulatory	Periovulatory	Transdermal	Eligible	Ineligible - use of hormonal contraception or IUD	Ineligible - use of hormonal contraception or IUD	SLP-1	12780	6590	SLPI	In	NA	13.641600215834357	Menstrual cup	Luminex (or other bead-based)	Published	Days since LMP - their phase
Makinde-2018	CAS031	V2	Ptid-CAS031_Visit-V2	Periovulatory	Periovulatory	None	Eligible	Ineligible - days since LMP outside of allowed windows	Ineligible - days since LMP outside of allowed windows	SLP-1	15263.333333333334	6590	SLPI	In	NA	13.897782443839754	Menstrual cup	Luminex (or other bead-based)	Published	Days since LMP - their phase
Makinde-2018	CAS020	V3	Ptid-CAS020_Visit-V3	Luteal	Luteal	Pills	Eligible	Ineligible - use of hormonal contraception or IUD	Ineligible - use of hormonal contraception or IUD	SLP-1	8453.333333333334	6590	SLPI	In	NA	13.045304624305613	Menstrual cup	Luminex (or other bead-based)	Published	Days since LMP - their phase
Makinde-2018	CAS021	V3	Ptid-CAS021_Visit-V3	Luteal	Luteal	Pills	Eligible	Ineligible - use of hormonal contraception or IUD	Ineligible - use of hormonal contraception or IUD	SLP-1	9713.333333333332	6590	SLPI	In	NA	13.245750756230718	Menstrual cup	Luminex (or other bead-based)	Published	Days since LMP - their phase
Makinde-2018	CAS022	V3	Ptid-CAS022_Visit-V3	Luteal	Luteal	None	Eligible	Eligible	Eligible	SLP-1	7989.999999999999	6590	SLPI	In	NA	12.963979787815338	Menstrual cup	Luminex (or other bead-based)	Published	Days since LMP - their phase
Makinde-2018	CAS023	V3	Ptid-CAS023_Visit-V3	Luteal	Luteal	None	Eligible	Eligible	Eligible	SLP-1	16209.999999999998	6590	SLPI	In	NA	13.984596470404904	Menstrual cup	Luminex (or other bead-based)	Published	Days since LMP - their phase
Makinde-2018	CAS024	V3	Ptid-CAS024_Visit-V3	Luteal	Luteal	None	Eligible	Eligible	Eligible	SLP-1	4890	6590	SLPI	In	NA	12.255618749839597	Menstrual cup	Luminex (or other bead-based)	Published	Days since LMP - their phase
Makinde-2018	CAS025	V3	Ptid-CAS025_Visit-V3	Luteal	Luteal	None	Eligible	Eligible	Eligible	SLP-1	9536.666666666668	6590	SLPI	In	NA	13.21926937648939	Menstrual cup	Luminex (or other bead-based)	Published	Days since LMP - their phase
Makinde-2018	CAS026	V3	Ptid-CAS026_Visit-V3	Luteal	Luteal	None	Eligible	Eligible	Eligible	SLP-1	7413.333333333334	6590	SLPI	In	NA	12.855906666889714	Menstrual cup	Luminex (or other bead-based)	Published	Days since LMP - their phase
Makinde-2018	CAS027	V3	Ptid-CAS027_Visit-V3	Luteal	Luteal	None	Eligible	Eligible	Eligible	SLP-1	9856.666666666668	6590	SLPI	In	NA	13.26688412228653	Menstrual cup	Luminex (or other bead-based)	Published	Days since LMP - their phase
Makinde-2018	CAS028	V3	Ptid-CAS028_Visit-V3	Luteal	Luteal	Pills	Eligible	Ineligible - use of hormonal contraception or IUD	Ineligible - use of hormonal contraception or IUD	SLP-1	5713.333333333334	6590	SLPI	In	NA	12.480116988278706	Menstrual cup	Luminex (or other bead-based)	Published	Days since LMP - their phase
Makinde-2018	CAS030	V3	Ptid-CAS030_Visit-V3	Luteal	Luteal	Transdermal	Eligible	Ineligible - use of hormonal contraception or IUD	Ineligible - use of hormonal contraception or IUD	SLP-1	9196.666666666668	6590	SLPI	In	NA	13.166895335519479	Menstrual cup	Luminex (or other bead-based)	Published	Days since LMP - their phase
Makinde-2018	CAS031	V3	Ptid-CAS031_Visit-V3	Luteal	Luteal	None	Eligible	Eligible	Eligible	SLP-1	15719.999999999998	6590	SLPI	In	NA	13.940313597145968	Menstrual cup	Luminex (or other bead-based)	Published	Days since LMP - their phase
Makinde-2018	CAS019	V1	Ptid-CAS019_Visit-V1	Follicular	Follicular	Pills	Eligible	Ineligible - use of hormonal contraception or IUD	Ineligible - use of hormonal contraception or IUD	Elafin	4376436.666666666	5266	PI3	In	NA	22.061325262071865	Menstrual cup	Luminex (or other bead-based)	Published	Days since LMP - their phase
Makinde-2018	CAS020	V1	Ptid-CAS020_Visit-V1	Follicular	Follicular	Pills	Eligible	Ineligible - use of hormonal contraception or IUD	Ineligible - use of hormonal contraception or IUD	Elafin	4473506.666666667	5266	PI3	In	NA	22.09297473569071	Menstrual cup	Luminex (or other bead-based)	Published	Days since LMP - their phase
Makinde-2018	CAS021	V1	Ptid-CAS021_Visit-V1	Follicular	Follicular	Pills	Eligible	Ineligible - use of hormonal contraception or IUD	Ineligible - use of hormonal contraception or IUD	Elafin	4864160	5266	PI3	In	NA	22.21375925439886	Menstrual cup	Luminex (or other bead-based)	Published	Days since LMP - their phase
Makinde-2018	CAS022	V1	Ptid-CAS022_Visit-V1	Follicular	Follicular	None	Eligible	Eligible	Eligible	Elafin	3791890	5266	PI3	In	NA	21.8544856826225	Menstrual cup	Luminex (or other bead-based)	Published	Days since LMP - their phase
Makinde-2018	CAS023	V1	Ptid-CAS023_Visit-V1	Follicular	Follicular	None	Eligible	Eligible	Eligible	Elafin	4906196.666666667	5266	PI3	In	NA	22.226173635330966	Menstrual cup	Luminex (or other bead-based)	Published	Days since LMP - their phase
Makinde-2018	CAS024	V1	Ptid-CAS024_Visit-V1	Follicular	Follicular	None	Eligible	Eligible	Eligible	Elafin	27560	5266	PI3	In	NA	14.750288267591653	Menstrual cup	Luminex (or other bead-based)	Published	Days since LMP - their phase
Makinde-2018	CAS025	V1	Ptid-CAS025_Visit-V1	Follicular	Follicular	None	Eligible	Eligible	Eligible	Elafin	4579803.333333333	5266	PI3	In	NA	22.126854216529228	Menstrual cup	Luminex (or other bead-based)	Published	Days since LMP - their phase
Makinde-2018	CAS026	V1	Ptid-CAS026_Visit-V1	Follicular	Follicular	None	Eligible	Eligible	Eligible	Elafin	4292723.333333334	5266	PI3	In	NA	22.033461763193024	Menstrual cup	Luminex (or other bead-based)	Published	Days since LMP - their phase
Makinde-2018	CAS027	V1	Ptid-CAS027_Visit-V1	Follicular	Follicular	None	Eligible	Eligible	Eligible	Elafin	4020100.0000000005	5266	PI3	In	NA	21.938799958218357	Menstrual cup	Luminex (or other bead-based)	Published	Days since LMP - their phase
Makinde-2018	CAS028	V1	Ptid-CAS028_Visit-V1	Follicular	Follicular	Pills	Eligible	Ineligible - use of hormonal contraception or IUD	Ineligible - use of hormonal contraception or IUD	Elafin	2687470.0000000005	5266	PI3	In	NA	21.357817219433603	Menstrual cup	Luminex (or other bead-based)	Published	Days since LMP - their phase
Makinde-2018	CAS030	V1	Ptid-CAS030_Visit-V1	Follicular	Follicular	Transdermal	Eligible	Ineligible - use of hormonal contraception or IUD	Ineligible - use of hormonal contraception or IUD	Elafin	4669070	5266	PI3	In	NA	22.154703787352943	Menstrual cup	Luminex (or other bead-based)	Published	Days since LMP - their phase
Makinde-2018	CAS031	V1	Ptid-CAS031_Visit-V1	Follicular	Follicular	None	Eligible	Eligible	Eligible	Elafin	4619833.333333333	5266	PI3	In	NA	22.13940937475107	Menstrual cup	Luminex (or other bead-based)	Published	Days since LMP - their phase
Makinde-2018	CAS019	V2	Ptid-CAS019_Visit-V2	Periovulatory	Periovulatory	Pills	Eligible	Ineligible - use of hormonal contraception or IUD	Ineligible - use of hormonal contraception or IUD	Elafin	4541676.666666667	5266	PI3	In	NA	22.114793569952685	Menstrual cup	Luminex (or other bead-based)	Published	Days since LMP - their phase
Makinde-2018	CAS020	V2	Ptid-CAS020_Visit-V2	Periovulatory	Periovulatory	Pills	Eligible	Ineligible - use of hormonal contraception or IUD	Ineligible - use of hormonal contraception or IUD	Elafin	4874053.333333333	5266	PI3	In	NA	22.21669060686769	Menstrual cup	Luminex (or other bead-based)	Published	Days since LMP - their phase
Makinde-2018	CAS021	V2	Ptid-CAS021_Visit-V2	Periovulatory	Periovulatory	Pills	Eligible	Ineligible - use of hormonal contraception or IUD	Ineligible - use of hormonal contraception or IUD	Elafin	3400526.6666666665	5266	PI3	In	NA	21.69732677467113	Menstrual cup	Luminex (or other bead-based)	Published	Days since LMP - their phase
Makinde-2018	CAS022	V2	Ptid-CAS022_Visit-V2	Periovulatory	Periovulatory	None	Eligible	Ineligible - days since LMP outside of allowed windows	Ineligible - days since LMP outside of allowed windows	Elafin	4255773.333333334	5266	PI3	In	NA	22.02098988285495	Menstrual cup	Luminex (or other bead-based)	Published	Days since LMP - their phase
Makinde-2018	CAS023	V2	Ptid-CAS023_Visit-V2	Periovulatory	Periovulatory	None	Eligible	Ineligible - days since LMP outside of allowed windows	Ineligible - days since LMP outside of allowed windows	Elafin	5127495.000000001	5266	PI3	In	NA	22.289822749207513	Menstrual cup	Luminex (or other bead-based)	Published	Days since LMP - their phase
Makinde-2018	CAS024	V2	Ptid-CAS024_Visit-V2	Periovulatory	Periovulatory	None	Eligible	Ineligible - days since LMP outside of allowed windows	Ineligible - days since LMP outside of allowed windows	Elafin	3607546.6666666665	5266	PI3	In	NA	21.78258662664165	Menstrual cup	Luminex (or other bead-based)	Published	Days since LMP - their phase
Makinde-2018	CAS026	V2	Ptid-CAS026_Visit-V2	Periovulatory	Periovulatory	None	Eligible	Ineligible - days since LMP outside of allowed windows	Ineligible - days since LMP outside of allowed windows	Elafin	4929583.333333333	5266	PI3	In	NA	22.233034279144896	Menstrual cup	Luminex (or other bead-based)	Published	Days since LMP - their phase
Makinde-2018	CAS027	V2	Ptid-CAS027_Visit-V2	Periovulatory	Periovulatory	None	Eligible	Ineligible - days since LMP outside of allowed windows	Ineligible - days since LMP outside of allowed windows	Elafin	4492873.333333334	5266	PI3	In	NA	22.099206958150177	Menstrual cup	Luminex (or other bead-based)	Published	Days since LMP - their phase
Makinde-2018	CAS028	V2	Ptid-CAS028_Visit-V2	Periovulatory	Periovulatory	Pills	Eligible	Ineligible - use of hormonal contraception or IUD	Ineligible - use of hormonal contraception or IUD	Elafin	4011526.6666666665	5266	PI3	In	NA	21.935719956944634	Menstrual cup	Luminex (or other bead-based)	Published	Days since LMP - their phase
Makinde-2018	CAS030	V2	Ptid-CAS030_Visit-V2	Periovulatory	Periovulatory	Transdermal	Eligible	Ineligible - use of hormonal contraception or IUD	Ineligible - use of hormonal contraception or IUD	Elafin	4820193.333333334	5266	PI3	In	NA	22.200659582054833	Menstrual cup	Luminex (or other bead-based)	Published	Days since LMP - their phase
Makinde-2018	CAS031	V2	Ptid-CAS031_Visit-V2	Periovulatory	Periovulatory	None	Eligible	Ineligible - days since LMP outside of allowed windows	Ineligible - days since LMP outside of allowed windows	Elafin	3986586.6666666665	5266	PI3	In	NA	21.926722602333765	Menstrual cup	Luminex (or other bead-based)	Published	Days since LMP - their phase
Makinde-2018	CAS020	V3	Ptid-CAS020_Visit-V3	Luteal	Luteal	Pills	Eligible	Ineligible - use of hormonal contraception or IUD	Ineligible - use of hormonal contraception or IUD	Elafin	4578966.666666666	5266	PI3	In	NA	22.126590632040433	Menstrual cup	Luminex (or other bead-based)	Published	Days since LMP - their phase
Makinde-2018	CAS021	V3	Ptid-CAS021_Visit-V3	Luteal	Luteal	Pills	Eligible	Ineligible - use of hormonal contraception or IUD	Ineligible - use of hormonal contraception or IUD	Elafin	3823636.666666667	5266	PI3	In	NA	21.866514009980197	Menstrual cup	Luminex (or other bead-based)	Published	Days since LMP - their phase
Makinde-2018	CAS022	V3	Ptid-CAS022_Visit-V3	Luteal	Luteal	None	Eligible	Eligible	Eligible	Elafin	4826946.666666666	5266	PI3	In	NA	22.202679455737808	Menstrual cup	Luminex (or other bead-based)	Published	Days since LMP - their phase
Makinde-2018	CAS023	V3	Ptid-CAS023_Visit-V3	Luteal	Luteal	None	Eligible	Eligible	Eligible	Elafin	5081333.333333333	5266	PI3	In	NA	22.2767756767531	Menstrual cup	Luminex (or other bead-based)	Published	Days since LMP - their phase
Makinde-2018	CAS024	V3	Ptid-CAS024_Visit-V3	Luteal	Luteal	None	Eligible	Eligible	Eligible	Elafin	3477183.333333334	5266	PI3	In	NA	21.729487704010662	Menstrual cup	Luminex (or other bead-based)	Published	Days since LMP - their phase
Makinde-2018	CAS025	V3	Ptid-CAS025_Visit-V3	Luteal	Luteal	None	Eligible	Eligible	Eligible	Elafin	4956790	5266	PI3	In	NA	22.240974708024236	Menstrual cup	Luminex (or other bead-based)	Published	Days since LMP - their phase
Makinde-2018	CAS026	V3	Ptid-CAS026_Visit-V3	Luteal	Luteal	None	Eligible	Eligible	Eligible	Elafin	5356520	5266	PI3	In	NA	22.352864590667142	Menstrual cup	Luminex (or other bead-based)	Published	Days since LMP - their phase
Makinde-2018	CAS027	V3	Ptid-CAS027_Visit-V3	Luteal	Luteal	None	Eligible	Eligible	Eligible	Elafin	5066183.333333333	5266	PI3	In	NA	22.27246785508068	Menstrual cup	Luminex (or other bead-based)	Published	Days since LMP - their phase
Makinde-2018	CAS028	V3	Ptid-CAS028_Visit-V3	Luteal	Luteal	Pills	Eligible	Ineligible - use of hormonal contraception or IUD	Ineligible - use of hormonal contraception or IUD	Elafin	3512680	5266	PI3	In	NA	21.74414072446663	Menstrual cup	Luminex (or other bead-based)	Published	Days since LMP - their phase
Makinde-2018	CAS030	V3	Ptid-CAS030_Visit-V3	Luteal	Luteal	Transdermal	Eligible	Ineligible - use of hormonal contraception or IUD	Ineligible - use of hormonal contraception or IUD	Elafin	5014250	5266	PI3	In	NA	22.25760249704147	Menstrual cup	Luminex (or other bead-based)	Published	Days since LMP - their phase
Makinde-2018	CAS031	V3	Ptid-CAS031_Visit-V3	Luteal	Luteal	None	Eligible	Eligible	Eligible	Elafin	4085843.3333333335	5266	PI3	In	NA	21.962202456078554	Menstrual cup	Luminex (or other bead-based)	Published	Days since LMP - their phase
Makinde-2018	CAS019	V1	Ptid-CAS019_Visit-V1	Follicular	Follicular	Pills	Eligible	Ineligible - use of hormonal contraception or IUD	Ineligible - use of hormonal contraception or IUD	Hnp-1-3	23150680.000000004	NA	DEFA1-3	In	NA	24.464551234294017	Menstrual cup	Luminex (or other bead-based)	Published	Days since LMP - their phase
Makinde-2018	CAS020	V1	Ptid-CAS020_Visit-V1	Follicular	Follicular	Pills	Eligible	Ineligible - use of hormonal contraception or IUD	Ineligible - use of hormonal contraception or IUD	Hnp-1-3	19998886.666666668	NA	DEFA1-3	In	NA	24.253416351952215	Menstrual cup	Luminex (or other bead-based)	Published	Days since LMP - their phase
Makinde-2018	CAS021	V1	Ptid-CAS021_Visit-V1	Follicular	Follicular	Pills	Eligible	Ineligible - use of hormonal contraception or IUD	Ineligible - use of hormonal contraception or IUD	Hnp-1-3	16976500	NA	DEFA1-3	In	NA	24.017035717147163	Menstrual cup	Luminex (or other bead-based)	Published	Days since LMP - their phase
Makinde-2018	CAS022	V1	Ptid-CAS022_Visit-V1	Follicular	Follicular	None	Eligible	Eligible	Eligible	Hnp-1-3	21358076.666666664	NA	DEFA1-3	In	NA	24.348278399795273	Menstrual cup	Luminex (or other bead-based)	Published	Days since LMP - their phase
Makinde-2018	CAS023	V1	Ptid-CAS023_Visit-V1	Follicular	Follicular	None	Eligible	Eligible	Eligible	Hnp-1-3	45881686.66666667	NA	DEFA1-3	In	NA	25.451415091766425	Menstrual cup	Luminex (or other bead-based)	Published	Days since LMP - their phase
Makinde-2018	CAS024	V1	Ptid-CAS024_Visit-V1	Follicular	Follicular	None	Eligible	Eligible	Eligible	Hnp-1-3	23431350.000000004	NA	DEFA1-3	In	NA	24.481936741852508	Menstrual cup	Luminex (or other bead-based)	Published	Days since LMP - their phase
Makinde-2018	CAS025	V1	Ptid-CAS025_Visit-V1	Follicular	Follicular	None	Eligible	Eligible	Eligible	Hnp-1-3	24015476.666666668	NA	DEFA1-3	In	NA	24.517461108131915	Menstrual cup	Luminex (or other bead-based)	Published	Days since LMP - their phase
Makinde-2018	CAS026	V1	Ptid-CAS026_Visit-V1	Follicular	Follicular	None	Eligible	Eligible	Eligible	Hnp-1-3	17934740	NA	DEFA1-3	In	NA	24.096253494902594	Menstrual cup	Luminex (or other bead-based)	Published	Days since LMP - their phase
Makinde-2018	CAS027	V1	Ptid-CAS027_Visit-V1	Follicular	Follicular	None	Eligible	Eligible	Eligible	Hnp-1-3	249950000	NA	DEFA1-3	In	NA	27.897064286120333	Menstrual cup	Luminex (or other bead-based)	Published	Days since LMP - their phase
Makinde-2018	CAS028	V1	Ptid-CAS028_Visit-V1	Follicular	Follicular	Pills	Eligible	Ineligible - use of hormonal contraception or IUD	Ineligible - use of hormonal contraception or IUD	Hnp-1-3	13075503.333333334	NA	DEFA1-3	In	NA	23.64036314739712	Menstrual cup	Luminex (or other bead-based)	Published	Days since LMP - their phase
Makinde-2018	CAS030	V1	Ptid-CAS030_Visit-V1	Follicular	Follicular	Transdermal	Eligible	Ineligible - use of hormonal contraception or IUD	Ineligible - use of hormonal contraception or IUD	Hnp-1-3	8818306.666666668	NA	DEFA1-3	In	NA	23.07207021851487	Menstrual cup	Luminex (or other bead-based)	Published	Days since LMP - their phase
Makinde-2018	CAS031	V1	Ptid-CAS031_Visit-V1	Follicular	Follicular	None	Eligible	Eligible	Eligible	Hnp-1-3	141888153.3333333	NA	DEFA1-3	In	NA	27.080178898597957	Menstrual cup	Luminex (or other bead-based)	Published	Days since LMP - their phase
Makinde-2018	CAS019	V2	Ptid-CAS019_Visit-V2	Periovulatory	Periovulatory	Pills	Eligible	Ineligible - use of hormonal contraception or IUD	Ineligible - use of hormonal contraception or IUD	Hnp-1-3	26041873.333333332	NA	DEFA1-3	In	NA	24.634329897334883	Menstrual cup	Luminex (or other bead-based)	Published	Days since LMP - their phase
Makinde-2018	CAS020	V2	Ptid-CAS020_Visit-V2	Periovulatory	Periovulatory	Pills	Eligible	Ineligible - use of hormonal contraception or IUD	Ineligible - use of hormonal contraception or IUD	Hnp-1-3	14114533.333333332	NA	DEFA1-3	In	NA	23.75067809418118	Menstrual cup	Luminex (or other bead-based)	Published	Days since LMP - their phase
Makinde-2018	CAS021	V2	Ptid-CAS021_Visit-V2	Periovulatory	Periovulatory	Pills	Eligible	Ineligible - use of hormonal contraception or IUD	Ineligible - use of hormonal contraception or IUD	Hnp-1-3	26533486.666666664	NA	DEFA1-3	In	NA	24.66131093141761	Menstrual cup	Luminex (or other bead-based)	Published	Days since LMP - their phase
Makinde-2018	CAS022	V2	Ptid-CAS022_Visit-V2	Periovulatory	Periovulatory	None	Eligible	Ineligible - days since LMP outside of allowed windows	Ineligible - days since LMP outside of allowed windows	Hnp-1-3	10764376.333333334	NA	DEFA1-3	In	NA	23.359761399241826	Menstrual cup	Luminex (or other bead-based)	Published	Days since LMP - their phase
Makinde-2018	CAS023	V2	Ptid-CAS023_Visit-V2	Periovulatory	Periovulatory	None	Eligible	Ineligible - days since LMP outside of allowed windows	Ineligible - days since LMP outside of allowed windows	Hnp-1-3	25063770	NA	DEFA1-3	In	NA	24.579100100069613	Menstrual cup	Luminex (or other bead-based)	Published	Days since LMP - their phase
Makinde-2018	CAS024	V2	Ptid-CAS024_Visit-V2	Periovulatory	Periovulatory	None	Eligible	Ineligible - days since LMP outside of allowed windows	Ineligible - days since LMP outside of allowed windows	Hnp-1-3	72614760	NA	DEFA1-3	In	NA	26.113759490868954	Menstrual cup	Luminex (or other bead-based)	Published	Days since LMP - their phase
Makinde-2018	CAS025	V2	Ptid-CAS025_Visit-V2	Periovulatory	Periovulatory	None	Eligible	Ineligible - days since LMP outside of allowed windows	Ineligible - days since LMP outside of allowed windows	Hnp-1-3	127669.33333333333	NA	DEFA1-3	In	NA	16.962052500173435	Menstrual cup	Luminex (or other bead-based)	Published	Days since LMP - their phase
Makinde-2018	CAS026	V2	Ptid-CAS026_Visit-V2	Periovulatory	Periovulatory	None	Eligible	Ineligible - days since LMP outside of allowed windows	Ineligible - days since LMP outside of allowed windows	Hnp-1-3	18046690	NA	DEFA1-3	In	NA	24.105230916366263	Menstrual cup	Luminex (or other bead-based)	Published	Days since LMP - their phase
Makinde-2018	CAS027	V2	Ptid-CAS027_Visit-V2	Periovulatory	Periovulatory	None	Eligible	Ineligible - days since LMP outside of allowed windows	Ineligible - days since LMP outside of allowed windows	Hnp-1-3	120825973.33333334	NA	DEFA1-3	In	NA	26.848355375776535	Menstrual cup	Luminex (or other bead-based)	Published	Days since LMP - their phase
Makinde-2018	CAS028	V2	Ptid-CAS028_Visit-V2	Periovulatory	Periovulatory	Pills	Eligible	Ineligible - use of hormonal contraception or IUD	Ineligible - use of hormonal contraception or IUD	Hnp-1-3	119215253.33333334	NA	DEFA1-3	In	NA	26.828993596413174	Menstrual cup	Luminex (or other bead-based)	Published	Days since LMP - their phase
Makinde-2018	CAS030	V2	Ptid-CAS030_Visit-V2	Periovulatory	Periovulatory	Transdermal	Eligible	Ineligible - use of hormonal contraception or IUD	Ineligible - use of hormonal contraception or IUD	Hnp-1-3	16094173.333333334	NA	DEFA1-3	In	NA	23.94003513984482	Menstrual cup	Luminex (or other bead-based)	Published	Days since LMP - their phase
Makinde-2018	CAS031	V2	Ptid-CAS031_Visit-V2	Periovulatory	Periovulatory	None	Eligible	Ineligible - days since LMP outside of allowed windows	Ineligible - days since LMP outside of allowed windows	Hnp-1-3	97549360	NA	DEFA1-3	In	NA	26.539629071870493	Menstrual cup	Luminex (or other bead-based)	Published	Days since LMP - their phase
Makinde-2018	CAS020	V3	Ptid-CAS020_Visit-V3	Luteal	Luteal	Pills	Eligible	Ineligible - use of hormonal contraception or IUD	Ineligible - use of hormonal contraception or IUD	Hnp-1-3	25685846.666666668	NA	DEFA1-3	In	NA	24.61447029334393	Menstrual cup	Luminex (or other bead-based)	Published	Days since LMP - their phase
Makinde-2018	CAS021	V3	Ptid-CAS021_Visit-V3	Luteal	Luteal	Pills	Eligible	Ineligible - use of hormonal contraception or IUD	Ineligible - use of hormonal contraception or IUD	Hnp-1-3	26863060	NA	DEFA1-3	In	NA	24.679120317278343	Menstrual cup	Luminex (or other bead-based)	Published	Days since LMP - their phase
Makinde-2018	CAS022	V3	Ptid-CAS022_Visit-V3	Luteal	Luteal	None	Eligible	Eligible	Eligible	Hnp-1-3	22277756.666666664	NA	DEFA1-3	In	NA	24.409100627193702	Menstrual cup	Luminex (or other bead-based)	Published	Days since LMP - their phase
Makinde-2018	CAS023	V3	Ptid-CAS023_Visit-V3	Luteal	Luteal	None	Eligible	Eligible	Eligible	Hnp-1-3	24053826.66666667	NA	DEFA1-3	In	NA	24.51976309142354	Menstrual cup	Luminex (or other bead-based)	Published	Days since LMP - their phase
Makinde-2018	CAS024	V3	Ptid-CAS024_Visit-V3	Luteal	Luteal	None	Eligible	Eligible	Eligible	Hnp-1-3	27738160	NA	DEFA1-3	In	NA	24.725368754435493	Menstrual cup	Luminex (or other bead-based)	Published	Days since LMP - their phase
Makinde-2018	CAS025	V3	Ptid-CAS025_Visit-V3	Luteal	Luteal	None	Eligible	Eligible	Eligible	Hnp-1-3	15518426.666666666	NA	DEFA1-3	In	NA	23.887478961732874	Menstrual cup	Luminex (or other bead-based)	Published	Days since LMP - their phase
Makinde-2018	CAS026	V3	Ptid-CAS026_Visit-V3	Luteal	Luteal	None	Eligible	Eligible	Eligible	Hnp-1-3	7559176.666666666	NA	DEFA1-3	In	NA	22.849797676309898	Menstrual cup	Luminex (or other bead-based)	Published	Days since LMP - their phase
Makinde-2018	CAS027	V3	Ptid-CAS027_Visit-V3	Luteal	Luteal	None	Eligible	Eligible	Eligible	Hnp-1-3	50656586.66666667	NA	DEFA1-3	In	NA	25.594246533110024	Menstrual cup	Luminex (or other bead-based)	Published	Days since LMP - their phase
Makinde-2018	CAS028	V3	Ptid-CAS028_Visit-V3	Luteal	Luteal	Pills	Eligible	Ineligible - use of hormonal contraception or IUD	Ineligible - use of hormonal contraception or IUD	Hnp-1-3	38021436.66666667	NA	DEFA1-3	In	NA	25.180309710472496	Menstrual cup	Luminex (or other bead-based)	Published	Days since LMP - their phase
Makinde-2018	CAS030	V3	Ptid-CAS030_Visit-V3	Luteal	Luteal	Transdermal	Eligible	Ineligible - use of hormonal contraception or IUD	Ineligible - use of hormonal contraception or IUD	Hnp-1-3	9121773.333333332	NA	DEFA1-3	In	NA	23.120882890480285	Menstrual cup	Luminex (or other bead-based)	Published	Days since LMP - their phase
Makinde-2018	CAS031	V3	Ptid-CAS031_Visit-V3	Luteal	Luteal	None	Eligible	Eligible	Eligible	Hnp-1-3	51710836.66666667	NA	DEFA1-3	In	NA	25.62396331161814	Menstrual cup	Luminex (or other bead-based)	Published	Days since LMP - their phase
Makinde-2018	CAS019	V1	Ptid-CAS019_Visit-V1	Follicular	Follicular	Pills	Eligible	Ineligible - use of hormonal contraception or IUD	Ineligible - use of hormonal contraception or IUD	IL-8/ CXCL8	16360.000000000004	3576	CXCL8	In	NA	13.997885127829111	Menstrual cup	Luminex (or other bead-based)	Published	Days since LMP - their phase
Makinde-2018	CAS020	V1	Ptid-CAS020_Visit-V1	Follicular	Follicular	Pills	Eligible	Ineligible - use of hormonal contraception or IUD	Ineligible - use of hormonal contraception or IUD	IL-8/ CXCL8	10846.666666666666	3576	CXCL8	In	NA	13.404964129838733	Menstrual cup	Luminex (or other bead-based)	Published	Days since LMP - their phase
Makinde-2018	CAS021	V1	Ptid-CAS021_Visit-V1	Follicular	Follicular	Pills	Eligible	Ineligible - use of hormonal contraception or IUD	Ineligible - use of hormonal contraception or IUD	IL-8/ CXCL8	27793.333333333332	3576	CXCL8	In	NA	14.762451250974594	Menstrual cup	Luminex (or other bead-based)	Published	Days since LMP - their phase
Makinde-2018	CAS022	V1	Ptid-CAS022_Visit-V1	Follicular	Follicular	None	Eligible	Eligible	Eligible	IL-8/ CXCL8	32123.333333333336	3576	CXCL8	In	NA	14.971333983922571	Menstrual cup	Luminex (or other bead-based)	Published	Days since LMP - their phase
Makinde-2018	CAS023	V1	Ptid-CAS023_Visit-V1	Follicular	Follicular	None	Eligible	Eligible	Eligible	IL-8/ CXCL8	60153.33333333333	3576	CXCL8	In	NA	15.876357064585461	Menstrual cup	Luminex (or other bead-based)	Published	Days since LMP - their phase
Makinde-2018	CAS025	V1	Ptid-CAS025_Visit-V1	Follicular	Follicular	None	Eligible	Eligible	Eligible	IL-8/ CXCL8	28116.666666666664	3576	CXCL8	In	NA	14.779137947341134	Menstrual cup	Luminex (or other bead-based)	Published	Days since LMP - their phase
Makinde-2018	CAS026	V1	Ptid-CAS026_Visit-V1	Follicular	Follicular	None	Eligible	Eligible	Eligible	IL-8/ CXCL8	14156.666666666666	3576	CXCL8	In	NA	13.789193987513608	Menstrual cup	Luminex (or other bead-based)	Published	Days since LMP - their phase
Makinde-2018	CAS027	V1	Ptid-CAS027_Visit-V1	Follicular	Follicular	None	Eligible	Eligible	Eligible	IL-8/ CXCL8	69800	3576	CXCL8	In	NA	16.090939415984376	Menstrual cup	Luminex (or other bead-based)	Published	Days since LMP - their phase
Makinde-2018	CAS028	V1	Ptid-CAS028_Visit-V1	Follicular	Follicular	Pills	Eligible	Ineligible - use of hormonal contraception or IUD	Ineligible - use of hormonal contraception or IUD	IL-8/ CXCL8	63706.66666666667	3576	CXCL8	In	NA	15.959156732622539	Menstrual cup	Luminex (or other bead-based)	Published	Days since LMP - their phase
Makinde-2018	CAS030	V1	Ptid-CAS030_Visit-V1	Follicular	Follicular	Transdermal	Eligible	Ineligible - use of hormonal contraception or IUD	Ineligible - use of hormonal contraception or IUD	IL-8/ CXCL8	76113.33333333333	3576	CXCL8	In	NA	16.215861582935695	Menstrual cup	Luminex (or other bead-based)	Published	Days since LMP - their phase
Makinde-2018	CAS031	V1	Ptid-CAS031_Visit-V1	Follicular	Follicular	None	Eligible	Eligible	Eligible	IL-8/ CXCL8	26666.666666666668	3576	CXCL8	In	NA	14.702749878828293	Menstrual cup	Luminex (or other bead-based)	Published	Days since LMP - their phase
Makinde-2018	CAS019	V2	Ptid-CAS019_Visit-V2	Periovulatory	Periovulatory	Pills	Eligible	Ineligible - use of hormonal contraception or IUD	Ineligible - use of hormonal contraception or IUD	IL-8/ CXCL8	22780	3576	CXCL8	In	NA	14.475480126595475	Menstrual cup	Luminex (or other bead-based)	Published	Days since LMP - their phase
Makinde-2018	CAS020	V2	Ptid-CAS020_Visit-V2	Periovulatory	Periovulatory	Pills	Eligible	Ineligible - use of hormonal contraception or IUD	Ineligible - use of hormonal contraception or IUD	IL-8/ CXCL8	7793.333333333333	3576	CXCL8	In	NA	12.928024808697863	Menstrual cup	Luminex (or other bead-based)	Published	Days since LMP - their phase
Makinde-2018	CAS021	V2	Ptid-CAS021_Visit-V2	Periovulatory	Periovulatory	Pills	Eligible	Ineligible - use of hormonal contraception or IUD	Ineligible - use of hormonal contraception or IUD	IL-8/ CXCL8	47596.666666666664	3576	CXCL8	In	NA	15.538572920480583	Menstrual cup	Luminex (or other bead-based)	Published	Days since LMP - their phase
Makinde-2018	CAS022	V2	Ptid-CAS022_Visit-V2	Periovulatory	Periovulatory	None	Eligible	Ineligible - days since LMP outside of allowed windows	Ineligible - days since LMP outside of allowed windows	IL-8/ CXCL8	3429.9999999999995	3576	CXCL8	In	NA	11.743992861060175	Menstrual cup	Luminex (or other bead-based)	Published	Days since LMP - their phase
Makinde-2018	CAS023	V2	Ptid-CAS023_Visit-V2	Periovulatory	Periovulatory	None	Eligible	Ineligible - days since LMP outside of allowed windows	Ineligible - days since LMP outside of allowed windows	IL-8/ CXCL8	85080	3576	CXCL8	In	NA	16.376532412848036	Menstrual cup	Luminex (or other bead-based)	Published	Days since LMP - their phase
Makinde-2018	CAS024	V2	Ptid-CAS024_Visit-V2	Periovulatory	Periovulatory	None	Eligible	Ineligible - days since LMP outside of allowed windows	Ineligible - days since LMP outside of allowed windows	IL-8/ CXCL8	70553.33333333334	3576	CXCL8	In	NA	16.106426624949822	Menstrual cup	Luminex (or other bead-based)	Published	Days since LMP - their phase
Makinde-2018	CAS026	V2	Ptid-CAS026_Visit-V2	Periovulatory	Periovulatory	None	Eligible	Ineligible - days since LMP outside of allowed windows	Ineligible - days since LMP outside of allowed windows	IL-8/ CXCL8	1756.6666666666665	3576	CXCL8	In	NA	10.778624745803421	Menstrual cup	Luminex (or other bead-based)	Published	Days since LMP - their phase
Makinde-2018	CAS027	V2	Ptid-CAS027_Visit-V2	Periovulatory	Periovulatory	None	Eligible	Ineligible - days since LMP outside of allowed windows	Ineligible - days since LMP outside of allowed windows	IL-8/ CXCL8	80830	3576	CXCL8	In	NA	16.30260322720973	Menstrual cup	Luminex (or other bead-based)	Published	Days since LMP - their phase
Makinde-2018	CAS028	V2	Ptid-CAS028_Visit-V2	Periovulatory	Periovulatory	Pills	Eligible	Ineligible - use of hormonal contraception or IUD	Ineligible - use of hormonal contraception or IUD	IL-8/ CXCL8	94350.00000000001	3576	CXCL8	In	NA	16.52573489737517	Menstrual cup	Luminex (or other bead-based)	Published	Days since LMP - their phase
Makinde-2018	CAS030	V2	Ptid-CAS030_Visit-V2	Periovulatory	Periovulatory	Transdermal	Eligible	Ineligible - use of hormonal contraception or IUD	Ineligible - use of hormonal contraception or IUD	IL-8/ CXCL8	32040	3576	CXCL8	In	NA	14.967586527296072	Menstrual cup	Luminex (or other bead-based)	Published	Days since LMP - their phase
Makinde-2018	CAS031	V2	Ptid-CAS031_Visit-V2	Periovulatory	Periovulatory	None	Eligible	Ineligible - days since LMP outside of allowed windows	Ineligible - days since LMP outside of allowed windows	IL-8/ CXCL8	44443.33333333333	3576	CXCL8	In	NA	15.439679405167627	Menstrual cup	Luminex (or other bead-based)	Published	Days since LMP - their phase
Makinde-2018	CAS020	V3	Ptid-CAS020_Visit-V3	Luteal	Luteal	Pills	Eligible	Ineligible - use of hormonal contraception or IUD	Ineligible - use of hormonal contraception or IUD	IL-8/ CXCL8	26896.666666666664	3576	CXCL8	In	NA	14.715139768634375	Menstrual cup	Luminex (or other bead-based)	Published	Days since LMP - their phase
Makinde-2018	CAS021	V3	Ptid-CAS021_Visit-V3	Luteal	Luteal	Pills	Eligible	Ineligible - use of hormonal contraception or IUD	Ineligible - use of hormonal contraception or IUD	IL-8/ CXCL8	46423.333333333336	3576	CXCL8	In	NA	15.502562495743604	Menstrual cup	Luminex (or other bead-based)	Published	Days since LMP - their phase
Makinde-2018	CAS022	V3	Ptid-CAS022_Visit-V3	Luteal	Luteal	None	Eligible	Eligible	Eligible	IL-8/ CXCL8	9016.666666666668	3576	CXCL8	In	NA	13.138378472880383	Menstrual cup	Luminex (or other bead-based)	Published	Days since LMP - their phase
Makinde-2018	CAS023	V3	Ptid-CAS023_Visit-V3	Luteal	Luteal	None	Eligible	Eligible	Eligible	IL-8/ CXCL8	53563.333333333336	3576	CXCL8	In	NA	15.708958124263784	Menstrual cup	Luminex (or other bead-based)	Published	Days since LMP - their phase
Makinde-2018	CAS024	V3	Ptid-CAS024_Visit-V3	Luteal	Luteal	None	Eligible	Eligible	Eligible	IL-8/ CXCL8	100316.66666666666	3576	CXCL8	In	NA	16.614201790454896	Menstrual cup	Luminex (or other bead-based)	Published	Days since LMP - their phase
Makinde-2018	CAS025	V3	Ptid-CAS025_Visit-V3	Luteal	Luteal	None	Eligible	Eligible	Eligible	IL-8/ CXCL8	30426.666666666664	3576	CXCL8	In	NA	14.893048670454888	Menstrual cup	Luminex (or other bead-based)	Published	Days since LMP - their phase
Makinde-2018	CAS026	V3	Ptid-CAS026_Visit-V3	Luteal	Luteal	None	Eligible	Eligible	Eligible	IL-8/ CXCL8	3646.6666666666665	3576	CXCL8	In	NA	11.832362616958763	Menstrual cup	Luminex (or other bead-based)	Published	Days since LMP - their phase
Makinde-2018	CAS027	V3	Ptid-CAS027_Visit-V3	Luteal	Luteal	None	Eligible	Eligible	Eligible	IL-8/ CXCL8	89836.66666666666	3576	CXCL8	In	NA	16.455016777983804	Menstrual cup	Luminex (or other bead-based)	Published	Days since LMP - their phase
Makinde-2018	CAS028	V3	Ptid-CAS028_Visit-V3	Luteal	Luteal	Pills	Eligible	Ineligible - use of hormonal contraception or IUD	Ineligible - use of hormonal contraception or IUD	IL-8/ CXCL8	49656.66666666666	3576	CXCL8	In	NA	15.599699799645077	Menstrual cup	Luminex (or other bead-based)	Published	Days since LMP - their phase
Makinde-2018	CAS030	V3	Ptid-CAS030_Visit-V3	Luteal	Luteal	Transdermal	Eligible	Ineligible - use of hormonal contraception or IUD	Ineligible - use of hormonal contraception or IUD	IL-8/ CXCL8	10690	3576	CXCL8	In	NA	13.383974232607853	Menstrual cup	Luminex (or other bead-based)	Published	Days since LMP - their phase
Makinde-2018	CAS031	V3	Ptid-CAS031_Visit-V3	Luteal	Luteal	None	Eligible	Eligible	Eligible	IL-8/ CXCL8	60906.66666666667	3576	CXCL8	In	NA	15.89431252952905	Menstrual cup	Luminex (or other bead-based)	Published	Days since LMP - their phase
Makinde-2018	CAS019	V1	Ptid-CAS019_Visit-V1	Follicular	Follicular	Pills	Eligible	Ineligible - use of hormonal contraception or IUD	Ineligible - use of hormonal contraception or IUD	MCP-1/ CCL2	20	6347	CCL2	In	NA	4.321928094887363	Menstrual cup	Luminex (or other bead-based)	Published	Days since LMP - their phase
Makinde-2018	CAS020	V1	Ptid-CAS020_Visit-V1	Follicular	Follicular	Pills	Eligible	Ineligible - use of hormonal contraception or IUD	Ineligible - use of hormonal contraception or IUD	MCP-1/ CCL2	213.33333333333334	6347	CCL2	In	NA	7.7369655941662066	Menstrual cup	Luminex (or other bead-based)	Published	Days since LMP - their phase
Makinde-2018	CAS021	V1	Ptid-CAS021_Visit-V1	Follicular	Follicular	Pills	Eligible	Ineligible - use of hormonal contraception or IUD	Ineligible - use of hormonal contraception or IUD	MCP-1/ CCL2	40	6347	CCL2	In	NA	5.321928094887363	Menstrual cup	Luminex (or other bead-based)	Published	Days since LMP - their phase
Makinde-2018	CAS022	V1	Ptid-CAS022_Visit-V1	Follicular	Follicular	None	Eligible	Eligible	Eligible	MCP-1/ CCL2	170	6347	CCL2	In	NA	7.409390936137702	Menstrual cup	Luminex (or other bead-based)	Published	Days since LMP - their phase
Makinde-2018	CAS023	V1	Ptid-CAS023_Visit-V1	Follicular	Follicular	None	Eligible	Eligible	Eligible	MCP-1/ CCL2	30	6347	CCL2	In	NA	4.906890595608519	Menstrual cup	Luminex (or other bead-based)	Published	Days since LMP - their phase
Makinde-2018	CAS024	V1	Ptid-CAS024_Visit-V1	Follicular	Follicular	None	Eligible	Eligible	Eligible	MCP-1/ CCL2	2656.6666666666665	6347	CCL2	In	NA	11.375401508156678	Menstrual cup	Luminex (or other bead-based)	Published	Days since LMP - their phase
Makinde-2018	CAS025	V1	Ptid-CAS025_Visit-V1	Follicular	Follicular	None	Eligible	Eligible	Eligible	MCP-1/ CCL2	776.6666666666667	6347	CCL2	In	NA	9.601151738820487	Menstrual cup	Luminex (or other bead-based)	Published	Days since LMP - their phase
Makinde-2018	CAS026	V1	Ptid-CAS026_Visit-V1	Follicular	Follicular	None	Eligible	Eligible	Eligible	MCP-1/ CCL2	4.666666666666667	6347	CCL2	In	NA	2.222392421336448	Menstrual cup	Luminex (or other bead-based)	Published	Days since LMP - their phase
Makinde-2018	CAS027	V1	Ptid-CAS027_Visit-V1	Follicular	Follicular	None	Eligible	Eligible	Eligible	MCP-1/ CCL2	216.66666666666669	6347	CCL2	In	NA	7.759333407194661	Menstrual cup	Luminex (or other bead-based)	Published	Days since LMP - their phase
Makinde-2018	CAS028	V1	Ptid-CAS028_Visit-V1	Follicular	Follicular	Pills	Eligible	Ineligible - use of hormonal contraception or IUD	Ineligible - use of hormonal contraception or IUD	MCP-1/ CCL2	586.6666666666665	6347	CCL2	In	NA	9.196397212803504	Menstrual cup	Luminex (or other bead-based)	Published	Days since LMP - their phase
Makinde-2018	CAS030	V1	Ptid-CAS030_Visit-V1	Follicular	Follicular	Transdermal	Eligible	Ineligible - use of hormonal contraception or IUD	Ineligible - use of hormonal contraception or IUD	MCP-1/ CCL2	46.66666666666667	6347	CCL2	In	NA	5.54432051622381	Menstrual cup	Luminex (or other bead-based)	Published	Days since LMP - their phase
Makinde-2018	CAS031	V1	Ptid-CAS031_Visit-V1	Follicular	Follicular	None	Eligible	Eligible	Eligible	MCP-1/ CCL2	10	6347	CCL2	In	NA	3.321928094887362	Menstrual cup	Luminex (or other bead-based)	Published	Days since LMP - their phase
Makinde-2018	CAS019	V2	Ptid-CAS019_Visit-V2	Periovulatory	Periovulatory	Pills	Eligible	Ineligible - use of hormonal contraception or IUD	Ineligible - use of hormonal contraception or IUD	MCP-1/ CCL2	4.666666666666667	6347	CCL2	In	NA	2.222392421336448	Menstrual cup	Luminex (or other bead-based)	Published	Days since LMP - their phase
Makinde-2018	CAS020	V2	Ptid-CAS020_Visit-V2	Periovulatory	Periovulatory	Pills	Eligible	Ineligible - use of hormonal contraception or IUD	Ineligible - use of hormonal contraception or IUD	MCP-1/ CCL2	10	6347	CCL2	In	NA	3.321928094887362	Menstrual cup	Luminex (or other bead-based)	Published	Days since LMP - their phase
Makinde-2018	CAS021	V2	Ptid-CAS021_Visit-V2	Periovulatory	Periovulatory	Pills	Eligible	Ineligible - use of hormonal contraception or IUD	Ineligible - use of hormonal contraception or IUD	MCP-1/ CCL2	10	6347	CCL2	In	NA	3.321928094887362	Menstrual cup	Luminex (or other bead-based)	Published	Days since LMP - their phase
Makinde-2018	CAS022	V2	Ptid-CAS022_Visit-V2	Periovulatory	Periovulatory	None	Eligible	Ineligible - days since LMP outside of allowed windows	Ineligible - days since LMP outside of allowed windows	MCP-1/ CCL2	140	6347	CCL2	In	NA	7.129283016944966	Menstrual cup	Luminex (or other bead-based)	Published	Days since LMP - their phase
Makinde-2018	CAS023	V2	Ptid-CAS023_Visit-V2	Periovulatory	Periovulatory	None	Eligible	Ineligible - days since LMP outside of allowed windows	Ineligible - days since LMP outside of allowed windows	MCP-1/ CCL2	10	6347	CCL2	In	NA	3.321928094887362	Menstrual cup	Luminex (or other bead-based)	Published	Days since LMP - their phase
Makinde-2018	CAS024	V2	Ptid-CAS024_Visit-V2	Periovulatory	Periovulatory	None	Eligible	Ineligible - days since LMP outside of allowed windows	Ineligible - days since LMP outside of allowed windows	MCP-1/ CCL2	336.6666666666667	6347	CCL2	In	NA	8.395177076918001	Menstrual cup	Luminex (or other bead-based)	Published	Days since LMP - their phase
Makinde-2018	CAS025	V2	Ptid-CAS025_Visit-V2	Periovulatory	Periovulatory	None	Eligible	Ineligible - days since LMP outside of allowed windows	Ineligible - days since LMP outside of allowed windows	MCP-1/ CCL2	226.66666666666669	6347	CCL2	In	NA	7.824428435416546	Menstrual cup	Luminex (or other bead-based)	Published	Days since LMP - their phase
Makinde-2018	CAS026	V2	Ptid-CAS026_Visit-V2	Periovulatory	Periovulatory	None	Eligible	Ineligible - days since LMP outside of allowed windows	Ineligible - days since LMP outside of allowed windows	MCP-1/ CCL2	116.66666666666666	6347	CCL2	In	NA	6.866248611111173	Menstrual cup	Luminex (or other bead-based)	Published	Days since LMP - their phase
Makinde-2018	CAS027	V2	Ptid-CAS027_Visit-V2	Periovulatory	Periovulatory	None	Eligible	Ineligible - days since LMP outside of allowed windows	Ineligible - days since LMP outside of allowed windows	MCP-1/ CCL2	116.66666666666666	6347	CCL2	In	NA	6.866248611111173	Menstrual cup	Luminex (or other bead-based)	Published	Days since LMP - their phase
Makinde-2018	CAS028	V2	Ptid-CAS028_Visit-V2	Periovulatory	Periovulatory	Pills	Eligible	Ineligible - use of hormonal contraception or IUD	Ineligible - use of hormonal contraception or IUD	MCP-1/ CCL2	389.99999999999994	6347	CCL2	In	NA	8.60733031374961	Menstrual cup	Luminex (or other bead-based)	Published	Days since LMP - their phase
Makinde-2018	CAS030	V2	Ptid-CAS030_Visit-V2	Periovulatory	Periovulatory	Transdermal	Eligible	Ineligible - use of hormonal contraception or IUD	Ineligible - use of hormonal contraception or IUD	MCP-1/ CCL2	10	6347	CCL2	In	NA	3.321928094887362	Menstrual cup	Luminex (or other bead-based)	Published	Days since LMP - their phase
Makinde-2018	CAS031	V2	Ptid-CAS031_Visit-V2	Periovulatory	Periovulatory	None	Eligible	Ineligible - days since LMP outside of allowed windows	Ineligible - days since LMP outside of allowed windows	MCP-1/ CCL2	7.333333333333333	6347	CCL2	In	NA	2.8744691179161412	Menstrual cup	Luminex (or other bead-based)	Published	Days since LMP - their phase
Makinde-2018	CAS020	V3	Ptid-CAS020_Visit-V3	Luteal	Luteal	Pills	Eligible	Ineligible - use of hormonal contraception or IUD	Ineligible - use of hormonal contraception or IUD	MCP-1/ CCL2	10	6347	CCL2	In	NA	3.321928094887362	Menstrual cup	Luminex (or other bead-based)	Published	Days since LMP - their phase
Makinde-2018	CAS021	V3	Ptid-CAS021_Visit-V3	Luteal	Luteal	Pills	Eligible	Ineligible - use of hormonal contraception or IUD	Ineligible - use of hormonal contraception or IUD	MCP-1/ CCL2	10	6347	CCL2	In	NA	3.321928094887362	Menstrual cup	Luminex (or other bead-based)	Published	Days since LMP - their phase
Makinde-2018	CAS022	V3	Ptid-CAS022_Visit-V3	Luteal	Luteal	None	Eligible	Eligible	Eligible	MCP-1/ CCL2	2	6347	CCL2	Below	NA	1	Menstrual cup	Luminex (or other bead-based)	Published	Days since LMP - their phase
Makinde-2018	CAS023	V3	Ptid-CAS023_Visit-V3	Luteal	Luteal	None	Eligible	Eligible	Eligible	MCP-1/ CCL2	10	6347	CCL2	In	NA	3.321928094887362	Menstrual cup	Luminex (or other bead-based)	Published	Days since LMP - their phase
Makinde-2018	CAS024	V3	Ptid-CAS024_Visit-V3	Luteal	Luteal	None	Eligible	Eligible	Eligible	MCP-1/ CCL2	1060.0000000000002	6347	CCL2	In	NA	10.049848549450562	Menstrual cup	Luminex (or other bead-based)	Published	Days since LMP - their phase
Makinde-2018	CAS025	V3	Ptid-CAS025_Visit-V3	Luteal	Luteal	None	Eligible	Eligible	Eligible	MCP-1/ CCL2	10	6347	CCL2	In	NA	3.321928094887362	Menstrual cup	Luminex (or other bead-based)	Published	Days since LMP - their phase
Makinde-2018	CAS026	V3	Ptid-CAS026_Visit-V3	Luteal	Luteal	None	Eligible	Eligible	Eligible	MCP-1/ CCL2	2	6347	CCL2	Below	NA	1	Menstrual cup	Luminex (or other bead-based)	Published	Days since LMP - their phase
Makinde-2018	CAS027	V3	Ptid-CAS027_Visit-V3	Luteal	Luteal	None	Eligible	Eligible	Eligible	MCP-1/ CCL2	10	6347	CCL2	In	NA	3.321928094887362	Menstrual cup	Luminex (or other bead-based)	Published	Days since LMP - their phase
Makinde-2018	CAS028	V3	Ptid-CAS028_Visit-V3	Luteal	Luteal	Pills	Eligible	Ineligible - use of hormonal contraception or IUD	Ineligible - use of hormonal contraception or IUD	MCP-1/ CCL2	260	6347	CCL2	In	NA	8.022367813028454	Menstrual cup	Luminex (or other bead-based)	Published	Days since LMP - their phase
Makinde-2018	CAS030	V3	Ptid-CAS030_Visit-V3	Luteal	Luteal	Transdermal	Eligible	Ineligible - use of hormonal contraception or IUD	Ineligible - use of hormonal contraception or IUD	MCP-1/ CCL2	10	6347	CCL2	In	NA	3.321928094887362	Menstrual cup	Luminex (or other bead-based)	Published	Days since LMP - their phase
Makinde-2018	CAS031	V3	Ptid-CAS031_Visit-V3	Luteal	Luteal	None	Eligible	Eligible	Eligible	MCP-1/ CCL2	7.333333333333333	6347	CCL2	In	NA	2.8744691179161412	Menstrual cup	Luminex (or other bead-based)	Published	Days since LMP - their phase
Makinde-2018	CAS019	V1	Ptid-CAS019_Visit-V1	Follicular	Follicular	Pills	Eligible	Ineligible - use of hormonal contraception or IUD	Ineligible - use of hormonal contraception or IUD	MCP-2	2	6355	CCL8	Below	NA	1	Menstrual cup	Luminex (or other bead-based)	Published	Days since LMP - their phase
Makinde-2018	CAS020	V1	Ptid-CAS020_Visit-V1	Follicular	Follicular	Pills	Eligible	Ineligible - use of hormonal contraception or IUD	Ineligible - use of hormonal contraception or IUD	MCP-2	4.666666666666667	6355	CCL8	In	NA	2.222392421336448	Menstrual cup	Luminex (or other bead-based)	Published	Days since LMP - their phase
Makinde-2018	CAS021	V1	Ptid-CAS021_Visit-V1	Follicular	Follicular	Pills	Eligible	Ineligible - use of hormonal contraception or IUD	Ineligible - use of hormonal contraception or IUD	MCP-2	2	6355	CCL8	Below	NA	1	Menstrual cup	Luminex (or other bead-based)	Published	Days since LMP - their phase
Makinde-2018	CAS022	V1	Ptid-CAS022_Visit-V1	Follicular	Follicular	None	Eligible	Eligible	Eligible	MCP-2	7.333333333333333	6355	CCL8	In	NA	2.8744691179161412	Menstrual cup	Luminex (or other bead-based)	Published	Days since LMP - their phase
Makinde-2018	CAS023	V1	Ptid-CAS023_Visit-V1	Follicular	Follicular	None	Eligible	Eligible	Eligible	MCP-2	2	6355	CCL8	Below	NA	1	Menstrual cup	Luminex (or other bead-based)	Published	Days since LMP - their phase
Makinde-2018	CAS024	V1	Ptid-CAS024_Visit-V1	Follicular	Follicular	None	Eligible	Eligible	Eligible	MCP-2	36.666666666666664	6355	CCL8	In	NA	5.196397212803503	Menstrual cup	Luminex (or other bead-based)	Published	Days since LMP - their phase
Makinde-2018	CAS025	V1	Ptid-CAS025_Visit-V1	Follicular	Follicular	None	Eligible	Eligible	Eligible	MCP-2	2	6355	CCL8	Below	NA	1	Menstrual cup	Luminex (or other bead-based)	Published	Days since LMP - their phase
Makinde-2018	CAS026	V1	Ptid-CAS026_Visit-V1	Follicular	Follicular	None	Eligible	Eligible	Eligible	MCP-2	2	6355	CCL8	Below	NA	1	Menstrual cup	Luminex (or other bead-based)	Published	Days since LMP - their phase
Makinde-2018	CAS027	V1	Ptid-CAS027_Visit-V1	Follicular	Follicular	None	Eligible	Eligible	Eligible	MCP-2	10	6355	CCL8	In	NA	3.321928094887362	Menstrual cup	Luminex (or other bead-based)	Published	Days since LMP - their phase
Makinde-2018	CAS028	V1	Ptid-CAS028_Visit-V1	Follicular	Follicular	Pills	Eligible	Ineligible - use of hormonal contraception or IUD	Ineligible - use of hormonal contraception or IUD	MCP-2	10	6355	CCL8	In	NA	3.321928094887362	Menstrual cup	Luminex (or other bead-based)	Published	Days since LMP - their phase
Makinde-2018	CAS030	V1	Ptid-CAS030_Visit-V1	Follicular	Follicular	Transdermal	Eligible	Ineligible - use of hormonal contraception or IUD	Ineligible - use of hormonal contraception or IUD	MCP-2	2	6355	CCL8	Below	NA	1	Menstrual cup	Luminex (or other bead-based)	Published	Days since LMP - their phase
Makinde-2018	CAS031	V1	Ptid-CAS031_Visit-V1	Follicular	Follicular	None	Eligible	Eligible	Eligible	MCP-2	2	6355	CCL8	Below	NA	1	Menstrual cup	Luminex (or other bead-based)	Published	Days since LMP - their phase
Makinde-2018	CAS019	V2	Ptid-CAS019_Visit-V2	Periovulatory	Periovulatory	Pills	Eligible	Ineligible - use of hormonal contraception or IUD	Ineligible - use of hormonal contraception or IUD	MCP-2	2	6355	CCL8	Below	NA	1	Menstrual cup	Luminex (or other bead-based)	Published	Days since LMP - their phase
Makinde-2018	CAS020	V2	Ptid-CAS020_Visit-V2	Periovulatory	Periovulatory	Pills	Eligible	Ineligible - use of hormonal contraception or IUD	Ineligible - use of hormonal contraception or IUD	MCP-2	2	6355	CCL8	Below	NA	1	Menstrual cup	Luminex (or other bead-based)	Published	Days since LMP - their phase
Makinde-2018	CAS021	V2	Ptid-CAS021_Visit-V2	Periovulatory	Periovulatory	Pills	Eligible	Ineligible - use of hormonal contraception or IUD	Ineligible - use of hormonal contraception or IUD	MCP-2	2	6355	CCL8	Below	NA	1	Menstrual cup	Luminex (or other bead-based)	Published	Days since LMP - their phase
Makinde-2018	CAS022	V2	Ptid-CAS022_Visit-V2	Periovulatory	Periovulatory	None	Eligible	Ineligible - days since LMP outside of allowed windows	Ineligible - days since LMP outside of allowed windows	MCP-2	2	6355	CCL8	Below	NA	1	Menstrual cup	Luminex (or other bead-based)	Published	Days since LMP - their phase
Makinde-2018	CAS023	V2	Ptid-CAS023_Visit-V2	Periovulatory	Periovulatory	None	Eligible	Ineligible - days since LMP outside of allowed windows	Ineligible - days since LMP outside of allowed windows	MCP-2	2	6355	CCL8	Below	NA	1	Menstrual cup	Luminex (or other bead-based)	Published	Days since LMP - their phase
Makinde-2018	CAS024	V2	Ptid-CAS024_Visit-V2	Periovulatory	Periovulatory	None	Eligible	Ineligible - days since LMP outside of allowed windows	Ineligible - days since LMP outside of allowed windows	MCP-2	2	6355	CCL8	Below	NA	1	Menstrual cup	Luminex (or other bead-based)	Published	Days since LMP - their phase
Makinde-2018	CAS025	V2	Ptid-CAS025_Visit-V2	Periovulatory	Periovulatory	None	Eligible	Ineligible - days since LMP outside of allowed windows	Ineligible - days since LMP outside of allowed windows	MCP-2	4.666666666666667	6355	CCL8	In	NA	2.222392421336448	Menstrual cup	Luminex (or other bead-based)	Published	Days since LMP - their phase
Makinde-2018	CAS026	V2	Ptid-CAS026_Visit-V2	Periovulatory	Periovulatory	None	Eligible	Ineligible - days since LMP outside of allowed windows	Ineligible - days since LMP outside of allowed windows	MCP-2	2	6355	CCL8	Below	NA	1	Menstrual cup	Luminex (or other bead-based)	Published	Days since LMP - their phase
Makinde-2018	CAS027	V2	Ptid-CAS027_Visit-V2	Periovulatory	Periovulatory	None	Eligible	Ineligible - days since LMP outside of allowed windows	Ineligible - days since LMP outside of allowed windows	MCP-2	10	6355	CCL8	In	NA	3.321928094887362	Menstrual cup	Luminex (or other bead-based)	Published	Days since LMP - their phase
Makinde-2018	CAS028	V2	Ptid-CAS028_Visit-V2	Periovulatory	Periovulatory	Pills	Eligible	Ineligible - use of hormonal contraception or IUD	Ineligible - use of hormonal contraception or IUD	MCP-2	10	6355	CCL8	In	NA	3.321928094887362	Menstrual cup	Luminex (or other bead-based)	Published	Days since LMP - their phase
Makinde-2018	CAS030	V2	Ptid-CAS030_Visit-V2	Periovulatory	Periovulatory	Transdermal	Eligible	Ineligible - use of hormonal contraception or IUD	Ineligible - use of hormonal contraception or IUD	MCP-2	2	6355	CCL8	Below	NA	1	Menstrual cup	Luminex (or other bead-based)	Published	Days since LMP - their phase
Makinde-2018	CAS031	V2	Ptid-CAS031_Visit-V2	Periovulatory	Periovulatory	None	Eligible	Ineligible - days since LMP outside of allowed windows	Ineligible - days since LMP outside of allowed windows	MCP-2	2	6355	CCL8	Below	NA	1	Menstrual cup	Luminex (or other bead-based)	Published	Days since LMP - their phase
Makinde-2018	CAS020	V3	Ptid-CAS020_Visit-V3	Luteal	Luteal	Pills	Eligible	Ineligible - use of hormonal contraception or IUD	Ineligible - use of hormonal contraception or IUD	MCP-2	2	6355	CCL8	Below	NA	1	Menstrual cup	Luminex (or other bead-based)	Published	Days since LMP - their phase
Makinde-2018	CAS021	V3	Ptid-CAS021_Visit-V3	Luteal	Luteal	Pills	Eligible	Ineligible - use of hormonal contraception or IUD	Ineligible - use of hormonal contraception or IUD	MCP-2	2	6355	CCL8	Below	NA	1	Menstrual cup	Luminex (or other bead-based)	Published	Days since LMP - their phase
Makinde-2018	CAS022	V3	Ptid-CAS022_Visit-V3	Luteal	Luteal	None	Eligible	Eligible	Eligible	MCP-2	2	6355	CCL8	Below	NA	1	Menstrual cup	Luminex (or other bead-based)	Published	Days since LMP - their phase
Makinde-2018	CAS023	V3	Ptid-CAS023_Visit-V3	Luteal	Luteal	None	Eligible	Eligible	Eligible	MCP-2	2	6355	CCL8	Below	NA	1	Menstrual cup	Luminex (or other bead-based)	Published	Days since LMP - their phase
Makinde-2018	CAS024	V3	Ptid-CAS024_Visit-V3	Luteal	Luteal	None	Eligible	Eligible	Eligible	MCP-2	2	6355	CCL8	Below	NA	1	Menstrual cup	Luminex (or other bead-based)	Published	Days since LMP - their phase
Makinde-2018	CAS025	V3	Ptid-CAS025_Visit-V3	Luteal	Luteal	None	Eligible	Eligible	Eligible	MCP-2	2	6355	CCL8	Below	NA	1	Menstrual cup	Luminex (or other bead-based)	Published	Days since LMP - their phase
Makinde-2018	CAS026	V3	Ptid-CAS026_Visit-V3	Luteal	Luteal	None	Eligible	Eligible	Eligible	MCP-2	2	6355	CCL8	Below	NA	1	Menstrual cup	Luminex (or other bead-based)	Published	Days since LMP - their phase
Makinde-2018	CAS027	V3	Ptid-CAS027_Visit-V3	Luteal	Luteal	None	Eligible	Eligible	Eligible	MCP-2	10	6355	CCL8	In	NA	3.321928094887362	Menstrual cup	Luminex (or other bead-based)	Published	Days since LMP - their phase
Makinde-2018	CAS028	V3	Ptid-CAS028_Visit-V3	Luteal	Luteal	Pills	Eligible	Ineligible - use of hormonal contraception or IUD	Ineligible - use of hormonal contraception or IUD	MCP-2	7.333333333333333	6355	CCL8	In	NA	2.8744691179161412	Menstrual cup	Luminex (or other bead-based)	Published	Days since LMP - their phase
Makinde-2018	CAS030	V3	Ptid-CAS030_Visit-V3	Luteal	Luteal	Transdermal	Eligible	Ineligible - use of hormonal contraception or IUD	Ineligible - use of hormonal contraception or IUD	MCP-2	4.666666666666667	6355	CCL8	In	NA	2.222392421336448	Menstrual cup	Luminex (or other bead-based)	Published	Days since LMP - their phase
Makinde-2018	CAS031	V3	Ptid-CAS031_Visit-V3	Luteal	Luteal	None	Eligible	Eligible	Eligible	MCP-2	2	6355	CCL8	Below	NA	1	Menstrual cup	Luminex (or other bead-based)	Published	Days since LMP - their phase
Makinde-2018	CAS019	V1	Ptid-CAS019_Visit-V1	Follicular	Follicular	Pills	Eligible	Ineligible - use of hormonal contraception or IUD	Ineligible - use of hormonal contraception or IUD	MIP-1β	2	6351	CCL4	Below	NA	1	Menstrual cup	Luminex (or other bead-based)	Published	Days since LMP - their phase
Makinde-2018	CAS020	V1	Ptid-CAS020_Visit-V1	Follicular	Follicular	Pills	Eligible	Ineligible - use of hormonal contraception or IUD	Ineligible - use of hormonal contraception or IUD	MIP-1β	2	6351	CCL4	Below	NA	1	Menstrual cup	Luminex (or other bead-based)	Published	Days since LMP - their phase
Makinde-2018	CAS021	V1	Ptid-CAS021_Visit-V1	Follicular	Follicular	Pills	Eligible	Ineligible - use of hormonal contraception or IUD	Ineligible - use of hormonal contraception or IUD	MIP-1β	66.66666666666667	6351	CCL4	In	NA	6.058893689053568	Menstrual cup	Luminex (or other bead-based)	Published	Days since LMP - their phase
Makinde-2018	CAS022	V1	Ptid-CAS022_Visit-V1	Follicular	Follicular	None	Eligible	Eligible	Eligible	MIP-1β	2	6351	CCL4	Below	NA	1	Menstrual cup	Luminex (or other bead-based)	Published	Days since LMP - their phase
Makinde-2018	CAS023	V1	Ptid-CAS023_Visit-V1	Follicular	Follicular	None	Eligible	Eligible	Eligible	MIP-1β	2	6351	CCL4	Below	NA	1	Menstrual cup	Luminex (or other bead-based)	Published	Days since LMP - their phase
Makinde-2018	CAS024	V1	Ptid-CAS024_Visit-V1	Follicular	Follicular	None	Eligible	Eligible	Eligible	MIP-1β	706.6666666666666	6351	CCL4	In	NA	9.464886048729404	Menstrual cup	Luminex (or other bead-based)	Published	Days since LMP - their phase
Makinde-2018	CAS025	V1	Ptid-CAS025_Visit-V1	Follicular	Follicular	None	Eligible	Eligible	Eligible	MIP-1β	20	6351	CCL4	In	NA	4.321928094887363	Menstrual cup	Luminex (or other bead-based)	Published	Days since LMP - their phase
Makinde-2018	CAS026	V1	Ptid-CAS026_Visit-V1	Follicular	Follicular	None	Eligible	Eligible	Eligible	MIP-1β	2	6351	CCL4	Below	NA	1	Menstrual cup	Luminex (or other bead-based)	Published	Days since LMP - their phase
Makinde-2018	CAS027	V1	Ptid-CAS027_Visit-V1	Follicular	Follicular	None	Eligible	Eligible	Eligible	MIP-1β	120	6351	CCL4	In	NA	6.906890595608519	Menstrual cup	Luminex (or other bead-based)	Published	Days since LMP - their phase
Makinde-2018	CAS028	V1	Ptid-CAS028_Visit-V1	Follicular	Follicular	Pills	Eligible	Ineligible - use of hormonal contraception or IUD	Ineligible - use of hormonal contraception or IUD	MIP-1β	706.6666666666666	6351	CCL4	In	NA	9.464886048729404	Menstrual cup	Luminex (or other bead-based)	Published	Days since LMP - their phase
Makinde-2018	CAS030	V1	Ptid-CAS030_Visit-V1	Follicular	Follicular	Transdermal	Eligible	Ineligible - use of hormonal contraception or IUD	Ineligible - use of hormonal contraception or IUD	MIP-1β	2	6351	CCL4	Below	NA	1	Menstrual cup	Luminex (or other bead-based)	Published	Days since LMP - their phase
Makinde-2018	CAS031	V1	Ptid-CAS031_Visit-V1	Follicular	Follicular	None	Eligible	Eligible	Eligible	MIP-1β	20	6351	CCL4	In	NA	4.321928094887363	Menstrual cup	Luminex (or other bead-based)	Published	Days since LMP - their phase
Makinde-2018	CAS019	V2	Ptid-CAS019_Visit-V2	Periovulatory	Periovulatory	Pills	Eligible	Ineligible - use of hormonal contraception or IUD	Ineligible - use of hormonal contraception or IUD	MIP-1β	2	6351	CCL4	Below	NA	1	Menstrual cup	Luminex (or other bead-based)	Published	Days since LMP - their phase
Makinde-2018	CAS020	V2	Ptid-CAS020_Visit-V2	Periovulatory	Periovulatory	Pills	Eligible	Ineligible - use of hormonal contraception or IUD	Ineligible - use of hormonal contraception or IUD	MIP-1β	2	6351	CCL4	Below	NA	1	Menstrual cup	Luminex (or other bead-based)	Published	Days since LMP - their phase
Makinde-2018	CAS021	V2	Ptid-CAS021_Visit-V2	Periovulatory	Periovulatory	Pills	Eligible	Ineligible - use of hormonal contraception or IUD	Ineligible - use of hormonal contraception or IUD	MIP-1β	2	6351	CCL4	Below	NA	1	Menstrual cup	Luminex (or other bead-based)	Published	Days since LMP - their phase
Makinde-2018	CAS022	V2	Ptid-CAS022_Visit-V2	Periovulatory	Periovulatory	None	Eligible	Ineligible - days since LMP outside of allowed windows	Ineligible - days since LMP outside of allowed windows	MIP-1β	2	6351	CCL4	Below	NA	1	Menstrual cup	Luminex (or other bead-based)	Published	Days since LMP - their phase
Makinde-2018	CAS023	V2	Ptid-CAS023_Visit-V2	Periovulatory	Periovulatory	None	Eligible	Ineligible - days since LMP outside of allowed windows	Ineligible - days since LMP outside of allowed windows	MIP-1β	2	6351	CCL4	Below	NA	1	Menstrual cup	Luminex (or other bead-based)	Published	Days since LMP - their phase
Makinde-2018	CAS024	V2	Ptid-CAS024_Visit-V2	Periovulatory	Periovulatory	None	Eligible	Ineligible - days since LMP outside of allowed windows	Ineligible - days since LMP outside of allowed windows	MIP-1β	30	6351	CCL4	In	NA	4.906890595608519	Menstrual cup	Luminex (or other bead-based)	Published	Days since LMP - their phase
Makinde-2018	CAS025	V2	Ptid-CAS025_Visit-V2	Periovulatory	Periovulatory	None	Eligible	Ineligible - days since LMP outside of allowed windows	Ineligible - days since LMP outside of allowed windows	MIP-1β	2	6351	CCL4	Below	NA	1	Menstrual cup	Luminex (or other bead-based)	Published	Days since LMP - their phase
Makinde-2018	CAS026	V2	Ptid-CAS026_Visit-V2	Periovulatory	Periovulatory	None	Eligible	Ineligible - days since LMP outside of allowed windows	Ineligible - days since LMP outside of allowed windows	MIP-1β	2	6351	CCL4	Below	NA	1	Menstrual cup	Luminex (or other bead-based)	Published	Days since LMP - their phase
Makinde-2018	CAS027	V2	Ptid-CAS027_Visit-V2	Periovulatory	Periovulatory	None	Eligible	Ineligible - days since LMP outside of allowed windows	Ineligible - days since LMP outside of allowed windows	MIP-1β	90	6351	CCL4	In	NA	6.491853096329675	Menstrual cup	Luminex (or other bead-based)	Published	Days since LMP - their phase
Makinde-2018	CAS028	V2	Ptid-CAS028_Visit-V2	Periovulatory	Periovulatory	Pills	Eligible	Ineligible - use of hormonal contraception or IUD	Ineligible - use of hormonal contraception or IUD	MIP-1β	286.6666666666667	6351	CCL4	In	NA	8.163230348868304	Menstrual cup	Luminex (or other bead-based)	Published	Days since LMP - their phase
Makinde-2018	CAS030	V2	Ptid-CAS030_Visit-V2	Periovulatory	Periovulatory	Transdermal	Eligible	Ineligible - use of hormonal contraception or IUD	Ineligible - use of hormonal contraception or IUD	MIP-1β	2	6351	CCL4	Below	NA	1	Menstrual cup	Luminex (or other bead-based)	Published	Days since LMP - their phase
Makinde-2018	CAS031	V2	Ptid-CAS031_Visit-V2	Periovulatory	Periovulatory	None	Eligible	Ineligible - days since LMP outside of allowed windows	Ineligible - days since LMP outside of allowed windows	MIP-1β	10	6351	CCL4	In	NA	3.321928094887362	Menstrual cup	Luminex (or other bead-based)	Published	Days since LMP - their phase
Makinde-2018	CAS020	V3	Ptid-CAS020_Visit-V3	Luteal	Luteal	Pills	Eligible	Ineligible - use of hormonal contraception or IUD	Ineligible - use of hormonal contraception or IUD	MIP-1β	4.666666666666667	6351	CCL4	In	NA	2.222392421336448	Menstrual cup	Luminex (or other bead-based)	Published	Days since LMP - their phase
Makinde-2018	CAS021	V3	Ptid-CAS021_Visit-V3	Luteal	Luteal	Pills	Eligible	Ineligible - use of hormonal contraception or IUD	Ineligible - use of hormonal contraception or IUD	MIP-1β	2	6351	CCL4	Below	NA	1	Menstrual cup	Luminex (or other bead-based)	Published	Days since LMP - their phase
Makinde-2018	CAS022	V3	Ptid-CAS022_Visit-V3	Luteal	Luteal	None	Eligible	Eligible	Eligible	MIP-1β	2	6351	CCL4	Below	NA	1	Menstrual cup	Luminex (or other bead-based)	Published	Days since LMP - their phase
Makinde-2018	CAS023	V3	Ptid-CAS023_Visit-V3	Luteal	Luteal	None	Eligible	Eligible	Eligible	MIP-1β	2	6351	CCL4	Below	NA	1	Menstrual cup	Luminex (or other bead-based)	Published	Days since LMP - their phase
Makinde-2018	CAS024	V3	Ptid-CAS024_Visit-V3	Luteal	Luteal	None	Eligible	Eligible	Eligible	MIP-1β	10	6351	CCL4	In	NA	3.321928094887362	Menstrual cup	Luminex (or other bead-based)	Published	Days since LMP - their phase
Makinde-2018	CAS025	V3	Ptid-CAS025_Visit-V3	Luteal	Luteal	None	Eligible	Eligible	Eligible	MIP-1β	2	6351	CCL4	Below	NA	1	Menstrual cup	Luminex (or other bead-based)	Published	Days since LMP - their phase
Makinde-2018	CAS026	V3	Ptid-CAS026_Visit-V3	Luteal	Luteal	None	Eligible	Eligible	Eligible	MIP-1β	2	6351	CCL4	Below	NA	1	Menstrual cup	Luminex (or other bead-based)	Published	Days since LMP - their phase
Makinde-2018	CAS027	V3	Ptid-CAS027_Visit-V3	Luteal	Luteal	None	Eligible	Eligible	Eligible	MIP-1β	53.333333333333336	6351	CCL4	In	NA	5.7369655941662066	Menstrual cup	Luminex (or other bead-based)	Published	Days since LMP - their phase
Makinde-2018	CAS028	V3	Ptid-CAS028_Visit-V3	Luteal	Luteal	Pills	Eligible	Ineligible - use of hormonal contraception or IUD	Ineligible - use of hormonal contraception or IUD	MIP-1β	473.3333333333333	6351	CCL4	In	NA	8.886712713670889	Menstrual cup	Luminex (or other bead-based)	Published	Days since LMP - their phase
Makinde-2018	CAS030	V3	Ptid-CAS030_Visit-V3	Luteal	Luteal	Transdermal	Eligible	Ineligible - use of hormonal contraception or IUD	Ineligible - use of hormonal contraception or IUD	MIP-1β	2	6351	CCL4	Below	NA	1	Menstrual cup	Luminex (or other bead-based)	Published	Days since LMP - their phase
Makinde-2018	CAS031	V3	Ptid-CAS031_Visit-V3	Luteal	Luteal	None	Eligible	Eligible	Eligible	MIP-1β	4.666666666666667	6351	CCL4	In	NA	2.222392421336448	Menstrual cup	Luminex (or other bead-based)	Published	Days since LMP - their phase
Makinde-2018	CAS019	V1	Ptid-CAS019_Visit-V1	Follicular	Follicular	Pills	Eligible	Ineligible - use of hormonal contraception or IUD	Ineligible - use of hormonal contraception or IUD	MIP-3α/ CCL20	349.99999999999994	6364	CCL20	In	NA	8.451211111832329	Menstrual cup	Luminex (or other bead-based)	Published	Days since LMP - their phase
Makinde-2018	CAS020	V1	Ptid-CAS020_Visit-V1	Follicular	Follicular	Pills	Eligible	Ineligible - use of hormonal contraception or IUD	Ineligible - use of hormonal contraception or IUD	MIP-3α/ CCL20	316.66666666666663	6364	CCL20	In	NA	8.306821202497154	Menstrual cup	Luminex (or other bead-based)	Published	Days since LMP - their phase
Makinde-2018	CAS021	V1	Ptid-CAS021_Visit-V1	Follicular	Follicular	Pills	Eligible	Ineligible - use of hormonal contraception or IUD	Ineligible - use of hormonal contraception or IUD	MIP-3α/ CCL20	823.3333333333333	6364	CCL20	In	NA	9.6853328257508835	Menstrual cup	Luminex (or other bead-based)	Published	Days since LMP - their phase
Makinde-2018	CAS022	V1	Ptid-CAS022_Visit-V1	Follicular	Follicular	None	Eligible	Eligible	Eligible	MIP-3α/ CCL20	303.3333333333333	6364	CCL20	In	NA	8.244760234364902	Menstrual cup	Luminex (or other bead-based)	Published	Days since LMP - their phase
Makinde-2018	CAS023	V1	Ptid-CAS023_Visit-V1	Follicular	Follicular	None	Eligible	Eligible	Eligible	MIP-3α/ CCL20	899.9999999999999	6364	CCL20	In	NA	9.813781191217037	Menstrual cup	Luminex (or other bead-based)	Published	Days since LMP - their phase
Makinde-2018	CAS024	V1	Ptid-CAS024_Visit-V1	Follicular	Follicular	None	Eligible	Eligible	Eligible	MIP-3α/ CCL20	7626.666666666666	6364	CCL20	In	NA	12.896836930944595	Menstrual cup	Luminex (or other bead-based)	Published	Days since LMP - their phase
Makinde-2018	CAS025	V1	Ptid-CAS025_Visit-V1	Follicular	Follicular	None	Eligible	Eligible	Eligible	MIP-3α/ CCL20	5523.333333333333	6364	CCL20	In	NA	12.431323481387658	Menstrual cup	Luminex (or other bead-based)	Published	Days since LMP - their phase
Makinde-2018	CAS026	V1	Ptid-CAS026_Visit-V1	Follicular	Follicular	None	Eligible	Eligible	Eligible	MIP-3α/ CCL20	250	6364	CCL20	In	NA	7.965784284662087	Menstrual cup	Luminex (or other bead-based)	Published	Days since LMP - their phase
Makinde-2018	CAS027	V1	Ptid-CAS027_Visit-V1	Follicular	Follicular	None	Eligible	Eligible	Eligible	MIP-3α/ CCL20	5649.999999999999	6364	CCL20	In	NA	12.464035152189911	Menstrual cup	Luminex (or other bead-based)	Published	Days since LMP - their phase
Makinde-2018	CAS028	V1	Ptid-CAS028_Visit-V1	Follicular	Follicular	Pills	Eligible	Ineligible - use of hormonal contraception or IUD	Ineligible - use of hormonal contraception or IUD	MIP-3α/ CCL20	5113.333333333333	6364	CCL20	In	NA	12.320048361669139	Menstrual cup	Luminex (or other bead-based)	Published	Days since LMP - their phase
Makinde-2018	CAS030	V1	Ptid-CAS030_Visit-V1	Follicular	Follicular	Transdermal	Eligible	Ineligible - use of hormonal contraception or IUD	Ineligible - use of hormonal contraception or IUD	MIP-3α/ CCL20	126.66666666666667	6364	CCL20	In	NA	6.984893107609792	Menstrual cup	Luminex (or other bead-based)	Published	Days since LMP - their phase
Makinde-2018	CAS031	V1	Ptid-CAS031_Visit-V1	Follicular	Follicular	None	Eligible	Eligible	Eligible	MIP-3α/ CCL20	1656.6666666666665	6364	CCL20	In	NA	10.694067635728493	Menstrual cup	Luminex (or other bead-based)	Published	Days since LMP - their phase
Makinde-2018	CAS019	V2	Ptid-CAS019_Visit-V2	Periovulatory	Periovulatory	Pills	Eligible	Ineligible - use of hormonal contraception or IUD	Ineligible - use of hormonal contraception or IUD	MIP-3α/ CCL20	160.00000000000003	6364	CCL20	In	NA	7.321928094887363	Menstrual cup	Luminex (or other bead-based)	Published	Days since LMP - their phase
Makinde-2018	CAS020	V2	Ptid-CAS020_Visit-V2	Periovulatory	Periovulatory	Pills	Eligible	Ineligible - use of hormonal contraception or IUD	Ineligible - use of hormonal contraception or IUD	MIP-3α/ CCL20	56.66666666666667	6364	CCL20	In	NA	5.824428435416546	Menstrual cup	Luminex (or other bead-based)	Published	Days since LMP - their phase
Makinde-2018	CAS021	V2	Ptid-CAS021_Visit-V2	Periovulatory	Periovulatory	Pills	Eligible	Ineligible - use of hormonal contraception or IUD	Ineligible - use of hormonal contraception or IUD	MIP-3α/ CCL20	573.3333333333334	6364	CCL20	In	NA	9.163230348868304	Menstrual cup	Luminex (or other bead-based)	Published	Days since LMP - their phase
Makinde-2018	CAS022	V2	Ptid-CAS022_Visit-V2	Periovulatory	Periovulatory	None	Eligible	Ineligible - days since LMP outside of allowed windows	Ineligible - days since LMP outside of allowed windows	MIP-3α/ CCL20	446.6666666666667	6364	CCL20	In	NA	8.80305478462398	Menstrual cup	Luminex (or other bead-based)	Published	Days since LMP - their phase
Makinde-2018	CAS023	V2	Ptid-CAS023_Visit-V2	Periovulatory	Periovulatory	None	Eligible	Ineligible - days since LMP outside of allowed windows	Ineligible - days since LMP outside of allowed windows	MIP-3α/ CCL20	476.66666666666663	6364	CCL20	In	NA	8.896836930944595	Menstrual cup	Luminex (or other bead-based)	Published	Days since LMP - their phase
Makinde-2018	CAS024	V2	Ptid-CAS024_Visit-V2	Periovulatory	Periovulatory	None	Eligible	Ineligible - days since LMP outside of allowed windows	Ineligible - days since LMP outside of allowed windows	MIP-3α/ CCL20	6446.666666666666	6364	CCL20	In	NA	12.654337673643047	Menstrual cup	Luminex (or other bead-based)	Published	Days since LMP - their phase
Makinde-2018	CAS025	V2	Ptid-CAS025_Visit-V2	Periovulatory	Periovulatory	None	Eligible	Ineligible - days since LMP outside of allowed windows	Ineligible - days since LMP outside of allowed windows	MIP-3α/ CCL20	1396.6666666666665	6364	CCL20	In	NA	10.447772027865557	Menstrual cup	Luminex (or other bead-based)	Published	Days since LMP - their phase
Makinde-2018	CAS026	V2	Ptid-CAS026_Visit-V2	Periovulatory	Periovulatory	None	Eligible	Ineligible - days since LMP outside of allowed windows	Ineligible - days since LMP outside of allowed windows	MIP-3α/ CCL20	386.66666666666674	6364	CCL20	In	NA	8.594946589293778	Menstrual cup	Luminex (or other bead-based)	Published	Days since LMP - their phase
Makinde-2018	CAS027	V2	Ptid-CAS027_Visit-V2	Periovulatory	Periovulatory	None	Eligible	Ineligible - days since LMP outside of allowed windows	Ineligible - days since LMP outside of allowed windows	MIP-3α/ CCL20	5263.333333333333	6364	CCL20	In	NA	12.361761050026443	Menstrual cup	Luminex (or other bead-based)	Published	Days since LMP - their phase
Makinde-2018	CAS028	V2	Ptid-CAS028_Visit-V2	Periovulatory	Periovulatory	Pills	Eligible	Ineligible - use of hormonal contraception or IUD	Ineligible - use of hormonal contraception or IUD	MIP-3α/ CCL20	6153.333333333333	6364	CCL20	In	NA	12.58715243181198	Menstrual cup	Luminex (or other bead-based)	Published	Days since LMP - their phase
Makinde-2018	CAS030	V2	Ptid-CAS030_Visit-V2	Periovulatory	Periovulatory	Transdermal	Eligible	Ineligible - use of hormonal contraception or IUD	Ineligible - use of hormonal contraception or IUD	MIP-3α/ CCL20	193.33333333333337	6364	CCL20	In	NA	7.594946589293778	Menstrual cup	Luminex (or other bead-based)	Published	Days since LMP - their phase
Makinde-2018	CAS031	V2	Ptid-CAS031_Visit-V2	Periovulatory	Periovulatory	None	Eligible	Ineligible - days since LMP outside of allowed windows	Ineligible - days since LMP outside of allowed windows	MIP-3α/ CCL20	186.66666666666669	6364	CCL20	In	NA	7.54432051622381	Menstrual cup	Luminex (or other bead-based)	Published	Days since LMP - their phase
Makinde-2018	CAS020	V3	Ptid-CAS020_Visit-V3	Luteal	Luteal	Pills	Eligible	Ineligible - use of hormonal contraception or IUD	Ineligible - use of hormonal contraception or IUD	MIP-3α/ CCL20	136.66666666666669	6364	CCL20	In	NA	7.09451759878429	Menstrual cup	Luminex (or other bead-based)	Published	Days since LMP - their phase
Makinde-2018	CAS021	V3	Ptid-CAS021_Visit-V3	Luteal	Luteal	Pills	Eligible	Ineligible - use of hormonal contraception or IUD	Ineligible - use of hormonal contraception or IUD	MIP-3α/ CCL20	626.6666666666666	6364	CCL20	In	NA	9.291554445843843	Menstrual cup	Luminex (or other bead-based)	Published	Days since LMP - their phase
Makinde-2018	CAS022	V3	Ptid-CAS022_Visit-V3	Luteal	Luteal	None	Eligible	Eligible	Eligible	MIP-3α/ CCL20	40	6364	CCL20	In	NA	5.321928094887363	Menstrual cup	Luminex (or other bead-based)	Published	Days since LMP - their phase
Makinde-2018	CAS023	V3	Ptid-CAS023_Visit-V3	Luteal	Luteal	None	Eligible	Eligible	Eligible	MIP-3α/ CCL20	170	6364	CCL20	In	NA	7.409390936137702	Menstrual cup	Luminex (or other bead-based)	Published	Days since LMP - their phase
Makinde-2018	CAS024	V3	Ptid-CAS024_Visit-V3	Luteal	Luteal	None	Eligible	Eligible	Eligible	MIP-3α/ CCL20	4673.333333333333	6364	CCL20	In	NA	12.190236228176829	Menstrual cup	Luminex (or other bead-based)	Published	Days since LMP - their phase
Makinde-2018	CAS025	V3	Ptid-CAS025_Visit-V3	Luteal	Luteal	None	Eligible	Eligible	Eligible	MIP-3α/ CCL20	906.6666666666667	6364	CCL20	In	NA	9.824428435416547	Menstrual cup	Luminex (or other bead-based)	Published	Days since LMP - their phase
Makinde-2018	CAS026	V3	Ptid-CAS026_Visit-V3	Luteal	Luteal	None	Eligible	Eligible	Eligible	MIP-3α/ CCL20	25.333333333333332	6364	CCL20	In	NA	4.662965012722429	Menstrual cup	Luminex (or other bead-based)	Published	Days since LMP - their phase
Makinde-2018	CAS027	V3	Ptid-CAS027_Visit-V3	Luteal	Luteal	None	Eligible	Eligible	Eligible	MIP-3α/ CCL20	4600.000000000001	6364	CCL20	In	NA	12.167418145831737	Menstrual cup	Luminex (or other bead-based)	Published	Days since LMP - their phase
Makinde-2018	CAS028	V3	Ptid-CAS028_Visit-V3	Luteal	Luteal	Pills	Eligible	Ineligible - use of hormonal contraception or IUD	Ineligible - use of hormonal contraception or IUD	MIP-3α/ CCL20	7183.333333333334	6364	CCL20	In	NA	12.810437748142666	Menstrual cup	Luminex (or other bead-based)	Published	Days since LMP - their phase
Makinde-2018	CAS030	V3	Ptid-CAS030_Visit-V3	Luteal	Luteal	Transdermal	Eligible	Ineligible - use of hormonal contraception or IUD	Ineligible - use of hormonal contraception or IUD	MIP-3α/ CCL20	1353.3333333333333	6364	CCL20	In	NA	10.402301511351382	Menstrual cup	Luminex (or other bead-based)	Published	Days since LMP - their phase
Makinde-2018	CAS031	V3	Ptid-CAS031_Visit-V3	Luteal	Luteal	None	Eligible	Eligible	Eligible	MIP-3α/ CCL20	106.66666666666667	6364	CCL20	In	NA	6.7369655941662066	Menstrual cup	Luminex (or other bead-based)	Published	Days since LMP - their phase
Makinde-2018	CAS019	V1	Ptid-CAS019_Visit-V1	Follicular	Follicular	Pills	Eligible	Ineligible - use of hormonal contraception or IUD	Ineligible - use of hormonal contraception or IUD	RANTES/ CCL5	20	6352	CCL5	In	NA	4.321928094887363	Menstrual cup	Luminex (or other bead-based)	Published	Days since LMP - their phase
Makinde-2018	CAS020	V1	Ptid-CAS020_Visit-V1	Follicular	Follicular	Pills	Eligible	Ineligible - use of hormonal contraception or IUD	Ineligible - use of hormonal contraception or IUD	RANTES/ CCL5	1	6352	CCL5	Below	NA	0	Menstrual cup	Luminex (or other bead-based)	Published	Days since LMP - their phase
Makinde-2018	CAS021	V1	Ptid-CAS021_Visit-V1	Follicular	Follicular	Pills	Eligible	Ineligible - use of hormonal contraception or IUD	Ineligible - use of hormonal contraception or IUD	RANTES/ CCL5	1	6352	CCL5	Below	NA	0	Menstrual cup	Luminex (or other bead-based)	Published	Days since LMP - their phase
Makinde-2018	CAS022	V1	Ptid-CAS022_Visit-V1	Follicular	Follicular	None	Eligible	Eligible	Eligible	RANTES/ CCL5	1	6352	CCL5	Below	NA	0	Menstrual cup	Luminex (or other bead-based)	Published	Days since LMP - their phase
Makinde-2018	CAS023	V1	Ptid-CAS023_Visit-V1	Follicular	Follicular	None	Eligible	Eligible	Eligible	RANTES/ CCL5	1	6352	CCL5	Below	NA	0	Menstrual cup	Luminex (or other bead-based)	Published	Days since LMP - their phase
Makinde-2018	CAS024	V1	Ptid-CAS024_Visit-V1	Follicular	Follicular	None	Eligible	Eligible	Eligible	RANTES/ CCL5	83.33333333333333	6352	CCL5	In	NA	6.380821783940931	Menstrual cup	Luminex (or other bead-based)	Published	Days since LMP - their phase
Makinde-2018	CAS025	V1	Ptid-CAS025_Visit-V1	Follicular	Follicular	None	Eligible	Eligible	Eligible	RANTES/ CCL5	20	6352	CCL5	In	NA	4.321928094887363	Menstrual cup	Luminex (or other bead-based)	Published	Days since LMP - their phase
Makinde-2018	CAS026	V1	Ptid-CAS026_Visit-V1	Follicular	Follicular	None	Eligible	Eligible	Eligible	RANTES/ CCL5	10	6352	CCL5	In	NA	3.321928094887362	Menstrual cup	Luminex (or other bead-based)	Published	Days since LMP - their phase
Makinde-2018	CAS027	V1	Ptid-CAS027_Visit-V1	Follicular	Follicular	None	Eligible	Eligible	Eligible	RANTES/ CCL5	116.66666666666666	6352	CCL5	In	NA	6.866248611111173	Menstrual cup	Luminex (or other bead-based)	Published	Days since LMP - their phase
Makinde-2018	CAS028	V1	Ptid-CAS028_Visit-V1	Follicular	Follicular	Pills	Eligible	Ineligible - use of hormonal contraception or IUD	Ineligible - use of hormonal contraception or IUD	RANTES/ CCL5	63.333333333333336	6352	CCL5	In	NA	5.984893107609792	Menstrual cup	Luminex (or other bead-based)	Published	Days since LMP - their phase
Makinde-2018	CAS030	V1	Ptid-CAS030_Visit-V1	Follicular	Follicular	Transdermal	Eligible	Ineligible - use of hormonal contraception or IUD	Ineligible - use of hormonal contraception or IUD	RANTES/ CCL5	10	6352	CCL5	In	NA	3.321928094887362	Menstrual cup	Luminex (or other bead-based)	Published	Days since LMP - their phase
Makinde-2018	CAS031	V1	Ptid-CAS031_Visit-V1	Follicular	Follicular	None	Eligible	Eligible	Eligible	RANTES/ CCL5	10	6352	CCL5	In	NA	3.321928094887362	Menstrual cup	Luminex (or other bead-based)	Published	Days since LMP - their phase
Makinde-2018	CAS019	V2	Ptid-CAS019_Visit-V2	Periovulatory	Periovulatory	Pills	Eligible	Ineligible - use of hormonal contraception or IUD	Ineligible - use of hormonal contraception or IUD	RANTES/ CCL5	1	6352	CCL5	Below	NA	0	Menstrual cup	Luminex (or other bead-based)	Published	Days since LMP - their phase
Makinde-2018	CAS020	V2	Ptid-CAS020_Visit-V2	Periovulatory	Periovulatory	Pills	Eligible	Ineligible - use of hormonal contraception or IUD	Ineligible - use of hormonal contraception or IUD	RANTES/ CCL5	1	6352	CCL5	Below	NA	0	Menstrual cup	Luminex (or other bead-based)	Published	Days since LMP - their phase
Makinde-2018	CAS021	V2	Ptid-CAS021_Visit-V2	Periovulatory	Periovulatory	Pills	Eligible	Ineligible - use of hormonal contraception or IUD	Ineligible - use of hormonal contraception or IUD	RANTES/ CCL5	1	6352	CCL5	Below	NA	0	Menstrual cup	Luminex (or other bead-based)	Published	Days since LMP - their phase
Makinde-2018	CAS022	V2	Ptid-CAS022_Visit-V2	Periovulatory	Periovulatory	None	Eligible	Ineligible - days since LMP outside of allowed windows	Ineligible - days since LMP outside of allowed windows	RANTES/ CCL5	1	6352	CCL5	Below	NA	0	Menstrual cup	Luminex (or other bead-based)	Published	Days since LMP - their phase
Makinde-2018	CAS023	V2	Ptid-CAS023_Visit-V2	Periovulatory	Periovulatory	None	Eligible	Ineligible - days since LMP outside of allowed windows	Ineligible - days since LMP outside of allowed windows	RANTES/ CCL5	1	6352	CCL5	Below	NA	0	Menstrual cup	Luminex (or other bead-based)	Published	Days since LMP - their phase
Makinde-2018	CAS024	V2	Ptid-CAS024_Visit-V2	Periovulatory	Periovulatory	None	Eligible	Ineligible - days since LMP outside of allowed windows	Ineligible - days since LMP outside of allowed windows	RANTES/ CCL5	10	6352	CCL5	In	NA	3.321928094887362	Menstrual cup	Luminex (or other bead-based)	Published	Days since LMP - their phase
Makinde-2018	CAS025	V2	Ptid-CAS025_Visit-V2	Periovulatory	Periovulatory	None	Eligible	Ineligible - days since LMP outside of allowed windows	Ineligible - days since LMP outside of allowed windows	RANTES/ CCL5	10	6352	CCL5	In	NA	3.321928094887362	Menstrual cup	Luminex (or other bead-based)	Published	Days since LMP - their phase
Makinde-2018	CAS026	V2	Ptid-CAS026_Visit-V2	Periovulatory	Periovulatory	None	Eligible	Ineligible - days since LMP outside of allowed windows	Ineligible - days since LMP outside of allowed windows	RANTES/ CCL5	1	6352	CCL5	Below	NA	0	Menstrual cup	Luminex (or other bead-based)	Published	Days since LMP - their phase
Makinde-2018	CAS027	V2	Ptid-CAS027_Visit-V2	Periovulatory	Periovulatory	None	Eligible	Ineligible - days since LMP outside of allowed windows	Ineligible - days since LMP outside of allowed windows	RANTES/ CCL5	80	6352	CCL5	In	NA	6.321928094887363	Menstrual cup	Luminex (or other bead-based)	Published	Days since LMP - their phase
Makinde-2018	CAS028	V2	Ptid-CAS028_Visit-V2	Periovulatory	Periovulatory	Pills	Eligible	Ineligible - use of hormonal contraception or IUD	Ineligible - use of hormonal contraception or IUD	RANTES/ CCL5	40	6352	CCL5	In	NA	5.321928094887363	Menstrual cup	Luminex (or other bead-based)	Published	Days since LMP - their phase
Makinde-2018	CAS030	V2	Ptid-CAS030_Visit-V2	Periovulatory	Periovulatory	Transdermal	Eligible	Ineligible - use of hormonal contraception or IUD	Ineligible - use of hormonal contraception or IUD	RANTES/ CCL5	1	6352	CCL5	Below	NA	0	Menstrual cup	Luminex (or other bead-based)	Published	Days since LMP - their phase
Makinde-2018	CAS031	V2	Ptid-CAS031_Visit-V2	Periovulatory	Periovulatory	None	Eligible	Ineligible - days since LMP outside of allowed windows	Ineligible - days since LMP outside of allowed windows	RANTES/ CCL5	1	6352	CCL5	Below	NA	0	Menstrual cup	Luminex (or other bead-based)	Published	Days since LMP - their phase
Makinde-2018	CAS020	V3	Ptid-CAS020_Visit-V3	Luteal	Luteal	Pills	Eligible	Ineligible - use of hormonal contraception or IUD	Ineligible - use of hormonal contraception or IUD	RANTES/ CCL5	1	6352	CCL5	Below	NA	0	Menstrual cup	Luminex (or other bead-based)	Published	Days since LMP - their phase
Makinde-2018	CAS021	V3	Ptid-CAS021_Visit-V3	Luteal	Luteal	Pills	Eligible	Ineligible - use of hormonal contraception or IUD	Ineligible - use of hormonal contraception or IUD	RANTES/ CCL5	1	6352	CCL5	Below	NA	0	Menstrual cup	Luminex (or other bead-based)	Published	Days since LMP - their phase
Makinde-2018	CAS022	V3	Ptid-CAS022_Visit-V3	Luteal	Luteal	None	Eligible	Eligible	Eligible	RANTES/ CCL5	1	6352	CCL5	Below	NA	0	Menstrual cup	Luminex (or other bead-based)	Published	Days since LMP - their phase
Makinde-2018	CAS023	V3	Ptid-CAS023_Visit-V3	Luteal	Luteal	None	Eligible	Eligible	Eligible	RANTES/ CCL5	1	6352	CCL5	Below	NA	0	Menstrual cup	Luminex (or other bead-based)	Published	Days since LMP - their phase
Makinde-2018	CAS024	V3	Ptid-CAS024_Visit-V3	Luteal	Luteal	None	Eligible	Eligible	Eligible	RANTES/ CCL5	10	6352	CCL5	In	NA	3.321928094887362	Menstrual cup	Luminex (or other bead-based)	Published	Days since LMP - their phase
Makinde-2018	CAS025	V3	Ptid-CAS025_Visit-V3	Luteal	Luteal	None	Eligible	Eligible	Eligible	RANTES/ CCL5	6.999999999999999	6352	CCL5	In	NA	2.8073549220576037	Menstrual cup	Luminex (or other bead-based)	Published	Days since LMP - their phase
Makinde-2018	CAS026	V3	Ptid-CAS026_Visit-V3	Luteal	Luteal	None	Eligible	Eligible	Eligible	RANTES/ CCL5	1	6352	CCL5	Below	NA	0	Menstrual cup	Luminex (or other bead-based)	Published	Days since LMP - their phase
Makinde-2018	CAS027	V3	Ptid-CAS027_Visit-V3	Luteal	Luteal	None	Eligible	Eligible	Eligible	RANTES/ CCL5	36.666666666666664	6352	CCL5	In	NA	5.196397212803503	Menstrual cup	Luminex (or other bead-based)	Published	Days since LMP - their phase
Makinde-2018	CAS028	V3	Ptid-CAS028_Visit-V3	Luteal	Luteal	Pills	Eligible	Ineligible - use of hormonal contraception or IUD	Ineligible - use of hormonal contraception or IUD	RANTES/ CCL5	20	6352	CCL5	In	NA	4.321928094887363	Menstrual cup	Luminex (or other bead-based)	Published	Days since LMP - their phase
Makinde-2018	CAS030	V3	Ptid-CAS030_Visit-V3	Luteal	Luteal	Transdermal	Eligible	Ineligible - use of hormonal contraception or IUD	Ineligible - use of hormonal contraception or IUD	RANTES/ CCL5	10	6352	CCL5	In	NA	3.321928094887362	Menstrual cup	Luminex (or other bead-based)	Published	Days since LMP - their phase
Makinde-2018	CAS031	V3	Ptid-CAS031_Visit-V3	Luteal	Luteal	None	Eligible	Eligible	Eligible	RANTES/ CCL5	1	6352	CCL5	Below	NA	0	Menstrual cup	Luminex (or other bead-based)	Published	Days since LMP - their phase
Makinde-2018	CAS019	V1	Ptid-CAS019_Visit-V1	Follicular	Follicular	Pills	Eligible	Ineligible - use of hormonal contraception or IUD	Ineligible - use of hormonal contraception or IUD	IP10/ CXCL10	1256.6666666666665	3627	CXCL10	In	NA	10.295386307434871	Menstrual cup	Luminex (or other bead-based)	Published	Days since LMP - their phase
Makinde-2018	CAS020	V1	Ptid-CAS020_Visit-V1	Follicular	Follicular	Pills	Eligible	Ineligible - use of hormonal contraception or IUD	Ineligible - use of hormonal contraception or IUD	IP10/ CXCL10	459.99999999999994	3627	CXCL10	In	NA	8.845490050944376	Menstrual cup	Luminex (or other bead-based)	Published	Days since LMP - their phase
Makinde-2018	CAS021	V1	Ptid-CAS021_Visit-V1	Follicular	Follicular	Pills	Eligible	Ineligible - use of hormonal contraception or IUD	Ineligible - use of hormonal contraception or IUD	IP10/ CXCL10	406.6666666666667	3627	CXCL10	In	NA	8.667702931729092	Menstrual cup	Luminex (or other bead-based)	Published	Days since LMP - their phase
Makinde-2018	CAS022	V1	Ptid-CAS022_Visit-V1	Follicular	Follicular	None	Eligible	Eligible	Eligible	IP10/ CXCL10	1440.0000000000002	3627	CXCL10	In	NA	10.491853096329676	Menstrual cup	Luminex (or other bead-based)	Published	Days since LMP - their phase
Makinde-2018	CAS023	V1	Ptid-CAS023_Visit-V1	Follicular	Follicular	None	Eligible	Eligible	Eligible	IP10/ CXCL10	470.00000000000006	3627	CXCL10	In	NA	8.876516946565	Menstrual cup	Luminex (or other bead-based)	Published	Days since LMP - their phase
Makinde-2018	CAS024	V1	Ptid-CAS024_Visit-V1	Follicular	Follicular	None	Eligible	Eligible	Eligible	IP10/ CXCL10	4700	3627	CXCL10	In	NA	12.198445041452363	Menstrual cup	Luminex (or other bead-based)	Published	Days since LMP - their phase
Makinde-2018	CAS025	V1	Ptid-CAS025_Visit-V1	Follicular	Follicular	None	Eligible	Eligible	Eligible	IP10/ CXCL10	926.6666666666667	3627	CXCL10	In	NA	9.855906666889714	Menstrual cup	Luminex (or other bead-based)	Published	Days since LMP - their phase
Makinde-2018	CAS026	V1	Ptid-CAS026_Visit-V1	Follicular	Follicular	None	Eligible	Eligible	Eligible	IP10/ CXCL10	290	3627	CXCL10	In	NA	8.179909090014934	Menstrual cup	Luminex (or other bead-based)	Published	Days since LMP - their phase
Makinde-2018	CAS027	V1	Ptid-CAS027_Visit-V1	Follicular	Follicular	None	Eligible	Eligible	Eligible	IP10/ CXCL10	1510	3627	CXCL10	In	NA	10.560332834212442	Menstrual cup	Luminex (or other bead-based)	Published	Days since LMP - their phase
Makinde-2018	CAS028	V1	Ptid-CAS028_Visit-V1	Follicular	Follicular	Pills	Eligible	Ineligible - use of hormonal contraception or IUD	Ineligible - use of hormonal contraception or IUD	IP10/ CXCL10	1119.9999999999998	3627	CXCL10	In	NA	10.129283016944965	Menstrual cup	Luminex (or other bead-based)	Published	Days since LMP - their phase
Makinde-2018	CAS030	V1	Ptid-CAS030_Visit-V1	Follicular	Follicular	Transdermal	Eligible	Ineligible - use of hormonal contraception or IUD	Ineligible - use of hormonal contraception or IUD	IP10/ CXCL10	556.6666666666666	3627	CXCL10	In	NA	9.120669886640258	Menstrual cup	Luminex (or other bead-based)	Published	Days since LMP - their phase
Makinde-2018	CAS031	V1	Ptid-CAS031_Visit-V1	Follicular	Follicular	None	Eligible	Eligible	Eligible	IP10/ CXCL10	606.6666666666666	3627	CXCL10	In	NA	9.244760234364902	Menstrual cup	Luminex (or other bead-based)	Published	Days since LMP - their phase
Makinde-2018	CAS019	V2	Ptid-CAS019_Visit-V2	Periovulatory	Periovulatory	Pills	Eligible	Ineligible - use of hormonal contraception or IUD	Ineligible - use of hormonal contraception or IUD	IP10/ CXCL10	1133.3333333333333	3627	CXCL10	In	NA	10.146356530303908	Menstrual cup	Luminex (or other bead-based)	Published	Days since LMP - their phase
Makinde-2018	CAS020	V2	Ptid-CAS020_Visit-V2	Periovulatory	Periovulatory	Pills	Eligible	Ineligible - use of hormonal contraception or IUD	Ineligible - use of hormonal contraception or IUD	IP10/ CXCL10	383.3333333333333	3627	CXCL10	In	NA	8.582455645110581	Menstrual cup	Luminex (or other bead-based)	Published	Days since LMP - their phase
Makinde-2018	CAS021	V2	Ptid-CAS021_Visit-V2	Periovulatory	Periovulatory	Pills	Eligible	Ineligible - use of hormonal contraception or IUD	Ineligible - use of hormonal contraception or IUD	IP10/ CXCL10	310	3627	CXCL10	In	NA	8.276124405274238	Menstrual cup	Luminex (or other bead-based)	Published	Days since LMP - their phase
Makinde-2018	CAS022	V2	Ptid-CAS022_Visit-V2	Periovulatory	Periovulatory	None	Eligible	Ineligible - days since LMP outside of allowed windows	Ineligible - days since LMP outside of allowed windows	IP10/ CXCL10	835	3627	CXCL10	In	NA	9.705632387361415	Menstrual cup	Luminex (or other bead-based)	Published	Days since LMP - their phase
Makinde-2018	CAS023	V2	Ptid-CAS023_Visit-V2	Periovulatory	Periovulatory	None	Eligible	Ineligible - days since LMP outside of allowed windows	Ineligible - days since LMP outside of allowed windows	IP10/ CXCL10	246.66666666666669	3627	CXCL10	In	NA	7.946418959795156	Menstrual cup	Luminex (or other bead-based)	Published	Days since LMP - their phase
Makinde-2018	CAS024	V2	Ptid-CAS024_Visit-V2	Periovulatory	Periovulatory	None	Eligible	Ineligible - days since LMP outside of allowed windows	Ineligible - days since LMP outside of allowed windows	IP10/ CXCL10	423.3333333333333	3627	CXCL10	In	NA	8.725650280938371	Menstrual cup	Luminex (or other bead-based)	Published	Days since LMP - their phase
Makinde-2018	CAS025	V2	Ptid-CAS025_Visit-V2	Periovulatory	Periovulatory	None	Eligible	Ineligible - days since LMP outside of allowed windows	Ineligible - days since LMP outside of allowed windows	IP10/ CXCL10	1366.6666666666665	3627	CXCL10	In	NA	10.416445693671651	Menstrual cup	Luminex (or other bead-based)	Published	Days since LMP - their phase
Makinde-2018	CAS026	V2	Ptid-CAS026_Visit-V2	Periovulatory	Periovulatory	None	Eligible	Ineligible - days since LMP outside of allowed windows	Ineligible - days since LMP outside of allowed windows	IP10/ CXCL10	369.99999999999994	3627	CXCL10	In	NA	8.531381460516313	Menstrual cup	Luminex (or other bead-based)	Published	Days since LMP - their phase
Makinde-2018	CAS027	V2	Ptid-CAS027_Visit-V2	Periovulatory	Periovulatory	None	Eligible	Ineligible - days since LMP outside of allowed windows	Ineligible - days since LMP outside of allowed windows	IP10/ CXCL10	2045	3627	CXCL10	In	NA	10.997885127829111	Menstrual cup	Luminex (or other bead-based)	Published	Days since LMP - their phase
Makinde-2018	CAS028	V2	Ptid-CAS028_Visit-V2	Periovulatory	Periovulatory	Pills	Eligible	Ineligible - use of hormonal contraception or IUD	Ineligible - use of hormonal contraception or IUD	IP10/ CXCL10	1670	3627	CXCL10	In	NA	10.705632387361415	Menstrual cup	Luminex (or other bead-based)	Published	Days since LMP - their phase
Makinde-2018	CAS030	V2	Ptid-CAS030_Visit-V2	Periovulatory	Periovulatory	Transdermal	Eligible	Ineligible - use of hormonal contraception or IUD	Ineligible - use of hormonal contraception or IUD	IP10/ CXCL10	380.00000000000006	3627	CXCL10	In	NA	8.569855608330949	Menstrual cup	Luminex (or other bead-based)	Published	Days since LMP - their phase
Makinde-2018	CAS031	V2	Ptid-CAS031_Visit-V2	Periovulatory	Periovulatory	None	Eligible	Ineligible - days since LMP outside of allowed windows	Ineligible - days since LMP outside of allowed windows	IP10/ CXCL10	93.33333333333334	3627	CXCL10	In	NA	6.54432051622381	Menstrual cup	Luminex (or other bead-based)	Published	Days since LMP - their phase
Makinde-2018	CAS020	V3	Ptid-CAS020_Visit-V3	Luteal	Luteal	Pills	Eligible	Ineligible - use of hormonal contraception or IUD	Ineligible - use of hormonal contraception or IUD	IP10/ CXCL10	783.3333333333334	3627	CXCL10	In	NA	9.613482540731207	Menstrual cup	Luminex (or other bead-based)	Published	Days since LMP - their phase
Makinde-2018	CAS021	V3	Ptid-CAS021_Visit-V3	Luteal	Luteal	Pills	Eligible	Ineligible - use of hormonal contraception or IUD	Ineligible - use of hormonal contraception or IUD	IP10/ CXCL10	330	3627	CXCL10	In	NA	8.366322214245816	Menstrual cup	Luminex (or other bead-based)	Published	Days since LMP - their phase
Makinde-2018	CAS022	V3	Ptid-CAS022_Visit-V3	Luteal	Luteal	None	Eligible	Eligible	Eligible	IP10/ CXCL10	443.33333333333337	3627	CXCL10	In	NA	8.792248029667396	Menstrual cup	Luminex (or other bead-based)	Published	Days since LMP - their phase
Makinde-2018	CAS023	V3	Ptid-CAS023_Visit-V3	Luteal	Luteal	None	Eligible	Eligible	Eligible	IP10/ CXCL10	103.33333333333334	3627	CXCL10	In	NA	6.6911619045530815	Menstrual cup	Luminex (or other bead-based)	Published	Days since LMP - their phase
Makinde-2018	CAS024	V3	Ptid-CAS024_Visit-V3	Luteal	Luteal	None	Eligible	Eligible	Eligible	IP10/ CXCL10	670	3627	CXCL10	In	NA	9.388017285345136	Menstrual cup	Luminex (or other bead-based)	Published	Days since LMP - their phase
Makinde-2018	CAS025	V3	Ptid-CAS025_Visit-V3	Luteal	Luteal	None	Eligible	Eligible	Eligible	IP10/ CXCL10	446.66666666666663	3627	CXCL10	In	NA	8.803054784623978	Menstrual cup	Luminex (or other bead-based)	Published	Days since LMP - their phase
Makinde-2018	CAS026	V3	Ptid-CAS026_Visit-V3	Luteal	Luteal	None	Eligible	Eligible	Eligible	IP10/ CXCL10	256.66666666666663	3627	CXCL10	In	NA	8.003752134861108	Menstrual cup	Luminex (or other bead-based)	Published	Days since LMP - their phase
Makinde-2018	CAS027	V3	Ptid-CAS027_Visit-V3	Luteal	Luteal	None	Eligible	Eligible	Eligible	IP10/ CXCL10	1293.3333333333333	3627	CXCL10	In	NA	10.336878436353334	Menstrual cup	Luminex (or other bead-based)	Published	Days since LMP - their phase
Makinde-2018	CAS028	V3	Ptid-CAS028_Visit-V3	Luteal	Luteal	Pills	Eligible	Ineligible - use of hormonal contraception or IUD	Ineligible - use of hormonal contraception or IUD	IP10/ CXCL10	1473.3333333333335	3627	CXCL10	In	NA	10.524868153557637	Menstrual cup	Luminex (or other bead-based)	Published	Days since LMP - their phase
Makinde-2018	CAS030	V3	Ptid-CAS030_Visit-V3	Luteal	Luteal	Transdermal	Eligible	Ineligible - use of hormonal contraception or IUD	Ineligible - use of hormonal contraception or IUD	IP10/ CXCL10	720.0000000000001	3627	CXCL10	In	NA	9.491853096329676	Menstrual cup	Luminex (or other bead-based)	Published	Days since LMP - their phase
Makinde-2018	CAS031	V3	Ptid-CAS031_Visit-V3	Luteal	Luteal	None	Eligible	Eligible	Eligible	IP10/ CXCL10	283.3333333333333	3627	CXCL10	In	NA	8.146356530303908	Menstrual cup	Luminex (or other bead-based)	Published	Days since LMP - their phase
Makinde-2018	CAS019	V1	Ptid-CAS019_Visit-V1	Follicular	Follicular	Pills	Eligible	Ineligible - use of hormonal contraception or IUD	Ineligible - use of hormonal contraception or IUD	SDF-1β	53.333333333333336	6387	CXCL12	In	NA	5.7369655941662066	Menstrual cup	Luminex (or other bead-based)	Published	Days since LMP - their phase
Makinde-2018	CAS020	V1	Ptid-CAS020_Visit-V1	Follicular	Follicular	Pills	Eligible	Ineligible - use of hormonal contraception or IUD	Ineligible - use of hormonal contraception or IUD	SDF-1β	36.66666666666667	6387	CXCL12	In	NA	5.196397212803504	Menstrual cup	Luminex (or other bead-based)	Published	Days since LMP - their phase
Makinde-2018	CAS021	V1	Ptid-CAS021_Visit-V1	Follicular	Follicular	Pills	Eligible	Ineligible - use of hormonal contraception or IUD	Ineligible - use of hormonal contraception or IUD	SDF-1β	56.666666666666664	6387	CXCL12	In	NA	5.824428435416546	Menstrual cup	Luminex (or other bead-based)	Published	Days since LMP - their phase
Makinde-2018	CAS022	V1	Ptid-CAS022_Visit-V1	Follicular	Follicular	None	Eligible	Eligible	Eligible	SDF-1β	60.00000000000001	6387	CXCL12	In	NA	5.906890595608519	Menstrual cup	Luminex (or other bead-based)	Published	Days since LMP - their phase
Makinde-2018	CAS023	V1	Ptid-CAS023_Visit-V1	Follicular	Follicular	None	Eligible	Eligible	Eligible	SDF-1β	36.66666666666667	6387	CXCL12	In	NA	5.196397212803504	Menstrual cup	Luminex (or other bead-based)	Published	Days since LMP - their phase
Makinde-2018	CAS024	V1	Ptid-CAS024_Visit-V1	Follicular	Follicular	None	Eligible	Eligible	Eligible	SDF-1β	820	6387	CXCL12	In	NA	9.679480099505446	Menstrual cup	Luminex (or other bead-based)	Published	Days since LMP - their phase
Makinde-2018	CAS025	V1	Ptid-CAS025_Visit-V1	Follicular	Follicular	None	Eligible	Eligible	Eligible	SDF-1β	43.333333333333336	6387	CXCL12	In	NA	5.437405312307298	Menstrual cup	Luminex (or other bead-based)	Published	Days since LMP - their phase
Makinde-2018	CAS026	V1	Ptid-CAS026_Visit-V1	Follicular	Follicular	None	Eligible	Eligible	Eligible	SDF-1β	33.333333333333336	6387	CXCL12	In	NA	5.058893689053568	Menstrual cup	Luminex (or other bead-based)	Published	Days since LMP - their phase
Makinde-2018	CAS027	V1	Ptid-CAS027_Visit-V1	Follicular	Follicular	None	Eligible	Eligible	Eligible	SDF-1β	166.66666666666666	6387	CXCL12	In	NA	7.380821783940931	Menstrual cup	Luminex (or other bead-based)	Published	Days since LMP - their phase
Makinde-2018	CAS028	V1	Ptid-CAS028_Visit-V1	Follicular	Follicular	Pills	Eligible	Ineligible - use of hormonal contraception or IUD	Ineligible - use of hormonal contraception or IUD	SDF-1β	980	6387	CXCL12	In	NA	9.936637939002571	Menstrual cup	Luminex (or other bead-based)	Published	Days since LMP - their phase
Makinde-2018	CAS030	V1	Ptid-CAS030_Visit-V1	Follicular	Follicular	Transdermal	Eligible	Ineligible - use of hormonal contraception or IUD	Ineligible - use of hormonal contraception or IUD	SDF-1β	43.333333333333336	6387	CXCL12	In	NA	5.437405312307298	Menstrual cup	Luminex (or other bead-based)	Published	Days since LMP - their phase
Makinde-2018	CAS031	V1	Ptid-CAS031_Visit-V1	Follicular	Follicular	None	Eligible	Eligible	Eligible	SDF-1β	36.66666666666667	6387	CXCL12	In	NA	5.196397212803504	Menstrual cup	Luminex (or other bead-based)	Published	Days since LMP - their phase
Makinde-2018	CAS019	V2	Ptid-CAS019_Visit-V2	Periovulatory	Periovulatory	Pills	Eligible	Ineligible - use of hormonal contraception or IUD	Ineligible - use of hormonal contraception or IUD	SDF-1β	63.333333333333336	6387	CXCL12	In	NA	5.984893107609792	Menstrual cup	Luminex (or other bead-based)	Published	Days since LMP - their phase
Makinde-2018	CAS020	V2	Ptid-CAS020_Visit-V2	Periovulatory	Periovulatory	Pills	Eligible	Ineligible - use of hormonal contraception or IUD	Ineligible - use of hormonal contraception or IUD	SDF-1β	30.000000000000004	6387	CXCL12	In	NA	4.906890595608519	Menstrual cup	Luminex (or other bead-based)	Published	Days since LMP - their phase
Makinde-2018	CAS021	V2	Ptid-CAS021_Visit-V2	Periovulatory	Periovulatory	Pills	Eligible	Ineligible - use of hormonal contraception or IUD	Ineligible - use of hormonal contraception or IUD	SDF-1β	18.333333333333332	6387	CXCL12	In	NA	4.196397212803503	Menstrual cup	Luminex (or other bead-based)	Published	Days since LMP - their phase
Makinde-2018	CAS022	V2	Ptid-CAS022_Visit-V2	Periovulatory	Periovulatory	None	Eligible	Ineligible - days since LMP outside of allowed windows	Ineligible - days since LMP outside of allowed windows	SDF-1β	30	6387	CXCL12	In	NA	4.906890595608519	Menstrual cup	Luminex (or other bead-based)	Published	Days since LMP - their phase
Makinde-2018	CAS023	V2	Ptid-CAS023_Visit-V2	Periovulatory	Periovulatory	None	Eligible	Ineligible - days since LMP outside of allowed windows	Ineligible - days since LMP outside of allowed windows	SDF-1β	15	6387	CXCL12	In	NA	3.9068905956085187	Menstrual cup	Luminex (or other bead-based)	Published	Days since LMP - their phase
Makinde-2018	CAS024	V2	Ptid-CAS024_Visit-V2	Periovulatory	Periovulatory	None	Eligible	Ineligible - days since LMP outside of allowed windows	Ineligible - days since LMP outside of allowed windows	SDF-1β	43.333333333333336	6387	CXCL12	In	NA	5.437405312307298	Menstrual cup	Luminex (or other bead-based)	Published	Days since LMP - their phase
Makinde-2018	CAS025	V2	Ptid-CAS025_Visit-V2	Periovulatory	Periovulatory	None	Eligible	Ineligible - days since LMP outside of allowed windows	Ineligible - days since LMP outside of allowed windows	SDF-1β	63.333333333333336	6387	CXCL12	In	NA	5.984893107609792	Menstrual cup	Luminex (or other bead-based)	Published	Days since LMP - their phase
Makinde-2018	CAS026	V2	Ptid-CAS026_Visit-V2	Periovulatory	Periovulatory	None	Eligible	Ineligible - days since LMP outside of allowed windows	Ineligible - days since LMP outside of allowed windows	SDF-1β	22.666666666666668	6387	CXCL12	In	NA	4.502500340529183	Menstrual cup	Luminex (or other bead-based)	Published	Days since LMP - their phase
Makinde-2018	CAS027	V2	Ptid-CAS027_Visit-V2	Periovulatory	Periovulatory	None	Eligible	Ineligible - days since LMP outside of allowed windows	Ineligible - days since LMP outside of allowed windows	SDF-1β	145.00000000000003	6387	CXCL12	In	NA	7.1799090900149345	Menstrual cup	Luminex (or other bead-based)	Published	Days since LMP - their phase
Makinde-2018	CAS028	V2	Ptid-CAS028_Visit-V2	Periovulatory	Periovulatory	Pills	Eligible	Ineligible - use of hormonal contraception or IUD	Ineligible - use of hormonal contraception or IUD	SDF-1β	306.66666666666663	6387	CXCL12	In	NA	8.26052755022322	Menstrual cup	Luminex (or other bead-based)	Published	Days since LMP - their phase
Makinde-2018	CAS030	V2	Ptid-CAS030_Visit-V2	Periovulatory	Periovulatory	Transdermal	Eligible	Ineligible - use of hormonal contraception or IUD	Ineligible - use of hormonal contraception or IUD	SDF-1β	40	6387	CXCL12	In	NA	5.321928094887363	Menstrual cup	Luminex (or other bead-based)	Published	Days since LMP - their phase
Makinde-2018	CAS031	V2	Ptid-CAS031_Visit-V2	Periovulatory	Periovulatory	None	Eligible	Ineligible - days since LMP outside of allowed windows	Ineligible - days since LMP outside of allowed windows	SDF-1β	15.333333333333332	6387	CXCL12	In	NA	3.9385994553358565	Menstrual cup	Luminex (or other bead-based)	Published	Days since LMP - their phase
Makinde-2018	CAS020	V3	Ptid-CAS020_Visit-V3	Luteal	Luteal	Pills	Eligible	Ineligible - use of hormonal contraception or IUD	Ineligible - use of hormonal contraception or IUD	SDF-1β	33.333333333333336	6387	CXCL12	In	NA	5.058893689053568	Menstrual cup	Luminex (or other bead-based)	Published	Days since LMP - their phase
Makinde-2018	CAS021	V3	Ptid-CAS021_Visit-V3	Luteal	Luteal	Pills	Eligible	Ineligible - use of hormonal contraception or IUD	Ineligible - use of hormonal contraception or IUD	SDF-1β	26.666666666666668	6387	CXCL12	In	NA	4.7369655941662066	Menstrual cup	Luminex (or other bead-based)	Published	Days since LMP - their phase
Makinde-2018	CAS022	V3	Ptid-CAS022_Visit-V3	Luteal	Luteal	None	Eligible	Eligible	Eligible	SDF-1β	30	6387	CXCL12	In	NA	4.906890595608519	Menstrual cup	Luminex (or other bead-based)	Published	Days since LMP - their phase
Makinde-2018	CAS023	V3	Ptid-CAS023_Visit-V3	Luteal	Luteal	None	Eligible	Eligible	Eligible	SDF-1β	5	6387	CXCL12	In	NA	2.321928094887362	Menstrual cup	Luminex (or other bead-based)	Published	Days since LMP - their phase
Makinde-2018	CAS024	V3	Ptid-CAS024_Visit-V3	Luteal	Luteal	None	Eligible	Eligible	Eligible	SDF-1β	45	6387	CXCL12	In	NA	5.491853096329675	Menstrual cup	Luminex (or other bead-based)	Published	Days since LMP - their phase
Makinde-2018	CAS025	V3	Ptid-CAS025_Visit-V3	Luteal	Luteal	None	Eligible	Eligible	Eligible	SDF-1β	36.66666666666667	6387	CXCL12	In	NA	5.196397212803504	Menstrual cup	Luminex (or other bead-based)	Published	Days since LMP - their phase
Makinde-2018	CAS026	V3	Ptid-CAS026_Visit-V3	Luteal	Luteal	None	Eligible	Eligible	Eligible	SDF-1β	26	6387	CXCL12	In	NA	4.700439718141092	Menstrual cup	Luminex (or other bead-based)	Published	Days since LMP - their phase
Makinde-2018	CAS027	V3	Ptid-CAS027_Visit-V3	Luteal	Luteal	None	Eligible	Eligible	Eligible	SDF-1β	83.33333333333333	6387	CXCL12	In	NA	6.380821783940931	Menstrual cup	Luminex (or other bead-based)	Published	Days since LMP - their phase
Makinde-2018	CAS028	V3	Ptid-CAS028_Visit-V3	Luteal	Luteal	Pills	Eligible	Ineligible - use of hormonal contraception or IUD	Ineligible - use of hormonal contraception or IUD	SDF-1β	530	6387	CXCL12	In	NA	9.049848549450562	Menstrual cup	Luminex (or other bead-based)	Published	Days since LMP - their phase
Makinde-2018	CAS030	V3	Ptid-CAS030_Visit-V3	Luteal	Luteal	Transdermal	Eligible	Ineligible - use of hormonal contraception or IUD	Ineligible - use of hormonal contraception or IUD	SDF-1β	40	6387	CXCL12	In	NA	5.321928094887363	Menstrual cup	Luminex (or other bead-based)	Published	Days since LMP - their phase
Makinde-2018	CAS031	V3	Ptid-CAS031_Visit-V3	Luteal	Luteal	None	Eligible	Eligible	Eligible	SDF-1β	26	6387	CXCL12	In	NA	4.700439718141092	Menstrual cup	Luminex (or other bead-based)	Published	Days since LMP - their phase
Makinde-2018	CAS019	V1	Ptid-CAS019_Visit-V1	Follicular	Follicular	Pills	Eligible	Ineligible - use of hormonal contraception or IUD	Ineligible - use of hormonal contraception or IUD	MIG	549.9999999999999	4283	CXCL9	In	NA	9.103287808412022	Menstrual cup	Luminex (or other bead-based)	Published	Days since LMP - their phase
Makinde-2018	CAS020	V1	Ptid-CAS020_Visit-V1	Follicular	Follicular	Pills	Eligible	Ineligible - use of hormonal contraception or IUD	Ineligible - use of hormonal contraception or IUD	MIG	57.33333333333334	4283	CXCL9	In	NA	5.841302253980942	Menstrual cup	Luminex (or other bead-based)	Published	Days since LMP - their phase
Makinde-2018	CAS021	V1	Ptid-CAS021_Visit-V1	Follicular	Follicular	Pills	Eligible	Ineligible - use of hormonal contraception or IUD	Ineligible - use of hormonal contraception or IUD	MIG	50.666666666666664	4283	CXCL9	In	NA	5.662965012722429	Menstrual cup	Luminex (or other bead-based)	Published	Days since LMP - their phase
Makinde-2018	CAS022	V1	Ptid-CAS022_Visit-V1	Follicular	Follicular	None	Eligible	Eligible	Eligible	MIG	420	4283	CXCL9	In	NA	8.714245517666123	Menstrual cup	Luminex (or other bead-based)	Published	Days since LMP - their phase
Makinde-2018	CAS023	V1	Ptid-CAS023_Visit-V1	Follicular	Follicular	None	Eligible	Eligible	Eligible	MIG	80.33333333333333	4283	CXCL9	In	NA	6.327926835508805	Menstrual cup	Luminex (or other bead-based)	Published	Days since LMP - their phase
Makinde-2018	CAS024	V1	Ptid-CAS024_Visit-V1	Follicular	Follicular	None	Eligible	Eligible	Eligible	MIG	243.33333333333331	4283	CXCL9	In	NA	7.926790153046223	Menstrual cup	Luminex (or other bead-based)	Published	Days since LMP - their phase
Makinde-2018	CAS025	V1	Ptid-CAS025_Visit-V1	Follicular	Follicular	None	Eligible	Eligible	Eligible	MIG	130	4283	CXCL9	In	NA	7.022367813028454	Menstrual cup	Luminex (or other bead-based)	Published	Days since LMP - their phase
Makinde-2018	CAS026	V1	Ptid-CAS026_Visit-V1	Follicular	Follicular	None	Eligible	Eligible	Eligible	MIG	120	4283	CXCL9	In	NA	6.906890595608519	Menstrual cup	Luminex (or other bead-based)	Published	Days since LMP - their phase
Makinde-2018	CAS027	V1	Ptid-CAS027_Visit-V1	Follicular	Follicular	None	Eligible	Eligible	Eligible	MIG	826.6666666666666	4283	CXCL9	In	NA	9.69116190455308	Menstrual cup	Luminex (or other bead-based)	Published	Days since LMP - their phase
Makinde-2018	CAS028	V1	Ptid-CAS028_Visit-V1	Follicular	Follicular	Pills	Eligible	Ineligible - use of hormonal contraception or IUD	Ineligible - use of hormonal contraception or IUD	MIG	506.6666666666667	4283	CXCL9	In	NA	8.98489310760979	Menstrual cup	Luminex (or other bead-based)	Published	Days since LMP - their phase
Makinde-2018	CAS030	V1	Ptid-CAS030_Visit-V1	Follicular	Follicular	Transdermal	Eligible	Ineligible - use of hormonal contraception or IUD	Ineligible - use of hormonal contraception or IUD	MIG	73.33333333333333	4283	CXCL9	In	NA	6.196397212803503	Menstrual cup	Luminex (or other bead-based)	Published	Days since LMP - their phase
Makinde-2018	CAS031	V1	Ptid-CAS031_Visit-V1	Follicular	Follicular	None	Eligible	Eligible	Eligible	MIG	103.33333333333333	4283	CXCL9	In	NA	6.6911619045530815	Menstrual cup	Luminex (or other bead-based)	Published	Days since LMP - their phase
Makinde-2018	CAS019	V2	Ptid-CAS019_Visit-V2	Periovulatory	Periovulatory	Pills	Eligible	Ineligible - use of hormonal contraception or IUD	Ineligible - use of hormonal contraception or IUD	MIG	116.66666666666666	4283	CXCL9	In	NA	6.866248611111173	Menstrual cup	Luminex (or other bead-based)	Published	Days since LMP - their phase
Makinde-2018	CAS020	V2	Ptid-CAS020_Visit-V2	Periovulatory	Periovulatory	Pills	Eligible	Ineligible - use of hormonal contraception or IUD	Ineligible - use of hormonal contraception or IUD	MIG	21	4283	CXCL9	In	NA	4.392317422778761	Menstrual cup	Luminex (or other bead-based)	Published	Days since LMP - their phase
Makinde-2018	CAS021	V2	Ptid-CAS021_Visit-V2	Periovulatory	Periovulatory	Pills	Eligible	Ineligible - use of hormonal contraception or IUD	Ineligible - use of hormonal contraception or IUD	MIG	47.333333333333336	4283	CXCL9	In	NA	5.564784618783526	Menstrual cup	Luminex (or other bead-based)	Published	Days since LMP - their phase
Makinde-2018	CAS022	V2	Ptid-CAS022_Visit-V2	Periovulatory	Periovulatory	None	Eligible	Ineligible - days since LMP outside of allowed windows	Ineligible - days since LMP outside of allowed windows	MIG	95	4283	CXCL9	In	NA	6.569855608330948	Menstrual cup	Luminex (or other bead-based)	Published	Days since LMP - their phase
Makinde-2018	CAS023	V2	Ptid-CAS023_Visit-V2	Periovulatory	Periovulatory	None	Eligible	Ineligible - days since LMP outside of allowed windows	Ineligible - days since LMP outside of allowed windows	MIG	21	4283	CXCL9	In	NA	4.392317422778761	Menstrual cup	Luminex (or other bead-based)	Published	Days since LMP - their phase
Makinde-2018	CAS024	V2	Ptid-CAS024_Visit-V2	Periovulatory	Periovulatory	None	Eligible	Ineligible - days since LMP outside of allowed windows	Ineligible - days since LMP outside of allowed windows	MIG	73.33333333333333	4283	CXCL9	In	NA	6.196397212803503	Menstrual cup	Luminex (or other bead-based)	Published	Days since LMP - their phase
Makinde-2018	CAS025	V2	Ptid-CAS025_Visit-V2	Periovulatory	Periovulatory	None	Eligible	Ineligible - days since LMP outside of allowed windows	Ineligible - days since LMP outside of allowed windows	MIG	303.3333333333333	4283	CXCL9	In	NA	8.244760234364902	Menstrual cup	Luminex (or other bead-based)	Published	Days since LMP - their phase
Makinde-2018	CAS026	V2	Ptid-CAS026_Visit-V2	Periovulatory	Periovulatory	None	Eligible	Ineligible - days since LMP outside of allowed windows	Ineligible - days since LMP outside of allowed windows	MIG	120	4283	CXCL9	In	NA	6.906890595608519	Menstrual cup	Luminex (or other bead-based)	Published	Days since LMP - their phase
Makinde-2018	CAS027	V2	Ptid-CAS027_Visit-V2	Periovulatory	Periovulatory	None	Eligible	Ineligible - days since LMP outside of allowed windows	Ineligible - days since LMP outside of allowed windows	MIG	1030	4283	CXCL9	In	NA	10.00842862207058	Menstrual cup	Luminex (or other bead-based)	Published	Days since LMP - their phase
Makinde-2018	CAS028	V2	Ptid-CAS028_Visit-V2	Periovulatory	Periovulatory	Pills	Eligible	Ineligible - use of hormonal contraception or IUD	Ineligible - use of hormonal contraception or IUD	MIG	496.66666666666663	4283	CXCL9	In	NA	8.956134114628368	Menstrual cup	Luminex (or other bead-based)	Published	Days since LMP - their phase
Makinde-2018	CAS030	V2	Ptid-CAS030_Visit-V2	Periovulatory	Periovulatory	Transdermal	Eligible	Ineligible - use of hormonal contraception or IUD	Ineligible - use of hormonal contraception or IUD	MIG	58.666666666666664	4283	CXCL9	In	NA	5.874469117916141	Menstrual cup	Luminex (or other bead-based)	Published	Days since LMP - their phase
Makinde-2018	CAS031	V2	Ptid-CAS031_Visit-V2	Periovulatory	Periovulatory	None	Eligible	Ineligible - days since LMP outside of allowed windows	Ineligible - days since LMP outside of allowed windows	MIG	30.666666666666664	4283	CXCL9	In	NA	4.938599455335857	Menstrual cup	Luminex (or other bead-based)	Published	Days since LMP - their phase
Makinde-2018	CAS020	V3	Ptid-CAS020_Visit-V3	Luteal	Luteal	Pills	Eligible	Ineligible - use of hormonal contraception or IUD	Ineligible - use of hormonal contraception or IUD	MIG	110	4283	CXCL9	In	NA	6.78135971352466	Menstrual cup	Luminex (or other bead-based)	Published	Days since LMP - their phase
Makinde-2018	CAS021	V3	Ptid-CAS021_Visit-V3	Luteal	Luteal	Pills	Eligible	Ineligible - use of hormonal contraception or IUD	Ineligible - use of hormonal contraception or IUD	MIG	21	4283	CXCL9	In	NA	4.392317422778761	Menstrual cup	Luminex (or other bead-based)	Published	Days since LMP - their phase
Makinde-2018	CAS022	V3	Ptid-CAS022_Visit-V3	Luteal	Luteal	None	Eligible	Eligible	Eligible	MIG	50.666666666666664	4283	CXCL9	In	NA	5.662965012722429	Menstrual cup	Luminex (or other bead-based)	Published	Days since LMP - their phase
Makinde-2018	CAS023	V3	Ptid-CAS023_Visit-V3	Luteal	Luteal	None	Eligible	Eligible	Eligible	MIG	21	4283	CXCL9	In	NA	4.392317422778761	Menstrual cup	Luminex (or other bead-based)	Published	Days since LMP - their phase
Makinde-2018	CAS024	V3	Ptid-CAS024_Visit-V3	Luteal	Luteal	None	Eligible	Eligible	Eligible	MIG	90	4283	CXCL9	In	NA	6.491853096329675	Menstrual cup	Luminex (or other bead-based)	Published	Days since LMP - their phase
Makinde-2018	CAS025	V3	Ptid-CAS025_Visit-V3	Luteal	Luteal	None	Eligible	Eligible	Eligible	MIG	150.00000000000003	4283	CXCL9	In	NA	7.228818690495881	Menstrual cup	Luminex (or other bead-based)	Published	Days since LMP - their phase
Makinde-2018	CAS026	V3	Ptid-CAS026_Visit-V3	Luteal	Luteal	None	Eligible	Eligible	Eligible	MIG	16	4283	CXCL9	In	NA	4	Menstrual cup	Luminex (or other bead-based)	Published	Days since LMP - their phase
Makinde-2018	CAS027	V3	Ptid-CAS027_Visit-V3	Luteal	Luteal	None	Eligible	Eligible	Eligible	MIG	400.00000000000006	4283	CXCL9	In	NA	8.643856189774725	Menstrual cup	Luminex (or other bead-based)	Published	Days since LMP - their phase
Makinde-2018	CAS028	V3	Ptid-CAS028_Visit-V3	Luteal	Luteal	Pills	Eligible	Ineligible - use of hormonal contraception or IUD	Ineligible - use of hormonal contraception or IUD	MIG	603.3333333333334	4283	CXCL9	In	NA	9.236811481249411	Menstrual cup	Luminex (or other bead-based)	Published	Days since LMP - their phase
Makinde-2018	CAS030	V3	Ptid-CAS030_Visit-V3	Luteal	Luteal	Transdermal	Eligible	Ineligible - use of hormonal contraception or IUD	Ineligible - use of hormonal contraception or IUD	MIG	80	4283	CXCL9	In	NA	6.321928094887363	Menstrual cup	Luminex (or other bead-based)	Published	Days since LMP - their phase
Makinde-2018	CAS031	V3	Ptid-CAS031_Visit-V3	Luteal	Luteal	None	Eligible	Eligible	Eligible	MIG	45.333333333333336	4283	CXCL9	In	NA	5.502500340529183	Menstrual cup	Luminex (or other bead-based)	Published	Days since LMP - their phase
Makinde-2018	CAS019	V1	Ptid-CAS019_Visit-V1	Follicular	Follicular	Pills	Eligible	Ineligible - use of hormonal contraception or IUD	Ineligible - use of hormonal contraception or IUD	L-Selectin/ CD62L	300	6402	SELL	In	NA	8.228818690495881	Menstrual cup	Luminex (or other bead-based)	Published	Days since LMP - their phase
Makinde-2018	CAS020	V1	Ptid-CAS020_Visit-V1	Follicular	Follicular	Pills	Eligible	Ineligible - use of hormonal contraception or IUD	Ineligible - use of hormonal contraception or IUD	L-Selectin/ CD62L	163.33333333333334	6402	SELL	In	NA	7.351675438281415	Menstrual cup	Luminex (or other bead-based)	Published	Days since LMP - their phase
Makinde-2018	CAS021	V1	Ptid-CAS021_Visit-V1	Follicular	Follicular	Pills	Eligible	Ineligible - use of hormonal contraception or IUD	Ineligible - use of hormonal contraception or IUD	L-Selectin/ CD62L	5836.666666666667	6402	SELL	In	NA	12.510928962599763	Menstrual cup	Luminex (or other bead-based)	Published	Days since LMP - their phase
Makinde-2018	CAS022	V1	Ptid-CAS022_Visit-V1	Follicular	Follicular	None	Eligible	Eligible	Eligible	L-Selectin/ CD62L	723.3333333333333	6402	SELL	In	NA	9.498516826610686	Menstrual cup	Luminex (or other bead-based)	Published	Days since LMP - their phase
Makinde-2018	CAS023	V1	Ptid-CAS023_Visit-V1	Follicular	Follicular	None	Eligible	Eligible	Eligible	L-Selectin/ CD62L	500	6402	SELL	In	NA	8.965784284662087	Menstrual cup	Luminex (or other bead-based)	Published	Days since LMP - their phase
Makinde-2018	CAS025	V1	Ptid-CAS025_Visit-V1	Follicular	Follicular	None	Eligible	Eligible	Eligible	L-Selectin/ CD62L	171	6402	SELL	In	NA	7.417852514885898	Menstrual cup	Luminex (or other bead-based)	Published	Days since LMP - their phase
Makinde-2018	CAS026	V1	Ptid-CAS026_Visit-V1	Follicular	Follicular	None	Eligible	Eligible	Eligible	L-Selectin/ CD62L	64.66666666666666	6402	SELL	In	NA	6.014950341465971	Menstrual cup	Luminex (or other bead-based)	Published	Days since LMP - their phase
Makinde-2018	CAS027	V1	Ptid-CAS027_Visit-V1	Follicular	Follicular	None	Eligible	Eligible	Eligible	L-Selectin/ CD62L	2360	6402	SELL	In	NA	11.204571144249204	Menstrual cup	Luminex (or other bead-based)	Published	Days since LMP - their phase
Makinde-2018	CAS028	V1	Ptid-CAS028_Visit-V1	Follicular	Follicular	Pills	Eligible	Ineligible - use of hormonal contraception or IUD	Ineligible - use of hormonal contraception or IUD	L-Selectin/ CD62L	11246.666666666668	6402	SELL	In	NA	13.457209852453772	Menstrual cup	Luminex (or other bead-based)	Published	Days since LMP - their phase
Makinde-2018	CAS030	V1	Ptid-CAS030_Visit-V1	Follicular	Follicular	Transdermal	Eligible	Ineligible - use of hormonal contraception or IUD	Ineligible - use of hormonal contraception or IUD	L-Selectin/ CD62L	240.66666666666666	6402	SELL	In	NA	7.910892526166014	Menstrual cup	Luminex (or other bead-based)	Published	Days since LMP - their phase
Makinde-2018	CAS031	V1	Ptid-CAS031_Visit-V1	Follicular	Follicular	None	Eligible	Eligible	Eligible	L-Selectin/ CD62L	830.0000000000001	6402	SELL	In	NA	9.696967526234287	Menstrual cup	Luminex (or other bead-based)	Published	Days since LMP - their phase
Makinde-2018	CAS019	V2	Ptid-CAS019_Visit-V2	Periovulatory	Periovulatory	Pills	Eligible	Ineligible - use of hormonal contraception or IUD	Ineligible - use of hormonal contraception or IUD	L-Selectin/ CD62L	276.6666666666667	6402	SELL	In	NA	8.112005025513131	Menstrual cup	Luminex (or other bead-based)	Published	Days since LMP - their phase
Makinde-2018	CAS020	V2	Ptid-CAS020_Visit-V2	Periovulatory	Periovulatory	Pills	Eligible	Ineligible - use of hormonal contraception or IUD	Ineligible - use of hormonal contraception or IUD	L-Selectin/ CD62L	42.666666666666664	6402	SELL	In	NA	5.415037499278844	Menstrual cup	Luminex (or other bead-based)	Published	Days since LMP - their phase
Makinde-2018	CAS021	V2	Ptid-CAS021_Visit-V2	Periovulatory	Periovulatory	Pills	Eligible	Ineligible - use of hormonal contraception or IUD	Ineligible - use of hormonal contraception or IUD	L-Selectin/ CD62L	466.66666666666663	6402	SELL	In	NA	8.866248611111173	Menstrual cup	Luminex (or other bead-based)	Published	Days since LMP - their phase
Makinde-2018	CAS022	V2	Ptid-CAS022_Visit-V2	Periovulatory	Periovulatory	None	Eligible	Ineligible - days since LMP outside of allowed windows	Ineligible - days since LMP outside of allowed windows	L-Selectin/ CD62L	36.00000000000001	6402	SELL	In	NA	5.169925001442313	Menstrual cup	Luminex (or other bead-based)	Published	Days since LMP - their phase
Makinde-2018	CAS023	V2	Ptid-CAS023_Visit-V2	Periovulatory	Periovulatory	None	Eligible	Ineligible - days since LMP outside of allowed windows	Ineligible - days since LMP outside of allowed windows	L-Selectin/ CD62L	665	6402	SELL	In	NA	9.377210530388552	Menstrual cup	Luminex (or other bead-based)	Published	Days since LMP - their phase
Makinde-2018	CAS024	V2	Ptid-CAS024_Visit-V2	Periovulatory	Periovulatory	None	Eligible	Ineligible - days since LMP outside of allowed windows	Ineligible - days since LMP outside of allowed windows	L-Selectin/ CD62L	170.66666666666666	6402	SELL	In	NA	7.415037499278844	Menstrual cup	Luminex (or other bead-based)	Published	Days since LMP - their phase
Makinde-2018	CAS026	V2	Ptid-CAS026_Visit-V2	Periovulatory	Periovulatory	None	Eligible	Ineligible - days since LMP outside of allowed windows	Ineligible - days since LMP outside of allowed windows	L-Selectin/ CD62L	2	6402	SELL	Below	NA	1	Menstrual cup	Luminex (or other bead-based)	Published	Days since LMP - their phase
Makinde-2018	CAS027	V2	Ptid-CAS027_Visit-V2	Periovulatory	Periovulatory	None	Eligible	Ineligible - days since LMP outside of allowed windows	Ineligible - days since LMP outside of allowed windows	L-Selectin/ CD62L	1096.6666666666667	6402	SELL	In	NA	10.098909367901447	Menstrual cup	Luminex (or other bead-based)	Published	Days since LMP - their phase
Makinde-2018	CAS028	V2	Ptid-CAS028_Visit-V2	Periovulatory	Periovulatory	Pills	Eligible	Ineligible - use of hormonal contraception or IUD	Ineligible - use of hormonal contraception or IUD	L-Selectin/ CD62L	4803.333333333334	6402	SELL	In	NA	12.229820214340954	Menstrual cup	Luminex (or other bead-based)	Published	Days since LMP - their phase
Makinde-2018	CAS030	V2	Ptid-CAS030_Visit-V2	Periovulatory	Periovulatory	Transdermal	Eligible	Ineligible - use of hormonal contraception or IUD	Ineligible - use of hormonal contraception or IUD	L-Selectin/ CD62L	88.00000000000001	6402	SELL	In	NA	6.459431618637297	Menstrual cup	Luminex (or other bead-based)	Published	Days since LMP - their phase
Makinde-2018	CAS031	V2	Ptid-CAS031_Visit-V2	Periovulatory	Periovulatory	None	Eligible	Ineligible - days since LMP outside of allowed windows	Ineligible - days since LMP outside of allowed windows	L-Selectin/ CD62L	74.66666666666667	6402	SELL	In	NA	6.222392421336448	Menstrual cup	Luminex (or other bead-based)	Published	Days since LMP - their phase
Makinde-2018	CAS020	V3	Ptid-CAS020_Visit-V3	Luteal	Luteal	Pills	Eligible	Ineligible - use of hormonal contraception or IUD	Ineligible - use of hormonal contraception or IUD	L-Selectin/ CD62L	164.66666666666666	6402	SELL	In	NA	7.363404730863522	Menstrual cup	Luminex (or other bead-based)	Published	Days since LMP - their phase
Makinde-2018	CAS021	V3	Ptid-CAS021_Visit-V3	Luteal	Luteal	Pills	Eligible	Ineligible - use of hormonal contraception or IUD	Ineligible - use of hormonal contraception or IUD	L-Selectin/ CD62L	293.3333333333333	6402	SELL	In	NA	8.196397212803504	Menstrual cup	Luminex (or other bead-based)	Published	Days since LMP - their phase
Makinde-2018	CAS022	V3	Ptid-CAS022_Visit-V3	Luteal	Luteal	None	Eligible	Eligible	Eligible	L-Selectin/ CD62L	176.66666666666666	6402	SELL	In	NA	7.464886048729405	Menstrual cup	Luminex (or other bead-based)	Published	Days since LMP - their phase
Makinde-2018	CAS023	V3	Ptid-CAS023_Visit-V3	Luteal	Luteal	None	Eligible	Eligible	Eligible	L-Selectin/ CD62L	513.3333333333333	6402	SELL	In	NA	9.003752134861108	Menstrual cup	Luminex (or other bead-based)	Published	Days since LMP - their phase
Makinde-2018	CAS024	V3	Ptid-CAS024_Visit-V3	Luteal	Luteal	None	Eligible	Eligible	Eligible	L-Selectin/ CD62L	243.33333333333331	6402	SELL	In	NA	7.926790153046223	Menstrual cup	Luminex (or other bead-based)	Published	Days since LMP - their phase
Makinde-2018	CAS025	V3	Ptid-CAS025_Visit-V3	Luteal	Luteal	None	Eligible	Eligible	Eligible	L-Selectin/ CD62L	2	6402	SELL	Below	NA	1	Menstrual cup	Luminex (or other bead-based)	Published	Days since LMP - their phase
Makinde-2018	CAS026	V3	Ptid-CAS026_Visit-V3	Luteal	Luteal	None	Eligible	Eligible	Eligible	L-Selectin/ CD62L	2	6402	SELL	Below	NA	1	Menstrual cup	Luminex (or other bead-based)	Published	Days since LMP - their phase
Makinde-2018	CAS027	V3	Ptid-CAS027_Visit-V3	Luteal	Luteal	None	Eligible	Eligible	Eligible	L-Selectin/ CD62L	673.3333333333334	6402	SELL	In	NA	9.395177076918001	Menstrual cup	Luminex (or other bead-based)	Published	Days since LMP - their phase
Makinde-2018	CAS028	V3	Ptid-CAS028_Visit-V3	Luteal	Luteal	Pills	Eligible	Ineligible - use of hormonal contraception or IUD	Ineligible - use of hormonal contraception or IUD	L-Selectin/ CD62L	1243.3333333333335	6402	SELL	In	NA	10.279997414421445	Menstrual cup	Luminex (or other bead-based)	Published	Days since LMP - their phase
Makinde-2018	CAS030	V3	Ptid-CAS030_Visit-V3	Luteal	Luteal	Transdermal	Eligible	Ineligible - use of hormonal contraception or IUD	Ineligible - use of hormonal contraception or IUD	L-Selectin/ CD62L	2	6402	SELL	Below	NA	1	Menstrual cup	Luminex (or other bead-based)	Published	Days since LMP - their phase
Makinde-2018	CAS031	V3	Ptid-CAS031_Visit-V3	Luteal	Luteal	None	Eligible	Eligible	Eligible	L-Selectin/ CD62L	386.66666666666674	6402	SELL	In	NA	8.594946589293778	Menstrual cup	Luminex (or other bead-based)	Published	Days since LMP - their phase
Makinde-2018	CAS019	V1	Ptid-CAS019_Visit-V1	Follicular	Follicular	Pills	Eligible	Ineligible - use of hormonal contraception or IUD	Ineligible - use of hormonal contraception or IUD	P-Selectin	233316.6666666667	6403	SELP	In	NA	17.83192984244696	Menstrual cup	Luminex (or other bead-based)	Published	Days since LMP - their phase
Makinde-2018	CAS020	V1	Ptid-CAS020_Visit-V1	Follicular	Follicular	Pills	Eligible	Ineligible - use of hormonal contraception or IUD	Ineligible - use of hormonal contraception or IUD	P-Selectin	312270.00000000006	6403	SELP	In	NA	18.252434449718542	Menstrual cup	Luminex (or other bead-based)	Published	Days since LMP - their phase
Makinde-2018	CAS021	V1	Ptid-CAS021_Visit-V1	Follicular	Follicular	Pills	Eligible	Ineligible - use of hormonal contraception or IUD	Ineligible - use of hormonal contraception or IUD	P-Selectin	155386.66666666666	6403	SELP	In	NA	17.245503189513528	Menstrual cup	Luminex (or other bead-based)	Published	Days since LMP - their phase
Makinde-2018	CAS022	V1	Ptid-CAS022_Visit-V1	Follicular	Follicular	None	Eligible	Eligible	Eligible	P-Selectin	153630	6403	SELP	In	NA	17.229100439357413	Menstrual cup	Luminex (or other bead-based)	Published	Days since LMP - their phase
Makinde-2018	CAS023	V1	Ptid-CAS023_Visit-V1	Follicular	Follicular	None	Eligible	Eligible	Eligible	P-Selectin	173626.66666666666	6403	SELP	In	NA	17.405629017341504	Menstrual cup	Luminex (or other bead-based)	Published	Days since LMP - their phase
Makinde-2018	CAS024	V1	Ptid-CAS024_Visit-V1	Follicular	Follicular	None	Eligible	Eligible	Eligible	P-Selectin	124083.33333333333	6403	SELP	In	NA	16.92094982252303	Menstrual cup	Luminex (or other bead-based)	Published	Days since LMP - their phase
Makinde-2018	CAS025	V1	Ptid-CAS025_Visit-V1	Follicular	Follicular	None	Eligible	Eligible	Eligible	P-Selectin	211480.00000000003	6403	SELP	In	NA	17.690161706268306	Menstrual cup	Luminex (or other bead-based)	Published	Days since LMP - their phase
Makinde-2018	CAS026	V1	Ptid-CAS026_Visit-V1	Follicular	Follicular	None	Eligible	Eligible	Eligible	P-Selectin	183010	6403	SELP	In	NA	17.48156295658681	Menstrual cup	Luminex (or other bead-based)	Published	Days since LMP - their phase
Makinde-2018	CAS027	V1	Ptid-CAS027_Visit-V1	Follicular	Follicular	None	Eligible	Eligible	Eligible	P-Selectin	436933.3333333333	6403	SELP	In	NA	18.73705364659633	Menstrual cup	Luminex (or other bead-based)	Published	Days since LMP - their phase
Makinde-2018	CAS028	V1	Ptid-CAS028_Visit-V1	Follicular	Follicular	Pills	Eligible	Ineligible - use of hormonal contraception or IUD	Ineligible - use of hormonal contraception or IUD	P-Selectin	399236.6666666667	6403	SELP	In	NA	18.60688470109627	Menstrual cup	Luminex (or other bead-based)	Published	Days since LMP - their phase
Makinde-2018	CAS030	V1	Ptid-CAS030_Visit-V1	Follicular	Follicular	Transdermal	Eligible	Ineligible - use of hormonal contraception or IUD	Ineligible - use of hormonal contraception or IUD	P-Selectin	189873.33333333334	6403	SELP	In	NA	17.53467777555765	Menstrual cup	Luminex (or other bead-based)	Published	Days since LMP - their phase
Makinde-2018	CAS031	V1	Ptid-CAS031_Visit-V1	Follicular	Follicular	None	Eligible	Eligible	Eligible	P-Selectin	218993.33333333334	6403	SELP	In	NA	17.740527425937533	Menstrual cup	Luminex (or other bead-based)	Published	Days since LMP - their phase
Makinde-2018	CAS019	V2	Ptid-CAS019_Visit-V2	Periovulatory	Periovulatory	Pills	Eligible	Ineligible - use of hormonal contraception or IUD	Ineligible - use of hormonal contraception or IUD	P-Selectin	241443.33333333334	6403	SELP	In	NA	17.881325103200133	Menstrual cup	Luminex (or other bead-based)	Published	Days since LMP - their phase
Makinde-2018	CAS020	V2	Ptid-CAS020_Visit-V2	Periovulatory	Periovulatory	Pills	Eligible	Ineligible - use of hormonal contraception or IUD	Ineligible - use of hormonal contraception or IUD	P-Selectin	175533.33333333334	6403	SELP	In	NA	17.42138549509963	Menstrual cup	Luminex (or other bead-based)	Published	Days since LMP - their phase
Makinde-2018	CAS021	V2	Ptid-CAS021_Visit-V2	Periovulatory	Periovulatory	Pills	Eligible	Ineligible - use of hormonal contraception or IUD	Ineligible - use of hormonal contraception or IUD	P-Selectin	218516.66666666666	6403	SELP	In	NA	17.73738379535422	Menstrual cup	Luminex (or other bead-based)	Published	Days since LMP - their phase
Makinde-2018	CAS022	V2	Ptid-CAS022_Visit-V2	Periovulatory	Periovulatory	None	Eligible	Ineligible - days since LMP outside of allowed windows	Ineligible - days since LMP outside of allowed windows	P-Selectin	360576.6666666666	6403	SELP	In	NA	18.459946515762123	Menstrual cup	Luminex (or other bead-based)	Published	Days since LMP - their phase
Makinde-2018	CAS023	V2	Ptid-CAS023_Visit-V2	Periovulatory	Periovulatory	None	Eligible	Ineligible - days since LMP outside of allowed windows	Ineligible - days since LMP outside of allowed windows	P-Selectin	202640	6403	SELP	In	NA	17.628559456599863	Menstrual cup	Luminex (or other bead-based)	Published	Days since LMP - their phase
Makinde-2018	CAS024	V2	Ptid-CAS024_Visit-V2	Periovulatory	Periovulatory	None	Eligible	Ineligible - days since LMP outside of allowed windows	Ineligible - days since LMP outside of allowed windows	P-Selectin	242363.33333333334	6403	SELP	In	NA	17.88681192729288	Menstrual cup	Luminex (or other bead-based)	Published	Days since LMP - their phase
Makinde-2018	CAS025	V2	Ptid-CAS025_Visit-V2	Periovulatory	Periovulatory	None	Eligible	Ineligible - days since LMP outside of allowed windows	Ineligible - days since LMP outside of allowed windows	P-Selectin	2755.0000000000005	6403	SELP	In	NA	11.42783660345852	Menstrual cup	Luminex (or other bead-based)	Published	Days since LMP - their phase
Makinde-2018	CAS026	V2	Ptid-CAS026_Visit-V2	Periovulatory	Periovulatory	None	Eligible	Ineligible - days since LMP outside of allowed windows	Ineligible - days since LMP outside of allowed windows	P-Selectin	243620	6403	SELP	In	NA	17.89427305068764	Menstrual cup	Luminex (or other bead-based)	Published	Days since LMP - their phase
Makinde-2018	CAS027	V2	Ptid-CAS027_Visit-V2	Periovulatory	Periovulatory	None	Eligible	Ineligible - days since LMP outside of allowed windows	Ineligible - days since LMP outside of allowed windows	P-Selectin	266943.3333333333	6403	SELP	In	NA	18.026173993894233	Menstrual cup	Luminex (or other bead-based)	Published	Days since LMP - their phase
Makinde-2018	CAS028	V2	Ptid-CAS028_Visit-V2	Periovulatory	Periovulatory	Pills	Eligible	Ineligible - use of hormonal contraception or IUD	Ineligible - use of hormonal contraception or IUD	P-Selectin	333926.6666666667	6403	SELP	In	NA	18.34917178296685	Menstrual cup	Luminex (or other bead-based)	Published	Days since LMP - their phase
Makinde-2018	CAS030	V2	Ptid-CAS030_Visit-V2	Periovulatory	Periovulatory	Transdermal	Eligible	Ineligible - use of hormonal contraception or IUD	Ineligible - use of hormonal contraception or IUD	P-Selectin	200513.3333333333	6403	SELP	In	NA	17.61333864774697	Menstrual cup	Luminex (or other bead-based)	Published	Days since LMP - their phase
Makinde-2018	CAS031	V2	Ptid-CAS031_Visit-V2	Periovulatory	Periovulatory	None	Eligible	Ineligible - days since LMP outside of allowed windows	Ineligible - days since LMP outside of allowed windows	P-Selectin	274293.3333333333	6403	SELP	In	NA	18.06536003251866	Menstrual cup	Luminex (or other bead-based)	Published	Days since LMP - their phase
Makinde-2018	CAS020	V3	Ptid-CAS020_Visit-V3	Luteal	Luteal	Pills	Eligible	Ineligible - use of hormonal contraception or IUD	Ineligible - use of hormonal contraception or IUD	P-Selectin	259209.99999999997	6403	SELP	In	NA	17.983761851116597	Menstrual cup	Luminex (or other bead-based)	Published	Days since LMP - their phase
Makinde-2018	CAS021	V3	Ptid-CAS021_Visit-V3	Luteal	Luteal	Pills	Eligible	Ineligible - use of hormonal contraception or IUD	Ineligible - use of hormonal contraception or IUD	P-Selectin	237390	6403	SELP	In	NA	17.85689963749468	Menstrual cup	Luminex (or other bead-based)	Published	Days since LMP - their phase
Makinde-2018	CAS022	V3	Ptid-CAS022_Visit-V3	Luteal	Luteal	None	Eligible	Eligible	Eligible	P-Selectin	287703.3333333334	6403	SELP	In	NA	18.13422241068819	Menstrual cup	Luminex (or other bead-based)	Published	Days since LMP - their phase
Makinde-2018	CAS023	V3	Ptid-CAS023_Visit-V3	Luteal	Luteal	None	Eligible	Eligible	Eligible	P-Selectin	234906.66666666666	6403	SELP	In	NA	17.841728132148177	Menstrual cup	Luminex (or other bead-based)	Published	Days since LMP - their phase
Makinde-2018	CAS024	V3	Ptid-CAS024_Visit-V3	Luteal	Luteal	None	Eligible	Eligible	Eligible	P-Selectin	216303.33333333337	6403	SELP	In	NA	17.722696372498678	Menstrual cup	Luminex (or other bead-based)	Published	Days since LMP - their phase
Makinde-2018	CAS025	V3	Ptid-CAS025_Visit-V3	Luteal	Luteal	None	Eligible	Eligible	Eligible	P-Selectin	214886.6666666667	6403	SELP	In	NA	17.7132164433326	Menstrual cup	Luminex (or other bead-based)	Published	Days since LMP - their phase
Makinde-2018	CAS026	V3	Ptid-CAS026_Visit-V3	Luteal	Luteal	None	Eligible	Eligible	Eligible	P-Selectin	191943.33333333334	6403	SELP	In	NA	17.55032092712511	Menstrual cup	Luminex (or other bead-based)	Published	Days since LMP - their phase
Makinde-2018	CAS027	V3	Ptid-CAS027_Visit-V3	Luteal	Luteal	None	Eligible	Eligible	Eligible	P-Selectin	190350	6403	SELP	In	NA	17.538295044336987	Menstrual cup	Luminex (or other bead-based)	Published	Days since LMP - their phase
Makinde-2018	CAS028	V3	Ptid-CAS028_Visit-V3	Luteal	Luteal	Pills	Eligible	Ineligible - use of hormonal contraception or IUD	Ineligible - use of hormonal contraception or IUD	P-Selectin	267083.3333333333	6403	SELP	In	NA	18.026930425447034	Menstrual cup	Luminex (or other bead-based)	Published	Days since LMP - their phase
Makinde-2018	CAS030	V3	Ptid-CAS030_Visit-V3	Luteal	Luteal	Transdermal	Eligible	Ineligible - use of hormonal contraception or IUD	Ineligible - use of hormonal contraception or IUD	P-Selectin	219350.00000000003	6403	SELP	In	NA	17.742875180793956	Menstrual cup	Luminex (or other bead-based)	Published	Days since LMP - their phase
Makinde-2018	CAS031	V3	Ptid-CAS031_Visit-V3	Luteal	Luteal	None	Eligible	Eligible	Eligible	P-Selectin	220276.66666666663	6403	SELP	In	NA	17.748957156642494	Menstrual cup	Luminex (or other bead-based)	Published	Days since LMP - their phase
Makinde-2018	CAS019	V1	Ptid-CAS019_Visit-V1	Follicular	Follicular	Pills	Eligible	Ineligible - use of hormonal contraception or IUD	Ineligible - use of hormonal contraception or IUD	IL-7	7	3574	IL7	Below	NA	2.807354922057604	Menstrual cup	Luminex (or other bead-based)	Published	Days since LMP - their phase
Makinde-2018	CAS020	V1	Ptid-CAS020_Visit-V1	Follicular	Follicular	Pills	Eligible	Ineligible - use of hormonal contraception or IUD	Ineligible - use of hormonal contraception or IUD	IL-7	7	3574	IL7	Below	NA	2.807354922057604	Menstrual cup	Luminex (or other bead-based)	Published	Days since LMP - their phase
Makinde-2018	CAS021	V1	Ptid-CAS021_Visit-V1	Follicular	Follicular	Pills	Eligible	Ineligible - use of hormonal contraception or IUD	Ineligible - use of hormonal contraception or IUD	IL-7	7	3574	IL7	Below	NA	2.807354922057604	Menstrual cup	Luminex (or other bead-based)	Published	Days since LMP - their phase
Makinde-2018	CAS022	V1	Ptid-CAS022_Visit-V1	Follicular	Follicular	None	Eligible	Eligible	Eligible	IL-7	7	3574	IL7	Below	NA	2.807354922057604	Menstrual cup	Luminex (or other bead-based)	Published	Days since LMP - their phase
Makinde-2018	CAS023	V1	Ptid-CAS023_Visit-V1	Follicular	Follicular	None	Eligible	Eligible	Eligible	IL-7	7	3574	IL7	Below	NA	2.807354922057604	Menstrual cup	Luminex (or other bead-based)	Published	Days since LMP - their phase
Makinde-2018	CAS024	V1	Ptid-CAS024_Visit-V1	Follicular	Follicular	None	Eligible	Eligible	Eligible	IL-7	70	3574	IL7	In	NA	6.129283016944966	Menstrual cup	Luminex (or other bead-based)	Published	Days since LMP - their phase
Makinde-2018	CAS025	V1	Ptid-CAS025_Visit-V1	Follicular	Follicular	None	Eligible	Eligible	Eligible	IL-7	46.66666666666667	3574	IL7	In	NA	5.54432051622381	Menstrual cup	Luminex (or other bead-based)	Published	Days since LMP - their phase
Makinde-2018	CAS026	V1	Ptid-CAS026_Visit-V1	Follicular	Follicular	None	Eligible	Eligible	Eligible	IL-7	9	3574	IL7	In	NA	3.169925001442312	Menstrual cup	Luminex (or other bead-based)	Published	Days since LMP - their phase
Makinde-2018	CAS027	V1	Ptid-CAS027_Visit-V1	Follicular	Follicular	None	Eligible	Eligible	Eligible	IL-7	9	3574	IL7	In	NA	3.169925001442312	Menstrual cup	Luminex (or other bead-based)	Published	Days since LMP - their phase
Makinde-2018	CAS028	V1	Ptid-CAS028_Visit-V1	Follicular	Follicular	Pills	Eligible	Ineligible - use of hormonal contraception or IUD	Ineligible - use of hormonal contraception or IUD	IL-7	93.33333333333334	3574	IL7	In	NA	6.54432051622381	Menstrual cup	Luminex (or other bead-based)	Published	Days since LMP - their phase
Makinde-2018	CAS030	V1	Ptid-CAS030_Visit-V1	Follicular	Follicular	Transdermal	Eligible	Ineligible - use of hormonal contraception or IUD	Ineligible - use of hormonal contraception or IUD	IL-7	9	3574	IL7	In	NA	3.169925001442312	Menstrual cup	Luminex (or other bead-based)	Published	Days since LMP - their phase
Makinde-2018	CAS031	V1	Ptid-CAS031_Visit-V1	Follicular	Follicular	None	Eligible	Eligible	Eligible	IL-7	19.333333333333332	3574	IL7	In	NA	4.273018494406416	Menstrual cup	Luminex (or other bead-based)	Published	Days since LMP - their phase
Makinde-2018	CAS019	V2	Ptid-CAS019_Visit-V2	Periovulatory	Periovulatory	Pills	Eligible	Ineligible - use of hormonal contraception or IUD	Ineligible - use of hormonal contraception or IUD	IL-7	7	3574	IL7	Below	NA	2.807354922057604	Menstrual cup	Luminex (or other bead-based)	Published	Days since LMP - their phase
Makinde-2018	CAS020	V2	Ptid-CAS020_Visit-V2	Periovulatory	Periovulatory	Pills	Eligible	Ineligible - use of hormonal contraception or IUD	Ineligible - use of hormonal contraception or IUD	IL-7	7	3574	IL7	Below	NA	2.807354922057604	Menstrual cup	Luminex (or other bead-based)	Published	Days since LMP - their phase
Makinde-2018	CAS021	V2	Ptid-CAS021_Visit-V2	Periovulatory	Periovulatory	Pills	Eligible	Ineligible - use of hormonal contraception or IUD	Ineligible - use of hormonal contraception or IUD	IL-7	7	3574	IL7	Below	NA	2.807354922057604	Menstrual cup	Luminex (or other bead-based)	Published	Days since LMP - their phase
Makinde-2018	CAS022	V2	Ptid-CAS022_Visit-V2	Periovulatory	Periovulatory	None	Eligible	Ineligible - days since LMP outside of allowed windows	Ineligible - days since LMP outside of allowed windows	IL-7	7	3574	IL7	Below	NA	2.807354922057604	Menstrual cup	Luminex (or other bead-based)	Published	Days since LMP - their phase
Makinde-2018	CAS023	V2	Ptid-CAS023_Visit-V2	Periovulatory	Periovulatory	None	Eligible	Ineligible - days since LMP outside of allowed windows	Ineligible - days since LMP outside of allowed windows	IL-7	7	3574	IL7	Below	NA	2.807354922057604	Menstrual cup	Luminex (or other bead-based)	Published	Days since LMP - their phase
Makinde-2018	CAS024	V2	Ptid-CAS024_Visit-V2	Periovulatory	Periovulatory	None	Eligible	Ineligible - days since LMP outside of allowed windows	Ineligible - days since LMP outside of allowed windows	IL-7	9	3574	IL7	In	NA	3.169925001442312	Menstrual cup	Luminex (or other bead-based)	Published	Days since LMP - their phase
Makinde-2018	CAS025	V2	Ptid-CAS025_Visit-V2	Periovulatory	Periovulatory	None	Eligible	Ineligible - days since LMP outside of allowed windows	Ineligible - days since LMP outside of allowed windows	IL-7	46.66666666666667	3574	IL7	In	NA	5.54432051622381	Menstrual cup	Luminex (or other bead-based)	Published	Days since LMP - their phase
Makinde-2018	CAS026	V2	Ptid-CAS026_Visit-V2	Periovulatory	Periovulatory	None	Eligible	Ineligible - days since LMP outside of allowed windows	Ineligible - days since LMP outside of allowed windows	IL-7	9	3574	IL7	In	NA	3.169925001442312	Menstrual cup	Luminex (or other bead-based)	Published	Days since LMP - their phase
Makinde-2018	CAS027	V2	Ptid-CAS027_Visit-V2	Periovulatory	Periovulatory	None	Eligible	Ineligible - days since LMP outside of allowed windows	Ineligible - days since LMP outside of allowed windows	IL-7	46.66666666666667	3574	IL7	In	NA	5.54432051622381	Menstrual cup	Luminex (or other bead-based)	Published	Days since LMP - their phase
Makinde-2018	CAS028	V2	Ptid-CAS028_Visit-V2	Periovulatory	Periovulatory	Pills	Eligible	Ineligible - use of hormonal contraception or IUD	Ineligible - use of hormonal contraception or IUD	IL-7	29.666666666666664	3574	IL7	In	NA	4.890770930245242	Menstrual cup	Luminex (or other bead-based)	Published	Days since LMP - their phase
Makinde-2018	CAS030	V2	Ptid-CAS030_Visit-V2	Periovulatory	Periovulatory	Transdermal	Eligible	Ineligible - use of hormonal contraception or IUD	Ineligible - use of hormonal contraception or IUD	IL-7	9	3574	IL7	In	NA	3.169925001442312	Menstrual cup	Luminex (or other bead-based)	Published	Days since LMP - their phase
Makinde-2018	CAS031	V2	Ptid-CAS031_Visit-V2	Periovulatory	Periovulatory	None	Eligible	Ineligible - days since LMP outside of allowed windows	Ineligible - days since LMP outside of allowed windows	IL-7	9	3574	IL7	In	NA	3.169925001442312	Menstrual cup	Luminex (or other bead-based)	Published	Days since LMP - their phase
Makinde-2018	CAS020	V3	Ptid-CAS020_Visit-V3	Luteal	Luteal	Pills	Eligible	Ineligible - use of hormonal contraception or IUD	Ineligible - use of hormonal contraception or IUD	IL-7	7	3574	IL7	Below	NA	2.807354922057604	Menstrual cup	Luminex (or other bead-based)	Published	Days since LMP - their phase
Makinde-2018	CAS021	V3	Ptid-CAS021_Visit-V3	Luteal	Luteal	Pills	Eligible	Ineligible - use of hormonal contraception or IUD	Ineligible - use of hormonal contraception or IUD	IL-7	7	3574	IL7	Below	NA	2.807354922057604	Menstrual cup	Luminex (or other bead-based)	Published	Days since LMP - their phase
Makinde-2018	CAS022	V3	Ptid-CAS022_Visit-V3	Luteal	Luteal	None	Eligible	Eligible	Eligible	IL-7	7	3574	IL7	Below	NA	2.807354922057604	Menstrual cup	Luminex (or other bead-based)	Published	Days since LMP - their phase
Makinde-2018	CAS023	V3	Ptid-CAS023_Visit-V3	Luteal	Luteal	None	Eligible	Eligible	Eligible	IL-7	7	3574	IL7	Below	NA	2.807354922057604	Menstrual cup	Luminex (or other bead-based)	Published	Days since LMP - their phase
Makinde-2018	CAS024	V3	Ptid-CAS024_Visit-V3	Luteal	Luteal	None	Eligible	Eligible	Eligible	IL-7	80	3574	IL7	In	NA	6.321928094887363	Menstrual cup	Luminex (or other bead-based)	Published	Days since LMP - their phase
Makinde-2018	CAS025	V3	Ptid-CAS025_Visit-V3	Luteal	Luteal	None	Eligible	Eligible	Eligible	IL-7	9	3574	IL7	In	NA	3.169925001442312	Menstrual cup	Luminex (or other bead-based)	Published	Days since LMP - their phase
Makinde-2018	CAS026	V3	Ptid-CAS026_Visit-V3	Luteal	Luteal	None	Eligible	Eligible	Eligible	IL-7	9	3574	IL7	In	NA	3.169925001442312	Menstrual cup	Luminex (or other bead-based)	Published	Days since LMP - their phase
Makinde-2018	CAS027	V3	Ptid-CAS027_Visit-V3	Luteal	Luteal	None	Eligible	Eligible	Eligible	IL-7	9	3574	IL7	In	NA	3.169925001442312	Menstrual cup	Luminex (or other bead-based)	Published	Days since LMP - their phase
Makinde-2018	CAS028	V3	Ptid-CAS028_Visit-V3	Luteal	Luteal	Pills	Eligible	Ineligible - use of hormonal contraception or IUD	Ineligible - use of hormonal contraception or IUD	IL-7	32.99999999999999	3574	IL7	In	NA	5.044394119358453	Menstrual cup	Luminex (or other bead-based)	Published	Days since LMP - their phase
Makinde-2018	CAS030	V3	Ptid-CAS030_Visit-V3	Luteal	Luteal	Transdermal	Eligible	Ineligible - use of hormonal contraception or IUD	Ineligible - use of hormonal contraception or IUD	IL-7	29.666666666666664	3574	IL7	In	NA	4.890770930245242	Menstrual cup	Luminex (or other bead-based)	Published	Days since LMP - their phase
Makinde-2018	CAS031	V3	Ptid-CAS031_Visit-V3	Luteal	Luteal	None	Eligible	Eligible	Eligible	IL-7	9	3574	IL7	In	NA	3.169925001442312	Menstrual cup	Luminex (or other bead-based)	Published	Days since LMP - their phase
Makinde-2018	CAS019	V1	Ptid-CAS019_Visit-V1	Follicular	Follicular	Pills	Eligible	Ineligible - use of hormonal contraception or IUD	Ineligible - use of hormonal contraception or IUD	GCSF	730	1440	CSF3	In	NA	9.51175265376738	Menstrual cup	Luminex (or other bead-based)	Published	Days since LMP - their phase
Makinde-2018	CAS020	V1	Ptid-CAS020_Visit-V1	Follicular	Follicular	Pills	Eligible	Ineligible - use of hormonal contraception or IUD	Ineligible - use of hormonal contraception or IUD	GCSF	746.6666666666667	1440	CSF3	In	NA	9.544320516223811	Menstrual cup	Luminex (or other bead-based)	Published	Days since LMP - their phase
Makinde-2018	CAS021	V1	Ptid-CAS021_Visit-V1	Follicular	Follicular	Pills	Eligible	Ineligible - use of hormonal contraception or IUD	Ineligible - use of hormonal contraception or IUD	GCSF	1479.9999999999998	1440	CSF3	In	NA	10.531381460516313	Menstrual cup	Luminex (or other bead-based)	Published	Days since LMP - their phase
Makinde-2018	CAS022	V1	Ptid-CAS022_Visit-V1	Follicular	Follicular	None	Eligible	Eligible	Eligible	GCSF	1283.3333333333333	1440	CSF3	In	NA	10.32568022974847	Menstrual cup	Luminex (or other bead-based)	Published	Days since LMP - their phase
Makinde-2018	CAS023	V1	Ptid-CAS023_Visit-V1	Follicular	Follicular	None	Eligible	Eligible	Eligible	GCSF	1976.6666666666665	1440	CSF3	In	NA	10.94885388871221	Menstrual cup	Luminex (or other bead-based)	Published	Days since LMP - their phase
Makinde-2018	CAS025	V1	Ptid-CAS025_Visit-V1	Follicular	Follicular	None	Eligible	Eligible	Eligible	GCSF	2256.6666666666665	1440	CSF3	In	NA	11.139977617741202	Menstrual cup	Luminex (or other bead-based)	Published	Days since LMP - their phase
Makinde-2018	CAS026	V1	Ptid-CAS026_Visit-V1	Follicular	Follicular	None	Eligible	Eligible	Eligible	GCSF	506.6666666666667	1440	CSF3	In	NA	8.98489310760979	Menstrual cup	Luminex (or other bead-based)	Published	Days since LMP - their phase
Makinde-2018	CAS027	V1	Ptid-CAS027_Visit-V1	Follicular	Follicular	None	Eligible	Eligible	Eligible	GCSF	2943.3333333333335	1440	CSF3	In	NA	11.523235221814673	Menstrual cup	Luminex (or other bead-based)	Published	Days since LMP - their phase
Makinde-2018	CAS028	V1	Ptid-CAS028_Visit-V1	Follicular	Follicular	Pills	Eligible	Ineligible - use of hormonal contraception or IUD	Ineligible - use of hormonal contraception or IUD	GCSF	7649.999999999998	1440	CSF3	In	NA	12.901244032467376	Menstrual cup	Luminex (or other bead-based)	Published	Days since LMP - their phase
Makinde-2018	CAS030	V1	Ptid-CAS030_Visit-V1	Follicular	Follicular	Transdermal	Eligible	Ineligible - use of hormonal contraception or IUD	Ineligible - use of hormonal contraception or IUD	GCSF	6456.666666666667	1440	CSF3	In	NA	12.65657383276946	Menstrual cup	Luminex (or other bead-based)	Published	Days since LMP - their phase
Makinde-2018	CAS031	V1	Ptid-CAS031_Visit-V1	Follicular	Follicular	None	Eligible	Eligible	Eligible	GCSF	2039.9999999999995	1440	CSF3	In	NA	10.994353436858857	Menstrual cup	Luminex (or other bead-based)	Published	Days since LMP - their phase
Makinde-2018	CAS019	V2	Ptid-CAS019_Visit-V2	Periovulatory	Periovulatory	Pills	Eligible	Ineligible - use of hormonal contraception or IUD	Ineligible - use of hormonal contraception or IUD	GCSF	420	1440	CSF3	In	NA	8.714245517666123	Menstrual cup	Luminex (or other bead-based)	Published	Days since LMP - their phase
Makinde-2018	CAS020	V2	Ptid-CAS020_Visit-V2	Periovulatory	Periovulatory	Pills	Eligible	Ineligible - use of hormonal contraception or IUD	Ineligible - use of hormonal contraception or IUD	GCSF	663.3333333333334	1440	CSF3	In	NA	9.373590214709855	Menstrual cup	Luminex (or other bead-based)	Published	Days since LMP - their phase
Makinde-2018	CAS021	V2	Ptid-CAS021_Visit-V2	Periovulatory	Periovulatory	Pills	Eligible	Ineligible - use of hormonal contraception or IUD	Ineligible - use of hormonal contraception or IUD	GCSF	3989.9999999999995	1440	CSF3	In	NA	11.962173031109709	Menstrual cup	Luminex (or other bead-based)	Published	Days since LMP - their phase
Makinde-2018	CAS022	V2	Ptid-CAS022_Visit-V2	Periovulatory	Periovulatory	None	Eligible	Ineligible - days since LMP outside of allowed windows	Ineligible - days since LMP outside of allowed windows	GCSF	1576.666666666667	1440	CSF3	In	NA	10.622661967505602	Menstrual cup	Luminex (or other bead-based)	Published	Days since LMP - their phase
Makinde-2018	CAS023	V2	Ptid-CAS023_Visit-V2	Periovulatory	Periovulatory	None	Eligible	Ineligible - days since LMP outside of allowed windows	Ineligible - days since LMP outside of allowed windows	GCSF	1743.3333333333335	1440	CSF3	In	NA	10.767632730413148	Menstrual cup	Luminex (or other bead-based)	Published	Days since LMP - their phase
Makinde-2018	CAS024	V2	Ptid-CAS024_Visit-V2	Periovulatory	Periovulatory	None	Eligible	Ineligible - days since LMP outside of allowed windows	Ineligible - days since LMP outside of allowed windows	GCSF	3726.6666666666665	1440	CSF3	In	NA	11.863670067009396	Menstrual cup	Luminex (or other bead-based)	Published	Days since LMP - their phase
Makinde-2018	CAS026	V2	Ptid-CAS026_Visit-V2	Periovulatory	Periovulatory	None	Eligible	Ineligible - days since LMP outside of allowed windows	Ineligible - days since LMP outside of allowed windows	GCSF	184.33333333333334	1440	CSF3	In	NA	7.526173169513551	Menstrual cup	Luminex (or other bead-based)	Published	Days since LMP - their phase
Makinde-2018	CAS027	V2	Ptid-CAS027_Visit-V2	Periovulatory	Periovulatory	None	Eligible	Ineligible - days since LMP outside of allowed windows	Ineligible - days since LMP outside of allowed windows	GCSF	10416.666666666666	1440	CSF3	In	NA	13.346606068603018	Menstrual cup	Luminex (or other bead-based)	Published	Days since LMP - their phase
Makinde-2018	CAS028	V2	Ptid-CAS028_Visit-V2	Periovulatory	Periovulatory	Pills	Eligible	Ineligible - use of hormonal contraception or IUD	Ineligible - use of hormonal contraception or IUD	GCSF	18566.666666666668	1440	CSF3	In	NA	14.1804272063936	Menstrual cup	Luminex (or other bead-based)	Published	Days since LMP - their phase
Makinde-2018	CAS030	V2	Ptid-CAS030_Visit-V2	Periovulatory	Periovulatory	Transdermal	Eligible	Ineligible - use of hormonal contraception or IUD	Ineligible - use of hormonal contraception or IUD	GCSF	1660.0000000000002	1440	CSF3	In	NA	10.696967526234287	Menstrual cup	Luminex (or other bead-based)	Published	Days since LMP - their phase
Makinde-2018	CAS031	V2	Ptid-CAS031_Visit-V2	Periovulatory	Periovulatory	None	Eligible	Ineligible - days since LMP outside of allowed windows	Ineligible - days since LMP outside of allowed windows	GCSF	606.6666666666666	1440	CSF3	In	NA	9.244760234364902	Menstrual cup	Luminex (or other bead-based)	Published	Days since LMP - their phase
Makinde-2018	CAS020	V3	Ptid-CAS020_Visit-V3	Luteal	Luteal	Pills	Eligible	Ineligible - use of hormonal contraception or IUD	Ineligible - use of hormonal contraception or IUD	GCSF	161.33333333333334	1440	CSF3	In	NA	7.3339007365534385	Menstrual cup	Luminex (or other bead-based)	Published	Days since LMP - their phase
Makinde-2018	CAS021	V3	Ptid-CAS021_Visit-V3	Luteal	Luteal	Pills	Eligible	Ineligible - use of hormonal contraception or IUD	Ineligible - use of hormonal contraception or IUD	GCSF	7950	1440	CSF3	In	NA	12.95673914505908	Menstrual cup	Luminex (or other bead-based)	Published	Days since LMP - their phase
Makinde-2018	CAS022	V3	Ptid-CAS022_Visit-V3	Luteal	Luteal	None	Eligible	Eligible	Eligible	GCSF	626.6666666666666	1440	CSF3	In	NA	9.291554445843843	Menstrual cup	Luminex (or other bead-based)	Published	Days since LMP - their phase
Makinde-2018	CAS023	V3	Ptid-CAS023_Visit-V3	Luteal	Luteal	None	Eligible	Eligible	Eligible	GCSF	1093.3333333333335	1440	CSF3	In	NA	10.09451759878429	Menstrual cup	Luminex (or other bead-based)	Published	Days since LMP - their phase
Makinde-2018	CAS024	V3	Ptid-CAS024_Visit-V3	Luteal	Luteal	None	Eligible	Eligible	Eligible	GCSF	9486.666666666666	1440	CSF3	In	NA	13.211685540692688	Menstrual cup	Luminex (or other bead-based)	Published	Days since LMP - their phase
Makinde-2018	CAS025	V3	Ptid-CAS025_Visit-V3	Luteal	Luteal	None	Eligible	Eligible	Eligible	GCSF	743.3333333333333	1440	CSF3	In	NA	9.53786549408651	Menstrual cup	Luminex (or other bead-based)	Published	Days since LMP - their phase
Makinde-2018	CAS026	V3	Ptid-CAS026_Visit-V3	Luteal	Luteal	None	Eligible	Eligible	Eligible	GCSF	369.99999999999994	1440	CSF3	In	NA	8.531381460516313	Menstrual cup	Luminex (or other bead-based)	Published	Days since LMP - their phase
Makinde-2018	CAS027	V3	Ptid-CAS027_Visit-V3	Luteal	Luteal	None	Eligible	Eligible	Eligible	GCSF	4010	1440	CSF3	In	NA	11.969386521342283	Menstrual cup	Luminex (or other bead-based)	Published	Days since LMP - their phase
Makinde-2018	CAS028	V3	Ptid-CAS028_Visit-V3	Luteal	Luteal	Pills	Eligible	Ineligible - use of hormonal contraception or IUD	Ineligible - use of hormonal contraception or IUD	GCSF	26593.333333333332	1440	CSF3	In	NA	14.698777002253369	Menstrual cup	Luminex (or other bead-based)	Published	Days since LMP - their phase
Makinde-2018	CAS030	V3	Ptid-CAS030_Visit-V3	Luteal	Luteal	Transdermal	Eligible	Ineligible - use of hormonal contraception or IUD	Ineligible - use of hormonal contraception or IUD	GCSF	2523.3333333333335	1440	CSF3	In	NA	11.301115084151938	Menstrual cup	Luminex (or other bead-based)	Published	Days since LMP - their phase
Makinde-2018	CAS031	V3	Ptid-CAS031_Visit-V3	Luteal	Luteal	None	Eligible	Eligible	Eligible	GCSF	167.66666666666666	1440	CSF3	In	NA	7.3894520890843705	Menstrual cup	Luminex (or other bead-based)	Published	Days since LMP - their phase
Makinde-2018	CAS019	V1	Ptid-CAS019_Visit-V1	Follicular	Follicular	Pills	Eligible	Ineligible - use of hormonal contraception or IUD	Ineligible - use of hormonal contraception or IUD	GM-CSF	7.333333333333333	1437	CSF2	In	NA	2.8744691179161412	Menstrual cup	Luminex (or other bead-based)	Published	Days since LMP - their phase
Makinde-2018	CAS020	V1	Ptid-CAS020_Visit-V1	Follicular	Follicular	Pills	Eligible	Ineligible - use of hormonal contraception or IUD	Ineligible - use of hormonal contraception or IUD	GM-CSF	2	1437	CSF2	Below	NA	1	Menstrual cup	Luminex (or other bead-based)	Published	Days since LMP - their phase
Makinde-2018	CAS021	V1	Ptid-CAS021_Visit-V1	Follicular	Follicular	Pills	Eligible	Ineligible - use of hormonal contraception or IUD	Ineligible - use of hormonal contraception or IUD	GM-CSF	2	1437	CSF2	Below	NA	1	Menstrual cup	Luminex (or other bead-based)	Published	Days since LMP - their phase
Makinde-2018	CAS022	V1	Ptid-CAS022_Visit-V1	Follicular	Follicular	None	Eligible	Eligible	Eligible	GM-CSF	7.333333333333333	1437	CSF2	In	NA	2.8744691179161412	Menstrual cup	Luminex (or other bead-based)	Published	Days since LMP - their phase
Makinde-2018	CAS023	V1	Ptid-CAS023_Visit-V1	Follicular	Follicular	None	Eligible	Eligible	Eligible	GM-CSF	2	1437	CSF2	Below	NA	1	Menstrual cup	Luminex (or other bead-based)	Published	Days since LMP - their phase
Makinde-2018	CAS024	V1	Ptid-CAS024_Visit-V1	Follicular	Follicular	None	Eligible	Eligible	Eligible	GM-CSF	26.666666666666668	1437	CSF2	In	NA	4.7369655941662066	Menstrual cup	Luminex (or other bead-based)	Published	Days since LMP - their phase
Makinde-2018	CAS025	V1	Ptid-CAS025_Visit-V1	Follicular	Follicular	None	Eligible	Eligible	Eligible	GM-CSF	7.333333333333333	1437	CSF2	In	NA	2.8744691179161412	Menstrual cup	Luminex (or other bead-based)	Published	Days since LMP - their phase
Makinde-2018	CAS026	V1	Ptid-CAS026_Visit-V1	Follicular	Follicular	None	Eligible	Eligible	Eligible	GM-CSF	2	1437	CSF2	Below	NA	1	Menstrual cup	Luminex (or other bead-based)	Published	Days since LMP - their phase
Makinde-2018	CAS027	V1	Ptid-CAS027_Visit-V1	Follicular	Follicular	None	Eligible	Eligible	Eligible	GM-CSF	20	1437	CSF2	In	NA	4.321928094887363	Menstrual cup	Luminex (or other bead-based)	Published	Days since LMP - their phase
Makinde-2018	CAS028	V1	Ptid-CAS028_Visit-V1	Follicular	Follicular	Pills	Eligible	Ineligible - use of hormonal contraception or IUD	Ineligible - use of hormonal contraception or IUD	GM-CSF	23.333333333333336	1437	CSF2	In	NA	4.54432051622381	Menstrual cup	Luminex (or other bead-based)	Published	Days since LMP - their phase
Makinde-2018	CAS030	V1	Ptid-CAS030_Visit-V1	Follicular	Follicular	Transdermal	Eligible	Ineligible - use of hormonal contraception or IUD	Ineligible - use of hormonal contraception or IUD	GM-CSF	7.333333333333333	1437	CSF2	In	NA	2.8744691179161412	Menstrual cup	Luminex (or other bead-based)	Published	Days since LMP - their phase
Makinde-2018	CAS031	V1	Ptid-CAS031_Visit-V1	Follicular	Follicular	None	Eligible	Eligible	Eligible	GM-CSF	2	1437	CSF2	Below	NA	1	Menstrual cup	Luminex (or other bead-based)	Published	Days since LMP - their phase
Makinde-2018	CAS019	V2	Ptid-CAS019_Visit-V2	Periovulatory	Periovulatory	Pills	Eligible	Ineligible - use of hormonal contraception or IUD	Ineligible - use of hormonal contraception or IUD	GM-CSF	4.666666666666667	1437	CSF2	In	NA	2.222392421336448	Menstrual cup	Luminex (or other bead-based)	Published	Days since LMP - their phase
Makinde-2018	CAS020	V2	Ptid-CAS020_Visit-V2	Periovulatory	Periovulatory	Pills	Eligible	Ineligible - use of hormonal contraception or IUD	Ineligible - use of hormonal contraception or IUD	GM-CSF	2	1437	CSF2	Below	NA	1	Menstrual cup	Luminex (or other bead-based)	Published	Days since LMP - their phase
Makinde-2018	CAS021	V2	Ptid-CAS021_Visit-V2	Periovulatory	Periovulatory	Pills	Eligible	Ineligible - use of hormonal contraception or IUD	Ineligible - use of hormonal contraception or IUD	GM-CSF	2	1437	CSF2	Below	NA	1	Menstrual cup	Luminex (or other bead-based)	Published	Days since LMP - their phase
Makinde-2018	CAS022	V2	Ptid-CAS022_Visit-V2	Periovulatory	Periovulatory	None	Eligible	Ineligible - days since LMP outside of allowed windows	Ineligible - days since LMP outside of allowed windows	GM-CSF	2	1437	CSF2	Below	NA	1	Menstrual cup	Luminex (or other bead-based)	Published	Days since LMP - their phase
Makinde-2018	CAS023	V2	Ptid-CAS023_Visit-V2	Periovulatory	Periovulatory	None	Eligible	Ineligible - days since LMP outside of allowed windows	Ineligible - days since LMP outside of allowed windows	GM-CSF	2	1437	CSF2	Below	NA	1	Menstrual cup	Luminex (or other bead-based)	Published	Days since LMP - their phase
Makinde-2018	CAS024	V2	Ptid-CAS024_Visit-V2	Periovulatory	Periovulatory	None	Eligible	Ineligible - days since LMP outside of allowed windows	Ineligible - days since LMP outside of allowed windows	GM-CSF	4.666666666666667	1437	CSF2	In	NA	2.222392421336448	Menstrual cup	Luminex (or other bead-based)	Published	Days since LMP - their phase
Makinde-2018	CAS025	V2	Ptid-CAS025_Visit-V2	Periovulatory	Periovulatory	None	Eligible	Ineligible - days since LMP outside of allowed windows	Ineligible - days since LMP outside of allowed windows	GM-CSF	13.333333333333334	1437	CSF2	In	NA	3.736965594166206	Menstrual cup	Luminex (or other bead-based)	Published	Days since LMP - their phase
Makinde-2018	CAS026	V2	Ptid-CAS026_Visit-V2	Periovulatory	Periovulatory	None	Eligible	Ineligible - days since LMP outside of allowed windows	Ineligible - days since LMP outside of allowed windows	GM-CSF	2	1437	CSF2	Below	NA	1	Menstrual cup	Luminex (or other bead-based)	Published	Days since LMP - their phase
Makinde-2018	CAS027	V2	Ptid-CAS027_Visit-V2	Periovulatory	Periovulatory	None	Eligible	Ineligible - days since LMP outside of allowed windows	Ineligible - days since LMP outside of allowed windows	GM-CSF	20	1437	CSF2	In	NA	4.321928094887363	Menstrual cup	Luminex (or other bead-based)	Published	Days since LMP - their phase
Makinde-2018	CAS028	V2	Ptid-CAS028_Visit-V2	Periovulatory	Periovulatory	Pills	Eligible	Ineligible - use of hormonal contraception or IUD	Ineligible - use of hormonal contraception or IUD	GM-CSF	20	1437	CSF2	In	NA	4.321928094887363	Menstrual cup	Luminex (or other bead-based)	Published	Days since LMP - their phase
Makinde-2018	CAS030	V2	Ptid-CAS030_Visit-V2	Periovulatory	Periovulatory	Transdermal	Eligible	Ineligible - use of hormonal contraception or IUD	Ineligible - use of hormonal contraception or IUD	GM-CSF	2	1437	CSF2	Below	NA	1	Menstrual cup	Luminex (or other bead-based)	Published	Days since LMP - their phase
Makinde-2018	CAS031	V2	Ptid-CAS031_Visit-V2	Periovulatory	Periovulatory	None	Eligible	Ineligible - days since LMP outside of allowed windows	Ineligible - days since LMP outside of allowed windows	GM-CSF	2	1437	CSF2	Below	NA	1	Menstrual cup	Luminex (or other bead-based)	Published	Days since LMP - their phase
Makinde-2018	CAS020	V3	Ptid-CAS020_Visit-V3	Luteal	Luteal	Pills	Eligible	Ineligible - use of hormonal contraception or IUD	Ineligible - use of hormonal contraception or IUD	GM-CSF	2	1437	CSF2	Below	NA	1	Menstrual cup	Luminex (or other bead-based)	Published	Days since LMP - their phase
Makinde-2018	CAS021	V3	Ptid-CAS021_Visit-V3	Luteal	Luteal	Pills	Eligible	Ineligible - use of hormonal contraception or IUD	Ineligible - use of hormonal contraception or IUD	GM-CSF	2	1437	CSF2	Below	NA	1	Menstrual cup	Luminex (or other bead-based)	Published	Days since LMP - their phase
Makinde-2018	CAS022	V3	Ptid-CAS022_Visit-V3	Luteal	Luteal	None	Eligible	Eligible	Eligible	GM-CSF	2	1437	CSF2	Below	NA	1	Menstrual cup	Luminex (or other bead-based)	Published	Days since LMP - their phase
Makinde-2018	CAS023	V3	Ptid-CAS023_Visit-V3	Luteal	Luteal	None	Eligible	Eligible	Eligible	GM-CSF	2	1437	CSF2	Below	NA	1	Menstrual cup	Luminex (or other bead-based)	Published	Days since LMP - their phase
Makinde-2018	CAS024	V3	Ptid-CAS024_Visit-V3	Luteal	Luteal	None	Eligible	Eligible	Eligible	GM-CSF	6	1437	CSF2	In	NA	2.584962500721156	Menstrual cup	Luminex (or other bead-based)	Published	Days since LMP - their phase
Makinde-2018	CAS025	V3	Ptid-CAS025_Visit-V3	Luteal	Luteal	None	Eligible	Eligible	Eligible	GM-CSF	7.333333333333333	1437	CSF2	In	NA	2.8744691179161412	Menstrual cup	Luminex (or other bead-based)	Published	Days since LMP - their phase
Makinde-2018	CAS026	V3	Ptid-CAS026_Visit-V3	Luteal	Luteal	None	Eligible	Eligible	Eligible	GM-CSF	2	1437	CSF2	Below	NA	1	Menstrual cup	Luminex (or other bead-based)	Published	Days since LMP - their phase
Makinde-2018	CAS027	V3	Ptid-CAS027_Visit-V3	Luteal	Luteal	None	Eligible	Eligible	Eligible	GM-CSF	13.333333333333334	1437	CSF2	In	NA	3.736965594166206	Menstrual cup	Luminex (or other bead-based)	Published	Days since LMP - their phase
Makinde-2018	CAS028	V3	Ptid-CAS028_Visit-V3	Luteal	Luteal	Pills	Eligible	Ineligible - use of hormonal contraception or IUD	Ineligible - use of hormonal contraception or IUD	GM-CSF	20	1437	CSF2	In	NA	4.321928094887363	Menstrual cup	Luminex (or other bead-based)	Published	Days since LMP - their phase
Makinde-2018	CAS030	V3	Ptid-CAS030_Visit-V3	Luteal	Luteal	Transdermal	Eligible	Ineligible - use of hormonal contraception or IUD	Ineligible - use of hormonal contraception or IUD	GM-CSF	4.666666666666667	1437	CSF2	In	NA	2.222392421336448	Menstrual cup	Luminex (or other bead-based)	Published	Days since LMP - their phase
Makinde-2018	CAS031	V3	Ptid-CAS031_Visit-V3	Luteal	Luteal	None	Eligible	Eligible	Eligible	GM-CSF	2	1437	CSF2	Below	NA	1	Menstrual cup	Luminex (or other bead-based)	Published	Days since LMP - their phase
Makinde-2018	CAS019	V1	Ptid-CAS019_Visit-V1	Follicular	Follicular	Pills	Eligible	Ineligible - use of hormonal contraception or IUD	Ineligible - use of hormonal contraception or IUD	TGF-β	516.6666666666666	7040	TGFB1	In	NA	9.013089999440444	Menstrual cup	Luminex (or other bead-based)	Published	Days since LMP - their phase
Makinde-2018	CAS020	V1	Ptid-CAS020_Visit-V1	Follicular	Follicular	Pills	Eligible	Ineligible - use of hormonal contraception or IUD	Ineligible - use of hormonal contraception or IUD	TGF-β	90.00000000000001	7040	TGFB1	In	NA	6.491853096329675	Menstrual cup	Luminex (or other bead-based)	Published	Days since LMP - their phase
Makinde-2018	CAS021	V1	Ptid-CAS021_Visit-V1	Follicular	Follicular	Pills	Eligible	Ineligible - use of hormonal contraception or IUD	Ineligible - use of hormonal contraception or IUD	TGF-β	110	7040	TGFB1	In	NA	6.78135971352466	Menstrual cup	Luminex (or other bead-based)	Published	Days since LMP - their phase
Makinde-2018	CAS022	V1	Ptid-CAS022_Visit-V1	Follicular	Follicular	None	Eligible	Eligible	Eligible	TGF-β	313.3333333333333	7040	TGFB1	In	NA	8.291554445843843	Menstrual cup	Luminex (or other bead-based)	Published	Days since LMP - their phase
Makinde-2018	CAS023	V1	Ptid-CAS023_Visit-V1	Follicular	Follicular	None	Eligible	Eligible	Eligible	TGF-β	90.00000000000001	7040	TGFB1	In	NA	6.491853096329675	Menstrual cup	Luminex (or other bead-based)	Published	Days since LMP - their phase
Makinde-2018	CAS024	V1	Ptid-CAS024_Visit-V1	Follicular	Follicular	None	Eligible	Eligible	Eligible	TGF-β	430	7040	TGFB1	In	NA	8.74819284958946	Menstrual cup	Luminex (or other bead-based)	Published	Days since LMP - their phase
Makinde-2018	CAS025	V1	Ptid-CAS025_Visit-V1	Follicular	Follicular	None	Eligible	Eligible	Eligible	TGF-β	520	7040	TGFB1	In	NA	9.022367813028454	Menstrual cup	Luminex (or other bead-based)	Published	Days since LMP - their phase
Makinde-2018	CAS026	V1	Ptid-CAS026_Visit-V1	Follicular	Follicular	None	Eligible	Eligible	Eligible	TGF-β	136.66666666666669	7040	TGFB1	In	NA	7.09451759878429	Menstrual cup	Luminex (or other bead-based)	Published	Days since LMP - their phase
Makinde-2018	CAS027	V1	Ptid-CAS027_Visit-V1	Follicular	Follicular	None	Eligible	Eligible	Eligible	TGF-β	6130	7040	TGFB1	In	NA	12.581671358578143	Menstrual cup	Luminex (or other bead-based)	Published	Days since LMP - their phase
Makinde-2018	CAS028	V1	Ptid-CAS028_Visit-V1	Follicular	Follicular	Pills	Eligible	Ineligible - use of hormonal contraception or IUD	Ineligible - use of hormonal contraception or IUD	TGF-β	2000.0000000000005	7040	TGFB1	In	NA	10.965784284662087	Menstrual cup	Luminex (or other bead-based)	Published	Days since LMP - their phase
Makinde-2018	CAS030	V1	Ptid-CAS030_Visit-V1	Follicular	Follicular	Transdermal	Eligible	Ineligible - use of hormonal contraception or IUD	Ineligible - use of hormonal contraception or IUD	TGF-β	33.333333333333336	7040	TGFB1	In	NA	5.058893689053568	Menstrual cup	Luminex (or other bead-based)	Published	Days since LMP - their phase
Makinde-2018	CAS031	V1	Ptid-CAS031_Visit-V1	Follicular	Follicular	None	Eligible	Eligible	Eligible	TGF-β	350.00000000000006	7040	TGFB1	In	NA	8.451211111832329	Menstrual cup	Luminex (or other bead-based)	Published	Days since LMP - their phase
Makinde-2018	CAS019	V2	Ptid-CAS019_Visit-V2	Periovulatory	Periovulatory	Pills	Eligible	Ineligible - use of hormonal contraception or IUD	Ineligible - use of hormonal contraception or IUD	TGF-β	96.66666666666669	7040	TGFB1	In	NA	6.594946589293778	Menstrual cup	Luminex (or other bead-based)	Published	Days since LMP - their phase
Makinde-2018	CAS020	V2	Ptid-CAS020_Visit-V2	Periovulatory	Periovulatory	Pills	Eligible	Ineligible - use of hormonal contraception or IUD	Ineligible - use of hormonal contraception or IUD	TGF-β	10.666666666666666	7040	TGFB1	Below	NA	3.415037499278844	Menstrual cup	Luminex (or other bead-based)	Published	Days since LMP - their phase
Makinde-2018	CAS021	V2	Ptid-CAS021_Visit-V2	Periovulatory	Periovulatory	Pills	Eligible	Ineligible - use of hormonal contraception or IUD	Ineligible - use of hormonal contraception or IUD	TGF-β	33.333333333333336	7040	TGFB1	In	NA	5.058893689053568	Menstrual cup	Luminex (or other bead-based)	Published	Days since LMP - their phase
Makinde-2018	CAS022	V2	Ptid-CAS022_Visit-V2	Periovulatory	Periovulatory	None	Eligible	Ineligible - days since LMP outside of allowed windows	Ineligible - days since LMP outside of allowed windows	TGF-β	95	7040	TGFB1	In	NA	6.569855608330948	Menstrual cup	Luminex (or other bead-based)	Published	Days since LMP - their phase
Makinde-2018	CAS023	V2	Ptid-CAS023_Visit-V2	Periovulatory	Periovulatory	None	Eligible	Ineligible - days since LMP outside of allowed windows	Ineligible - days since LMP outside of allowed windows	TGF-β	60.00000000000001	7040	TGFB1	In	NA	5.906890595608519	Menstrual cup	Luminex (or other bead-based)	Published	Days since LMP - their phase
Makinde-2018	CAS024	V2	Ptid-CAS024_Visit-V2	Periovulatory	Periovulatory	None	Eligible	Ineligible - days since LMP outside of allowed windows	Ineligible - days since LMP outside of allowed windows	TGF-β	473.3333333333333	7040	TGFB1	In	NA	8.886712713670889	Menstrual cup	Luminex (or other bead-based)	Published	Days since LMP - their phase
Makinde-2018	CAS025	V2	Ptid-CAS025_Visit-V2	Periovulatory	Periovulatory	None	Eligible	Ineligible - days since LMP outside of allowed windows	Ineligible - days since LMP outside of allowed windows	TGF-β	326.6666666666667	7040	TGFB1	In	NA	8.351675438281415	Menstrual cup	Luminex (or other bead-based)	Published	Days since LMP - their phase
Makinde-2018	CAS026	V2	Ptid-CAS026_Visit-V2	Periovulatory	Periovulatory	None	Eligible	Ineligible - days since LMP outside of allowed windows	Ineligible - days since LMP outside of allowed windows	TGF-β	36.66666666666667	7040	TGFB1	In	NA	5.196397212803504	Menstrual cup	Luminex (or other bead-based)	Published	Days since LMP - their phase
Makinde-2018	CAS027	V2	Ptid-CAS027_Visit-V2	Periovulatory	Periovulatory	None	Eligible	Ineligible - days since LMP outside of allowed windows	Ineligible - days since LMP outside of allowed windows	TGF-β	3270	7040	TGFB1	In	NA	11.675074920385445	Menstrual cup	Luminex (or other bead-based)	Published	Days since LMP - their phase
Makinde-2018	CAS028	V2	Ptid-CAS028_Visit-V2	Periovulatory	Periovulatory	Pills	Eligible	Ineligible - use of hormonal contraception or IUD	Ineligible - use of hormonal contraception or IUD	TGF-β	2803.333333333333	7040	TGFB1	In	NA	11.45292758442135	Menstrual cup	Luminex (or other bead-based)	Published	Days since LMP - their phase
Makinde-2018	CAS030	V2	Ptid-CAS030_Visit-V2	Periovulatory	Periovulatory	Transdermal	Eligible	Ineligible - use of hormonal contraception or IUD	Ineligible - use of hormonal contraception or IUD	TGF-β	23.333333333333336	7040	TGFB1	In	NA	4.54432051622381	Menstrual cup	Luminex (or other bead-based)	Published	Days since LMP - their phase
Makinde-2018	CAS031	V2	Ptid-CAS031_Visit-V2	Periovulatory	Periovulatory	None	Eligible	Ineligible - days since LMP outside of allowed windows	Ineligible - days since LMP outside of allowed windows	TGF-β	50.00000000000001	7040	TGFB1	In	NA	5.643856189774725	Menstrual cup	Luminex (or other bead-based)	Published	Days since LMP - their phase
Makinde-2018	CAS020	V3	Ptid-CAS020_Visit-V3	Luteal	Luteal	Pills	Eligible	Ineligible - use of hormonal contraception or IUD	Ineligible - use of hormonal contraception or IUD	TGF-β	166.66666666666666	7040	TGFB1	In	NA	7.380821783940931	Menstrual cup	Luminex (or other bead-based)	Published	Days since LMP - their phase
Makinde-2018	CAS021	V3	Ptid-CAS021_Visit-V3	Luteal	Luteal	Pills	Eligible	Ineligible - use of hormonal contraception or IUD	Ineligible - use of hormonal contraception or IUD	TGF-β	33.333333333333336	7040	TGFB1	In	NA	5.058893689053568	Menstrual cup	Luminex (or other bead-based)	Published	Days since LMP - their phase
Makinde-2018	CAS022	V3	Ptid-CAS022_Visit-V3	Luteal	Luteal	None	Eligible	Eligible	Eligible	TGF-β	33.333333333333336	7040	TGFB1	In	NA	5.058893689053568	Menstrual cup	Luminex (or other bead-based)	Published	Days since LMP - their phase
Makinde-2018	CAS023	V3	Ptid-CAS023_Visit-V3	Luteal	Luteal	None	Eligible	Eligible	Eligible	TGF-β	13.333333333333334	7040	TGFB1	In	NA	3.736965594166206	Menstrual cup	Luminex (or other bead-based)	Published	Days since LMP - their phase
Makinde-2018	CAS024	V3	Ptid-CAS024_Visit-V3	Luteal	Luteal	None	Eligible	Eligible	Eligible	TGF-β	1505	7040	TGFB1	In	NA	10.555547771647065	Menstrual cup	Luminex (or other bead-based)	Published	Days since LMP - their phase
Makinde-2018	CAS025	V3	Ptid-CAS025_Visit-V3	Luteal	Luteal	None	Eligible	Eligible	Eligible	TGF-β	140	7040	TGFB1	In	NA	7.129283016944966	Menstrual cup	Luminex (or other bead-based)	Published	Days since LMP - their phase
Makinde-2018	CAS026	V3	Ptid-CAS026_Visit-V3	Luteal	Luteal	None	Eligible	Eligible	Eligible	TGF-β	10.666666666666666	7040	TGFB1	Below	NA	3.415037499278844	Menstrual cup	Luminex (or other bead-based)	Published	Days since LMP - their phase
Makinde-2018	CAS027	V3	Ptid-CAS027_Visit-V3	Luteal	Luteal	None	Eligible	Eligible	Eligible	TGF-β	1740.0000000000002	7040	TGFB1	In	NA	10.76487159073609	Menstrual cup	Luminex (or other bead-based)	Published	Days since LMP - their phase
Makinde-2018	CAS028	V3	Ptid-CAS028_Visit-V3	Luteal	Luteal	Pills	Eligible	Ineligible - use of hormonal contraception or IUD	Ineligible - use of hormonal contraception or IUD	TGF-β	1976.6666666666665	7040	TGFB1	In	NA	10.94885388871221	Menstrual cup	Luminex (or other bead-based)	Published	Days since LMP - their phase
Makinde-2018	CAS030	V3	Ptid-CAS030_Visit-V3	Luteal	Luteal	Transdermal	Eligible	Ineligible - use of hormonal contraception or IUD	Ineligible - use of hormonal contraception or IUD	TGF-β	43.333333333333336	7040	TGFB1	In	NA	5.437405312307298	Menstrual cup	Luminex (or other bead-based)	Published	Days since LMP - their phase
Makinde-2018	CAS031	V3	Ptid-CAS031_Visit-V3	Luteal	Luteal	None	Eligible	Eligible	Eligible	TGF-β	36.66666666666667	7040	TGFB1	In	NA	5.196397212803504	Menstrual cup	Luminex (or other bead-based)	Published	Days since LMP - their phase
Makinde-2018	CAS020	V1	Ptid-CAS020_Visit-V1	Follicular	Follicular	Pills	Eligible	Ineligible - use of hormonal contraception or IUD	Ineligible - use of hormonal contraception or IUD	IgG1	14085730	NA	IgG1	In	NA	23.747730998253733	Menstrual cup	Luminex (or other bead-based)	Published	Days since LMP - their phase
Makinde-2018	CAS021	V1	Ptid-CAS021_Visit-V1	Follicular	Follicular	Pills	Eligible	Ineligible - use of hormonal contraception or IUD	Ineligible - use of hormonal contraception or IUD	IgG1	46776150	NA	IgG1	In	NA	25.47926978702879	Menstrual cup	Luminex (or other bead-based)	Published	Days since LMP - their phase
Makinde-2018	CAS022	V1	Ptid-CAS022_Visit-V1	Follicular	Follicular	None	Eligible	Eligible	Eligible	IgG1	50619590	NA	IgG1	In	NA	25.59319248640999	Menstrual cup	Luminex (or other bead-based)	Published	Days since LMP - their phase
Makinde-2018	CAS023	V1	Ptid-CAS023_Visit-V1	Follicular	Follicular	None	Eligible	Eligible	Eligible	IgG1	29983060	NA	IgG1	In	NA	24.837644293045784	Menstrual cup	Luminex (or other bead-based)	Published	Days since LMP - their phase
Makinde-2018	CAS025	V1	Ptid-CAS025_Visit-V1	Follicular	Follicular	None	Eligible	Eligible	Eligible	IgG1	30433250	NA	IgG1	In	NA	24.859145073269932	Menstrual cup	Luminex (or other bead-based)	Published	Days since LMP - their phase
Makinde-2018	CAS026	V1	Ptid-CAS026_Visit-V1	Follicular	Follicular	None	Eligible	Eligible	Eligible	IgG1	36591050	NA	IgG1	In	NA	25.124987479398193	Menstrual cup	Luminex (or other bead-based)	Published	Days since LMP - their phase
Makinde-2018	CAS027	V1	Ptid-CAS027_Visit-V1	Follicular	Follicular	None	Eligible	Eligible	Eligible	IgG1	65282420	NA	IgG1	In	NA	25.96019120279066	Menstrual cup	Luminex (or other bead-based)	Published	Days since LMP - their phase
Makinde-2018	CAS028	V1	Ptid-CAS028_Visit-V1	Follicular	Follicular	Pills	Eligible	Ineligible - use of hormonal contraception or IUD	Ineligible - use of hormonal contraception or IUD	IgG1	105201840	NA	IgG1	In	NA	26.64858469695783	Menstrual cup	Luminex (or other bead-based)	Published	Days since LMP - their phase
Makinde-2018	CAS030	V1	Ptid-CAS030_Visit-V1	Follicular	Follicular	Transdermal	Eligible	Ineligible - use of hormonal contraception or IUD	Ineligible - use of hormonal contraception or IUD	IgG1	119507900	NA	IgG1	In	NA	26.832530748971106	Menstrual cup	Luminex (or other bead-based)	Published	Days since LMP - their phase
Makinde-2018	CAS031	V1	Ptid-CAS031_Visit-V1	Follicular	Follicular	None	Eligible	Eligible	Eligible	IgG1	37273350	NA	IgG1	In	NA	25.15164115355446	Menstrual cup	Luminex (or other bead-based)	Published	Days since LMP - their phase
Makinde-2018	CAS020	V2	Ptid-CAS020_Visit-V2	Periovulatory	Periovulatory	Pills	Eligible	Ineligible - use of hormonal contraception or IUD	Ineligible - use of hormonal contraception or IUD	IgG1	4210090	NA	IgG1	In	NA	22.00541964374787	Menstrual cup	Luminex (or other bead-based)	Published	Days since LMP - their phase
Makinde-2018	CAS021	V2	Ptid-CAS021_Visit-V2	Periovulatory	Periovulatory	Pills	Eligible	Ineligible - use of hormonal contraception or IUD	Ineligible - use of hormonal contraception or IUD	IgG1	9407080	NA	IgG1	In	NA	23.165315542727768	Menstrual cup	Luminex (or other bead-based)	Published	Days since LMP - their phase
Makinde-2018	CAS022	V2	Ptid-CAS022_Visit-V2	Periovulatory	Periovulatory	None	Eligible	Ineligible - days since LMP outside of allowed windows	Ineligible - days since LMP outside of allowed windows	IgG1	7412050	NA	IgG1	In	NA	22.821441182814116	Menstrual cup	Luminex (or other bead-based)	Published	Days since LMP - their phase
Makinde-2018	CAS023	V2	Ptid-CAS023_Visit-V2	Periovulatory	Periovulatory	None	Eligible	Ineligible - days since LMP outside of allowed windows	Ineligible - days since LMP outside of allowed windows	IgG1	16477320	NA	IgG1	In	NA	23.973978274625562	Menstrual cup	Luminex (or other bead-based)	Published	Days since LMP - their phase
Makinde-2018	CAS024	V2	Ptid-CAS024_Visit-V2	Periovulatory	Periovulatory	None	Eligible	Ineligible - days since LMP outside of allowed windows	Ineligible - days since LMP outside of allowed windows	IgG1	9659840	NA	IgG1	In	NA	23.20356786261729	Menstrual cup	Luminex (or other bead-based)	Published	Days since LMP - their phase
Makinde-2018	CAS026	V2	Ptid-CAS026_Visit-V2	Periovulatory	Periovulatory	None	Eligible	Ineligible - days since LMP outside of allowed windows	Ineligible - days since LMP outside of allowed windows	IgG1	9224790	NA	IgG1	In	NA	23.137084638285064	Menstrual cup	Luminex (or other bead-based)	Published	Days since LMP - their phase
Makinde-2018	CAS027	V2	Ptid-CAS027_Visit-V2	Periovulatory	Periovulatory	None	Eligible	Ineligible - days since LMP outside of allowed windows	Ineligible - days since LMP outside of allowed windows	IgG1	42247410	NA	IgG1	In	NA	25.332359563128488	Menstrual cup	Luminex (or other bead-based)	Published	Days since LMP - their phase
Makinde-2018	CAS028	V2	Ptid-CAS028_Visit-V2	Periovulatory	Periovulatory	Pills	Eligible	Ineligible - use of hormonal contraception or IUD	Ineligible - use of hormonal contraception or IUD	IgG1	512353940	NA	IgG1	In	NA	28.932565544067284	Menstrual cup	Luminex (or other bead-based)	Published	Days since LMP - their phase
Makinde-2018	CAS030	V2	Ptid-CAS030_Visit-V2	Periovulatory	Periovulatory	Transdermal	Eligible	Ineligible - use of hormonal contraception or IUD	Ineligible - use of hormonal contraception or IUD	IgG1	21035160	NA	IgG1	In	NA	24.326299455949265	Menstrual cup	Luminex (or other bead-based)	Published	Days since LMP - their phase
Makinde-2018	CAS031	V2	Ptid-CAS031_Visit-V2	Periovulatory	Periovulatory	None	Eligible	Ineligible - days since LMP outside of allowed windows	Ineligible - days since LMP outside of allowed windows	IgG1	1506220	NA	IgG1	In	NA	20.522501076205533	Menstrual cup	Luminex (or other bead-based)	Published	Days since LMP - their phase
Makinde-2018	CAS020	V3	Ptid-CAS020_Visit-V3	Luteal	Luteal	Pills	Eligible	Ineligible - use of hormonal contraception or IUD	Ineligible - use of hormonal contraception or IUD	IgG1	10311550	NA	IgG1	In	NA	23.297757874632143	Menstrual cup	Luminex (or other bead-based)	Published	Days since LMP - their phase
Makinde-2018	CAS021	V3	Ptid-CAS021_Visit-V3	Luteal	Luteal	Pills	Eligible	Ineligible - use of hormonal contraception or IUD	Ineligible - use of hormonal contraception or IUD	IgG1	5433070	NA	IgG1	In	NA	22.37333620422266	Menstrual cup	Luminex (or other bead-based)	Published	Days since LMP - their phase
Makinde-2018	CAS022	V3	Ptid-CAS022_Visit-V3	Luteal	Luteal	None	Eligible	Eligible	Eligible	IgG1	13821910	NA	IgG1	In	NA	23.72045365454912	Menstrual cup	Luminex (or other bead-based)	Published	Days since LMP - their phase
Makinde-2018	CAS023	V3	Ptid-CAS023_Visit-V3	Luteal	Luteal	None	Eligible	Eligible	Eligible	IgG1	21700950	NA	IgG1	In	NA	24.371254864959123	Menstrual cup	Luminex (or other bead-based)	Published	Days since LMP - their phase
Makinde-2018	CAS024	V3	Ptid-CAS024_Visit-V3	Luteal	Luteal	None	Eligible	Eligible	Eligible	IgG1	1052460	NA	IgG1	In	NA	20.00533397230872	Menstrual cup	Luminex (or other bead-based)	Published	Days since LMP - their phase
Makinde-2018	CAS025	V3	Ptid-CAS025_Visit-V3	Luteal	Luteal	None	Eligible	Eligible	Eligible	IgG1	35384080	NA	IgG1	In	NA	25.07659707335909	Menstrual cup	Luminex (or other bead-based)	Published	Days since LMP - their phase
Makinde-2018	CAS026	V3	Ptid-CAS026_Visit-V3	Luteal	Luteal	None	Eligible	Eligible	Eligible	IgG1	5057270	NA	IgG1	In	NA	22.269927373152772	Menstrual cup	Luminex (or other bead-based)	Published	Days since LMP - their phase
Makinde-2018	CAS027	V3	Ptid-CAS027_Visit-V3	Luteal	Luteal	None	Eligible	Eligible	Eligible	IgG1	28899400	NA	IgG1	In	NA	24.784536204480386	Menstrual cup	Luminex (or other bead-based)	Published	Days since LMP - their phase
Makinde-2018	CAS028	V3	Ptid-CAS028_Visit-V3	Luteal	Luteal	Pills	Eligible	Ineligible - use of hormonal contraception or IUD	Ineligible - use of hormonal contraception or IUD	IgG1	48946940	NA	IgG1	In	NA	25.544715334360898	Menstrual cup	Luminex (or other bead-based)	Published	Days since LMP - their phase
Makinde-2018	CAS030	V3	Ptid-CAS030_Visit-V3	Luteal	Luteal	Transdermal	Eligible	Ineligible - use of hormonal contraception or IUD	Ineligible - use of hormonal contraception or IUD	IgG1	44611750	NA	IgG1	In	NA	25.410920406512712	Menstrual cup	Luminex (or other bead-based)	Published	Days since LMP - their phase
Makinde-2018	CAS031	V3	Ptid-CAS031_Visit-V3	Luteal	Luteal	None	Eligible	Eligible	Eligible	IgG1	1892690	NA	IgG1	In	NA	20.852006703510753	Menstrual cup	Luminex (or other bead-based)	Published	Days since LMP - their phase
Makinde-2018	CAS020	V1	Ptid-CAS020_Visit-V1	Follicular	Follicular	Pills	Eligible	Ineligible - use of hormonal contraception or IUD	Ineligible - use of hormonal contraception or IUD	IgG2	38972965	NA	IgG2	In	NA	25.21597035779383	Menstrual cup	Luminex (or other bead-based)	Published	Days since LMP - their phase
Makinde-2018	CAS021	V1	Ptid-CAS021_Visit-V1	Follicular	Follicular	Pills	Eligible	Ineligible - use of hormonal contraception or IUD	Ineligible - use of hormonal contraception or IUD	IgG2	150179140	NA	IgG2	In	NA	27.16210919439756	Menstrual cup	Luminex (or other bead-based)	Published	Days since LMP - their phase
Makinde-2018	CAS022	V1	Ptid-CAS022_Visit-V1	Follicular	Follicular	None	Eligible	Eligible	Eligible	IgG2	214442310	NA	IgG2	In	NA	27.676014340291367	Menstrual cup	Luminex (or other bead-based)	Published	Days since LMP - their phase
Makinde-2018	CAS023	V1	Ptid-CAS023_Visit-V1	Follicular	Follicular	None	Eligible	Eligible	Eligible	IgG2	85093800	NA	IgG2	In	NA	26.34255068407689	Menstrual cup	Luminex (or other bead-based)	Published	Days since LMP - their phase
Makinde-2018	CAS025	V1	Ptid-CAS025_Visit-V1	Follicular	Follicular	None	Eligible	Eligible	Eligible	IgG2	39021774.99999999	NA	IgG2	In	NA	25.21777606813118	Menstrual cup	Luminex (or other bead-based)	Published	Days since LMP - their phase
Makinde-2018	CAS026	V1	Ptid-CAS026_Visit-V1	Follicular	Follicular	None	Eligible	Eligible	Eligible	IgG2	64582030	NA	IgG2	In	NA	25.944629453954143	Menstrual cup	Luminex (or other bead-based)	Published	Days since LMP - their phase
Makinde-2018	CAS027	V1	Ptid-CAS027_Visit-V1	Follicular	Follicular	None	Eligible	Eligible	Eligible	IgG2	195173755	NA	IgG2	In	NA	27.54018382594956	Menstrual cup	Luminex (or other bead-based)	Published	Days since LMP - their phase
Makinde-2018	CAS028	V1	Ptid-CAS028_Visit-V1	Follicular	Follicular	Pills	Eligible	Ineligible - use of hormonal contraception or IUD	Ineligible - use of hormonal contraception or IUD	IgG2	80076730	NA	IgG2	In	NA	26.254879725934067	Menstrual cup	Luminex (or other bead-based)	Published	Days since LMP - their phase
Makinde-2018	CAS030	V1	Ptid-CAS030_Visit-V1	Follicular	Follicular	Transdermal	Eligible	Ineligible - use of hormonal contraception or IUD	Ineligible - use of hormonal contraception or IUD	IgG2	69317880	NA	IgG2	In	NA	26.0467241963747	Menstrual cup	Luminex (or other bead-based)	Published	Days since LMP - their phase
Makinde-2018	CAS031	V1	Ptid-CAS031_Visit-V1	Follicular	Follicular	None	Eligible	Eligible	Eligible	IgG2	43840740	NA	IgG2	In	NA	25.385768814364905	Menstrual cup	Luminex (or other bead-based)	Published	Days since LMP - their phase
Makinde-2018	CAS020	V2	Ptid-CAS020_Visit-V2	Periovulatory	Periovulatory	Pills	Eligible	Ineligible - use of hormonal contraception or IUD	Ineligible - use of hormonal contraception or IUD	IgG2	15354765	NA	IgG2	In	NA	23.87218309668625	Menstrual cup	Luminex (or other bead-based)	Published	Days since LMP - their phase
Makinde-2018	CAS021	V2	Ptid-CAS021_Visit-V2	Periovulatory	Periovulatory	Pills	Eligible	Ineligible - use of hormonal contraception or IUD	Ineligible - use of hormonal contraception or IUD	IgG2	40857895.00000001	NA	IgG2	In	NA	25.284111542504665	Menstrual cup	Luminex (or other bead-based)	Published	Days since LMP - their phase
Makinde-2018	CAS022	V2	Ptid-CAS022_Visit-V2	Periovulatory	Periovulatory	None	Eligible	Ineligible - days since LMP outside of allowed windows	Ineligible - days since LMP outside of allowed windows	IgG2	14849060	NA	IgG2	In	NA	23.823868270236794	Menstrual cup	Luminex (or other bead-based)	Published	Days since LMP - their phase
Makinde-2018	CAS023	V2	Ptid-CAS023_Visit-V2	Periovulatory	Periovulatory	None	Eligible	Ineligible - days since LMP outside of allowed windows	Ineligible - days since LMP outside of allowed windows	IgG2	79884445	NA	IgG2	In	NA	26.251411274923324	Menstrual cup	Luminex (or other bead-based)	Published	Days since LMP - their phase
Makinde-2018	CAS024	V2	Ptid-CAS024_Visit-V2	Periovulatory	Periovulatory	None	Eligible	Ineligible - days since LMP outside of allowed windows	Ineligible - days since LMP outside of allowed windows	IgG2	42104825	NA	IgG2	In	NA	25.327482232531928	Menstrual cup	Luminex (or other bead-based)	Published	Days since LMP - their phase
Makinde-2018	CAS026	V2	Ptid-CAS026_Visit-V2	Periovulatory	Periovulatory	None	Eligible	Ineligible - days since LMP outside of allowed windows	Ineligible - days since LMP outside of allowed windows	IgG2	29137855	NA	IgG2	In	NA	24.79639134069548	Menstrual cup	Luminex (or other bead-based)	Published	Days since LMP - their phase
Makinde-2018	CAS027	V2	Ptid-CAS027_Visit-V2	Periovulatory	Periovulatory	None	Eligible	Ineligible - days since LMP outside of allowed windows	Ineligible - days since LMP outside of allowed windows	IgG2	69522765	NA	IgG2	In	NA	26.0509821251392	Menstrual cup	Luminex (or other bead-based)	Published	Days since LMP - their phase
Makinde-2018	CAS028	V2	Ptid-CAS028_Visit-V2	Periovulatory	Periovulatory	Pills	Eligible	Ineligible - use of hormonal contraception or IUD	Ineligible - use of hormonal contraception or IUD	IgG2	79268555	NA	IgG2	In	NA	26.24024534171219	Menstrual cup	Luminex (or other bead-based)	Published	Days since LMP - their phase
Makinde-2018	CAS030	V2	Ptid-CAS030_Visit-V2	Periovulatory	Periovulatory	Transdermal	Eligible	Ineligible - use of hormonal contraception or IUD	Ineligible - use of hormonal contraception or IUD	IgG2	19438820	NA	IgG2	In	NA	24.212437309502082	Menstrual cup	Luminex (or other bead-based)	Published	Days since LMP - their phase
Makinde-2018	CAS031	V2	Ptid-CAS031_Visit-V2	Periovulatory	Periovulatory	None	Eligible	Ineligible - days since LMP outside of allowed windows	Ineligible - days since LMP outside of allowed windows	IgG2	19742130	NA	IgG2	In	NA	24.234774316349295	Menstrual cup	Luminex (or other bead-based)	Published	Days since LMP - their phase
Makinde-2018	CAS020	V3	Ptid-CAS020_Visit-V3	Luteal	Luteal	Pills	Eligible	Ineligible - use of hormonal contraception or IUD	Ineligible - use of hormonal contraception or IUD	IgG2	45963515	NA	IgG2	In	NA	25.45398579464034	Menstrual cup	Luminex (or other bead-based)	Published	Days since LMP - their phase
Makinde-2018	CAS021	V3	Ptid-CAS021_Visit-V3	Luteal	Luteal	Pills	Eligible	Ineligible - use of hormonal contraception or IUD	Ineligible - use of hormonal contraception or IUD	IgG2	32612440	NA	IgG2	In	NA	24.95891904900261	Menstrual cup	Luminex (or other bead-based)	Published	Days since LMP - their phase
Makinde-2018	CAS022	V3	Ptid-CAS022_Visit-V3	Luteal	Luteal	None	Eligible	Eligible	Eligible	IgG2	16850820	NA	IgG2	In	NA	24.006315462215053	Menstrual cup	Luminex (or other bead-based)	Published	Days since LMP - their phase
Makinde-2018	CAS023	V3	Ptid-CAS023_Visit-V3	Luteal	Luteal	None	Eligible	Eligible	Eligible	IgG2	46246145.00000001	NA	IgG2	In	NA	25.46282977424744	Menstrual cup	Luminex (or other bead-based)	Published	Days since LMP - their phase
Makinde-2018	CAS024	V3	Ptid-CAS024_Visit-V3	Luteal	Luteal	None	Eligible	Eligible	Eligible	IgG2	95566330	NA	IgG2	In	NA	26.50999908055451	Menstrual cup	Luminex (or other bead-based)	Published	Days since LMP - their phase
Makinde-2018	CAS025	V3	Ptid-CAS025_Visit-V3	Luteal	Luteal	None	Eligible	Eligible	Eligible	IgG2	27794020	NA	IgG2	In	NA	24.728271178657454	Menstrual cup	Luminex (or other bead-based)	Published	Days since LMP - their phase
Makinde-2018	CAS026	V3	Ptid-CAS026_Visit-V3	Luteal	Luteal	None	Eligible	Eligible	Eligible	IgG2	37394080	NA	IgG2	In	NA	25.156306553825353	Menstrual cup	Luminex (or other bead-based)	Published	Days since LMP - their phase
Makinde-2018	CAS027	V3	Ptid-CAS027_Visit-V3	Luteal	Luteal	None	Eligible	Eligible	Eligible	IgG2	53765069.99999999	NA	IgG2	In	NA	25.680165853648386	Menstrual cup	Luminex (or other bead-based)	Published	Days since LMP - their phase
Makinde-2018	CAS028	V3	Ptid-CAS028_Visit-V3	Luteal	Luteal	Pills	Eligible	Ineligible - use of hormonal contraception or IUD	Ineligible - use of hormonal contraception or IUD	IgG2	113295180	NA	IgG2	In	NA	26.75551124392886	Menstrual cup	Luminex (or other bead-based)	Published	Days since LMP - their phase
Makinde-2018	CAS030	V3	Ptid-CAS030_Visit-V3	Luteal	Luteal	Transdermal	Eligible	Ineligible - use of hormonal contraception or IUD	Ineligible - use of hormonal contraception or IUD	IgG2	24070745.000000004	NA	IgG2	In	NA	24.520777458752338	Menstrual cup	Luminex (or other bead-based)	Published	Days since LMP - their phase
Makinde-2018	CAS031	V3	Ptid-CAS031_Visit-V3	Luteal	Luteal	None	Eligible	Eligible	Eligible	IgG2	29409170	NA	IgG2	In	NA	24.809762732565005	Menstrual cup	Luminex (or other bead-based)	Published	Days since LMP - their phase
Makinde-2018	CAS020	V1	Ptid-CAS020_Visit-V1	Follicular	Follicular	Pills	Eligible	Ineligible - use of hormonal contraception or IUD	Ineligible - use of hormonal contraception or IUD	IgG3	477020	NA	IgG3	In	NA	18.8636902297576	Menstrual cup	Luminex (or other bead-based)	Published	Days since LMP - their phase
Makinde-2018	CAS021	V1	Ptid-CAS021_Visit-V1	Follicular	Follicular	Pills	Eligible	Ineligible - use of hormonal contraception or IUD	Ineligible - use of hormonal contraception or IUD	IgG3	4263410	NA	IgG3	In	NA	22.02357637117169	Menstrual cup	Luminex (or other bead-based)	Published	Days since LMP - their phase
Makinde-2018	CAS022	V1	Ptid-CAS022_Visit-V1	Follicular	Follicular	None	Eligible	Eligible	Eligible	IgG3	2064679.9999999998	NA	IgG3	In	NA	20.97748676831164	Menstrual cup	Luminex (or other bead-based)	Published	Days since LMP - their phase
Makinde-2018	CAS023	V1	Ptid-CAS023_Visit-V1	Follicular	Follicular	None	Eligible	Eligible	Eligible	IgG3	1750680	NA	IgG3	In	NA	20.739483972568372	Menstrual cup	Luminex (or other bead-based)	Published	Days since LMP - their phase
Makinde-2018	CAS025	V1	Ptid-CAS025_Visit-V1	Follicular	Follicular	None	Eligible	Eligible	Eligible	IgG3	1154510	NA	IgG3	In	NA	20.13884923865788	Menstrual cup	Luminex (or other bead-based)	Published	Days since LMP - their phase
Makinde-2018	CAS026	V1	Ptid-CAS026_Visit-V1	Follicular	Follicular	None	Eligible	Eligible	Eligible	IgG3	828240	NA	IgG3	In	NA	19.659689354044033	Menstrual cup	Luminex (or other bead-based)	Published	Days since LMP - their phase
Makinde-2018	CAS027	V1	Ptid-CAS027_Visit-V1	Follicular	Follicular	None	Eligible	Eligible	Eligible	IgG3	3790930	NA	IgG3	In	NA	21.854120386533012	Menstrual cup	Luminex (or other bead-based)	Published	Days since LMP - their phase
Makinde-2018	CAS028	V1	Ptid-CAS028_Visit-V1	Follicular	Follicular	Pills	Eligible	Ineligible - use of hormonal contraception or IUD	Ineligible - use of hormonal contraception or IUD	IgG3	10973000	NA	IgG3	In	NA	23.387454674312085	Menstrual cup	Luminex (or other bead-based)	Published	Days since LMP - their phase
Makinde-2018	CAS030	V1	Ptid-CAS030_Visit-V1	Follicular	Follicular	Transdermal	Eligible	Ineligible - use of hormonal contraception or IUD	Ineligible - use of hormonal contraception or IUD	IgG3	534120	NA	IgG3	In	NA	19.02680438106079	Menstrual cup	Luminex (or other bead-based)	Published	Days since LMP - their phase
Makinde-2018	CAS031	V1	Ptid-CAS031_Visit-V1	Follicular	Follicular	None	Eligible	Eligible	Eligible	IgG3	218260	NA	IgG3	In	NA	17.73568822964275	Menstrual cup	Luminex (or other bead-based)	Published	Days since LMP - their phase
Makinde-2018	CAS020	V2	Ptid-CAS020_Visit-V2	Periovulatory	Periovulatory	Pills	Eligible	Ineligible - use of hormonal contraception or IUD	Ineligible - use of hormonal contraception or IUD	IgG3	85760	NA	IgG3	In	NA	16.388017285345136	Menstrual cup	Luminex (or other bead-based)	Published	Days since LMP - their phase
Makinde-2018	CAS021	V2	Ptid-CAS021_Visit-V2	Periovulatory	Periovulatory	Pills	Eligible	Ineligible - use of hormonal contraception or IUD	Ineligible - use of hormonal contraception or IUD	IgG3	121620	NA	IgG3	In	NA	16.892020969075418	Menstrual cup	Luminex (or other bead-based)	Published	Days since LMP - their phase
Makinde-2018	CAS022	V2	Ptid-CAS022_Visit-V2	Periovulatory	Periovulatory	None	Eligible	Ineligible - days since LMP outside of allowed windows	Ineligible - days since LMP outside of allowed windows	IgG3	102	NA	IgG3	In	NA	6.672425341971495	Menstrual cup	Luminex (or other bead-based)	Published	Days since LMP - their phase
Makinde-2018	CAS023	V2	Ptid-CAS023_Visit-V2	Periovulatory	Periovulatory	None	Eligible	Ineligible - days since LMP outside of allowed windows	Ineligible - days since LMP outside of allowed windows	IgG3	1112480	NA	IgG3	In	NA	20.08534796907945	Menstrual cup	Luminex (or other bead-based)	Published	Days since LMP - their phase
Makinde-2018	CAS024	V2	Ptid-CAS024_Visit-V2	Periovulatory	Periovulatory	None	Eligible	Ineligible - days since LMP outside of allowed windows	Ineligible - days since LMP outside of allowed windows	IgG3	546450	NA	IgG3	In	NA	19.059729970238664	Menstrual cup	Luminex (or other bead-based)	Published	Days since LMP - their phase
Makinde-2018	CAS026	V2	Ptid-CAS026_Visit-V2	Periovulatory	Periovulatory	None	Eligible	Ineligible - days since LMP outside of allowed windows	Ineligible - days since LMP outside of allowed windows	IgG3	162550	NA	IgG3	In	NA	17.310524030465082	Menstrual cup	Luminex (or other bead-based)	Published	Days since LMP - their phase
Makinde-2018	CAS027	V2	Ptid-CAS027_Visit-V2	Periovulatory	Periovulatory	None	Eligible	Ineligible - days since LMP outside of allowed windows	Ineligible - days since LMP outside of allowed windows	IgG3	2139110	NA	IgG3	In	NA	21.02857924181034	Menstrual cup	Luminex (or other bead-based)	Published	Days since LMP - their phase
Makinde-2018	CAS028	V2	Ptid-CAS028_Visit-V2	Periovulatory	Periovulatory	Pills	Eligible	Ineligible - use of hormonal contraception or IUD	Ineligible - use of hormonal contraception or IUD	IgG3	15500910	NA	IgG3	In	NA	23.88584957738525	Menstrual cup	Luminex (or other bead-based)	Published	Days since LMP - their phase
Makinde-2018	CAS030	V2	Ptid-CAS030_Visit-V2	Periovulatory	Periovulatory	Transdermal	Eligible	Ineligible - use of hormonal contraception or IUD	Ineligible - use of hormonal contraception or IUD	IgG3	45060	NA	IgG3	In	NA	15.45955969312279	Menstrual cup	Luminex (or other bead-based)	Published	Days since LMP - their phase
Makinde-2018	CAS031	V2	Ptid-CAS031_Visit-V2	Periovulatory	Periovulatory	None	Eligible	Ineligible - days since LMP outside of allowed windows	Ineligible - days since LMP outside of allowed windows	IgG3	32	NA	IgG3	In	NA	5	Menstrual cup	Luminex (or other bead-based)	Published	Days since LMP - their phase
Makinde-2018	CAS020	V3	Ptid-CAS020_Visit-V3	Luteal	Luteal	Pills	Eligible	Ineligible - use of hormonal contraception or IUD	Ineligible - use of hormonal contraception or IUD	IgG3	601570	NA	IgG3	In	NA	19.198373096754214	Menstrual cup	Luminex (or other bead-based)	Published	Days since LMP - their phase
Makinde-2018	CAS021	V3	Ptid-CAS021_Visit-V3	Luteal	Luteal	Pills	Eligible	Ineligible - use of hormonal contraception or IUD	Ineligible - use of hormonal contraception or IUD	IgG3	184970	NA	IgG3	In	NA	17.496931775660215	Menstrual cup	Luminex (or other bead-based)	Published	Days since LMP - their phase
Makinde-2018	CAS022	V3	Ptid-CAS022_Visit-V3	Luteal	Luteal	None	Eligible	Eligible	Eligible	IgG3	102	NA	IgG3	In	NA	6.672425341971495	Menstrual cup	Luminex (or other bead-based)	Published	Days since LMP - their phase
Makinde-2018	CAS023	V3	Ptid-CAS023_Visit-V3	Luteal	Luteal	None	Eligible	Eligible	Eligible	IgG3	1061350	NA	IgG3	In	NA	20.017469059693646	Menstrual cup	Luminex (or other bead-based)	Published	Days since LMP - their phase
Makinde-2018	CAS024	V3	Ptid-CAS024_Visit-V3	Luteal	Luteal	None	Eligible	Eligible	Eligible	IgG3	804500	NA	IgG3	In	NA	19.617732895385533	Menstrual cup	Luminex (or other bead-based)	Published	Days since LMP - their phase
Makinde-2018	CAS025	V3	Ptid-CAS025_Visit-V3	Luteal	Luteal	None	Eligible	Eligible	Eligible	IgG3	242130	NA	IgG3	In	NA	17.885422315317893	Menstrual cup	Luminex (or other bead-based)	Published	Days since LMP - their phase
Makinde-2018	CAS026	V3	Ptid-CAS026_Visit-V3	Luteal	Luteal	None	Eligible	Eligible	Eligible	IgG3	68050	NA	IgG3	In	NA	16.05430754127872	Menstrual cup	Luminex (or other bead-based)	Published	Days since LMP - their phase
Makinde-2018	CAS027	V3	Ptid-CAS027_Visit-V3	Luteal	Luteal	None	Eligible	Eligible	Eligible	IgG3	863330	NA	IgG3	In	NA	19.71955259625297	Menstrual cup	Luminex (or other bead-based)	Published	Days since LMP - their phase
Makinde-2018	CAS028	V3	Ptid-CAS028_Visit-V3	Luteal	Luteal	Pills	Eligible	Ineligible - use of hormonal contraception or IUD	Ineligible - use of hormonal contraception or IUD	IgG3	3655700	NA	IgG3	In	NA	21.801716251790534	Menstrual cup	Luminex (or other bead-based)	Published	Days since LMP - their phase
Makinde-2018	CAS030	V3	Ptid-CAS030_Visit-V3	Luteal	Luteal	Transdermal	Eligible	Ineligible - use of hormonal contraception or IUD	Ineligible - use of hormonal contraception or IUD	IgG3	104190	NA	IgG3	In	NA	16.66885729099061	Menstrual cup	Luminex (or other bead-based)	Published	Days since LMP - their phase
Makinde-2018	CAS031	V3	Ptid-CAS031_Visit-V3	Luteal	Luteal	None	Eligible	Eligible	Eligible	IgG3	21740	NA	IgG3	In	NA	14.408064319914672	Menstrual cup	Luminex (or other bead-based)	Published	Days since LMP - their phase
Makinde-2018	CAS020	V1	Ptid-CAS020_Visit-V1	Follicular	Follicular	Pills	Eligible	Ineligible - use of hormonal contraception or IUD	Ineligible - use of hormonal contraception or IUD	IgG4	383600	NA	IgG4	In	NA	18.549243194792854	Menstrual cup	Luminex (or other bead-based)	Published	Days since LMP - their phase
Makinde-2018	CAS021	V1	Ptid-CAS021_Visit-V1	Follicular	Follicular	Pills	Eligible	Ineligible - use of hormonal contraception or IUD	Ineligible - use of hormonal contraception or IUD	IgG4	22	NA	IgG4	Below	NA	4.459431618637297	Menstrual cup	Luminex (or other bead-based)	Published	Days since LMP - their phase
Makinde-2018	CAS022	V1	Ptid-CAS022_Visit-V1	Follicular	Follicular	None	Eligible	Eligible	Eligible	IgG4	2852990	NA	IgG4	In	NA	21.444043259469993	Menstrual cup	Luminex (or other bead-based)	Published	Days since LMP - their phase
Makinde-2018	CAS023	V1	Ptid-CAS023_Visit-V1	Follicular	Follicular	None	Eligible	Eligible	Eligible	IgG4	1742120	NA	IgG4	In	NA	20.732412571815637	Menstrual cup	Luminex (or other bead-based)	Published	Days since LMP - their phase
Makinde-2018	CAS025	V1	Ptid-CAS025_Visit-V1	Follicular	Follicular	None	Eligible	Eligible	Eligible	IgG4	760760	NA	IgG4	In	NA	19.53708186716694	Menstrual cup	Luminex (or other bead-based)	Published	Days since LMP - their phase
Makinde-2018	CAS026	V1	Ptid-CAS026_Visit-V1	Follicular	Follicular	None	Eligible	Eligible	Eligible	IgG4	1630340	NA	IgG4	In	NA	20.636741432653455	Menstrual cup	Luminex (or other bead-based)	Published	Days since LMP - their phase
Makinde-2018	CAS027	V1	Ptid-CAS027_Visit-V1	Follicular	Follicular	None	Eligible	Eligible	Eligible	IgG4	2630680	NA	IgG4	In	NA	21.327004336835724	Menstrual cup	Luminex (or other bead-based)	Published	Days since LMP - their phase
Makinde-2018	CAS028	V1	Ptid-CAS028_Visit-V1	Follicular	Follicular	Pills	Eligible	Ineligible - use of hormonal contraception or IUD	Ineligible - use of hormonal contraception or IUD	IgG4	1240280	NA	IgG4	In	NA	20.242234423009336	Menstrual cup	Luminex (or other bead-based)	Published	Days since LMP - their phase
Makinde-2018	CAS030	V1	Ptid-CAS030_Visit-V1	Follicular	Follicular	Transdermal	Eligible	Ineligible - use of hormonal contraception or IUD	Ineligible - use of hormonal contraception or IUD	IgG4	479030	NA	IgG4	In	NA	18.86975648425199	Menstrual cup	Luminex (or other bead-based)	Published	Days since LMP - their phase
Makinde-2018	CAS031	V1	Ptid-CAS031_Visit-V1	Follicular	Follicular	None	Eligible	Eligible	Eligible	IgG4	790250	NA	IgG4	In	NA	19.591949604566587	Menstrual cup	Luminex (or other bead-based)	Published	Days since LMP - their phase
Makinde-2018	CAS020	V2	Ptid-CAS020_Visit-V2	Periovulatory	Periovulatory	Pills	Eligible	Ineligible - use of hormonal contraception or IUD	Ineligible - use of hormonal contraception or IUD	IgG4	107130	NA	IgG4	In	NA	16.709003014194582	Menstrual cup	Luminex (or other bead-based)	Published	Days since LMP - their phase
Makinde-2018	CAS021	V2	Ptid-CAS021_Visit-V2	Periovulatory	Periovulatory	Pills	Eligible	Ineligible - use of hormonal contraception or IUD	Ineligible - use of hormonal contraception or IUD	IgG4	22	NA	IgG4	Below	NA	4.459431618637297	Menstrual cup	Luminex (or other bead-based)	Published	Days since LMP - their phase
Makinde-2018	CAS022	V2	Ptid-CAS022_Visit-V2	Periovulatory	Periovulatory	None	Eligible	Ineligible - days since LMP outside of allowed windows	Ineligible - days since LMP outside of allowed windows	IgG4	23210	NA	IgG4	In	NA	14.502458902231846	Menstrual cup	Luminex (or other bead-based)	Published	Days since LMP - their phase
Makinde-2018	CAS023	V2	Ptid-CAS023_Visit-V2	Periovulatory	Periovulatory	None	Eligible	Ineligible - days since LMP outside of allowed windows	Ineligible - days since LMP outside of allowed windows	IgG4	1755620	NA	IgG4	In	NA	20.743549179890955	Menstrual cup	Luminex (or other bead-based)	Published	Days since LMP - their phase
Makinde-2018	CAS024	V2	Ptid-CAS024_Visit-V2	Periovulatory	Periovulatory	None	Eligible	Ineligible - days since LMP outside of allowed windows	Ineligible - days since LMP outside of allowed windows	IgG4	88630	NA	IgG4	In	NA	16.435507492837896	Menstrual cup	Luminex (or other bead-based)	Published	Days since LMP - their phase
Makinde-2018	CAS026	V2	Ptid-CAS026_Visit-V2	Periovulatory	Periovulatory	None	Eligible	Ineligible - days since LMP outside of allowed windows	Ineligible - days since LMP outside of allowed windows	IgG4	301630	NA	IgG4	In	NA	18.20242040005535	Menstrual cup	Luminex (or other bead-based)	Published	Days since LMP - their phase
Makinde-2018	CAS027	V2	Ptid-CAS027_Visit-V2	Periovulatory	Periovulatory	None	Eligible	Ineligible - days since LMP outside of allowed windows	Ineligible - days since LMP outside of allowed windows	IgG4	1240560	NA	IgG4	In	NA	20.242560082554622	Menstrual cup	Luminex (or other bead-based)	Published	Days since LMP - their phase
Makinde-2018	CAS028	V2	Ptid-CAS028_Visit-V2	Periovulatory	Periovulatory	Pills	Eligible	Ineligible - use of hormonal contraception or IUD	Ineligible - use of hormonal contraception or IUD	IgG4	1204970	NA	IgG4	In	NA	20.200565797613436	Menstrual cup	Luminex (or other bead-based)	Published	Days since LMP - their phase
Makinde-2018	CAS030	V2	Ptid-CAS030_Visit-V2	Periovulatory	Periovulatory	Transdermal	Eligible	Ineligible - use of hormonal contraception or IUD	Ineligible - use of hormonal contraception or IUD	IgG4	101270	NA	IgG4	In	NA	16.627847331090123	Menstrual cup	Luminex (or other bead-based)	Published	Days since LMP - their phase
Makinde-2018	CAS031	V2	Ptid-CAS031_Visit-V2	Periovulatory	Periovulatory	None	Eligible	Ineligible - days since LMP outside of allowed windows	Ineligible - days since LMP outside of allowed windows	IgG4	104690	NA	IgG4	In	NA	16.675764116902105	Menstrual cup	Luminex (or other bead-based)	Published	Days since LMP - their phase
Makinde-2018	CAS020	V3	Ptid-CAS020_Visit-V3	Luteal	Luteal	Pills	Eligible	Ineligible - use of hormonal contraception or IUD	Ineligible - use of hormonal contraception or IUD	IgG4	532900	NA	IgG4	In	NA	19.02350530753476	Menstrual cup	Luminex (or other bead-based)	Published	Days since LMP - their phase
Makinde-2018	CAS021	V3	Ptid-CAS021_Visit-V3	Luteal	Luteal	Pills	Eligible	Ineligible - use of hormonal contraception or IUD	Ineligible - use of hormonal contraception or IUD	IgG4	22	NA	IgG4	Below	NA	4.459431618637297	Menstrual cup	Luminex (or other bead-based)	Published	Days since LMP - their phase
Makinde-2018	CAS022	V3	Ptid-CAS022_Visit-V3	Luteal	Luteal	None	Eligible	Eligible	Eligible	IgG4	125890	NA	IgG4	In	NA	16.941804162391342	Menstrual cup	Luminex (or other bead-based)	Published	Days since LMP - their phase
Makinde-2018	CAS023	V3	Ptid-CAS023_Visit-V3	Luteal	Luteal	None	Eligible	Eligible	Eligible	IgG4	1520500	NA	IgG4	In	NA	20.536114385692883	Menstrual cup	Luminex (or other bead-based)	Published	Days since LMP - their phase
Makinde-2018	CAS024	V3	Ptid-CAS024_Visit-V3	Luteal	Luteal	None	Eligible	Eligible	Eligible	IgG4	166370	NA	IgG4	In	NA	17.34403578319698	Menstrual cup	Luminex (or other bead-based)	Published	Days since LMP - their phase
Makinde-2018	CAS025	V3	Ptid-CAS025_Visit-V3	Luteal	Luteal	None	Eligible	Eligible	Eligible	IgG4	182530	NA	IgG4	In	NA	17.47777407428857	Menstrual cup	Luminex (or other bead-based)	Published	Days since LMP - their phase
Makinde-2018	CAS026	V3	Ptid-CAS026_Visit-V3	Luteal	Luteal	None	Eligible	Eligible	Eligible	IgG4	206050	NA	IgG4	In	NA	17.652634938055225	Menstrual cup	Luminex (or other bead-based)	Published	Days since LMP - their phase
Makinde-2018	CAS027	V3	Ptid-CAS027_Visit-V3	Luteal	Luteal	None	Eligible	Eligible	Eligible	IgG4	548140	NA	IgG4	In	NA	19.064184892276074	Menstrual cup	Luminex (or other bead-based)	Published	Days since LMP - their phase
Makinde-2018	CAS028	V3	Ptid-CAS028_Visit-V3	Luteal	Luteal	Pills	Eligible	Ineligible - use of hormonal contraception or IUD	Ineligible - use of hormonal contraception or IUD	IgG4	2366060	NA	IgG4	In	NA	21.17405522821105	Menstrual cup	Luminex (or other bead-based)	Published	Days since LMP - their phase
Makinde-2018	CAS030	V3	Ptid-CAS030_Visit-V3	Luteal	Luteal	Transdermal	Eligible	Ineligible - use of hormonal contraception or IUD	Ineligible - use of hormonal contraception or IUD	IgG4	137870	NA	IgG4	In	NA	17.072949040354974	Menstrual cup	Luminex (or other bead-based)	Published	Days since LMP - their phase
Makinde-2018	CAS031	V3	Ptid-CAS031_Visit-V3	Luteal	Luteal	None	Eligible	Eligible	Eligible	IgG4	183070	NA	IgG4	In	NA	17.482035867989936	Menstrual cup	Luminex (or other bead-based)	Published	Days since LMP - their phase
Makinde-2018	CAS020	V1	Ptid-CAS020_Visit-V1	Follicular	Follicular	Pills	Eligible	Ineligible - use of hormonal contraception or IUD	Ineligible - use of hormonal contraception or IUD	IgGA	8154900.000000001	NA	IgA	In	NA	22.95923575522655	Menstrual cup	Luminex (or other bead-based)	Published	Days since LMP - their phase
Makinde-2018	CAS021	V1	Ptid-CAS021_Visit-V1	Follicular	Follicular	Pills	Eligible	Ineligible - use of hormonal contraception or IUD	Ineligible - use of hormonal contraception or IUD	IgGA	21304274.999999996	NA	IgA	In	NA	24.344639620599683	Menstrual cup	Luminex (or other bead-based)	Published	Days since LMP - their phase
Makinde-2018	CAS022	V1	Ptid-CAS022_Visit-V1	Follicular	Follicular	None	Eligible	Eligible	Eligible	IgGA	45972795	NA	IgA	In	NA	25.454277044311443	Menstrual cup	Luminex (or other bead-based)	Published	Days since LMP - their phase
Makinde-2018	CAS023	V1	Ptid-CAS023_Visit-V1	Follicular	Follicular	None	Eligible	Eligible	Eligible	IgGA	17686370	NA	IgA	In	NA	24.0761346398607	Menstrual cup	Luminex (or other bead-based)	Published	Days since LMP - their phase
Makinde-2018	CAS025	V1	Ptid-CAS025_Visit-V1	Follicular	Follicular	None	Eligible	Eligible	Eligible	IgGA	73026450.00000001	NA	IgA	In	NA	26.12191576344252	Menstrual cup	Luminex (or other bead-based)	Published	Days since LMP - their phase
Makinde-2018	CAS026	V1	Ptid-CAS026_Visit-V1	Follicular	Follicular	None	Eligible	Eligible	Eligible	IgGA	75232075	NA	IgA	In	NA	26.16484454656046	Menstrual cup	Luminex (or other bead-based)	Published	Days since LMP - their phase
Makinde-2018	CAS027	V1	Ptid-CAS027_Visit-V1	Follicular	Follicular	None	Eligible	Eligible	Eligible	IgGA	113278980	NA	IgA	In	NA	26.75530493920548	Menstrual cup	Luminex (or other bead-based)	Published	Days since LMP - their phase
Makinde-2018	CAS028	V1	Ptid-CAS028_Visit-V1	Follicular	Follicular	Pills	Eligible	Ineligible - use of hormonal contraception or IUD	Ineligible - use of hormonal contraception or IUD	IgGA	81617070	NA	IgA	In	NA	26.28236758391875	Menstrual cup	Luminex (or other bead-based)	Published	Days since LMP - their phase
Makinde-2018	CAS030	V1	Ptid-CAS030_Visit-V1	Follicular	Follicular	Transdermal	Eligible	Ineligible - use of hormonal contraception or IUD	Ineligible - use of hormonal contraception or IUD	IgGA	29580730	NA	IgA	In	NA	24.81815432024502	Menstrual cup	Luminex (or other bead-based)	Published	Days since LMP - their phase
Makinde-2018	CAS031	V1	Ptid-CAS031_Visit-V1	Follicular	Follicular	None	Eligible	Eligible	Eligible	IgGA	25990640	NA	IgA	In	NA	24.631488823741464	Menstrual cup	Luminex (or other bead-based)	Published	Days since LMP - their phase
Makinde-2018	CAS020	V2	Ptid-CAS020_Visit-V2	Periovulatory	Periovulatory	Pills	Eligible	Ineligible - use of hormonal contraception or IUD	Ineligible - use of hormonal contraception or IUD	IgGA	3976310.0000000005	NA	IgA	In	NA	21.922998805607822	Menstrual cup	Luminex (or other bead-based)	Published	Days since LMP - their phase
Makinde-2018	CAS021	V2	Ptid-CAS021_Visit-V2	Periovulatory	Periovulatory	Pills	Eligible	Ineligible - use of hormonal contraception or IUD	Ineligible - use of hormonal contraception or IUD	IgGA	8920630.000000002	NA	IgA	In	NA	23.088714170252327	Menstrual cup	Luminex (or other bead-based)	Published	Days since LMP - their phase
Makinde-2018	CAS022	V2	Ptid-CAS022_Visit-V2	Periovulatory	Periovulatory	None	Eligible	Ineligible - days since LMP outside of allowed windows	Ineligible - days since LMP outside of allowed windows	IgGA	43733750	NA	IgA	In	NA	25.382243723457293	Menstrual cup	Luminex (or other bead-based)	Published	Days since LMP - their phase
Makinde-2018	CAS023	V2	Ptid-CAS023_Visit-V2	Periovulatory	Periovulatory	None	Eligible	Ineligible - days since LMP outside of allowed windows	Ineligible - days since LMP outside of allowed windows	IgGA	72764230.00000001	NA	IgA	In	NA	26.11672607777046	Menstrual cup	Luminex (or other bead-based)	Published	Days since LMP - their phase
Makinde-2018	CAS024	V2	Ptid-CAS024_Visit-V2	Periovulatory	Periovulatory	None	Eligible	Ineligible - days since LMP outside of allowed windows	Ineligible - days since LMP outside of allowed windows	IgGA	35341405.00000001	NA	IgA	In	NA	25.07485605968229	Menstrual cup	Luminex (or other bead-based)	Published	Days since LMP - their phase
Makinde-2018	CAS026	V2	Ptid-CAS026_Visit-V2	Periovulatory	Periovulatory	None	Eligible	Ineligible - days since LMP outside of allowed windows	Ineligible - days since LMP outside of allowed windows	IgGA	33331220	NA	IgA	In	NA	24.990370788612527	Menstrual cup	Luminex (or other bead-based)	Published	Days since LMP - their phase
Makinde-2018	CAS027	V2	Ptid-CAS027_Visit-V2	Periovulatory	Periovulatory	None	Eligible	Ineligible - days since LMP outside of allowed windows	Ineligible - days since LMP outside of allowed windows	IgGA	285892170	NA	IgA	In	NA	28.090895867151644	Menstrual cup	Luminex (or other bead-based)	Published	Days since LMP - their phase
Makinde-2018	CAS028	V2	Ptid-CAS028_Visit-V2	Periovulatory	Periovulatory	Pills	Eligible	Ineligible - use of hormonal contraception or IUD	Ineligible - use of hormonal contraception or IUD	IgGA	48949970	NA	IgA	In	NA	25.54480463985533	Menstrual cup	Luminex (or other bead-based)	Published	Days since LMP - their phase
Makinde-2018	CAS030	V2	Ptid-CAS030_Visit-V2	Periovulatory	Periovulatory	Transdermal	Eligible	Ineligible - use of hormonal contraception or IUD	Ineligible - use of hormonal contraception or IUD	IgGA	13895070	NA	IgA	In	NA	23.728069766716796	Menstrual cup	Luminex (or other bead-based)	Published	Days since LMP - their phase
Makinde-2018	CAS031	V2	Ptid-CAS031_Visit-V2	Periovulatory	Periovulatory	None	Eligible	Ineligible - days since LMP outside of allowed windows	Ineligible - days since LMP outside of allowed windows	IgGA	16386060.000000002	NA	IgA	In	NA	23.965965666801036	Menstrual cup	Luminex (or other bead-based)	Published	Days since LMP - their phase
Makinde-2018	CAS020	V3	Ptid-CAS020_Visit-V3	Luteal	Luteal	Pills	Eligible	Ineligible - use of hormonal contraception or IUD	Ineligible - use of hormonal contraception or IUD	IgGA	16842735	NA	IgA	In	NA	24.005623093028753	Menstrual cup	Luminex (or other bead-based)	Published	Days since LMP - their phase
Makinde-2018	CAS021	V3	Ptid-CAS021_Visit-V3	Luteal	Luteal	Pills	Eligible	Ineligible - use of hormonal contraception or IUD	Ineligible - use of hormonal contraception or IUD	IgGA	9237320	NA	IgA	In	NA	23.13904291625414	Menstrual cup	Luminex (or other bead-based)	Published	Days since LMP - their phase
Makinde-2018	CAS022	V3	Ptid-CAS022_Visit-V3	Luteal	Luteal	None	Eligible	Eligible	Eligible	IgGA	20574525	NA	IgA	In	NA	24.294355788027097	Menstrual cup	Luminex (or other bead-based)	Published	Days since LMP - their phase
Makinde-2018	CAS023	V3	Ptid-CAS023_Visit-V3	Luteal	Luteal	None	Eligible	Eligible	Eligible	IgGA	12185755.000000002	NA	IgA	In	NA	23.538692303948373	Menstrual cup	Luminex (or other bead-based)	Published	Days since LMP - their phase
Makinde-2018	CAS024	V3	Ptid-CAS024_Visit-V3	Luteal	Luteal	None	Eligible	Eligible	Eligible	IgGA	38319610	NA	IgA	In	NA	25.1915795422499	Menstrual cup	Luminex (or other bead-based)	Published	Days since LMP - their phase
Makinde-2018	CAS025	V3	Ptid-CAS025_Visit-V3	Luteal	Luteal	None	Eligible	Eligible	Eligible	IgGA	70064495	NA	IgA	In	NA	26.062180211674722	Menstrual cup	Luminex (or other bead-based)	Published	Days since LMP - their phase
Makinde-2018	CAS026	V3	Ptid-CAS026_Visit-V3	Luteal	Luteal	None	Eligible	Eligible	Eligible	IgGA	75609040	NA	IgA	In	NA	26.17205540108479	Menstrual cup	Luminex (or other bead-based)	Published	Days since LMP - their phase
Makinde-2018	CAS027	V3	Ptid-CAS027_Visit-V3	Luteal	Luteal	None	Eligible	Eligible	Eligible	IgGA	109494895	NA	IgA	In	NA	26.706288367465348	Menstrual cup	Luminex (or other bead-based)	Published	Days since LMP - their phase
Makinde-2018	CAS028	V3	Ptid-CAS028_Visit-V3	Luteal	Luteal	Pills	Eligible	Ineligible - use of hormonal contraception or IUD	Ineligible - use of hormonal contraception or IUD	IgGA	205171370.00000003	NA	IgA	In	NA	27.612254187701122	Menstrual cup	Luminex (or other bead-based)	Published	Days since LMP - their phase
Makinde-2018	CAS030	V3	Ptid-CAS030_Visit-V3	Luteal	Luteal	Transdermal	Eligible	Ineligible - use of hormonal contraception or IUD	Ineligible - use of hormonal contraception or IUD	IgGA	21508115	NA	IgA	In	NA	24.358377754787572	Menstrual cup	Luminex (or other bead-based)	Published	Days since LMP - their phase
Makinde-2018	CAS031	V3	Ptid-CAS031_Visit-V3	Luteal	Luteal	None	Eligible	Eligible	Eligible	IgGA	15800335.000000002	NA	IgA	In	NA	23.9134518110769	Menstrual cup	Luminex (or other bead-based)	Published	Days since LMP - their phase
Makinde-2018	CAS020	V1	Ptid-CAS020_Visit-V1	Follicular	Follicular	Pills	Eligible	Ineligible - use of hormonal contraception or IUD	Ineligible - use of hormonal contraception or IUD	IgGM	485520	NA	IgM	In	NA	18.8891712001668	Menstrual cup	Luminex (or other bead-based)	Published	Days since LMP - their phase
Makinde-2018	CAS021	V1	Ptid-CAS021_Visit-V1	Follicular	Follicular	Pills	Eligible	Ineligible - use of hormonal contraception or IUD	Ineligible - use of hormonal contraception or IUD	IgGM	26532780	NA	IgM	In	NA	24.66127250759172	Menstrual cup	Luminex (or other bead-based)	Published	Days since LMP - their phase
Makinde-2018	CAS022	V1	Ptid-CAS022_Visit-V1	Follicular	Follicular	None	Eligible	Eligible	Eligible	IgGM	7857690	NA	IgM	In	NA	22.905673821329902	Menstrual cup	Luminex (or other bead-based)	Published	Days since LMP - their phase
Makinde-2018	CAS023	V1	Ptid-CAS023_Visit-V1	Follicular	Follicular	None	Eligible	Eligible	Eligible	IgGM	1680910	NA	IgM	In	NA	20.680811050573055	Menstrual cup	Luminex (or other bead-based)	Published	Days since LMP - their phase
Makinde-2018	CAS025	V1	Ptid-CAS025_Visit-V1	Follicular	Follicular	None	Eligible	Eligible	Eligible	IgGM	4120439.9999999995	NA	IgM	In	NA	21.974366972733655	Menstrual cup	Luminex (or other bead-based)	Published	Days since LMP - their phase
Makinde-2018	CAS026	V1	Ptid-CAS026_Visit-V1	Follicular	Follicular	None	Eligible	Eligible	Eligible	IgGM	701010	NA	IgM	In	NA	19.41907549905432	Menstrual cup	Luminex (or other bead-based)	Published	Days since LMP - their phase
Makinde-2018	CAS027	V1	Ptid-CAS027_Visit-V1	Follicular	Follicular	None	Eligible	Eligible	Eligible	IgGM	12066340	NA	IgM	In	NA	23.524484803885102	Menstrual cup	Luminex (or other bead-based)	Published	Days since LMP - their phase
Makinde-2018	CAS028	V1	Ptid-CAS028_Visit-V1	Follicular	Follicular	Pills	Eligible	Ineligible - use of hormonal contraception or IUD	Ineligible - use of hormonal contraception or IUD	IgGM	91600030	NA	IgM	In	NA	26.448844735032054	Menstrual cup	Luminex (or other bead-based)	Published	Days since LMP - their phase
Makinde-2018	CAS030	V1	Ptid-CAS030_Visit-V1	Follicular	Follicular	Transdermal	Eligible	Ineligible - use of hormonal contraception or IUD	Ineligible - use of hormonal contraception or IUD	IgGM	1519060	NA	IgM	In	NA	20.53474742401797	Menstrual cup	Luminex (or other bead-based)	Published	Days since LMP - their phase
Makinde-2018	CAS031	V1	Ptid-CAS031_Visit-V1	Follicular	Follicular	None	Eligible	Eligible	Eligible	IgGM	1003220	NA	IgM	In	NA	19.936206584152924	Menstrual cup	Luminex (or other bead-based)	Published	Days since LMP - their phase
Makinde-2018	CAS020	V2	Ptid-CAS020_Visit-V2	Periovulatory	Periovulatory	Pills	Eligible	Ineligible - use of hormonal contraception or IUD	Ineligible - use of hormonal contraception or IUD	IgGM	234270	NA	IgM	In	NA	17.837812692733788	Menstrual cup	Luminex (or other bead-based)	Published	Days since LMP - their phase
Makinde-2018	CAS021	V2	Ptid-CAS021_Visit-V2	Periovulatory	Periovulatory	Pills	Eligible	Ineligible - use of hormonal contraception or IUD	Ineligible - use of hormonal contraception or IUD	IgGM	375840	NA	IgM	In	NA	18.51975909289956	Menstrual cup	Luminex (or other bead-based)	Published	Days since LMP - their phase
Makinde-2018	CAS022	V2	Ptid-CAS022_Visit-V2	Periovulatory	Periovulatory	None	Eligible	Ineligible - days since LMP outside of allowed windows	Ineligible - days since LMP outside of allowed windows	IgGM	341	NA	IgM	Below	NA	8.413627929024173	Menstrual cup	Luminex (or other bead-based)	Published	Days since LMP - their phase
Makinde-2018	CAS023	V2	Ptid-CAS023_Visit-V2	Periovulatory	Periovulatory	None	Eligible	Ineligible - days since LMP outside of allowed windows	Ineligible - days since LMP outside of allowed windows	IgGM	1086570	NA	IgM	In	NA	20.05134968944834	Menstrual cup	Luminex (or other bead-based)	Published	Days since LMP - their phase
Makinde-2018	CAS024	V2	Ptid-CAS024_Visit-V2	Periovulatory	Periovulatory	None	Eligible	Ineligible - days since LMP outside of allowed windows	Ineligible - days since LMP outside of allowed windows	IgGM	526190	NA	IgM	In	NA	19.00522430544252	Menstrual cup	Luminex (or other bead-based)	Published	Days since LMP - their phase
Makinde-2018	CAS026	V2	Ptid-CAS026_Visit-V2	Periovulatory	Periovulatory	None	Eligible	Ineligible - days since LMP outside of allowed windows	Ineligible - days since LMP outside of allowed windows	IgGM	341	NA	IgM	Below	NA	8.413627929024173	Menstrual cup	Luminex (or other bead-based)	Published	Days since LMP - their phase
Makinde-2018	CAS027	V2	Ptid-CAS027_Visit-V2	Periovulatory	Periovulatory	None	Eligible	Ineligible - days since LMP outside of allowed windows	Ineligible - days since LMP outside of allowed windows	IgGM	3269960	NA	IgM	In	NA	21.640841557293836	Menstrual cup	Luminex (or other bead-based)	Published	Days since LMP - their phase
Makinde-2018	CAS028	V2	Ptid-CAS028_Visit-V2	Periovulatory	Periovulatory	Pills	Eligible	Ineligible - use of hormonal contraception or IUD	Ineligible - use of hormonal contraception or IUD	IgGM	32962850	NA	IgM	In	NA	24.974337648938718	Menstrual cup	Luminex (or other bead-based)	Published	Days since LMP - their phase
Makinde-2018	CAS030	V2	Ptid-CAS030_Visit-V2	Periovulatory	Periovulatory	Transdermal	Eligible	Ineligible - use of hormonal contraception or IUD	Ineligible - use of hormonal contraception or IUD	IgGM	414	NA	IgM	In	NA	8.693486957499326	Menstrual cup	Luminex (or other bead-based)	Published	Days since LMP - their phase
Makinde-2018	CAS031	V2	Ptid-CAS031_Visit-V2	Periovulatory	Periovulatory	None	Eligible	Ineligible - days since LMP outside of allowed windows	Ineligible - days since LMP outside of allowed windows	IgGM	414	NA	IgM	In	NA	8.693486957499326	Menstrual cup	Luminex (or other bead-based)	Published	Days since LMP - their phase
Makinde-2018	CAS020	V3	Ptid-CAS020_Visit-V3	Luteal	Luteal	Pills	Eligible	Ineligible - use of hormonal contraception or IUD	Ineligible - use of hormonal contraception or IUD	IgGM	341	NA	IgM	Below	NA	8.413627929024173	Menstrual cup	Luminex (or other bead-based)	Published	Days since LMP - their phase
Makinde-2018	CAS021	V3	Ptid-CAS021_Visit-V3	Luteal	Luteal	Pills	Eligible	Ineligible - use of hormonal contraception or IUD	Ineligible - use of hormonal contraception or IUD	IgGM	363290	NA	IgM	In	NA	18.470762128797514	Menstrual cup	Luminex (or other bead-based)	Published	Days since LMP - their phase
Makinde-2018	CAS022	V3	Ptid-CAS022_Visit-V3	Luteal	Luteal	None	Eligible	Eligible	Eligible	IgGM	341	NA	IgM	Below	NA	8.413627929024173	Menstrual cup	Luminex (or other bead-based)	Published	Days since LMP - their phase
Makinde-2018	CAS023	V3	Ptid-CAS023_Visit-V3	Luteal	Luteal	None	Eligible	Eligible	Eligible	IgGM	1204410	NA	IgM	In	NA	20.199895160987044	Menstrual cup	Luminex (or other bead-based)	Published	Days since LMP - their phase
Makinde-2018	CAS024	V3	Ptid-CAS024_Visit-V3	Luteal	Luteal	None	Eligible	Eligible	Eligible	IgGM	1609840	NA	IgM	In	NA	20.618485877119237	Menstrual cup	Luminex (or other bead-based)	Published	Days since LMP - their phase
Makinde-2018	CAS025	V3	Ptid-CAS025_Visit-V3	Luteal	Luteal	None	Eligible	Eligible	Eligible	IgGM	725940	NA	IgM	In	NA	19.469490786735552	Menstrual cup	Luminex (or other bead-based)	Published	Days since LMP - their phase
Makinde-2018	CAS026	V3	Ptid-CAS026_Visit-V3	Luteal	Luteal	None	Eligible	Eligible	Eligible	IgGM	463610	NA	IgM	In	NA	18.82255215983817	Menstrual cup	Luminex (or other bead-based)	Published	Days since LMP - their phase
Makinde-2018	CAS027	V3	Ptid-CAS027_Visit-V3	Luteal	Luteal	None	Eligible	Eligible	Eligible	IgGM	1083470	NA	IgM	In	NA	20.047227776793214	Menstrual cup	Luminex (or other bead-based)	Published	Days since LMP - their phase
Makinde-2018	CAS028	V3	Ptid-CAS028_Visit-V3	Luteal	Luteal	Pills	Eligible	Ineligible - use of hormonal contraception or IUD	Ineligible - use of hormonal contraception or IUD	IgGM	32511890	NA	IgM	In	NA	24.95446409026044	Menstrual cup	Luminex (or other bead-based)	Published	Days since LMP - their phase
Makinde-2018	CAS030	V3	Ptid-CAS030_Visit-V3	Luteal	Luteal	Transdermal	Eligible	Ineligible - use of hormonal contraception or IUD	Ineligible - use of hormonal contraception or IUD	IgGM	414	NA	IgM	In	NA	8.693486957499326	Menstrual cup	Luminex (or other bead-based)	Published	Days since LMP - their phase
Makinde-2018	CAS031	V3	Ptid-CAS031_Visit-V3	Luteal	Luteal	None	Eligible	Eligible	Eligible	IgGM	414	NA	IgM	In	NA	8.693486957499326	Menstrual cup	Luminex (or other bead-based)	Published	Days since LMP - their phase
