# Supplementary material for: Changes in concentrations of cervicovaginal immune mediators across the menstrual cycle: a systematic review and meta-analysis of individual patient data
Source: BMC Med. 2022 Oct 5;20:353. doi: 10.1186/s12916-022-02532-9 (PMC9533580; doi:10.1186/s12916-022-02532-9)
Supplement: Supplementary file 3 — Additional file 3. Code and data. IPD from co-authors who agreed to share it, results of all analyses presented in the paper, and R code files necessary to reproduce the analysis and figures. [file 12916_2022_2532_MOESM3_ESM.zip › MenstrualCycleMetaanalysis/data/data_complete/01_study/New wet lab data.csv]

StudyName	Ptid	Visit	SampleId	Phase	TheirPhase	SerumProgesterone	DaysSinceLmp	TotalProtein	PsaNgPerMl	Psa	HemoglobinDetection	BloodDetection	BloodDetectionMethod	Chlamydia	Trichomonas	Bv	SampleType	OurPhasingMethod	Published	NugentScore	EligibilityPrimary	EligibilityTheirPhase	EligibilitySecondary	Concentration	Detectable	Assay	LowerLOD	Log2Concentration	EntrezId	OfficialSymbol	AssayMethod
New wet lab data	630167	Month 06	Ptid-630167_Visit-Month 06	Luteal	Luteal	19.5	19	0.375	0.09658280793058137	Negative	Positive	Positive	Hemoglobin detection	Negative	Negative	Positive	CVL	Serum progesterone	Unpublished	8	Eligible	Eligible	Eligible	7885.254999999999	In	CTSD	NA	12.944941695516407	1509	CTSD	ELISA
New wet lab data	630167	Month 09	Ptid-630167_Visit-Month 09	Follicular	Follicular	0.308	11	0.371	0.22502749849408218	Negative	Positive	Positive	Hemoglobin detection	Negative	Negative	Positive	CVL	Serum progesterone	Unpublished	9	Eligible	Eligible	Eligible	5306.365000000001	In	CTSD	NA	12.373508199877941	1509	CTSD	ELISA
New wet lab data	630141	Month 12	Ptid-630141_Visit-Month 12	Follicular	Follicular	0.025	6	0.177	0.11971817200012813	Negative	Positive	Positive	Hemoglobin detection	Negative	Negative	Negative	CVL	Serum progesterone	Unpublished	0	Eligible	Eligible	Eligible	312.5	Below	CTSD	NA	8.287712379549449	1509	CTSD	ELISA
New wet lab data	630196	Month 12	Ptid-630196_Visit-Month 12	Follicular	Follicular	0.125	22	0.2565	0.26035585576814924	Negative	Negative	Negative	Hemoglobin detection	Negative	Negative	Negative	CVL	Serum progesterone	Unpublished	0	Eligible	Eligible	Eligible	2489.4049999999997	In	CTSD	NA	11.281585245378762	1509	CTSD	ELISA
New wet lab data	630297	Month 12	Ptid-630297_Visit-Month 12	Luteal	Luteal	7.82	21	0.569	NA	NA	Negative	Negative	Hemoglobin detection	Negative	Negative	Negative	CVL	Serum progesterone	Unpublished	0	Eligible	Eligible	Ineligible - missing co-variate information	1427.5700000000002	In	CTSD	NA	10.479345773631547	1509	CTSD	ELISA
New wet lab data	630776	Month 09	Ptid-630776_Visit-Month 09	Follicular	Follicular	0.155	9	0.2235	1.6303268703858391	Negative	Positive	Positive	Hemoglobin detection	Negative	Negative	Negative	CVL	Serum progesterone	Unpublished	0	Eligible	Eligible	Eligible	1015.51	In	CTSD	NA	9.987988730972052	1509	CTSD	ELISA
New wet lab data	630330	Month 15	Ptid-630330_Visit-Month 15	Follicular	Follicular	0.137	8	0.179	0.27709423856684984	Negative	Positive	Positive	Hemoglobin detection	Negative	Negative	Negative	CVL	Serum progesterone	Unpublished	0	Eligible	Eligible	Eligible	312.5	Below	CTSD	NA	8.287712379549449	1509	CTSD	ELISA
New wet lab data	630646	Month 12	Ptid-630646_Visit-Month 12	Luteal	Luteal	12.13	20	0.735	0.6036228657746849	Negative	Positive	Positive	Hemoglobin detection	Negative	Negative	Negative	CVL	Serum progesterone	Unpublished	0	Eligible	Eligible	Eligible	6648.199999999999	In	CTSD	NA	12.698748068495378	1509	CTSD	ELISA
New wet lab data	630574	Month 15	Ptid-630574_Visit-Month 15	Luteal	Luteal	6.52	24	0.7265	0.02504037594688534	Negative	Negative	Negative	Hemoglobin detection	Negative	Negative	Negative	CVL	Serum progesterone	Unpublished	0	Eligible	Eligible	Eligible	2853.315	In	CTSD	NA	11.478423310884857	1509	CTSD	ELISA
New wet lab data	630141	Month 21	Ptid-630141_Visit-Month 21	Luteal	Luteal	7.9	22	0.38649999999999995	0.31950653481455127	Negative	Negative	Negative	Hemoglobin detection	Negative	Negative	Negative	CVL	Serum progesterone	Unpublished	0	Eligible	Eligible	Eligible	1805.025	In	CTSD	NA	10.81780310356193	1509	CTSD	ELISA
New wet lab data	630776	Month 15	Ptid-630776_Visit-Month 15	Follicular	Follicular	0.352	20	0.1215	0.14194858196368534	Negative	Negative	Negative	Hemoglobin detection	Negative	Negative	Negative	CVL	Serum progesterone	Unpublished	0	Eligible	Eligible	Eligible	312.5	Below	CTSD	NA	8.287712379549449	1509	CTSD	ELISA
New wet lab data	630330	Month 24	Ptid-630330_Visit-Month 24	Other	Other	1.19	21	0.22050000000000003	0.4205931478062161	Negative	Positive	Positive	Hemoglobin detection	Negative	Negative	Negative	CVL	Serum progesterone	Unpublished	0	Ineligible - serum progesterone outside of allowed windows	Ineligible - serum progesterone outside of allowed windows	Ineligible - serum progesterone outside of allowed windows	27605.864999999998	In	CTSD	NA	14.752687186680348	1509	CTSD	ELISA
New wet lab data	630183	Month 24	Ptid-630183_Visit-Month 24	Other	Other	1.19	22	0.20850000000000002	0.16082364089909207	Negative	Negative	Negative	Hemoglobin detection	Negative	Negative	Negative	CVL	Serum progesterone	Unpublished	0	Ineligible - serum progesterone outside of allowed windows	Ineligible - serum progesterone outside of allowed windows	Ineligible - serum progesterone outside of allowed windows	3282.5300000000007	In	CTSD	NA	11.680592481051674	1509	CTSD	ELISA
New wet lab data	630196	Month 24	Ptid-630196_Visit-Month 24	Follicular	Follicular	0.16	7	0.595	0.5463306081267704	Negative	Positive	Positive	Hemoglobin detection	Negative	Negative	Negative	CVL	Serum progesterone	Unpublished	0	Eligible	Eligible	Eligible	1569.5600000000002	In	CTSD	NA	10.616144464934727	1509	CTSD	ELISA
New wet lab data	630297	Month 24	Ptid-630297_Visit-Month 24	Follicular	Follicular	0.271	8	0.1235	0.3796676208326889	Negative	Negative	Negative	Hemoglobin detection	Negative	Negative	Negative	CVL	Serum progesterone	Unpublished	0	Eligible	Eligible	Eligible	312.5	Below	CTSD	NA	8.287712379549449	1509	CTSD	ELISA
New wet lab data	630356	Month 24	Ptid-630356_Visit-Month 24	Follicular	Follicular	0.262	7	0.443	0.58203837916332	Negative	Negative	Negative	Hemoglobin detection	Positive	Negative	Negative	CVL	Serum progesterone	Unpublished	0	Eligible	Eligible	Eligible	312.5	Below	CTSD	NA	8.287712379549449	1509	CTSD	ELISA
New wet lab data	630457	Month 24	Ptid-630457_Visit-Month 24	Luteal	Luteal	6.65	23	0.49350000000000005	0.02504037594688534	Negative	Negative	Negative	Hemoglobin detection	Negative	Negative	Negative	CVL	Serum progesterone	Unpublished	0	Eligible	Eligible	Eligible	1870.935	In	CTSD	NA	10.869543722018653	1509	CTSD	ELISA
New wet lab data	630574	Month 24	Ptid-630574_Visit-Month 24	Follicular	Follicular	0.233	11	0.7090000000000001	0.3863498130478387	Negative	Negative	Negative	Hemoglobin detection	Negative	Negative	Negative	CVL	Serum progesterone	Unpublished	0	Eligible	Eligible	Eligible	3019.375	In	CTSD	NA	11.56003423231944	1509	CTSD	ELISA
New wet lab data	630183	Month 33	Ptid-630183_Visit-Month 33	Follicular	Follicular	0.275	10	0.7749999999999999	0.02504037594688534	Negative	Positive	Positive	Hemoglobin detection	Negative	Negative	Negative	CVL	Serum progesterone	Unpublished	0	Eligible	Eligible	Eligible	2888.3550000000005	In	CTSD	NA	11.496032355579802	1509	CTSD	ELISA
New wet lab data	630835	Month 30	Ptid-630835_Visit-Month 30	Follicular	Follicular	0.188	9	0.5975	0.3334526858744529	Negative	Positive	Positive	Hemoglobin detection	Negative	Negative	Negative	CVL	Serum progesterone	Unpublished	0	Eligible	Eligible	Eligible	2533.54	In	CTSD	NA	11.306938891239566	1509	CTSD	ELISA
New wet lab data	630372	Month 36	Ptid-630372_Visit-Month 36	Follicular	Follicular	0.158	8	0.1615	0.25550143695233485	Negative	Negative	Negative	Hemoglobin detection	Negative	Negative	Positive	CVL	Serum progesterone	Unpublished	8	Eligible	Eligible	Eligible	3046.95	In	CTSD	NA	11.573150110467942	1509	CTSD	ELISA
New wet lab data	630503	Month 36	Ptid-630503_Visit-Month 36	Follicular	Follicular	0.317	9	0.36	0.54428214711523	Negative	Positive	Positive	Hemoglobin detection	Negative	Negative	Negative	CVL	Serum progesterone	Unpublished	0	Eligible	Eligible	Eligible	6841.835000000001	In	CTSD	NA	12.740167596667328	1509	CTSD	ELISA
New wet lab data	630385	Month 39	Ptid-630385_Visit-Month 39	Luteal	Luteal	30.27	19	0.107	0.4025854513449481	Negative	Negative	Negative	Hemoglobin detection	Negative	Negative	Negative	CVL	Serum progesterone	Unpublished	0	Eligible	Eligible	Eligible	312.5	Below	CTSD	NA	8.287712379549449	1509	CTSD	ELISA
New wet lab data	630112	Month 39	Ptid-630112_Visit-Month 39	Follicular	Follicular	0.247	24	0.6930000000000001	0.61501240025913	Negative	Negative	Negative	Hemoglobin detection	Negative	Negative	Negative	CVL	Serum progesterone	Unpublished	0	Eligible	Eligible	Eligible	7645.985000000001	In	CTSD	NA	12.900486654538176	1509	CTSD	ELISA
New wet lab data	630457	Month 39	Ptid-630457_Visit-Month 39	Follicular	Follicular	0.219	6	0.3675	0.07040614997998933	Negative	Positive	Positive	Hemoglobin detection	Negative	Negative	Negative	CVL	Serum progesterone	Unpublished	0	Eligible	Eligible	Eligible	869.205	In	CTSD	NA	9.763552663252108	1509	CTSD	ELISA
New wet lab data	630112	Month 42	Ptid-630112_Visit-Month 42	Luteal	Luteal	6.06	8	0.33199999999999996	0.7545222650532685	Negative	Negative	Negative	Hemoglobin detection	Negative	Negative	Negative	CVL	Serum progesterone	Unpublished	0	Eligible	Eligible	Eligible	1193.76	In	CTSD	NA	10.221297103163337	1509	CTSD	ELISA
New wet lab data	630646	Month 36	Ptid-630646_Visit-Month 36	Luteal	Luteal	22.72	8	0.441	0.5508335558105961	Negative	Negative	Negative	Hemoglobin detection	Negative	Negative	Negative	CVL	Serum progesterone	Unpublished	0	Eligible	Eligible	Eligible	2996.9799999999996	In	CTSD	NA	11.549293740886917	1509	CTSD	ELISA
New wet lab data	630806	Month 36	Ptid-630806_Visit-Month 36	Luteal	Luteal	22.32	19	0.259	0.608418044620279	Negative	Positive	Positive	Hemoglobin detection	Negative	Positive	Negative	CVL	Serum progesterone	Unpublished	0	Eligible	Eligible	Eligible	4860.545	In	CTSD	NA	12.24690237312576	1509	CTSD	ELISA
New wet lab data	630385	Month 42	Ptid-630385_Visit-Month 42	Follicular	Follicular	0.296	5	0.108	0.8248796526378016	Negative	Positive	Positive	Hemoglobin detection	Negative	Negative	Negative	CVL	Serum progesterone	Unpublished	0	Eligible	Eligible	Eligible	312.5	Below	CTSD	NA	8.287712379549449	1509	CTSD	ELISA
New wet lab data	630806	Month 39	Ptid-630806_Visit-Month 39	Follicular	Follicular	0.365	12	0.5725	1.0762989386916022	Negative	Positive	Positive	Hemoglobin detection	Negative	Positive	Negative	CVL	Serum progesterone	Unpublished	3	Eligible	Eligible	Eligible	44142.25	In	CTSD	NA	15.42987254747944	1509	CTSD	ELISA
New wet lab data	630503	Month 48	Ptid-630503_Visit-Month 48	Luteal	Luteal	8.99	23	0.8385	1.9110868483696564	Negative	Negative	Negative	Hemoglobin detection	Negative	Negative	Negative	CVL	Serum progesterone	Unpublished	0	Eligible	Eligible	Eligible	6569.83	In	CTSD	NA	12.681640324718055	1509	CTSD	ELISA
New wet lab data	630486	Month 48	Ptid-630486_Visit-Month 48	Follicular	Follicular	0.221	6	0.20350000000000001	0.38374736778306195	Negative	Positive	Positive	Hemoglobin detection	Negative	Negative	Negative	CVL	Serum progesterone	Unpublished	0	Eligible	Eligible	Eligible	312.5	Below	CTSD	NA	8.287712379549449	1509	CTSD	ELISA
New wet lab data	630125	Month 51	Ptid-630125_Visit-Month 51	Luteal	Luteal	22.74	21	0.5385	0.43745444740826406	Negative	Negative	Negative	Hemoglobin detection	Positive	Negative	Negative	CVL	Serum progesterone	Unpublished	0	Eligible	Eligible	Eligible	2489.825	In	CTSD	NA	11.281828629162444	1509	CTSD	ELISA
New wet lab data	630516	Month 51	Ptid-630516_Visit-Month 51	Luteal	Luteal	13.55	23	1.0165	0.09658280793058137	Negative	Positive	Positive	Hemoglobin detection	Negative	Negative	Positive	CVL	Serum progesterone	Unpublished	8	Eligible	Eligible	Eligible	62883.895000000004	In	CTSD	NA	15.940402959791522	1509	CTSD	ELISA
New wet lab data	630125	Month 60	Ptid-630125_Visit-Month 60	Follicular	Follicular	0.1	7	0.323	0.10910299590402404	Negative	Positive	Positive	Hemoglobin detection	Negative	Negative	Negative	CVL	Serum progesterone	Unpublished	0	Eligible	Eligible	Eligible	3767.9750000000004	In	CTSD	NA	11.879573677559792	1509	CTSD	ELISA
New wet lab data	630356	Month 60	Ptid-630356_Visit-Month 60	Luteal	Luteal	5.24	21	0.5609999999999999	0.25550143695233485	Negative	Positive	Positive	Hemoglobin detection	Negative	Negative	Positive	CVL	Serum progesterone	Unpublished	8	Eligible	Eligible	Eligible	21120.51	In	CTSD	NA	14.366357051631581	1509	CTSD	ELISA
New wet lab data	630516	Month 60	Ptid-630516_Visit-Month 60	Follicular	Follicular	0.139	8	0.1825	1.468605545277676	Negative	Negative	Negative	Hemoglobin detection	Negative	Negative	Positive	CVL	Serum progesterone	Unpublished	9	Eligible	Eligible	Eligible	8517.85	In	CTSD	NA	13.056273608802325	1509	CTSD	ELISA
New wet lab data	630486	Month 60	Ptid-630486_Visit-Month 60	Luteal	Luteal	5.35	24	0.39449999999999996	0.30912498009920003	Negative	Negative	Negative	Hemoglobin detection	Negative	Negative	Negative	CVL	Serum progesterone	Unpublished	0	Eligible	Eligible	Eligible	1269.3700000000001	In	CTSD	NA	10.309896936473985	1509	CTSD	ELISA
New wet lab data	630372	Month 60	Ptid-630372_Visit-Month 60	Luteal	Luteal	8.7	24	0.478	0.7590212871835228	Negative	Negative	Negative	Hemoglobin detection	Negative	Negative	Negative	CVL	Serum progesterone	Unpublished	0	Eligible	Eligible	Eligible	2113.74	In	CTSD	NA	11.045582213994194	1509	CTSD	ELISA
New wet lab data	630835	Month 57	Ptid-630835_Visit-Month 57	Luteal	Luteal	20.85	23	0.5945	0.546710021889253	Negative	Negative	Negative	Hemoglobin detection	Negative	Negative	Negative	CVL	Serum progesterone	Unpublished	0	Eligible	Eligible	Eligible	312.5	Below	CTSD	NA	8.287712379549449	1509	CTSD	ELISA
New wet lab data	631082	Enrollment	Ptid-631082_Visit-Enrollment	Luteal	Luteal	9.2	22	0.6904999999999999	0.7296466628665196	Negative	Negative	Negative	Hemoglobin detection	Negative	Negative	Negative	CVL	Serum progesterone	Unpublished	0	Eligible	Eligible	Eligible	1893.8249999999998	In	CTSD	NA	10.887087308553554	1509	CTSD	ELISA
New wet lab data	631200	Enrollment	Ptid-631200_Visit-Enrollment	Luteal	Luteal	13.51	19	0.894	0.5945920302193002	Negative	Negative	Negative	Hemoglobin detection	Negative	Negative	Negative	CVL	Serum progesterone	Unpublished	0	Eligible	Eligible	Eligible	6739.679999999999	In	CTSD	NA	12.718464378536169	1509	CTSD	ELISA
New wet lab data	631343	Enrollment	Ptid-631343_Visit-Enrollment	Luteal	Luteal	15.96	22	0.20850000000000002	0.6136521345550324	Negative	Negative	Negative	Hemoglobin detection	Negative	Negative	Negative	CVL	Serum progesterone	Unpublished	0	Eligible	Eligible	Eligible	944.135	In	CTSD	NA	9.88284935222774	1509	CTSD	ELISA
New wet lab data	631356	Enrollment	Ptid-631356_Visit-Enrollment	Luteal	Luteal	11.44	22	0.5609999999999999	0.7376781799536963	Negative	Negative	Negative	Hemoglobin detection	Negative	Negative	Negative	CVL	Serum progesterone	Unpublished	0	Eligible	Eligible	Eligible	711.6300000000001	In	CTSD	NA	9.474983520979746	1509	CTSD	ELISA
New wet lab data	631532	Enrollment	Ptid-631532_Visit-Enrollment	Luteal	Luteal	35.82	22	0.7025	0.5967390796685923	Negative	Positive	Positive	Hemoglobin detection	Positive	Negative	Negative	CVL	Serum progesterone	Unpublished	0	Eligible	Eligible	Eligible	11036.660000000002	In	CTSD	NA	13.430016018107164	1509	CTSD	ELISA
New wet lab data	631558	Enrollment	Ptid-631558_Visit-Enrollment	Other	Other	1.91	24	0.6645	0.7134329018504764	Negative	Positive	Positive	Hemoglobin detection	Negative	Negative	Negative	CVL	Serum progesterone	Unpublished	0	Ineligible - serum progesterone outside of allowed windows	Ineligible - serum progesterone outside of allowed windows	Ineligible - serum progesterone outside of allowed windows	10468.634999999998	In	CTSD	NA	13.353785721807487	1509	CTSD	ELISA
New wet lab data	631633	Enrollment	Ptid-631633_Visit-Enrollment	Luteal	Luteal	19.72	23	0.712	0.5706121275619868	Negative	Negative	Negative	Hemoglobin detection	Positive	Negative	Negative	CVL	Serum progesterone	Unpublished	0	Eligible	Eligible	Eligible	2158.005	In	CTSD	NA	11.07548249215106	1509	CTSD	ELISA
New wet lab data	631646	Enrollment	Ptid-631646_Visit-Enrollment	Follicular	Follicular	0.099	6	0.804	0.7697120203105622	Negative	Positive	Positive	Hemoglobin detection	Negative	Negative	Negative	CVL	Serum progesterone	Unpublished	0	Eligible	Eligible	Eligible	1767.005	In	CTSD	NA	10.787090406874762	1509	CTSD	ELISA
New wet lab data	631633	Month 06	Ptid-631633_Visit-Month 06	Follicular	Follicular	0.066	5	0.6930000000000001	0.7133278747659336	Negative	Positive	Positive	Hemoglobin detection	Negative	Negative	Negative	CVL	Serum progesterone	Unpublished	0	Eligible	Eligible	Eligible	9418.65	In	CTSD	NA	13.201304574024709	1509	CTSD	ELISA
New wet lab data	630848	Month 09	Ptid-630848_Visit-Month 09	Other	Other	1.62	20	0.875	84.05891474508904	Positive	Negative	Negative	Hemoglobin detection	Negative	Negative	Negative	CVL	Serum progesterone	Unpublished	0	Ineligible - serum progesterone outside of allowed windows	Ineligible - serum progesterone outside of allowed windows	Ineligible - serum progesterone outside of allowed windows	23381.095	In	CTSD	NA	14.513054876317103	1509	CTSD	ELISA
New wet lab data	631431	Month 12	Ptid-631431_Visit-Month 12	Luteal	Luteal	18.41	20	0.4485	0.6471128938301495	Negative	Negative	Negative	Hemoglobin detection	Negative	Negative	Negative	CVL	Serum progesterone	Unpublished	0	Eligible	Eligible	Eligible	6529.23	In	CTSD	NA	12.67269714769224	1509	CTSD	ELISA
New wet lab data	631066	Month 12	Ptid-631066_Visit-Month 12	Luteal	Luteal	4.39	19	0.5595	0.6641444376533212	Negative	Negative	Negative	Hemoglobin detection	Negative	Negative	Negative	CVL	Serum progesterone	Unpublished	0	Eligible	Eligible	Eligible	1301.935	In	CTSD	NA	10.34644170742177	1509	CTSD	ELISA
New wet lab data	631183	Month 12	Ptid-631183_Visit-Month 12	Follicular	Follicular	0.025	5	0.2145	0.5845621767399871	Negative	Positive	Positive	Hemoglobin detection	Negative	Negative	Negative	CVL	Serum progesterone	Unpublished	0	Eligible	Eligible	Eligible	312.5	Below	CTSD	NA	8.287712379549449	1509	CTSD	ELISA
New wet lab data	631343	Month 12	Ptid-631343_Visit-Month 12	Follicular	Follicular	0.191	8	0.1295	0.6723862776420602	Negative	Positive	Positive	Hemoglobin detection	Negative	Negative	Negative	CVL	Serum progesterone	Unpublished	0	Eligible	Eligible	Eligible	312.5	Below	CTSD	NA	8.287712379549449	1509	CTSD	ELISA
New wet lab data	631356	Month 12	Ptid-631356_Visit-Month 12	Follicular	Follicular	0.208	8	0.33399999999999996	0.7685990993807379	Negative	Negative	Negative	Hemoglobin detection	Negative	Negative	Negative	CVL	Serum progesterone	Unpublished	0	Eligible	Eligible	Eligible	638.2	In	CTSD	NA	9.31786479839195	1509	CTSD	ELISA
New wet lab data	631532	Month 12	Ptid-631532_Visit-Month 12	Follicular	Follicular	0.106	11	0.318	0.9431008886594474	Negative	Positive	Positive	Hemoglobin detection	Positive	Negative	Negative	CVL	Serum progesterone	Unpublished	0	Eligible	Eligible	Eligible	2458.2549999999997	In	CTSD	NA	11.2634188619487	1509	CTSD	ELISA
New wet lab data	631646	Month 12	Ptid-631646_Visit-Month 12	Luteal	Luteal	18.72	23	0.5205	0.6052286375251617	Negative	Negative	Negative	Hemoglobin detection	Negative	Negative	Negative	CVL	Serum progesterone	Unpublished	0	Eligible	Eligible	Eligible	312.5	Below	CTSD	NA	8.287712379549449	1509	CTSD	ELISA
New wet lab data	630848	Month 21	Ptid-630848_Visit-Month 21	Follicular	Follicular	0.305	7	0.4405	0.7612094644372643	Negative	Positive	Positive	Hemoglobin detection	Negative	Negative	Negative	CVL	Serum progesterone	Unpublished	0	Eligible	Eligible	Eligible	1243.9750000000001	In	CTSD	NA	10.280741776771729	1509	CTSD	ELISA
New wet lab data	631604	Month 18	Ptid-631604_Visit-Month 18	Follicular	Follicular	0.194	8	0.5995	2.246652580559281	Negative	Positive	Positive	Hemoglobin detection	Negative	Negative	Negative	CVL	Serum progesterone	Unpublished	0	Eligible	Eligible	Eligible	5009.26	In	CTSD	NA	12.290381779662948	1509	CTSD	ELISA
New wet lab data	631431	Month 24	Ptid-631431_Visit-Month 24	Follicular	Follicular	0.129	10	0.337	0.6971141137498903	Negative	Negative	Negative	Hemoglobin detection	Negative	Negative	Negative	CVL	Serum progesterone	Unpublished	0	Eligible	Eligible	Eligible	312.5	Below	CTSD	NA	8.287712379549449	1509	CTSD	ELISA
New wet lab data	631154	Month 24	Ptid-631154_Visit-Month 24	Follicular	Follicular	0.141	7	0.613	0.5081045631687798	Negative	Positive	Positive	Hemoglobin detection	Negative	Negative	Negative	CVL	Serum progesterone	Unpublished	0	Eligible	Eligible	Eligible	1618.65	In	CTSD	NA	10.66057535069033	1509	CTSD	ELISA
New wet lab data	631183	Month 24	Ptid-631183_Visit-Month 24	Other	Other	1.59	20	0.109	0.7537908257517993	Negative	Negative	Negative	Hemoglobin detection	Negative	Negative	Negative	CVL	Serum progesterone	Unpublished	0	Ineligible - serum progesterone outside of allowed windows	Ineligible - serum progesterone outside of allowed windows	Ineligible - serum progesterone outside of allowed windows	312.5	Below	CTSD	NA	8.287712379549449	1509	CTSD	ELISA
New wet lab data	631330	Month 24	Ptid-631330_Visit-Month 24	Other	Other	1.03	11	0.041	0.6041853516975201	Negative	Negative	Negative	Hemoglobin detection	Negative	Negative	Negative	CVL	Serum progesterone	Unpublished	0	Ineligible - serum progesterone outside of allowed windows	Ineligible - serum progesterone outside of allowed windows	Ineligible - serum progesterone outside of allowed windows	1420.68	In	CTSD	NA	10.472365917073475	1509	CTSD	ELISA
New wet lab data	631590	Month 24	Ptid-631590_Visit-Month 24	Follicular	Follicular	0.113	10	0.23249999999999998	0.6805724334375289	Negative	Negative	Negative	Hemoglobin detection	Negative	Negative	Negative	CVL	Serum progesterone	Unpublished	0	Eligible	Eligible	Eligible	579.0849999999999	In	CTSD	NA	9.177631317053287	1509	CTSD	ELISA
New wet lab data	631558	Month 24	Ptid-631558_Visit-Month 24	Follicular	Follicular	0.285	5	1.0964999999999998	0.5622100105890997	Negative	Positive	Positive	Hemoglobin detection	Negative	Negative	Negative	CVL	Serum progesterone	Unpublished	0	Eligible	Eligible	Eligible	3466.5750000000003	In	CTSD	NA	11.759295258504112	1509	CTSD	ELISA
New wet lab data	631604	Month 27	Ptid-631604_Visit-Month 27	Other	Other	2.05	20	0.15200000000000002	135.88963595330168	Positive	Positive	Positive	Hemoglobin detection	Negative	Negative	Negative	CVL	Serum progesterone	Unpublished	0	Ineligible - serum progesterone outside of allowed windows	Ineligible - serum progesterone outside of allowed windows	Ineligible - serum progesterone outside of allowed windows	23579.46	In	CTSD	NA	14.525243058671082	1509	CTSD	ELISA
New wet lab data	631154	Month 30	Ptid-631154_Visit-Month 30	Luteal	Luteal	11.65	24	0.2195	1.12886988754302	Negative	Negative	Negative	Hemoglobin detection	Negative	Negative	Negative	CVL	Serum progesterone	Unpublished	0	Eligible	Eligible	Eligible	312.5	Below	CTSD	NA	8.287712379549449	1509	CTSD	ELISA
New wet lab data	631066	Month 30	Ptid-631066_Visit-Month 30	Follicular	Follicular	0.114	5	0.2425	0.5794001023555247	Negative	Positive	Positive	Hemoglobin detection	Positive	Negative	Negative	CVL	Serum progesterone	Unpublished	0	Eligible	Eligible	Eligible	312.5	Below	CTSD	NA	8.287712379549449	1509	CTSD	ELISA
New wet lab data	630893	Month 33	Ptid-630893_Visit-Month 33	Luteal	Luteal	26.84	20	0.434	0.5706121275619868	Negative	Negative	Negative	Hemoglobin detection	Negative	Negative	Negative	CVL	Serum progesterone	Unpublished	0	Eligible	Eligible	Eligible	1073.56	In	CTSD	NA	10.068187108633335	1509	CTSD	ELISA
New wet lab data	631330	Month 33	Ptid-631330_Visit-Month 33	Other	Other	1.32	19	0.098	0.6556024516867187	Negative	Negative	Negative	Hemoglobin detection	Negative	Negative	Negative	CVL	Serum progesterone	Unpublished	0	Ineligible - serum progesterone outside of allowed windows	Ineligible - serum progesterone outside of allowed windows	Ineligible - serum progesterone outside of allowed windows	2127.815	In	CTSD	NA	11.05515700778277	1509	CTSD	ELISA
New wet lab data	630893	Month 36	Ptid-630893_Visit-Month 36	Follicular	Follicular	0.328	9	0.422	0.5622100105890997	Negative	Positive	Positive	Hemoglobin detection	Negative	Negative	Negative	CVL	Serum progesterone	Unpublished	0	Eligible	Eligible	Eligible	312.5	Below	CTSD	NA	8.287712379549449	1509	CTSD	ELISA
New wet lab data	630907	Month 36	Ptid-630907_Visit-Month 36	Follicular	Follicular	0.349	8	0.5325	0.8791086035933057	Negative	Positive	Positive	Hemoglobin detection	Negative	Negative	Negative	CVL	Serum progesterone	Unpublished	0	Eligible	Eligible	Eligible	2443.325	In	CTSD	NA	11.254630061776481	1509	CTSD	ELISA
New wet lab data	631082	Month 36	Ptid-631082_Visit-Month 36	Follicular	Follicular	0.184	6	0.512	0.5967390796685923	Negative	Negative	Negative	Hemoglobin detection	Negative	Negative	Negative	CVL	Serum progesterone	Unpublished	0	Eligible	Eligible	Eligible	312.5	Below	CTSD	NA	8.287712379549449	1509	CTSD	ELISA
New wet lab data	631428	Month 36	Ptid-631428_Visit-Month 36	Follicular	Follicular	0.32	5	0.18	1.0109451100598155	Negative	Positive	Positive	Hemoglobin detection	Negative	Negative	Negative	CVL	Serum progesterone	Unpublished	0	Eligible	Eligible	Eligible	312.5	Below	CTSD	NA	8.287712379549449	1509	CTSD	ELISA
New wet lab data	631590	Month 36	Ptid-631590_Visit-Month 36	Luteal	Luteal	5.25	21	0.057	0.8549222389228169	Negative	Negative	Negative	Hemoglobin detection	Negative	Negative	Negative	CVL	Serum progesterone	Unpublished	0	Eligible	Eligible	Eligible	312.5	Below	CTSD	NA	8.287712379549449	1509	CTSD	ELISA
New wet lab data	631170	Month 48	Ptid-631170_Visit-Month 48	Follicular	Follicular	0.311	6	0.5529999999999999	0.6388710538414104	Negative	Positive	Positive	Hemoglobin detection	Negative	Negative	Negative	CVL	Serum progesterone	Unpublished	0	Eligible	Eligible	Eligible	2702.79	In	CTSD	NA	11.400233707105125	1509	CTSD	ELISA
New wet lab data	631428	Month 48	Ptid-631428_Visit-Month 48	Luteal	Luteal	20.18	22	0.23049999999999998	0.7303726978905616	Negative	Negative	Negative	Hemoglobin detection	Negative	Negative	Negative	CVL	Serum progesterone	Unpublished	0	Eligible	Eligible	Eligible	312.5	Below	CTSD	NA	8.287712379549449	1509	CTSD	ELISA
New wet lab data	631170	Month 54	Ptid-631170_Visit-Month 54	Luteal	Luteal	14.89	19	0.2165	0.7053002695453591	Negative	Negative	Negative	Hemoglobin detection	Negative	Negative	Negative	CVL	Serum progesterone	Unpublished	0	Eligible	Eligible	Eligible	1073.855	In	CTSD	NA	10.068583487572422	1509	CTSD	ELISA
New wet lab data	631200	Month 54	Ptid-631200_Visit-Month 54	Follicular	Follicular	0.066	5	0.272	111.78741267200266	Positive	Positive	Positive	Hemoglobin detection	Negative	Negative	Negative	CVL	Serum progesterone	Unpublished	0	Eligible	Eligible	Eligible	11840.555	In	CTSD	NA	13.53144908526141	1509	CTSD	ELISA
New wet lab data	630907	Month 57	Ptid-630907_Visit-Month 57	Luteal	Luteal	12.7	24	1.205	9.873112598849534	Positive	Positive	Positive	Hemoglobin detection	Negative	Negative	Negative	CVL	Serum progesterone	Unpublished	0	Eligible	Eligible	Eligible	14175.82	In	CTSD	NA	13.79114456979401	1509	CTSD	ELISA
New wet lab data	631691	Enrollment	Ptid-631691_Visit-Enrollment	Luteal	Luteal	14.25	20	0.404	0.01252018797344267	Negative	Negative	Negative	Hemoglobin detection	Negative	Negative	Negative	CVL	Serum progesterone	Unpublished	0	Eligible	Eligible	Eligible	312.5	Below	CTSD	NA	8.287712379549449	1509	CTSD	ELISA
New wet lab data	631893	Enrollment	Ptid-631893_Visit-Enrollment	Follicular	Follicular	0.19	8	0.347	0.01252018797344267	Negative	Positive	Positive	Hemoglobin detection	Negative	Negative	Negative	CVL	Serum progesterone	Unpublished	0	Eligible	Eligible	Eligible	1743.81	In	CTSD	NA	10.768027141869577	1509	CTSD	ELISA
New wet lab data	631994	Enrollment	Ptid-631994_Visit-Enrollment	Luteal	Luteal	16.94	19	0.28049999999999997	0.01252018797344267	Negative	Negative	Negative	Hemoglobin detection	Negative	Negative	Negative	CVL	Serum progesterone	Unpublished	0	Eligible	Eligible	Eligible	999.83	In	CTSD	NA	9.96553900565583	1509	CTSD	ELISA
New wet lab data	632040	Enrollment	Ptid-632040_Visit-Enrollment	Luteal	Luteal	5.71	22	0.3745	0.01252018797344267	Negative	Negative	Negative	Hemoglobin detection	Negative	Negative	Negative	CVL	Serum progesterone	Unpublished	0	Eligible	Eligible	Eligible	4127.709999999999	In	CTSD	NA	12.011125899740453	1509	CTSD	ELISA
New wet lab data	632109	Enrollment	Ptid-632109_Visit-Enrollment	Luteal	Luteal	8.05	20	0.75	0.01252018797344267	Negative	Positive	Positive	Hemoglobin detection	Negative	Negative	Negative	CVL	Serum progesterone	Unpublished	0	Eligible	Eligible	Eligible	6675.3499999999995	In	CTSD	NA	12.704627766410077	1509	CTSD	ELISA
New wet lab data	632138	Enrollment	Ptid-632138_Visit-Enrollment	Follicular	Follicular	0.153	9	0.8180000000000001	0.01252018797344267	Negative	Positive	Positive	Hemoglobin detection	Negative	Negative	Positive	CVL	Serum progesterone	Unpublished	8	Eligible	Eligible	Eligible	12993.580000000002	In	CTSD	NA	13.665511357422986	1509	CTSD	ELISA
New wet lab data	632239	Enrollment	Ptid-632239_Visit-Enrollment	Luteal	Luteal	3.57	22	0.2825	0.01252018797344267	Negative	Negative	Negative	Hemoglobin detection	Negative	Negative	Negative	CVL	Serum progesterone	Unpublished	0	Eligible	Eligible	Eligible	12075.974999999999	In	CTSD	NA	13.559852054811625	1509	CTSD	ELISA
New wet lab data	632154	Month 06	Ptid-632154_Visit-Month 06	Luteal	Luteal	4.67	22	1.6675	0.01252018797344267	Negative	Negative	Negative	Hemoglobin detection	Negative	Negative	Negative	CVL	Serum progesterone	Unpublished	0	Eligible	Eligible	Eligible	4043.025	In	CTSD	NA	11.981219409187972	1509	CTSD	ELISA
New wet lab data	631705	Month 12	Ptid-631705_Visit-Month 12	Follicular	Follicular	0.107	9	0.429	0.01252018797344267	Negative	Positive	Positive	Hemoglobin detection	Negative	Negative	Negative	CVL	Serum progesterone	Unpublished	0	Eligible	Eligible	Eligible	312.5	Below	CTSD	NA	8.287712379549449	1509	CTSD	ELISA
New wet lab data	631893	Month 12	Ptid-631893_Visit-Month 12	Luteal	Luteal	12.06	19	0.4115	0.01252018797344267	Negative	Negative	Negative	Hemoglobin detection	Negative	Negative	Negative	CVL	Serum progesterone	Unpublished	0	Eligible	Eligible	Eligible	10247.695	In	CTSD	NA	13.323011822350278	1509	CTSD	ELISA
New wet lab data	631691	Month 12	Ptid-631691_Visit-Month 12	Follicular	Follicular	0.166	5	0.366	0.01252018797344267	Negative	Positive	Positive	Hemoglobin detection	Negative	Negative	Negative	CVL	Serum progesterone	Unpublished	0	Eligible	Eligible	Eligible	3779.3399999999997	In	CTSD	NA	11.883918597980557	1509	CTSD	ELISA
New wet lab data	631734	Month 12	Ptid-631734_Visit-Month 12	Follicular	Follicular	0.21	6	0.2995	0.01252018797344267	Negative	Positive	Positive	Hemoglobin detection	Negative	Negative	Negative	CVL	Serum progesterone	Unpublished	0	Eligible	Eligible	Eligible	2164.5800000000004	In	CTSD	NA	11.07987140628902	1509	CTSD	ELISA
New wet lab data	631994	Month 12	Ptid-631994_Visit-Month 12	Follicular	Follicular	0.151	6	0.14450000000000002	0.01252018797344267	Negative	Positive	Positive	Hemoglobin detection	Negative	Negative	Negative	CVL	Serum progesterone	Unpublished	0	Eligible	Eligible	Eligible	3771.805	In	CTSD	NA	11.881039376156266	1509	CTSD	ELISA
New wet lab data	632109	Month 12	Ptid-632109_Visit-Month 12	Follicular	Follicular	0.741	8	0.1955	0.01252018797344267	Negative	Positive	Positive	Hemoglobin detection	Negative	Negative	Negative	CVL	Serum progesterone	Unpublished	0	Eligible	Eligible	Eligible	6230.135	In	CTSD	NA	12.605047709824742	1509	CTSD	ELISA
New wet lab data	632154	Month 12	Ptid-632154_Visit-Month 12	Other	Other	1.49	10	0.07150000000000001	14.04	Positive	Positive	Positive	Hemoglobin detection	Negative	Negative	Negative	CVL	Serum progesterone	Unpublished	0	Ineligible - serum progesterone outside of allowed windows	Ineligible - serum progesterone outside of allowed windows	Ineligible - serum progesterone outside of allowed windows	312.5	Below	CTSD	NA	8.287712379549449	1509	CTSD	ELISA
New wet lab data	632239	Month 12	Ptid-632239_Visit-Month 12	Follicular	Follicular	0.056	8	0.16999999999999998	0.01252018797344267	Negative	Positive	Positive	Hemoglobin detection	Negative	Negative	Negative	CVL	Serum progesterone	Unpublished	0	Eligible	Eligible	Eligible	1310.35	In	CTSD	NA	10.355736497815705	1509	CTSD	ELISA
New wet lab data	631819	Month 15	Ptid-631819_Visit-Month 15	Follicular	Follicular	0.2	10	0.111	0.01252018797344267	Negative	Negative	Negative	Hemoglobin detection	Negative	Negative	Negative	CVL	Serum progesterone	Unpublished	0	Eligible	Eligible	Eligible	602.34	In	CTSD	NA	9.234434257902791	1509	CTSD	ELISA
New wet lab data	632297	Month 15	Ptid-632297_Visit-Month 15	Follicular	Follicular	0.306	6	0.35	0.01252018797344267	Negative	Positive	Positive	Hemoglobin detection	Positive	Negative	Negative	CVL	Serum progesterone	Unpublished	0	Eligible	Eligible	Eligible	5505.715	In	CTSD	NA	12.426714216293998	1509	CTSD	ELISA
New wet lab data	631819	Month 21	Ptid-631819_Visit-Month 21	Follicular	Follicular	0.453	19	0.132	0.01252018797344267	Negative	Negative	Negative	Hemoglobin detection	Negative	Negative	Negative	CVL	Serum progesterone	Unpublished	0	Eligible	Eligible	Eligible	312.5	Below	CTSD	NA	8.287712379549449	1509	CTSD	ELISA
New wet lab data	631763	Month 24	Ptid-631763_Visit-Month 24	Luteal	Luteal	9.66	12	0.7190000000000001	0.01252018797344267	Negative	Negative	Negative	Hemoglobin detection	Negative	Negative	Negative	CVL	Serum progesterone	Unpublished	0	Eligible	Eligible	Eligible	3805.63	In	CTSD	NA	11.893919587967838	1509	CTSD	ELISA
New wet lab data	631705	Month 24	Ptid-631705_Visit-Month 24	Other	Other	1.28	19	0.292	0.01252018797344267	Negative	Positive	Positive	Hemoglobin detection	Negative	Negative	Negative	CVL	Serum progesterone	Unpublished	0	Ineligible - serum progesterone outside of allowed windows	Ineligible - serum progesterone outside of allowed windows	Ineligible - serum progesterone outside of allowed windows	2683.6450000000004	In	CTSD	NA	11.389978125122397	1509	CTSD	ELISA
New wet lab data	631965	Month 24	Ptid-631965_Visit-Month 24	Luteal	Luteal	10.3	19	0.398	0.01252018797344267	Negative	Negative	Negative	Hemoglobin detection	Negative	Negative	Negative	CVL	Serum progesterone	Unpublished	0	Eligible	Eligible	Eligible	2604.6000000000004	In	CTSD	NA	11.346846113086675	1509	CTSD	ELISA
New wet lab data	632040	Month 24	Ptid-632040_Visit-Month 24	Luteal	Luteal	6.14	5	0.0915	0.01252018797344267	Negative	Negative	Negative	Hemoglobin detection	Negative	Negative	Negative	CVL	Serum progesterone	Unpublished	0	Eligible	Eligible	Eligible	1308.855	In	CTSD	NA	10.354089563482306	1509	CTSD	ELISA
New wet lab data	632226	Month 24	Ptid-632226_Visit-Month 24	Follicular	Follicular	0.162	8	0.07600000000000001	0.01252018797344267	Negative	Negative	Negative	Hemoglobin detection	Negative	Negative	Negative	CVL	Serum progesterone	Unpublished	0	Eligible	Eligible	Eligible	312.5	Below	CTSD	NA	8.287712379549449	1509	CTSD	ELISA
New wet lab data	631776	Month 30	Ptid-631776_Visit-Month 30	Luteal	Luteal	22.15	21	0.4215	0.01252018797344267	Negative	Positive	Positive	Hemoglobin detection	Negative	Negative	Negative	CVL	Serum progesterone	Unpublished	0	Eligible	Eligible	Eligible	4918.195000000001	In	CTSD	NA	12.263913221701777	1509	CTSD	ELISA
New wet lab data	631907	Month 30	Ptid-631907_Visit-Month 30	Follicular	Follicular	0.406	7	0.685	0.01252018797344267	Negative	Positive	Positive	Hemoglobin detection	Negative	Negative	Negative	CVL	Serum progesterone	Unpublished	0	Eligible	Eligible	Eligible	3086.1650000000004	In	CTSD	NA	11.591599481476171	1509	CTSD	ELISA
New wet lab data	631965	Month 30	Ptid-631965_Visit-Month 30	Other	Other	1.79	10	1.358	0.01252018797344267	Negative	Negative	Negative	Hemoglobin detection	Negative	Negative	Negative	CVL	Serum progesterone	Unpublished	0	Ineligible - serum progesterone outside of allowed windows	Ineligible - serum progesterone outside of allowed windows	Ineligible - serum progesterone outside of allowed windows	7375.73	In	CTSD	NA	12.848570129313478	1509	CTSD	ELISA
New wet lab data	631734	Month 33	Ptid-631734_Visit-Month 33	Luteal	Luteal	10.14	24	0.1725	0.01252018797344267	Negative	Negative	Negative	Hemoglobin detection	Negative	Negative	Negative	CVL	Serum progesterone	Unpublished	0	Eligible	Eligible	Eligible	772.675	In	CTSD	NA	9.593717909897709	1509	CTSD	ELISA
New wet lab data	631776	Month 33	Ptid-631776_Visit-Month 33	Follicular	Follicular	0.289	5	0.26	0.01252018797344267	Negative	Positive	Positive	Hemoglobin detection	Negative	Negative	Negative	CVL	Serum progesterone	Unpublished	0	Eligible	Eligible	Eligible	2498.65	In	CTSD	NA	11.286933113806677	1509	CTSD	ELISA
New wet lab data	631907	Month 33	Ptid-631907_Visit-Month 33	Follicular	Follicular	0.279	19	0.27949999999999997	0.01252018797344267	Negative	Negative	Negative	Hemoglobin detection	Negative	Negative	Negative	CVL	Serum progesterone	Unpublished	0	Eligible	Eligible	Eligible	312.5	Below	CTSD	NA	8.287712379549449	1509	CTSD	ELISA
New wet lab data	631910	Month 33	Ptid-631910_Visit-Month 33	Luteal	Luteal	3.41	23	0.439	0.01252018797344267	Negative	NA	NA	NA	Negative	Negative	Negative	CVL	Serum progesterone	Unpublished	0	Eligible	Eligible	Ineligible - missing co-variate information	312.5	Below	CTSD	NA	8.287712379549449	1509	CTSD	ELISA
New wet lab data	632138	Month 33	Ptid-632138_Visit-Month 33	Luteal	Luteal	12.45	19	0.0915	0.01252018797344267	Negative	Negative	Negative	Hemoglobin detection	Negative	Negative	Positive	CVL	Serum progesterone	Unpublished	8	Eligible	Eligible	Eligible	3337.5350000000003	In	CTSD	NA	11.704567250769145	1509	CTSD	ELISA
New wet lab data	632226	Month 33	Ptid-632226_Visit-Month 33	Luteal	Luteal	37.3	20	0.131	0.01252018797344267	Negative	Negative	Negative	Hemoglobin detection	Negative	Negative	Negative	CVL	Serum progesterone	Unpublished	0	Eligible	Eligible	Eligible	2201.9649999999997	In	CTSD	NA	11.104575822262039	1509	CTSD	ELISA
New wet lab data	632297	Month 33	Ptid-632297_Visit-Month 33	Follicular	Follicular	0.305	19	0.051000000000000004	0.01252018797344267	Negative	Negative	Negative	Hemoglobin detection	Positive	Negative	Positive	CVL	Serum progesterone	Unpublished	8	Eligible	Eligible	Eligible	2458.41	In	CTSD	NA	11.263509825124517	1509	CTSD	ELISA
New wet lab data	631763	Month 42	Ptid-631763_Visit-Month 42	Follicular	Follicular	0.966	21	1.5455	0.01252018797344267	Negative	Negative	Negative	Hemoglobin detection	Negative	Negative	Negative	CVL	Serum progesterone	Unpublished	0	Eligible	Eligible	Eligible	46638.215	In	CTSD	NA	15.509224952394714	1509	CTSD	ELISA
New wet lab data	631864	Month 42	Ptid-631864_Visit-Month 42	Luteal	Luteal	12.06	22	0.877	0.01252018797344267	Negative	Negative	Negative	Hemoglobin detection	Negative	Negative	Negative	CVL	Serum progesterone	Unpublished	0	Eligible	Eligible	Eligible	312.5	Below	CTSD	NA	8.287712379549449	1509	CTSD	ELISA
New wet lab data	631789	Month 42	Ptid-631789_Visit-Month 42	Follicular	Follicular	0.318	6	NA	NA	NA	Positive	Positive	Hemoglobin detection	Negative	Negative	Positive	CVL	Serum progesterone	Unpublished	9	Eligible	Eligible	Ineligible - missing co-variate information	2548.055	In	CTSD	NA	11.315180703296674	1509	CTSD	ELISA
New wet lab data	631910	Month 48	Ptid-631910_Visit-Month 48	Follicular	Follicular	0.195	5	0.6205	333.33333333333337	Positive	Positive	Positive	Hemoglobin detection	Negative	Negative	Negative	CVL	Serum progesterone	Unpublished	0	Eligible	Eligible	Eligible	11193.195	In	CTSD	NA	13.450334279378946	1509	CTSD	ELISA
New wet lab data	631789	Month 51	Ptid-631789_Visit-Month 51	Luteal	Luteal	7.64	21	0.2545	0.01252018797344267	Negative	Negative	Negative	Hemoglobin detection	Negative	Negative	Positive	CVL	Serum progesterone	Unpublished	8	Eligible	Eligible	Eligible	312.5	Below	CTSD	NA	8.287712379549449	1509	CTSD	ELISA
New wet lab data	631864	Month 48	Ptid-631864_Visit-Month 48	Follicular	Follicular	0.077	7	0.5935	0.01252018797344267	Negative	Negative	Negative	Hemoglobin detection	Negative	Negative	Negative	CVL	Serum progesterone	Unpublished	0	Eligible	Eligible	Eligible	312.5	Below	CTSD	NA	8.287712379549449	1509	CTSD	ELISA
New wet lab data	632415	Enrollment	Ptid-632415_Visit-Enrollment	Luteal	Luteal	5.66	24	0.11599999999999999	0.485	Negative	Negative	Negative	Hemoglobin detection	Negative	Negative	Negative	CVL	Serum progesterone	Unpublished	0	Eligible	Eligible	Eligible	1053.6100000000001	In	CTSD	NA	10.041125228309495	1509	CTSD	ELISA
New wet lab data	632952	Enrollment	Ptid-632952_Visit-Enrollment	Follicular	Follicular	0.025	7	0.0765	0.765	Negative	Positive	Positive	Hemoglobin detection	Negative	Negative	Negative	CVL	Serum progesterone	Unpublished	1	Eligible	Eligible	Eligible	2890.3499999999995	In	CTSD	NA	11.497028487661616	1509	CTSD	ELISA
New wet lab data	633037	Enrollment	Ptid-633037_Visit-Enrollment	Luteal	Luteal	3.2	9	0.1985	0.575	Negative	Negative	Negative	Hemoglobin detection	Negative	Negative	Positive	CVL	Serum progesterone	Unpublished	8	Eligible	Eligible	Eligible	4117.165	In	CTSD	NA	12.007435552099926	1509	CTSD	ELISA
New wet lab data	632747	Month 03	Ptid-632747_Visit-Month 03	Other	Other	2.41	24	0.1635	0.73	Negative	Negative	Negative	Hemoglobin detection	Negative	Negative	Negative	CVL	Serum progesterone	Unpublished	0	Ineligible - serum progesterone outside of allowed windows	Ineligible - serum progesterone outside of allowed windows	Ineligible - serum progesterone outside of allowed windows	4224.67	In	CTSD	NA	12.044622937782991	1509	CTSD	ELISA
New wet lab data	632327	Month 12	Ptid-632327_Visit-Month 12	Follicular	Follicular	0.32	9	1.069	0.5066666666666667	Negative	Negative	Negative	Hemoglobin detection	Positive	Negative	Negative	CVL	Serum progesterone	Unpublished	0	Eligible	Eligible	Eligible	1632.215	In	CTSD	NA	10.67261539038083	1509	CTSD	ELISA
New wet lab data	632792	Month 12	Ptid-632792_Visit-Month 12	Follicular	Follicular	0.219	5	2.7595	1.1	Negative	Positive	Positive	Hemoglobin detection	Negative	Negative	Negative	CVL	Serum progesterone	Unpublished	0	Eligible	Eligible	Eligible	10409.15	In	CTSD	NA	13.345564644070334	1509	CTSD	ELISA
New wet lab data	632851	Month 12	Ptid-632851_Visit-Month 12	Follicular	Follicular	0.235	9	0.44	0.55	Negative	Positive	Positive	Hemoglobin detection	Negative	Negative	Negative	CVL	Serum progesterone	Unpublished	0	Eligible	Eligible	Eligible	7586.43	In	CTSD	NA	12.889205430784909	1509	CTSD	ELISA
New wet lab data	632835	Month 12	Ptid-632835_Visit-Month 12	Luteal	Luteal	8.82	20	0.8634999999999999	0.63	Negative	Negative	Negative	Hemoglobin detection	Negative	Negative	Negative	CVL	Serum progesterone	Unpublished	0	Eligible	Eligible	Eligible	1890.325	In	CTSD	NA	10.884418580261613	1509	CTSD	ELISA
New wet lab data	632747	Month 18	Ptid-632747_Visit-Month 18	Luteal	Luteal	20.47	6	0.6735	0.4366666666666667	Negative	Negative	Negative	Hemoglobin detection	Negative	Negative	Negative	CVL	Serum progesterone	Unpublished	0	Eligible	Eligible	Eligible	7636.030000000001	In	CTSD	NA	12.898607055393226	1509	CTSD	ELISA
New wet lab data	632343	Month 24	Ptid-632343_Visit-Month 24	Luteal	Luteal	21.54	21	0.9605	0.6583333333333334	Negative	Negative	Negative	Hemoglobin detection	Negative	Negative	Negative	CVL	Serum progesterone	Unpublished	0	Eligible	Eligible	Eligible	1716.2150000000001	In	CTSD	NA	10.745014583422629	1509	CTSD	ELISA
New wet lab data	632327	Month 24	Ptid-632327_Visit-Month 24	Luteal	Luteal	11.36	22	1.162	0.56	Negative	Negative	Negative	Hemoglobin detection	Positive	Negative	Negative	CVL	Serum progesterone	Unpublished	0	Eligible	Eligible	Eligible	2936.8849999999998	In	CTSD	NA	11.520071059627561	1509	CTSD	ELISA
New wet lab data	632385	Month 24	Ptid-632385_Visit-Month 24	Follicular	Follicular	0.331	6	0.4855	0.6183333333333334	Negative	Positive	Positive	Hemoglobin detection	Negative	Negative	Negative	CVL	Serum progesterone	Unpublished	0	Eligible	Eligible	Eligible	1857.2050000000002	In	CTSD	NA	10.858917354733517	1509	CTSD	ELISA
New wet lab data	632835	Month 21	Ptid-632835_Visit-Month 21	Follicular	Follicular	0.486	7	0.040999999999999995	0.5316666666666667	Negative	Negative	Negative	Hemoglobin detection	Negative	Negative	Negative	CVL	Serum progesterone	Unpublished	0	Eligible	Eligible	Eligible	1115.455	In	CTSD	NA	10.12341659780814	1509	CTSD	ELISA
New wet lab data	632721	Month 24	Ptid-632721_Visit-Month 24	Luteal	Luteal	9.69	20	0.5625	0.7766666666666666	Negative	Negative	Negative	Hemoglobin detection	Negative	Negative	Negative	CVL	Serum progesterone	Unpublished	0	Eligible	Eligible	Eligible	1608.03	In	CTSD	NA	10.651078606880105	1509	CTSD	ELISA
New wet lab data	632792	Month 24	Ptid-632792_Visit-Month 24	Luteal	Luteal	17.14	21	1.4144999999999999	0.5766666666666667	Negative	Negative	Negative	Hemoglobin detection	Negative	Negative	Negative	CVL	Serum progesterone	Unpublished	0	Eligible	Eligible	Eligible	2413.115	In	CTSD	NA	11.236680955282605	1509	CTSD	ELISA
New wet lab data	632952	Month 24	Ptid-632952_Visit-Month 24	Luteal	Luteal	6.07	22	0.1345	0.7633333333333333	Negative	Negative	Negative	Hemoglobin detection	Negative	Negative	Negative	CVL	Serum progesterone	Unpublished	0	Eligible	Eligible	Eligible	962.73	In	CTSD	NA	9.910987437191404	1509	CTSD	ELISA
New wet lab data	633154	Month 24	Ptid-633154_Visit-Month 24	Follicular	Follicular	0.769	6	0.086	6.701666666666667	Positive	Negative	Negative	Hemoglobin detection	Negative	Negative	Negative	CVL	Serum progesterone	Unpublished	0	Eligible	Eligible	Eligible	2157.33	In	CTSD	NA	11.075031162573847	1509	CTSD	ELISA
New wet lab data	632385	Month 30	Ptid-632385_Visit-Month 30	Follicular	Follicular	0.797	22	0.631	0.6333333333333334	Negative	Positive	Positive	Hemoglobin detection	Negative	Negative	Negative	CVL	Serum progesterone	Unpublished	0	Eligible	Eligible	Eligible	6539.545	In	CTSD	NA	12.674974545908524	1509	CTSD	ELISA
New wet lab data	633053	Month 27	Ptid-633053_Visit-Month 27	Follicular	Follicular	0.261	10	NA	NA	NA	Negative	Negative	Hemoglobin detection	Negative	Negative	Positive	CVL	Serum progesterone	Unpublished	9	Eligible	Eligible	Ineligible - missing co-variate information	4575.455	In	CTSD	NA	12.159699502070529	1509	CTSD	ELISA
New wet lab data	632516	Month 30	Ptid-632516_Visit-Month 30	Luteal	Luteal	37.79	21	0.305	0.685	Negative	Negative	Negative	Hemoglobin detection	Negative	Negative	Negative	CVL	Serum progesterone	Unpublished	0	Eligible	Eligible	Eligible	7380.75	In	CTSD	NA	12.84955170884798	1509	CTSD	ELISA
New wet lab data	632617	Month 30	Ptid-632617_Visit-Month 30	Follicular	Follicular	0.631	22	NA	NA	NA	Negative	Negative	Hemoglobin detection	Positive	Negative	Positive	CVL	Serum progesterone	Unpublished	8	Eligible	Eligible	Ineligible - missing co-variate information	1273.55	In	CTSD	NA	10.314639886077106	1509	CTSD	ELISA
New wet lab data	632721	Month 30	Ptid-632721_Visit-Month 30	Follicular	Follicular	0.332	6	0.4805	0.7533333333333334	Negative	Positive	Positive	Hemoglobin detection	Negative	Negative	Negative	CVL	Serum progesterone	Unpublished	0	Eligible	Eligible	Eligible	2110.39	In	CTSD	NA	11.043293918226677	1509	CTSD	ELISA
New wet lab data	632907	Month 30	Ptid-632907_Visit-Month 30	Follicular	Follicular	0.344	10	0.7305	0.6066666666666667	Negative	Positive	Positive	Hemoglobin detection	Negative	Negative	Negative	CVL	Serum progesterone	Unpublished	0	Eligible	Eligible	Eligible	1702.97	In	CTSD	NA	10.733837304979513	1509	CTSD	ELISA
New wet lab data	632415	Month 33	Ptid-632415_Visit-Month 33	Follicular	Follicular	0.284	5	0.4635	0.6383333333333334	Negative	Positive	Positive	Hemoglobin detection	Negative	Negative	Positive	CVL	Serum progesterone	Unpublished	8	Eligible	Eligible	Eligible	5250.789999999999	In	CTSD	NA	12.358318782362725	1509	CTSD	ELISA
New wet lab data	632851	Month 30	Ptid-632851_Visit-Month 30	Luteal	Luteal	4.54	24	0.066	0.5366666666666667	Negative	Positive	Positive	Hemoglobin detection	Negative	Negative	Negative	CVL	Serum progesterone	Unpublished	0	Eligible	Eligible	Eligible	4635.535	In	CTSD	NA	12.178520138573292	1509	CTSD	ELISA
New wet lab data	632431	Month 33	Ptid-632431_Visit-Month 33	Luteal	Luteal	36.62	20	0.2795	0.6066666666666667	Negative	Positive	Positive	Hemoglobin detection	Negative	Negative	Positive	CVL	Serum progesterone	Unpublished	8	Eligible	Eligible	Eligible	4065.435	In	CTSD	NA	11.98919401304273	1509	CTSD	ELISA
New wet lab data	632516	Month 33	Ptid-632516_Visit-Month 33	Follicular	Follicular	0.221	9	0.555	0.5133333333333333	Negative	Positive	Positive	Hemoglobin detection	Negative	Negative	Negative	CVL	Serum progesterone	Unpublished	0	Eligible	Eligible	Eligible	2756.41	In	CTSD	NA	11.428574781185104	1509	CTSD	ELISA
New wet lab data	633109	Month 30	Ptid-633109_Visit-Month 30	Luteal	Luteal	12.91	11	0.28150000000000003	0.62	Negative	Negative	Negative	Hemoglobin detection	Negative	Negative	Negative	CVL	Serum progesterone	Unpublished	0	Eligible	Eligible	Eligible	1463.47	In	CTSD	NA	10.51517745658242	1509	CTSD	ELISA
New wet lab data	633125	Month 30	Ptid-633125_Visit-Month 30	Other	Other	NA	8	0.28400000000000003	0.5516666666666667	Negative	Negative	Negative	Hemoglobin detection	Negative	Negative	Negative	CVL	Serum progesterone	Unpublished	0	Ineligible - serum progesterone outside of allowed windows	Ineligible - serum progesterone outside of allowed windows	Ineligible - serum progesterone outside of allowed windows	1304.395	In	CTSD	NA	10.349165100740718	1509	CTSD	ELISA
New wet lab data	633154	Month 30	Ptid-633154_Visit-Month 30	Follicular	Follicular	0.143	23	0.044	0.6983333333333334	Negative	Negative	Negative	Hemoglobin detection	Negative	Negative	Negative	CVL	Serum progesterone	Unpublished	0	Eligible	Eligible	Eligible	1063.93	In	CTSD	NA	10.05518751823145	1509	CTSD	ELISA
New wet lab data	633109	Month 36	Ptid-633109_Visit-Month 36	Other	Other	1.8	24	0.5455	NA	NA	Negative	Negative	Hemoglobin detection	Negative	Negative	Negative	CVL	Serum progesterone	Unpublished	0	Ineligible - serum progesterone outside of allowed windows	Ineligible - serum progesterone outside of allowed windows	Ineligible - serum progesterone outside of allowed windows	1556.54	In	CTSD	NA	10.604126936355232	1509	CTSD	ELISA
New wet lab data	633053	Month 39	Ptid-633053_Visit-Month 39	Follicular	Follicular	0.259	19	0.6405	0.6533333333333334	Negative	Negative	Negative	Hemoglobin detection	Negative	Negative	Positive	CVL	Serum progesterone	Unpublished	8	Eligible	Eligible	Eligible	16016.47	In	CTSD	NA	13.9672685950448	1509	CTSD	ELISA
New wet lab data	632617	Month 42	Ptid-632617_Visit-Month 42	Follicular	Follicular	0.141	5	0.256	0.59	Negative	Positive	Positive	Hemoglobin detection	Negative	Negative	Negative	CVL	Serum progesterone	Unpublished	0	Eligible	Eligible	Eligible	1482.23	In	CTSD	NA	10.533553614973556	1509	CTSD	ELISA
New wet lab data	633037	Month 42	Ptid-633037_Visit-Month 42	Follicular	Follicular	0.204	22	0.246	1.0216666666666667	Negative	Negative	Negative	Hemoglobin detection	Positive	Negative	Negative	CVL	Serum progesterone	Unpublished	0	Eligible	Eligible	Eligible	1486.3549999999998	In	CTSD	NA	10.53756301397942	1509	CTSD	ELISA
New wet lab data	632343	Month 48	Ptid-632343_Visit-Month 48	Follicular	Follicular	0.259	10	1.2495	0.5666666666666667	Negative	Negative	Negative	Hemoglobin detection	Negative	Negative	Negative	CVL	Serum progesterone	Unpublished	0	Eligible	Eligible	Eligible	1961.2799999999997	In	CTSD	NA	10.937579799679659	1509	CTSD	ELISA
New wet lab data	632431	Month 48	Ptid-632431_Visit-Month 48	Follicular	Follicular	0.323	11	0.34550000000000003	0.595	Negative	Positive	Positive	Hemoglobin detection	Negative	Negative	Negative	CVL	Serum progesterone	Unpublished	0	Eligible	Eligible	Eligible	1243.9850000000001	In	CTSD	NA	10.280753374185199	1509	CTSD	ELISA
New wet lab data	632907	Month 48	Ptid-632907_Visit-Month 48	Luteal	Luteal	8.61	22	0.35350000000000004	0.7033333333333335	Negative	Negative	Negative	Hemoglobin detection	Negative	Negative	Negative	CVL	Serum progesterone	Unpublished	0	Eligible	Eligible	Eligible	960.15	In	CTSD	NA	9.907115999099469	1509	CTSD	ELISA
New wet lab data	632893	Month 48	Ptid-632893_Visit-Month 48	Luteal	Luteal	21.38	20	0.3385	0.8466666666666667	Negative	Negative	Negative	Hemoglobin detection	Negative	Negative	Negative	CVL	Serum progesterone	Unpublished	0	Eligible	Eligible	Eligible	774.66	In	CTSD	NA	9.597419437009975	1509	CTSD	ELISA
New wet lab data	632893	Month 51	Ptid-632893_Visit-Month 51	Follicular	Follicular	0.15	6	0.3025	0.6900000000000001	Negative	Negative	Negative	Hemoglobin detection	Negative	Negative	Negative	CVL	Serum progesterone	Unpublished	0	Eligible	Eligible	Eligible	912.73	In	CTSD	NA	9.834044341036153	1509	CTSD	ELISA
New wet lab data	633125	Month 48	Ptid-633125_Visit-Month 48	Luteal	Luteal	16.97	22	0.8005	0.6466666666666667	Negative	Negative	Negative	Hemoglobin detection	Negative	Negative	Negative	CVL	Serum progesterone	Unpublished	0	Eligible	Eligible	Eligible	2320.9049999999997	In	CTSD	NA	11.180471755714212	1509	CTSD	ELISA
New wet lab data	633200	Enrollment	Ptid-633200_Visit-Enrollment	Follicular	Follicular	0.025	5	0.1895	0.01252018797344267	Negative	Positive	Positive	Hemoglobin detection	Negative	Negative	Negative	CVL	Serum progesterone	Unpublished	0	Eligible	Eligible	Eligible	1625.955	In	CTSD	NA	10.667071614537996	1509	CTSD	ELISA
New wet lab data	633330	Enrollment	Ptid-633330_Visit-Enrollment	Follicular	Follicular	0.253	20	0.74	0.01252018797344267	Negative	Positive	Positive	Hemoglobin detection	Negative	Negative	Negative	CVL	Serum progesterone	Unpublished	0	Eligible	Eligible	Eligible	3006.3099999999995	In	CTSD	NA	11.553778067170928	1509	CTSD	ELISA
New wet lab data	633356	Enrollment	Ptid-633356_Visit-Enrollment	Follicular	Follicular	0.101	5	0.542	0.01252018797344267	Negative	Positive	Positive	Hemoglobin detection	Negative	Negative	Negative	CVL	Serum progesterone	Unpublished	0	Eligible	Eligible	Eligible	6532.405	In	CTSD	NA	12.673398523415118	1509	CTSD	ELISA
New wet lab data	633529	Enrollment	Ptid-633529_Visit-Enrollment	Follicular	Follicular	0.074	9	0.257	0.01252018797344267	Negative	Positive	Positive	Hemoglobin detection	Negative	Negative	Negative	CVL	Serum progesterone	Unpublished	0	Eligible	Eligible	Eligible	1741.29	In	CTSD	NA	10.765940778702578	1509	CTSD	ELISA
New wet lab data	633633	Enrollment	Ptid-633633_Visit-Enrollment	Luteal	Luteal	7.11	23	0.9384999999999999	0.01252018797344267	Negative	Negative	Negative	Hemoglobin detection	Negative	Negative	Negative	CVL	Serum progesterone	Unpublished	0	Eligible	Eligible	Eligible	1302.7949999999998	In	CTSD	NA	10.347394372596469	1509	CTSD	ELISA
New wet lab data	633688	Enrollment	Ptid-633688_Visit-Enrollment	Luteal	Luteal	9.75	22	0.5589999999999999	0.01252018797344267	Negative	Positive	Positive	Hemoglobin detection	Negative	Negative	Negative	CVL	Serum progesterone	Unpublished	0	Eligible	Eligible	Eligible	3132.0600000000004	In	CTSD	NA	11.612896134862346	1509	CTSD	ELISA
New wet lab data	633721	Enrollment	Ptid-633721_Visit-Enrollment	Luteal	Luteal	11.17	24	0.3085	0.01252018797344267	Negative	Negative	Negative	Hemoglobin detection	Negative	Negative	Negative	CVL	Serum progesterone	Unpublished	0	Eligible	Eligible	Eligible	2286.685	In	CTSD	NA	11.159041927089625	1509	CTSD	ELISA
New wet lab data	633750	Enrollment	Ptid-633750_Visit-Enrollment	Luteal	Luteal	14.02	12	0.5255	0.01252018797344267	Negative	Positive	Positive	Hemoglobin detection	Negative	Negative	Negative	CVL	Serum progesterone	Unpublished	0	Eligible	Eligible	Eligible	2194.495	In	CTSD	NA	11.099673267785857	1509	CTSD	ELISA
New wet lab data	633978	Enrollment	Ptid-633978_Visit-Enrollment	Follicular	Follicular	0.113	21	1.8055	0.01252018797344267	Negative	Positive	Positive	Hemoglobin detection	Negative	Negative	Negative	CVL	Serum progesterone	Unpublished	0	Eligible	Eligible	Eligible	14872.925	In	CTSD	NA	13.860400784035507	1509	CTSD	ELISA
New wet lab data	633356	Month 06	Ptid-633356_Visit-Month 06	Luteal	Luteal	12.29	22	0.262	0.01252018797344267	Negative	Negative	Negative	Hemoglobin detection	Negative	Negative	Negative	CVL	Serum progesterone	Unpublished	0	Eligible	Eligible	Eligible	1418.7900000000002	In	CTSD	NA	10.470445351594732	1509	CTSD	ELISA
New wet lab data	633444	Month 06	Ptid-633444_Visit-Month 06	Follicular	Follicular	0.104	10	0.34650000000000003	0.01252018797344267	Negative	Positive	Positive	Hemoglobin detection	Negative	Negative	Negative	CVL	Serum progesterone	Unpublished	0	Eligible	Eligible	Eligible	3616.79	In	CTSD	NA	11.820494118554612	1509	CTSD	ELISA
New wet lab data	633372	Month 09	Ptid-633372_Visit-Month 09	Other	Other	1.93	19	0.122	0.01252018797344267	Negative	Negative	Negative	Hemoglobin detection	Positive	Negative	Negative	CVL	Serum progesterone	Unpublished	0	Ineligible - serum progesterone outside of allowed windows	Ineligible - serum progesterone outside of allowed windows	Ineligible - serum progesterone outside of allowed windows	899.4399999999998	In	CTSD	NA	9.812883234909542	1509	CTSD	ELISA
New wet lab data	633750	Month 09	Ptid-633750_Visit-Month 09	Luteal	Luteal	26.68	21	0.184	0.01252018797344267	Negative	Negative	Negative	Hemoglobin detection	Negative	Negative	Positive	CVL	Serum progesterone	Unpublished	8	Eligible	Eligible	Eligible	3061.66	In	CTSD	NA	11.580098363858696	1509	CTSD	ELISA
New wet lab data	633200	Month 12	Ptid-633200_Visit-Month 12	Luteal	Luteal	7.33	20	0.1555	0.01252018797344267	Negative	Positive	Positive	Hemoglobin detection	Negative	Negative	Negative	CVL	Serum progesterone	Unpublished	0	Eligible	Eligible	Eligible	2441.02	In	CTSD	NA	11.25326840025744	1509	CTSD	ELISA
New wet lab data	633301	Month 12	Ptid-633301_Visit-Month 12	Luteal	Luteal	4.77	11	0.938	0.01252018797344267	Negative	Negative	Negative	Hemoglobin detection	Negative	Negative	Negative	CVL	Serum progesterone	Unpublished	0	Eligible	Eligible	Eligible	692.9200000000001	In	CTSD	NA	9.43654498764143	1509	CTSD	ELISA
New wet lab data	633330	Month 12	Ptid-633330_Visit-Month 12	Follicular	Follicular	0.237	5	0.259	0.01252018797344267	Negative	Negative	Negative	Hemoglobin detection	Negative	Negative	Negative	CVL	Serum progesterone	Unpublished	0	Eligible	Eligible	Eligible	537.555	In	CTSD	NA	9.070268561533286	1509	CTSD	ELISA
New wet lab data	633688	Month 12	Ptid-633688_Visit-Month 12	Follicular	Follicular	0.087	11	0.28900000000000003	0.01252018797344267	Negative	Positive	Positive	Hemoglobin detection	Negative	Negative	Negative	CVL	Serum progesterone	Unpublished	0	Eligible	Eligible	Eligible	2348.33	In	CTSD	NA	11.197419442646085	1509	CTSD	ELISA
New wet lab data	633529	Month 12	Ptid-633529_Visit-Month 12	Other	Other	NA	23	0.4355	0.01252018797344267	Negative	Negative	Negative	Hemoglobin detection	Negative	Negative	Negative	CVL	Serum progesterone	Unpublished	0	Ineligible - serum progesterone outside of allowed windows	Ineligible - serum progesterone outside of allowed windows	Ineligible - serum progesterone outside of allowed windows	1331.775	In	CTSD	NA	10.379134647999665	1509	CTSD	ELISA
New wet lab data	633851	Month 12	Ptid-633851_Visit-Month 12	Follicular	Follicular	0.102	5	0.1875	0.01252018797344267	Negative	Positive	Positive	Hemoglobin detection	Negative	Negative	Negative	CVL	Serum progesterone	Unpublished	0	Eligible	Eligible	Eligible	2161.645	In	CTSD	NA	11.077913898025058	1509	CTSD	ELISA
New wet lab data	633620	Month 15	Ptid-633620_Visit-Month 15	Follicular	Follicular	0.306	5	1.3820000000000001	0.01252018797344267	Negative	Positive	Positive	Hemoglobin detection	Negative	Negative	Negative	CVL	Serum progesterone	Unpublished	0	Eligible	Eligible	Eligible	17942.82	In	CTSD	NA	14.13111903013503	1509	CTSD	ELISA
New wet lab data	633372	Month 21	Ptid-633372_Visit-Month 21	Follicular	Follicular	0.437	6	0.178	0.01252018797344267	Negative	Positive	Positive	Hemoglobin detection	Positive	Negative	Positive	CVL	Serum progesterone	Unpublished	8	Eligible	Eligible	Eligible	2950.885	In	CTSD	NA	11.526931982740537	1509	CTSD	ELISA
New wet lab data	633301	Month 24	Ptid-633301_Visit-Month 24	Luteal	Luteal	24.19	21	0.7945	0.01252018797344267	Negative	Positive	Positive	Hemoglobin detection	Negative	Negative	Negative	CVL	Serum progesterone	Unpublished	0	Eligible	Eligible	Eligible	26241.81	In	CTSD	NA	14.67957961124199	1509	CTSD	ELISA
New wet lab data	633633	Month 24	Ptid-633633_Visit-Month 24	Follicular	Follicular	0.5	9	0.1745	0.01252018797344267	Negative	Negative	Negative	Hemoglobin detection	Negative	Negative	Negative	CVL	Serum progesterone	Unpublished	0	Eligible	Eligible	Eligible	620.31	In	CTSD	NA	9.276845572517892	1509	CTSD	ELISA
New wet lab data	633620	Month 24	Ptid-633620_Visit-Month 24	Other	Other	1.47	24	1.3605	0.01252018797344267	Negative	Positive	Positive	Hemoglobin detection	Negative	Negative	Negative	CVL	Serum progesterone	Unpublished	0	Ineligible - serum progesterone outside of allowed windows	Ineligible - serum progesterone outside of allowed windows	Ineligible - serum progesterone outside of allowed windows	40292.795	In	CTSD	NA	15.29823426428094	1509	CTSD	ELISA
New wet lab data	633428	Month 24	Ptid-633428_Visit-Month 24	Luteal	Luteal	8.39	11	0.5605	0.01252018797344267	Negative	Negative	Negative	Hemoglobin detection	Negative	Negative	Negative	CVL	Serum progesterone	Unpublished	0	Eligible	Eligible	Eligible	1329.8399999999997	In	CTSD	NA	10.377036962650026	1509	CTSD	ELISA
New wet lab data	633343	Month 24	Ptid-633343_Visit-Month 24	Luteal	Luteal	17.89	19	0.353	0.01252018797344267	Negative	Negative	Negative	Hemoglobin detection	Negative	Negative	Negative	CVL	Serum progesterone	Unpublished	0	Eligible	Eligible	Eligible	1649.4150000000002	In	CTSD	NA	10.687738717467527	1509	CTSD	ELISA
New wet lab data	633561	Month 24	Ptid-633561_Visit-Month 24	Follicular	Follicular	0.367	10	0.302	0.01252018797344267	Negative	Positive	Positive	Hemoglobin detection	Negative	Negative	Negative	CVL	Serum progesterone	Unpublished	0	Eligible	Eligible	Eligible	1365.58	In	CTSD	NA	10.415298118884289	1509	CTSD	ELISA
New wet lab data	633431	Month 27	Ptid-633431_Visit-Month 27	Follicular	Follicular	0.389	11	0.0775	0.01252018797344267	Negative	Negative	Negative	Hemoglobin detection	Negative	Negative	Positive	CVL	Serum progesterone	Unpublished	8	Eligible	Eligible	Eligible	1619.185	In	CTSD	NA	10.661052114857682	1509	CTSD	ELISA
New wet lab data	633343	Month 27	Ptid-633343_Visit-Month 27	Follicular	Follicular	0.419	9	0.6295	0.01252018797344267	Negative	Positive	Positive	Hemoglobin detection	Negative	Negative	Negative	CVL	Serum progesterone	Unpublished	0	Eligible	Eligible	Eligible	5080.31	In	CTSD	NA	12.310700817450329	1509	CTSD	ELISA
New wet lab data	633949	Month 24	Ptid-633949_Visit-Month 24	Follicular	Follicular	0.402	8	0.16	0.01252018797344267	Negative	Negative	Negative	Hemoglobin detection	Negative	Negative	Negative	CVL	Serum progesterone	Unpublished	0	Eligible	Eligible	Eligible	1311.26	In	CTSD	NA	10.356738059863407	1509	CTSD	ELISA
New wet lab data	633978	Month 12	Ptid-633978_Visit-Month 12	Follicular	Follicular	0.528	12	0.238	0.01252018797344267	Negative	Negative	Negative	Hemoglobin detection	Negative	Negative	Negative	CVL	Serum progesterone	Unpublished	0	Eligible	Eligible	Eligible	1648.4550000000002	In	CTSD	NA	10.686898789102628	1509	CTSD	ELISA
New wet lab data	633444	Month 36	Ptid-633444_Visit-Month 36	Luteal	Luteal	17.23	22	0.421	0.01252018797344267	Negative	Negative	Negative	Hemoglobin detection	Negative	Negative	Negative	CVL	Serum progesterone	Unpublished	0	Eligible	Eligible	Eligible	1726.5549999999998	In	CTSD	NA	10.753680577129321	1509	CTSD	ELISA
New wet lab data	633587	Month 36	Ptid-633587_Visit-Month 36	Luteal	Luteal	8.99	20	0.474	0.01252018797344267	Negative	Positive	Positive	Hemoglobin detection	Negative	Negative	Negative	CVL	Serum progesterone	Unpublished	1	Eligible	Eligible	Eligible	1882.115	In	CTSD	NA	10.878139066214684	1509	CTSD	ELISA
New wet lab data	633721	Month 36	Ptid-633721_Visit-Month 36	Follicular	Follicular	0.184	11	0.1945	0.01252018797344267	Negative	Positive	Positive	Hemoglobin detection	Negative	Negative	Negative	CVL	Serum progesterone	Unpublished	0	Eligible	Eligible	Eligible	6186.52	In	CTSD	NA	12.594912387066273	1509	CTSD	ELISA
New wet lab data	633561	Month 39	Ptid-633561_Visit-Month 39	Follicular	Follicular	0.297	21	0.22799999999999998	0.01252018797344267	Negative	Negative	Negative	Hemoglobin detection	Negative	Negative	Positive	CVL	Serum progesterone	Unpublished	9	Eligible	Eligible	Eligible	957.4799999999999	In	CTSD	NA	9.903098541875329	1509	CTSD	ELISA
New wet lab data	633949	Month 36	Ptid-633949_Visit-Month 36	Luteal	Luteal	3.15	20	0.2485	0.01252018797344267	Negative	Negative	Negative	Hemoglobin detection	Negative	Negative	Negative	CVL	Serum progesterone	Unpublished	0	Eligible	Eligible	Eligible	7300.82	In	CTSD	NA	12.833842795708918	1509	CTSD	ELISA
New wet lab data	633431	Month 45	Ptid-633431_Visit-Month 45	Other	Other	1.11	23	2.2385	0.01252018797344267	Negative	Positive	Positive	Hemoglobin detection	Negative	Negative	Positive	CVL	Serum progesterone	Unpublished	10	Ineligible - serum progesterone outside of allowed windows	Ineligible - serum progesterone outside of allowed windows	Ineligible - serum progesterone outside of allowed windows	35811.3	In	CTSD	NA	15.128127270995126	1509	CTSD	ELISA
New wet lab data	633428	Month 48	Ptid-633428_Visit-Month 48	Luteal	Luteal	18.04	23	0.5165	NA	NA	Negative	Negative	Hemoglobin detection	Negative	Negative	Negative	CVL	Serum progesterone	Unpublished	0	Eligible	Eligible	Ineligible - missing co-variate information	1536.975	In	CTSD	NA	10.585877983412729	1509	CTSD	ELISA
New wet lab data	633587	Month 48	Ptid-633587_Visit-Month 48	Follicular	Follicular	0.56	12	0.227	NA	NA	Positive	Positive	Hemoglobin detection	Negative	Negative	Negative	CVL	Serum progesterone	Unpublished	0	Eligible	Eligible	Ineligible - missing co-variate information	312.5	Below	CTSD	NA	8.287712379549449	1509	CTSD	ELISA
New wet lab data	633851	Month 48	Ptid-633851_Visit-Month 48	Follicular	Follicular	0.09	19	1.1785	0.01252018797344267	Negative	Positive	Positive	Hemoglobin detection	Negative	Negative	Negative	CVL	Serum progesterone	Unpublished	0	Eligible	Eligible	Eligible	40339.875	In	CTSD	NA	15.299918993069994	1509	CTSD	ELISA
New wet lab data	630167	Month 06	Ptid-630167_Visit-Month 06	Luteal	Luteal	19.5	19	0.375	0.09658280793058137	Negative	Positive	Positive	Hemoglobin detection	Negative	Negative	Positive	CVL	Serum progesterone	Unpublished	8	Eligible	Eligible	Eligible	6.360625	In	GNLY	NA	2.6691685328207937	10578	GNLY	ELISA
New wet lab data	630167	Month 09	Ptid-630167_Visit-Month 09	Follicular	Follicular	0.308	11	0.371	0.22502749849408218	Negative	Positive	Positive	Hemoglobin detection	Negative	Negative	Positive	CVL	Serum progesterone	Unpublished	9	Eligible	Eligible	Eligible	3.90625	Below	GNLY	NA	1.965784284662087	10578	GNLY	ELISA
New wet lab data	630141	Month 12	Ptid-630141_Visit-Month 12	Follicular	Follicular	0.025	6	0.177	0.11971817200012813	Negative	Positive	Positive	Hemoglobin detection	Negative	Negative	Negative	CVL	Serum progesterone	Unpublished	0	Eligible	Eligible	Eligible	11.05	In	GNLY	NA	3.465974464504069	10578	GNLY	ELISA
New wet lab data	630196	Month 12	Ptid-630196_Visit-Month 12	Follicular	Follicular	0.125	22	0.2565	0.26035585576814924	Negative	Negative	Negative	Hemoglobin detection	Negative	Negative	Negative	CVL	Serum progesterone	Unpublished	0	Eligible	Eligible	Eligible	3.90625	Below	GNLY	NA	1.965784284662087	10578	GNLY	ELISA
New wet lab data	630297	Month 12	Ptid-630297_Visit-Month 12	Luteal	Luteal	7.82	21	0.569	NA	NA	Negative	Negative	Hemoglobin detection	Negative	Negative	Negative	CVL	Serum progesterone	Unpublished	0	Eligible	Eligible	Ineligible - missing co-variate information	3.90625	Below	GNLY	NA	1.965784284662087	10578	GNLY	ELISA
New wet lab data	630776	Month 09	Ptid-630776_Visit-Month 09	Follicular	Follicular	0.155	9	0.2235	1.6303268703858391	Negative	Positive	Positive	Hemoglobin detection	Negative	Negative	Negative	CVL	Serum progesterone	Unpublished	0	Eligible	Eligible	Eligible	3.90625	Below	GNLY	NA	1.965784284662087	10578	GNLY	ELISA
New wet lab data	630330	Month 15	Ptid-630330_Visit-Month 15	Follicular	Follicular	0.137	8	0.179	0.27709423856684984	Negative	Positive	Positive	Hemoglobin detection	Negative	Negative	Negative	CVL	Serum progesterone	Unpublished	0	Eligible	Eligible	Eligible	6.669625	In	GNLY	NA	2.7376056480891373	10578	GNLY	ELISA
New wet lab data	630646	Month 12	Ptid-630646_Visit-Month 12	Luteal	Luteal	12.13	20	0.735	0.6036228657746849	Negative	Positive	Positive	Hemoglobin detection	Negative	Negative	Negative	CVL	Serum progesterone	Unpublished	0	Eligible	Eligible	Eligible	3.90625	Below	GNLY	NA	1.965784284662087	10578	GNLY	ELISA
New wet lab data	630574	Month 15	Ptid-630574_Visit-Month 15	Luteal	Luteal	6.52	24	0.7265	0.02504037594688534	Negative	Negative	Negative	Hemoglobin detection	Negative	Negative	Negative	CVL	Serum progesterone	Unpublished	0	Eligible	Eligible	Eligible	3.90625	Below	GNLY	NA	1.965784284662087	10578	GNLY	ELISA
New wet lab data	630141	Month 21	Ptid-630141_Visit-Month 21	Luteal	Luteal	7.9	22	0.38649999999999995	0.31950653481455127	Negative	Negative	Negative	Hemoglobin detection	Negative	Negative	Negative	CVL	Serum progesterone	Unpublished	0	Eligible	Eligible	Eligible	3.90625	Below	GNLY	NA	1.965784284662087	10578	GNLY	ELISA
New wet lab data	630776	Month 15	Ptid-630776_Visit-Month 15	Follicular	Follicular	0.352	20	0.1215	0.14194858196368534	Negative	Negative	Negative	Hemoglobin detection	Negative	Negative	Negative	CVL	Serum progesterone	Unpublished	0	Eligible	Eligible	Eligible	3.90625	Below	GNLY	NA	1.965784284662087	10578	GNLY	ELISA
New wet lab data	630330	Month 24	Ptid-630330_Visit-Month 24	Other	Other	1.19	21	0.22050000000000003	0.4205931478062161	Negative	Positive	Positive	Hemoglobin detection	Negative	Negative	Negative	CVL	Serum progesterone	Unpublished	0	Ineligible - serum progesterone outside of allowed windows	Ineligible - serum progesterone outside of allowed windows	Ineligible - serum progesterone outside of allowed windows	1174.4850000000001	In	GNLY	NA	10.197812572670516	10578	GNLY	ELISA
New wet lab data	630183	Month 24	Ptid-630183_Visit-Month 24	Other	Other	1.19	22	0.20850000000000002	0.16082364089909207	Negative	Negative	Negative	Hemoglobin detection	Negative	Negative	Negative	CVL	Serum progesterone	Unpublished	0	Ineligible - serum progesterone outside of allowed windows	Ineligible - serum progesterone outside of allowed windows	Ineligible - serum progesterone outside of allowed windows	3.90625	Below	GNLY	NA	1.965784284662087	10578	GNLY	ELISA
New wet lab data	630196	Month 24	Ptid-630196_Visit-Month 24	Follicular	Follicular	0.16	7	0.595	0.5463306081267704	Negative	Positive	Positive	Hemoglobin detection	Negative	Negative	Negative	CVL	Serum progesterone	Unpublished	0	Eligible	Eligible	Eligible	30.59	In	GNLY	NA	4.934988201783478	10578	GNLY	ELISA
New wet lab data	630297	Month 24	Ptid-630297_Visit-Month 24	Follicular	Follicular	0.271	8	0.1235	0.3796676208326889	Negative	Negative	Negative	Hemoglobin detection	Negative	Negative	Negative	CVL	Serum progesterone	Unpublished	0	Eligible	Eligible	Eligible	6.112125	In	GNLY	NA	2.6116740484515493	10578	GNLY	ELISA
New wet lab data	630356	Month 24	Ptid-630356_Visit-Month 24	Follicular	Follicular	0.262	7	0.443	0.58203837916332	Negative	Negative	Negative	Hemoglobin detection	Positive	Negative	Negative	CVL	Serum progesterone	Unpublished	0	Eligible	Eligible	Eligible	11.8185	In	GNLY	NA	3.5629750356578587	10578	GNLY	ELISA
New wet lab data	630457	Month 24	Ptid-630457_Visit-Month 24	Luteal	Luteal	6.65	23	0.49350000000000005	0.02504037594688534	Negative	Negative	Negative	Hemoglobin detection	Negative	Negative	Negative	CVL	Serum progesterone	Unpublished	0	Eligible	Eligible	Eligible	3.90625	Below	GNLY	NA	1.965784284662087	10578	GNLY	ELISA
New wet lab data	630574	Month 24	Ptid-630574_Visit-Month 24	Follicular	Follicular	0.233	11	0.7090000000000001	0.3863498130478387	Negative	Negative	Negative	Hemoglobin detection	Negative	Negative	Negative	CVL	Serum progesterone	Unpublished	0	Eligible	Eligible	Eligible	29.4155	In	GNLY	NA	4.878504654048311	10578	GNLY	ELISA
New wet lab data	630183	Month 33	Ptid-630183_Visit-Month 33	Follicular	Follicular	0.275	10	0.7749999999999999	0.02504037594688534	Negative	Positive	Positive	Hemoglobin detection	Negative	Negative	Negative	CVL	Serum progesterone	Unpublished	0	Eligible	Eligible	Eligible	88.5715	In	GNLY	NA	6.468770646679907	10578	GNLY	ELISA
New wet lab data	630835	Month 30	Ptid-630835_Visit-Month 30	Follicular	Follicular	0.188	9	0.5975	0.3334526858744529	Negative	Positive	Positive	Hemoglobin detection	Negative	Negative	Negative	CVL	Serum progesterone	Unpublished	0	Eligible	Eligible	Eligible	3.90625	Below	GNLY	NA	1.965784284662087	10578	GNLY	ELISA
New wet lab data	630372	Month 36	Ptid-630372_Visit-Month 36	Follicular	Follicular	0.158	8	0.1615	0.25550143695233485	Negative	Negative	Negative	Hemoglobin detection	Negative	Negative	Positive	CVL	Serum progesterone	Unpublished	8	Eligible	Eligible	Eligible	175.08550000000002	In	GNLY	NA	7.451915799278387	10578	GNLY	ELISA
New wet lab data	630503	Month 36	Ptid-630503_Visit-Month 36	Follicular	Follicular	0.317	9	0.36	0.54428214711523	Negative	Positive	Positive	Hemoglobin detection	Negative	Negative	Negative	CVL	Serum progesterone	Unpublished	0	Eligible	Eligible	Eligible	3.90625	Below	GNLY	NA	1.965784284662087	10578	GNLY	ELISA
New wet lab data	630385	Month 39	Ptid-630385_Visit-Month 39	Luteal	Luteal	30.27	19	0.107	0.4025854513449481	Negative	Negative	Negative	Hemoglobin detection	Negative	Negative	Negative	CVL	Serum progesterone	Unpublished	0	Eligible	Eligible	Eligible	6.360625	In	GNLY	NA	2.6691685328207937	10578	GNLY	ELISA
New wet lab data	630112	Month 39	Ptid-630112_Visit-Month 39	Follicular	Follicular	0.247	24	0.6930000000000001	0.61501240025913	Negative	Negative	Negative	Hemoglobin detection	Negative	Negative	Negative	CVL	Serum progesterone	Unpublished	0	Eligible	Eligible	Eligible	19.4895	In	GNLY	NA	4.284625173847794	10578	GNLY	ELISA
New wet lab data	630457	Month 39	Ptid-630457_Visit-Month 39	Follicular	Follicular	0.219	6	0.3675	0.07040614997998933	Negative	Positive	Positive	Hemoglobin detection	Negative	Negative	Negative	CVL	Serum progesterone	Unpublished	0	Eligible	Eligible	Eligible	11.027999999999999	In	GNLY	NA	3.4630992673481034	10578	GNLY	ELISA
New wet lab data	630112	Month 42	Ptid-630112_Visit-Month 42	Luteal	Luteal	6.06	8	0.33199999999999996	0.7545222650532685	Negative	Negative	Negative	Hemoglobin detection	Negative	Negative	Negative	CVL	Serum progesterone	Unpublished	0	Eligible	Eligible	Eligible	3.90625	Below	GNLY	NA	1.965784284662087	10578	GNLY	ELISA
New wet lab data	630646	Month 36	Ptid-630646_Visit-Month 36	Luteal	Luteal	22.72	8	0.441	0.5508335558105961	Negative	Negative	Negative	Hemoglobin detection	Negative	Negative	Negative	CVL	Serum progesterone	Unpublished	0	Eligible	Eligible	Eligible	3.90625	Below	GNLY	NA	1.965784284662087	10578	GNLY	ELISA
New wet lab data	630806	Month 36	Ptid-630806_Visit-Month 36	Luteal	Luteal	22.32	19	0.259	0.608418044620279	Negative	Positive	Positive	Hemoglobin detection	Negative	Positive	Negative	CVL	Serum progesterone	Unpublished	0	Eligible	Eligible	Eligible	5.8626249999999995	In	GNLY	NA	2.551546778388367	10578	GNLY	ELISA
New wet lab data	630385	Month 42	Ptid-630385_Visit-Month 42	Follicular	Follicular	0.296	5	0.108	0.8248796526378016	Negative	Positive	Positive	Hemoglobin detection	Negative	Negative	Negative	CVL	Serum progesterone	Unpublished	0	Eligible	Eligible	Eligible	15.0215	In	GNLY	NA	3.908956977946636	10578	GNLY	ELISA
New wet lab data	630806	Month 39	Ptid-630806_Visit-Month 39	Follicular	Follicular	0.365	12	0.5725	1.0762989386916022	Negative	Positive	Positive	Hemoglobin detection	Negative	Positive	Negative	CVL	Serum progesterone	Unpublished	3	Eligible	Eligible	Eligible	77.061	In	GNLY	NA	6.267929002474237	10578	GNLY	ELISA
New wet lab data	630503	Month 48	Ptid-630503_Visit-Month 48	Luteal	Luteal	8.99	23	0.8385	1.9110868483696564	Negative	Negative	Negative	Hemoglobin detection	Negative	Negative	Negative	CVL	Serum progesterone	Unpublished	0	Eligible	Eligible	Eligible	3.90625	Below	GNLY	NA	1.965784284662087	10578	GNLY	ELISA
New wet lab data	630486	Month 48	Ptid-630486_Visit-Month 48	Follicular	Follicular	0.221	6	0.20350000000000001	0.38374736778306195	Negative	Positive	Positive	Hemoglobin detection	Negative	Negative	Negative	CVL	Serum progesterone	Unpublished	0	Eligible	Eligible	Eligible	83.08250000000001	In	GNLY	NA	6.376472723242976	10578	GNLY	ELISA
New wet lab data	630125	Month 51	Ptid-630125_Visit-Month 51	Luteal	Luteal	22.74	21	0.5385	0.43745444740826406	Negative	Negative	Negative	Hemoglobin detection	Positive	Negative	Negative	CVL	Serum progesterone	Unpublished	0	Eligible	Eligible	Eligible	3.90625	Below	GNLY	NA	1.965784284662087	10578	GNLY	ELISA
New wet lab data	630516	Month 51	Ptid-630516_Visit-Month 51	Luteal	Luteal	13.55	23	1.0165	0.09658280793058137	Negative	Positive	Positive	Hemoglobin detection	Negative	Negative	Positive	CVL	Serum progesterone	Unpublished	8	Eligible	Eligible	Eligible	100.9545	In	GNLY	NA	6.657561409339505	10578	GNLY	ELISA
New wet lab data	630125	Month 60	Ptid-630125_Visit-Month 60	Follicular	Follicular	0.1	7	0.323	0.10910299590402404	Negative	Positive	Positive	Hemoglobin detection	Negative	Negative	Negative	CVL	Serum progesterone	Unpublished	0	Eligible	Eligible	Eligible	118.025	In	GNLY	NA	6.882948672716631	10578	GNLY	ELISA
New wet lab data	630356	Month 60	Ptid-630356_Visit-Month 60	Luteal	Luteal	5.24	21	0.5609999999999999	0.25550143695233485	Negative	Positive	Positive	Hemoglobin detection	Negative	Negative	Positive	CVL	Serum progesterone	Unpublished	8	Eligible	Eligible	Eligible	3.90625	Below	GNLY	NA	1.965784284662087	10578	GNLY	ELISA
New wet lab data	630516	Month 60	Ptid-630516_Visit-Month 60	Follicular	Follicular	0.139	8	0.1825	1.468605545277676	Negative	Negative	Negative	Hemoglobin detection	Negative	Negative	Positive	CVL	Serum progesterone	Unpublished	9	Eligible	Eligible	Eligible	72.47999999999999	In	GNLY	NA	6.17951105027151	10578	GNLY	ELISA
New wet lab data	630486	Month 60	Ptid-630486_Visit-Month 60	Luteal	Luteal	5.35	24	0.39449999999999996	0.30912498009920003	Negative	Negative	Negative	Hemoglobin detection	Negative	Negative	Negative	CVL	Serum progesterone	Unpublished	0	Eligible	Eligible	Eligible	3.90625	Below	GNLY	NA	1.965784284662087	10578	GNLY	ELISA
New wet lab data	630372	Month 60	Ptid-630372_Visit-Month 60	Luteal	Luteal	8.7	24	0.478	0.7590212871835228	Negative	Negative	Negative	Hemoglobin detection	Negative	Negative	Negative	CVL	Serum progesterone	Unpublished	0	Eligible	Eligible	Eligible	3.90625	Below	GNLY	NA	1.965784284662087	10578	GNLY	ELISA
New wet lab data	630835	Month 57	Ptid-630835_Visit-Month 57	Luteal	Luteal	20.85	23	0.5945	0.546710021889253	Negative	Negative	Negative	Hemoglobin detection	Negative	Negative	Negative	CVL	Serum progesterone	Unpublished	0	Eligible	Eligible	Eligible	3.90625	Below	GNLY	NA	1.965784284662087	10578	GNLY	ELISA
New wet lab data	631082	Enrollment	Ptid-631082_Visit-Enrollment	Luteal	Luteal	9.2	22	0.6904999999999999	0.7296466628665196	Negative	Negative	Negative	Hemoglobin detection	Negative	Negative	Negative	CVL	Serum progesterone	Unpublished	0	Eligible	Eligible	Eligible	6.710125	In	GNLY	NA	2.746339642014191	10578	GNLY	ELISA
New wet lab data	631200	Enrollment	Ptid-631200_Visit-Enrollment	Luteal	Luteal	13.51	19	0.894	0.5945920302193002	Negative	Negative	Negative	Hemoglobin detection	Negative	Negative	Negative	CVL	Serum progesterone	Unpublished	0	Eligible	Eligible	Eligible	3.90625	Below	GNLY	NA	1.965784284662087	10578	GNLY	ELISA
New wet lab data	631343	Enrollment	Ptid-631343_Visit-Enrollment	Luteal	Luteal	15.96	22	0.20850000000000002	0.6136521345550324	Negative	Negative	Negative	Hemoglobin detection	Negative	Negative	Negative	CVL	Serum progesterone	Unpublished	0	Eligible	Eligible	Eligible	3.90625	Below	GNLY	NA	1.965784284662087	10578	GNLY	ELISA
New wet lab data	631356	Enrollment	Ptid-631356_Visit-Enrollment	Luteal	Luteal	11.44	22	0.5609999999999999	0.7376781799536963	Negative	Negative	Negative	Hemoglobin detection	Negative	Negative	Negative	CVL	Serum progesterone	Unpublished	0	Eligible	Eligible	Eligible	3.90625	Below	GNLY	NA	1.965784284662087	10578	GNLY	ELISA
New wet lab data	631532	Enrollment	Ptid-631532_Visit-Enrollment	Luteal	Luteal	35.82	22	0.7025	0.5967390796685923	Negative	Positive	Positive	Hemoglobin detection	Positive	Negative	Negative	CVL	Serum progesterone	Unpublished	0	Eligible	Eligible	Eligible	11.467125	In	GNLY	NA	3.519431823803957	10578	GNLY	ELISA
New wet lab data	631558	Enrollment	Ptid-631558_Visit-Enrollment	Other	Other	1.91	24	0.6645	0.7134329018504764	Negative	Positive	Positive	Hemoglobin detection	Negative	Negative	Negative	CVL	Serum progesterone	Unpublished	0	Ineligible - serum progesterone outside of allowed windows	Ineligible - serum progesterone outside of allowed windows	Ineligible - serum progesterone outside of allowed windows	3.90625	Below	GNLY	NA	1.965784284662087	10578	GNLY	ELISA
New wet lab data	631633	Enrollment	Ptid-631633_Visit-Enrollment	Luteal	Luteal	19.72	23	0.712	0.5706121275619868	Negative	Negative	Negative	Hemoglobin detection	Positive	Negative	Negative	CVL	Serum progesterone	Unpublished	0	Eligible	Eligible	Eligible	3.90625	Below	GNLY	NA	1.965784284662087	10578	GNLY	ELISA
New wet lab data	631646	Enrollment	Ptid-631646_Visit-Enrollment	Follicular	Follicular	0.099	6	0.804	0.7697120203105622	Negative	Positive	Positive	Hemoglobin detection	Negative	Negative	Negative	CVL	Serum progesterone	Unpublished	0	Eligible	Eligible	Eligible	564.0474999999999	In	GNLY	NA	9.13967285085428	10578	GNLY	ELISA
New wet lab data	631633	Month 06	Ptid-631633_Visit-Month 06	Follicular	Follicular	0.066	5	0.6930000000000001	0.7133278747659336	Negative	Positive	Positive	Hemoglobin detection	Negative	Negative	Negative	CVL	Serum progesterone	Unpublished	0	Eligible	Eligible	Eligible	69.23949999999999	In	GNLY	NA	6.11352340147919	10578	GNLY	ELISA
New wet lab data	630848	Month 09	Ptid-630848_Visit-Month 09	Other	Other	1.62	20	0.875	84.05891474508904	Positive	Negative	Negative	Hemoglobin detection	Negative	Negative	Negative	CVL	Serum progesterone	Unpublished	0	Ineligible - serum progesterone outside of allowed windows	Ineligible - serum progesterone outside of allowed windows	Ineligible - serum progesterone outside of allowed windows	3.90625	Below	GNLY	NA	1.965784284662087	10578	GNLY	ELISA
New wet lab data	631431	Month 12	Ptid-631431_Visit-Month 12	Luteal	Luteal	18.41	20	0.4485	0.6471128938301495	Negative	Negative	Negative	Hemoglobin detection	Negative	Negative	Negative	CVL	Serum progesterone	Unpublished	0	Eligible	Eligible	Eligible	3.90625	Below	GNLY	NA	1.965784284662087	10578	GNLY	ELISA
New wet lab data	631066	Month 12	Ptid-631066_Visit-Month 12	Luteal	Luteal	4.39	19	0.5595	0.6641444376533212	Negative	Negative	Negative	Hemoglobin detection	Negative	Negative	Negative	CVL	Serum progesterone	Unpublished	0	Eligible	Eligible	Eligible	11.072625	In	GNLY	NA	3.468925378934903	10578	GNLY	ELISA
New wet lab data	631183	Month 12	Ptid-631183_Visit-Month 12	Follicular	Follicular	0.025	5	0.2145	0.5845621767399871	Negative	Positive	Positive	Hemoglobin detection	Negative	Negative	Negative	CVL	Serum progesterone	Unpublished	0	Eligible	Eligible	Eligible	204.047	In	GNLY	NA	7.672757689310021	10578	GNLY	ELISA
New wet lab data	631343	Month 12	Ptid-631343_Visit-Month 12	Follicular	Follicular	0.191	8	0.1295	0.6723862776420602	Negative	Positive	Positive	Hemoglobin detection	Negative	Negative	Negative	CVL	Serum progesterone	Unpublished	0	Eligible	Eligible	Eligible	240.584	In	GNLY	NA	7.910396889278711	10578	GNLY	ELISA
New wet lab data	631356	Month 12	Ptid-631356_Visit-Month 12	Follicular	Follicular	0.208	8	0.33399999999999996	0.7685990993807379	Negative	Negative	Negative	Hemoglobin detection	Negative	Negative	Negative	CVL	Serum progesterone	Unpublished	0	Eligible	Eligible	Eligible	13.1755	In	GNLY	NA	3.7197858069459038	10578	GNLY	ELISA
New wet lab data	631532	Month 12	Ptid-631532_Visit-Month 12	Follicular	Follicular	0.106	11	0.318	0.9431008886594474	Negative	Positive	Positive	Hemoglobin detection	Positive	Negative	Negative	CVL	Serum progesterone	Unpublished	0	Eligible	Eligible	Eligible	3.90625	Below	GNLY	NA	1.965784284662087	10578	GNLY	ELISA
New wet lab data	631646	Month 12	Ptid-631646_Visit-Month 12	Luteal	Luteal	18.72	23	0.5205	0.6052286375251617	Negative	Negative	Negative	Hemoglobin detection	Negative	Negative	Negative	CVL	Serum progesterone	Unpublished	0	Eligible	Eligible	Eligible	3.90625	Below	GNLY	NA	1.965784284662087	10578	GNLY	ELISA
New wet lab data	630848	Month 21	Ptid-630848_Visit-Month 21	Follicular	Follicular	0.305	7	0.4405	0.7612094644372643	Negative	Positive	Positive	Hemoglobin detection	Negative	Negative	Negative	CVL	Serum progesterone	Unpublished	0	Eligible	Eligible	Eligible	25.927999999999997	In	GNLY	NA	4.696439020655753	10578	GNLY	ELISA
New wet lab data	631604	Month 18	Ptid-631604_Visit-Month 18	Follicular	Follicular	0.194	8	0.5995	2.246652580559281	Negative	Positive	Positive	Hemoglobin detection	Negative	Negative	Negative	CVL	Serum progesterone	Unpublished	0	Eligible	Eligible	Eligible	11.1565	In	GNLY	NA	3.4798125929675083	10578	GNLY	ELISA
New wet lab data	631431	Month 24	Ptid-631431_Visit-Month 24	Follicular	Follicular	0.129	10	0.337	0.6971141137498903	Negative	Negative	Negative	Hemoglobin detection	Negative	Negative	Negative	CVL	Serum progesterone	Unpublished	0	Eligible	Eligible	Eligible	62.627	In	GNLY	NA	5.968712866552632	10578	GNLY	ELISA
New wet lab data	631154	Month 24	Ptid-631154_Visit-Month 24	Follicular	Follicular	0.141	7	0.613	0.5081045631687798	Negative	Positive	Positive	Hemoglobin detection	Negative	Negative	Negative	CVL	Serum progesterone	Unpublished	0	Eligible	Eligible	Eligible	35.787	In	GNLY	NA	5.161363703561251	10578	GNLY	ELISA
New wet lab data	631183	Month 24	Ptid-631183_Visit-Month 24	Other	Other	1.59	20	0.109	0.7537908257517993	Negative	Negative	Negative	Hemoglobin detection	Negative	Negative	Negative	CVL	Serum progesterone	Unpublished	0	Ineligible - serum progesterone outside of allowed windows	Ineligible - serum progesterone outside of allowed windows	Ineligible - serum progesterone outside of allowed windows	3.90625	Below	GNLY	NA	1.965784284662087	10578	GNLY	ELISA
New wet lab data	631330	Month 24	Ptid-631330_Visit-Month 24	Other	Other	1.03	11	0.041	0.6041853516975201	Negative	Negative	Negative	Hemoglobin detection	Negative	Negative	Negative	CVL	Serum progesterone	Unpublished	0	Ineligible - serum progesterone outside of allowed windows	Ineligible - serum progesterone outside of allowed windows	Ineligible - serum progesterone outside of allowed windows	21.0485	In	GNLY	NA	4.395645519643706	10578	GNLY	ELISA
New wet lab data	631590	Month 24	Ptid-631590_Visit-Month 24	Follicular	Follicular	0.113	10	0.23249999999999998	0.6805724334375289	Negative	Negative	Negative	Hemoglobin detection	Negative	Negative	Negative	CVL	Serum progesterone	Unpublished	0	Eligible	Eligible	Eligible	3.90625	Below	GNLY	NA	1.965784284662087	10578	GNLY	ELISA
New wet lab data	631558	Month 24	Ptid-631558_Visit-Month 24	Follicular	Follicular	0.285	5	1.0964999999999998	0.5622100105890997	Negative	Positive	Positive	Hemoglobin detection	Negative	Negative	Negative	CVL	Serum progesterone	Unpublished	0	Eligible	Eligible	Eligible	12.443	In	GNLY	NA	3.637262455221741	10578	GNLY	ELISA
New wet lab data	631604	Month 27	Ptid-631604_Visit-Month 27	Other	Other	2.05	20	0.15200000000000002	135.88963595330168	Positive	Positive	Positive	Hemoglobin detection	Negative	Negative	Negative	CVL	Serum progesterone	Unpublished	0	Ineligible - serum progesterone outside of allowed windows	Ineligible - serum progesterone outside of allowed windows	Ineligible - serum progesterone outside of allowed windows	70.34700000000001	In	GNLY	NA	6.136416994860776	10578	GNLY	ELISA
New wet lab data	631154	Month 30	Ptid-631154_Visit-Month 30	Luteal	Luteal	11.65	24	0.2195	1.12886988754302	Negative	Negative	Negative	Hemoglobin detection	Negative	Negative	Negative	CVL	Serum progesterone	Unpublished	0	Eligible	Eligible	Eligible	3.90625	Below	GNLY	NA	1.965784284662087	10578	GNLY	ELISA
New wet lab data	631066	Month 30	Ptid-631066_Visit-Month 30	Follicular	Follicular	0.114	5	0.2425	0.5794001023555247	Negative	Positive	Positive	Hemoglobin detection	Positive	Negative	Negative	CVL	Serum progesterone	Unpublished	0	Eligible	Eligible	Eligible	3.90625	Below	GNLY	NA	1.965784284662087	10578	GNLY	ELISA
New wet lab data	630893	Month 33	Ptid-630893_Visit-Month 33	Luteal	Luteal	26.84	20	0.434	0.5706121275619868	Negative	Negative	Negative	Hemoglobin detection	Negative	Negative	Negative	CVL	Serum progesterone	Unpublished	0	Eligible	Eligible	Eligible	3.90625	Below	GNLY	NA	1.965784284662087	10578	GNLY	ELISA
New wet lab data	631330	Month 33	Ptid-631330_Visit-Month 33	Other	Other	1.32	19	0.098	0.6556024516867187	Negative	Negative	Negative	Hemoglobin detection	Negative	Negative	Negative	CVL	Serum progesterone	Unpublished	0	Ineligible - serum progesterone outside of allowed windows	Ineligible - serum progesterone outside of allowed windows	Ineligible - serum progesterone outside of allowed windows	10.1245	In	GNLY	NA	3.3397787569259005	10578	GNLY	ELISA
New wet lab data	630893	Month 36	Ptid-630893_Visit-Month 36	Follicular	Follicular	0.328	9	0.422	0.5622100105890997	Negative	Positive	Positive	Hemoglobin detection	Negative	Negative	Negative	CVL	Serum progesterone	Unpublished	0	Eligible	Eligible	Eligible	6.808625	In	GNLY	NA	2.767363475774475	10578	GNLY	ELISA
New wet lab data	630907	Month 36	Ptid-630907_Visit-Month 36	Follicular	Follicular	0.349	8	0.5325	0.8791086035933057	Negative	Positive	Positive	Hemoglobin detection	Negative	Negative	Negative	CVL	Serum progesterone	Unpublished	0	Eligible	Eligible	Eligible	21.644	In	GNLY	NA	4.435895241320364	10578	GNLY	ELISA
New wet lab data	631082	Month 36	Ptid-631082_Visit-Month 36	Follicular	Follicular	0.184	6	0.512	0.5967390796685923	Negative	Negative	Negative	Hemoglobin detection	Negative	Negative	Negative	CVL	Serum progesterone	Unpublished	0	Eligible	Eligible	Eligible	3.90625	Below	GNLY	NA	1.965784284662087	10578	GNLY	ELISA
New wet lab data	631428	Month 36	Ptid-631428_Visit-Month 36	Follicular	Follicular	0.32	5	0.18	1.0109451100598155	Negative	Positive	Positive	Hemoglobin detection	Negative	Negative	Negative	CVL	Serum progesterone	Unpublished	0	Eligible	Eligible	Eligible	58.8595	In	GNLY	NA	5.879203381804062	10578	GNLY	ELISA
New wet lab data	631590	Month 36	Ptid-631590_Visit-Month 36	Luteal	Luteal	5.25	21	0.057	0.8549222389228169	Negative	Negative	Negative	Hemoglobin detection	Negative	Negative	Negative	CVL	Serum progesterone	Unpublished	0	Eligible	Eligible	Eligible	9.481124999999999	In	GNLY	NA	3.2450582548645994	10578	GNLY	ELISA
New wet lab data	631170	Month 48	Ptid-631170_Visit-Month 48	Follicular	Follicular	0.311	6	0.5529999999999999	0.6388710538414104	Negative	Positive	Positive	Hemoglobin detection	Negative	Negative	Negative	CVL	Serum progesterone	Unpublished	0	Eligible	Eligible	Eligible	896.2705	In	GNLY	NA	9.807790402094266	10578	GNLY	ELISA
New wet lab data	631428	Month 48	Ptid-631428_Visit-Month 48	Luteal	Luteal	20.18	22	0.23049999999999998	0.7303726978905616	Negative	Negative	Negative	Hemoglobin detection	Negative	Negative	Negative	CVL	Serum progesterone	Unpublished	0	Eligible	Eligible	Eligible	12.048125	In	GNLY	NA	3.5907367381327333	10578	GNLY	ELISA
New wet lab data	631170	Month 54	Ptid-631170_Visit-Month 54	Luteal	Luteal	14.89	19	0.2165	0.7053002695453591	Negative	Negative	Negative	Hemoglobin detection	Negative	Negative	Negative	CVL	Serum progesterone	Unpublished	0	Eligible	Eligible	Eligible	3.90625	Below	GNLY	NA	1.965784284662087	10578	GNLY	ELISA
New wet lab data	631200	Month 54	Ptid-631200_Visit-Month 54	Follicular	Follicular	0.066	5	0.272	111.78741267200266	Positive	Positive	Positive	Hemoglobin detection	Negative	Negative	Negative	CVL	Serum progesterone	Unpublished	0	Eligible	Eligible	Eligible	228.96699999999998	In	GNLY	NA	7.838995873830494	10578	GNLY	ELISA
New wet lab data	630907	Month 57	Ptid-630907_Visit-Month 57	Luteal	Luteal	12.7	24	1.205	9.873112598849534	Positive	Positive	Positive	Hemoglobin detection	Negative	Negative	Negative	CVL	Serum progesterone	Unpublished	0	Eligible	Eligible	Eligible	20.128	In	GNLY	NA	4.331131922217202	10578	GNLY	ELISA
New wet lab data	631691	Enrollment	Ptid-631691_Visit-Enrollment	Luteal	Luteal	14.25	20	0.404	0.01252018797344267	Negative	Negative	Negative	Hemoglobin detection	Negative	Negative	Negative	CVL	Serum progesterone	Unpublished	0	Eligible	Eligible	Eligible	3.90625	Below	GNLY	NA	1.965784284662087	10578	GNLY	ELISA
New wet lab data	631893	Enrollment	Ptid-631893_Visit-Enrollment	Follicular	Follicular	0.19	8	0.347	0.01252018797344267	Negative	Positive	Positive	Hemoglobin detection	Negative	Negative	Negative	CVL	Serum progesterone	Unpublished	0	Eligible	Eligible	Eligible	3.90625	Below	GNLY	NA	1.965784284662087	10578	GNLY	ELISA
New wet lab data	631994	Enrollment	Ptid-631994_Visit-Enrollment	Luteal	Luteal	16.94	19	0.28049999999999997	0.01252018797344267	Negative	Negative	Negative	Hemoglobin detection	Negative	Negative	Negative	CVL	Serum progesterone	Unpublished	0	Eligible	Eligible	Eligible	3.90625	Below	GNLY	NA	1.965784284662087	10578	GNLY	ELISA
New wet lab data	632040	Enrollment	Ptid-632040_Visit-Enrollment	Luteal	Luteal	5.71	22	0.3745	0.01252018797344267	Negative	Negative	Negative	Hemoglobin detection	Negative	Negative	Negative	CVL	Serum progesterone	Unpublished	0	Eligible	Eligible	Eligible	3.90625	Below	GNLY	NA	1.965784284662087	10578	GNLY	ELISA
New wet lab data	632109	Enrollment	Ptid-632109_Visit-Enrollment	Luteal	Luteal	8.05	20	0.75	0.01252018797344267	Negative	Positive	Positive	Hemoglobin detection	Negative	Negative	Negative	CVL	Serum progesterone	Unpublished	0	Eligible	Eligible	Eligible	3.90625	Below	GNLY	NA	1.965784284662087	10578	GNLY	ELISA
New wet lab data	632138	Enrollment	Ptid-632138_Visit-Enrollment	Follicular	Follicular	0.153	9	0.8180000000000001	0.01252018797344267	Negative	Positive	Positive	Hemoglobin detection	Negative	Negative	Positive	CVL	Serum progesterone	Unpublished	8	Eligible	Eligible	Eligible	10.3765	In	GNLY	NA	3.375247998685681	10578	GNLY	ELISA
New wet lab data	632239	Enrollment	Ptid-632239_Visit-Enrollment	Luteal	Luteal	3.57	22	0.2825	0.01252018797344267	Negative	Negative	Negative	Hemoglobin detection	Negative	Negative	Negative	CVL	Serum progesterone	Unpublished	0	Eligible	Eligible	Eligible	3.90625	Below	GNLY	NA	1.965784284662087	10578	GNLY	ELISA
New wet lab data	632154	Month 06	Ptid-632154_Visit-Month 06	Luteal	Luteal	4.67	22	1.6675	0.01252018797344267	Negative	Negative	Negative	Hemoglobin detection	Negative	Negative	Negative	CVL	Serum progesterone	Unpublished	0	Eligible	Eligible	Eligible	3.90625	Below	GNLY	NA	1.965784284662087	10578	GNLY	ELISA
New wet lab data	631705	Month 12	Ptid-631705_Visit-Month 12	Follicular	Follicular	0.107	9	0.429	0.01252018797344267	Negative	Positive	Positive	Hemoglobin detection	Negative	Negative	Negative	CVL	Serum progesterone	Unpublished	0	Eligible	Eligible	Eligible	3.90625	Below	GNLY	NA	1.965784284662087	10578	GNLY	ELISA
New wet lab data	631893	Month 12	Ptid-631893_Visit-Month 12	Luteal	Luteal	12.06	19	0.4115	0.01252018797344267	Negative	Negative	Negative	Hemoglobin detection	Negative	Negative	Negative	CVL	Serum progesterone	Unpublished	0	Eligible	Eligible	Eligible	3.90625	Below	GNLY	NA	1.965784284662087	10578	GNLY	ELISA
New wet lab data	631691	Month 12	Ptid-631691_Visit-Month 12	Follicular	Follicular	0.166	5	0.366	0.01252018797344267	Negative	Positive	Positive	Hemoglobin detection	Negative	Negative	Negative	CVL	Serum progesterone	Unpublished	0	Eligible	Eligible	Eligible	34.3305	In	GNLY	NA	5.101418964191488	10578	GNLY	ELISA
New wet lab data	631734	Month 12	Ptid-631734_Visit-Month 12	Follicular	Follicular	0.21	6	0.2995	0.01252018797344267	Negative	Positive	Positive	Hemoglobin detection	Negative	Negative	Negative	CVL	Serum progesterone	Unpublished	0	Eligible	Eligible	Eligible	46.4005	In	GNLY	NA	5.5360684464392165	10578	GNLY	ELISA
New wet lab data	631994	Month 12	Ptid-631994_Visit-Month 12	Follicular	Follicular	0.151	6	0.14450000000000002	0.01252018797344267	Negative	Positive	Positive	Hemoglobin detection	Negative	Negative	Negative	CVL	Serum progesterone	Unpublished	0	Eligible	Eligible	Eligible	819.1195	In	GNLY	NA	9.677930129407857	10578	GNLY	ELISA
New wet lab data	632109	Month 12	Ptid-632109_Visit-Month 12	Follicular	Follicular	0.741	8	0.1955	0.01252018797344267	Negative	Positive	Positive	Hemoglobin detection	Negative	Negative	Negative	CVL	Serum progesterone	Unpublished	0	Eligible	Eligible	Eligible	153.6975	In	GNLY	NA	7.263949888525366	10578	GNLY	ELISA
New wet lab data	632154	Month 12	Ptid-632154_Visit-Month 12	Other	Other	1.49	10	0.07150000000000001	14.04	Positive	Positive	Positive	Hemoglobin detection	Negative	Negative	Negative	CVL	Serum progesterone	Unpublished	0	Ineligible - serum progesterone outside of allowed windows	Ineligible - serum progesterone outside of allowed windows	Ineligible - serum progesterone outside of allowed windows	3.90625	Below	GNLY	NA	1.965784284662087	10578	GNLY	ELISA
New wet lab data	632239	Month 12	Ptid-632239_Visit-Month 12	Follicular	Follicular	0.056	8	0.16999999999999998	0.01252018797344267	Negative	Positive	Positive	Hemoglobin detection	Negative	Negative	Negative	CVL	Serum progesterone	Unpublished	0	Eligible	Eligible	Eligible	3.90625	Below	GNLY	NA	1.965784284662087	10578	GNLY	ELISA
New wet lab data	631819	Month 15	Ptid-631819_Visit-Month 15	Follicular	Follicular	0.2	10	0.111	0.01252018797344267	Negative	Negative	Negative	Hemoglobin detection	Negative	Negative	Negative	CVL	Serum progesterone	Unpublished	0	Eligible	Eligible	Eligible	3.90625	Below	GNLY	NA	1.965784284662087	10578	GNLY	ELISA
New wet lab data	632297	Month 15	Ptid-632297_Visit-Month 15	Follicular	Follicular	0.306	6	0.35	0.01252018797344267	Negative	Positive	Positive	Hemoglobin detection	Positive	Negative	Negative	CVL	Serum progesterone	Unpublished	0	Eligible	Eligible	Eligible	16.3355	In	GNLY	NA	4.029938708615329	10578	GNLY	ELISA
New wet lab data	631819	Month 21	Ptid-631819_Visit-Month 21	Follicular	Follicular	0.453	19	0.132	0.01252018797344267	Negative	Negative	Negative	Hemoglobin detection	Negative	Negative	Negative	CVL	Serum progesterone	Unpublished	0	Eligible	Eligible	Eligible	3.90625	Below	GNLY	NA	1.965784284662087	10578	GNLY	ELISA
New wet lab data	631763	Month 24	Ptid-631763_Visit-Month 24	Luteal	Luteal	9.66	12	0.7190000000000001	0.01252018797344267	Negative	Negative	Negative	Hemoglobin detection	Negative	Negative	Negative	CVL	Serum progesterone	Unpublished	0	Eligible	Eligible	Eligible	3.90625	Below	GNLY	NA	1.965784284662087	10578	GNLY	ELISA
New wet lab data	631705	Month 24	Ptid-631705_Visit-Month 24	Other	Other	1.28	19	0.292	0.01252018797344267	Negative	Positive	Positive	Hemoglobin detection	Negative	Negative	Negative	CVL	Serum progesterone	Unpublished	0	Ineligible - serum progesterone outside of allowed windows	Ineligible - serum progesterone outside of allowed windows	Ineligible - serum progesterone outside of allowed windows	3.90625	Below	GNLY	NA	1.965784284662087	10578	GNLY	ELISA
New wet lab data	631965	Month 24	Ptid-631965_Visit-Month 24	Luteal	Luteal	10.3	19	0.398	0.01252018797344267	Negative	Negative	Negative	Hemoglobin detection	Negative	Negative	Negative	CVL	Serum progesterone	Unpublished	0	Eligible	Eligible	Eligible	3.90625	Below	GNLY	NA	1.965784284662087	10578	GNLY	ELISA
New wet lab data	632040	Month 24	Ptid-632040_Visit-Month 24	Luteal	Luteal	6.14	5	0.0915	0.01252018797344267	Negative	Negative	Negative	Hemoglobin detection	Negative	Negative	Negative	CVL	Serum progesterone	Unpublished	0	Eligible	Eligible	Eligible	3.90625	Below	GNLY	NA	1.965784284662087	10578	GNLY	ELISA
New wet lab data	632226	Month 24	Ptid-632226_Visit-Month 24	Follicular	Follicular	0.162	8	0.07600000000000001	0.01252018797344267	Negative	Negative	Negative	Hemoglobin detection	Negative	Negative	Negative	CVL	Serum progesterone	Unpublished	0	Eligible	Eligible	Eligible	28.5195	In	GNLY	NA	4.833876783757393	10578	GNLY	ELISA
New wet lab data	631776	Month 30	Ptid-631776_Visit-Month 30	Luteal	Luteal	22.15	21	0.4215	0.01252018797344267	Negative	Positive	Positive	Hemoglobin detection	Negative	Negative	Negative	CVL	Serum progesterone	Unpublished	0	Eligible	Eligible	Eligible	3.90625	Below	GNLY	NA	1.965784284662087	10578	GNLY	ELISA
New wet lab data	631907	Month 30	Ptid-631907_Visit-Month 30	Follicular	Follicular	0.406	7	0.685	0.01252018797344267	Negative	Positive	Positive	Hemoglobin detection	Negative	Negative	Negative	CVL	Serum progesterone	Unpublished	0	Eligible	Eligible	Eligible	100.35849999999999	In	GNLY	NA	6.6490190026737706	10578	GNLY	ELISA
New wet lab data	631965	Month 30	Ptid-631965_Visit-Month 30	Other	Other	1.79	10	1.358	0.01252018797344267	Negative	Negative	Negative	Hemoglobin detection	Negative	Negative	Negative	CVL	Serum progesterone	Unpublished	0	Ineligible - serum progesterone outside of allowed windows	Ineligible - serum progesterone outside of allowed windows	Ineligible - serum progesterone outside of allowed windows	12.588000000000001	In	GNLY	NA	3.6539771786363366	10578	GNLY	ELISA
New wet lab data	631734	Month 33	Ptid-631734_Visit-Month 33	Luteal	Luteal	10.14	24	0.1725	0.01252018797344267	Negative	Negative	Negative	Hemoglobin detection	Negative	Negative	Negative	CVL	Serum progesterone	Unpublished	0	Eligible	Eligible	Eligible	3.90625	Below	GNLY	NA	1.965784284662087	10578	GNLY	ELISA
New wet lab data	631776	Month 33	Ptid-631776_Visit-Month 33	Follicular	Follicular	0.289	5	0.26	0.01252018797344267	Negative	Positive	Positive	Hemoglobin detection	Negative	Negative	Negative	CVL	Serum progesterone	Unpublished	0	Eligible	Eligible	Eligible	77.051	In	GNLY	NA	6.267741775646617	10578	GNLY	ELISA
New wet lab data	631907	Month 33	Ptid-631907_Visit-Month 33	Follicular	Follicular	0.279	19	0.27949999999999997	0.01252018797344267	Negative	Negative	Negative	Hemoglobin detection	Negative	Negative	Negative	CVL	Serum progesterone	Unpublished	0	Eligible	Eligible	Eligible	3.90625	Below	GNLY	NA	1.965784284662087	10578	GNLY	ELISA
New wet lab data	631910	Month 33	Ptid-631910_Visit-Month 33	Luteal	Luteal	3.41	23	0.439	0.01252018797344267	Negative	NA	NA	NA	Negative	Negative	Negative	CVL	Serum progesterone	Unpublished	0	Eligible	Eligible	Ineligible - missing co-variate information	3.90625	Below	GNLY	NA	1.965784284662087	10578	GNLY	ELISA
New wet lab data	632138	Month 33	Ptid-632138_Visit-Month 33	Luteal	Luteal	12.45	19	0.0915	0.01252018797344267	Negative	Negative	Negative	Hemoglobin detection	Negative	Negative	Positive	CVL	Serum progesterone	Unpublished	8	Eligible	Eligible	Eligible	3.90625	Below	GNLY	NA	1.965784284662087	10578	GNLY	ELISA
New wet lab data	632226	Month 33	Ptid-632226_Visit-Month 33	Luteal	Luteal	37.3	20	0.131	0.01252018797344267	Negative	Negative	Negative	Hemoglobin detection	Negative	Negative	Negative	CVL	Serum progesterone	Unpublished	0	Eligible	Eligible	Eligible	3.90625	Below	GNLY	NA	1.965784284662087	10578	GNLY	ELISA
New wet lab data	632297	Month 33	Ptid-632297_Visit-Month 33	Follicular	Follicular	0.305	19	0.051000000000000004	0.01252018797344267	Negative	Negative	Negative	Hemoglobin detection	Positive	Negative	Positive	CVL	Serum progesterone	Unpublished	8	Eligible	Eligible	Eligible	3.90625	Below	GNLY	NA	1.965784284662087	10578	GNLY	ELISA
New wet lab data	631763	Month 42	Ptid-631763_Visit-Month 42	Follicular	Follicular	0.966	21	1.5455	0.01252018797344267	Negative	Negative	Negative	Hemoglobin detection	Negative	Negative	Negative	CVL	Serum progesterone	Unpublished	0	Eligible	Eligible	Eligible	104.7555	In	GNLY	NA	6.710882181808367	10578	GNLY	ELISA
New wet lab data	631864	Month 42	Ptid-631864_Visit-Month 42	Luteal	Luteal	12.06	22	0.877	0.01252018797344267	Negative	Negative	Negative	Hemoglobin detection	Negative	Negative	Negative	CVL	Serum progesterone	Unpublished	0	Eligible	Eligible	Eligible	6.079625	In	GNLY	NA	2.603982338911435	10578	GNLY	ELISA
New wet lab data	631789	Month 42	Ptid-631789_Visit-Month 42	Follicular	Follicular	0.318	6	NA	NA	NA	Positive	Positive	Hemoglobin detection	Negative	Negative	Positive	CVL	Serum progesterone	Unpublished	9	Eligible	Eligible	Ineligible - missing co-variate information	47.637	In	GNLY	NA	5.5740106554151	10578	GNLY	ELISA
New wet lab data	631910	Month 48	Ptid-631910_Visit-Month 48	Follicular	Follicular	0.195	5	0.6205	333.33333333333337	Positive	Positive	Positive	Hemoglobin detection	Negative	Negative	Negative	CVL	Serum progesterone	Unpublished	0	Eligible	Eligible	Eligible	3.90625	Below	GNLY	NA	1.965784284662087	10578	GNLY	ELISA
New wet lab data	631789	Month 51	Ptid-631789_Visit-Month 51	Luteal	Luteal	7.64	21	0.2545	0.01252018797344267	Negative	Negative	Negative	Hemoglobin detection	Negative	Negative	Positive	CVL	Serum progesterone	Unpublished	8	Eligible	Eligible	Eligible	3.90625	Below	GNLY	NA	1.965784284662087	10578	GNLY	ELISA
New wet lab data	631864	Month 48	Ptid-631864_Visit-Month 48	Follicular	Follicular	0.077	7	0.5935	0.01252018797344267	Negative	Negative	Negative	Hemoglobin detection	Negative	Negative	Negative	CVL	Serum progesterone	Unpublished	0	Eligible	Eligible	Eligible	13.730999999999998	In	GNLY	NA	3.7793647926597305	10578	GNLY	ELISA
New wet lab data	632415	Enrollment	Ptid-632415_Visit-Enrollment	Luteal	Luteal	5.66	24	0.11599999999999999	0.485	Negative	Negative	Negative	Hemoglobin detection	Negative	Negative	Negative	CVL	Serum progesterone	Unpublished	0	Eligible	Eligible	Eligible	13.78	In	GNLY	NA	3.7845039829295666	10578	GNLY	ELISA
New wet lab data	632952	Enrollment	Ptid-632952_Visit-Enrollment	Follicular	Follicular	0.025	7	0.0765	0.765	Negative	Positive	Positive	Hemoglobin detection	Negative	Negative	Negative	CVL	Serum progesterone	Unpublished	1	Eligible	Eligible	Eligible	23.862000000000002	In	GNLY	NA	4.576643062864281	10578	GNLY	ELISA
New wet lab data	633037	Enrollment	Ptid-633037_Visit-Enrollment	Luteal	Luteal	3.2	9	0.1985	0.575	Negative	Negative	Negative	Hemoglobin detection	Negative	Negative	Positive	CVL	Serum progesterone	Unpublished	8	Eligible	Eligible	Eligible	9.784625	In	GNLY	NA	3.290516559997972	10578	GNLY	ELISA
New wet lab data	632747	Month 03	Ptid-632747_Visit-Month 03	Other	Other	2.41	24	0.1635	0.73	Negative	Negative	Negative	Hemoglobin detection	Negative	Negative	Negative	CVL	Serum progesterone	Unpublished	0	Ineligible - serum progesterone outside of allowed windows	Ineligible - serum progesterone outside of allowed windows	Ineligible - serum progesterone outside of allowed windows	12.220125	In	GNLY	NA	3.6111871374873576	10578	GNLY	ELISA
New wet lab data	632327	Month 12	Ptid-632327_Visit-Month 12	Follicular	Follicular	0.32	9	1.069	0.5066666666666667	Negative	Negative	Negative	Hemoglobin detection	Positive	Negative	Negative	CVL	Serum progesterone	Unpublished	0	Eligible	Eligible	Eligible	38.786500000000004	In	GNLY	NA	5.277482691317125	10578	GNLY	ELISA
New wet lab data	632792	Month 12	Ptid-632792_Visit-Month 12	Follicular	Follicular	0.219	5	2.7595	1.1	Negative	Positive	Positive	Hemoglobin detection	Negative	Negative	Negative	CVL	Serum progesterone	Unpublished	0	Eligible	Eligible	Eligible	630.9755	In	GNLY	NA	9.30144017800202	10578	GNLY	ELISA
New wet lab data	632851	Month 12	Ptid-632851_Visit-Month 12	Follicular	Follicular	0.235	9	0.44	0.55	Negative	Positive	Positive	Hemoglobin detection	Negative	Negative	Negative	CVL	Serum progesterone	Unpublished	0	Eligible	Eligible	Eligible	325.61400000000003	In	GNLY	NA	8.347018920387358	10578	GNLY	ELISA
New wet lab data	632835	Month 12	Ptid-632835_Visit-Month 12	Luteal	Luteal	8.82	20	0.8634999999999999	0.63	Negative	Negative	Negative	Hemoglobin detection	Negative	Negative	Negative	CVL	Serum progesterone	Unpublished	0	Eligible	Eligible	Eligible	11.429625	In	GNLY	NA	3.51470616514882	10578	GNLY	ELISA
New wet lab data	632747	Month 18	Ptid-632747_Visit-Month 18	Luteal	Luteal	20.47	6	0.6735	0.4366666666666667	Negative	Negative	Negative	Hemoglobin detection	Negative	Negative	Negative	CVL	Serum progesterone	Unpublished	0	Eligible	Eligible	Eligible	8.068625	In	GNLY	NA	3.0123228402073416	10578	GNLY	ELISA
New wet lab data	632327	Month 24	Ptid-632327_Visit-Month 24	Luteal	Luteal	11.36	22	1.162	0.56	Negative	Negative	Negative	Hemoglobin detection	Positive	Negative	Negative	CVL	Serum progesterone	Unpublished	0	Eligible	Eligible	Eligible	14.396	In	GNLY	NA	3.8475961022626404	10578	GNLY	ELISA
New wet lab data	632385	Month 24	Ptid-632385_Visit-Month 24	Follicular	Follicular	0.331	6	0.4855	0.6183333333333334	Negative	Positive	Positive	Hemoglobin detection	Negative	Negative	Negative	CVL	Serum progesterone	Unpublished	0	Eligible	Eligible	Eligible	106.97399999999999	In	GNLY	NA	6.741116382390868	10578	GNLY	ELISA
New wet lab data	632835	Month 21	Ptid-632835_Visit-Month 21	Follicular	Follicular	0.486	7	0.040999999999999995	0.5316666666666667	Negative	Negative	Negative	Hemoglobin detection	Negative	Negative	Negative	CVL	Serum progesterone	Unpublished	0	Eligible	Eligible	Eligible	107.0085	In	GNLY	NA	6.741581588464654	10578	GNLY	ELISA
New wet lab data	632721	Month 24	Ptid-632721_Visit-Month 24	Luteal	Luteal	9.69	20	0.5625	0.7766666666666666	Negative	Negative	Negative	Hemoglobin detection	Negative	Negative	Negative	CVL	Serum progesterone	Unpublished	0	Eligible	Eligible	Eligible	17.4325	In	GNLY	NA	4.123707576512074	10578	GNLY	ELISA
New wet lab data	632792	Month 24	Ptid-632792_Visit-Month 24	Luteal	Luteal	17.14	21	1.4144999999999999	0.5766666666666667	Negative	Negative	Negative	Hemoglobin detection	Negative	Negative	Negative	CVL	Serum progesterone	Unpublished	0	Eligible	Eligible	Eligible	16.1645	In	GNLY	NA	4.014756977626543	10578	GNLY	ELISA
New wet lab data	632952	Month 24	Ptid-632952_Visit-Month 24	Luteal	Luteal	6.07	22	0.1345	0.7633333333333333	Negative	Negative	Negative	Hemoglobin detection	Negative	Negative	Negative	CVL	Serum progesterone	Unpublished	0	Eligible	Eligible	Eligible	3.90625	Below	GNLY	NA	1.965784284662087	10578	GNLY	ELISA
New wet lab data	633154	Month 24	Ptid-633154_Visit-Month 24	Follicular	Follicular	0.769	6	0.086	6.701666666666667	Positive	Negative	Negative	Hemoglobin detection	Negative	Negative	Negative	CVL	Serum progesterone	Unpublished	0	Eligible	Eligible	Eligible	3.90625	Below	GNLY	NA	1.965784284662087	10578	GNLY	ELISA
New wet lab data	632385	Month 30	Ptid-632385_Visit-Month 30	Follicular	Follicular	0.797	22	0.631	0.6333333333333334	Negative	Positive	Positive	Hemoglobin detection	Negative	Negative	Negative	CVL	Serum progesterone	Unpublished	0	Eligible	Eligible	Eligible	3.90625	Below	GNLY	NA	1.965784284662087	10578	GNLY	ELISA
New wet lab data	633053	Month 27	Ptid-633053_Visit-Month 27	Follicular	Follicular	0.261	10	NA	NA	NA	Negative	Negative	Hemoglobin detection	Negative	Negative	Positive	CVL	Serum progesterone	Unpublished	9	Eligible	Eligible	Ineligible - missing co-variate information	27.903	In	GNLY	NA	4.8023483371012015	10578	GNLY	ELISA
New wet lab data	632516	Month 30	Ptid-632516_Visit-Month 30	Luteal	Luteal	37.79	21	0.305	0.685	Negative	Negative	Negative	Hemoglobin detection	Negative	Negative	Negative	CVL	Serum progesterone	Unpublished	0	Eligible	Eligible	Eligible	29.516000000000002	In	GNLY	NA	4.883425315907178	10578	GNLY	ELISA
New wet lab data	632617	Month 30	Ptid-632617_Visit-Month 30	Follicular	Follicular	0.631	22	NA	NA	NA	Negative	Negative	Hemoglobin detection	Positive	Negative	Positive	CVL	Serum progesterone	Unpublished	8	Eligible	Eligible	Ineligible - missing co-variate information	12.781125	In	GNLY	NA	3.6759429233858008	10578	GNLY	ELISA
New wet lab data	632721	Month 30	Ptid-632721_Visit-Month 30	Follicular	Follicular	0.332	6	0.4805	0.7533333333333334	Negative	Positive	Positive	Hemoglobin detection	Negative	Negative	Negative	CVL	Serum progesterone	Unpublished	0	Eligible	Eligible	Eligible	83.1125	In	GNLY	NA	6.37699356745245	10578	GNLY	ELISA
New wet lab data	632907	Month 30	Ptid-632907_Visit-Month 30	Follicular	Follicular	0.344	10	0.7305	0.6066666666666667	Negative	Positive	Positive	Hemoglobin detection	Negative	Negative	Negative	CVL	Serum progesterone	Unpublished	0	Eligible	Eligible	Eligible	32.956	In	GNLY	NA	5.042469242433961	10578	GNLY	ELISA
New wet lab data	632415	Month 33	Ptid-632415_Visit-Month 33	Follicular	Follicular	0.284	5	0.4635	0.6383333333333334	Negative	Positive	Positive	Hemoglobin detection	Negative	Negative	Positive	CVL	Serum progesterone	Unpublished	8	Eligible	Eligible	Eligible	3.90625	Below	GNLY	NA	1.965784284662087	10578	GNLY	ELISA
New wet lab data	632851	Month 30	Ptid-632851_Visit-Month 30	Luteal	Luteal	4.54	24	0.066	0.5366666666666667	Negative	Positive	Positive	Hemoglobin detection	Negative	Negative	Negative	CVL	Serum progesterone	Unpublished	0	Eligible	Eligible	Eligible	29.2425	In	GNLY	NA	4.869994750344067	10578	GNLY	ELISA
New wet lab data	632431	Month 33	Ptid-632431_Visit-Month 33	Luteal	Luteal	36.62	20	0.2795	0.6066666666666667	Negative	Positive	Positive	Hemoglobin detection	Negative	Negative	Positive	CVL	Serum progesterone	Unpublished	8	Eligible	Eligible	Eligible	8.283625	In	GNLY	NA	3.050262244180596	10578	GNLY	ELISA
New wet lab data	632516	Month 33	Ptid-632516_Visit-Month 33	Follicular	Follicular	0.221	9	0.555	0.5133333333333333	Negative	Positive	Positive	Hemoglobin detection	Negative	Negative	Negative	CVL	Serum progesterone	Unpublished	0	Eligible	Eligible	Eligible	17.3595	In	GNLY	NA	4.1176534897948285	10578	GNLY	ELISA
New wet lab data	633109	Month 30	Ptid-633109_Visit-Month 30	Luteal	Luteal	12.91	11	0.28150000000000003	0.62	Negative	Negative	Negative	Hemoglobin detection	Negative	Negative	Negative	CVL	Serum progesterone	Unpublished	0	Eligible	Eligible	Eligible	12.201	In	GNLY	NA	3.608927491521202	10578	GNLY	ELISA
New wet lab data	633125	Month 30	Ptid-633125_Visit-Month 30	Other	Other	NA	8	0.28400000000000003	0.5516666666666667	Negative	Negative	Negative	Hemoglobin detection	Negative	Negative	Negative	CVL	Serum progesterone	Unpublished	0	Ineligible - serum progesterone outside of allowed windows	Ineligible - serum progesterone outside of allowed windows	Ineligible - serum progesterone outside of allowed windows	19.8995	In	GNLY	NA	4.314660276581776	10578	GNLY	ELISA
New wet lab data	633154	Month 30	Ptid-633154_Visit-Month 30	Follicular	Follicular	0.143	23	0.044	0.6983333333333334	Negative	Negative	Negative	Hemoglobin detection	Negative	Negative	Negative	CVL	Serum progesterone	Unpublished	0	Eligible	Eligible	Eligible	10.229	In	GNLY	NA	3.3545932071691924	10578	GNLY	ELISA
New wet lab data	633109	Month 36	Ptid-633109_Visit-Month 36	Other	Other	1.8	24	0.5455	NA	NA	Negative	Negative	Hemoglobin detection	Negative	Negative	Negative	CVL	Serum progesterone	Unpublished	0	Ineligible - serum progesterone outside of allowed windows	Ineligible - serum progesterone outside of allowed windows	Ineligible - serum progesterone outside of allowed windows	6.155625	In	GNLY	NA	2.621905345519412	10578	GNLY	ELISA
New wet lab data	633053	Month 39	Ptid-633053_Visit-Month 39	Follicular	Follicular	0.259	19	0.6405	0.6533333333333334	Negative	Negative	Negative	Hemoglobin detection	Negative	Negative	Positive	CVL	Serum progesterone	Unpublished	8	Eligible	Eligible	Eligible	5.9076249999999995	In	GNLY	NA	2.5625782506438473	10578	GNLY	ELISA
New wet lab data	632617	Month 42	Ptid-632617_Visit-Month 42	Follicular	Follicular	0.141	5	0.256	0.59	Negative	Positive	Positive	Hemoglobin detection	Negative	Negative	Negative	CVL	Serum progesterone	Unpublished	0	Eligible	Eligible	Eligible	6.250125	In	GNLY	NA	2.6438850433870074	10578	GNLY	ELISA
New wet lab data	633037	Month 42	Ptid-633037_Visit-Month 42	Follicular	Follicular	0.204	22	0.246	1.0216666666666667	Negative	Negative	Negative	Hemoglobin detection	Positive	Negative	Negative	CVL	Serum progesterone	Unpublished	0	Eligible	Eligible	Eligible	5.931125	In	GNLY	NA	2.5683057772814104	10578	GNLY	ELISA
New wet lab data	632343	Month 48	Ptid-632343_Visit-Month 48	Follicular	Follicular	0.259	10	1.2495	0.5666666666666667	Negative	Negative	Negative	Hemoglobin detection	Negative	Negative	Negative	CVL	Serum progesterone	Unpublished	0	Eligible	Eligible	Eligible	41.927499999999995	In	GNLY	NA	5.3898249044389654	10578	GNLY	ELISA
New wet lab data	632431	Month 48	Ptid-632431_Visit-Month 48	Follicular	Follicular	0.323	11	0.34550000000000003	0.595	Negative	Positive	Positive	Hemoglobin detection	Negative	Negative	Negative	CVL	Serum progesterone	Unpublished	0	Eligible	Eligible	Eligible	22.3425	In	GNLY	NA	4.481718719195961	10578	GNLY	ELISA
New wet lab data	632907	Month 48	Ptid-632907_Visit-Month 48	Luteal	Luteal	8.61	22	0.35350000000000004	0.7033333333333335	Negative	Negative	Negative	Hemoglobin detection	Negative	Negative	Negative	CVL	Serum progesterone	Unpublished	0	Eligible	Eligible	Eligible	8.295625000000001	In	GNLY	NA	3.052350679244169	10578	GNLY	ELISA
New wet lab data	632893	Month 48	Ptid-632893_Visit-Month 48	Luteal	Luteal	21.38	20	0.3385	0.8466666666666667	Negative	Negative	Negative	Hemoglobin detection	Negative	Negative	Negative	CVL	Serum progesterone	Unpublished	0	Eligible	Eligible	Eligible	6.025625	In	GNLY	NA	2.591110890742753	10578	GNLY	ELISA
New wet lab data	632893	Month 51	Ptid-632893_Visit-Month 51	Follicular	Follicular	0.15	6	0.3025	0.6900000000000001	Negative	Negative	Negative	Hemoglobin detection	Negative	Negative	Negative	CVL	Serum progesterone	Unpublished	0	Eligible	Eligible	Eligible	11.757000000000001	In	GNLY	NA	3.555448073661279	10578	GNLY	ELISA
New wet lab data	633125	Month 48	Ptid-633125_Visit-Month 48	Luteal	Luteal	16.97	22	0.8005	0.6466666666666667	Negative	Negative	Negative	Hemoglobin detection	Negative	Negative	Negative	CVL	Serum progesterone	Unpublished	0	Eligible	Eligible	Eligible	3.90625	Below	GNLY	NA	1.965784284662087	10578	GNLY	ELISA
New wet lab data	633200	Enrollment	Ptid-633200_Visit-Enrollment	Follicular	Follicular	0.025	5	0.1895	0.01252018797344267	Negative	Positive	Positive	Hemoglobin detection	Negative	Negative	Negative	CVL	Serum progesterone	Unpublished	0	Eligible	Eligible	Eligible	89.5235	In	GNLY	NA	6.484194535736251	10578	GNLY	ELISA
New wet lab data	633330	Enrollment	Ptid-633330_Visit-Enrollment	Follicular	Follicular	0.253	20	0.74	0.01252018797344267	Negative	Positive	Positive	Hemoglobin detection	Negative	Negative	Negative	CVL	Serum progesterone	Unpublished	0	Eligible	Eligible	Eligible	21.948500000000003	In	GNLY	NA	4.456050441640847	10578	GNLY	ELISA
New wet lab data	633356	Enrollment	Ptid-633356_Visit-Enrollment	Follicular	Follicular	0.101	5	0.542	0.01252018797344267	Negative	Positive	Positive	Hemoglobin detection	Negative	Negative	Negative	CVL	Serum progesterone	Unpublished	0	Eligible	Eligible	Eligible	285.2445	In	GNLY	NA	8.156055258938208	10578	GNLY	ELISA
New wet lab data	633529	Enrollment	Ptid-633529_Visit-Enrollment	Follicular	Follicular	0.074	9	0.257	0.01252018797344267	Negative	Positive	Positive	Hemoglobin detection	Negative	Negative	Negative	CVL	Serum progesterone	Unpublished	0	Eligible	Eligible	Eligible	15.39	In	GNLY	NA	3.9439213265534856	10578	GNLY	ELISA
New wet lab data	633633	Enrollment	Ptid-633633_Visit-Enrollment	Luteal	Luteal	7.11	23	0.9384999999999999	0.01252018797344267	Negative	Negative	Negative	Hemoglobin detection	Negative	Negative	Negative	CVL	Serum progesterone	Unpublished	0	Eligible	Eligible	Eligible	23.509999999999998	In	GNLY	NA	4.555202633878297	10578	GNLY	ELISA
New wet lab data	633688	Enrollment	Ptid-633688_Visit-Enrollment	Luteal	Luteal	9.75	22	0.5589999999999999	0.01252018797344267	Negative	Positive	Positive	Hemoglobin detection	Negative	Negative	Negative	CVL	Serum progesterone	Unpublished	0	Eligible	Eligible	Eligible	46.7495	In	GNLY	NA	5.546879029911638	10578	GNLY	ELISA
New wet lab data	633721	Enrollment	Ptid-633721_Visit-Enrollment	Luteal	Luteal	11.17	24	0.3085	0.01252018797344267	Negative	Negative	Negative	Hemoglobin detection	Negative	Negative	Negative	CVL	Serum progesterone	Unpublished	0	Eligible	Eligible	Eligible	33.6915	In	GNLY	NA	5.074312755890436	10578	GNLY	ELISA
New wet lab data	633750	Enrollment	Ptid-633750_Visit-Enrollment	Luteal	Luteal	14.02	12	0.5255	0.01252018797344267	Negative	Positive	Positive	Hemoglobin detection	Negative	Negative	Negative	CVL	Serum progesterone	Unpublished	0	Eligible	Eligible	Eligible	27.374	In	GNLY	NA	4.774734357449863	10578	GNLY	ELISA
New wet lab data	633978	Enrollment	Ptid-633978_Visit-Enrollment	Follicular	Follicular	0.113	21	1.8055	0.01252018797344267	Negative	Positive	Positive	Hemoglobin detection	Negative	Negative	Negative	CVL	Serum progesterone	Unpublished	0	Eligible	Eligible	Eligible	136.91	In	GNLY	NA	7.097084015651172	10578	GNLY	ELISA
New wet lab data	633356	Month 06	Ptid-633356_Visit-Month 06	Luteal	Luteal	12.29	22	0.262	0.01252018797344267	Negative	Negative	Negative	Hemoglobin detection	Negative	Negative	Negative	CVL	Serum progesterone	Unpublished	0	Eligible	Eligible	Eligible	8.785125	In	GNLY	NA	3.1350628139054937	10578	GNLY	ELISA
New wet lab data	633444	Month 06	Ptid-633444_Visit-Month 06	Follicular	Follicular	0.104	10	0.34650000000000003	0.01252018797344267	Negative	Positive	Positive	Hemoglobin detection	Negative	Negative	Negative	CVL	Serum progesterone	Unpublished	0	Eligible	Eligible	Eligible	13.208	In	GNLY	NA	3.723340120251171	10578	GNLY	ELISA
New wet lab data	633372	Month 09	Ptid-633372_Visit-Month 09	Other	Other	1.93	19	0.122	0.01252018797344267	Negative	Negative	Negative	Hemoglobin detection	Positive	Negative	Negative	CVL	Serum progesterone	Unpublished	0	Ineligible - serum progesterone outside of allowed windows	Ineligible - serum progesterone outside of allowed windows	Ineligible - serum progesterone outside of allowed windows	11.911625	In	GNLY	NA	3.574298335925029	10578	GNLY	ELISA
New wet lab data	633750	Month 09	Ptid-633750_Visit-Month 09	Luteal	Luteal	26.68	21	0.184	0.01252018797344267	Negative	Negative	Negative	Hemoglobin detection	Negative	Negative	Positive	CVL	Serum progesterone	Unpublished	8	Eligible	Eligible	Eligible	18.3615	In	GNLY	NA	4.19861201606641	10578	GNLY	ELISA
New wet lab data	633200	Month 12	Ptid-633200_Visit-Month 12	Luteal	Luteal	7.33	20	0.1555	0.01252018797344267	Negative	Positive	Positive	Hemoglobin detection	Negative	Negative	Negative	CVL	Serum progesterone	Unpublished	0	Eligible	Eligible	Eligible	63.571	In	GNLY	NA	5.990296877729388	10578	GNLY	ELISA
New wet lab data	633301	Month 12	Ptid-633301_Visit-Month 12	Luteal	Luteal	4.77	11	0.938	0.01252018797344267	Negative	Negative	Negative	Hemoglobin detection	Negative	Negative	Negative	CVL	Serum progesterone	Unpublished	0	Eligible	Eligible	Eligible	24.948999999999998	In	GNLY	NA	4.640910085842548	10578	GNLY	ELISA
New wet lab data	633330	Month 12	Ptid-633330_Visit-Month 12	Follicular	Follicular	0.237	5	0.259	0.01252018797344267	Negative	Negative	Negative	Hemoglobin detection	Negative	Negative	Negative	CVL	Serum progesterone	Unpublished	0	Eligible	Eligible	Eligible	22.387999999999998	In	GNLY	NA	4.4846537477335655	10578	GNLY	ELISA
New wet lab data	633688	Month 12	Ptid-633688_Visit-Month 12	Follicular	Follicular	0.087	11	0.28900000000000003	0.01252018797344267	Negative	Positive	Positive	Hemoglobin detection	Negative	Negative	Negative	CVL	Serum progesterone	Unpublished	0	Eligible	Eligible	Eligible	6.790625	In	GNLY	NA	2.763544364293921	10578	GNLY	ELISA
New wet lab data	633529	Month 12	Ptid-633529_Visit-Month 12	Other	Other	NA	23	0.4355	0.01252018797344267	Negative	Negative	Negative	Hemoglobin detection	Negative	Negative	Negative	CVL	Serum progesterone	Unpublished	0	Ineligible - serum progesterone outside of allowed windows	Ineligible - serum progesterone outside of allowed windows	Ineligible - serum progesterone outside of allowed windows	3.90625	Below	GNLY	NA	1.965784284662087	10578	GNLY	ELISA
New wet lab data	633851	Month 12	Ptid-633851_Visit-Month 12	Follicular	Follicular	0.102	5	0.1875	0.01252018797344267	Negative	Positive	Positive	Hemoglobin detection	Negative	Negative	Negative	CVL	Serum progesterone	Unpublished	0	Eligible	Eligible	Eligible	53.429	In	GNLY	NA	5.739551110203734	10578	GNLY	ELISA
New wet lab data	633620	Month 15	Ptid-633620_Visit-Month 15	Follicular	Follicular	0.306	5	1.3820000000000001	0.01252018797344267	Negative	Positive	Positive	Hemoglobin detection	Negative	Negative	Negative	CVL	Serum progesterone	Unpublished	0	Eligible	Eligible	Eligible	187.1415	In	GNLY	NA	7.547985712036992	10578	GNLY	ELISA
New wet lab data	633372	Month 21	Ptid-633372_Visit-Month 21	Follicular	Follicular	0.437	6	0.178	0.01252018797344267	Negative	Positive	Positive	Hemoglobin detection	Positive	Negative	Positive	CVL	Serum progesterone	Unpublished	8	Eligible	Eligible	Eligible	241.993	In	GNLY	NA	7.918821505822748	10578	GNLY	ELISA
New wet lab data	633301	Month 24	Ptid-633301_Visit-Month 24	Luteal	Luteal	24.19	21	0.7945	0.01252018797344267	Negative	Positive	Positive	Hemoglobin detection	Negative	Negative	Negative	CVL	Serum progesterone	Unpublished	0	Eligible	Eligible	Eligible	122.83500000000001	In	GNLY	NA	6.940577883479115	10578	GNLY	ELISA
New wet lab data	633633	Month 24	Ptid-633633_Visit-Month 24	Follicular	Follicular	0.5	9	0.1745	0.01252018797344267	Negative	Negative	Negative	Hemoglobin detection	Negative	Negative	Negative	CVL	Serum progesterone	Unpublished	0	Eligible	Eligible	Eligible	18.962	In	GNLY	NA	4.245039234118759	10578	GNLY	ELISA
New wet lab data	633620	Month 24	Ptid-633620_Visit-Month 24	Other	Other	1.47	24	1.3605	0.01252018797344267	Negative	Positive	Positive	Hemoglobin detection	Negative	Negative	Negative	CVL	Serum progesterone	Unpublished	0	Ineligible - serum progesterone outside of allowed windows	Ineligible - serum progesterone outside of allowed windows	Ineligible - serum progesterone outside of allowed windows	310.87350000000004	In	GNLY	NA	8.280183831066019	10578	GNLY	ELISA
New wet lab data	633428	Month 24	Ptid-633428_Visit-Month 24	Luteal	Luteal	8.39	11	0.5605	0.01252018797344267	Negative	Negative	Negative	Hemoglobin detection	Negative	Negative	Negative	CVL	Serum progesterone	Unpublished	0	Eligible	Eligible	Eligible	3.90625	Below	GNLY	NA	1.965784284662087	10578	GNLY	ELISA
New wet lab data	633343	Month 24	Ptid-633343_Visit-Month 24	Luteal	Luteal	17.89	19	0.353	0.01252018797344267	Negative	Negative	Negative	Hemoglobin detection	Negative	Negative	Negative	CVL	Serum progesterone	Unpublished	0	Eligible	Eligible	Eligible	3.90625	Below	GNLY	NA	1.965784284662087	10578	GNLY	ELISA
New wet lab data	633561	Month 24	Ptid-633561_Visit-Month 24	Follicular	Follicular	0.367	10	0.302	0.01252018797344267	Negative	Positive	Positive	Hemoglobin detection	Negative	Negative	Negative	CVL	Serum progesterone	Unpublished	0	Eligible	Eligible	Eligible	16.2485	In	GNLY	NA	4.022234635031755	10578	GNLY	ELISA
New wet lab data	633431	Month 27	Ptid-633431_Visit-Month 27	Follicular	Follicular	0.389	11	0.0775	0.01252018797344267	Negative	Negative	Negative	Hemoglobin detection	Negative	Negative	Positive	CVL	Serum progesterone	Unpublished	8	Eligible	Eligible	Eligible	11.146	In	GNLY	NA	3.4784541534160187	10578	GNLY	ELISA
New wet lab data	633343	Month 27	Ptid-633343_Visit-Month 27	Follicular	Follicular	0.419	9	0.6295	0.01252018797344267	Negative	Positive	Positive	Hemoglobin detection	Negative	Negative	Negative	CVL	Serum progesterone	Unpublished	0	Eligible	Eligible	Eligible	7.477625	In	GNLY	NA	2.9025801224122034	10578	GNLY	ELISA
New wet lab data	633949	Month 24	Ptid-633949_Visit-Month 24	Follicular	Follicular	0.402	8	0.16	0.01252018797344267	Negative	Negative	Negative	Hemoglobin detection	Negative	Negative	Negative	CVL	Serum progesterone	Unpublished	0	Eligible	Eligible	Eligible	11.761125	In	GNLY	NA	3.55595416137913	10578	GNLY	ELISA
New wet lab data	633978	Month 12	Ptid-633978_Visit-Month 12	Follicular	Follicular	0.528	12	0.238	0.01252018797344267	Negative	Negative	Negative	Hemoglobin detection	Negative	Negative	Negative	CVL	Serum progesterone	Unpublished	0	Eligible	Eligible	Eligible	7.599625	In	GNLY	NA	2.925928231189371	10578	GNLY	ELISA
New wet lab data	633444	Month 36	Ptid-633444_Visit-Month 36	Luteal	Luteal	17.23	22	0.421	0.01252018797344267	Negative	Negative	Negative	Hemoglobin detection	Negative	Negative	Negative	CVL	Serum progesterone	Unpublished	0	Eligible	Eligible	Eligible	3.90625	Below	GNLY	NA	1.965784284662087	10578	GNLY	ELISA
New wet lab data	633587	Month 36	Ptid-633587_Visit-Month 36	Luteal	Luteal	8.99	20	0.474	0.01252018797344267	Negative	Positive	Positive	Hemoglobin detection	Negative	Negative	Negative	CVL	Serum progesterone	Unpublished	1	Eligible	Eligible	Eligible	3.90625	Below	GNLY	NA	1.965784284662087	10578	GNLY	ELISA
New wet lab data	633721	Month 36	Ptid-633721_Visit-Month 36	Follicular	Follicular	0.184	11	0.1945	0.01252018797344267	Negative	Positive	Positive	Hemoglobin detection	Negative	Negative	Negative	CVL	Serum progesterone	Unpublished	0	Eligible	Eligible	Eligible	27.677500000000002	In	GNLY	NA	4.790641730763426	10578	GNLY	ELISA
New wet lab data	633561	Month 39	Ptid-633561_Visit-Month 39	Follicular	Follicular	0.297	21	0.22799999999999998	0.01252018797344267	Negative	Negative	Negative	Hemoglobin detection	Negative	Negative	Positive	CVL	Serum progesterone	Unpublished	9	Eligible	Eligible	Eligible	3.90625	Below	GNLY	NA	1.965784284662087	10578	GNLY	ELISA
New wet lab data	633949	Month 36	Ptid-633949_Visit-Month 36	Luteal	Luteal	3.15	20	0.2485	0.01252018797344267	Negative	Negative	Negative	Hemoglobin detection	Negative	Negative	Negative	CVL	Serum progesterone	Unpublished	0	Eligible	Eligible	Eligible	3.90625	Below	GNLY	NA	1.965784284662087	10578	GNLY	ELISA
New wet lab data	633431	Month 45	Ptid-633431_Visit-Month 45	Other	Other	1.11	23	2.2385	0.01252018797344267	Negative	Positive	Positive	Hemoglobin detection	Negative	Negative	Positive	CVL	Serum progesterone	Unpublished	10	Ineligible - serum progesterone outside of allowed windows	Ineligible - serum progesterone outside of allowed windows	Ineligible - serum progesterone outside of allowed windows	1118.556	In	GNLY	NA	10.127421770741618	10578	GNLY	ELISA
New wet lab data	633428	Month 48	Ptid-633428_Visit-Month 48	Luteal	Luteal	18.04	23	0.5165	NA	NA	Negative	Negative	Hemoglobin detection	Negative	Negative	Negative	CVL	Serum progesterone	Unpublished	0	Eligible	Eligible	Ineligible - missing co-variate information	9.451625	In	GNLY	NA	3.2405623904868883	10578	GNLY	ELISA
New wet lab data	633587	Month 48	Ptid-633587_Visit-Month 48	Follicular	Follicular	0.56	12	0.227	NA	NA	Positive	Positive	Hemoglobin detection	Negative	Negative	Negative	CVL	Serum progesterone	Unpublished	0	Eligible	Eligible	Ineligible - missing co-variate information	8.830625000000001	In	GNLY	NA	3.1425155502736066	10578	GNLY	ELISA
New wet lab data	633851	Month 48	Ptid-633851_Visit-Month 48	Follicular	Follicular	0.09	19	1.1785	0.01252018797344267	Negative	Positive	Positive	Hemoglobin detection	Negative	Negative	Negative	CVL	Serum progesterone	Unpublished	0	Eligible	Eligible	Eligible	147.24599999999998	In	GNLY	NA	7.202084632940506	10578	GNLY	ELISA
New wet lab data	630167	Month 06	Ptid-630167_Visit-Month 06	Luteal	Luteal	19.5	19	0.375	0.09658280793058137	Negative	Positive	Positive	Hemoglobin detection	Negative	Negative	Positive	CVL	Serum progesterone	Unpublished	8	Eligible	Eligible	Eligible	2641299.0419053165	In	IgA	NA	21.332816218746764	NA	IgA	MSD
New wet lab data	630167	Month 06	Ptid-630167_Visit-Month 06	Luteal	Luteal	19.5	19	0.375	0.09658280793058137	Negative	Positive	Positive	Hemoglobin detection	Negative	Negative	Positive	CVL	Serum progesterone	Unpublished	8	Eligible	Eligible	Eligible	479154.91335963993	In	IgG	NA	18.87013263687765	NA	IgG	MSD
New wet lab data	630167	Month 06	Ptid-630167_Visit-Month 06	Luteal	Luteal	19.5	19	0.375	0.09658280793058137	Negative	Positive	Positive	Hemoglobin detection	Negative	Negative	Positive	CVL	Serum progesterone	Unpublished	8	Eligible	Eligible	Eligible	187408.11352674128	In	IgM	NA	17.51582388790034	NA	IgM	MSD
New wet lab data	630167	Month 09	Ptid-630167_Visit-Month 09	Follicular	Follicular	0.308	11	0.371	0.22502749849408218	Negative	Positive	Positive	Hemoglobin detection	Negative	Negative	Positive	CVL	Serum progesterone	Unpublished	9	Eligible	Eligible	Eligible	2742488.400409665	In	IgA	NA	21.38705408796291	NA	IgA	MSD
New wet lab data	630167	Month 09	Ptid-630167_Visit-Month 09	Follicular	Follicular	0.308	11	0.371	0.22502749849408218	Negative	Positive	Positive	Hemoglobin detection	Negative	Negative	Positive	CVL	Serum progesterone	Unpublished	9	Eligible	Eligible	Eligible	4651214.428567849	In	IgG	NA	22.149176021313224	NA	IgG	MSD
New wet lab data	630167	Month 09	Ptid-630167_Visit-Month 09	Follicular	Follicular	0.308	11	0.371	0.22502749849408218	Negative	Positive	Positive	Hemoglobin detection	Negative	Negative	Positive	CVL	Serum progesterone	Unpublished	9	Eligible	Eligible	Eligible	413636.07713545114	In	IgM	NA	18.658002496730195	NA	IgM	MSD
New wet lab data	630141	Month 12	Ptid-630141_Visit-Month 12	Follicular	Follicular	0.025	6	0.177	0.11971817200012813	Negative	Positive	Positive	Hemoglobin detection	Negative	Negative	Negative	CVL	Serum progesterone	Unpublished	0	Eligible	Eligible	Eligible	1080809.300391072	In	IgA	NA	20.043680563580747	NA	IgA	MSD
New wet lab data	630141	Month 12	Ptid-630141_Visit-Month 12	Follicular	Follicular	0.025	6	0.177	0.11971817200012813	Negative	Positive	Positive	Hemoglobin detection	Negative	Negative	Negative	CVL	Serum progesterone	Unpublished	0	Eligible	Eligible	Eligible	1796682.7648026077	In	IgG	NA	20.77690426807255	NA	IgG	MSD
New wet lab data	630141	Month 12	Ptid-630141_Visit-Month 12	Follicular	Follicular	0.025	6	0.177	0.11971817200012813	Negative	Positive	Positive	Hemoglobin detection	Negative	Negative	Negative	CVL	Serum progesterone	Unpublished	0	Eligible	Eligible	Eligible	7500	Below	IgM	NA	12.872674880270605	NA	IgM	MSD
New wet lab data	630196	Month 12	Ptid-630196_Visit-Month 12	Follicular	Follicular	0.125	22	0.2565	0.26035585576814924	Negative	Negative	Negative	Hemoglobin detection	Negative	Negative	Negative	CVL	Serum progesterone	Unpublished	0	Eligible	Eligible	Eligible	2232088.55138508	In	IgA	NA	21.089962832203632	NA	IgA	MSD
New wet lab data	630196	Month 12	Ptid-630196_Visit-Month 12	Follicular	Follicular	0.125	22	0.2565	0.26035585576814924	Negative	Negative	Negative	Hemoglobin detection	Negative	Negative	Negative	CVL	Serum progesterone	Unpublished	0	Eligible	Eligible	Eligible	12919915.382437833	In	IgG	NA	23.623093285502115	NA	IgG	MSD
New wet lab data	630196	Month 12	Ptid-630196_Visit-Month 12	Follicular	Follicular	0.125	22	0.2565	0.26035585576814924	Negative	Negative	Negative	Hemoglobin detection	Negative	Negative	Negative	CVL	Serum progesterone	Unpublished	0	Eligible	Eligible	Eligible	174962.0442077265	In	IgM	NA	17.41668245608041	NA	IgM	MSD
New wet lab data	630297	Month 12	Ptid-630297_Visit-Month 12	Luteal	Luteal	7.82	21	0.569	NA	NA	Negative	Negative	Hemoglobin detection	Negative	Negative	Negative	CVL	Serum progesterone	Unpublished	0	Eligible	Eligible	Ineligible - missing co-variate information	1786473.6446387207	In	IgA	NA	20.7686831997156	NA	IgA	MSD
New wet lab data	630297	Month 12	Ptid-630297_Visit-Month 12	Luteal	Luteal	7.82	21	0.569	NA	NA	Negative	Negative	Hemoglobin detection	Negative	Negative	Negative	CVL	Serum progesterone	Unpublished	0	Eligible	Eligible	Ineligible - missing co-variate information	14180107.047250738	In	IgG	NA	23.757365087900027	NA	IgG	MSD
New wet lab data	630297	Month 12	Ptid-630297_Visit-Month 12	Luteal	Luteal	7.82	21	0.569	NA	NA	Negative	Negative	Hemoglobin detection	Negative	Negative	Negative	CVL	Serum progesterone	Unpublished	0	Eligible	Eligible	Ineligible - missing co-variate information	105355.19815295364	In	IgM	NA	16.684901971928326	NA	IgM	MSD
New wet lab data	630776	Month 09	Ptid-630776_Visit-Month 09	Follicular	Follicular	0.155	9	0.2235	1.6303268703858391	Negative	Positive	Positive	Hemoglobin detection	Negative	Negative	Negative	CVL	Serum progesterone	Unpublished	0	Eligible	Eligible	Eligible	1414224.7634175974	In	IgA	NA	20.43157999590626	NA	IgA	MSD
New wet lab data	630776	Month 09	Ptid-630776_Visit-Month 09	Follicular	Follicular	0.155	9	0.2235	1.6303268703858391	Negative	Positive	Positive	Hemoglobin detection	Negative	Negative	Negative	CVL	Serum progesterone	Unpublished	0	Eligible	Eligible	Eligible	4581617.578057051	In	IgG	NA	22.127425613024467	NA	IgG	MSD
New wet lab data	630776	Month 09	Ptid-630776_Visit-Month 09	Follicular	Follicular	0.155	9	0.2235	1.6303268703858391	Negative	Positive	Positive	Hemoglobin detection	Negative	Negative	Negative	CVL	Serum progesterone	Unpublished	0	Eligible	Eligible	Eligible	55973.86327950714	In	IgM	NA	15.772465704589452	NA	IgM	MSD
New wet lab data	630330	Month 15	Ptid-630330_Visit-Month 15	Follicular	Follicular	0.137	8	0.179	0.27709423856684984	Negative	Positive	Positive	Hemoglobin detection	Negative	Negative	Negative	CVL	Serum progesterone	Unpublished	0	Eligible	Eligible	Eligible	1313707.1022347957	In	IgA	NA	20.32521222454602	NA	IgA	MSD
New wet lab data	630330	Month 15	Ptid-630330_Visit-Month 15	Follicular	Follicular	0.137	8	0.179	0.27709423856684984	Negative	Positive	Positive	Hemoglobin detection	Negative	Negative	Negative	CVL	Serum progesterone	Unpublished	0	Eligible	Eligible	Eligible	7874988.259099923	In	IgG	NA	22.908846341896986	NA	IgG	MSD
New wet lab data	630330	Month 15	Ptid-630330_Visit-Month 15	Follicular	Follicular	0.137	8	0.179	0.27709423856684984	Negative	Positive	Positive	Hemoglobin detection	Negative	Negative	Negative	CVL	Serum progesterone	Unpublished	0	Eligible	Eligible	Eligible	234572.3107104976	In	IgM	NA	17.83967319983105	NA	IgM	MSD
New wet lab data	630646	Month 12	Ptid-630646_Visit-Month 12	Luteal	Luteal	12.13	20	0.735	0.6036228657746849	Negative	Positive	Positive	Hemoglobin detection	Negative	Negative	Negative	CVL	Serum progesterone	Unpublished	0	Eligible	Eligible	Eligible	4286788.762353752	In	IgA	NA	22.0314658973694	NA	IgA	MSD
New wet lab data	630646	Month 12	Ptid-630646_Visit-Month 12	Luteal	Luteal	12.13	20	0.735	0.6036228657746849	Negative	Positive	Positive	Hemoglobin detection	Negative	Negative	Negative	CVL	Serum progesterone	Unpublished	0	Eligible	Eligible	Eligible	10188370.612272702	In	IgG	NA	23.28042000938024	NA	IgG	MSD
New wet lab data	630646	Month 12	Ptid-630646_Visit-Month 12	Luteal	Luteal	12.13	20	0.735	0.6036228657746849	Negative	Positive	Positive	Hemoglobin detection	Negative	Negative	Negative	CVL	Serum progesterone	Unpublished	0	Eligible	Eligible	Eligible	210605.72539890168	In	IgM	NA	17.684185131561723	NA	IgM	MSD
New wet lab data	630574	Month 15	Ptid-630574_Visit-Month 15	Luteal	Luteal	6.52	24	0.7265	0.02504037594688534	Negative	Negative	Negative	Hemoglobin detection	Negative	Negative	Negative	CVL	Serum progesterone	Unpublished	0	Eligible	Eligible	Eligible	996843.954743202	In	IgA	NA	19.927008158260154	NA	IgA	MSD
New wet lab data	630574	Month 15	Ptid-630574_Visit-Month 15	Luteal	Luteal	6.52	24	0.7265	0.02504037594688534	Negative	Negative	Negative	Hemoglobin detection	Negative	Negative	Negative	CVL	Serum progesterone	Unpublished	0	Eligible	Eligible	Eligible	11882174.877396733	In	IgG	NA	23.50229559106243	NA	IgG	MSD
New wet lab data	630574	Month 15	Ptid-630574_Visit-Month 15	Luteal	Luteal	6.52	24	0.7265	0.02504037594688534	Negative	Negative	Negative	Hemoglobin detection	Negative	Negative	Negative	CVL	Serum progesterone	Unpublished	0	Eligible	Eligible	Eligible	7500	Below	IgM	NA	12.872674880270605	NA	IgM	MSD
New wet lab data	630141	Month 21	Ptid-630141_Visit-Month 21	Luteal	Luteal	7.9	22	0.38649999999999995	0.31950653481455127	Negative	Negative	Negative	Hemoglobin detection	Negative	Negative	Negative	CVL	Serum progesterone	Unpublished	0	Eligible	Eligible	Eligible	538023.0606653912	In	IgA	NA	19.037308485126875	NA	IgA	MSD
New wet lab data	630141	Month 21	Ptid-630141_Visit-Month 21	Luteal	Luteal	7.9	22	0.38649999999999995	0.31950653481455127	Negative	Negative	Negative	Hemoglobin detection	Negative	Negative	Negative	CVL	Serum progesterone	Unpublished	0	Eligible	Eligible	Eligible	3732450.709828781	In	IgG	NA	21.831691777800504	NA	IgG	MSD
New wet lab data	630141	Month 21	Ptid-630141_Visit-Month 21	Luteal	Luteal	7.9	22	0.38649999999999995	0.31950653481455127	Negative	Negative	Negative	Hemoglobin detection	Negative	Negative	Negative	CVL	Serum progesterone	Unpublished	0	Eligible	Eligible	Eligible	23646.88041212555	In	IgM	NA	14.529362249760537	NA	IgM	MSD
New wet lab data	630776	Month 15	Ptid-630776_Visit-Month 15	Follicular	Follicular	0.352	20	0.1215	0.14194858196368534	Negative	Negative	Negative	Hemoglobin detection	Negative	Negative	Negative	CVL	Serum progesterone	Unpublished	0	Eligible	Eligible	Eligible	189710.77388206846	In	IgA	NA	17.533442087740017	NA	IgA	MSD
New wet lab data	630776	Month 15	Ptid-630776_Visit-Month 15	Follicular	Follicular	0.352	20	0.1215	0.14194858196368534	Negative	Negative	Negative	Hemoglobin detection	Negative	Negative	Negative	CVL	Serum progesterone	Unpublished	0	Eligible	Eligible	Eligible	442615.31945324945	In	IgG	NA	18.75569385986573	NA	IgG	MSD
New wet lab data	630776	Month 15	Ptid-630776_Visit-Month 15	Follicular	Follicular	0.352	20	0.1215	0.14194858196368534	Negative	Negative	Negative	Hemoglobin detection	Negative	Negative	Negative	CVL	Serum progesterone	Unpublished	0	Eligible	Eligible	Eligible	7500	Below	IgM	NA	12.872674880270605	NA	IgM	MSD
New wet lab data	630330	Month 24	Ptid-630330_Visit-Month 24	Other	Other	1.19	21	0.22050000000000003	0.4205931478062161	Negative	Positive	Positive	Hemoglobin detection	Negative	Negative	Negative	CVL	Serum progesterone	Unpublished	0	Ineligible - serum progesterone outside of allowed windows	Ineligible - serum progesterone outside of allowed windows	Ineligible - serum progesterone outside of allowed windows	3793177.4780381573	In	IgA	NA	21.854975444435198	NA	IgA	MSD
New wet lab data	630330	Month 24	Ptid-630330_Visit-Month 24	Other	Other	1.19	21	0.22050000000000003	0.4205931478062161	Negative	Positive	Positive	Hemoglobin detection	Negative	Negative	Negative	CVL	Serum progesterone	Unpublished	0	Ineligible - serum progesterone outside of allowed windows	Ineligible - serum progesterone outside of allowed windows	Ineligible - serum progesterone outside of allowed windows	7121833.221435448	In	IgG	NA	22.763817220494783	NA	IgG	MSD
New wet lab data	630330	Month 24	Ptid-630330_Visit-Month 24	Other	Other	1.19	21	0.22050000000000003	0.4205931478062161	Negative	Positive	Positive	Hemoglobin detection	Negative	Negative	Negative	CVL	Serum progesterone	Unpublished	0	Ineligible - serum progesterone outside of allowed windows	Ineligible - serum progesterone outside of allowed windows	Ineligible - serum progesterone outside of allowed windows	415719.46765053883	In	IgM	NA	18.66525078368191	NA	IgM	MSD
New wet lab data	630183	Month 24	Ptid-630183_Visit-Month 24	Other	Other	1.19	22	0.20850000000000002	0.16082364089909207	Negative	Negative	Negative	Hemoglobin detection	Negative	Negative	Negative	CVL	Serum progesterone	Unpublished	0	Ineligible - serum progesterone outside of allowed windows	Ineligible - serum progesterone outside of allowed windows	Ineligible - serum progesterone outside of allowed windows	2366910.8479678147	In	IgA	NA	21.174573935888052	NA	IgA	MSD
New wet lab data	630183	Month 24	Ptid-630183_Visit-Month 24	Other	Other	1.19	22	0.20850000000000002	0.16082364089909207	Negative	Negative	Negative	Hemoglobin detection	Negative	Negative	Negative	CVL	Serum progesterone	Unpublished	0	Ineligible - serum progesterone outside of allowed windows	Ineligible - serum progesterone outside of allowed windows	Ineligible - serum progesterone outside of allowed windows	4868461.686973663	In	IgG	NA	22.215034557820296	NA	IgG	MSD
New wet lab data	630183	Month 24	Ptid-630183_Visit-Month 24	Other	Other	1.19	22	0.20850000000000002	0.16082364089909207	Negative	Negative	Negative	Hemoglobin detection	Negative	Negative	Negative	CVL	Serum progesterone	Unpublished	0	Ineligible - serum progesterone outside of allowed windows	Ineligible - serum progesterone outside of allowed windows	Ineligible - serum progesterone outside of allowed windows	113172.602745749	In	IgM	NA	16.788165221769646	NA	IgM	MSD
New wet lab data	630196	Month 24	Ptid-630196_Visit-Month 24	Follicular	Follicular	0.16	7	0.595	0.5463306081267704	Negative	Positive	Positive	Hemoglobin detection	Negative	Negative	Negative	CVL	Serum progesterone	Unpublished	0	Eligible	Eligible	Eligible	3565446.5387707353	In	IgA	NA	21.765651341344586	NA	IgA	MSD
New wet lab data	630196	Month 24	Ptid-630196_Visit-Month 24	Follicular	Follicular	0.16	7	0.595	0.5463306081267704	Negative	Positive	Positive	Hemoglobin detection	Negative	Negative	Negative	CVL	Serum progesterone	Unpublished	0	Eligible	Eligible	Eligible	44425782.09246997	In	IgG	NA	25.404893838574576	NA	IgG	MSD
New wet lab data	630196	Month 24	Ptid-630196_Visit-Month 24	Follicular	Follicular	0.16	7	0.595	0.5463306081267704	Negative	Positive	Positive	Hemoglobin detection	Negative	Negative	Negative	CVL	Serum progesterone	Unpublished	0	Eligible	Eligible	Eligible	584366.595481946	In	IgM	NA	19.1565141852443	NA	IgM	MSD
New wet lab data	630297	Month 24	Ptid-630297_Visit-Month 24	Follicular	Follicular	0.271	8	0.1235	0.3796676208326889	Negative	Negative	Negative	Hemoglobin detection	Negative	Negative	Negative	CVL	Serum progesterone	Unpublished	0	Eligible	Eligible	Eligible	279697.99444637215	In	IgA	NA	18.093510383550715	NA	IgA	MSD
New wet lab data	630297	Month 24	Ptid-630297_Visit-Month 24	Follicular	Follicular	0.271	8	0.1235	0.3796676208326889	Negative	Negative	Negative	Hemoglobin detection	Negative	Negative	Negative	CVL	Serum progesterone	Unpublished	0	Eligible	Eligible	Eligible	1176732.946342434	In	IgG	NA	20.166355514422317	NA	IgG	MSD
New wet lab data	630297	Month 24	Ptid-630297_Visit-Month 24	Follicular	Follicular	0.271	8	0.1235	0.3796676208326889	Negative	Negative	Negative	Hemoglobin detection	Negative	Negative	Negative	CVL	Serum progesterone	Unpublished	0	Eligible	Eligible	Eligible	7500	Below	IgM	NA	12.872674880270605	NA	IgM	MSD
New wet lab data	630356	Month 24	Ptid-630356_Visit-Month 24	Follicular	Follicular	0.262	7	0.443	0.58203837916332	Negative	Negative	Negative	Hemoglobin detection	Positive	Negative	Negative	CVL	Serum progesterone	Unpublished	0	Eligible	Eligible	Eligible	1607331.832063492	In	IgA	NA	20.61623637204725	NA	IgA	MSD
New wet lab data	630356	Month 24	Ptid-630356_Visit-Month 24	Follicular	Follicular	0.262	7	0.443	0.58203837916332	Negative	Negative	Negative	Hemoglobin detection	Positive	Negative	Negative	CVL	Serum progesterone	Unpublished	0	Eligible	Eligible	Eligible	8234635.946353944	In	IgG	NA	22.97327343906942	NA	IgG	MSD
New wet lab data	630356	Month 24	Ptid-630356_Visit-Month 24	Follicular	Follicular	0.262	7	0.443	0.58203837916332	Negative	Negative	Negative	Hemoglobin detection	Positive	Negative	Negative	CVL	Serum progesterone	Unpublished	0	Eligible	Eligible	Eligible	7500	Below	IgM	NA	12.872674880270605	NA	IgM	MSD
New wet lab data	630457	Month 24	Ptid-630457_Visit-Month 24	Luteal	Luteal	6.65	23	0.49350000000000005	0.02504037594688534	Negative	Negative	Negative	Hemoglobin detection	Negative	Negative	Negative	CVL	Serum progesterone	Unpublished	0	Eligible	Eligible	Eligible	2627026.318106493	In	IgA	NA	21.32499922309284	NA	IgA	MSD
New wet lab data	630457	Month 24	Ptid-630457_Visit-Month 24	Luteal	Luteal	6.65	23	0.49350000000000005	0.02504037594688534	Negative	Negative	Negative	Hemoglobin detection	Negative	Negative	Negative	CVL	Serum progesterone	Unpublished	0	Eligible	Eligible	Eligible	21532491.634533755	In	IgG	NA	24.360011934984627	NA	IgG	MSD
New wet lab data	630457	Month 24	Ptid-630457_Visit-Month 24	Luteal	Luteal	6.65	23	0.49350000000000005	0.02504037594688534	Negative	Negative	Negative	Hemoglobin detection	Negative	Negative	Negative	CVL	Serum progesterone	Unpublished	0	Eligible	Eligible	Eligible	29484.724775621864	In	IgM	NA	14.847680106973694	NA	IgM	MSD
New wet lab data	630574	Month 24	Ptid-630574_Visit-Month 24	Follicular	Follicular	0.233	11	0.7090000000000001	0.3863498130478387	Negative	Negative	Negative	Hemoglobin detection	Negative	Negative	Negative	CVL	Serum progesterone	Unpublished	0	Eligible	Eligible	Eligible	2523005.532410669	In	IgA	NA	21.266711939163034	NA	IgA	MSD
New wet lab data	630574	Month 24	Ptid-630574_Visit-Month 24	Follicular	Follicular	0.233	11	0.7090000000000001	0.3863498130478387	Negative	Negative	Negative	Hemoglobin detection	Negative	Negative	Negative	CVL	Serum progesterone	Unpublished	0	Eligible	Eligible	Eligible	9463857.786541447	In	IgG	NA	23.173996963776077	NA	IgG	MSD
New wet lab data	630574	Month 24	Ptid-630574_Visit-Month 24	Follicular	Follicular	0.233	11	0.7090000000000001	0.3863498130478387	Negative	Negative	Negative	Hemoglobin detection	Negative	Negative	Negative	CVL	Serum progesterone	Unpublished	0	Eligible	Eligible	Eligible	7500	Below	IgM	NA	12.872674880270605	NA	IgM	MSD
New wet lab data	630183	Month 33	Ptid-630183_Visit-Month 33	Follicular	Follicular	0.275	10	0.7749999999999999	0.02504037594688534	Negative	Positive	Positive	Hemoglobin detection	Negative	Negative	Negative	CVL	Serum progesterone	Unpublished	0	Eligible	Eligible	Eligible	4828217.202847401	In	IgA	NA	22.203059148155788	NA	IgA	MSD
New wet lab data	630183	Month 33	Ptid-630183_Visit-Month 33	Follicular	Follicular	0.275	10	0.7749999999999999	0.02504037594688534	Negative	Positive	Positive	Hemoglobin detection	Negative	Negative	Negative	CVL	Serum progesterone	Unpublished	0	Eligible	Eligible	Eligible	34324056.54735042	In	IgG	NA	25.032716730303797	NA	IgG	MSD
New wet lab data	630183	Month 33	Ptid-630183_Visit-Month 33	Follicular	Follicular	0.275	10	0.7749999999999999	0.02504037594688534	Negative	Positive	Positive	Hemoglobin detection	Negative	Negative	Negative	CVL	Serum progesterone	Unpublished	0	Eligible	Eligible	Eligible	69844.426944239	In	IgM	NA	16.09185738364983	NA	IgM	MSD
New wet lab data	630835	Month 30	Ptid-630835_Visit-Month 30	Follicular	Follicular	0.188	9	0.5975	0.3334526858744529	Negative	Positive	Positive	Hemoglobin detection	Negative	Negative	Negative	CVL	Serum progesterone	Unpublished	0	Eligible	Eligible	Eligible	3340283.903311064	In	IgA	NA	21.67153929732061	NA	IgA	MSD
New wet lab data	630835	Month 30	Ptid-630835_Visit-Month 30	Follicular	Follicular	0.188	9	0.5975	0.3334526858744529	Negative	Positive	Positive	Hemoglobin detection	Negative	Negative	Negative	CVL	Serum progesterone	Unpublished	0	Eligible	Eligible	Eligible	15463510.340296697	In	IgG	NA	23.882364523944567	NA	IgG	MSD
New wet lab data	630835	Month 30	Ptid-630835_Visit-Month 30	Follicular	Follicular	0.188	9	0.5975	0.3334526858744529	Negative	Positive	Positive	Hemoglobin detection	Negative	Negative	Negative	CVL	Serum progesterone	Unpublished	0	Eligible	Eligible	Eligible	18769.634438147354	In	IgM	NA	14.19611293172102	NA	IgM	MSD
New wet lab data	630372	Month 36	Ptid-630372_Visit-Month 36	Follicular	Follicular	0.158	8	0.1615	0.25550143695233485	Negative	Negative	Negative	Hemoglobin detection	Negative	Negative	Positive	CVL	Serum progesterone	Unpublished	8	Eligible	Eligible	Eligible	1915459.1668622636	In	IgA	NA	20.869258840508458	NA	IgA	MSD
New wet lab data	630372	Month 36	Ptid-630372_Visit-Month 36	Follicular	Follicular	0.158	8	0.1615	0.25550143695233485	Negative	Negative	Negative	Hemoglobin detection	Negative	Negative	Positive	CVL	Serum progesterone	Unpublished	8	Eligible	Eligible	Eligible	2291727.910757458	In	IgG	NA	21.12800433719623	NA	IgG	MSD
New wet lab data	630372	Month 36	Ptid-630372_Visit-Month 36	Follicular	Follicular	0.158	8	0.1615	0.25550143695233485	Negative	Negative	Negative	Hemoglobin detection	Negative	Negative	Positive	CVL	Serum progesterone	Unpublished	8	Eligible	Eligible	Eligible	11823.381907502713	In	IgM	NA	13.529355136158287	NA	IgM	MSD
New wet lab data	630503	Month 36	Ptid-630503_Visit-Month 36	Follicular	Follicular	0.317	9	0.36	0.54428214711523	Negative	Positive	Positive	Hemoglobin detection	Negative	Negative	Negative	CVL	Serum progesterone	Unpublished	0	Eligible	Eligible	Eligible	2039755.9792034868	In	IgA	NA	20.959965138849228	NA	IgA	MSD
New wet lab data	630503	Month 36	Ptid-630503_Visit-Month 36	Follicular	Follicular	0.317	9	0.36	0.54428214711523	Negative	Positive	Positive	Hemoglobin detection	Negative	Negative	Negative	CVL	Serum progesterone	Unpublished	0	Eligible	Eligible	Eligible	4941629.663791631	In	IgG	NA	22.23655546541562	NA	IgG	MSD
New wet lab data	630503	Month 36	Ptid-630503_Visit-Month 36	Follicular	Follicular	0.317	9	0.36	0.54428214711523	Negative	Positive	Positive	Hemoglobin detection	Negative	Negative	Negative	CVL	Serum progesterone	Unpublished	0	Eligible	Eligible	Eligible	149854.09507470476	In	IgM	NA	17.19319898346844	NA	IgM	MSD
New wet lab data	630385	Month 39	Ptid-630385_Visit-Month 39	Luteal	Luteal	30.27	19	0.107	0.4025854513449481	Negative	Negative	Negative	Hemoglobin detection	Negative	Negative	Negative	CVL	Serum progesterone	Unpublished	0	Eligible	Eligible	Eligible	385583.75444199657	In	IgA	NA	18.556684743121654	NA	IgA	MSD
New wet lab data	630385	Month 39	Ptid-630385_Visit-Month 39	Luteal	Luteal	30.27	19	0.107	0.4025854513449481	Negative	Negative	Negative	Hemoglobin detection	Negative	Negative	Negative	CVL	Serum progesterone	Unpublished	0	Eligible	Eligible	Eligible	324245.7152922762	In	IgG	NA	18.306727984712005	NA	IgG	MSD
New wet lab data	630385	Month 39	Ptid-630385_Visit-Month 39	Luteal	Luteal	30.27	19	0.107	0.4025854513449481	Negative	Negative	Negative	Hemoglobin detection	Negative	Negative	Negative	CVL	Serum progesterone	Unpublished	0	Eligible	Eligible	Eligible	7500	Below	IgM	NA	12.872674880270605	NA	IgM	MSD
New wet lab data	630457	Month 39	Ptid-630457_Visit-Month 39	Follicular	Follicular	0.219	6	0.3675	0.07040614997998933	Negative	Positive	Positive	Hemoglobin detection	Negative	Negative	Negative	CVL	Serum progesterone	Unpublished	0	Eligible	Eligible	Eligible	5555643.582737811	In	IgA	NA	22.40552261682376	NA	IgA	MSD
New wet lab data	630457	Month 39	Ptid-630457_Visit-Month 39	Follicular	Follicular	0.219	6	0.3675	0.07040614997998933	Negative	Positive	Positive	Hemoglobin detection	Negative	Negative	Negative	CVL	Serum progesterone	Unpublished	0	Eligible	Eligible	Eligible	22169815.036335602	In	IgG	NA	24.40209339800383	NA	IgG	MSD
New wet lab data	630457	Month 39	Ptid-630457_Visit-Month 39	Follicular	Follicular	0.219	6	0.3675	0.07040614997998933	Negative	Positive	Positive	Hemoglobin detection	Negative	Negative	Negative	CVL	Serum progesterone	Unpublished	0	Eligible	Eligible	Eligible	92990.4743207308	In	IgM	NA	16.50479531776907	NA	IgM	MSD
New wet lab data	630112	Month 42	Ptid-630112_Visit-Month 42	Luteal	Luteal	6.06	8	0.33199999999999996	0.7545222650532685	Negative	Negative	Negative	Hemoglobin detection	Negative	Negative	Negative	CVL	Serum progesterone	Unpublished	0	Eligible	Eligible	Eligible	1353489.509588696	In	IgA	NA	20.36825227510903	NA	IgA	MSD
New wet lab data	630112	Month 42	Ptid-630112_Visit-Month 42	Luteal	Luteal	6.06	8	0.33199999999999996	0.7545222650532685	Negative	Negative	Negative	Hemoglobin detection	Negative	Negative	Negative	CVL	Serum progesterone	Unpublished	0	Eligible	Eligible	Eligible	1304889.1487769568	In	IgG	NA	20.315495823397175	NA	IgG	MSD
New wet lab data	630112	Month 42	Ptid-630112_Visit-Month 42	Luteal	Luteal	6.06	8	0.33199999999999996	0.7545222650532685	Negative	Negative	Negative	Hemoglobin detection	Negative	Negative	Negative	CVL	Serum progesterone	Unpublished	0	Eligible	Eligible	Eligible	7500	Below	IgM	NA	12.872674880270605	NA	IgM	MSD
New wet lab data	630646	Month 36	Ptid-630646_Visit-Month 36	Luteal	Luteal	22.72	8	0.441	0.5508335558105961	Negative	Negative	Negative	Hemoglobin detection	Negative	Negative	Negative	CVL	Serum progesterone	Unpublished	0	Eligible	Eligible	Eligible	1800323.084296089	In	IgA	NA	20.779824403815365	NA	IgA	MSD
New wet lab data	630646	Month 36	Ptid-630646_Visit-Month 36	Luteal	Luteal	22.72	8	0.441	0.5508335558105961	Negative	Negative	Negative	Hemoglobin detection	Negative	Negative	Negative	CVL	Serum progesterone	Unpublished	0	Eligible	Eligible	Eligible	5279163.762162563	In	IgG	NA	22.331877989110957	NA	IgG	MSD
New wet lab data	630646	Month 36	Ptid-630646_Visit-Month 36	Luteal	Luteal	22.72	8	0.441	0.5508335558105961	Negative	Negative	Negative	Hemoglobin detection	Negative	Negative	Negative	CVL	Serum progesterone	Unpublished	0	Eligible	Eligible	Eligible	7500	Below	IgM	NA	12.872674880270605	NA	IgM	MSD
New wet lab data	630806	Month 36	Ptid-630806_Visit-Month 36	Luteal	Luteal	22.32	19	0.259	0.608418044620279	Negative	Positive	Positive	Hemoglobin detection	Negative	Positive	Negative	CVL	Serum progesterone	Unpublished	0	Eligible	Eligible	Eligible	3251021.570106488	In	IgA	NA	21.63246169747869	NA	IgA	MSD
New wet lab data	630806	Month 36	Ptid-630806_Visit-Month 36	Luteal	Luteal	22.32	19	0.259	0.608418044620279	Negative	Positive	Positive	Hemoglobin detection	Negative	Positive	Negative	CVL	Serum progesterone	Unpublished	0	Eligible	Eligible	Eligible	2335792.531140796	In	IgG	NA	21.155480706732725	NA	IgG	MSD
New wet lab data	630806	Month 36	Ptid-630806_Visit-Month 36	Luteal	Luteal	22.32	19	0.259	0.608418044620279	Negative	Positive	Positive	Hemoglobin detection	Negative	Positive	Negative	CVL	Serum progesterone	Unpublished	0	Eligible	Eligible	Eligible	141253.70486792224	In	IgM	NA	17.107929182137966	NA	IgM	MSD
New wet lab data	630385	Month 42	Ptid-630385_Visit-Month 42	Follicular	Follicular	0.296	5	0.108	0.8248796526378016	Negative	Positive	Positive	Hemoglobin detection	Negative	Negative	Negative	CVL	Serum progesterone	Unpublished	0	Eligible	Eligible	Eligible	356391.76385706564	In	IgA	NA	18.443104471285803	NA	IgA	MSD
New wet lab data	630385	Month 42	Ptid-630385_Visit-Month 42	Follicular	Follicular	0.296	5	0.108	0.8248796526378016	Negative	Positive	Positive	Hemoglobin detection	Negative	Negative	Negative	CVL	Serum progesterone	Unpublished	0	Eligible	Eligible	Eligible	1721238.537933043	In	IgG	NA	20.715015616525537	NA	IgG	MSD
New wet lab data	630385	Month 42	Ptid-630385_Visit-Month 42	Follicular	Follicular	0.296	5	0.108	0.8248796526378016	Negative	Positive	Positive	Hemoglobin detection	Negative	Negative	Negative	CVL	Serum progesterone	Unpublished	0	Eligible	Eligible	Eligible	7500	Below	IgM	NA	12.872674880270605	NA	IgM	MSD
New wet lab data	630806	Month 39	Ptid-630806_Visit-Month 39	Follicular	Follicular	0.365	12	0.5725	1.0762989386916022	Negative	Positive	Positive	Hemoglobin detection	Negative	Positive	Negative	CVL	Serum progesterone	Unpublished	3	Eligible	Eligible	Eligible	10484287.044357661	In	IgA	NA	23.321725422399346	NA	IgA	MSD
New wet lab data	630806	Month 39	Ptid-630806_Visit-Month 39	Follicular	Follicular	0.365	12	0.5725	1.0762989386916022	Negative	Positive	Positive	Hemoglobin detection	Negative	Positive	Negative	CVL	Serum progesterone	Unpublished	3	Eligible	Eligible	Eligible	934285.1670254484	In	IgG	NA	19.83350343792734	NA	IgG	MSD
New wet lab data	630806	Month 39	Ptid-630806_Visit-Month 39	Follicular	Follicular	0.365	12	0.5725	1.0762989386916022	Negative	Positive	Positive	Hemoglobin detection	Negative	Positive	Negative	CVL	Serum progesterone	Unpublished	3	Eligible	Eligible	Eligible	280147.0816387234	In	IgM	NA	18.095824938172964	NA	IgM	MSD
New wet lab data	630503	Month 48	Ptid-630503_Visit-Month 48	Luteal	Luteal	8.99	23	0.8385	1.9110868483696564	Negative	Negative	Negative	Hemoglobin detection	Negative	Negative	Negative	CVL	Serum progesterone	Unpublished	0	Eligible	Eligible	Eligible	3368550.7016428635	In	IgA	NA	21.683696583495216	NA	IgA	MSD
New wet lab data	630503	Month 48	Ptid-630503_Visit-Month 48	Luteal	Luteal	8.99	23	0.8385	1.9110868483696564	Negative	Negative	Negative	Hemoglobin detection	Negative	Negative	Negative	CVL	Serum progesterone	Unpublished	0	Eligible	Eligible	Eligible	16183027.003594905	In	IgG	NA	23.947978150510096	NA	IgG	MSD
New wet lab data	630503	Month 48	Ptid-630503_Visit-Month 48	Luteal	Luteal	8.99	23	0.8385	1.9110868483696564	Negative	Negative	Negative	Hemoglobin detection	Negative	Negative	Negative	CVL	Serum progesterone	Unpublished	0	Eligible	Eligible	Eligible	30773.18052599609	In	IgM	NA	14.909385938981478	NA	IgM	MSD
New wet lab data	630486	Month 48	Ptid-630486_Visit-Month 48	Follicular	Follicular	0.221	6	0.20350000000000001	0.38374736778306195	Negative	Positive	Positive	Hemoglobin detection	Negative	Negative	Negative	CVL	Serum progesterone	Unpublished	0	Eligible	Eligible	Eligible	1044079.7609934369	In	IgA	NA	19.993800498084692	NA	IgA	MSD
New wet lab data	630486	Month 48	Ptid-630486_Visit-Month 48	Follicular	Follicular	0.221	6	0.20350000000000001	0.38374736778306195	Negative	Positive	Positive	Hemoglobin detection	Negative	Negative	Negative	CVL	Serum progesterone	Unpublished	0	Eligible	Eligible	Eligible	5801574.865349995	In	IgG	NA	22.468013149223538	NA	IgG	MSD
New wet lab data	630486	Month 48	Ptid-630486_Visit-Month 48	Follicular	Follicular	0.221	6	0.20350000000000001	0.38374736778306195	Negative	Positive	Positive	Hemoglobin detection	Negative	Negative	Negative	CVL	Serum progesterone	Unpublished	0	Eligible	Eligible	Eligible	46138.41654026699	In	IgM	NA	15.493680871461445	NA	IgM	MSD
New wet lab data	630125	Month 51	Ptid-630125_Visit-Month 51	Luteal	Luteal	22.74	21	0.5385	0.43745444740826406	Negative	Negative	Negative	Hemoglobin detection	Positive	Negative	Negative	CVL	Serum progesterone	Unpublished	0	Eligible	Eligible	Eligible	2284252.422976002	In	IgA	NA	21.12329065489951	NA	IgA	MSD
New wet lab data	630125	Month 51	Ptid-630125_Visit-Month 51	Luteal	Luteal	22.74	21	0.5385	0.43745444740826406	Negative	Negative	Negative	Hemoglobin detection	Positive	Negative	Negative	CVL	Serum progesterone	Unpublished	0	Eligible	Eligible	Eligible	6557683.7019339185	In	IgG	NA	22.64475488693558	NA	IgG	MSD
New wet lab data	630125	Month 51	Ptid-630125_Visit-Month 51	Luteal	Luteal	22.74	21	0.5385	0.43745444740826406	Negative	Negative	Negative	Hemoglobin detection	Positive	Negative	Negative	CVL	Serum progesterone	Unpublished	0	Eligible	Eligible	Eligible	61422.03170929397	In	IgM	NA	15.906468613915411	NA	IgM	MSD
New wet lab data	630516	Month 51	Ptid-630516_Visit-Month 51	Luteal	Luteal	13.55	23	1.0165	0.09658280793058137	Negative	Positive	Positive	Hemoglobin detection	Negative	Negative	Positive	CVL	Serum progesterone	Unpublished	8	Eligible	Eligible	Eligible	8924824.692939322	In	IgA	NA	23.08939240041426	NA	IgA	MSD
New wet lab data	630516	Month 51	Ptid-630516_Visit-Month 51	Luteal	Luteal	13.55	23	1.0165	0.09658280793058137	Negative	Positive	Positive	Hemoglobin detection	Negative	Negative	Positive	CVL	Serum progesterone	Unpublished	8	Eligible	Eligible	Eligible	1288409.1457397966	In	IgG	NA	20.297159376128217	NA	IgG	MSD
New wet lab data	630516	Month 51	Ptid-630516_Visit-Month 51	Luteal	Luteal	13.55	23	1.0165	0.09658280793058137	Negative	Positive	Positive	Hemoglobin detection	Negative	Negative	Positive	CVL	Serum progesterone	Unpublished	8	Eligible	Eligible	Eligible	312037.6803827332	In	IgM	NA	18.251360727944054	NA	IgM	MSD
New wet lab data	630125	Month 60	Ptid-630125_Visit-Month 60	Follicular	Follicular	0.1	7	0.323	0.10910299590402404	Negative	Positive	Positive	Hemoglobin detection	Negative	Negative	Negative	CVL	Serum progesterone	Unpublished	0	Eligible	Eligible	Eligible	3050508.081802458	In	IgA	NA	21.54061812217998	NA	IgA	MSD
New wet lab data	630125	Month 60	Ptid-630125_Visit-Month 60	Follicular	Follicular	0.1	7	0.323	0.10910299590402404	Negative	Positive	Positive	Hemoglobin detection	Negative	Negative	Negative	CVL	Serum progesterone	Unpublished	0	Eligible	Eligible	Eligible	11640472.436851174	In	IgG	NA	23.472646276450078	NA	IgG	MSD
New wet lab data	630125	Month 60	Ptid-630125_Visit-Month 60	Follicular	Follicular	0.1	7	0.323	0.10910299590402404	Negative	Positive	Positive	Hemoglobin detection	Negative	Negative	Negative	CVL	Serum progesterone	Unpublished	0	Eligible	Eligible	Eligible	86131.29653185586	In	IgM	NA	16.394249927824877	NA	IgM	MSD
New wet lab data	630356	Month 60	Ptid-630356_Visit-Month 60	Luteal	Luteal	5.24	21	0.5609999999999999	0.25550143695233485	Negative	Positive	Positive	Hemoglobin detection	Negative	Negative	Positive	CVL	Serum progesterone	Unpublished	8	Eligible	Eligible	Eligible	2839591.751319011	In	IgA	NA	21.43725209740475	NA	IgA	MSD
New wet lab data	630356	Month 60	Ptid-630356_Visit-Month 60	Luteal	Luteal	5.24	21	0.5609999999999999	0.25550143695233485	Negative	Positive	Positive	Hemoglobin detection	Negative	Negative	Positive	CVL	Serum progesterone	Unpublished	8	Eligible	Eligible	Eligible	39431091.825416155	In	IgG	NA	25.23283032264878	NA	IgG	MSD
New wet lab data	630356	Month 60	Ptid-630356_Visit-Month 60	Luteal	Luteal	5.24	21	0.5609999999999999	0.25550143695233485	Negative	Positive	Positive	Hemoglobin detection	Negative	Negative	Positive	CVL	Serum progesterone	Unpublished	8	Eligible	Eligible	Eligible	681916.6459633672	In	IgM	NA	19.379235876729314	NA	IgM	MSD
New wet lab data	630516	Month 60	Ptid-630516_Visit-Month 60	Follicular	Follicular	0.139	8	0.1825	1.468605545277676	Negative	Negative	Negative	Hemoglobin detection	Negative	Negative	Positive	CVL	Serum progesterone	Unpublished	9	Eligible	Eligible	Eligible	1275173.4177985222	In	IgA	NA	20.28226202972978	NA	IgA	MSD
New wet lab data	630516	Month 60	Ptid-630516_Visit-Month 60	Follicular	Follicular	0.139	8	0.1825	1.468605545277676	Negative	Negative	Negative	Hemoglobin detection	Negative	Negative	Positive	CVL	Serum progesterone	Unpublished	9	Eligible	Eligible	Eligible	99505.0401793741	In	IgG	NA	16.602481983171835	NA	IgG	MSD
New wet lab data	630516	Month 60	Ptid-630516_Visit-Month 60	Follicular	Follicular	0.139	8	0.1825	1.468605545277676	Negative	Negative	Negative	Hemoglobin detection	Negative	Negative	Positive	CVL	Serum progesterone	Unpublished	9	Eligible	Eligible	Eligible	7500	Below	IgM	NA	12.872674880270605	NA	IgM	MSD
New wet lab data	630486	Month 60	Ptid-630486_Visit-Month 60	Luteal	Luteal	5.35	24	0.39449999999999996	0.30912498009920003	Negative	Negative	Negative	Hemoglobin detection	Negative	Negative	Negative	CVL	Serum progesterone	Unpublished	0	Eligible	Eligible	Eligible	1949640.0401293607	In	IgA	NA	20.894776354705538	NA	IgA	MSD
New wet lab data	630486	Month 60	Ptid-630486_Visit-Month 60	Luteal	Luteal	5.35	24	0.39449999999999996	0.30912498009920003	Negative	Negative	Negative	Hemoglobin detection	Negative	Negative	Negative	CVL	Serum progesterone	Unpublished	0	Eligible	Eligible	Eligible	5727758.575680286	In	IgG	NA	22.449539253789276	NA	IgG	MSD
New wet lab data	630486	Month 60	Ptid-630486_Visit-Month 60	Luteal	Luteal	5.35	24	0.39449999999999996	0.30912498009920003	Negative	Negative	Negative	Hemoglobin detection	Negative	Negative	Negative	CVL	Serum progesterone	Unpublished	0	Eligible	Eligible	Eligible	58916.37995594298	In	IgM	NA	15.846381168034986	NA	IgM	MSD
New wet lab data	630372	Month 60	Ptid-630372_Visit-Month 60	Luteal	Luteal	8.7	24	0.478	0.7590212871835228	Negative	Negative	Negative	Hemoglobin detection	Negative	Negative	Negative	CVL	Serum progesterone	Unpublished	0	Eligible	Eligible	Eligible	2503385.0267766393	In	IgA	NA	21.25544876746279	NA	IgA	MSD
New wet lab data	630372	Month 60	Ptid-630372_Visit-Month 60	Luteal	Luteal	8.7	24	0.478	0.7590212871835228	Negative	Negative	Negative	Hemoglobin detection	Negative	Negative	Negative	CVL	Serum progesterone	Unpublished	0	Eligible	Eligible	Eligible	9320003.065050129	In	IgG	NA	23.15189899865994	NA	IgG	MSD
New wet lab data	630372	Month 60	Ptid-630372_Visit-Month 60	Luteal	Luteal	8.7	24	0.478	0.7590212871835228	Negative	Negative	Negative	Hemoglobin detection	Negative	Negative	Negative	CVL	Serum progesterone	Unpublished	0	Eligible	Eligible	Eligible	157831.80060146176	In	IgM	NA	17.268028389216663	NA	IgM	MSD
New wet lab data	630835	Month 57	Ptid-630835_Visit-Month 57	Luteal	Luteal	20.85	23	0.5945	0.546710021889253	Negative	Negative	Negative	Hemoglobin detection	Negative	Negative	Negative	CVL	Serum progesterone	Unpublished	0	Eligible	Eligible	Eligible	1891526.8868461447	In	IgA	NA	20.851119852845436	NA	IgA	MSD
New wet lab data	630835	Month 57	Ptid-630835_Visit-Month 57	Luteal	Luteal	20.85	23	0.5945	0.546710021889253	Negative	Negative	Negative	Hemoglobin detection	Negative	Negative	Negative	CVL	Serum progesterone	Unpublished	0	Eligible	Eligible	Eligible	5701114.882745509	In	IgG	NA	22.442812642729425	NA	IgG	MSD
New wet lab data	630835	Month 57	Ptid-630835_Visit-Month 57	Luteal	Luteal	20.85	23	0.5945	0.546710021889253	Negative	Negative	Negative	Hemoglobin detection	Negative	Negative	Negative	CVL	Serum progesterone	Unpublished	0	Eligible	Eligible	Eligible	7500	Below	IgM	NA	12.872674880270605	NA	IgM	MSD
New wet lab data	631082	Enrollment	Ptid-631082_Visit-Enrollment	Luteal	Luteal	9.2	22	0.6904999999999999	0.7296466628665196	Negative	Negative	Negative	Hemoglobin detection	Negative	Negative	Negative	CVL	Serum progesterone	Unpublished	0	Eligible	Eligible	Eligible	3475236.876693845	In	IgA	NA	21.728679886493985	NA	IgA	MSD
New wet lab data	631082	Enrollment	Ptid-631082_Visit-Enrollment	Luteal	Luteal	9.2	22	0.6904999999999999	0.7296466628665196	Negative	Negative	Negative	Hemoglobin detection	Negative	Negative	Negative	CVL	Serum progesterone	Unpublished	0	Eligible	Eligible	Eligible	15615568.48538198	In	IgG	NA	23.896481755895504	NA	IgG	MSD
New wet lab data	631082	Enrollment	Ptid-631082_Visit-Enrollment	Luteal	Luteal	9.2	22	0.6904999999999999	0.7296466628665196	Negative	Negative	Negative	Hemoglobin detection	Negative	Negative	Negative	CVL	Serum progesterone	Unpublished	0	Eligible	Eligible	Eligible	186657.2293887539	In	IgM	NA	17.510031860931125	NA	IgM	MSD
New wet lab data	631200	Enrollment	Ptid-631200_Visit-Enrollment	Luteal	Luteal	13.51	19	0.894	0.5945920302193002	Negative	Negative	Negative	Hemoglobin detection	Negative	Negative	Negative	CVL	Serum progesterone	Unpublished	0	Eligible	Eligible	Eligible	2596933.897632298	In	IgA	NA	21.308377861441464	NA	IgA	MSD
New wet lab data	631200	Enrollment	Ptid-631200_Visit-Enrollment	Luteal	Luteal	13.51	19	0.894	0.5945920302193002	Negative	Negative	Negative	Hemoglobin detection	Negative	Negative	Negative	CVL	Serum progesterone	Unpublished	0	Eligible	Eligible	Eligible	21511270.21526873	In	IgG	NA	24.358589380937342	NA	IgG	MSD
New wet lab data	631200	Enrollment	Ptid-631200_Visit-Enrollment	Luteal	Luteal	13.51	19	0.894	0.5945920302193002	Negative	Negative	Negative	Hemoglobin detection	Negative	Negative	Negative	CVL	Serum progesterone	Unpublished	0	Eligible	Eligible	Eligible	50730.984877259965	In	IgM	NA	15.630579548371479	NA	IgM	MSD
New wet lab data	631343	Enrollment	Ptid-631343_Visit-Enrollment	Luteal	Luteal	15.96	22	0.20850000000000002	0.6136521345550324	Negative	Negative	Negative	Hemoglobin detection	Negative	Negative	Negative	CVL	Serum progesterone	Unpublished	0	Eligible	Eligible	Eligible	260212.90625696516	In	IgA	NA	17.98933299426021	NA	IgA	MSD
New wet lab data	631343	Enrollment	Ptid-631343_Visit-Enrollment	Luteal	Luteal	15.96	22	0.20850000000000002	0.6136521345550324	Negative	Negative	Negative	Hemoglobin detection	Negative	Negative	Negative	CVL	Serum progesterone	Unpublished	0	Eligible	Eligible	Eligible	2707111.1465900084	In	IgG	NA	21.368322691211144	NA	IgG	MSD
New wet lab data	631343	Enrollment	Ptid-631343_Visit-Enrollment	Luteal	Luteal	15.96	22	0.20850000000000002	0.6136521345550324	Negative	Negative	Negative	Hemoglobin detection	Negative	Negative	Negative	CVL	Serum progesterone	Unpublished	0	Eligible	Eligible	Eligible	7500	Below	IgM	NA	12.872674880270605	NA	IgM	MSD
New wet lab data	631356	Enrollment	Ptid-631356_Visit-Enrollment	Luteal	Luteal	11.44	22	0.5609999999999999	0.7376781799536963	Negative	Negative	Negative	Hemoglobin detection	Negative	Negative	Negative	CVL	Serum progesterone	Unpublished	0	Eligible	Eligible	Eligible	591330.1333506847	In	IgA	NA	19.173604271119803	NA	IgA	MSD
New wet lab data	631356	Enrollment	Ptid-631356_Visit-Enrollment	Luteal	Luteal	11.44	22	0.5609999999999999	0.7376781799536963	Negative	Negative	Negative	Hemoglobin detection	Negative	Negative	Negative	CVL	Serum progesterone	Unpublished	0	Eligible	Eligible	Eligible	3101864.382027639	In	IgG	NA	21.564704180374747	NA	IgG	MSD
New wet lab data	631356	Enrollment	Ptid-631356_Visit-Enrollment	Luteal	Luteal	11.44	22	0.5609999999999999	0.7376781799536963	Negative	Negative	Negative	Hemoglobin detection	Negative	Negative	Negative	CVL	Serum progesterone	Unpublished	0	Eligible	Eligible	Eligible	7500	Below	IgM	NA	12.872674880270605	NA	IgM	MSD
New wet lab data	631532	Enrollment	Ptid-631532_Visit-Enrollment	Luteal	Luteal	35.82	22	0.7025	0.5967390796685923	Negative	Positive	Positive	Hemoglobin detection	Positive	Negative	Negative	CVL	Serum progesterone	Unpublished	0	Eligible	Eligible	Eligible	4526529.029365098	In	IgA	NA	22.109973775988053	NA	IgA	MSD
New wet lab data	631532	Enrollment	Ptid-631532_Visit-Enrollment	Luteal	Luteal	35.82	22	0.7025	0.5967390796685923	Negative	Positive	Positive	Hemoglobin detection	Positive	Negative	Negative	CVL	Serum progesterone	Unpublished	0	Eligible	Eligible	Eligible	14551534.389878727	In	IgG	NA	23.794667950675333	NA	IgG	MSD
New wet lab data	631532	Enrollment	Ptid-631532_Visit-Enrollment	Luteal	Luteal	35.82	22	0.7025	0.5967390796685923	Negative	Positive	Positive	Hemoglobin detection	Positive	Negative	Negative	CVL	Serum progesterone	Unpublished	0	Eligible	Eligible	Eligible	552578.682216412	In	IgM	NA	19.07582038031884	NA	IgM	MSD
New wet lab data	631558	Enrollment	Ptid-631558_Visit-Enrollment	Other	Other	1.91	24	0.6645	0.7134329018504764	Negative	Positive	Positive	Hemoglobin detection	Negative	Negative	Negative	CVL	Serum progesterone	Unpublished	0	Ineligible - serum progesterone outside of allowed windows	Ineligible - serum progesterone outside of allowed windows	Ineligible - serum progesterone outside of allowed windows	6871733.474922027	In	IgA	NA	22.71224265093079	NA	IgA	MSD
New wet lab data	631558	Enrollment	Ptid-631558_Visit-Enrollment	Other	Other	1.91	24	0.6645	0.7134329018504764	Negative	Positive	Positive	Hemoglobin detection	Negative	Negative	Negative	CVL	Serum progesterone	Unpublished	0	Ineligible - serum progesterone outside of allowed windows	Ineligible - serum progesterone outside of allowed windows	Ineligible - serum progesterone outside of allowed windows	16703385.766367197	In	IgG	NA	23.993637229980234	NA	IgG	MSD
New wet lab data	631558	Enrollment	Ptid-631558_Visit-Enrollment	Other	Other	1.91	24	0.6645	0.7134329018504764	Negative	Positive	Positive	Hemoglobin detection	Negative	Negative	Negative	CVL	Serum progesterone	Unpublished	0	Ineligible - serum progesterone outside of allowed windows	Ineligible - serum progesterone outside of allowed windows	Ineligible - serum progesterone outside of allowed windows	5600304.630666096	In	IgM	NA	22.41707387456548	NA	IgM	MSD
New wet lab data	631633	Enrollment	Ptid-631633_Visit-Enrollment	Luteal	Luteal	19.72	23	0.712	0.5706121275619868	Negative	Negative	Negative	Hemoglobin detection	Positive	Negative	Negative	CVL	Serum progesterone	Unpublished	0	Eligible	Eligible	Eligible	827158.8128931184	In	IgA	NA	19.657804825087002	NA	IgA	MSD
New wet lab data	631633	Enrollment	Ptid-631633_Visit-Enrollment	Luteal	Luteal	19.72	23	0.712	0.5706121275619868	Negative	Negative	Negative	Hemoglobin detection	Positive	Negative	Negative	CVL	Serum progesterone	Unpublished	0	Eligible	Eligible	Eligible	30611990.455416135	In	IgG	NA	24.867593519164537	NA	IgG	MSD
New wet lab data	631633	Enrollment	Ptid-631633_Visit-Enrollment	Luteal	Luteal	19.72	23	0.712	0.5706121275619868	Negative	Negative	Negative	Hemoglobin detection	Positive	Negative	Negative	CVL	Serum progesterone	Unpublished	0	Eligible	Eligible	Eligible	1090937.8934950044	In	IgM	NA	20.057137541474074	NA	IgM	MSD
New wet lab data	631646	Enrollment	Ptid-631646_Visit-Enrollment	Follicular	Follicular	0.099	6	0.804	0.7697120203105622	Negative	Positive	Positive	Hemoglobin detection	Negative	Negative	Negative	CVL	Serum progesterone	Unpublished	0	Eligible	Eligible	Eligible	7388874.044106808	In	IgA	NA	22.816923104907335	NA	IgA	MSD
New wet lab data	631646	Enrollment	Ptid-631646_Visit-Enrollment	Follicular	Follicular	0.099	6	0.804	0.7697120203105622	Negative	Positive	Positive	Hemoglobin detection	Negative	Negative	Negative	CVL	Serum progesterone	Unpublished	0	Eligible	Eligible	Eligible	38701679.458887495	In	IgG	NA	25.205892837672586	NA	IgG	MSD
New wet lab data	631646	Enrollment	Ptid-631646_Visit-Enrollment	Follicular	Follicular	0.099	6	0.804	0.7697120203105622	Negative	Positive	Positive	Hemoglobin detection	Negative	Negative	Negative	CVL	Serum progesterone	Unpublished	0	Eligible	Eligible	Eligible	4189068.6803392563	In	IgM	NA	21.998198106899963	NA	IgM	MSD
New wet lab data	631633	Month 06	Ptid-631633_Visit-Month 06	Follicular	Follicular	0.066	5	0.6930000000000001	0.7133278747659336	Negative	Positive	Positive	Hemoglobin detection	Negative	Negative	Negative	CVL	Serum progesterone	Unpublished	0	Eligible	Eligible	Eligible	703647.1987174099	In	IgA	NA	19.42449273250498	NA	IgA	MSD
New wet lab data	631633	Month 06	Ptid-631633_Visit-Month 06	Follicular	Follicular	0.066	5	0.6930000000000001	0.7133278747659336	Negative	Positive	Positive	Hemoglobin detection	Negative	Negative	Negative	CVL	Serum progesterone	Unpublished	0	Eligible	Eligible	Eligible	40843040.03433272	In	IgG	NA	25.283586917283962	NA	IgG	MSD
New wet lab data	631633	Month 06	Ptid-631633_Visit-Month 06	Follicular	Follicular	0.066	5	0.6930000000000001	0.7133278747659336	Negative	Positive	Positive	Hemoglobin detection	Negative	Negative	Negative	CVL	Serum progesterone	Unpublished	0	Eligible	Eligible	Eligible	1036570.224514048	In	IgM	NA	19.983386427330863	NA	IgM	MSD
New wet lab data	630848	Month 09	Ptid-630848_Visit-Month 09	Other	Other	1.62	20	0.875	84.05891474508904	Positive	Negative	Negative	Hemoglobin detection	Negative	Negative	Negative	CVL	Serum progesterone	Unpublished	0	Ineligible - serum progesterone outside of allowed windows	Ineligible - serum progesterone outside of allowed windows	Ineligible - serum progesterone outside of allowed windows	1206104.814014384	In	IgA	NA	20.201923856403035	NA	IgA	MSD
New wet lab data	630848	Month 09	Ptid-630848_Visit-Month 09	Other	Other	1.62	20	0.875	84.05891474508904	Positive	Negative	Negative	Hemoglobin detection	Negative	Negative	Negative	CVL	Serum progesterone	Unpublished	0	Ineligible - serum progesterone outside of allowed windows	Ineligible - serum progesterone outside of allowed windows	Ineligible - serum progesterone outside of allowed windows	4016295.9263657406	In	IgG	NA	21.937434142340816	NA	IgG	MSD
New wet lab data	630848	Month 09	Ptid-630848_Visit-Month 09	Other	Other	1.62	20	0.875	84.05891474508904	Positive	Negative	Negative	Hemoglobin detection	Negative	Negative	Negative	CVL	Serum progesterone	Unpublished	0	Ineligible - serum progesterone outside of allowed windows	Ineligible - serum progesterone outside of allowed windows	Ineligible - serum progesterone outside of allowed windows	27776.61443163312	In	IgM	NA	14.761583145882907	NA	IgM	MSD
New wet lab data	631431	Month 12	Ptid-631431_Visit-Month 12	Luteal	Luteal	18.41	20	0.4485	0.6471128938301495	Negative	Negative	Negative	Hemoglobin detection	Negative	Negative	Negative	CVL	Serum progesterone	Unpublished	0	Eligible	Eligible	Eligible	1590281.0733363596	In	IgA	NA	20.600850345696177	NA	IgA	MSD
New wet lab data	631431	Month 12	Ptid-631431_Visit-Month 12	Luteal	Luteal	18.41	20	0.4485	0.6471128938301495	Negative	Negative	Negative	Hemoglobin detection	Negative	Negative	Negative	CVL	Serum progesterone	Unpublished	0	Eligible	Eligible	Eligible	1651096.1660117877	In	IgG	NA	20.65499271997384	NA	IgG	MSD
New wet lab data	631431	Month 12	Ptid-631431_Visit-Month 12	Luteal	Luteal	18.41	20	0.4485	0.6471128938301495	Negative	Negative	Negative	Hemoglobin detection	Negative	Negative	Negative	CVL	Serum progesterone	Unpublished	0	Eligible	Eligible	Eligible	23054.87895298285	In	IgM	NA	14.492784470613113	NA	IgM	MSD
New wet lab data	631066	Month 12	Ptid-631066_Visit-Month 12	Luteal	Luteal	4.39	19	0.5595	0.6641444376533212	Negative	Negative	Negative	Hemoglobin detection	Negative	Negative	Negative	CVL	Serum progesterone	Unpublished	0	Eligible	Eligible	Eligible	2412550.360168418	In	IgA	NA	21.20212762718963	NA	IgA	MSD
New wet lab data	631066	Month 12	Ptid-631066_Visit-Month 12	Luteal	Luteal	4.39	19	0.5595	0.6641444376533212	Negative	Negative	Negative	Hemoglobin detection	Negative	Negative	Negative	CVL	Serum progesterone	Unpublished	0	Eligible	Eligible	Eligible	1395189.2628716682	In	IgG	NA	20.412029411870027	NA	IgG	MSD
New wet lab data	631066	Month 12	Ptid-631066_Visit-Month 12	Luteal	Luteal	4.39	19	0.5595	0.6641444376533212	Negative	Negative	Negative	Hemoglobin detection	Negative	Negative	Negative	CVL	Serum progesterone	Unpublished	0	Eligible	Eligible	Eligible	7500	Below	IgM	NA	12.872674880270605	NA	IgM	MSD
New wet lab data	631183	Month 12	Ptid-631183_Visit-Month 12	Follicular	Follicular	0.025	5	0.2145	0.5845621767399871	Negative	Positive	Positive	Hemoglobin detection	Negative	Negative	Negative	CVL	Serum progesterone	Unpublished	0	Eligible	Eligible	Eligible	2304041.798935376	In	IgA	NA	21.135735459094757	NA	IgA	MSD
New wet lab data	631183	Month 12	Ptid-631183_Visit-Month 12	Follicular	Follicular	0.025	5	0.2145	0.5845621767399871	Negative	Positive	Positive	Hemoglobin detection	Negative	Negative	Negative	CVL	Serum progesterone	Unpublished	0	Eligible	Eligible	Eligible	4846479.433329737	In	IgG	NA	22.208505698396227	NA	IgG	MSD
New wet lab data	631183	Month 12	Ptid-631183_Visit-Month 12	Follicular	Follicular	0.025	5	0.2145	0.5845621767399871	Negative	Positive	Positive	Hemoglobin detection	Negative	Negative	Negative	CVL	Serum progesterone	Unpublished	0	Eligible	Eligible	Eligible	240011.6499868334	In	IgM	NA	17.872744909313585	NA	IgM	MSD
New wet lab data	631343	Month 12	Ptid-631343_Visit-Month 12	Follicular	Follicular	0.191	8	0.1295	0.6723862776420602	Negative	Positive	Positive	Hemoglobin detection	Negative	Negative	Negative	CVL	Serum progesterone	Unpublished	0	Eligible	Eligible	Eligible	433031.9663724381	In	IgA	NA	18.724114002910166	NA	IgA	MSD
New wet lab data	631343	Month 12	Ptid-631343_Visit-Month 12	Follicular	Follicular	0.191	8	0.1295	0.6723862776420602	Negative	Positive	Positive	Hemoglobin detection	Negative	Negative	Negative	CVL	Serum progesterone	Unpublished	0	Eligible	Eligible	Eligible	1509620.9117192156	In	IgG	NA	20.525754882155674	NA	IgG	MSD
New wet lab data	631343	Month 12	Ptid-631343_Visit-Month 12	Follicular	Follicular	0.191	8	0.1295	0.6723862776420602	Negative	Positive	Positive	Hemoglobin detection	Negative	Negative	Negative	CVL	Serum progesterone	Unpublished	0	Eligible	Eligible	Eligible	7500	Below	IgM	NA	12.872674880270605	NA	IgM	MSD
New wet lab data	631356	Month 12	Ptid-631356_Visit-Month 12	Follicular	Follicular	0.208	8	0.33399999999999996	0.7685990993807379	Negative	Negative	Negative	Hemoglobin detection	Negative	Negative	Negative	CVL	Serum progesterone	Unpublished	0	Eligible	Eligible	Eligible	636716.8757270087	In	IgA	NA	19.280292476769162	NA	IgA	MSD
New wet lab data	631356	Month 12	Ptid-631356_Visit-Month 12	Follicular	Follicular	0.208	8	0.33399999999999996	0.7685990993807379	Negative	Negative	Negative	Hemoglobin detection	Negative	Negative	Negative	CVL	Serum progesterone	Unpublished	0	Eligible	Eligible	Eligible	1794569.9030564027	In	IgG	NA	20.77520669020936	NA	IgG	MSD
New wet lab data	631356	Month 12	Ptid-631356_Visit-Month 12	Follicular	Follicular	0.208	8	0.33399999999999996	0.7685990993807379	Negative	Negative	Negative	Hemoglobin detection	Negative	Negative	Negative	CVL	Serum progesterone	Unpublished	0	Eligible	Eligible	Eligible	7500	Below	IgM	NA	12.872674880270605	NA	IgM	MSD
New wet lab data	631532	Month 12	Ptid-631532_Visit-Month 12	Follicular	Follicular	0.106	11	0.318	0.9431008886594474	Negative	Positive	Positive	Hemoglobin detection	Positive	Negative	Negative	CVL	Serum progesterone	Unpublished	0	Eligible	Eligible	Eligible	2737324.3325846605	In	IgA	NA	21.384334952251375	NA	IgA	MSD
New wet lab data	631532	Month 12	Ptid-631532_Visit-Month 12	Follicular	Follicular	0.106	11	0.318	0.9431008886594474	Negative	Positive	Positive	Hemoglobin detection	Positive	Negative	Negative	CVL	Serum progesterone	Unpublished	0	Eligible	Eligible	Eligible	15807912.250015851	In	IgG	NA	23.914143507844795	NA	IgG	MSD
New wet lab data	631532	Month 12	Ptid-631532_Visit-Month 12	Follicular	Follicular	0.106	11	0.318	0.9431008886594474	Negative	Positive	Positive	Hemoglobin detection	Positive	Negative	Negative	CVL	Serum progesterone	Unpublished	0	Eligible	Eligible	Eligible	912668.6143120553	In	IgM	NA	19.799731593930034	NA	IgM	MSD
New wet lab data	631646	Month 12	Ptid-631646_Visit-Month 12	Luteal	Luteal	18.72	23	0.5205	0.6052286375251617	Negative	Negative	Negative	Hemoglobin detection	Negative	Negative	Negative	CVL	Serum progesterone	Unpublished	0	Eligible	Eligible	Eligible	52095.63403556598	In	IgA	NA	15.668874849573976	NA	IgA	MSD
New wet lab data	631646	Month 12	Ptid-631646_Visit-Month 12	Luteal	Luteal	18.72	23	0.5205	0.6052286375251617	Negative	Negative	Negative	Hemoglobin detection	Negative	Negative	Negative	CVL	Serum progesterone	Unpublished	0	Eligible	Eligible	Eligible	2510764.4276204905	In	IgG	NA	21.25969524347448	NA	IgG	MSD
New wet lab data	631646	Month 12	Ptid-631646_Visit-Month 12	Luteal	Luteal	18.72	23	0.5205	0.6052286375251617	Negative	Negative	Negative	Hemoglobin detection	Negative	Negative	Negative	CVL	Serum progesterone	Unpublished	0	Eligible	Eligible	Eligible	7500	Below	IgM	NA	12.872674880270605	NA	IgM	MSD
New wet lab data	630848	Month 21	Ptid-630848_Visit-Month 21	Follicular	Follicular	0.305	7	0.4405	0.7612094644372643	Negative	Positive	Positive	Hemoglobin detection	Negative	Negative	Negative	CVL	Serum progesterone	Unpublished	0	Eligible	Eligible	Eligible	886840.298633614	In	IgA	NA	19.75831480318727	NA	IgA	MSD
New wet lab data	630848	Month 21	Ptid-630848_Visit-Month 21	Follicular	Follicular	0.305	7	0.4405	0.7612094644372643	Negative	Positive	Positive	Hemoglobin detection	Negative	Negative	Negative	CVL	Serum progesterone	Unpublished	0	Eligible	Eligible	Eligible	6657290.2346432125	In	IgG	NA	22.666503635425073	NA	IgG	MSD
New wet lab data	630848	Month 21	Ptid-630848_Visit-Month 21	Follicular	Follicular	0.305	7	0.4405	0.7612094644372643	Negative	Positive	Positive	Hemoglobin detection	Negative	Negative	Negative	CVL	Serum progesterone	Unpublished	0	Eligible	Eligible	Eligible	7500	Below	IgM	NA	12.872674880270605	NA	IgM	MSD
New wet lab data	631604	Month 18	Ptid-631604_Visit-Month 18	Follicular	Follicular	0.194	8	0.5995	2.246652580559281	Negative	Positive	Positive	Hemoglobin detection	Negative	Negative	Negative	CVL	Serum progesterone	Unpublished	0	Eligible	Eligible	Eligible	2241764.147308167	In	IgA	NA	21.096203071638982	NA	IgA	MSD
New wet lab data	631604	Month 18	Ptid-631604_Visit-Month 18	Follicular	Follicular	0.194	8	0.5995	2.246652580559281	Negative	Positive	Positive	Hemoglobin detection	Negative	Negative	Negative	CVL	Serum progesterone	Unpublished	0	Eligible	Eligible	Eligible	8336019.611737883	In	IgG	NA	22.990927241101307	NA	IgG	MSD
New wet lab data	631604	Month 18	Ptid-631604_Visit-Month 18	Follicular	Follicular	0.194	8	0.5995	2.246652580559281	Negative	Positive	Positive	Hemoglobin detection	Negative	Negative	Negative	CVL	Serum progesterone	Unpublished	0	Eligible	Eligible	Eligible	284087.9667561179	In	IgM	NA	18.115978198365045	NA	IgM	MSD
New wet lab data	631431	Month 24	Ptid-631431_Visit-Month 24	Follicular	Follicular	0.129	10	0.337	0.6971141137498903	Negative	Negative	Negative	Hemoglobin detection	Negative	Negative	Negative	CVL	Serum progesterone	Unpublished	0	Eligible	Eligible	Eligible	3216918.9690858284	In	IgA	NA	21.61724816575301	NA	IgA	MSD
New wet lab data	631431	Month 24	Ptid-631431_Visit-Month 24	Follicular	Follicular	0.129	10	0.337	0.6971141137498903	Negative	Negative	Negative	Hemoglobin detection	Negative	Negative	Negative	CVL	Serum progesterone	Unpublished	0	Eligible	Eligible	Eligible	2721206.7782316543	In	IgG	NA	21.375815157148384	NA	IgG	MSD
New wet lab data	631431	Month 24	Ptid-631431_Visit-Month 24	Follicular	Follicular	0.129	10	0.337	0.6971141137498903	Negative	Negative	Negative	Hemoglobin detection	Negative	Negative	Negative	CVL	Serum progesterone	Unpublished	0	Eligible	Eligible	Eligible	164256.68828527353	In	IgM	NA	17.325592590552418	NA	IgM	MSD
New wet lab data	631154	Month 24	Ptid-631154_Visit-Month 24	Follicular	Follicular	0.141	7	0.613	0.5081045631687798	Negative	Positive	Positive	Hemoglobin detection	Negative	Negative	Negative	CVL	Serum progesterone	Unpublished	0	Eligible	Eligible	Eligible	2442560.5018979544	In	IgA	NA	21.219962867324224	NA	IgA	MSD
New wet lab data	631154	Month 24	Ptid-631154_Visit-Month 24	Follicular	Follicular	0.141	7	0.613	0.5081045631687798	Negative	Positive	Positive	Hemoglobin detection	Negative	Negative	Negative	CVL	Serum progesterone	Unpublished	0	Eligible	Eligible	Eligible	9327438.756012768	In	IgG	NA	23.153049551657922	NA	IgG	MSD
New wet lab data	631154	Month 24	Ptid-631154_Visit-Month 24	Follicular	Follicular	0.141	7	0.613	0.5081045631687798	Negative	Positive	Positive	Hemoglobin detection	Negative	Negative	Negative	CVL	Serum progesterone	Unpublished	0	Eligible	Eligible	Eligible	150729.58079648955	In	IgM	NA	17.201603049172956	NA	IgM	MSD
New wet lab data	631183	Month 24	Ptid-631183_Visit-Month 24	Other	Other	1.59	20	0.109	0.7537908257517993	Negative	Negative	Negative	Hemoglobin detection	Negative	Negative	Negative	CVL	Serum progesterone	Unpublished	0	Ineligible - serum progesterone outside of allowed windows	Ineligible - serum progesterone outside of allowed windows	Ineligible - serum progesterone outside of allowed windows	656054.9677393613	In	IgA	NA	19.323457170930684	NA	IgA	MSD
New wet lab data	631183	Month 24	Ptid-631183_Visit-Month 24	Other	Other	1.59	20	0.109	0.7537908257517993	Negative	Negative	Negative	Hemoglobin detection	Negative	Negative	Negative	CVL	Serum progesterone	Unpublished	0	Ineligible - serum progesterone outside of allowed windows	Ineligible - serum progesterone outside of allowed windows	Ineligible - serum progesterone outside of allowed windows	1447843.2434127587	In	IgG	NA	20.465473981004116	NA	IgG	MSD
New wet lab data	631183	Month 24	Ptid-631183_Visit-Month 24	Other	Other	1.59	20	0.109	0.7537908257517993	Negative	Negative	Negative	Hemoglobin detection	Negative	Negative	Negative	CVL	Serum progesterone	Unpublished	0	Ineligible - serum progesterone outside of allowed windows	Ineligible - serum progesterone outside of allowed windows	Ineligible - serum progesterone outside of allowed windows	7500	Below	IgM	NA	12.872674880270605	NA	IgM	MSD
New wet lab data	631330	Month 24	Ptid-631330_Visit-Month 24	Other	Other	1.03	11	0.041	0.6041853516975201	Negative	Negative	Negative	Hemoglobin detection	Negative	Negative	Negative	CVL	Serum progesterone	Unpublished	0	Ineligible - serum progesterone outside of allowed windows	Ineligible - serum progesterone outside of allowed windows	Ineligible - serum progesterone outside of allowed windows	218254.93218023924	In	IgA	NA	17.735654731047866	NA	IgA	MSD
New wet lab data	631330	Month 24	Ptid-631330_Visit-Month 24	Other	Other	1.03	11	0.041	0.6041853516975201	Negative	Negative	Negative	Hemoglobin detection	Negative	Negative	Negative	CVL	Serum progesterone	Unpublished	0	Ineligible - serum progesterone outside of allowed windows	Ineligible - serum progesterone outside of allowed windows	Ineligible - serum progesterone outside of allowed windows	587620.1139671842	In	IgG	NA	19.164524253966235	NA	IgG	MSD
New wet lab data	631330	Month 24	Ptid-631330_Visit-Month 24	Other	Other	1.03	11	0.041	0.6041853516975201	Negative	Negative	Negative	Hemoglobin detection	Negative	Negative	Negative	CVL	Serum progesterone	Unpublished	0	Ineligible - serum progesterone outside of allowed windows	Ineligible - serum progesterone outside of allowed windows	Ineligible - serum progesterone outside of allowed windows	7500	Below	IgM	NA	12.872674880270605	NA	IgM	MSD
New wet lab data	631590	Month 24	Ptid-631590_Visit-Month 24	Follicular	Follicular	0.113	10	0.23249999999999998	0.6805724334375289	Negative	Negative	Negative	Hemoglobin detection	Negative	Negative	Negative	CVL	Serum progesterone	Unpublished	0	Eligible	Eligible	Eligible	581994.4890116019	In	IgA	NA	19.150645966550996	NA	IgA	MSD
New wet lab data	631590	Month 24	Ptid-631590_Visit-Month 24	Follicular	Follicular	0.113	10	0.23249999999999998	0.6805724334375289	Negative	Negative	Negative	Hemoglobin detection	Negative	Negative	Negative	CVL	Serum progesterone	Unpublished	0	Eligible	Eligible	Eligible	2581003.941367385	In	IgG	NA	21.299500913850533	NA	IgG	MSD
New wet lab data	631590	Month 24	Ptid-631590_Visit-Month 24	Follicular	Follicular	0.113	10	0.23249999999999998	0.6805724334375289	Negative	Negative	Negative	Hemoglobin detection	Negative	Negative	Negative	CVL	Serum progesterone	Unpublished	0	Eligible	Eligible	Eligible	7500	Below	IgM	NA	12.872674880270605	NA	IgM	MSD
New wet lab data	631558	Month 24	Ptid-631558_Visit-Month 24	Follicular	Follicular	0.285	5	1.0964999999999998	0.5622100105890997	Negative	Positive	Positive	Hemoglobin detection	Negative	Negative	Negative	CVL	Serum progesterone	Unpublished	0	Eligible	Eligible	Eligible	17955597.25628127	In	IgA	NA	24.097930306317103	NA	IgA	MSD
New wet lab data	631558	Month 24	Ptid-631558_Visit-Month 24	Follicular	Follicular	0.285	5	1.0964999999999998	0.5622100105890997	Negative	Positive	Positive	Hemoglobin detection	Negative	Negative	Negative	CVL	Serum progesterone	Unpublished	0	Eligible	Eligible	Eligible	65645878.64887795	In	IgG	NA	25.968201103517565	NA	IgG	MSD
New wet lab data	631558	Month 24	Ptid-631558_Visit-Month 24	Follicular	Follicular	0.285	5	1.0964999999999998	0.5622100105890997	Negative	Positive	Positive	Hemoglobin detection	Negative	Negative	Negative	CVL	Serum progesterone	Unpublished	0	Eligible	Eligible	Eligible	4547655.815439506	In	IgM	NA	22.116691638825078	NA	IgM	MSD
New wet lab data	631604	Month 27	Ptid-631604_Visit-Month 27	Other	Other	2.05	20	0.15200000000000002	135.88963595330168	Positive	Positive	Positive	Hemoglobin detection	Negative	Negative	Negative	CVL	Serum progesterone	Unpublished	0	Ineligible - serum progesterone outside of allowed windows	Ineligible - serum progesterone outside of allowed windows	Ineligible - serum progesterone outside of allowed windows	545268.2979004628	In	IgA	NA	19.056606753511584	NA	IgA	MSD
New wet lab data	631604	Month 27	Ptid-631604_Visit-Month 27	Other	Other	2.05	20	0.15200000000000002	135.88963595330168	Positive	Positive	Positive	Hemoglobin detection	Negative	Negative	Negative	CVL	Serum progesterone	Unpublished	0	Ineligible - serum progesterone outside of allowed windows	Ineligible - serum progesterone outside of allowed windows	Ineligible - serum progesterone outside of allowed windows	3132746.700433803	In	IgG	NA	21.578996694027946	NA	IgG	MSD
New wet lab data	631604	Month 27	Ptid-631604_Visit-Month 27	Other	Other	2.05	20	0.15200000000000002	135.88963595330168	Positive	Positive	Positive	Hemoglobin detection	Negative	Negative	Negative	CVL	Serum progesterone	Unpublished	0	Ineligible - serum progesterone outside of allowed windows	Ineligible - serum progesterone outside of allowed windows	Ineligible - serum progesterone outside of allowed windows	196780.57458637902	In	IgM	NA	17.58622828489491	NA	IgM	MSD
New wet lab data	631154	Month 30	Ptid-631154_Visit-Month 30	Luteal	Luteal	11.65	24	0.2195	1.12886988754302	Negative	Negative	Negative	Hemoglobin detection	Negative	Negative	Negative	CVL	Serum progesterone	Unpublished	0	Eligible	Eligible	Eligible	189398.60233739196	In	IgA	NA	17.531066158947684	NA	IgA	MSD
New wet lab data	631154	Month 30	Ptid-631154_Visit-Month 30	Luteal	Luteal	11.65	24	0.2195	1.12886988754302	Negative	Negative	Negative	Hemoglobin detection	Negative	Negative	Negative	CVL	Serum progesterone	Unpublished	0	Eligible	Eligible	Eligible	1650699.1988099776	In	IgG	NA	20.654645816212142	NA	IgG	MSD
New wet lab data	631154	Month 30	Ptid-631154_Visit-Month 30	Luteal	Luteal	11.65	24	0.2195	1.12886988754302	Negative	Negative	Negative	Hemoglobin detection	Negative	Negative	Negative	CVL	Serum progesterone	Unpublished	0	Eligible	Eligible	Eligible	7500	Below	IgM	NA	12.872674880270605	NA	IgM	MSD
New wet lab data	631066	Month 30	Ptid-631066_Visit-Month 30	Follicular	Follicular	0.114	5	0.2425	0.5794001023555247	Negative	Positive	Positive	Hemoglobin detection	Positive	Negative	Negative	CVL	Serum progesterone	Unpublished	0	Eligible	Eligible	Eligible	1755241.5871528941	In	IgA	NA	20.743238182532334	NA	IgA	MSD
New wet lab data	631066	Month 30	Ptid-631066_Visit-Month 30	Follicular	Follicular	0.114	5	0.2425	0.5794001023555247	Negative	Positive	Positive	Hemoglobin detection	Positive	Negative	Negative	CVL	Serum progesterone	Unpublished	0	Eligible	Eligible	Eligible	5536101.28526156	In	IgG	NA	22.400438907242428	NA	IgG	MSD
New wet lab data	631066	Month 30	Ptid-631066_Visit-Month 30	Follicular	Follicular	0.114	5	0.2425	0.5794001023555247	Negative	Positive	Positive	Hemoglobin detection	Positive	Negative	Negative	CVL	Serum progesterone	Unpublished	0	Eligible	Eligible	Eligible	240969.1076458344	In	IgM	NA	17.87848867855649	NA	IgM	MSD
New wet lab data	630893	Month 33	Ptid-630893_Visit-Month 33	Luteal	Luteal	26.84	20	0.434	0.5706121275619868	Negative	Negative	Negative	Hemoglobin detection	Negative	Negative	Negative	CVL	Serum progesterone	Unpublished	0	Eligible	Eligible	Eligible	2392574.796821441	In	IgA	NA	21.190132596362172	NA	IgA	MSD
New wet lab data	630893	Month 33	Ptid-630893_Visit-Month 33	Luteal	Luteal	26.84	20	0.434	0.5706121275619868	Negative	Negative	Negative	Hemoglobin detection	Negative	Negative	Negative	CVL	Serum progesterone	Unpublished	0	Eligible	Eligible	Eligible	2755280.8740314106	In	IgG	NA	21.393767964315757	NA	IgG	MSD
New wet lab data	630893	Month 33	Ptid-630893_Visit-Month 33	Luteal	Luteal	26.84	20	0.434	0.5706121275619868	Negative	Negative	Negative	Hemoglobin detection	Negative	Negative	Negative	CVL	Serum progesterone	Unpublished	0	Eligible	Eligible	Eligible	70411.95362798896	In	IgM	NA	16.103532751251283	NA	IgM	MSD
New wet lab data	631330	Month 33	Ptid-631330_Visit-Month 33	Other	Other	1.32	19	0.098	0.6556024516867187	Negative	Negative	Negative	Hemoglobin detection	Negative	Negative	Negative	CVL	Serum progesterone	Unpublished	0	Ineligible - serum progesterone outside of allowed windows	Ineligible - serum progesterone outside of allowed windows	Ineligible - serum progesterone outside of allowed windows	773944.3878219442	In	IgA	NA	19.561870378925413	NA	IgA	MSD
New wet lab data	631330	Month 33	Ptid-631330_Visit-Month 33	Other	Other	1.32	19	0.098	0.6556024516867187	Negative	Negative	Negative	Hemoglobin detection	Negative	Negative	Negative	CVL	Serum progesterone	Unpublished	0	Ineligible - serum progesterone outside of allowed windows	Ineligible - serum progesterone outside of allowed windows	Ineligible - serum progesterone outside of allowed windows	3007841.708184787	In	IgG	NA	21.520297214522646	NA	IgG	MSD
New wet lab data	631330	Month 33	Ptid-631330_Visit-Month 33	Other	Other	1.32	19	0.098	0.6556024516867187	Negative	Negative	Negative	Hemoglobin detection	Negative	Negative	Negative	CVL	Serum progesterone	Unpublished	0	Ineligible - serum progesterone outside of allowed windows	Ineligible - serum progesterone outside of allowed windows	Ineligible - serum progesterone outside of allowed windows	56626.4731464004	In	IgM	NA	15.789189057129711	NA	IgM	MSD
New wet lab data	630893	Month 36	Ptid-630893_Visit-Month 36	Follicular	Follicular	0.328	9	0.422	0.5622100105890997	Negative	Positive	Positive	Hemoglobin detection	Negative	Negative	Negative	CVL	Serum progesterone	Unpublished	0	Eligible	Eligible	Eligible	3985022.872398843	In	IgA	NA	21.926156574042228	NA	IgA	MSD
New wet lab data	630893	Month 36	Ptid-630893_Visit-Month 36	Follicular	Follicular	0.328	9	0.422	0.5622100105890997	Negative	Positive	Positive	Hemoglobin detection	Negative	Negative	Negative	CVL	Serum progesterone	Unpublished	0	Eligible	Eligible	Eligible	18472783.514787707	In	IgG	NA	24.138897934993924	NA	IgG	MSD
New wet lab data	630893	Month 36	Ptid-630893_Visit-Month 36	Follicular	Follicular	0.328	9	0.422	0.5622100105890997	Negative	Positive	Positive	Hemoglobin detection	Negative	Negative	Negative	CVL	Serum progesterone	Unpublished	0	Eligible	Eligible	Eligible	140579.27871616057	In	IgM	NA	17.10102443231425	NA	IgM	MSD
New wet lab data	630907	Month 36	Ptid-630907_Visit-Month 36	Follicular	Follicular	0.349	8	0.5325	0.8791086035933057	Negative	Positive	Positive	Hemoglobin detection	Negative	Negative	Negative	CVL	Serum progesterone	Unpublished	0	Eligible	Eligible	Eligible	1776301.345730585	In	IgA	NA	20.760444921908487	NA	IgA	MSD
New wet lab data	630907	Month 36	Ptid-630907_Visit-Month 36	Follicular	Follicular	0.349	8	0.5325	0.8791086035933057	Negative	Positive	Positive	Hemoglobin detection	Negative	Negative	Negative	CVL	Serum progesterone	Unpublished	0	Eligible	Eligible	Eligible	12768712.628692446	In	IgG	NA	23.606109740714516	NA	IgG	MSD
New wet lab data	630907	Month 36	Ptid-630907_Visit-Month 36	Follicular	Follicular	0.349	8	0.5325	0.8791086035933057	Negative	Positive	Positive	Hemoglobin detection	Negative	Negative	Negative	CVL	Serum progesterone	Unpublished	0	Eligible	Eligible	Eligible	174010.94804388646	In	IgM	NA	17.408818551727734	NA	IgM	MSD
New wet lab data	631082	Month 36	Ptid-631082_Visit-Month 36	Follicular	Follicular	0.184	6	0.512	0.5967390796685923	Negative	Negative	Negative	Hemoglobin detection	Negative	Negative	Negative	CVL	Serum progesterone	Unpublished	0	Eligible	Eligible	Eligible	3226574.873140728	In	IgA	NA	21.62157207314367	NA	IgA	MSD
New wet lab data	631082	Month 36	Ptid-631082_Visit-Month 36	Follicular	Follicular	0.184	6	0.512	0.5967390796685923	Negative	Negative	Negative	Hemoglobin detection	Negative	Negative	Negative	CVL	Serum progesterone	Unpublished	0	Eligible	Eligible	Eligible	16167862.512437321	In	IgG	NA	23.946625622766945	NA	IgG	MSD
New wet lab data	631082	Month 36	Ptid-631082_Visit-Month 36	Follicular	Follicular	0.184	6	0.512	0.5967390796685923	Negative	Negative	Negative	Hemoglobin detection	Negative	Negative	Negative	CVL	Serum progesterone	Unpublished	0	Eligible	Eligible	Eligible	125812.66802235626	In	IgM	NA	16.940917668298646	NA	IgM	MSD
New wet lab data	631428	Month 36	Ptid-631428_Visit-Month 36	Follicular	Follicular	0.32	5	0.18	1.0109451100598155	Negative	Positive	Positive	Hemoglobin detection	Negative	Negative	Negative	CVL	Serum progesterone	Unpublished	0	Eligible	Eligible	Eligible	1005256.2825128376	In	IgA	NA	19.939131921848215	NA	IgA	MSD
New wet lab data	631428	Month 36	Ptid-631428_Visit-Month 36	Follicular	Follicular	0.32	5	0.18	1.0109451100598155	Negative	Positive	Positive	Hemoglobin detection	Negative	Negative	Negative	CVL	Serum progesterone	Unpublished	0	Eligible	Eligible	Eligible	6213513.521589227	In	IgG	NA	22.566977861401114	NA	IgG	MSD
New wet lab data	631428	Month 36	Ptid-631428_Visit-Month 36	Follicular	Follicular	0.32	5	0.18	1.0109451100598155	Negative	Positive	Positive	Hemoglobin detection	Negative	Negative	Negative	CVL	Serum progesterone	Unpublished	0	Eligible	Eligible	Eligible	61040.483567765456	In	IgM	NA	15.897478770916745	NA	IgM	MSD
New wet lab data	631590	Month 36	Ptid-631590_Visit-Month 36	Luteal	Luteal	5.25	21	0.057	0.8549222389228169	Negative	Negative	Negative	Hemoglobin detection	Negative	Negative	Negative	CVL	Serum progesterone	Unpublished	0	Eligible	Eligible	Eligible	164744.71293671813	In	IgA	NA	17.32987264077866	NA	IgA	MSD
New wet lab data	631590	Month 36	Ptid-631590_Visit-Month 36	Luteal	Luteal	5.25	21	0.057	0.8549222389228169	Negative	Negative	Negative	Hemoglobin detection	Negative	Negative	Negative	CVL	Serum progesterone	Unpublished	0	Eligible	Eligible	Eligible	335811.13138693635	In	IgG	NA	18.357290527613973	NA	IgG	MSD
New wet lab data	631590	Month 36	Ptid-631590_Visit-Month 36	Luteal	Luteal	5.25	21	0.057	0.8549222389228169	Negative	Negative	Negative	Hemoglobin detection	Negative	Negative	Negative	CVL	Serum progesterone	Unpublished	0	Eligible	Eligible	Eligible	7500	Below	IgM	NA	12.872674880270605	NA	IgM	MSD
New wet lab data	631170	Month 48	Ptid-631170_Visit-Month 48	Follicular	Follicular	0.311	6	0.5529999999999999	0.6388710538414104	Negative	Positive	Positive	Hemoglobin detection	Negative	Negative	Negative	CVL	Serum progesterone	Unpublished	0	Eligible	Eligible	Eligible	2886330.723798089	In	IgA	NA	21.460805186633092	NA	IgA	MSD
New wet lab data	631170	Month 48	Ptid-631170_Visit-Month 48	Follicular	Follicular	0.311	6	0.5529999999999999	0.6388710538414104	Negative	Positive	Positive	Hemoglobin detection	Negative	Negative	Negative	CVL	Serum progesterone	Unpublished	0	Eligible	Eligible	Eligible	11376403.200861406	In	IgG	NA	23.43954116697972	NA	IgG	MSD
New wet lab data	631170	Month 48	Ptid-631170_Visit-Month 48	Follicular	Follicular	0.311	6	0.5529999999999999	0.6388710538414104	Negative	Positive	Positive	Hemoglobin detection	Negative	Negative	Negative	CVL	Serum progesterone	Unpublished	0	Eligible	Eligible	Eligible	392149.6848547353	In	IgM	NA	18.58104491545595	NA	IgM	MSD
New wet lab data	631428	Month 48	Ptid-631428_Visit-Month 48	Luteal	Luteal	20.18	22	0.23049999999999998	0.7303726978905616	Negative	Negative	Negative	Hemoglobin detection	Negative	Negative	Negative	CVL	Serum progesterone	Unpublished	0	Eligible	Eligible	Eligible	862798.7480848655	In	IgA	NA	19.71866455759597	NA	IgA	MSD
New wet lab data	631428	Month 48	Ptid-631428_Visit-Month 48	Luteal	Luteal	20.18	22	0.23049999999999998	0.7303726978905616	Negative	Negative	Negative	Hemoglobin detection	Negative	Negative	Negative	CVL	Serum progesterone	Unpublished	0	Eligible	Eligible	Eligible	5573382.5197307225	In	IgG	NA	22.410121743084737	NA	IgG	MSD
New wet lab data	631428	Month 48	Ptid-631428_Visit-Month 48	Luteal	Luteal	20.18	22	0.23049999999999998	0.7303726978905616	Negative	Negative	Negative	Hemoglobin detection	Negative	Negative	Negative	CVL	Serum progesterone	Unpublished	0	Eligible	Eligible	Eligible	7500	Below	IgM	NA	12.872674880270605	NA	IgM	MSD
New wet lab data	631170	Month 54	Ptid-631170_Visit-Month 54	Luteal	Luteal	14.89	19	0.2165	0.7053002695453591	Negative	Negative	Negative	Hemoglobin detection	Negative	Negative	Negative	CVL	Serum progesterone	Unpublished	0	Eligible	Eligible	Eligible	477488.88004877826	In	IgA	NA	18.86510760991968	NA	IgA	MSD
New wet lab data	631170	Month 54	Ptid-631170_Visit-Month 54	Luteal	Luteal	14.89	19	0.2165	0.7053002695453591	Negative	Negative	Negative	Hemoglobin detection	Negative	Negative	Negative	CVL	Serum progesterone	Unpublished	0	Eligible	Eligible	Eligible	1455464.7823894583	In	IgG	NA	20.4730485005837	NA	IgG	MSD
New wet lab data	631170	Month 54	Ptid-631170_Visit-Month 54	Luteal	Luteal	14.89	19	0.2165	0.7053002695453591	Negative	Negative	Negative	Hemoglobin detection	Negative	Negative	Negative	CVL	Serum progesterone	Unpublished	0	Eligible	Eligible	Eligible	7500	Below	IgM	NA	12.872674880270605	NA	IgM	MSD
New wet lab data	631200	Month 54	Ptid-631200_Visit-Month 54	Follicular	Follicular	0.066	5	0.272	111.78741267200266	Positive	Positive	Positive	Hemoglobin detection	Negative	Negative	Negative	CVL	Serum progesterone	Unpublished	0	Eligible	Eligible	Eligible	1078095.7715260321	In	IgA	NA	20.040053913433542	NA	IgA	MSD
New wet lab data	631200	Month 54	Ptid-631200_Visit-Month 54	Follicular	Follicular	0.066	5	0.272	111.78741267200266	Positive	Positive	Positive	Hemoglobin detection	Negative	Negative	Negative	CVL	Serum progesterone	Unpublished	0	Eligible	Eligible	Eligible	12811226.966969905	In	IgG	NA	23.61090531743946	NA	IgG	MSD
New wet lab data	631200	Month 54	Ptid-631200_Visit-Month 54	Follicular	Follicular	0.066	5	0.272	111.78741267200266	Positive	Positive	Positive	Hemoglobin detection	Negative	Negative	Negative	CVL	Serum progesterone	Unpublished	0	Eligible	Eligible	Eligible	352380.39199277386	In	IgM	NA	18.42677412298056	NA	IgM	MSD
New wet lab data	630907	Month 57	Ptid-630907_Visit-Month 57	Luteal	Luteal	12.7	24	1.205	9.873112598849534	Positive	Positive	Positive	Hemoglobin detection	Negative	Negative	Negative	CVL	Serum progesterone	Unpublished	0	Eligible	Eligible	Eligible	3814384.895023208	In	IgA	NA	21.863018997171068	NA	IgA	MSD
New wet lab data	630907	Month 57	Ptid-630907_Visit-Month 57	Luteal	Luteal	12.7	24	1.205	9.873112598849534	Positive	Positive	Positive	Hemoglobin detection	Negative	Negative	Negative	CVL	Serum progesterone	Unpublished	0	Eligible	Eligible	Eligible	47359961.937823534	In	IgG	NA	25.49716458571608	NA	IgG	MSD
New wet lab data	630907	Month 57	Ptid-630907_Visit-Month 57	Luteal	Luteal	12.7	24	1.205	9.873112598849534	Positive	Positive	Positive	Hemoglobin detection	Negative	Negative	Negative	CVL	Serum progesterone	Unpublished	0	Eligible	Eligible	Eligible	207602.1695160671	In	IgM	NA	17.663461994884614	NA	IgM	MSD
New wet lab data	631691	Enrollment	Ptid-631691_Visit-Enrollment	Luteal	Luteal	14.25	20	0.404	0.01252018797344267	Negative	Negative	Negative	Hemoglobin detection	Negative	Negative	Negative	CVL	Serum progesterone	Unpublished	0	Eligible	Eligible	Eligible	826971.8280346079	In	IgA	NA	19.657478657222665	NA	IgA	MSD
New wet lab data	631691	Enrollment	Ptid-631691_Visit-Enrollment	Luteal	Luteal	14.25	20	0.404	0.01252018797344267	Negative	Negative	Negative	Hemoglobin detection	Negative	Negative	Negative	CVL	Serum progesterone	Unpublished	0	Eligible	Eligible	Eligible	3833305.4735947633	In	IgG	NA	21.870157539463666	NA	IgG	MSD
New wet lab data	631691	Enrollment	Ptid-631691_Visit-Enrollment	Luteal	Luteal	14.25	20	0.404	0.01252018797344267	Negative	Negative	Negative	Hemoglobin detection	Negative	Negative	Negative	CVL	Serum progesterone	Unpublished	0	Eligible	Eligible	Eligible	19206.553531324425	In	IgM	NA	14.229311041220665	NA	IgM	MSD
New wet lab data	631893	Enrollment	Ptid-631893_Visit-Enrollment	Follicular	Follicular	0.19	8	0.347	0.01252018797344267	Negative	Positive	Positive	Hemoglobin detection	Negative	Negative	Negative	CVL	Serum progesterone	Unpublished	0	Eligible	Eligible	Eligible	6496717.922255075	In	IgA	NA	22.631279636214174	NA	IgA	MSD
New wet lab data	631893	Enrollment	Ptid-631893_Visit-Enrollment	Follicular	Follicular	0.19	8	0.347	0.01252018797344267	Negative	Positive	Positive	Hemoglobin detection	Negative	Negative	Negative	CVL	Serum progesterone	Unpublished	0	Eligible	Eligible	Eligible	8576648.264481843	In	IgG	NA	23.03198252509735	NA	IgG	MSD
New wet lab data	631893	Enrollment	Ptid-631893_Visit-Enrollment	Follicular	Follicular	0.19	8	0.347	0.01252018797344267	Negative	Positive	Positive	Hemoglobin detection	Negative	Negative	Negative	CVL	Serum progesterone	Unpublished	0	Eligible	Eligible	Eligible	579626.9223293657	In	IgM	NA	19.14476508073438	NA	IgM	MSD
New wet lab data	631994	Enrollment	Ptid-631994_Visit-Enrollment	Luteal	Luteal	16.94	19	0.28049999999999997	0.01252018797344267	Negative	Negative	Negative	Hemoglobin detection	Negative	Negative	Negative	CVL	Serum progesterone	Unpublished	0	Eligible	Eligible	Eligible	2160531.9312931774	In	IgA	NA	21.042955122528095	NA	IgA	MSD
New wet lab data	631994	Enrollment	Ptid-631994_Visit-Enrollment	Luteal	Luteal	16.94	19	0.28049999999999997	0.01252018797344267	Negative	Negative	Negative	Hemoglobin detection	Negative	Negative	Negative	CVL	Serum progesterone	Unpublished	0	Eligible	Eligible	Eligible	6489770.422137409	In	IgG	NA	22.629736012617595	NA	IgG	MSD
New wet lab data	631994	Enrollment	Ptid-631994_Visit-Enrollment	Luteal	Luteal	16.94	19	0.28049999999999997	0.01252018797344267	Negative	Negative	Negative	Hemoglobin detection	Negative	Negative	Negative	CVL	Serum progesterone	Unpublished	0	Eligible	Eligible	Eligible	7500	Below	IgM	NA	12.872674880270605	NA	IgM	MSD
New wet lab data	632040	Enrollment	Ptid-632040_Visit-Enrollment	Luteal	Luteal	5.71	22	0.3745	0.01252018797344267	Negative	Negative	Negative	Hemoglobin detection	Negative	Negative	Negative	CVL	Serum progesterone	Unpublished	0	Eligible	Eligible	Eligible	3943228.982744173	In	IgA	NA	21.910946059297554	NA	IgA	MSD
New wet lab data	632040	Enrollment	Ptid-632040_Visit-Enrollment	Luteal	Luteal	5.71	22	0.3745	0.01252018797344267	Negative	Negative	Negative	Hemoglobin detection	Negative	Negative	Negative	CVL	Serum progesterone	Unpublished	0	Eligible	Eligible	Eligible	8704525.223616008	In	IgG	NA	23.053334179525145	NA	IgG	MSD
New wet lab data	632040	Enrollment	Ptid-632040_Visit-Enrollment	Luteal	Luteal	5.71	22	0.3745	0.01252018797344267	Negative	Negative	Negative	Hemoglobin detection	Negative	Negative	Negative	CVL	Serum progesterone	Unpublished	0	Eligible	Eligible	Eligible	7500	Below	IgM	NA	12.872674880270605	NA	IgM	MSD
New wet lab data	632109	Enrollment	Ptid-632109_Visit-Enrollment	Luteal	Luteal	8.05	20	0.75	0.01252018797344267	Negative	Positive	Positive	Hemoglobin detection	Negative	Negative	Negative	CVL	Serum progesterone	Unpublished	0	Eligible	Eligible	Eligible	7749862.266013287	In	IgA	NA	22.88573923972326	NA	IgA	MSD
New wet lab data	632109	Enrollment	Ptid-632109_Visit-Enrollment	Luteal	Luteal	8.05	20	0.75	0.01252018797344267	Negative	Positive	Positive	Hemoglobin detection	Negative	Negative	Negative	CVL	Serum progesterone	Unpublished	0	Eligible	Eligible	Eligible	23142628.639440455	In	IgG	NA	24.464049405480733	NA	IgG	MSD
New wet lab data	632109	Enrollment	Ptid-632109_Visit-Enrollment	Luteal	Luteal	8.05	20	0.75	0.01252018797344267	Negative	Positive	Positive	Hemoglobin detection	Negative	Negative	Negative	CVL	Serum progesterone	Unpublished	0	Eligible	Eligible	Eligible	341089.321303159	In	IgM	NA	18.37979006273865	NA	IgM	MSD
New wet lab data	632138	Enrollment	Ptid-632138_Visit-Enrollment	Follicular	Follicular	0.153	9	0.8180000000000001	0.01252018797344267	Negative	Positive	Positive	Hemoglobin detection	Negative	Negative	Positive	CVL	Serum progesterone	Unpublished	8	Eligible	Eligible	Eligible	10209577.339843735	In	IgA	NA	23.283419806398555	NA	IgA	MSD
New wet lab data	632138	Enrollment	Ptid-632138_Visit-Enrollment	Follicular	Follicular	0.153	9	0.8180000000000001	0.01252018797344267	Negative	Positive	Positive	Hemoglobin detection	Negative	Negative	Positive	CVL	Serum progesterone	Unpublished	8	Eligible	Eligible	Eligible	62639921.0825965	In	IgG	NA	25.9005790592508	NA	IgG	MSD
New wet lab data	632138	Enrollment	Ptid-632138_Visit-Enrollment	Follicular	Follicular	0.153	9	0.8180000000000001	0.01252018797344267	Negative	Positive	Positive	Hemoglobin detection	Negative	Negative	Positive	CVL	Serum progesterone	Unpublished	8	Eligible	Eligible	Eligible	2320922.768379083	In	IgM	NA	21.146267085315348	NA	IgM	MSD
New wet lab data	632239	Enrollment	Ptid-632239_Visit-Enrollment	Luteal	Luteal	3.57	22	0.2825	0.01252018797344267	Negative	Negative	Negative	Hemoglobin detection	Negative	Negative	Negative	CVL	Serum progesterone	Unpublished	0	Eligible	Eligible	Eligible	3242971.515194153	In	IgA	NA	21.62888492118801	NA	IgA	MSD
New wet lab data	632239	Enrollment	Ptid-632239_Visit-Enrollment	Luteal	Luteal	3.57	22	0.2825	0.01252018797344267	Negative	Negative	Negative	Hemoglobin detection	Negative	Negative	Negative	CVL	Serum progesterone	Unpublished	0	Eligible	Eligible	Eligible	16512278.851001106	In	IgG	NA	23.977035903794132	NA	IgG	MSD
New wet lab data	632239	Enrollment	Ptid-632239_Visit-Enrollment	Luteal	Luteal	3.57	22	0.2825	0.01252018797344267	Negative	Negative	Negative	Hemoglobin detection	Negative	Negative	Negative	CVL	Serum progesterone	Unpublished	0	Eligible	Eligible	Eligible	47771.00800607693	In	IgM	NA	15.54384769868698	NA	IgM	MSD
New wet lab data	632154	Month 06	Ptid-632154_Visit-Month 06	Luteal	Luteal	4.67	22	1.6675	0.01252018797344267	Negative	Negative	Negative	Hemoglobin detection	Negative	Negative	Negative	CVL	Serum progesterone	Unpublished	0	Eligible	Eligible	Eligible	8002388.227479099	In	IgA	NA	22.93199919054361	NA	IgA	MSD
New wet lab data	632154	Month 06	Ptid-632154_Visit-Month 06	Luteal	Luteal	4.67	22	1.6675	0.01252018797344267	Negative	Negative	Negative	Hemoglobin detection	Negative	Negative	Negative	CVL	Serum progesterone	Unpublished	0	Eligible	Eligible	Eligible	70923252.30102727	In	IgG	NA	26.079755359091404	NA	IgG	MSD
New wet lab data	632154	Month 06	Ptid-632154_Visit-Month 06	Luteal	Luteal	4.67	22	1.6675	0.01252018797344267	Negative	Negative	Negative	Hemoglobin detection	Negative	Negative	Negative	CVL	Serum progesterone	Unpublished	0	Eligible	Eligible	Eligible	515031.3131432095	In	IgM	NA	18.974300623127036	NA	IgM	MSD
New wet lab data	631705	Month 12	Ptid-631705_Visit-Month 12	Follicular	Follicular	0.107	9	0.429	0.01252018797344267	Negative	Positive	Positive	Hemoglobin detection	Negative	Negative	Negative	CVL	Serum progesterone	Unpublished	0	Eligible	Eligible	Eligible	3405056.482059856	In	IgA	NA	21.69924729875442	NA	IgA	MSD
New wet lab data	631705	Month 12	Ptid-631705_Visit-Month 12	Follicular	Follicular	0.107	9	0.429	0.01252018797344267	Negative	Positive	Positive	Hemoglobin detection	Negative	Negative	Negative	CVL	Serum progesterone	Unpublished	0	Eligible	Eligible	Eligible	17307213.424670376	In	IgG	NA	24.044870124211908	NA	IgG	MSD
New wet lab data	631705	Month 12	Ptid-631705_Visit-Month 12	Follicular	Follicular	0.107	9	0.429	0.01252018797344267	Negative	Positive	Positive	Hemoglobin detection	Negative	Negative	Negative	CVL	Serum progesterone	Unpublished	0	Eligible	Eligible	Eligible	110429.72658813893	In	IgM	NA	16.75276905804271	NA	IgM	MSD
New wet lab data	631893	Month 12	Ptid-631893_Visit-Month 12	Luteal	Luteal	12.06	19	0.4115	0.01252018797344267	Negative	Negative	Negative	Hemoglobin detection	Negative	Negative	Negative	CVL	Serum progesterone	Unpublished	0	Eligible	Eligible	Eligible	9058097.444446359	In	IgA	NA	23.110776628900247	NA	IgA	MSD
New wet lab data	631893	Month 12	Ptid-631893_Visit-Month 12	Luteal	Luteal	12.06	19	0.4115	0.01252018797344267	Negative	Negative	Negative	Hemoglobin detection	Negative	Negative	Negative	CVL	Serum progesterone	Unpublished	0	Eligible	Eligible	Eligible	4594679.028415086	In	IgG	NA	22.13153265166816	NA	IgG	MSD
New wet lab data	631893	Month 12	Ptid-631893_Visit-Month 12	Luteal	Luteal	12.06	19	0.4115	0.01252018797344267	Negative	Negative	Negative	Hemoglobin detection	Negative	Negative	Negative	CVL	Serum progesterone	Unpublished	0	Eligible	Eligible	Eligible	269366.2728627206	In	IgM	NA	18.039209697843628	NA	IgM	MSD
New wet lab data	631691	Month 12	Ptid-631691_Visit-Month 12	Follicular	Follicular	0.166	5	0.366	0.01252018797344267	Negative	Positive	Positive	Hemoglobin detection	Negative	Negative	Negative	CVL	Serum progesterone	Unpublished	0	Eligible	Eligible	Eligible	1992354.8556085625	In	IgA	NA	20.926043196063894	NA	IgA	MSD
New wet lab data	631691	Month 12	Ptid-631691_Visit-Month 12	Follicular	Follicular	0.166	5	0.366	0.01252018797344267	Negative	Positive	Positive	Hemoglobin detection	Negative	Negative	Negative	CVL	Serum progesterone	Unpublished	0	Eligible	Eligible	Eligible	24830147.602642674	In	IgG	NA	24.565589501842588	NA	IgG	MSD
New wet lab data	631691	Month 12	Ptid-631691_Visit-Month 12	Follicular	Follicular	0.166	5	0.366	0.01252018797344267	Negative	Positive	Positive	Hemoglobin detection	Negative	Negative	Negative	CVL	Serum progesterone	Unpublished	0	Eligible	Eligible	Eligible	555155.7266634252	In	IgM	NA	19.082532992875382	NA	IgM	MSD
New wet lab data	631734	Month 12	Ptid-631734_Visit-Month 12	Follicular	Follicular	0.21	6	0.2995	0.01252018797344267	Negative	Positive	Positive	Hemoglobin detection	Negative	Negative	Negative	CVL	Serum progesterone	Unpublished	0	Eligible	Eligible	Eligible	2247259.697412284	In	IgA	NA	21.099735423935257	NA	IgA	MSD
New wet lab data	631734	Month 12	Ptid-631734_Visit-Month 12	Follicular	Follicular	0.21	6	0.2995	0.01252018797344267	Negative	Positive	Positive	Hemoglobin detection	Negative	Negative	Negative	CVL	Serum progesterone	Unpublished	0	Eligible	Eligible	Eligible	14545410.062518463	In	IgG	NA	23.794060633514842	NA	IgG	MSD
New wet lab data	631734	Month 12	Ptid-631734_Visit-Month 12	Follicular	Follicular	0.21	6	0.2995	0.01252018797344267	Negative	Positive	Positive	Hemoglobin detection	Negative	Negative	Negative	CVL	Serum progesterone	Unpublished	0	Eligible	Eligible	Eligible	48942.78590266283	In	IgM	NA	15.578808603843008	NA	IgM	MSD
New wet lab data	631994	Month 12	Ptid-631994_Visit-Month 12	Follicular	Follicular	0.151	6	0.14450000000000002	0.01252018797344267	Negative	Positive	Positive	Hemoglobin detection	Negative	Negative	Negative	CVL	Serum progesterone	Unpublished	0	Eligible	Eligible	Eligible	3438564.1725718863	In	IgA	NA	21.713374839619053	NA	IgA	MSD
New wet lab data	631994	Month 12	Ptid-631994_Visit-Month 12	Follicular	Follicular	0.151	6	0.14450000000000002	0.01252018797344267	Negative	Positive	Positive	Hemoglobin detection	Negative	Negative	Negative	CVL	Serum progesterone	Unpublished	0	Eligible	Eligible	Eligible	5606837.921666124	In	IgG	NA	22.418755935367358	NA	IgG	MSD
New wet lab data	631994	Month 12	Ptid-631994_Visit-Month 12	Follicular	Follicular	0.151	6	0.14450000000000002	0.01252018797344267	Negative	Positive	Positive	Hemoglobin detection	Negative	Negative	Negative	CVL	Serum progesterone	Unpublished	0	Eligible	Eligible	Eligible	183577.02314148	In	IgM	NA	17.486025973960714	NA	IgM	MSD
New wet lab data	632109	Month 12	Ptid-632109_Visit-Month 12	Follicular	Follicular	0.741	8	0.1955	0.01252018797344267	Negative	Positive	Positive	Hemoglobin detection	Negative	Negative	Negative	CVL	Serum progesterone	Unpublished	0	Eligible	Eligible	Eligible	5614632.9988873815	In	IgA	NA	22.420760293109577	NA	IgA	MSD
New wet lab data	632109	Month 12	Ptid-632109_Visit-Month 12	Follicular	Follicular	0.741	8	0.1955	0.01252018797344267	Negative	Positive	Positive	Hemoglobin detection	Negative	Negative	Negative	CVL	Serum progesterone	Unpublished	0	Eligible	Eligible	Eligible	15791648.837177832	In	IgG	NA	23.912658477906795	NA	IgG	MSD
New wet lab data	632109	Month 12	Ptid-632109_Visit-Month 12	Follicular	Follicular	0.741	8	0.1955	0.01252018797344267	Negative	Positive	Positive	Hemoglobin detection	Negative	Negative	Negative	CVL	Serum progesterone	Unpublished	0	Eligible	Eligible	Eligible	3009456.6418592054	In	IgM	NA	21.52107160087474	NA	IgM	MSD
New wet lab data	632154	Month 12	Ptid-632154_Visit-Month 12	Other	Other	1.49	10	0.07150000000000001	14.04	Positive	Positive	Positive	Hemoglobin detection	Negative	Negative	Negative	CVL	Serum progesterone	Unpublished	0	Ineligible - serum progesterone outside of allowed windows	Ineligible - serum progesterone outside of allowed windows	Ineligible - serum progesterone outside of allowed windows	665597.5570378733	In	IgA	NA	19.34429061275985	NA	IgA	MSD
New wet lab data	632154	Month 12	Ptid-632154_Visit-Month 12	Other	Other	1.49	10	0.07150000000000001	14.04	Positive	Positive	Positive	Hemoglobin detection	Negative	Negative	Negative	CVL	Serum progesterone	Unpublished	0	Ineligible - serum progesterone outside of allowed windows	Ineligible - serum progesterone outside of allowed windows	Ineligible - serum progesterone outside of allowed windows	3148344.050145368	In	IgG	NA	21.586161776089696	NA	IgG	MSD
New wet lab data	632154	Month 12	Ptid-632154_Visit-Month 12	Other	Other	1.49	10	0.07150000000000001	14.04	Positive	Positive	Positive	Hemoglobin detection	Negative	Negative	Negative	CVL	Serum progesterone	Unpublished	0	Ineligible - serum progesterone outside of allowed windows	Ineligible - serum progesterone outside of allowed windows	Ineligible - serum progesterone outside of allowed windows	7500	Below	IgM	NA	12.872674880270605	NA	IgM	MSD
New wet lab data	632239	Month 12	Ptid-632239_Visit-Month 12	Follicular	Follicular	0.056	8	0.16999999999999998	0.01252018797344267	Negative	Positive	Positive	Hemoglobin detection	Negative	Negative	Negative	CVL	Serum progesterone	Unpublished	0	Eligible	Eligible	Eligible	1136819.897446008	In	IgA	NA	20.11657228033301	NA	IgA	MSD
New wet lab data	632239	Month 12	Ptid-632239_Visit-Month 12	Follicular	Follicular	0.056	8	0.16999999999999998	0.01252018797344267	Negative	Positive	Positive	Hemoglobin detection	Negative	Negative	Negative	CVL	Serum progesterone	Unpublished	0	Eligible	Eligible	Eligible	8090932.58505155	In	IgG	NA	22.94787457090237	NA	IgG	MSD
New wet lab data	632239	Month 12	Ptid-632239_Visit-Month 12	Follicular	Follicular	0.056	8	0.16999999999999998	0.01252018797344267	Negative	Positive	Positive	Hemoglobin detection	Negative	Negative	Negative	CVL	Serum progesterone	Unpublished	0	Eligible	Eligible	Eligible	7500	Below	IgM	NA	12.872674880270605	NA	IgM	MSD
New wet lab data	631819	Month 15	Ptid-631819_Visit-Month 15	Follicular	Follicular	0.2	10	0.111	0.01252018797344267	Negative	Negative	Negative	Hemoglobin detection	Negative	Negative	Negative	CVL	Serum progesterone	Unpublished	0	Eligible	Eligible	Eligible	190789.7280133792	In	IgA	NA	17.54162397417079	NA	IgA	MSD
New wet lab data	631819	Month 15	Ptid-631819_Visit-Month 15	Follicular	Follicular	0.2	10	0.111	0.01252018797344267	Negative	Negative	Negative	Hemoglobin detection	Negative	Negative	Negative	CVL	Serum progesterone	Unpublished	0	Eligible	Eligible	Eligible	5003412.449652572	In	IgG	NA	22.254480953204276	NA	IgG	MSD
New wet lab data	631819	Month 15	Ptid-631819_Visit-Month 15	Follicular	Follicular	0.2	10	0.111	0.01252018797344267	Negative	Negative	Negative	Hemoglobin detection	Negative	Negative	Negative	CVL	Serum progesterone	Unpublished	0	Eligible	Eligible	Eligible	7500	Below	IgM	NA	12.872674880270605	NA	IgM	MSD
New wet lab data	632297	Month 15	Ptid-632297_Visit-Month 15	Follicular	Follicular	0.306	6	0.35	0.01252018797344267	Negative	Positive	Positive	Hemoglobin detection	Positive	Negative	Negative	CVL	Serum progesterone	Unpublished	0	Eligible	Eligible	Eligible	11026142.817741144	In	IgA	NA	23.394424857594526	NA	IgA	MSD
New wet lab data	632297	Month 15	Ptid-632297_Visit-Month 15	Follicular	Follicular	0.306	6	0.35	0.01252018797344267	Negative	Positive	Positive	Hemoglobin detection	Positive	Negative	Negative	CVL	Serum progesterone	Unpublished	0	Eligible	Eligible	Eligible	23238092.575715326	In	IgG	NA	24.469988318819258	NA	IgG	MSD
New wet lab data	632297	Month 15	Ptid-632297_Visit-Month 15	Follicular	Follicular	0.306	6	0.35	0.01252018797344267	Negative	Positive	Positive	Hemoglobin detection	Positive	Negative	Negative	CVL	Serum progesterone	Unpublished	0	Eligible	Eligible	Eligible	1736944.5085070971	In	IgM	NA	20.728120233228303	NA	IgM	MSD
New wet lab data	631819	Month 21	Ptid-631819_Visit-Month 21	Follicular	Follicular	0.453	19	0.132	0.01252018797344267	Negative	Negative	Negative	Hemoglobin detection	Negative	Negative	Negative	CVL	Serum progesterone	Unpublished	0	Eligible	Eligible	Eligible	373783.67523925065	In	IgA	NA	18.511844036121083	NA	IgA	MSD
New wet lab data	631819	Month 21	Ptid-631819_Visit-Month 21	Follicular	Follicular	0.453	19	0.132	0.01252018797344267	Negative	Negative	Negative	Hemoglobin detection	Negative	Negative	Negative	CVL	Serum progesterone	Unpublished	0	Eligible	Eligible	Eligible	3306008.0423863474	In	IgG	NA	21.656658803542054	NA	IgG	MSD
New wet lab data	631819	Month 21	Ptid-631819_Visit-Month 21	Follicular	Follicular	0.453	19	0.132	0.01252018797344267	Negative	Negative	Negative	Hemoglobin detection	Negative	Negative	Negative	CVL	Serum progesterone	Unpublished	0	Eligible	Eligible	Eligible	7500	Below	IgM	NA	12.872674880270605	NA	IgM	MSD
New wet lab data	631763	Month 24	Ptid-631763_Visit-Month 24	Luteal	Luteal	9.66	12	0.7190000000000001	0.01252018797344267	Negative	Negative	Negative	Hemoglobin detection	Negative	Negative	Negative	CVL	Serum progesterone	Unpublished	0	Eligible	Eligible	Eligible	2222223.506946791	In	IgA	NA	21.083572496828577	NA	IgA	MSD
New wet lab data	631763	Month 24	Ptid-631763_Visit-Month 24	Luteal	Luteal	9.66	12	0.7190000000000001	0.01252018797344267	Negative	Negative	Negative	Hemoglobin detection	Negative	Negative	Negative	CVL	Serum progesterone	Unpublished	0	Eligible	Eligible	Eligible	10213237.601986103	In	IgG	NA	23.283936938058684	NA	IgG	MSD
New wet lab data	631763	Month 24	Ptid-631763_Visit-Month 24	Luteal	Luteal	9.66	12	0.7190000000000001	0.01252018797344267	Negative	Negative	Negative	Hemoglobin detection	Negative	Negative	Negative	CVL	Serum progesterone	Unpublished	0	Eligible	Eligible	Eligible	7500	Below	IgM	NA	12.872674880270605	NA	IgM	MSD
New wet lab data	631705	Month 24	Ptid-631705_Visit-Month 24	Other	Other	1.28	19	0.292	0.01252018797344267	Negative	Positive	Positive	Hemoglobin detection	Negative	Negative	Negative	CVL	Serum progesterone	Unpublished	0	Ineligible - serum progesterone outside of allowed windows	Ineligible - serum progesterone outside of allowed windows	Ineligible - serum progesterone outside of allowed windows	2304086.9009438283	In	IgA	NA	21.135763699818124	NA	IgA	MSD
New wet lab data	631705	Month 24	Ptid-631705_Visit-Month 24	Other	Other	1.28	19	0.292	0.01252018797344267	Negative	Positive	Positive	Hemoglobin detection	Negative	Negative	Negative	CVL	Serum progesterone	Unpublished	0	Ineligible - serum progesterone outside of allowed windows	Ineligible - serum progesterone outside of allowed windows	Ineligible - serum progesterone outside of allowed windows	12340863.850396242	In	IgG	NA	23.556940049708807	NA	IgG	MSD
New wet lab data	631705	Month 24	Ptid-631705_Visit-Month 24	Other	Other	1.28	19	0.292	0.01252018797344267	Negative	Positive	Positive	Hemoglobin detection	Negative	Negative	Negative	CVL	Serum progesterone	Unpublished	0	Ineligible - serum progesterone outside of allowed windows	Ineligible - serum progesterone outside of allowed windows	Ineligible - serum progesterone outside of allowed windows	453866.6254705603	In	IgM	NA	18.791908879790455	NA	IgM	MSD
New wet lab data	631965	Month 24	Ptid-631965_Visit-Month 24	Luteal	Luteal	10.3	19	0.398	0.01252018797344267	Negative	Negative	Negative	Hemoglobin detection	Negative	Negative	Negative	CVL	Serum progesterone	Unpublished	0	Eligible	Eligible	Eligible	1947036.4585794606	In	IgA	NA	20.89284846833838	NA	IgA	MSD
New wet lab data	631965	Month 24	Ptid-631965_Visit-Month 24	Luteal	Luteal	10.3	19	0.398	0.01252018797344267	Negative	Negative	Negative	Hemoglobin detection	Negative	Negative	Negative	CVL	Serum progesterone	Unpublished	0	Eligible	Eligible	Eligible	3154502.4511627434	In	IgG	NA	21.588981041141796	NA	IgG	MSD
New wet lab data	631965	Month 24	Ptid-631965_Visit-Month 24	Luteal	Luteal	10.3	19	0.398	0.01252018797344267	Negative	Negative	Negative	Hemoglobin detection	Negative	Negative	Negative	CVL	Serum progesterone	Unpublished	0	Eligible	Eligible	Eligible	7500	Below	IgM	NA	12.872674880270605	NA	IgM	MSD
New wet lab data	632040	Month 24	Ptid-632040_Visit-Month 24	Luteal	Luteal	6.14	5	0.0915	0.01252018797344267	Negative	Negative	Negative	Hemoglobin detection	Negative	Negative	Negative	CVL	Serum progesterone	Unpublished	0	Eligible	Eligible	Eligible	943620.4557564674	In	IgA	NA	19.847847168023236	NA	IgA	MSD
New wet lab data	632040	Month 24	Ptid-632040_Visit-Month 24	Luteal	Luteal	6.14	5	0.0915	0.01252018797344267	Negative	Negative	Negative	Hemoglobin detection	Negative	Negative	Negative	CVL	Serum progesterone	Unpublished	0	Eligible	Eligible	Eligible	1780520.5619405578	In	IgG	NA	20.763867665759992	NA	IgG	MSD
New wet lab data	632040	Month 24	Ptid-632040_Visit-Month 24	Luteal	Luteal	6.14	5	0.0915	0.01252018797344267	Negative	Negative	Negative	Hemoglobin detection	Negative	Negative	Negative	CVL	Serum progesterone	Unpublished	0	Eligible	Eligible	Eligible	7500	Below	IgM	NA	12.872674880270605	NA	IgM	MSD
New wet lab data	632226	Month 24	Ptid-632226_Visit-Month 24	Follicular	Follicular	0.162	8	0.07600000000000001	0.01252018797344267	Negative	Negative	Negative	Hemoglobin detection	Negative	Negative	Negative	CVL	Serum progesterone	Unpublished	0	Eligible	Eligible	Eligible	362606.4954182816	In	IgA	NA	18.46804524293811	NA	IgA	MSD
New wet lab data	632226	Month 24	Ptid-632226_Visit-Month 24	Follicular	Follicular	0.162	8	0.07600000000000001	0.01252018797344267	Negative	Negative	Negative	Hemoglobin detection	Negative	Negative	Negative	CVL	Serum progesterone	Unpublished	0	Eligible	Eligible	Eligible	559284.4274362162	In	IgG	NA	19.093222635310426	NA	IgG	MSD
New wet lab data	632226	Month 24	Ptid-632226_Visit-Month 24	Follicular	Follicular	0.162	8	0.07600000000000001	0.01252018797344267	Negative	Negative	Negative	Hemoglobin detection	Negative	Negative	Negative	CVL	Serum progesterone	Unpublished	0	Eligible	Eligible	Eligible	7500	Below	IgM	NA	12.872674880270605	NA	IgM	MSD
New wet lab data	631776	Month 30	Ptid-631776_Visit-Month 30	Luteal	Luteal	22.15	21	0.4215	0.01252018797344267	Negative	Positive	Positive	Hemoglobin detection	Negative	Negative	Negative	CVL	Serum progesterone	Unpublished	0	Eligible	Eligible	Eligible	1138208.3370860498	In	IgA	NA	20.11833322131963	NA	IgA	MSD
New wet lab data	631776	Month 30	Ptid-631776_Visit-Month 30	Luteal	Luteal	22.15	21	0.4215	0.01252018797344267	Negative	Positive	Positive	Hemoglobin detection	Negative	Negative	Negative	CVL	Serum progesterone	Unpublished	0	Eligible	Eligible	Eligible	8206999.220001313	In	IgG	NA	22.96842338550685	NA	IgG	MSD
New wet lab data	631776	Month 30	Ptid-631776_Visit-Month 30	Luteal	Luteal	22.15	21	0.4215	0.01252018797344267	Negative	Positive	Positive	Hemoglobin detection	Negative	Negative	Negative	CVL	Serum progesterone	Unpublished	0	Eligible	Eligible	Eligible	419038.2472530679	In	IgM	NA	18.676722404767276	NA	IgM	MSD
New wet lab data	631907	Month 30	Ptid-631907_Visit-Month 30	Follicular	Follicular	0.406	7	0.685	0.01252018797344267	Negative	Positive	Positive	Hemoglobin detection	Negative	Negative	Negative	CVL	Serum progesterone	Unpublished	0	Eligible	Eligible	Eligible	4410869.972317783	In	IgA	NA	22.072631801289724	NA	IgA	MSD
New wet lab data	631907	Month 30	Ptid-631907_Visit-Month 30	Follicular	Follicular	0.406	7	0.685	0.01252018797344267	Negative	Positive	Positive	Hemoglobin detection	Negative	Negative	Negative	CVL	Serum progesterone	Unpublished	0	Eligible	Eligible	Eligible	35137180.615510546	In	IgG	NA	25.066495099291345	NA	IgG	MSD
New wet lab data	631907	Month 30	Ptid-631907_Visit-Month 30	Follicular	Follicular	0.406	7	0.685	0.01252018797344267	Negative	Positive	Positive	Hemoglobin detection	Negative	Negative	Negative	CVL	Serum progesterone	Unpublished	0	Eligible	Eligible	Eligible	3835830.0857871342	In	IgM	NA	21.87110738461726	NA	IgM	MSD
New wet lab data	631965	Month 30	Ptid-631965_Visit-Month 30	Other	Other	1.79	10	1.358	0.01252018797344267	Negative	Negative	Negative	Hemoglobin detection	Negative	Negative	Negative	CVL	Serum progesterone	Unpublished	0	Ineligible - serum progesterone outside of allowed windows	Ineligible - serum progesterone outside of allowed windows	Ineligible - serum progesterone outside of allowed windows	6221271.5618130695	In	IgA	NA	22.568778051357775	NA	IgA	MSD
New wet lab data	631965	Month 30	Ptid-631965_Visit-Month 30	Other	Other	1.79	10	1.358	0.01252018797344267	Negative	Negative	Negative	Hemoglobin detection	Negative	Negative	Negative	CVL	Serum progesterone	Unpublished	0	Ineligible - serum progesterone outside of allowed windows	Ineligible - serum progesterone outside of allowed windows	Ineligible - serum progesterone outside of allowed windows	5378652.712299906	In	IgG	NA	22.35881340963337	NA	IgG	MSD
New wet lab data	631965	Month 30	Ptid-631965_Visit-Month 30	Other	Other	1.79	10	1.358	0.01252018797344267	Negative	Negative	Negative	Hemoglobin detection	Negative	Negative	Negative	CVL	Serum progesterone	Unpublished	0	Ineligible - serum progesterone outside of allowed windows	Ineligible - serum progesterone outside of allowed windows	Ineligible - serum progesterone outside of allowed windows	7500	Below	IgM	NA	12.872674880270605	NA	IgM	MSD
New wet lab data	631734	Month 33	Ptid-631734_Visit-Month 33	Luteal	Luteal	10.14	24	0.1725	0.01252018797344267	Negative	Negative	Negative	Hemoglobin detection	Negative	Negative	Negative	CVL	Serum progesterone	Unpublished	0	Eligible	Eligible	Eligible	398666.04189910594	In	IgA	NA	18.604821197228247	NA	IgA	MSD
New wet lab data	631734	Month 33	Ptid-631734_Visit-Month 33	Luteal	Luteal	10.14	24	0.1725	0.01252018797344267	Negative	Negative	Negative	Hemoglobin detection	Negative	Negative	Negative	CVL	Serum progesterone	Unpublished	0	Eligible	Eligible	Eligible	3948538.134427421	In	IgG	NA	21.912887193101064	NA	IgG	MSD
New wet lab data	631734	Month 33	Ptid-631734_Visit-Month 33	Luteal	Luteal	10.14	24	0.1725	0.01252018797344267	Negative	Negative	Negative	Hemoglobin detection	Negative	Negative	Negative	CVL	Serum progesterone	Unpublished	0	Eligible	Eligible	Eligible	7500	Below	IgM	NA	12.872674880270605	NA	IgM	MSD
New wet lab data	631776	Month 33	Ptid-631776_Visit-Month 33	Follicular	Follicular	0.289	5	0.26	0.01252018797344267	Negative	Positive	Positive	Hemoglobin detection	Negative	Negative	Negative	CVL	Serum progesterone	Unpublished	0	Eligible	Eligible	Eligible	931240.4611668256	In	IgA	NA	19.828794217236908	NA	IgA	MSD
New wet lab data	631776	Month 33	Ptid-631776_Visit-Month 33	Follicular	Follicular	0.289	5	0.26	0.01252018797344267	Negative	Positive	Positive	Hemoglobin detection	Negative	Negative	Negative	CVL	Serum progesterone	Unpublished	0	Eligible	Eligible	Eligible	4280864.645671703	In	IgG	NA	22.029470789791194	NA	IgG	MSD
New wet lab data	631776	Month 33	Ptid-631776_Visit-Month 33	Follicular	Follicular	0.289	5	0.26	0.01252018797344267	Negative	Positive	Positive	Hemoglobin detection	Negative	Negative	Negative	CVL	Serum progesterone	Unpublished	0	Eligible	Eligible	Eligible	154143.20931658422	In	IgM	NA	17.23391180824724	NA	IgM	MSD
New wet lab data	631907	Month 33	Ptid-631907_Visit-Month 33	Follicular	Follicular	0.279	19	0.27949999999999997	0.01252018797344267	Negative	Negative	Negative	Hemoglobin detection	Negative	Negative	Negative	CVL	Serum progesterone	Unpublished	0	Eligible	Eligible	Eligible	2215594.4835153846	In	IgA	NA	21.079262420856935	NA	IgA	MSD
New wet lab data	631907	Month 33	Ptid-631907_Visit-Month 33	Follicular	Follicular	0.279	19	0.27949999999999997	0.01252018797344267	Negative	Negative	Negative	Hemoglobin detection	Negative	Negative	Negative	CVL	Serum progesterone	Unpublished	0	Eligible	Eligible	Eligible	7895313.23980911	In	IgG	NA	22.912565074238632	NA	IgG	MSD
New wet lab data	631907	Month 33	Ptid-631907_Visit-Month 33	Follicular	Follicular	0.279	19	0.27949999999999997	0.01252018797344267	Negative	Negative	Negative	Hemoglobin detection	Negative	Negative	Negative	CVL	Serum progesterone	Unpublished	0	Eligible	Eligible	Eligible	7500	Below	IgM	NA	12.872674880270605	NA	IgM	MSD
New wet lab data	631910	Month 33	Ptid-631910_Visit-Month 33	Luteal	Luteal	3.41	23	0.439	0.01252018797344267	Negative	NA	NA	NA	Negative	Negative	Negative	CVL	Serum progesterone	Unpublished	0	Eligible	Eligible	Ineligible - missing co-variate information	1191380.4591903738	In	IgA	NA	20.18420277088581	NA	IgA	MSD
New wet lab data	631910	Month 33	Ptid-631910_Visit-Month 33	Luteal	Luteal	3.41	23	0.439	0.01252018797344267	Negative	NA	NA	NA	Negative	Negative	Negative	CVL	Serum progesterone	Unpublished	0	Eligible	Eligible	Ineligible - missing co-variate information	5099960.298541927	In	IgG	NA	22.282054585561323	NA	IgG	MSD
New wet lab data	631910	Month 33	Ptid-631910_Visit-Month 33	Luteal	Luteal	3.41	23	0.439	0.01252018797344267	Negative	NA	NA	NA	Negative	Negative	Negative	CVL	Serum progesterone	Unpublished	0	Eligible	Eligible	Ineligible - missing co-variate information	7500	Below	IgM	NA	12.872674880270605	NA	IgM	MSD
New wet lab data	632226	Month 33	Ptid-632226_Visit-Month 33	Luteal	Luteal	37.3	20	0.131	0.01252018797344267	Negative	Negative	Negative	Hemoglobin detection	Negative	Negative	Negative	CVL	Serum progesterone	Unpublished	0	Eligible	Eligible	Eligible	646838.5427815004	In	IgA	NA	19.303046120816468	NA	IgA	MSD
New wet lab data	632226	Month 33	Ptid-632226_Visit-Month 33	Luteal	Luteal	37.3	20	0.131	0.01252018797344267	Negative	Negative	Negative	Hemoglobin detection	Negative	Negative	Negative	CVL	Serum progesterone	Unpublished	0	Eligible	Eligible	Eligible	1571787.4308427707	In	IgG	NA	20.58397468946185	NA	IgG	MSD
New wet lab data	632226	Month 33	Ptid-632226_Visit-Month 33	Luteal	Luteal	37.3	20	0.131	0.01252018797344267	Negative	Negative	Negative	Hemoglobin detection	Negative	Negative	Negative	CVL	Serum progesterone	Unpublished	0	Eligible	Eligible	Eligible	17174.510835323395	In	IgM	NA	14.067981388316078	NA	IgM	MSD
New wet lab data	632297	Month 33	Ptid-632297_Visit-Month 33	Follicular	Follicular	0.305	19	0.051000000000000004	0.01252018797344267	Negative	Negative	Negative	Hemoglobin detection	Positive	Negative	Positive	CVL	Serum progesterone	Unpublished	8	Eligible	Eligible	Eligible	466017.4656727186	In	IgA	NA	18.83002450049067	NA	IgA	MSD
New wet lab data	632297	Month 33	Ptid-632297_Visit-Month 33	Follicular	Follicular	0.305	19	0.051000000000000004	0.01252018797344267	Negative	Negative	Negative	Hemoglobin detection	Positive	Negative	Positive	CVL	Serum progesterone	Unpublished	8	Eligible	Eligible	Eligible	294496.6887552842	In	IgG	NA	18.167891887293273	NA	IgG	MSD
New wet lab data	632297	Month 33	Ptid-632297_Visit-Month 33	Follicular	Follicular	0.305	19	0.051000000000000004	0.01252018797344267	Negative	Negative	Negative	Hemoglobin detection	Positive	Negative	Positive	CVL	Serum progesterone	Unpublished	8	Eligible	Eligible	Eligible	7500	Below	IgM	NA	12.872674880270605	NA	IgM	MSD
New wet lab data	631763	Month 42	Ptid-631763_Visit-Month 42	Follicular	Follicular	0.966	21	1.5455	0.01252018797344267	Negative	Negative	Negative	Hemoglobin detection	Negative	Negative	Negative	CVL	Serum progesterone	Unpublished	0	Eligible	Eligible	Eligible	14077193.456572756	In	IgA	NA	23.746856399473888	NA	IgA	MSD
New wet lab data	631763	Month 42	Ptid-631763_Visit-Month 42	Follicular	Follicular	0.966	21	1.5455	0.01252018797344267	Negative	Negative	Negative	Hemoglobin detection	Negative	Negative	Negative	CVL	Serum progesterone	Unpublished	0	Eligible	Eligible	Eligible	19920362.528039135	In	IgG	NA	24.247740567272402	NA	IgG	MSD
New wet lab data	631763	Month 42	Ptid-631763_Visit-Month 42	Follicular	Follicular	0.966	21	1.5455	0.01252018797344267	Negative	Negative	Negative	Hemoglobin detection	Negative	Negative	Negative	CVL	Serum progesterone	Unpublished	0	Eligible	Eligible	Eligible	49450.782905959844	In	IgM	NA	15.593705741496517	NA	IgM	MSD
New wet lab data	631864	Month 42	Ptid-631864_Visit-Month 42	Luteal	Luteal	12.06	22	0.877	0.01252018797344267	Negative	Negative	Negative	Hemoglobin detection	Negative	Negative	Negative	CVL	Serum progesterone	Unpublished	0	Eligible	Eligible	Eligible	1356305.2554358977	In	IgA	NA	20.37125048300628	NA	IgA	MSD
New wet lab data	631864	Month 42	Ptid-631864_Visit-Month 42	Luteal	Luteal	12.06	22	0.877	0.01252018797344267	Negative	Negative	Negative	Hemoglobin detection	Negative	Negative	Negative	CVL	Serum progesterone	Unpublished	0	Eligible	Eligible	Eligible	14654953.24862043	In	IgG	NA	23.804885029844513	NA	IgG	MSD
New wet lab data	631864	Month 42	Ptid-631864_Visit-Month 42	Luteal	Luteal	12.06	22	0.877	0.01252018797344267	Negative	Negative	Negative	Hemoglobin detection	Negative	Negative	Negative	CVL	Serum progesterone	Unpublished	0	Eligible	Eligible	Eligible	7500	Below	IgM	NA	12.872674880270605	NA	IgM	MSD
New wet lab data	631789	Month 42	Ptid-631789_Visit-Month 42	Follicular	Follicular	0.318	6	NA	NA	NA	Positive	Positive	Hemoglobin detection	Negative	Negative	Positive	CVL	Serum progesterone	Unpublished	9	Eligible	Eligible	Ineligible - missing co-variate information	4926143.837663951	In	IgA	NA	22.23202732279135	NA	IgA	MSD
New wet lab data	631789	Month 42	Ptid-631789_Visit-Month 42	Follicular	Follicular	0.318	6	NA	NA	NA	Positive	Positive	Hemoglobin detection	Negative	Negative	Positive	CVL	Serum progesterone	Unpublished	9	Eligible	Eligible	Ineligible - missing co-variate information	17985954.26339136	In	IgG	NA	24.100367369391826	NA	IgG	MSD
New wet lab data	631789	Month 42	Ptid-631789_Visit-Month 42	Follicular	Follicular	0.318	6	NA	NA	NA	Positive	Positive	Hemoglobin detection	Negative	Negative	Positive	CVL	Serum progesterone	Unpublished	9	Eligible	Eligible	Ineligible - missing co-variate information	335053.93105102493	In	IgM	NA	18.35403380820903	NA	IgM	MSD
New wet lab data	631910	Month 48	Ptid-631910_Visit-Month 48	Follicular	Follicular	0.195	5	0.6205	333.33333333333337	Positive	Positive	Positive	Hemoglobin detection	Negative	Negative	Negative	CVL	Serum progesterone	Unpublished	0	Eligible	Eligible	Eligible	1274642.1390959632	In	IgA	NA	20.281660830824602	NA	IgA	MSD
New wet lab data	631910	Month 48	Ptid-631910_Visit-Month 48	Follicular	Follicular	0.195	5	0.6205	333.33333333333337	Positive	Positive	Positive	Hemoglobin detection	Negative	Negative	Negative	CVL	Serum progesterone	Unpublished	0	Eligible	Eligible	Eligible	24658006.469192266	In	IgG	NA	24.55555283081086	NA	IgG	MSD
New wet lab data	631910	Month 48	Ptid-631910_Visit-Month 48	Follicular	Follicular	0.195	5	0.6205	333.33333333333337	Positive	Positive	Positive	Hemoglobin detection	Negative	Negative	Negative	CVL	Serum progesterone	Unpublished	0	Eligible	Eligible	Eligible	333010.4287223283	In	IgM	NA	18.345207832605414	NA	IgM	MSD
New wet lab data	631789	Month 51	Ptid-631789_Visit-Month 51	Luteal	Luteal	7.64	21	0.2545	0.01252018797344267	Negative	Negative	Negative	Hemoglobin detection	Negative	Negative	Positive	CVL	Serum progesterone	Unpublished	8	Eligible	Eligible	Eligible	1744501.486021147	In	IgA	NA	20.734383395789926	NA	IgA	MSD
New wet lab data	631789	Month 51	Ptid-631789_Visit-Month 51	Luteal	Luteal	7.64	21	0.2545	0.01252018797344267	Negative	Negative	Negative	Hemoglobin detection	Negative	Negative	Positive	CVL	Serum progesterone	Unpublished	8	Eligible	Eligible	Eligible	4082367.308129905	In	IgG	NA	21.96097456300727	NA	IgG	MSD
New wet lab data	631789	Month 51	Ptid-631789_Visit-Month 51	Luteal	Luteal	7.64	21	0.2545	0.01252018797344267	Negative	Negative	Negative	Hemoglobin detection	Negative	Negative	Positive	CVL	Serum progesterone	Unpublished	8	Eligible	Eligible	Eligible	7500	Below	IgM	NA	12.872674880270605	NA	IgM	MSD
New wet lab data	631864	Month 48	Ptid-631864_Visit-Month 48	Follicular	Follicular	0.077	7	0.5935	0.01252018797344267	Negative	Negative	Negative	Hemoglobin detection	Negative	Negative	Negative	CVL	Serum progesterone	Unpublished	0	Eligible	Eligible	Eligible	691576.2201022271	In	IgA	NA	19.399528737097732	NA	IgA	MSD
New wet lab data	631864	Month 48	Ptid-631864_Visit-Month 48	Follicular	Follicular	0.077	7	0.5935	0.01252018797344267	Negative	Negative	Negative	Hemoglobin detection	Negative	Negative	Negative	CVL	Serum progesterone	Unpublished	0	Eligible	Eligible	Eligible	15717222.162743088	In	IgG	NA	23.90584292467319	NA	IgG	MSD
New wet lab data	631864	Month 48	Ptid-631864_Visit-Month 48	Follicular	Follicular	0.077	7	0.5935	0.01252018797344267	Negative	Negative	Negative	Hemoglobin detection	Negative	Negative	Negative	CVL	Serum progesterone	Unpublished	0	Eligible	Eligible	Eligible	7500	Below	IgM	NA	12.872674880270605	NA	IgM	MSD
New wet lab data	632415	Enrollment	Ptid-632415_Visit-Enrollment	Luteal	Luteal	5.66	24	0.11599999999999999	0.485	Negative	Negative	Negative	Hemoglobin detection	Negative	Negative	Negative	CVL	Serum progesterone	Unpublished	0	Eligible	Eligible	Eligible	1365859.4954134927	In	IgA	NA	20.381377652003522	NA	IgA	MSD
New wet lab data	632415	Enrollment	Ptid-632415_Visit-Enrollment	Luteal	Luteal	5.66	24	0.11599999999999999	0.485	Negative	Negative	Negative	Hemoglobin detection	Negative	Negative	Negative	CVL	Serum progesterone	Unpublished	0	Eligible	Eligible	Eligible	4954877.827188276	In	IgG	NA	22.240418054529563	NA	IgG	MSD
New wet lab data	632415	Enrollment	Ptid-632415_Visit-Enrollment	Luteal	Luteal	5.66	24	0.11599999999999999	0.485	Negative	Negative	Negative	Hemoglobin detection	Negative	Negative	Negative	CVL	Serum progesterone	Unpublished	0	Eligible	Eligible	Eligible	26963.37109823025	In	IgM	NA	14.718713260440836	NA	IgM	MSD
New wet lab data	632952	Enrollment	Ptid-632952_Visit-Enrollment	Follicular	Follicular	0.025	7	0.0765	0.765	Negative	Positive	Positive	Hemoglobin detection	Negative	Negative	Negative	CVL	Serum progesterone	Unpublished	1	Eligible	Eligible	Eligible	824919.7434840109	In	IgA	NA	19.653894240692438	NA	IgA	MSD
New wet lab data	632952	Enrollment	Ptid-632952_Visit-Enrollment	Follicular	Follicular	0.025	7	0.0765	0.765	Negative	Positive	Positive	Hemoglobin detection	Negative	Negative	Negative	CVL	Serum progesterone	Unpublished	1	Eligible	Eligible	Eligible	4063920.7913453933	In	IgG	NA	21.954440852574304	NA	IgG	MSD
New wet lab data	632952	Enrollment	Ptid-632952_Visit-Enrollment	Follicular	Follicular	0.025	7	0.0765	0.765	Negative	Positive	Positive	Hemoglobin detection	Negative	Negative	Negative	CVL	Serum progesterone	Unpublished	1	Eligible	Eligible	Eligible	109528.29661192647	In	IgM	NA	16.740944112371846	NA	IgM	MSD
New wet lab data	633037	Enrollment	Ptid-633037_Visit-Enrollment	Luteal	Luteal	3.2	9	0.1985	0.575	Negative	Negative	Negative	Hemoglobin detection	Negative	Negative	Positive	CVL	Serum progesterone	Unpublished	8	Eligible	Eligible	Eligible	1542020.8785072356	In	IgA	NA	20.556390868374095	NA	IgA	MSD
New wet lab data	633037	Enrollment	Ptid-633037_Visit-Enrollment	Luteal	Luteal	3.2	9	0.1985	0.575	Negative	Negative	Negative	Hemoglobin detection	Negative	Negative	Positive	CVL	Serum progesterone	Unpublished	8	Eligible	Eligible	Eligible	6380820.875414451	In	IgG	NA	22.605310604083847	NA	IgG	MSD
New wet lab data	633037	Enrollment	Ptid-633037_Visit-Enrollment	Luteal	Luteal	3.2	9	0.1985	0.575	Negative	Negative	Negative	Hemoglobin detection	Negative	Negative	Positive	CVL	Serum progesterone	Unpublished	8	Eligible	Eligible	Eligible	208508.7718169619	In	IgM	NA	17.669748552546235	NA	IgM	MSD
New wet lab data	632747	Month 03	Ptid-632747_Visit-Month 03	Other	Other	2.41	24	0.1635	0.73	Negative	Negative	Negative	Hemoglobin detection	Negative	Negative	Negative	CVL	Serum progesterone	Unpublished	0	Ineligible - serum progesterone outside of allowed windows	Ineligible - serum progesterone outside of allowed windows	Ineligible - serum progesterone outside of allowed windows	5984057.696389851	In	IgA	NA	22.51269265462563	NA	IgA	MSD
New wet lab data	632747	Month 03	Ptid-632747_Visit-Month 03	Other	Other	2.41	24	0.1635	0.73	Negative	Negative	Negative	Hemoglobin detection	Negative	Negative	Negative	CVL	Serum progesterone	Unpublished	0	Ineligible - serum progesterone outside of allowed windows	Ineligible - serum progesterone outside of allowed windows	Ineligible - serum progesterone outside of allowed windows	6251151.806223468	In	IgG	NA	22.575690607423457	NA	IgG	MSD
New wet lab data	632747	Month 03	Ptid-632747_Visit-Month 03	Other	Other	2.41	24	0.1635	0.73	Negative	Negative	Negative	Hemoglobin detection	Negative	Negative	Negative	CVL	Serum progesterone	Unpublished	0	Ineligible - serum progesterone outside of allowed windows	Ineligible - serum progesterone outside of allowed windows	Ineligible - serum progesterone outside of allowed windows	145345.52385321617	In	IgM	NA	17.149127116504673	NA	IgM	MSD
New wet lab data	632327	Month 12	Ptid-632327_Visit-Month 12	Follicular	Follicular	0.32	9	1.069	0.5066666666666667	Negative	Negative	Negative	Hemoglobin detection	Positive	Negative	Negative	CVL	Serum progesterone	Unpublished	0	Eligible	Eligible	Eligible	9676894.250654398	In	IgA	NA	23.20611266557168	NA	IgA	MSD
New wet lab data	632327	Month 12	Ptid-632327_Visit-Month 12	Follicular	Follicular	0.32	9	1.069	0.5066666666666667	Negative	Negative	Negative	Hemoglobin detection	Positive	Negative	Negative	CVL	Serum progesterone	Unpublished	0	Eligible	Eligible	Eligible	17280175.999896754	In	IgG	NA	24.042614575745624	NA	IgG	MSD
New wet lab data	632327	Month 12	Ptid-632327_Visit-Month 12	Follicular	Follicular	0.32	9	1.069	0.5066666666666667	Negative	Negative	Negative	Hemoglobin detection	Positive	Negative	Negative	CVL	Serum progesterone	Unpublished	0	Eligible	Eligible	Eligible	14973.129401643695	In	IgM	NA	13.87008815741893	NA	IgM	MSD
New wet lab data	632792	Month 12	Ptid-632792_Visit-Month 12	Follicular	Follicular	0.219	5	2.7595	1.1	Negative	Positive	Positive	Hemoglobin detection	Negative	Negative	Negative	CVL	Serum progesterone	Unpublished	0	Eligible	Eligible	Eligible	23268121.572310295	In	IgA	NA	24.47185141136656	NA	IgA	MSD
New wet lab data	632792	Month 12	Ptid-632792_Visit-Month 12	Follicular	Follicular	0.219	5	2.7595	1.1	Negative	Positive	Positive	Hemoglobin detection	Negative	Negative	Negative	CVL	Serum progesterone	Unpublished	0	Eligible	Eligible	Eligible	137239240.1717053	In	IgG	NA	27.032117802614046	NA	IgG	MSD
New wet lab data	632792	Month 12	Ptid-632792_Visit-Month 12	Follicular	Follicular	0.219	5	2.7595	1.1	Negative	Positive	Positive	Hemoglobin detection	Negative	Negative	Negative	CVL	Serum progesterone	Unpublished	0	Eligible	Eligible	Eligible	19970266.563696854	In	IgM	NA	24.25135025425716	NA	IgM	MSD
New wet lab data	632851	Month 12	Ptid-632851_Visit-Month 12	Follicular	Follicular	0.235	9	0.44	0.55	Negative	Positive	Positive	Hemoglobin detection	Negative	Negative	Negative	CVL	Serum progesterone	Unpublished	0	Eligible	Eligible	Eligible	6282705.709848309	In	IgA	NA	22.58295457326845	NA	IgA	MSD
New wet lab data	632851	Month 12	Ptid-632851_Visit-Month 12	Follicular	Follicular	0.235	9	0.44	0.55	Negative	Positive	Positive	Hemoglobin detection	Negative	Negative	Negative	CVL	Serum progesterone	Unpublished	0	Eligible	Eligible	Eligible	16075343.92321292	In	IgG	NA	23.938346267768242	NA	IgG	MSD
New wet lab data	632851	Month 12	Ptid-632851_Visit-Month 12	Follicular	Follicular	0.235	9	0.44	0.55	Negative	Positive	Positive	Hemoglobin detection	Negative	Negative	Negative	CVL	Serum progesterone	Unpublished	0	Eligible	Eligible	Eligible	1168780.5634647352	In	IgM	NA	20.156572661111596	NA	IgM	MSD
New wet lab data	632835	Month 12	Ptid-632835_Visit-Month 12	Luteal	Luteal	8.82	20	0.8634999999999999	0.63	Negative	Negative	Negative	Hemoglobin detection	Negative	Negative	Negative	CVL	Serum progesterone	Unpublished	0	Eligible	Eligible	Eligible	2184128.0084182518	In	IgA	NA	21.058625982220345	NA	IgA	MSD
New wet lab data	632835	Month 12	Ptid-632835_Visit-Month 12	Luteal	Luteal	8.82	20	0.8634999999999999	0.63	Negative	Negative	Negative	Hemoglobin detection	Negative	Negative	Negative	CVL	Serum progesterone	Unpublished	0	Eligible	Eligible	Eligible	11916230.265038066	In	IgG	NA	23.506424571311985	NA	IgG	MSD
New wet lab data	632835	Month 12	Ptid-632835_Visit-Month 12	Luteal	Luteal	8.82	20	0.8634999999999999	0.63	Negative	Negative	Negative	Hemoglobin detection	Negative	Negative	Negative	CVL	Serum progesterone	Unpublished	0	Eligible	Eligible	Eligible	85117.87293111694	In	IgM	NA	16.377174478343534	NA	IgM	MSD
New wet lab data	632747	Month 18	Ptid-632747_Visit-Month 18	Luteal	Luteal	20.47	6	0.6735	0.4366666666666667	Negative	Negative	Negative	Hemoglobin detection	Negative	Negative	Negative	CVL	Serum progesterone	Unpublished	0	Eligible	Eligible	Eligible	12378351.144616563	In	IgA	NA	23.561315817704646	NA	IgA	MSD
New wet lab data	632747	Month 18	Ptid-632747_Visit-Month 18	Luteal	Luteal	20.47	6	0.6735	0.4366666666666667	Negative	Negative	Negative	Hemoglobin detection	Negative	Negative	Negative	CVL	Serum progesterone	Unpublished	0	Eligible	Eligible	Eligible	15157518.596008465	In	IgG	NA	23.85353025662248	NA	IgG	MSD
New wet lab data	632747	Month 18	Ptid-632747_Visit-Month 18	Luteal	Luteal	20.47	6	0.6735	0.4366666666666667	Negative	Negative	Negative	Hemoglobin detection	Negative	Negative	Negative	CVL	Serum progesterone	Unpublished	0	Eligible	Eligible	Eligible	152933.40087730443	In	IgM	NA	17.222544002244614	NA	IgM	MSD
New wet lab data	632343	Month 24	Ptid-632343_Visit-Month 24	Luteal	Luteal	21.54	21	0.9605	0.6583333333333334	Negative	Negative	Negative	Hemoglobin detection	Negative	Negative	Negative	CVL	Serum progesterone	Unpublished	0	Eligible	Eligible	Eligible	4658524.3419302795	In	IgA	NA	22.151441601086095	NA	IgA	MSD
New wet lab data	632343	Month 24	Ptid-632343_Visit-Month 24	Luteal	Luteal	21.54	21	0.9605	0.6583333333333334	Negative	Negative	Negative	Hemoglobin detection	Negative	Negative	Negative	CVL	Serum progesterone	Unpublished	0	Eligible	Eligible	Eligible	18067515.894896988	In	IgG	NA	24.106894827720588	NA	IgG	MSD
New wet lab data	632343	Month 24	Ptid-632343_Visit-Month 24	Luteal	Luteal	21.54	21	0.9605	0.6583333333333334	Negative	Negative	Negative	Hemoglobin detection	Negative	Negative	Negative	CVL	Serum progesterone	Unpublished	0	Eligible	Eligible	Eligible	7500	Below	IgM	NA	12.872674880270605	NA	IgM	MSD
New wet lab data	632327	Month 24	Ptid-632327_Visit-Month 24	Luteal	Luteal	11.36	22	1.162	0.56	Negative	Negative	Negative	Hemoglobin detection	Positive	Negative	Negative	CVL	Serum progesterone	Unpublished	0	Eligible	Eligible	Eligible	16356512.707474863	In	IgA	NA	23.963361855283242	NA	IgA	MSD
New wet lab data	632327	Month 24	Ptid-632327_Visit-Month 24	Luteal	Luteal	11.36	22	1.162	0.56	Negative	Negative	Negative	Hemoglobin detection	Positive	Negative	Negative	CVL	Serum progesterone	Unpublished	0	Eligible	Eligible	Eligible	19962520.396832947	In	IgG	NA	24.250790545931686	NA	IgG	MSD
New wet lab data	632327	Month 24	Ptid-632327_Visit-Month 24	Luteal	Luteal	11.36	22	1.162	0.56	Negative	Negative	Negative	Hemoglobin detection	Positive	Negative	Negative	CVL	Serum progesterone	Unpublished	0	Eligible	Eligible	Eligible	21348.006999836867	In	IgM	NA	14.381813769036295	NA	IgM	MSD
New wet lab data	632385	Month 24	Ptid-632385_Visit-Month 24	Follicular	Follicular	0.331	6	0.4855	0.6183333333333334	Negative	Positive	Positive	Hemoglobin detection	Negative	Negative	Negative	CVL	Serum progesterone	Unpublished	0	Eligible	Eligible	Eligible	5071630.706830929	In	IgA	NA	22.274018268109774	NA	IgA	MSD
New wet lab data	632385	Month 24	Ptid-632385_Visit-Month 24	Follicular	Follicular	0.331	6	0.4855	0.6183333333333334	Negative	Positive	Positive	Hemoglobin detection	Negative	Negative	Negative	CVL	Serum progesterone	Unpublished	0	Eligible	Eligible	Eligible	13534094.20471431	In	IgG	NA	23.690094999854892	NA	IgG	MSD
New wet lab data	632385	Month 24	Ptid-632385_Visit-Month 24	Follicular	Follicular	0.331	6	0.4855	0.6183333333333334	Negative	Positive	Positive	Hemoglobin detection	Negative	Negative	Negative	CVL	Serum progesterone	Unpublished	0	Eligible	Eligible	Eligible	930427.225625701	In	IgM	NA	19.827533787177124	NA	IgM	MSD
New wet lab data	632721	Month 24	Ptid-632721_Visit-Month 24	Luteal	Luteal	9.69	20	0.5625	0.7766666666666666	Negative	Negative	Negative	Hemoglobin detection	Negative	Negative	Negative	CVL	Serum progesterone	Unpublished	0	Eligible	Eligible	Eligible	1888797.560697027	In	IgA	NA	20.849036652824324	NA	IgA	MSD
New wet lab data	632721	Month 24	Ptid-632721_Visit-Month 24	Luteal	Luteal	9.69	20	0.5625	0.7766666666666666	Negative	Negative	Negative	Hemoglobin detection	Negative	Negative	Negative	CVL	Serum progesterone	Unpublished	0	Eligible	Eligible	Eligible	9006387.64950009	In	IgG	NA	23.102517144269697	NA	IgG	MSD
New wet lab data	632721	Month 24	Ptid-632721_Visit-Month 24	Luteal	Luteal	9.69	20	0.5625	0.7766666666666666	Negative	Negative	Negative	Hemoglobin detection	Negative	Negative	Negative	CVL	Serum progesterone	Unpublished	0	Eligible	Eligible	Eligible	7500	Below	IgM	NA	12.872674880270605	NA	IgM	MSD
New wet lab data	632792	Month 24	Ptid-632792_Visit-Month 24	Luteal	Luteal	17.14	21	1.4144999999999999	0.5766666666666667	Negative	Negative	Negative	Hemoglobin detection	Negative	Negative	Negative	CVL	Serum progesterone	Unpublished	0	Eligible	Eligible	Eligible	990076.5733752911	In	IgA	NA	19.917180583221672	NA	IgA	MSD
New wet lab data	632792	Month 24	Ptid-632792_Visit-Month 24	Luteal	Luteal	17.14	21	1.4144999999999999	0.5766666666666667	Negative	Negative	Negative	Hemoglobin detection	Negative	Negative	Negative	CVL	Serum progesterone	Unpublished	0	Eligible	Eligible	Eligible	9259537.030374652	In	IgG	NA	23.14250863098678	NA	IgG	MSD
New wet lab data	632792	Month 24	Ptid-632792_Visit-Month 24	Luteal	Luteal	17.14	21	1.4144999999999999	0.5766666666666667	Negative	Negative	Negative	Hemoglobin detection	Negative	Negative	Negative	CVL	Serum progesterone	Unpublished	0	Eligible	Eligible	Eligible	7500	Below	IgM	NA	12.872674880270605	NA	IgM	MSD
New wet lab data	632952	Month 24	Ptid-632952_Visit-Month 24	Luteal	Luteal	6.07	22	0.1345	0.7633333333333333	Negative	Negative	Negative	Hemoglobin detection	Negative	Negative	Negative	CVL	Serum progesterone	Unpublished	0	Eligible	Eligible	Eligible	791539.1146338838	In	IgA	NA	19.594301118664113	NA	IgA	MSD
New wet lab data	632952	Month 24	Ptid-632952_Visit-Month 24	Luteal	Luteal	6.07	22	0.1345	0.7633333333333333	Negative	Negative	Negative	Hemoglobin detection	Negative	Negative	Negative	CVL	Serum progesterone	Unpublished	0	Eligible	Eligible	Eligible	2532796.2066718517	In	IgG	NA	21.27229956921236	NA	IgG	MSD
New wet lab data	632952	Month 24	Ptid-632952_Visit-Month 24	Luteal	Luteal	6.07	22	0.1345	0.7633333333333333	Negative	Negative	Negative	Hemoglobin detection	Negative	Negative	Negative	CVL	Serum progesterone	Unpublished	0	Eligible	Eligible	Eligible	7500	Below	IgM	NA	12.872674880270605	NA	IgM	MSD
New wet lab data	633154	Month 24	Ptid-633154_Visit-Month 24	Follicular	Follicular	0.769	6	0.086	6.701666666666667	Positive	Negative	Negative	Hemoglobin detection	Negative	Negative	Negative	CVL	Serum progesterone	Unpublished	0	Eligible	Eligible	Eligible	641031.6881911845	In	IgA	NA	19.290036149949014	NA	IgA	MSD
New wet lab data	633154	Month 24	Ptid-633154_Visit-Month 24	Follicular	Follicular	0.769	6	0.086	6.701666666666667	Positive	Negative	Negative	Hemoglobin detection	Negative	Negative	Negative	CVL	Serum progesterone	Unpublished	0	Eligible	Eligible	Eligible	674176.9074565616	In	IgG	NA	19.362767686053697	NA	IgG	MSD
New wet lab data	633154	Month 24	Ptid-633154_Visit-Month 24	Follicular	Follicular	0.769	6	0.086	6.701666666666667	Positive	Negative	Negative	Hemoglobin detection	Negative	Negative	Negative	CVL	Serum progesterone	Unpublished	0	Eligible	Eligible	Eligible	7500	Below	IgM	NA	12.872674880270605	NA	IgM	MSD
New wet lab data	632385	Month 30	Ptid-632385_Visit-Month 30	Follicular	Follicular	0.797	22	0.631	0.6333333333333334	Negative	Positive	Positive	Hemoglobin detection	Negative	Negative	Negative	CVL	Serum progesterone	Unpublished	0	Eligible	Eligible	Eligible	5222626.687570555	In	IgA	NA	22.31634415313412	NA	IgA	MSD
New wet lab data	632385	Month 30	Ptid-632385_Visit-Month 30	Follicular	Follicular	0.797	22	0.631	0.6333333333333334	Negative	Positive	Positive	Hemoglobin detection	Negative	Negative	Negative	CVL	Serum progesterone	Unpublished	0	Eligible	Eligible	Eligible	13284040.76215253	In	IgG	NA	23.663190719089297	NA	IgG	MSD
New wet lab data	632385	Month 30	Ptid-632385_Visit-Month 30	Follicular	Follicular	0.797	22	0.631	0.6333333333333334	Negative	Positive	Positive	Hemoglobin detection	Negative	Negative	Negative	CVL	Serum progesterone	Unpublished	0	Eligible	Eligible	Eligible	782630.7983430536	In	IgM	NA	19.577972359199563	NA	IgM	MSD
New wet lab data	633053	Month 27	Ptid-633053_Visit-Month 27	Follicular	Follicular	0.261	10	NA	NA	NA	Negative	Negative	Hemoglobin detection	Negative	Negative	Positive	CVL	Serum progesterone	Unpublished	9	Eligible	Eligible	Ineligible - missing co-variate information	5359070.500925858	In	IgA	NA	22.35355136478504	NA	IgA	MSD
New wet lab data	633053	Month 27	Ptid-633053_Visit-Month 27	Follicular	Follicular	0.261	10	NA	NA	NA	Negative	Negative	Hemoglobin detection	Negative	Negative	Positive	CVL	Serum progesterone	Unpublished	9	Eligible	Eligible	Ineligible - missing co-variate information	1255788.7643902393	In	IgG	NA	20.260162378939043	NA	IgG	MSD
New wet lab data	633053	Month 27	Ptid-633053_Visit-Month 27	Follicular	Follicular	0.261	10	NA	NA	NA	Negative	Negative	Hemoglobin detection	Negative	Negative	Positive	CVL	Serum progesterone	Unpublished	9	Eligible	Eligible	Ineligible - missing co-variate information	67109.05102033402	In	IgM	NA	16.03421973586391	NA	IgM	MSD
New wet lab data	632516	Month 30	Ptid-632516_Visit-Month 30	Luteal	Luteal	37.79	21	0.305	0.685	Negative	Negative	Negative	Hemoglobin detection	Negative	Negative	Negative	CVL	Serum progesterone	Unpublished	0	Eligible	Eligible	Eligible	3462633.474480221	In	IgA	NA	21.723438253268462	NA	IgA	MSD
New wet lab data	632516	Month 30	Ptid-632516_Visit-Month 30	Luteal	Luteal	37.79	21	0.305	0.685	Negative	Negative	Negative	Hemoglobin detection	Negative	Negative	Negative	CVL	Serum progesterone	Unpublished	0	Eligible	Eligible	Eligible	2947785.662980417	In	IgG	NA	21.491200197489537	NA	IgG	MSD
New wet lab data	632516	Month 30	Ptid-632516_Visit-Month 30	Luteal	Luteal	37.79	21	0.305	0.685	Negative	Negative	Negative	Hemoglobin detection	Negative	Negative	Negative	CVL	Serum progesterone	Unpublished	0	Eligible	Eligible	Eligible	7500	Below	IgM	NA	12.872674880270605	NA	IgM	MSD
New wet lab data	632617	Month 30	Ptid-632617_Visit-Month 30	Follicular	Follicular	0.631	22	NA	NA	NA	Negative	Negative	Hemoglobin detection	Positive	Negative	Positive	CVL	Serum progesterone	Unpublished	8	Eligible	Eligible	Ineligible - missing co-variate information	19639.865645191057	In	IgA	NA	14.261497439870102	NA	IgA	MSD
New wet lab data	632617	Month 30	Ptid-632617_Visit-Month 30	Follicular	Follicular	0.631	22	NA	NA	NA	Negative	Negative	Hemoglobin detection	Positive	Negative	Positive	CVL	Serum progesterone	Unpublished	8	Eligible	Eligible	Ineligible - missing co-variate information	19000	Below	IgG	NA	14.213711798105672	NA	IgG	MSD
New wet lab data	632617	Month 30	Ptid-632617_Visit-Month 30	Follicular	Follicular	0.631	22	NA	NA	NA	Negative	Negative	Hemoglobin detection	Positive	Negative	Positive	CVL	Serum progesterone	Unpublished	8	Eligible	Eligible	Ineligible - missing co-variate information	7500	Below	IgM	NA	12.872674880270605	NA	IgM	MSD
New wet lab data	632721	Month 30	Ptid-632721_Visit-Month 30	Follicular	Follicular	0.332	6	0.4805	0.7533333333333334	Negative	Positive	Positive	Hemoglobin detection	Negative	Negative	Negative	CVL	Serum progesterone	Unpublished	0	Eligible	Eligible	Eligible	3444757.3325726986	In	IgA	NA	21.71597092455419	NA	IgA	MSD
New wet lab data	632721	Month 30	Ptid-632721_Visit-Month 30	Follicular	Follicular	0.332	6	0.4805	0.7533333333333334	Negative	Positive	Positive	Hemoglobin detection	Negative	Negative	Negative	CVL	Serum progesterone	Unpublished	0	Eligible	Eligible	Eligible	11783829.07566705	In	IgG	NA	23.49030507357133	NA	IgG	MSD
New wet lab data	632721	Month 30	Ptid-632721_Visit-Month 30	Follicular	Follicular	0.332	6	0.4805	0.7533333333333334	Negative	Positive	Positive	Hemoglobin detection	Negative	Negative	Negative	CVL	Serum progesterone	Unpublished	0	Eligible	Eligible	Eligible	36881.73752981149	In	IgM	NA	15.17061900349985	NA	IgM	MSD
New wet lab data	632907	Month 30	Ptid-632907_Visit-Month 30	Follicular	Follicular	0.344	10	0.7305	0.6066666666666667	Negative	Positive	Positive	Hemoglobin detection	Negative	Negative	Negative	CVL	Serum progesterone	Unpublished	0	Eligible	Eligible	Eligible	4981777.405752428	In	IgA	NA	22.24822913028642	NA	IgA	MSD
New wet lab data	632907	Month 30	Ptid-632907_Visit-Month 30	Follicular	Follicular	0.344	10	0.7305	0.6066666666666667	Negative	Positive	Positive	Hemoglobin detection	Negative	Negative	Negative	CVL	Serum progesterone	Unpublished	0	Eligible	Eligible	Eligible	17901006.361119814	In	IgG	NA	24.093537359599694	NA	IgG	MSD
New wet lab data	632907	Month 30	Ptid-632907_Visit-Month 30	Follicular	Follicular	0.344	10	0.7305	0.6066666666666667	Negative	Positive	Positive	Hemoglobin detection	Negative	Negative	Negative	CVL	Serum progesterone	Unpublished	0	Eligible	Eligible	Eligible	120235.41668965243	In	IgM	NA	16.8755023950817	NA	IgM	MSD
New wet lab data	632415	Month 33	Ptid-632415_Visit-Month 33	Follicular	Follicular	0.284	5	0.4635	0.6383333333333334	Negative	Positive	Positive	Hemoglobin detection	Negative	Negative	Positive	CVL	Serum progesterone	Unpublished	8	Eligible	Eligible	Eligible	13248982.109947886	In	IgA	NA	23.659378189069265	NA	IgA	MSD
New wet lab data	632415	Month 33	Ptid-632415_Visit-Month 33	Follicular	Follicular	0.284	5	0.4635	0.6383333333333334	Negative	Positive	Positive	Hemoglobin detection	Negative	Negative	Positive	CVL	Serum progesterone	Unpublished	8	Eligible	Eligible	Eligible	34136797.623307794	In	IgG	NA	25.02482438954643	NA	IgG	MSD
New wet lab data	632415	Month 33	Ptid-632415_Visit-Month 33	Follicular	Follicular	0.284	5	0.4635	0.6383333333333334	Negative	Positive	Positive	Hemoglobin detection	Negative	Negative	Positive	CVL	Serum progesterone	Unpublished	8	Eligible	Eligible	Eligible	3654868.8039225326	In	IgM	NA	21.801388189092187	NA	IgM	MSD
New wet lab data	632851	Month 30	Ptid-632851_Visit-Month 30	Luteal	Luteal	4.54	24	0.066	0.5366666666666667	Negative	Positive	Positive	Hemoglobin detection	Negative	Negative	Negative	CVL	Serum progesterone	Unpublished	0	Eligible	Eligible	Eligible	475202.21217914537	In	IgA	NA	18.85818202667914	NA	IgA	MSD
New wet lab data	632851	Month 30	Ptid-632851_Visit-Month 30	Luteal	Luteal	4.54	24	0.066	0.5366666666666667	Negative	Positive	Positive	Hemoglobin detection	Negative	Negative	Negative	CVL	Serum progesterone	Unpublished	0	Eligible	Eligible	Eligible	3616438.3652285906	In	IgG	NA	21.786138133418568	NA	IgG	MSD
New wet lab data	632851	Month 30	Ptid-632851_Visit-Month 30	Luteal	Luteal	4.54	24	0.066	0.5366666666666667	Negative	Positive	Positive	Hemoglobin detection	Negative	Negative	Negative	CVL	Serum progesterone	Unpublished	0	Eligible	Eligible	Eligible	229316.4098577549	In	IgM	NA	17.806980072152356	NA	IgM	MSD
New wet lab data	632431	Month 33	Ptid-632431_Visit-Month 33	Luteal	Luteal	36.62	20	0.2795	0.6066666666666667	Negative	Positive	Positive	Hemoglobin detection	Negative	Negative	Positive	CVL	Serum progesterone	Unpublished	8	Eligible	Eligible	Eligible	8552405.240383137	In	IgA	NA	23.02789878351914	NA	IgA	MSD
New wet lab data	632431	Month 33	Ptid-632431_Visit-Month 33	Luteal	Luteal	36.62	20	0.2795	0.6066666666666667	Negative	Positive	Positive	Hemoglobin detection	Negative	Negative	Positive	CVL	Serum progesterone	Unpublished	8	Eligible	Eligible	Eligible	22429228.57470152	In	IgG	NA	24.418876665795274	NA	IgG	MSD
New wet lab data	632431	Month 33	Ptid-632431_Visit-Month 33	Luteal	Luteal	36.62	20	0.2795	0.6066666666666667	Negative	Positive	Positive	Hemoglobin detection	Negative	Negative	Positive	CVL	Serum progesterone	Unpublished	8	Eligible	Eligible	Eligible	421419.2831824804	In	IgM	NA	18.684896804527586	NA	IgM	MSD
New wet lab data	632516	Month 33	Ptid-632516_Visit-Month 33	Follicular	Follicular	0.221	9	0.555	0.5133333333333333	Negative	Positive	Positive	Hemoglobin detection	Negative	Negative	Negative	CVL	Serum progesterone	Unpublished	0	Eligible	Eligible	Eligible	7693822.148219948	In	IgA	NA	22.875269049745455	NA	IgA	MSD
New wet lab data	632516	Month 33	Ptid-632516_Visit-Month 33	Follicular	Follicular	0.221	9	0.555	0.5133333333333333	Negative	Positive	Positive	Hemoglobin detection	Negative	Negative	Negative	CVL	Serum progesterone	Unpublished	0	Eligible	Eligible	Eligible	19090041.771225184	In	IgG	NA	24.186316923740893	NA	IgG	MSD
New wet lab data	632516	Month 33	Ptid-632516_Visit-Month 33	Follicular	Follicular	0.221	9	0.555	0.5133333333333333	Negative	Positive	Positive	Hemoglobin detection	Negative	Negative	Negative	CVL	Serum progesterone	Unpublished	0	Eligible	Eligible	Eligible	628119.7886202708	In	IgM	NA	19.26068019592359	NA	IgM	MSD
New wet lab data	633109	Month 30	Ptid-633109_Visit-Month 30	Luteal	Luteal	12.91	11	0.28150000000000003	0.62	Negative	Negative	Negative	Hemoglobin detection	Negative	Negative	Negative	CVL	Serum progesterone	Unpublished	0	Eligible	Eligible	Eligible	1627843.2466325231	In	IgA	NA	20.634530351118755	NA	IgA	MSD
New wet lab data	633109	Month 30	Ptid-633109_Visit-Month 30	Luteal	Luteal	12.91	11	0.28150000000000003	0.62	Negative	Negative	Negative	Hemoglobin detection	Negative	Negative	Negative	CVL	Serum progesterone	Unpublished	0	Eligible	Eligible	Eligible	5564715.230655715	In	IgG	NA	22.40787643014699	NA	IgG	MSD
New wet lab data	633109	Month 30	Ptid-633109_Visit-Month 30	Luteal	Luteal	12.91	11	0.28150000000000003	0.62	Negative	Negative	Negative	Hemoglobin detection	Negative	Negative	Negative	CVL	Serum progesterone	Unpublished	0	Eligible	Eligible	Eligible	7500	Below	IgM	NA	12.872674880270605	NA	IgM	MSD
New wet lab data	633125	Month 30	Ptid-633125_Visit-Month 30	Other	Other	NA	8	0.28400000000000003	0.5516666666666667	Negative	Negative	Negative	Hemoglobin detection	Negative	Negative	Negative	CVL	Serum progesterone	Unpublished	0	Ineligible - serum progesterone outside of allowed windows	Ineligible - serum progesterone outside of allowed windows	Ineligible - serum progesterone outside of allowed windows	795698.5735284282	In	IgA	NA	19.601862487073358	NA	IgA	MSD
New wet lab data	633125	Month 30	Ptid-633125_Visit-Month 30	Other	Other	NA	8	0.28400000000000003	0.5516666666666667	Negative	Negative	Negative	Hemoglobin detection	Negative	Negative	Negative	CVL	Serum progesterone	Unpublished	0	Ineligible - serum progesterone outside of allowed windows	Ineligible - serum progesterone outside of allowed windows	Ineligible - serum progesterone outside of allowed windows	13693805.345602922	In	IgG	NA	23.70702007431087	NA	IgG	MSD
New wet lab data	633125	Month 30	Ptid-633125_Visit-Month 30	Other	Other	NA	8	0.28400000000000003	0.5516666666666667	Negative	Negative	Negative	Hemoglobin detection	Negative	Negative	Negative	CVL	Serum progesterone	Unpublished	0	Ineligible - serum progesterone outside of allowed windows	Ineligible - serum progesterone outside of allowed windows	Ineligible - serum progesterone outside of allowed windows	7500	Below	IgM	NA	12.872674880270605	NA	IgM	MSD
New wet lab data	633154	Month 30	Ptid-633154_Visit-Month 30	Follicular	Follicular	0.143	23	0.044	0.6983333333333334	Negative	Negative	Negative	Hemoglobin detection	Negative	Negative	Negative	CVL	Serum progesterone	Unpublished	0	Eligible	Eligible	Eligible	123862.97107992513	In	IgA	NA	16.918385431699395	NA	IgA	MSD
New wet lab data	633154	Month 30	Ptid-633154_Visit-Month 30	Follicular	Follicular	0.143	23	0.044	0.6983333333333334	Negative	Negative	Negative	Hemoglobin detection	Negative	Negative	Negative	CVL	Serum progesterone	Unpublished	0	Eligible	Eligible	Eligible	296523.31814119517	In	IgG	NA	18.17778603500537	NA	IgG	MSD
New wet lab data	633154	Month 30	Ptid-633154_Visit-Month 30	Follicular	Follicular	0.143	23	0.044	0.6983333333333334	Negative	Negative	Negative	Hemoglobin detection	Negative	Negative	Negative	CVL	Serum progesterone	Unpublished	0	Eligible	Eligible	Eligible	7500	Below	IgM	NA	12.872674880270605	NA	IgM	MSD
New wet lab data	633109	Month 36	Ptid-633109_Visit-Month 36	Other	Other	1.8	24	0.5455	NA	NA	Negative	Negative	Hemoglobin detection	Negative	Negative	Negative	CVL	Serum progesterone	Unpublished	0	Ineligible - serum progesterone outside of allowed windows	Ineligible - serum progesterone outside of allowed windows	Ineligible - serum progesterone outside of allowed windows	1712403.0922936746	In	IgA	NA	20.707590915223175	NA	IgA	MSD
New wet lab data	633109	Month 36	Ptid-633109_Visit-Month 36	Other	Other	1.8	24	0.5455	NA	NA	Negative	Negative	Hemoglobin detection	Negative	Negative	Negative	CVL	Serum progesterone	Unpublished	0	Ineligible - serum progesterone outside of allowed windows	Ineligible - serum progesterone outside of allowed windows	Ineligible - serum progesterone outside of allowed windows	7680817.664710783	In	IgG	NA	22.87282847116013	NA	IgG	MSD
New wet lab data	633109	Month 36	Ptid-633109_Visit-Month 36	Other	Other	1.8	24	0.5455	NA	NA	Negative	Negative	Hemoglobin detection	Negative	Negative	Negative	CVL	Serum progesterone	Unpublished	0	Ineligible - serum progesterone outside of allowed windows	Ineligible - serum progesterone outside of allowed windows	Ineligible - serum progesterone outside of allowed windows	7500	Below	IgM	NA	12.872674880270605	NA	IgM	MSD
New wet lab data	633053	Month 39	Ptid-633053_Visit-Month 39	Follicular	Follicular	0.259	19	0.6405	0.6533333333333334	Negative	Negative	Negative	Hemoglobin detection	Negative	Negative	Positive	CVL	Serum progesterone	Unpublished	8	Eligible	Eligible	Eligible	36786452.19917302	In	IgA	NA	25.13267120919684	NA	IgA	MSD
New wet lab data	633053	Month 39	Ptid-633053_Visit-Month 39	Follicular	Follicular	0.259	19	0.6405	0.6533333333333334	Negative	Negative	Negative	Hemoglobin detection	Negative	Negative	Positive	CVL	Serum progesterone	Unpublished	8	Eligible	Eligible	Eligible	4165943.260815721	In	IgG	NA	21.990211759663556	NA	IgG	MSD
New wet lab data	633053	Month 39	Ptid-633053_Visit-Month 39	Follicular	Follicular	0.259	19	0.6405	0.6533333333333334	Negative	Negative	Negative	Hemoglobin detection	Negative	Negative	Positive	CVL	Serum progesterone	Unpublished	8	Eligible	Eligible	Eligible	739942.1392766354	In	IgM	NA	19.49705293620231	NA	IgM	MSD
New wet lab data	632617	Month 42	Ptid-632617_Visit-Month 42	Follicular	Follicular	0.141	5	0.256	0.59	Negative	Positive	Positive	Hemoglobin detection	Negative	Negative	Negative	CVL	Serum progesterone	Unpublished	0	Eligible	Eligible	Eligible	4059924.4271427635	In	IgA	NA	21.953021442153073	NA	IgA	MSD
New wet lab data	632617	Month 42	Ptid-632617_Visit-Month 42	Follicular	Follicular	0.141	5	0.256	0.59	Negative	Positive	Positive	Hemoglobin detection	Negative	Negative	Negative	CVL	Serum progesterone	Unpublished	0	Eligible	Eligible	Eligible	7166766.956645606	In	IgG	NA	22.772891012166916	NA	IgG	MSD
New wet lab data	632617	Month 42	Ptid-632617_Visit-Month 42	Follicular	Follicular	0.141	5	0.256	0.59	Negative	Positive	Positive	Hemoglobin detection	Negative	Negative	Negative	CVL	Serum progesterone	Unpublished	0	Eligible	Eligible	Eligible	233092.5646125778	In	IgM	NA	17.83054345930836	NA	IgM	MSD
New wet lab data	632343	Month 48	Ptid-632343_Visit-Month 48	Follicular	Follicular	0.259	10	1.2495	0.5666666666666667	Negative	Negative	Negative	Hemoglobin detection	Negative	Negative	Negative	CVL	Serum progesterone	Unpublished	0	Eligible	Eligible	Eligible	18613883.128287487	In	IgA	NA	24.149875718294016	NA	IgA	MSD
New wet lab data	632343	Month 48	Ptid-632343_Visit-Month 48	Follicular	Follicular	0.259	10	1.2495	0.5666666666666667	Negative	Negative	Negative	Hemoglobin detection	Negative	Negative	Negative	CVL	Serum progesterone	Unpublished	0	Eligible	Eligible	Eligible	17788335.80785851	In	IgG	NA	24.084428209439682	NA	IgG	MSD
New wet lab data	632343	Month 48	Ptid-632343_Visit-Month 48	Follicular	Follicular	0.259	10	1.2495	0.5666666666666667	Negative	Negative	Negative	Hemoglobin detection	Negative	Negative	Negative	CVL	Serum progesterone	Unpublished	0	Eligible	Eligible	Eligible	7500	Below	IgM	NA	12.872674880270605	NA	IgM	MSD
New wet lab data	632431	Month 48	Ptid-632431_Visit-Month 48	Follicular	Follicular	0.323	11	0.34550000000000003	0.595	Negative	Positive	Positive	Hemoglobin detection	Negative	Negative	Negative	CVL	Serum progesterone	Unpublished	0	Eligible	Eligible	Eligible	4101337.660562304	In	IgA	NA	21.967663094058597	NA	IgA	MSD
New wet lab data	632431	Month 48	Ptid-632431_Visit-Month 48	Follicular	Follicular	0.323	11	0.34550000000000003	0.595	Negative	Positive	Positive	Hemoglobin detection	Negative	Negative	Negative	CVL	Serum progesterone	Unpublished	0	Eligible	Eligible	Eligible	13920932.039954785	In	IgG	NA	23.73075247054228	NA	IgG	MSD
New wet lab data	632431	Month 48	Ptid-632431_Visit-Month 48	Follicular	Follicular	0.323	11	0.34550000000000003	0.595	Negative	Positive	Positive	Hemoglobin detection	Negative	Negative	Negative	CVL	Serum progesterone	Unpublished	0	Eligible	Eligible	Eligible	7500	Below	IgM	NA	12.872674880270605	NA	IgM	MSD
New wet lab data	632907	Month 48	Ptid-632907_Visit-Month 48	Luteal	Luteal	8.61	22	0.35350000000000004	0.7033333333333335	Negative	Negative	Negative	Hemoglobin detection	Negative	Negative	Negative	CVL	Serum progesterone	Unpublished	0	Eligible	Eligible	Eligible	2087219.1727459051	In	IgA	NA	20.993150670939052	NA	IgA	MSD
New wet lab data	632907	Month 48	Ptid-632907_Visit-Month 48	Luteal	Luteal	8.61	22	0.35350000000000004	0.7033333333333335	Negative	Negative	Negative	Hemoglobin detection	Negative	Negative	Negative	CVL	Serum progesterone	Unpublished	0	Eligible	Eligible	Eligible	4967934.612442116	In	IgG	NA	22.244214754370834	NA	IgG	MSD
New wet lab data	632907	Month 48	Ptid-632907_Visit-Month 48	Luteal	Luteal	8.61	22	0.35350000000000004	0.7033333333333335	Negative	Negative	Negative	Hemoglobin detection	Negative	Negative	Negative	CVL	Serum progesterone	Unpublished	0	Eligible	Eligible	Eligible	7500	Below	IgM	NA	12.872674880270605	NA	IgM	MSD
New wet lab data	632893	Month 48	Ptid-632893_Visit-Month 48	Luteal	Luteal	21.38	20	0.3385	0.8466666666666667	Negative	Negative	Negative	Hemoglobin detection	Negative	Negative	Negative	CVL	Serum progesterone	Unpublished	0	Eligible	Eligible	Eligible	972887.9645858741	In	IgA	NA	19.89191415175293	NA	IgA	MSD
New wet lab data	632893	Month 48	Ptid-632893_Visit-Month 48	Luteal	Luteal	21.38	20	0.3385	0.8466666666666667	Negative	Negative	Negative	Hemoglobin detection	Negative	Negative	Negative	CVL	Serum progesterone	Unpublished	0	Eligible	Eligible	Eligible	2932465.588595882	In	IgG	NA	21.4836827481821	NA	IgG	MSD
New wet lab data	632893	Month 48	Ptid-632893_Visit-Month 48	Luteal	Luteal	21.38	20	0.3385	0.8466666666666667	Negative	Negative	Negative	Hemoglobin detection	Negative	Negative	Negative	CVL	Serum progesterone	Unpublished	0	Eligible	Eligible	Eligible	7500	Below	IgM	NA	12.872674880270605	NA	IgM	MSD
New wet lab data	632893	Month 51	Ptid-632893_Visit-Month 51	Follicular	Follicular	0.15	6	0.3025	0.6900000000000001	Negative	Negative	Negative	Hemoglobin detection	Negative	Negative	Negative	CVL	Serum progesterone	Unpublished	0	Eligible	Eligible	Eligible	1751482.5157278343	In	IgA	NA	20.740145155752103	NA	IgA	MSD
New wet lab data	632893	Month 51	Ptid-632893_Visit-Month 51	Follicular	Follicular	0.15	6	0.3025	0.6900000000000001	Negative	Negative	Negative	Hemoglobin detection	Negative	Negative	Negative	CVL	Serum progesterone	Unpublished	0	Eligible	Eligible	Eligible	3923747.233622941	In	IgG	NA	21.903800675982186	NA	IgG	MSD
New wet lab data	632893	Month 51	Ptid-632893_Visit-Month 51	Follicular	Follicular	0.15	6	0.3025	0.6900000000000001	Negative	Negative	Negative	Hemoglobin detection	Negative	Negative	Negative	CVL	Serum progesterone	Unpublished	0	Eligible	Eligible	Eligible	7500	Below	IgM	NA	12.872674880270605	NA	IgM	MSD
New wet lab data	633125	Month 48	Ptid-633125_Visit-Month 48	Luteal	Luteal	16.97	22	0.8005	0.6466666666666667	Negative	Negative	Negative	Hemoglobin detection	Negative	Negative	Negative	CVL	Serum progesterone	Unpublished	0	Eligible	Eligible	Eligible	1294181.1555854366	In	IgA	NA	20.30360814490207	NA	IgA	MSD
New wet lab data	633125	Month 48	Ptid-633125_Visit-Month 48	Luteal	Luteal	16.97	22	0.8005	0.6466666666666667	Negative	Negative	Negative	Hemoglobin detection	Negative	Negative	Negative	CVL	Serum progesterone	Unpublished	0	Eligible	Eligible	Eligible	20087195.268141113	In	IgG	NA	24.25977280194009	NA	IgG	MSD
New wet lab data	633125	Month 48	Ptid-633125_Visit-Month 48	Luteal	Luteal	16.97	22	0.8005	0.6466666666666667	Negative	Negative	Negative	Hemoglobin detection	Negative	Negative	Negative	CVL	Serum progesterone	Unpublished	0	Eligible	Eligible	Eligible	7500	Below	IgM	NA	12.872674880270605	NA	IgM	MSD
New wet lab data	633200	Enrollment	Ptid-633200_Visit-Enrollment	Follicular	Follicular	0.025	5	0.1895	0.01252018797344267	Negative	Positive	Positive	Hemoglobin detection	Negative	Negative	Negative	CVL	Serum progesterone	Unpublished	0	Eligible	Eligible	Eligible	634814.7804977673	In	IgA	NA	19.27597619350875	NA	IgA	MSD
New wet lab data	633200	Enrollment	Ptid-633200_Visit-Enrollment	Follicular	Follicular	0.025	5	0.1895	0.01252018797344267	Negative	Positive	Positive	Hemoglobin detection	Negative	Negative	Negative	CVL	Serum progesterone	Unpublished	0	Eligible	Eligible	Eligible	9896578.134981249	In	IgG	NA	23.238498350975124	NA	IgG	MSD
New wet lab data	633200	Enrollment	Ptid-633200_Visit-Enrollment	Follicular	Follicular	0.025	5	0.1895	0.01252018797344267	Negative	Positive	Positive	Hemoglobin detection	Negative	Negative	Negative	CVL	Serum progesterone	Unpublished	0	Eligible	Eligible	Eligible	7500	Below	IgM	NA	12.872674880270605	NA	IgM	MSD
New wet lab data	633330	Enrollment	Ptid-633330_Visit-Enrollment	Follicular	Follicular	0.253	20	0.74	0.01252018797344267	Negative	Positive	Positive	Hemoglobin detection	Negative	Negative	Negative	CVL	Serum progesterone	Unpublished	0	Eligible	Eligible	Eligible	11730538.27936422	In	IgA	NA	23.483765880063192	NA	IgA	MSD
New wet lab data	633330	Enrollment	Ptid-633330_Visit-Enrollment	Follicular	Follicular	0.253	20	0.74	0.01252018797344267	Negative	Positive	Positive	Hemoglobin detection	Negative	Negative	Negative	CVL	Serum progesterone	Unpublished	0	Eligible	Eligible	Eligible	29552161.13703327	In	IgG	NA	24.816760302149838	NA	IgG	MSD
New wet lab data	633330	Enrollment	Ptid-633330_Visit-Enrollment	Follicular	Follicular	0.253	20	0.74	0.01252018797344267	Negative	Positive	Positive	Hemoglobin detection	Negative	Negative	Negative	CVL	Serum progesterone	Unpublished	0	Eligible	Eligible	Eligible	953676.8209940979	In	IgM	NA	19.863140927522245	NA	IgM	MSD
New wet lab data	633356	Enrollment	Ptid-633356_Visit-Enrollment	Follicular	Follicular	0.101	5	0.542	0.01252018797344267	Negative	Positive	Positive	Hemoglobin detection	Negative	Negative	Negative	CVL	Serum progesterone	Unpublished	0	Eligible	Eligible	Eligible	4979673.969273509	In	IgA	NA	22.24761985814166	NA	IgA	MSD
New wet lab data	633356	Enrollment	Ptid-633356_Visit-Enrollment	Follicular	Follicular	0.101	5	0.542	0.01252018797344267	Negative	Positive	Positive	Hemoglobin detection	Negative	Negative	Negative	CVL	Serum progesterone	Unpublished	0	Eligible	Eligible	Eligible	45181963.71064024	In	IgG	NA	25.429243639104474	NA	IgG	MSD
New wet lab data	633356	Enrollment	Ptid-633356_Visit-Enrollment	Follicular	Follicular	0.101	5	0.542	0.01252018797344267	Negative	Positive	Positive	Hemoglobin detection	Negative	Negative	Negative	CVL	Serum progesterone	Unpublished	0	Eligible	Eligible	Eligible	4383618.524434816	In	IgM	NA	22.063690825457446	NA	IgM	MSD
New wet lab data	633529	Enrollment	Ptid-633529_Visit-Enrollment	Follicular	Follicular	0.074	9	0.257	0.01252018797344267	Negative	Positive	Positive	Hemoglobin detection	Negative	Negative	Negative	CVL	Serum progesterone	Unpublished	0	Eligible	Eligible	Eligible	1912588.9907021602	In	IgA	NA	20.86709544573485	NA	IgA	MSD
New wet lab data	633529	Enrollment	Ptid-633529_Visit-Enrollment	Follicular	Follicular	0.074	9	0.257	0.01252018797344267	Negative	Positive	Positive	Hemoglobin detection	Negative	Negative	Negative	CVL	Serum progesterone	Unpublished	0	Eligible	Eligible	Eligible	5931847.284279318	In	IgG	NA	22.500050025335028	NA	IgG	MSD
New wet lab data	633529	Enrollment	Ptid-633529_Visit-Enrollment	Follicular	Follicular	0.074	9	0.257	0.01252018797344267	Negative	Positive	Positive	Hemoglobin detection	Negative	Negative	Negative	CVL	Serum progesterone	Unpublished	0	Eligible	Eligible	Eligible	39257.71657253736	In	IgM	NA	15.260688640349432	NA	IgM	MSD
New wet lab data	633633	Enrollment	Ptid-633633_Visit-Enrollment	Luteal	Luteal	7.11	23	0.9384999999999999	0.01252018797344267	Negative	Negative	Negative	Hemoglobin detection	Negative	Negative	Negative	CVL	Serum progesterone	Unpublished	0	Eligible	Eligible	Eligible	847098.0438905716	In	IgA	NA	19.692169432481624	NA	IgA	MSD
New wet lab data	633633	Enrollment	Ptid-633633_Visit-Enrollment	Luteal	Luteal	7.11	23	0.9384999999999999	0.01252018797344267	Negative	Negative	Negative	Hemoglobin detection	Negative	Negative	Negative	CVL	Serum progesterone	Unpublished	0	Eligible	Eligible	Eligible	13147212.550652744	In	IgG	NA	23.64825361843412	NA	IgG	MSD
New wet lab data	633633	Enrollment	Ptid-633633_Visit-Enrollment	Luteal	Luteal	7.11	23	0.9384999999999999	0.01252018797344267	Negative	Negative	Negative	Hemoglobin detection	Negative	Negative	Negative	CVL	Serum progesterone	Unpublished	0	Eligible	Eligible	Eligible	7500	Below	IgM	NA	12.872674880270605	NA	IgM	MSD
New wet lab data	633688	Enrollment	Ptid-633688_Visit-Enrollment	Luteal	Luteal	9.75	22	0.5589999999999999	0.01252018797344267	Negative	Positive	Positive	Hemoglobin detection	Negative	Negative	Negative	CVL	Serum progesterone	Unpublished	0	Eligible	Eligible	Eligible	5408284.879694302	In	IgA	NA	22.36673971645047	NA	IgA	MSD
New wet lab data	633688	Enrollment	Ptid-633688_Visit-Enrollment	Luteal	Luteal	9.75	22	0.5589999999999999	0.01252018797344267	Negative	Positive	Positive	Hemoglobin detection	Negative	Negative	Negative	CVL	Serum progesterone	Unpublished	0	Eligible	Eligible	Eligible	11403913.070366483	In	IgG	NA	23.44302561128075	NA	IgG	MSD
New wet lab data	633688	Enrollment	Ptid-633688_Visit-Enrollment	Luteal	Luteal	9.75	22	0.5589999999999999	0.01252018797344267	Negative	Positive	Positive	Hemoglobin detection	Negative	Negative	Negative	CVL	Serum progesterone	Unpublished	0	Eligible	Eligible	Eligible	265636.53856390016	In	IgM	NA	18.0190940788752	NA	IgM	MSD
New wet lab data	633721	Enrollment	Ptid-633721_Visit-Enrollment	Luteal	Luteal	11.17	24	0.3085	0.01252018797344267	Negative	Negative	Negative	Hemoglobin detection	Negative	Negative	Negative	CVL	Serum progesterone	Unpublished	0	Eligible	Eligible	Eligible	2083964.4457013616	In	IgA	NA	20.990899233481915	NA	IgA	MSD
New wet lab data	633721	Enrollment	Ptid-633721_Visit-Enrollment	Luteal	Luteal	11.17	24	0.3085	0.01252018797344267	Negative	Negative	Negative	Hemoglobin detection	Negative	Negative	Negative	CVL	Serum progesterone	Unpublished	0	Eligible	Eligible	Eligible	8657075.900727086	In	IgG	NA	23.045448377660115	NA	IgG	MSD
New wet lab data	633721	Enrollment	Ptid-633721_Visit-Enrollment	Luteal	Luteal	11.17	24	0.3085	0.01252018797344267	Negative	Negative	Negative	Hemoglobin detection	Negative	Negative	Negative	CVL	Serum progesterone	Unpublished	0	Eligible	Eligible	Eligible	196678.93604062783	In	IgM	NA	17.58548293028932	NA	IgM	MSD
New wet lab data	633750	Enrollment	Ptid-633750_Visit-Enrollment	Luteal	Luteal	14.02	12	0.5255	0.01252018797344267	Negative	Positive	Positive	Hemoglobin detection	Negative	Negative	Negative	CVL	Serum progesterone	Unpublished	0	Eligible	Eligible	Eligible	8170631.032401152	In	IgA	NA	22.962016073908043	NA	IgA	MSD
New wet lab data	633750	Enrollment	Ptid-633750_Visit-Enrollment	Luteal	Luteal	14.02	12	0.5255	0.01252018797344267	Negative	Positive	Positive	Hemoglobin detection	Negative	Negative	Negative	CVL	Serum progesterone	Unpublished	0	Eligible	Eligible	Eligible	18379906.866531763	In	IgG	NA	24.13162612052656	NA	IgG	MSD
New wet lab data	633750	Enrollment	Ptid-633750_Visit-Enrollment	Luteal	Luteal	14.02	12	0.5255	0.01252018797344267	Negative	Positive	Positive	Hemoglobin detection	Negative	Negative	Negative	CVL	Serum progesterone	Unpublished	0	Eligible	Eligible	Eligible	572396.7592827657	In	IgM	NA	19.126655978472186	NA	IgM	MSD
New wet lab data	633978	Enrollment	Ptid-633978_Visit-Enrollment	Follicular	Follicular	0.113	21	1.8055	0.01252018797344267	Negative	Positive	Positive	Hemoglobin detection	Negative	Negative	Negative	CVL	Serum progesterone	Unpublished	0	Eligible	Eligible	Eligible	9831555.677408006	In	IgA	NA	23.228988286043208	NA	IgA	MSD
New wet lab data	633978	Enrollment	Ptid-633978_Visit-Enrollment	Follicular	Follicular	0.113	21	1.8055	0.01252018797344267	Negative	Positive	Positive	Hemoglobin detection	Negative	Negative	Negative	CVL	Serum progesterone	Unpublished	0	Eligible	Eligible	Eligible	96835425.08141047	In	IgG	NA	26.52903158609	NA	IgG	MSD
New wet lab data	633978	Enrollment	Ptid-633978_Visit-Enrollment	Follicular	Follicular	0.113	21	1.8055	0.01252018797344267	Negative	Positive	Positive	Hemoglobin detection	Negative	Negative	Negative	CVL	Serum progesterone	Unpublished	0	Eligible	Eligible	Eligible	7759045.197354172	In	IgM	NA	22.88744769934053	NA	IgM	MSD
New wet lab data	633356	Month 06	Ptid-633356_Visit-Month 06	Luteal	Luteal	12.29	22	0.262	0.01252018797344267	Negative	Negative	Negative	Hemoglobin detection	Negative	Negative	Negative	CVL	Serum progesterone	Unpublished	0	Eligible	Eligible	Eligible	2210763.8001078553	In	IgA	NA	21.07611346394182	NA	IgA	MSD
New wet lab data	633356	Month 06	Ptid-633356_Visit-Month 06	Luteal	Luteal	12.29	22	0.262	0.01252018797344267	Negative	Negative	Negative	Hemoglobin detection	Negative	Negative	Negative	CVL	Serum progesterone	Unpublished	0	Eligible	Eligible	Eligible	5495558.3418454975	In	IgG	NA	22.389834633954635	NA	IgG	MSD
New wet lab data	633356	Month 06	Ptid-633356_Visit-Month 06	Luteal	Luteal	12.29	22	0.262	0.01252018797344267	Negative	Negative	Negative	Hemoglobin detection	Negative	Negative	Negative	CVL	Serum progesterone	Unpublished	0	Eligible	Eligible	Eligible	14778.428503565012	In	IgM	NA	13.85120524506514	NA	IgM	MSD
New wet lab data	633444	Month 06	Ptid-633444_Visit-Month 06	Follicular	Follicular	0.104	10	0.34650000000000003	0.01252018797344267	Negative	Positive	Positive	Hemoglobin detection	Negative	Negative	Negative	CVL	Serum progesterone	Unpublished	0	Eligible	Eligible	Eligible	3214234.393062027	In	IgA	NA	21.616043708473487	NA	IgA	MSD
New wet lab data	633444	Month 06	Ptid-633444_Visit-Month 06	Follicular	Follicular	0.104	10	0.34650000000000003	0.01252018797344267	Negative	Positive	Positive	Hemoglobin detection	Negative	Negative	Negative	CVL	Serum progesterone	Unpublished	0	Eligible	Eligible	Eligible	9439243.792514477	In	IgG	NA	23.17023985470696	NA	IgG	MSD
New wet lab data	633444	Month 06	Ptid-633444_Visit-Month 06	Follicular	Follicular	0.104	10	0.34650000000000003	0.01252018797344267	Negative	Positive	Positive	Hemoglobin detection	Negative	Negative	Negative	CVL	Serum progesterone	Unpublished	0	Eligible	Eligible	Eligible	417758.9650619958	In	IgM	NA	18.67231126313429	NA	IgM	MSD
New wet lab data	633372	Month 09	Ptid-633372_Visit-Month 09	Other	Other	1.93	19	0.122	0.01252018797344267	Negative	Negative	Negative	Hemoglobin detection	Positive	Negative	Negative	CVL	Serum progesterone	Unpublished	0	Ineligible - serum progesterone outside of allowed windows	Ineligible - serum progesterone outside of allowed windows	Ineligible - serum progesterone outside of allowed windows	1002865.5151295825	In	IgA	NA	19.935696721969993	NA	IgA	MSD
New wet lab data	633372	Month 09	Ptid-633372_Visit-Month 09	Other	Other	1.93	19	0.122	0.01252018797344267	Negative	Negative	Negative	Hemoglobin detection	Positive	Negative	Negative	CVL	Serum progesterone	Unpublished	0	Ineligible - serum progesterone outside of allowed windows	Ineligible - serum progesterone outside of allowed windows	Ineligible - serum progesterone outside of allowed windows	2211698.139307331	In	IgG	NA	21.076723064009887	NA	IgG	MSD
New wet lab data	633372	Month 09	Ptid-633372_Visit-Month 09	Other	Other	1.93	19	0.122	0.01252018797344267	Negative	Negative	Negative	Hemoglobin detection	Positive	Negative	Negative	CVL	Serum progesterone	Unpublished	0	Ineligible - serum progesterone outside of allowed windows	Ineligible - serum progesterone outside of allowed windows	Ineligible - serum progesterone outside of allowed windows	107484.17310368558	In	IgM	NA	16.713764715034475	NA	IgM	MSD
New wet lab data	633750	Month 09	Ptid-633750_Visit-Month 09	Luteal	Luteal	26.68	21	0.184	0.01252018797344267	Negative	Negative	Negative	Hemoglobin detection	Negative	Negative	Positive	CVL	Serum progesterone	Unpublished	8	Eligible	Eligible	Eligible	2665652.7142525506	In	IgA	NA	21.34605740524185	NA	IgA	MSD
New wet lab data	633750	Month 09	Ptid-633750_Visit-Month 09	Luteal	Luteal	26.68	21	0.184	0.01252018797344267	Negative	Negative	Negative	Hemoglobin detection	Negative	Negative	Positive	CVL	Serum progesterone	Unpublished	8	Eligible	Eligible	Eligible	2194093.730030978	In	IgG	NA	21.06519372722686	NA	IgG	MSD
New wet lab data	633750	Month 09	Ptid-633750_Visit-Month 09	Luteal	Luteal	26.68	21	0.184	0.01252018797344267	Negative	Negative	Negative	Hemoglobin detection	Negative	Negative	Positive	CVL	Serum progesterone	Unpublished	8	Eligible	Eligible	Eligible	266678.6007328066	In	IgM	NA	18.02474253683862	NA	IgM	MSD
New wet lab data	633200	Month 12	Ptid-633200_Visit-Month 12	Luteal	Luteal	7.33	20	0.1555	0.01252018797344267	Negative	Positive	Positive	Hemoglobin detection	Negative	Negative	Negative	CVL	Serum progesterone	Unpublished	0	Eligible	Eligible	Eligible	1986436.107830157	In	IgA	NA	20.921750960334396	NA	IgA	MSD
New wet lab data	633200	Month 12	Ptid-633200_Visit-Month 12	Luteal	Luteal	7.33	20	0.1555	0.01252018797344267	Negative	Positive	Positive	Hemoglobin detection	Negative	Negative	Negative	CVL	Serum progesterone	Unpublished	0	Eligible	Eligible	Eligible	7083477.803477404	In	IgG	NA	22.75602642933859	NA	IgG	MSD
New wet lab data	633200	Month 12	Ptid-633200_Visit-Month 12	Luteal	Luteal	7.33	20	0.1555	0.01252018797344267	Negative	Positive	Positive	Hemoglobin detection	Negative	Negative	Negative	CVL	Serum progesterone	Unpublished	0	Eligible	Eligible	Eligible	57454.999256006835	In	IgM	NA	15.810144809201665	NA	IgM	MSD
New wet lab data	633301	Month 12	Ptid-633301_Visit-Month 12	Luteal	Luteal	4.77	11	0.938	0.01252018797344267	Negative	Negative	Negative	Hemoglobin detection	Negative	Negative	Negative	CVL	Serum progesterone	Unpublished	0	Eligible	Eligible	Eligible	1769550.5803179168	In	IgA	NA	20.754951569251155	NA	IgA	MSD
New wet lab data	633301	Month 12	Ptid-633301_Visit-Month 12	Luteal	Luteal	4.77	11	0.938	0.01252018797344267	Negative	Negative	Negative	Hemoglobin detection	Negative	Negative	Negative	CVL	Serum progesterone	Unpublished	0	Eligible	Eligible	Eligible	3574337.7164104413	In	IgG	NA	21.769244521211302	NA	IgG	MSD
New wet lab data	633301	Month 12	Ptid-633301_Visit-Month 12	Luteal	Luteal	4.77	11	0.938	0.01252018797344267	Negative	Negative	Negative	Hemoglobin detection	Negative	Negative	Negative	CVL	Serum progesterone	Unpublished	0	Eligible	Eligible	Eligible	7500	Below	IgM	NA	12.872674880270605	NA	IgM	MSD
New wet lab data	633330	Month 12	Ptid-633330_Visit-Month 12	Follicular	Follicular	0.237	5	0.259	0.01252018797344267	Negative	Negative	Negative	Hemoglobin detection	Negative	Negative	Negative	CVL	Serum progesterone	Unpublished	0	Eligible	Eligible	Eligible	2018937.9236578634	In	IgA	NA	20.94516512208977	NA	IgA	MSD
New wet lab data	633330	Month 12	Ptid-633330_Visit-Month 12	Follicular	Follicular	0.237	5	0.259	0.01252018797344267	Negative	Negative	Negative	Hemoglobin detection	Negative	Negative	Negative	CVL	Serum progesterone	Unpublished	0	Eligible	Eligible	Eligible	8888407.49604499	In	IgG	NA	23.083493529058256	NA	IgG	MSD
New wet lab data	633330	Month 12	Ptid-633330_Visit-Month 12	Follicular	Follicular	0.237	5	0.259	0.01252018797344267	Negative	Negative	Negative	Hemoglobin detection	Negative	Negative	Negative	CVL	Serum progesterone	Unpublished	0	Eligible	Eligible	Eligible	7500	Below	IgM	NA	12.872674880270605	NA	IgM	MSD
New wet lab data	633688	Month 12	Ptid-633688_Visit-Month 12	Follicular	Follicular	0.087	11	0.28900000000000003	0.01252018797344267	Negative	Positive	Positive	Hemoglobin detection	Negative	Negative	Negative	CVL	Serum progesterone	Unpublished	0	Eligible	Eligible	Eligible	3346267.0474702744	In	IgA	NA	21.67412115298124	NA	IgA	MSD
New wet lab data	633688	Month 12	Ptid-633688_Visit-Month 12	Follicular	Follicular	0.087	11	0.28900000000000003	0.01252018797344267	Negative	Positive	Positive	Hemoglobin detection	Negative	Negative	Negative	CVL	Serum progesterone	Unpublished	0	Eligible	Eligible	Eligible	8343066.954123548	In	IgG	NA	22.992146392578956	NA	IgG	MSD
New wet lab data	633688	Month 12	Ptid-633688_Visit-Month 12	Follicular	Follicular	0.087	11	0.28900000000000003	0.01252018797344267	Negative	Positive	Positive	Hemoglobin detection	Negative	Negative	Negative	CVL	Serum progesterone	Unpublished	0	Eligible	Eligible	Eligible	100379.59159289557	In	IgM	NA	16.61510645587099	NA	IgM	MSD
New wet lab data	633529	Month 12	Ptid-633529_Visit-Month 12	Other	Other	NA	23	0.4355	0.01252018797344267	Negative	Negative	Negative	Hemoglobin detection	Negative	Negative	Negative	CVL	Serum progesterone	Unpublished	0	Ineligible - serum progesterone outside of allowed windows	Ineligible - serum progesterone outside of allowed windows	Ineligible - serum progesterone outside of allowed windows	1230394.3448331358	In	IgA	NA	20.23068934680357	NA	IgA	MSD
New wet lab data	633529	Month 12	Ptid-633529_Visit-Month 12	Other	Other	NA	23	0.4355	0.01252018797344267	Negative	Negative	Negative	Hemoglobin detection	Negative	Negative	Negative	CVL	Serum progesterone	Unpublished	0	Ineligible - serum progesterone outside of allowed windows	Ineligible - serum progesterone outside of allowed windows	Ineligible - serum progesterone outside of allowed windows	5706008.329180418	In	IgG	NA	22.44405042217765	NA	IgG	MSD
New wet lab data	633529	Month 12	Ptid-633529_Visit-Month 12	Other	Other	NA	23	0.4355	0.01252018797344267	Negative	Negative	Negative	Hemoglobin detection	Negative	Negative	Negative	CVL	Serum progesterone	Unpublished	0	Ineligible - serum progesterone outside of allowed windows	Ineligible - serum progesterone outside of allowed windows	Ineligible - serum progesterone outside of allowed windows	7500	Below	IgM	NA	12.872674880270605	NA	IgM	MSD
New wet lab data	633851	Month 12	Ptid-633851_Visit-Month 12	Follicular	Follicular	0.102	5	0.1875	0.01252018797344267	Negative	Positive	Positive	Hemoglobin detection	Negative	Negative	Negative	CVL	Serum progesterone	Unpublished	0	Eligible	Eligible	Eligible	2921484.1172155077	In	IgA	NA	21.47827001534965	NA	IgA	MSD
New wet lab data	633851	Month 12	Ptid-633851_Visit-Month 12	Follicular	Follicular	0.102	5	0.1875	0.01252018797344267	Negative	Positive	Positive	Hemoglobin detection	Negative	Negative	Negative	CVL	Serum progesterone	Unpublished	0	Eligible	Eligible	Eligible	10340536.198372152	In	IgG	NA	23.301807661341726	NA	IgG	MSD
New wet lab data	633851	Month 12	Ptid-633851_Visit-Month 12	Follicular	Follicular	0.102	5	0.1875	0.01252018797344267	Negative	Positive	Positive	Hemoglobin detection	Negative	Negative	Negative	CVL	Serum progesterone	Unpublished	0	Eligible	Eligible	Eligible	318283.42204787105	In	IgM	NA	18.279952489870663	NA	IgM	MSD
New wet lab data	633620	Month 15	Ptid-633620_Visit-Month 15	Follicular	Follicular	0.306	5	1.3820000000000001	0.01252018797344267	Negative	Positive	Positive	Hemoglobin detection	Negative	Negative	Negative	CVL	Serum progesterone	Unpublished	0	Eligible	Eligible	Eligible	12461118.479487104	In	IgA	NA	23.570930231160105	NA	IgA	MSD
New wet lab data	633620	Month 15	Ptid-633620_Visit-Month 15	Follicular	Follicular	0.306	5	1.3820000000000001	0.01252018797344267	Negative	Positive	Positive	Hemoglobin detection	Negative	Negative	Negative	CVL	Serum progesterone	Unpublished	0	Eligible	Eligible	Eligible	97785477.0615541	In	IgG	NA	26.543116878600813	NA	IgG	MSD
New wet lab data	633620	Month 15	Ptid-633620_Visit-Month 15	Follicular	Follicular	0.306	5	1.3820000000000001	0.01252018797344267	Negative	Positive	Positive	Hemoglobin detection	Negative	Negative	Negative	CVL	Serum progesterone	Unpublished	0	Eligible	Eligible	Eligible	8459290.747944057	In	IgM	NA	23.01210527790366	NA	IgM	MSD
New wet lab data	633372	Month 21	Ptid-633372_Visit-Month 21	Follicular	Follicular	0.437	6	0.178	0.01252018797344267	Negative	Positive	Positive	Hemoglobin detection	Positive	Negative	Positive	CVL	Serum progesterone	Unpublished	8	Eligible	Eligible	Eligible	1816731.6206100108	In	IgA	NA	20.792913880358675	NA	IgA	MSD
New wet lab data	633372	Month 21	Ptid-633372_Visit-Month 21	Follicular	Follicular	0.437	6	0.178	0.01252018797344267	Negative	Positive	Positive	Hemoglobin detection	Positive	Negative	Positive	CVL	Serum progesterone	Unpublished	8	Eligible	Eligible	Eligible	5508489.966160117	In	IgG	NA	22.39322545855581	NA	IgG	MSD
New wet lab data	633372	Month 21	Ptid-633372_Visit-Month 21	Follicular	Follicular	0.437	6	0.178	0.01252018797344267	Negative	Positive	Positive	Hemoglobin detection	Positive	Negative	Positive	CVL	Serum progesterone	Unpublished	8	Eligible	Eligible	Eligible	982895.6982859015	In	IgM	NA	19.906678804991078	NA	IgM	MSD
New wet lab data	633301	Month 24	Ptid-633301_Visit-Month 24	Luteal	Luteal	24.19	21	0.7945	0.01252018797344267	Negative	Positive	Positive	Hemoglobin detection	Negative	Negative	Negative	CVL	Serum progesterone	Unpublished	0	Eligible	Eligible	Eligible	17599065.811985835	In	IgA	NA	24.068995514427233	NA	IgA	MSD
New wet lab data	633301	Month 24	Ptid-633301_Visit-Month 24	Luteal	Luteal	24.19	21	0.7945	0.01252018797344267	Negative	Positive	Positive	Hemoglobin detection	Negative	Negative	Negative	CVL	Serum progesterone	Unpublished	0	Eligible	Eligible	Eligible	46162540.96911636	In	IgG	NA	25.460219302030506	NA	IgG	MSD
New wet lab data	633301	Month 24	Ptid-633301_Visit-Month 24	Luteal	Luteal	24.19	21	0.7945	0.01252018797344267	Negative	Positive	Positive	Hemoglobin detection	Negative	Negative	Negative	CVL	Serum progesterone	Unpublished	0	Eligible	Eligible	Eligible	7332212.392764909	In	IgM	NA	22.805817146466374	NA	IgM	MSD
New wet lab data	633633	Month 24	Ptid-633633_Visit-Month 24	Follicular	Follicular	0.5	9	0.1745	0.01252018797344267	Negative	Negative	Negative	Hemoglobin detection	Negative	Negative	Negative	CVL	Serum progesterone	Unpublished	0	Eligible	Eligible	Eligible	1079814.5550211798	In	IgA	NA	20.04235213770977	NA	IgA	MSD
New wet lab data	633633	Month 24	Ptid-633633_Visit-Month 24	Follicular	Follicular	0.5	9	0.1745	0.01252018797344267	Negative	Negative	Negative	Hemoglobin detection	Negative	Negative	Negative	CVL	Serum progesterone	Unpublished	0	Eligible	Eligible	Eligible	3195770.0952103087	In	IgG	NA	21.607732193350277	NA	IgG	MSD
New wet lab data	633633	Month 24	Ptid-633633_Visit-Month 24	Follicular	Follicular	0.5	9	0.1745	0.01252018797344267	Negative	Negative	Negative	Hemoglobin detection	Negative	Negative	Negative	CVL	Serum progesterone	Unpublished	0	Eligible	Eligible	Eligible	7500	Below	IgM	NA	12.872674880270605	NA	IgM	MSD
New wet lab data	633620	Month 24	Ptid-633620_Visit-Month 24	Other	Other	1.47	24	1.3605	0.01252018797344267	Negative	Positive	Positive	Hemoglobin detection	Negative	Negative	Negative	CVL	Serum progesterone	Unpublished	0	Ineligible - serum progesterone outside of allowed windows	Ineligible - serum progesterone outside of allowed windows	Ineligible - serum progesterone outside of allowed windows	34270796.68244269	In	IgA	NA	25.030476394336777	NA	IgA	MSD
New wet lab data	633620	Month 24	Ptid-633620_Visit-Month 24	Other	Other	1.47	24	1.3605	0.01252018797344267	Negative	Positive	Positive	Hemoglobin detection	Negative	Negative	Negative	CVL	Serum progesterone	Unpublished	0	Ineligible - serum progesterone outside of allowed windows	Ineligible - serum progesterone outside of allowed windows	Ineligible - serum progesterone outside of allowed windows	131547437.28375664	In	IgG	NA	26.971007902288914	NA	IgG	MSD
New wet lab data	633620	Month 24	Ptid-633620_Visit-Month 24	Other	Other	1.47	24	1.3605	0.01252018797344267	Negative	Positive	Positive	Hemoglobin detection	Negative	Negative	Negative	CVL	Serum progesterone	Unpublished	0	Ineligible - serum progesterone outside of allowed windows	Ineligible - serum progesterone outside of allowed windows	Ineligible - serum progesterone outside of allowed windows	10795681.380402543	In	IgM	NA	23.36395096760945	NA	IgM	MSD
New wet lab data	633428	Month 24	Ptid-633428_Visit-Month 24	Luteal	Luteal	8.39	11	0.5605	0.01252018797344267	Negative	Negative	Negative	Hemoglobin detection	Negative	Negative	Negative	CVL	Serum progesterone	Unpublished	0	Eligible	Eligible	Eligible	462801.5115530928	In	IgA	NA	18.82003405086707	NA	IgA	MSD
New wet lab data	633428	Month 24	Ptid-633428_Visit-Month 24	Luteal	Luteal	8.39	11	0.5605	0.01252018797344267	Negative	Negative	Negative	Hemoglobin detection	Negative	Negative	Negative	CVL	Serum progesterone	Unpublished	0	Eligible	Eligible	Eligible	5792320.837179357	In	IgG	NA	22.465710084968382	NA	IgG	MSD
New wet lab data	633428	Month 24	Ptid-633428_Visit-Month 24	Luteal	Luteal	8.39	11	0.5605	0.01252018797344267	Negative	Negative	Negative	Hemoglobin detection	Negative	Negative	Negative	CVL	Serum progesterone	Unpublished	0	Eligible	Eligible	Eligible	7500	Below	IgM	NA	12.872674880270605	NA	IgM	MSD
New wet lab data	633343	Month 24	Ptid-633343_Visit-Month 24	Luteal	Luteal	17.89	19	0.353	0.01252018797344267	Negative	Negative	Negative	Hemoglobin detection	Negative	Negative	Negative	CVL	Serum progesterone	Unpublished	0	Eligible	Eligible	Eligible	1160580.6646477452	In	IgA	NA	20.146415368131475	NA	IgA	MSD
New wet lab data	633343	Month 24	Ptid-633343_Visit-Month 24	Luteal	Luteal	17.89	19	0.353	0.01252018797344267	Negative	Negative	Negative	Hemoglobin detection	Negative	Negative	Negative	CVL	Serum progesterone	Unpublished	0	Eligible	Eligible	Eligible	2655938.234009996	In	IgG	NA	21.34079016536006	NA	IgG	MSD
New wet lab data	633343	Month 24	Ptid-633343_Visit-Month 24	Luteal	Luteal	17.89	19	0.353	0.01252018797344267	Negative	Negative	Negative	Hemoglobin detection	Negative	Negative	Negative	CVL	Serum progesterone	Unpublished	0	Eligible	Eligible	Eligible	7500	Below	IgM	NA	12.872674880270605	NA	IgM	MSD
New wet lab data	633561	Month 24	Ptid-633561_Visit-Month 24	Follicular	Follicular	0.367	10	0.302	0.01252018797344267	Negative	Positive	Positive	Hemoglobin detection	Negative	Negative	Negative	CVL	Serum progesterone	Unpublished	0	Eligible	Eligible	Eligible	2006542.7380456151	In	IgA	NA	20.936280454228438	NA	IgA	MSD
New wet lab data	633561	Month 24	Ptid-633561_Visit-Month 24	Follicular	Follicular	0.367	10	0.302	0.01252018797344267	Negative	Positive	Positive	Hemoglobin detection	Negative	Negative	Negative	CVL	Serum progesterone	Unpublished	0	Eligible	Eligible	Eligible	10916992.586376427	In	IgG	NA	23.38007214150506	NA	IgG	MSD
New wet lab data	633561	Month 24	Ptid-633561_Visit-Month 24	Follicular	Follicular	0.367	10	0.302	0.01252018797344267	Negative	Positive	Positive	Hemoglobin detection	Negative	Negative	Negative	CVL	Serum progesterone	Unpublished	0	Eligible	Eligible	Eligible	238508.20349391992	In	IgM	NA	17.86367936304269	NA	IgM	MSD
New wet lab data	633431	Month 27	Ptid-633431_Visit-Month 27	Follicular	Follicular	0.389	11	0.0775	0.01252018797344267	Negative	Negative	Negative	Hemoglobin detection	Negative	Negative	Positive	CVL	Serum progesterone	Unpublished	8	Eligible	Eligible	Eligible	1419608.303375368	In	IgA	NA	20.43706148727145	NA	IgA	MSD
New wet lab data	633431	Month 27	Ptid-633431_Visit-Month 27	Follicular	Follicular	0.389	11	0.0775	0.01252018797344267	Negative	Negative	Negative	Hemoglobin detection	Negative	Negative	Positive	CVL	Serum progesterone	Unpublished	8	Eligible	Eligible	Eligible	2043802.6693929946	In	IgG	NA	20.962824479087423	NA	IgG	MSD
New wet lab data	633431	Month 27	Ptid-633431_Visit-Month 27	Follicular	Follicular	0.389	11	0.0775	0.01252018797344267	Negative	Negative	Negative	Hemoglobin detection	Negative	Negative	Positive	CVL	Serum progesterone	Unpublished	8	Eligible	Eligible	Eligible	195805.79876540447	In	IgM	NA	17.579063965252853	NA	IgM	MSD
New wet lab data	633343	Month 27	Ptid-633343_Visit-Month 27	Follicular	Follicular	0.419	9	0.6295	0.01252018797344267	Negative	Positive	Positive	Hemoglobin detection	Negative	Negative	Negative	CVL	Serum progesterone	Unpublished	0	Eligible	Eligible	Eligible	3289008.292342266	In	IgA	NA	21.64922121486629	NA	IgA	MSD
New wet lab data	633343	Month 27	Ptid-633343_Visit-Month 27	Follicular	Follicular	0.419	9	0.6295	0.01252018797344267	Negative	Positive	Positive	Hemoglobin detection	Negative	Negative	Negative	CVL	Serum progesterone	Unpublished	0	Eligible	Eligible	Eligible	19038649.496244423	In	IgG	NA	24.182427809129834	NA	IgG	MSD
New wet lab data	633343	Month 27	Ptid-633343_Visit-Month 27	Follicular	Follicular	0.419	9	0.6295	0.01252018797344267	Negative	Positive	Positive	Hemoglobin detection	Negative	Negative	Negative	CVL	Serum progesterone	Unpublished	0	Eligible	Eligible	Eligible	118609.0940359706	In	IgM	NA	16.855855103356276	NA	IgM	MSD
New wet lab data	633949	Month 24	Ptid-633949_Visit-Month 24	Follicular	Follicular	0.402	8	0.16	0.01252018797344267	Negative	Negative	Negative	Hemoglobin detection	Negative	Negative	Negative	CVL	Serum progesterone	Unpublished	0	Eligible	Eligible	Eligible	1650319.566309924	In	IgA	NA	20.654313982940916	NA	IgA	MSD
New wet lab data	633949	Month 24	Ptid-633949_Visit-Month 24	Follicular	Follicular	0.402	8	0.16	0.01252018797344267	Negative	Negative	Negative	Hemoglobin detection	Negative	Negative	Negative	CVL	Serum progesterone	Unpublished	0	Eligible	Eligible	Eligible	3466306.3284344543	In	IgG	NA	21.724967724971982	NA	IgG	MSD
New wet lab data	633949	Month 24	Ptid-633949_Visit-Month 24	Follicular	Follicular	0.402	8	0.16	0.01252018797344267	Negative	Negative	Negative	Hemoglobin detection	Negative	Negative	Negative	CVL	Serum progesterone	Unpublished	0	Eligible	Eligible	Eligible	7500	Below	IgM	NA	12.872674880270605	NA	IgM	MSD
New wet lab data	633978	Month 12	Ptid-633978_Visit-Month 12	Follicular	Follicular	0.528	12	0.238	0.01252018797344267	Negative	Negative	Negative	Hemoglobin detection	Negative	Negative	Negative	CVL	Serum progesterone	Unpublished	0	Eligible	Eligible	Eligible	1266682.1688350933	In	IgA	NA	20.27262314355239	NA	IgA	MSD
New wet lab data	633978	Month 12	Ptid-633978_Visit-Month 12	Follicular	Follicular	0.528	12	0.238	0.01252018797344267	Negative	Negative	Negative	Hemoglobin detection	Negative	Negative	Negative	CVL	Serum progesterone	Unpublished	0	Eligible	Eligible	Eligible	2338461.955561972	In	IgG	NA	21.15712852706604	NA	IgG	MSD
New wet lab data	633978	Month 12	Ptid-633978_Visit-Month 12	Follicular	Follicular	0.528	12	0.238	0.01252018797344267	Negative	Negative	Negative	Hemoglobin detection	Negative	Negative	Negative	CVL	Serum progesterone	Unpublished	0	Eligible	Eligible	Eligible	7500	Below	IgM	NA	12.872674880270605	NA	IgM	MSD
New wet lab data	633444	Month 36	Ptid-633444_Visit-Month 36	Luteal	Luteal	17.23	22	0.421	0.01252018797344267	Negative	Negative	Negative	Hemoglobin detection	Negative	Negative	Negative	CVL	Serum progesterone	Unpublished	0	Eligible	Eligible	Eligible	3323720.1806436693	In	IgA	NA	21.664367498065868	NA	IgA	MSD
New wet lab data	633444	Month 36	Ptid-633444_Visit-Month 36	Luteal	Luteal	17.23	22	0.421	0.01252018797344267	Negative	Negative	Negative	Hemoglobin detection	Negative	Negative	Negative	CVL	Serum progesterone	Unpublished	0	Eligible	Eligible	Eligible	11521916.6030286	In	IgG	NA	23.457877384784737	NA	IgG	MSD
New wet lab data	633444	Month 36	Ptid-633444_Visit-Month 36	Luteal	Luteal	17.23	22	0.421	0.01252018797344267	Negative	Negative	Negative	Hemoglobin detection	Negative	Negative	Negative	CVL	Serum progesterone	Unpublished	0	Eligible	Eligible	Eligible	192506.08864231728	In	IgM	NA	17.55454455097247	NA	IgM	MSD
New wet lab data	633587	Month 36	Ptid-633587_Visit-Month 36	Luteal	Luteal	8.99	20	0.474	0.01252018797344267	Negative	Positive	Positive	Hemoglobin detection	Negative	Negative	Negative	CVL	Serum progesterone	Unpublished	1	Eligible	Eligible	Eligible	2506621.276159585	In	IgA	NA	21.257312606070144	NA	IgA	MSD
New wet lab data	633587	Month 36	Ptid-633587_Visit-Month 36	Luteal	Luteal	8.99	20	0.474	0.01252018797344267	Negative	Positive	Positive	Hemoglobin detection	Negative	Negative	Negative	CVL	Serum progesterone	Unpublished	1	Eligible	Eligible	Eligible	21986869.700535037	In	IgG	NA	24.390138884640045	NA	IgG	MSD
New wet lab data	633587	Month 36	Ptid-633587_Visit-Month 36	Luteal	Luteal	8.99	20	0.474	0.01252018797344267	Negative	Positive	Positive	Hemoglobin detection	Negative	Negative	Negative	CVL	Serum progesterone	Unpublished	1	Eligible	Eligible	Eligible	275116.41184061614	In	IgM	NA	18.069682679430194	NA	IgM	MSD
New wet lab data	633721	Month 36	Ptid-633721_Visit-Month 36	Follicular	Follicular	0.184	11	0.1945	0.01252018797344267	Negative	Positive	Positive	Hemoglobin detection	Negative	Negative	Negative	CVL	Serum progesterone	Unpublished	0	Eligible	Eligible	Eligible	6190338.8804891305	In	IgA	NA	22.561586959025234	NA	IgA	MSD
New wet lab data	633721	Month 36	Ptid-633721_Visit-Month 36	Follicular	Follicular	0.184	11	0.1945	0.01252018797344267	Negative	Positive	Positive	Hemoglobin detection	Negative	Negative	Negative	CVL	Serum progesterone	Unpublished	0	Eligible	Eligible	Eligible	10147216.963985316	In	IgG	NA	23.27458076375938	NA	IgG	MSD
New wet lab data	633721	Month 36	Ptid-633721_Visit-Month 36	Follicular	Follicular	0.184	11	0.1945	0.01252018797344267	Negative	Positive	Positive	Hemoglobin detection	Negative	Negative	Negative	CVL	Serum progesterone	Unpublished	0	Eligible	Eligible	Eligible	853705.3748414945	In	IgM	NA	19.703378736797074	NA	IgM	MSD
New wet lab data	633561	Month 39	Ptid-633561_Visit-Month 39	Follicular	Follicular	0.297	21	0.22799999999999998	0.01252018797344267	Negative	Negative	Negative	Hemoglobin detection	Negative	Negative	Positive	CVL	Serum progesterone	Unpublished	9	Eligible	Eligible	Eligible	3737816.0897649843	In	IgA	NA	21.833764155819956	NA	IgA	MSD
New wet lab data	633561	Month 39	Ptid-633561_Visit-Month 39	Follicular	Follicular	0.297	21	0.22799999999999998	0.01252018797344267	Negative	Negative	Negative	Hemoglobin detection	Negative	Negative	Positive	CVL	Serum progesterone	Unpublished	9	Eligible	Eligible	Eligible	3663371.036356077	In	IgG	NA	21.80474039791693	NA	IgG	MSD
New wet lab data	633561	Month 39	Ptid-633561_Visit-Month 39	Follicular	Follicular	0.297	21	0.22799999999999998	0.01252018797344267	Negative	Negative	Negative	Hemoglobin detection	Negative	Negative	Positive	CVL	Serum progesterone	Unpublished	9	Eligible	Eligible	Eligible	727603.5109494023	In	IgM	NA	19.47279297896699	NA	IgM	MSD
New wet lab data	633949	Month 36	Ptid-633949_Visit-Month 36	Luteal	Luteal	3.15	20	0.2485	0.01252018797344267	Negative	Negative	Negative	Hemoglobin detection	Negative	Negative	Negative	CVL	Serum progesterone	Unpublished	0	Eligible	Eligible	Eligible	3985969.129957271	In	IgA	NA	21.92649910633757	NA	IgA	MSD
New wet lab data	633949	Month 36	Ptid-633949_Visit-Month 36	Luteal	Luteal	3.15	20	0.2485	0.01252018797344267	Negative	Negative	Negative	Hemoglobin detection	Negative	Negative	Negative	CVL	Serum progesterone	Unpublished	0	Eligible	Eligible	Eligible	10323069.905518577	In	IgG	NA	23.299368731761174	NA	IgG	MSD
New wet lab data	633949	Month 36	Ptid-633949_Visit-Month 36	Luteal	Luteal	3.15	20	0.2485	0.01252018797344267	Negative	Negative	Negative	Hemoglobin detection	Negative	Negative	Negative	CVL	Serum progesterone	Unpublished	0	Eligible	Eligible	Eligible	196854.16723132104	In	IgM	NA	17.5867677278549	NA	IgM	MSD
New wet lab data	633431	Month 45	Ptid-633431_Visit-Month 45	Other	Other	1.11	23	2.2385	0.01252018797344267	Negative	Positive	Positive	Hemoglobin detection	Negative	Negative	Positive	CVL	Serum progesterone	Unpublished	10	Ineligible - serum progesterone outside of allowed windows	Ineligible - serum progesterone outside of allowed windows	Ineligible - serum progesterone outside of allowed windows	121975936.8777647	In	IgA	NA	26.86202132351647	NA	IgA	MSD
New wet lab data	633431	Month 45	Ptid-633431_Visit-Month 45	Other	Other	1.11	23	2.2385	0.01252018797344267	Negative	Positive	Positive	Hemoglobin detection	Negative	Negative	Positive	CVL	Serum progesterone	Unpublished	10	Ineligible - serum progesterone outside of allowed windows	Ineligible - serum progesterone outside of allowed windows	Ineligible - serum progesterone outside of allowed windows	354752636.3733897	In	IgG	NA	28.402238164931397	NA	IgG	MSD
New wet lab data	633431	Month 45	Ptid-633431_Visit-Month 45	Other	Other	1.11	23	2.2385	0.01252018797344267	Negative	Positive	Positive	Hemoglobin detection	Negative	Negative	Positive	CVL	Serum progesterone	Unpublished	10	Ineligible - serum progesterone outside of allowed windows	Ineligible - serum progesterone outside of allowed windows	Ineligible - serum progesterone outside of allowed windows	33870042.41015507	In	IgM	NA	25.013506457506026	NA	IgM	MSD
New wet lab data	633428	Month 48	Ptid-633428_Visit-Month 48	Luteal	Luteal	18.04	23	0.5165	NA	NA	Negative	Negative	Hemoglobin detection	Negative	Negative	Negative	CVL	Serum progesterone	Unpublished	0	Eligible	Eligible	Ineligible - missing co-variate information	508283.21040600096	In	IgA	NA	18.955273050955903	NA	IgA	MSD
New wet lab data	633428	Month 48	Ptid-633428_Visit-Month 48	Luteal	Luteal	18.04	23	0.5165	NA	NA	Negative	Negative	Hemoglobin detection	Negative	Negative	Negative	CVL	Serum progesterone	Unpublished	0	Eligible	Eligible	Ineligible - missing co-variate information	5192105.580486206	In	IgG	NA	22.307888289890645	NA	IgG	MSD
New wet lab data	633428	Month 48	Ptid-633428_Visit-Month 48	Luteal	Luteal	18.04	23	0.5165	NA	NA	Negative	Negative	Hemoglobin detection	Negative	Negative	Negative	CVL	Serum progesterone	Unpublished	0	Eligible	Eligible	Ineligible - missing co-variate information	7500	Below	IgM	NA	12.872674880270605	NA	IgM	MSD
New wet lab data	633587	Month 48	Ptid-633587_Visit-Month 48	Follicular	Follicular	0.56	12	0.227	NA	NA	Positive	Positive	Hemoglobin detection	Negative	Negative	Negative	CVL	Serum progesterone	Unpublished	0	Eligible	Eligible	Ineligible - missing co-variate information	2366285.5842643697	In	IgA	NA	21.174192770701957	NA	IgA	MSD
New wet lab data	633587	Month 48	Ptid-633587_Visit-Month 48	Follicular	Follicular	0.56	12	0.227	NA	NA	Positive	Positive	Hemoglobin detection	Negative	Negative	Negative	CVL	Serum progesterone	Unpublished	0	Eligible	Eligible	Ineligible - missing co-variate information	14214874.495384926	In	IgG	NA	23.760898025577657	NA	IgG	MSD
New wet lab data	633587	Month 48	Ptid-633587_Visit-Month 48	Follicular	Follicular	0.56	12	0.227	NA	NA	Positive	Positive	Hemoglobin detection	Negative	Negative	Negative	CVL	Serum progesterone	Unpublished	0	Eligible	Eligible	Ineligible - missing co-variate information	496725.6834583046	In	IgM	NA	18.922089818433584	NA	IgM	MSD
New wet lab data	633851	Month 48	Ptid-633851_Visit-Month 48	Follicular	Follicular	0.09	19	1.1785	0.01252018797344267	Negative	Positive	Positive	Hemoglobin detection	Negative	Negative	Negative	CVL	Serum progesterone	Unpublished	0	Eligible	Eligible	Eligible	63401327.85354508	In	IgA	NA	25.91800972015451	NA	IgA	MSD
New wet lab data	633851	Month 48	Ptid-633851_Visit-Month 48	Follicular	Follicular	0.09	19	1.1785	0.01252018797344267	Negative	Positive	Positive	Hemoglobin detection	Negative	Negative	Negative	CVL	Serum progesterone	Unpublished	0	Eligible	Eligible	Eligible	14826098.097547159	In	IgG	NA	23.821635626400454	NA	IgG	MSD
New wet lab data	633851	Month 48	Ptid-633851_Visit-Month 48	Follicular	Follicular	0.09	19	1.1785	0.01252018797344267	Negative	Positive	Positive	Hemoglobin detection	Negative	Negative	Negative	CVL	Serum progesterone	Unpublished	0	Eligible	Eligible	Eligible	9372937.550004056	In	IgM	NA	23.16006983968941	NA	IgM	MSD
New wet lab data	630167	Month 06	Ptid-630167_Visit-Month 06	Luteal	Luteal	19.5	19	0.375	0.09658280793058137	Negative	Positive	Positive	Hemoglobin detection	Negative	Negative	Positive	CVL	Serum progesterone	Unpublished	8	Eligible	Eligible	Eligible	129.77897262342708	In	Eotaxin	NA	7.019912840065802	6356	CCL11	MSD
New wet lab data	630167	Month 06	Ptid-630167_Visit-Month 06	Luteal	Luteal	19.5	19	0.375	0.09658280793058137	Negative	Positive	Positive	Hemoglobin detection	Negative	Negative	Positive	CVL	Serum progesterone	Unpublished	8	Eligible	Eligible	Eligible	2.4332030571492522	In	IL-15	NA	1.2828567219689855	3600	IL15	MSD
New wet lab data	630167	Month 06	Ptid-630167_Visit-Month 06	Luteal	Luteal	19.5	19	0.375	0.09658280793058137	Negative	Positive	Positive	Hemoglobin detection	Negative	Negative	Positive	CVL	Serum progesterone	Unpublished	8	Eligible	Eligible	Eligible	80.93554869567136	In	IL-16	NA	6.338701600538228	3603	IL16	MSD
New wet lab data	630167	Month 06	Ptid-630167_Visit-Month 06	Luteal	Luteal	19.5	19	0.375	0.09658280793058137	Negative	Positive	Positive	Hemoglobin detection	Negative	Negative	Positive	CVL	Serum progesterone	Unpublished	8	Eligible	Eligible	Eligible	8156.957075290262	In	IL-1a	NA	12.993815344809075	3552	IL1A	MSD
New wet lab data	630167	Month 06	Ptid-630167_Visit-Month 06	Luteal	Luteal	19.5	19	0.375	0.09658280793058137	Negative	Positive	Positive	Hemoglobin detection	Negative	Negative	Positive	CVL	Serum progesterone	Unpublished	8	Eligible	Eligible	Eligible	239.826053154041	In	MCP-1	NA	7.90584458211514	6347	CCL2	MSD
New wet lab data	630167	Month 06	Ptid-630167_Visit-Month 06	Luteal	Luteal	19.5	19	0.375	0.09658280793058137	Negative	Positive	Positive	Hemoglobin detection	Negative	Negative	Positive	CVL	Serum progesterone	Unpublished	8	Eligible	Eligible	Eligible	266.79664951378174	In	MMP-1	NA	8.059596738755232	4312	MMP1	MSD
New wet lab data	630167	Month 06	Ptid-630167_Visit-Month 06	Luteal	Luteal	19.5	19	0.375	0.09658280793058137	Negative	Positive	Positive	Hemoglobin detection	Negative	Negative	Positive	CVL	Serum progesterone	Unpublished	8	Eligible	Eligible	Eligible	1136.7329744773253	In	MMP-7	NA	10.150677680808691	4316	MMP7	MSD
New wet lab data	630167	Month 06	Ptid-630167_Visit-Month 06	Luteal	Luteal	19.5	19	0.375	0.09658280793058137	Negative	Positive	Positive	Hemoglobin detection	Negative	Negative	Positive	CVL	Serum progesterone	Unpublished	8	Eligible	Eligible	Eligible	12.233976099531063	In	sCD40L	NA	3.6128214576089586	959	CD40LG	MSD
New wet lab data	630167	Month 09	Ptid-630167_Visit-Month 09	Follicular	Follicular	0.308	11	0.371	0.22502749849408218	Negative	Positive	Positive	Hemoglobin detection	Negative	Negative	Positive	CVL	Serum progesterone	Unpublished	9	Eligible	Eligible	Eligible	102.8830225513131	In	Eotaxin	NA	6.684861122426233	6356	CCL11	MSD
New wet lab data	630167	Month 09	Ptid-630167_Visit-Month 09	Follicular	Follicular	0.308	11	0.371	0.22502749849408218	Negative	Positive	Positive	Hemoglobin detection	Negative	Negative	Positive	CVL	Serum progesterone	Unpublished	9	Eligible	Eligible	Eligible	2.4169363656223095	In	IL-15	NA	1.2731794895661936	3600	IL15	MSD
New wet lab data	630167	Month 09	Ptid-630167_Visit-Month 09	Follicular	Follicular	0.308	11	0.371	0.22502749849408218	Negative	Positive	Positive	Hemoglobin detection	Negative	Negative	Positive	CVL	Serum progesterone	Unpublished	9	Eligible	Eligible	Eligible	197.3719370731813	In	IL-16	NA	7.624773067494846	3603	IL16	MSD
New wet lab data	630167	Month 09	Ptid-630167_Visit-Month 09	Follicular	Follicular	0.308	11	0.371	0.22502749849408218	Negative	Positive	Positive	Hemoglobin detection	Negative	Negative	Positive	CVL	Serum progesterone	Unpublished	9	Eligible	Eligible	Eligible	7029.522692010738	In	IL-1a	NA	12.779211017594744	3552	IL1A	MSD
New wet lab data	630167	Month 09	Ptid-630167_Visit-Month 09	Follicular	Follicular	0.308	11	0.371	0.22502749849408218	Negative	Positive	Positive	Hemoglobin detection	Negative	Negative	Positive	CVL	Serum progesterone	Unpublished	9	Eligible	Eligible	Eligible	420.00344986860046	In	MCP-1	NA	8.714257367875362	6347	CCL2	MSD
New wet lab data	630167	Month 09	Ptid-630167_Visit-Month 09	Follicular	Follicular	0.308	11	0.371	0.22502749849408218	Negative	Positive	Positive	Hemoglobin detection	Negative	Negative	Positive	CVL	Serum progesterone	Unpublished	9	Eligible	Eligible	Eligible	209.09993150470387	In	MMP-1	NA	7.708048779115702	4312	MMP1	MSD
New wet lab data	630167	Month 09	Ptid-630167_Visit-Month 09	Follicular	Follicular	0.308	11	0.371	0.22502749849408218	Negative	Positive	Positive	Hemoglobin detection	Negative	Negative	Positive	CVL	Serum progesterone	Unpublished	9	Eligible	Eligible	Eligible	2814.6622903480493	In	MMP-7	NA	11.458746119483623	4316	MMP7	MSD
New wet lab data	630167	Month 09	Ptid-630167_Visit-Month 09	Follicular	Follicular	0.308	11	0.371	0.22502749849408218	Negative	Positive	Positive	Hemoglobin detection	Negative	Negative	Positive	CVL	Serum progesterone	Unpublished	9	Eligible	Eligible	Eligible	21.024016321755884	In	sCD40L	NA	4.393966395680559	959	CD40LG	MSD
New wet lab data	630141	Month 12	Ptid-630141_Visit-Month 12	Follicular	Follicular	0.025	6	0.177	0.11971817200012813	Negative	Positive	Positive	Hemoglobin detection	Negative	Negative	Negative	CVL	Serum progesterone	Unpublished	0	Eligible	Eligible	Eligible	65.6469370977457	In	Eotaxin	NA	6.036655795465134	6356	CCL11	MSD
New wet lab data	630141	Month 12	Ptid-630141_Visit-Month 12	Follicular	Follicular	0.025	6	0.177	0.11971817200012813	Negative	Positive	Positive	Hemoglobin detection	Negative	Negative	Negative	CVL	Serum progesterone	Unpublished	0	Eligible	Eligible	Eligible	0.41	Below	IL-15	NA	-1.286304185156641	3600	IL15	MSD
New wet lab data	630141	Month 12	Ptid-630141_Visit-Month 12	Follicular	Follicular	0.025	6	0.177	0.11971817200012813	Negative	Positive	Positive	Hemoglobin detection	Negative	Negative	Negative	CVL	Serum progesterone	Unpublished	0	Eligible	Eligible	Eligible	3.3	Below	IL-16	NA	1.722466024471091	3603	IL16	MSD
New wet lab data	630141	Month 12	Ptid-630141_Visit-Month 12	Follicular	Follicular	0.025	6	0.177	0.11971817200012813	Negative	Positive	Positive	Hemoglobin detection	Negative	Negative	Negative	CVL	Serum progesterone	Unpublished	0	Eligible	Eligible	Eligible	157.034478162964	In	IL-1a	NA	7.294937538788188	3552	IL1A	MSD
New wet lab data	630141	Month 12	Ptid-630141_Visit-Month 12	Follicular	Follicular	0.025	6	0.177	0.11971817200012813	Negative	Positive	Positive	Hemoglobin detection	Negative	Negative	Negative	CVL	Serum progesterone	Unpublished	0	Eligible	Eligible	Eligible	656.88816696524	In	MCP-1	NA	9.359503967175055	6347	CCL2	MSD
New wet lab data	630141	Month 12	Ptid-630141_Visit-Month 12	Follicular	Follicular	0.025	6	0.177	0.11971817200012813	Negative	Positive	Positive	Hemoglobin detection	Negative	Negative	Negative	CVL	Serum progesterone	Unpublished	0	Eligible	Eligible	Eligible	0.95	Below	MMP-1	NA	-0.07400058144377693	4312	MMP1	MSD
New wet lab data	630141	Month 12	Ptid-630141_Visit-Month 12	Follicular	Follicular	0.025	6	0.177	0.11971817200012813	Negative	Positive	Positive	Hemoglobin detection	Negative	Negative	Negative	CVL	Serum progesterone	Unpublished	0	Eligible	Eligible	Eligible	67.90712339993989	In	MMP-7	NA	6.085491014787855	4316	MMP7	MSD
New wet lab data	630141	Month 12	Ptid-630141_Visit-Month 12	Follicular	Follicular	0.025	6	0.177	0.11971817200012813	Negative	Positive	Positive	Hemoglobin detection	Negative	Negative	Negative	CVL	Serum progesterone	Unpublished	0	Eligible	Eligible	Eligible	3.5668926431634786	In	sCD40L	NA	1.8346677940198977	959	CD40LG	MSD
New wet lab data	630196	Month 12	Ptid-630196_Visit-Month 12	Follicular	Follicular	0.125	22	0.2565	0.26035585576814924	Negative	Negative	Negative	Hemoglobin detection	Negative	Negative	Negative	CVL	Serum progesterone	Unpublished	0	Eligible	Eligible	Eligible	60.038029190237495	In	Eotaxin	NA	5.907804714681787	6356	CCL11	MSD
New wet lab data	630196	Month 12	Ptid-630196_Visit-Month 12	Follicular	Follicular	0.125	22	0.2565	0.26035585576814924	Negative	Negative	Negative	Hemoglobin detection	Negative	Negative	Negative	CVL	Serum progesterone	Unpublished	0	Eligible	Eligible	Eligible	1.5159081934890475	In	IL-15	NA	0.6001823835824367	3600	IL15	MSD
New wet lab data	630196	Month 12	Ptid-630196_Visit-Month 12	Follicular	Follicular	0.125	22	0.2565	0.26035585576814924	Negative	Negative	Negative	Hemoglobin detection	Negative	Negative	Negative	CVL	Serum progesterone	Unpublished	0	Eligible	Eligible	Eligible	65.504821498768	In	IL-16	NA	6.033529195374987	3603	IL16	MSD
New wet lab data	630196	Month 12	Ptid-630196_Visit-Month 12	Follicular	Follicular	0.125	22	0.2565	0.26035585576814924	Negative	Negative	Negative	Hemoglobin detection	Negative	Negative	Negative	CVL	Serum progesterone	Unpublished	0	Eligible	Eligible	Eligible	420.41377885153275	In	IL-1a	NA	8.715666143458773	3552	IL1A	MSD
New wet lab data	630196	Month 12	Ptid-630196_Visit-Month 12	Follicular	Follicular	0.125	22	0.2565	0.26035585576814924	Negative	Negative	Negative	Hemoglobin detection	Negative	Negative	Negative	CVL	Serum progesterone	Unpublished	0	Eligible	Eligible	Eligible	897.9659598228889	In	MCP-1	NA	9.810516945959941	6347	CCL2	MSD
New wet lab data	630196	Month 12	Ptid-630196_Visit-Month 12	Follicular	Follicular	0.125	22	0.2565	0.26035585576814924	Negative	Negative	Negative	Hemoglobin detection	Negative	Negative	Negative	CVL	Serum progesterone	Unpublished	0	Eligible	Eligible	Eligible	76.6243513489839	In	MMP-1	NA	6.259731050841644	4312	MMP1	MSD
New wet lab data	630196	Month 12	Ptid-630196_Visit-Month 12	Follicular	Follicular	0.125	22	0.2565	0.26035585576814924	Negative	Negative	Negative	Hemoglobin detection	Negative	Negative	Negative	CVL	Serum progesterone	Unpublished	0	Eligible	Eligible	Eligible	7001.171580863313	In	MMP-7	NA	12.773380648501286	4316	MMP7	MSD
New wet lab data	630196	Month 12	Ptid-630196_Visit-Month 12	Follicular	Follicular	0.125	22	0.2565	0.26035585576814924	Negative	Negative	Negative	Hemoglobin detection	Negative	Negative	Negative	CVL	Serum progesterone	Unpublished	0	Eligible	Eligible	Eligible	5.729431783162242	In	sCD40L	NA	2.518392066685025	959	CD40LG	MSD
New wet lab data	630297	Month 12	Ptid-630297_Visit-Month 12	Luteal	Luteal	7.82	21	0.569	NA	NA	Negative	Negative	Hemoglobin detection	Negative	Negative	Negative	CVL	Serum progesterone	Unpublished	0	Eligible	Eligible	Ineligible - missing co-variate information	9.26410559951575	In	Eotaxin	NA	3.2116516983864543	6356	CCL11	MSD
New wet lab data	630297	Month 12	Ptid-630297_Visit-Month 12	Luteal	Luteal	7.82	21	0.569	NA	NA	Negative	Negative	Hemoglobin detection	Negative	Negative	Negative	CVL	Serum progesterone	Unpublished	0	Eligible	Eligible	Ineligible - missing co-variate information	0.41	Below	IL-15	NA	-1.286304185156641	3600	IL15	MSD
New wet lab data	630297	Month 12	Ptid-630297_Visit-Month 12	Luteal	Luteal	7.82	21	0.569	NA	NA	Negative	Negative	Hemoglobin detection	Negative	Negative	Negative	CVL	Serum progesterone	Unpublished	0	Eligible	Eligible	Ineligible - missing co-variate information	26.890783630228874	In	IL-16	NA	4.7490398926036255	3603	IL16	MSD
New wet lab data	630297	Month 12	Ptid-630297_Visit-Month 12	Luteal	Luteal	7.82	21	0.569	NA	NA	Negative	Negative	Hemoglobin detection	Negative	Negative	Negative	CVL	Serum progesterone	Unpublished	0	Eligible	Eligible	Ineligible - missing co-variate information	352.11141971745917	In	IL-1a	NA	8.459888207383555	3552	IL1A	MSD
New wet lab data	630297	Month 12	Ptid-630297_Visit-Month 12	Luteal	Luteal	7.82	21	0.569	NA	NA	Negative	Negative	Hemoglobin detection	Negative	Negative	Negative	CVL	Serum progesterone	Unpublished	0	Eligible	Eligible	Ineligible - missing co-variate information	396.6782840797746	In	MCP-1	NA	8.631825609925027	6347	CCL2	MSD
New wet lab data	630297	Month 12	Ptid-630297_Visit-Month 12	Luteal	Luteal	7.82	21	0.569	NA	NA	Negative	Negative	Hemoglobin detection	Negative	Negative	Negative	CVL	Serum progesterone	Unpublished	0	Eligible	Eligible	Ineligible - missing co-variate information	0.95	Below	MMP-1	NA	-0.07400058144377693	4312	MMP1	MSD
New wet lab data	630297	Month 12	Ptid-630297_Visit-Month 12	Luteal	Luteal	7.82	21	0.569	NA	NA	Negative	Negative	Hemoglobin detection	Negative	Negative	Negative	CVL	Serum progesterone	Unpublished	0	Eligible	Eligible	Ineligible - missing co-variate information	175.81997818579407	In	MMP-7	NA	7.4579552010523	4316	MMP7	MSD
New wet lab data	630297	Month 12	Ptid-630297_Visit-Month 12	Luteal	Luteal	7.82	21	0.569	NA	NA	Negative	Negative	Hemoglobin detection	Negative	Negative	Negative	CVL	Serum progesterone	Unpublished	0	Eligible	Eligible	Ineligible - missing co-variate information	0.115	Below	sCD40L	NA	-3.1202942337177118	959	CD40LG	MSD
New wet lab data	630776	Month 09	Ptid-630776_Visit-Month 09	Follicular	Follicular	0.155	9	0.2235	1.6303268703858391	Negative	Positive	Positive	Hemoglobin detection	Negative	Negative	Negative	CVL	Serum progesterone	Unpublished	0	Eligible	Eligible	Eligible	38.382075218955585	In	Eotaxin	NA	5.262360811297104	6356	CCL11	MSD
New wet lab data	630776	Month 09	Ptid-630776_Visit-Month 09	Follicular	Follicular	0.155	9	0.2235	1.6303268703858391	Negative	Positive	Positive	Hemoglobin detection	Negative	Negative	Negative	CVL	Serum progesterone	Unpublished	0	Eligible	Eligible	Eligible	0.41	Below	IL-15	NA	-1.286304185156641	3600	IL15	MSD
New wet lab data	630776	Month 09	Ptid-630776_Visit-Month 09	Follicular	Follicular	0.155	9	0.2235	1.6303268703858391	Negative	Positive	Positive	Hemoglobin detection	Negative	Negative	Negative	CVL	Serum progesterone	Unpublished	0	Eligible	Eligible	Eligible	13.584549200158786	In	IL-16	NA	3.7638947857703005	3603	IL16	MSD
New wet lab data	630776	Month 09	Ptid-630776_Visit-Month 09	Follicular	Follicular	0.155	9	0.2235	1.6303268703858391	Negative	Positive	Positive	Hemoglobin detection	Negative	Negative	Negative	CVL	Serum progesterone	Unpublished	0	Eligible	Eligible	Eligible	270.58717800108695	In	IL-1a	NA	8.079949667402122	3552	IL1A	MSD
New wet lab data	630776	Month 09	Ptid-630776_Visit-Month 09	Follicular	Follicular	0.155	9	0.2235	1.6303268703858391	Negative	Positive	Positive	Hemoglobin detection	Negative	Negative	Negative	CVL	Serum progesterone	Unpublished	0	Eligible	Eligible	Eligible	744.6956314912728	In	MCP-1	NA	9.540507084260124	6347	CCL2	MSD
New wet lab data	630776	Month 09	Ptid-630776_Visit-Month 09	Follicular	Follicular	0.155	9	0.2235	1.6303268703858391	Negative	Positive	Positive	Hemoglobin detection	Negative	Negative	Negative	CVL	Serum progesterone	Unpublished	0	Eligible	Eligible	Eligible	0.95	Below	MMP-1	NA	-0.07400058144377693	4312	MMP1	MSD
New wet lab data	630776	Month 09	Ptid-630776_Visit-Month 09	Follicular	Follicular	0.155	9	0.2235	1.6303268703858391	Negative	Positive	Positive	Hemoglobin detection	Negative	Negative	Negative	CVL	Serum progesterone	Unpublished	0	Eligible	Eligible	Eligible	463.106315434525	In	MMP-7	NA	8.855199621150048	4316	MMP7	MSD
New wet lab data	630776	Month 09	Ptid-630776_Visit-Month 09	Follicular	Follicular	0.155	9	0.2235	1.6303268703858391	Negative	Positive	Positive	Hemoglobin detection	Negative	Negative	Negative	CVL	Serum progesterone	Unpublished	0	Eligible	Eligible	Eligible	0.7527233060186849	In	sCD40L	NA	-0.409808453621001	959	CD40LG	MSD
New wet lab data	630330	Month 15	Ptid-630330_Visit-Month 15	Follicular	Follicular	0.137	8	0.179	0.27709423856684984	Negative	Positive	Positive	Hemoglobin detection	Negative	Negative	Negative	CVL	Serum progesterone	Unpublished	0	Eligible	Eligible	Eligible	71.51228425544058	In	Eotaxin	NA	6.160119181703614	6356	CCL11	MSD
New wet lab data	630330	Month 15	Ptid-630330_Visit-Month 15	Follicular	Follicular	0.137	8	0.179	0.27709423856684984	Negative	Positive	Positive	Hemoglobin detection	Negative	Negative	Negative	CVL	Serum progesterone	Unpublished	0	Eligible	Eligible	Eligible	0.8423380742196026	In	IL-15	NA	-0.2475287165723869	3600	IL15	MSD
New wet lab data	630330	Month 15	Ptid-630330_Visit-Month 15	Follicular	Follicular	0.137	8	0.179	0.27709423856684984	Negative	Positive	Positive	Hemoglobin detection	Negative	Negative	Negative	CVL	Serum progesterone	Unpublished	0	Eligible	Eligible	Eligible	52.14131833858603	In	IL-16	NA	5.704355155254033	3603	IL16	MSD
New wet lab data	630330	Month 15	Ptid-630330_Visit-Month 15	Follicular	Follicular	0.137	8	0.179	0.27709423856684984	Negative	Positive	Positive	Hemoglobin detection	Negative	Negative	Negative	CVL	Serum progesterone	Unpublished	0	Eligible	Eligible	Eligible	306.90359991373896	In	IL-1a	NA	8.261641758183355	3552	IL1A	MSD
New wet lab data	630330	Month 15	Ptid-630330_Visit-Month 15	Follicular	Follicular	0.137	8	0.179	0.27709423856684984	Negative	Positive	Positive	Hemoglobin detection	Negative	Negative	Negative	CVL	Serum progesterone	Unpublished	0	Eligible	Eligible	Eligible	418.0289940316237	In	MCP-1	NA	8.707459199293753	6347	CCL2	MSD
New wet lab data	630330	Month 15	Ptid-630330_Visit-Month 15	Follicular	Follicular	0.137	8	0.179	0.27709423856684984	Negative	Positive	Positive	Hemoglobin detection	Negative	Negative	Negative	CVL	Serum progesterone	Unpublished	0	Eligible	Eligible	Eligible	55.65436689518063	In	MMP-1	NA	5.798422987321579	4312	MMP1	MSD
New wet lab data	630330	Month 15	Ptid-630330_Visit-Month 15	Follicular	Follicular	0.137	8	0.179	0.27709423856684984	Negative	Positive	Positive	Hemoglobin detection	Negative	Negative	Negative	CVL	Serum progesterone	Unpublished	0	Eligible	Eligible	Eligible	867.3435648309301	In	MMP-7	NA	9.760459764648193	4316	MMP7	MSD
New wet lab data	630330	Month 15	Ptid-630330_Visit-Month 15	Follicular	Follicular	0.137	8	0.179	0.27709423856684984	Negative	Positive	Positive	Hemoglobin detection	Negative	Negative	Negative	CVL	Serum progesterone	Unpublished	0	Eligible	Eligible	Eligible	5.064958671442105	In	sCD40L	NA	2.3405504971115505	959	CD40LG	MSD
New wet lab data	630646	Month 12	Ptid-630646_Visit-Month 12	Luteal	Luteal	12.13	20	0.735	0.6036228657746849	Negative	Positive	Positive	Hemoglobin detection	Negative	Negative	Negative	CVL	Serum progesterone	Unpublished	0	Eligible	Eligible	Eligible	31.984561604573617	In	Eotaxin	NA	4.999303804030391	6356	CCL11	MSD
New wet lab data	630646	Month 12	Ptid-630646_Visit-Month 12	Luteal	Luteal	12.13	20	0.735	0.6036228657746849	Negative	Positive	Positive	Hemoglobin detection	Negative	Negative	Negative	CVL	Serum progesterone	Unpublished	0	Eligible	Eligible	Eligible	0.41	Below	IL-15	NA	-1.286304185156641	3600	IL15	MSD
New wet lab data	630646	Month 12	Ptid-630646_Visit-Month 12	Luteal	Luteal	12.13	20	0.735	0.6036228657746849	Negative	Positive	Positive	Hemoglobin detection	Negative	Negative	Negative	CVL	Serum progesterone	Unpublished	0	Eligible	Eligible	Eligible	59.36214779558234	In	IL-16	NA	5.891471386272948	3603	IL16	MSD
New wet lab data	630646	Month 12	Ptid-630646_Visit-Month 12	Luteal	Luteal	12.13	20	0.735	0.6036228657746849	Negative	Positive	Positive	Hemoglobin detection	Negative	Negative	Negative	CVL	Serum progesterone	Unpublished	0	Eligible	Eligible	Eligible	585.2071445838626	In	IL-1a	NA	9.192803572704282	3552	IL1A	MSD
New wet lab data	630646	Month 12	Ptid-630646_Visit-Month 12	Luteal	Luteal	12.13	20	0.735	0.6036228657746849	Negative	Positive	Positive	Hemoglobin detection	Negative	Negative	Negative	CVL	Serum progesterone	Unpublished	0	Eligible	Eligible	Eligible	385.2978508721933	In	MCP-1	NA	8.589830328679854	6347	CCL2	MSD
New wet lab data	630646	Month 12	Ptid-630646_Visit-Month 12	Luteal	Luteal	12.13	20	0.735	0.6036228657746849	Negative	Positive	Positive	Hemoglobin detection	Negative	Negative	Negative	CVL	Serum progesterone	Unpublished	0	Eligible	Eligible	Eligible	59.79951568664907	In	MMP-1	NA	5.902061895041528	4312	MMP1	MSD
New wet lab data	630646	Month 12	Ptid-630646_Visit-Month 12	Luteal	Luteal	12.13	20	0.735	0.6036228657746849	Negative	Positive	Positive	Hemoglobin detection	Negative	Negative	Negative	CVL	Serum progesterone	Unpublished	0	Eligible	Eligible	Eligible	434.6388117816491	In	MMP-7	NA	8.763673197853102	4316	MMP7	MSD
New wet lab data	630646	Month 12	Ptid-630646_Visit-Month 12	Luteal	Luteal	12.13	20	0.735	0.6036228657746849	Negative	Positive	Positive	Hemoglobin detection	Negative	Negative	Negative	CVL	Serum progesterone	Unpublished	0	Eligible	Eligible	Eligible	1.9291908650252594	In	sCD40L	NA	0.9479958838761621	959	CD40LG	MSD
New wet lab data	630574	Month 15	Ptid-630574_Visit-Month 15	Luteal	Luteal	6.52	24	0.7265	0.02504037594688534	Negative	Negative	Negative	Hemoglobin detection	Negative	Negative	Negative	CVL	Serum progesterone	Unpublished	0	Eligible	Eligible	Eligible	9.26410559951575	In	Eotaxin	NA	3.2116516983864543	6356	CCL11	MSD
New wet lab data	630574	Month 15	Ptid-630574_Visit-Month 15	Luteal	Luteal	6.52	24	0.7265	0.02504037594688534	Negative	Negative	Negative	Hemoglobin detection	Negative	Negative	Negative	CVL	Serum progesterone	Unpublished	0	Eligible	Eligible	Eligible	0.41	Below	IL-15	NA	-1.286304185156641	3600	IL15	MSD
New wet lab data	630574	Month 15	Ptid-630574_Visit-Month 15	Luteal	Luteal	6.52	24	0.7265	0.02504037594688534	Negative	Negative	Negative	Hemoglobin detection	Negative	Negative	Negative	CVL	Serum progesterone	Unpublished	0	Eligible	Eligible	Eligible	3.3	Below	IL-16	NA	1.722466024471091	3603	IL16	MSD
New wet lab data	630574	Month 15	Ptid-630574_Visit-Month 15	Luteal	Luteal	6.52	24	0.7265	0.02504037594688534	Negative	Negative	Negative	Hemoglobin detection	Negative	Negative	Negative	CVL	Serum progesterone	Unpublished	0	Eligible	Eligible	Eligible	717.6204687028937	In	IL-1a	NA	9.4870772306381	3552	IL1A	MSD
New wet lab data	630574	Month 15	Ptid-630574_Visit-Month 15	Luteal	Luteal	6.52	24	0.7265	0.02504037594688534	Negative	Negative	Negative	Hemoglobin detection	Negative	Negative	Negative	CVL	Serum progesterone	Unpublished	0	Eligible	Eligible	Eligible	189.68129586998012	In	MCP-1	NA	7.567433613985266	6347	CCL2	MSD
New wet lab data	630574	Month 15	Ptid-630574_Visit-Month 15	Luteal	Luteal	6.52	24	0.7265	0.02504037594688534	Negative	Negative	Negative	Hemoglobin detection	Negative	Negative	Negative	CVL	Serum progesterone	Unpublished	0	Eligible	Eligible	Eligible	7.140220013084897	In	MMP-1	NA	2.8359685290017453	4312	MMP1	MSD
New wet lab data	630574	Month 15	Ptid-630574_Visit-Month 15	Luteal	Luteal	6.52	24	0.7265	0.02504037594688534	Negative	Negative	Negative	Hemoglobin detection	Negative	Negative	Negative	CVL	Serum progesterone	Unpublished	0	Eligible	Eligible	Eligible	35.4899222644505	In	MMP-7	NA	5.149337509274538	4316	MMP7	MSD
New wet lab data	630574	Month 15	Ptid-630574_Visit-Month 15	Luteal	Luteal	6.52	24	0.7265	0.02504037594688534	Negative	Negative	Negative	Hemoglobin detection	Negative	Negative	Negative	CVL	Serum progesterone	Unpublished	0	Eligible	Eligible	Eligible	0.115	Below	sCD40L	NA	-3.1202942337177118	959	CD40LG	MSD
New wet lab data	630141	Month 21	Ptid-630141_Visit-Month 21	Luteal	Luteal	7.9	22	0.38649999999999995	0.31950653481455127	Negative	Negative	Negative	Hemoglobin detection	Negative	Negative	Negative	CVL	Serum progesterone	Unpublished	0	Eligible	Eligible	Eligible	23.893626268374803	In	Eotaxin	NA	4.578553919062044	6356	CCL11	MSD
New wet lab data	630141	Month 21	Ptid-630141_Visit-Month 21	Luteal	Luteal	7.9	22	0.38649999999999995	0.31950653481455127	Negative	Negative	Negative	Hemoglobin detection	Negative	Negative	Negative	CVL	Serum progesterone	Unpublished	0	Eligible	Eligible	Eligible	0.41	Below	IL-15	NA	-1.286304185156641	3600	IL15	MSD
New wet lab data	630141	Month 21	Ptid-630141_Visit-Month 21	Luteal	Luteal	7.9	22	0.38649999999999995	0.31950653481455127	Negative	Negative	Negative	Hemoglobin detection	Negative	Negative	Negative	CVL	Serum progesterone	Unpublished	0	Eligible	Eligible	Eligible	3.3	Below	IL-16	NA	1.722466024471091	3603	IL16	MSD
New wet lab data	630141	Month 21	Ptid-630141_Visit-Month 21	Luteal	Luteal	7.9	22	0.38649999999999995	0.31950653481455127	Negative	Negative	Negative	Hemoglobin detection	Negative	Negative	Negative	CVL	Serum progesterone	Unpublished	0	Eligible	Eligible	Eligible	544.6891547774522	In	IL-1a	NA	9.089289331958494	3552	IL1A	MSD
New wet lab data	630141	Month 21	Ptid-630141_Visit-Month 21	Luteal	Luteal	7.9	22	0.38649999999999995	0.31950653481455127	Negative	Negative	Negative	Hemoglobin detection	Negative	Negative	Negative	CVL	Serum progesterone	Unpublished	0	Eligible	Eligible	Eligible	302.33567654469823	In	MCP-1	NA	8.240007421261552	6347	CCL2	MSD
New wet lab data	630141	Month 21	Ptid-630141_Visit-Month 21	Luteal	Luteal	7.9	22	0.38649999999999995	0.31950653481455127	Negative	Negative	Negative	Hemoglobin detection	Negative	Negative	Negative	CVL	Serum progesterone	Unpublished	0	Eligible	Eligible	Eligible	0.95	Below	MMP-1	NA	-0.07400058144377693	4312	MMP1	MSD
New wet lab data	630141	Month 21	Ptid-630141_Visit-Month 21	Luteal	Luteal	7.9	22	0.38649999999999995	0.31950653481455127	Negative	Negative	Negative	Hemoglobin detection	Negative	Negative	Negative	CVL	Serum progesterone	Unpublished	0	Eligible	Eligible	Eligible	37.16342204164371	In	MMP-7	NA	5.215811447393777	4316	MMP7	MSD
New wet lab data	630141	Month 21	Ptid-630141_Visit-Month 21	Luteal	Luteal	7.9	22	0.38649999999999995	0.31950653481455127	Negative	Negative	Negative	Hemoglobin detection	Negative	Negative	Negative	CVL	Serum progesterone	Unpublished	0	Eligible	Eligible	Eligible	0.115	Below	sCD40L	NA	-3.1202942337177118	959	CD40LG	MSD
New wet lab data	630776	Month 15	Ptid-630776_Visit-Month 15	Follicular	Follicular	0.352	20	0.1215	0.14194858196368534	Negative	Negative	Negative	Hemoglobin detection	Negative	Negative	Negative	CVL	Serum progesterone	Unpublished	0	Eligible	Eligible	Eligible	19.423468782119535	In	Eotaxin	NA	4.279728965462946	6356	CCL11	MSD
New wet lab data	630776	Month 15	Ptid-630776_Visit-Month 15	Follicular	Follicular	0.352	20	0.1215	0.14194858196368534	Negative	Negative	Negative	Hemoglobin detection	Negative	Negative	Negative	CVL	Serum progesterone	Unpublished	0	Eligible	Eligible	Eligible	0.41	Below	IL-15	NA	-1.286304185156641	3600	IL15	MSD
New wet lab data	630776	Month 15	Ptid-630776_Visit-Month 15	Follicular	Follicular	0.352	20	0.1215	0.14194858196368534	Negative	Negative	Negative	Hemoglobin detection	Negative	Negative	Negative	CVL	Serum progesterone	Unpublished	0	Eligible	Eligible	Eligible	12.176369904251558	In	IL-16	NA	3.6060121869396244	3603	IL16	MSD
New wet lab data	630776	Month 15	Ptid-630776_Visit-Month 15	Follicular	Follicular	0.352	20	0.1215	0.14194858196368534	Negative	Negative	Negative	Hemoglobin detection	Negative	Negative	Negative	CVL	Serum progesterone	Unpublished	0	Eligible	Eligible	Eligible	168.3133978017641	In	IL-1a	NA	7.39500621001269	3552	IL1A	MSD
New wet lab data	630776	Month 15	Ptid-630776_Visit-Month 15	Follicular	Follicular	0.352	20	0.1215	0.14194858196368534	Negative	Negative	Negative	Hemoglobin detection	Negative	Negative	Negative	CVL	Serum progesterone	Unpublished	0	Eligible	Eligible	Eligible	331.67618909614566	In	MCP-1	NA	8.373631635105562	6347	CCL2	MSD
New wet lab data	630776	Month 15	Ptid-630776_Visit-Month 15	Follicular	Follicular	0.352	20	0.1215	0.14194858196368534	Negative	Negative	Negative	Hemoglobin detection	Negative	Negative	Negative	CVL	Serum progesterone	Unpublished	0	Eligible	Eligible	Eligible	0.95	Below	MMP-1	NA	-0.07400058144377693	4312	MMP1	MSD
New wet lab data	630776	Month 15	Ptid-630776_Visit-Month 15	Follicular	Follicular	0.352	20	0.1215	0.14194858196368534	Negative	Negative	Negative	Hemoglobin detection	Negative	Negative	Negative	CVL	Serum progesterone	Unpublished	0	Eligible	Eligible	Eligible	14.074919692056742	In	MMP-7	NA	3.8150547855621735	4316	MMP7	MSD
New wet lab data	630776	Month 15	Ptid-630776_Visit-Month 15	Follicular	Follicular	0.352	20	0.1215	0.14194858196368534	Negative	Negative	Negative	Hemoglobin detection	Negative	Negative	Negative	CVL	Serum progesterone	Unpublished	0	Eligible	Eligible	Eligible	0.115	Below	sCD40L	NA	-3.1202942337177118	959	CD40LG	MSD
New wet lab data	630330	Month 24	Ptid-630330_Visit-Month 24	Other	Other	1.19	21	0.22050000000000003	0.4205931478062161	Negative	Positive	Positive	Hemoglobin detection	Negative	Negative	Negative	CVL	Serum progesterone	Unpublished	0	Ineligible - serum progesterone outside of allowed windows	Ineligible - serum progesterone outside of allowed windows	Ineligible - serum progesterone outside of allowed windows	160.45152905260352	In	Eotaxin	NA	7.32599372788991	6356	CCL11	MSD
New wet lab data	630330	Month 24	Ptid-630330_Visit-Month 24	Other	Other	1.19	21	0.22050000000000003	0.4205931478062161	Negative	Positive	Positive	Hemoglobin detection	Negative	Negative	Negative	CVL	Serum progesterone	Unpublished	0	Ineligible - serum progesterone outside of allowed windows	Ineligible - serum progesterone outside of allowed windows	Ineligible - serum progesterone outside of allowed windows	9.915972067630547	In	IL-15	NA	3.309754207492843	3600	IL15	MSD
New wet lab data	630330	Month 24	Ptid-630330_Visit-Month 24	Other	Other	1.19	21	0.22050000000000003	0.4205931478062161	Negative	Positive	Positive	Hemoglobin detection	Negative	Negative	Negative	CVL	Serum progesterone	Unpublished	0	Ineligible - serum progesterone outside of allowed windows	Ineligible - serum progesterone outside of allowed windows	Ineligible - serum progesterone outside of allowed windows	433.4495126918984	In	IL-16	NA	8.759720150855378	3603	IL16	MSD
New wet lab data	630330	Month 24	Ptid-630330_Visit-Month 24	Other	Other	1.19	21	0.22050000000000003	0.4205931478062161	Negative	Positive	Positive	Hemoglobin detection	Negative	Negative	Negative	CVL	Serum progesterone	Unpublished	0	Ineligible - serum progesterone outside of allowed windows	Ineligible - serum progesterone outside of allowed windows	Ineligible - serum progesterone outside of allowed windows	239.85804044846685	In	IL-1a	NA	7.906036991710219	3552	IL1A	MSD
New wet lab data	630330	Month 24	Ptid-630330_Visit-Month 24	Other	Other	1.19	21	0.22050000000000003	0.4205931478062161	Negative	Positive	Positive	Hemoglobin detection	Negative	Negative	Negative	CVL	Serum progesterone	Unpublished	0	Ineligible - serum progesterone outside of allowed windows	Ineligible - serum progesterone outside of allowed windows	Ineligible - serum progesterone outside of allowed windows	1057.7387312262535	In	MCP-1	NA	10.046767600476322	6347	CCL2	MSD
New wet lab data	630330	Month 24	Ptid-630330_Visit-Month 24	Other	Other	1.19	21	0.22050000000000003	0.4205931478062161	Negative	Positive	Positive	Hemoglobin detection	Negative	Negative	Negative	CVL	Serum progesterone	Unpublished	0	Ineligible - serum progesterone outside of allowed windows	Ineligible - serum progesterone outside of allowed windows	Ineligible - serum progesterone outside of allowed windows	1187.2615719545165	In	MMP-1	NA	10.213422102530297	4312	MMP1	MSD
New wet lab data	630330	Month 24	Ptid-630330_Visit-Month 24	Other	Other	1.19	21	0.22050000000000003	0.4205931478062161	Negative	Positive	Positive	Hemoglobin detection	Negative	Negative	Negative	CVL	Serum progesterone	Unpublished	0	Ineligible - serum progesterone outside of allowed windows	Ineligible - serum progesterone outside of allowed windows	Ineligible - serum progesterone outside of allowed windows	24192.772311256544	In	MMP-7	NA	14.562288480431187	4316	MMP7	MSD
New wet lab data	630330	Month 24	Ptid-630330_Visit-Month 24	Other	Other	1.19	21	0.22050000000000003	0.4205931478062161	Negative	Positive	Positive	Hemoglobin detection	Negative	Negative	Negative	CVL	Serum progesterone	Unpublished	0	Ineligible - serum progesterone outside of allowed windows	Ineligible - serum progesterone outside of allowed windows	Ineligible - serum progesterone outside of allowed windows	21.05536005150246	In	sCD40L	NA	4.39611564102252	959	CD40LG	MSD
New wet lab data	630183	Month 24	Ptid-630183_Visit-Month 24	Other	Other	1.19	22	0.20850000000000002	0.16082364089909207	Negative	Negative	Negative	Hemoglobin detection	Negative	Negative	Negative	CVL	Serum progesterone	Unpublished	0	Ineligible - serum progesterone outside of allowed windows	Ineligible - serum progesterone outside of allowed windows	Ineligible - serum progesterone outside of allowed windows	1.1317509197465074	In	IL-15	NA	0.1785564790294776	3600	IL15	MSD
New wet lab data	630183	Month 24	Ptid-630183_Visit-Month 24	Other	Other	1.19	22	0.20850000000000002	0.16082364089909207	Negative	Negative	Negative	Hemoglobin detection	Negative	Negative	Negative	CVL	Serum progesterone	Unpublished	0	Ineligible - serum progesterone outside of allowed windows	Ineligible - serum progesterone outside of allowed windows	Ineligible - serum progesterone outside of allowed windows	3.3	Below	IL-16	NA	1.722466024471091	3603	IL16	MSD
New wet lab data	630183	Month 24	Ptid-630183_Visit-Month 24	Other	Other	1.19	22	0.20850000000000002	0.16082364089909207	Negative	Negative	Negative	Hemoglobin detection	Negative	Negative	Negative	CVL	Serum progesterone	Unpublished	0	Ineligible - serum progesterone outside of allowed windows	Ineligible - serum progesterone outside of allowed windows	Ineligible - serum progesterone outside of allowed windows	440.58418311335697	In	IL-1a	NA	8.783273893271272	3552	IL1A	MSD
New wet lab data	630183	Month 24	Ptid-630183_Visit-Month 24	Other	Other	1.19	22	0.20850000000000002	0.16082364089909207	Negative	Negative	Negative	Hemoglobin detection	Negative	Negative	Negative	CVL	Serum progesterone	Unpublished	0	Ineligible - serum progesterone outside of allowed windows	Ineligible - serum progesterone outside of allowed windows	Ineligible - serum progesterone outside of allowed windows	923.8567899191457	In	MCP-1	NA	9.851525421842295	6347	CCL2	MSD
New wet lab data	630183	Month 24	Ptid-630183_Visit-Month 24	Other	Other	1.19	22	0.20850000000000002	0.16082364089909207	Negative	Negative	Negative	Hemoglobin detection	Negative	Negative	Negative	CVL	Serum progesterone	Unpublished	0	Ineligible - serum progesterone outside of allowed windows	Ineligible - serum progesterone outside of allowed windows	Ineligible - serum progesterone outside of allowed windows	106.41249870784654	In	MMP-1	NA	6.733523802689203	4312	MMP1	MSD
New wet lab data	630183	Month 24	Ptid-630183_Visit-Month 24	Other	Other	1.19	22	0.20850000000000002	0.16082364089909207	Negative	Negative	Negative	Hemoglobin detection	Negative	Negative	Negative	CVL	Serum progesterone	Unpublished	0	Ineligible - serum progesterone outside of allowed windows	Ineligible - serum progesterone outside of allowed windows	Ineligible - serum progesterone outside of allowed windows	364.0715117335789	In	MMP-7	NA	8.508078045391919	4316	MMP7	MSD
New wet lab data	630183	Month 24	Ptid-630183_Visit-Month 24	Other	Other	1.19	22	0.20850000000000002	0.16082364089909207	Negative	Negative	Negative	Hemoglobin detection	Negative	Negative	Negative	CVL	Serum progesterone	Unpublished	0	Ineligible - serum progesterone outside of allowed windows	Ineligible - serum progesterone outside of allowed windows	Ineligible - serum progesterone outside of allowed windows	0.115	Below	sCD40L	NA	-3.1202942337177118	959	CD40LG	MSD
New wet lab data	630196	Month 24	Ptid-630196_Visit-Month 24	Follicular	Follicular	0.16	7	0.595	0.5463306081267704	Negative	Positive	Positive	Hemoglobin detection	Negative	Negative	Negative	CVL	Serum progesterone	Unpublished	0	Eligible	Eligible	Eligible	107.46202765776343	In	Eotaxin	NA	6.747683154821483	6356	CCL11	MSD
New wet lab data	630196	Month 24	Ptid-630196_Visit-Month 24	Follicular	Follicular	0.16	7	0.595	0.5463306081267704	Negative	Positive	Positive	Hemoglobin detection	Negative	Negative	Negative	CVL	Serum progesterone	Unpublished	0	Eligible	Eligible	Eligible	1.6463544560968837	In	IL-15	NA	0.7192749779227575	3600	IL15	MSD
New wet lab data	630196	Month 24	Ptid-630196_Visit-Month 24	Follicular	Follicular	0.16	7	0.595	0.5463306081267704	Negative	Positive	Positive	Hemoglobin detection	Negative	Negative	Negative	CVL	Serum progesterone	Unpublished	0	Eligible	Eligible	Eligible	107.1761546064148	In	IL-16	NA	6.7438401491360604	3603	IL16	MSD
New wet lab data	630196	Month 24	Ptid-630196_Visit-Month 24	Follicular	Follicular	0.16	7	0.595	0.5463306081267704	Negative	Positive	Positive	Hemoglobin detection	Negative	Negative	Negative	CVL	Serum progesterone	Unpublished	0	Eligible	Eligible	Eligible	496.4300882819708	In	IL-1a	NA	8.955446748634797	3552	IL1A	MSD
New wet lab data	630196	Month 24	Ptid-630196_Visit-Month 24	Follicular	Follicular	0.16	7	0.595	0.5463306081267704	Negative	Positive	Positive	Hemoglobin detection	Negative	Negative	Negative	CVL	Serum progesterone	Unpublished	0	Eligible	Eligible	Eligible	1239.3682121117945	In	MCP-1	NA	10.275389155650174	6347	CCL2	MSD
New wet lab data	630196	Month 24	Ptid-630196_Visit-Month 24	Follicular	Follicular	0.16	7	0.595	0.5463306081267704	Negative	Positive	Positive	Hemoglobin detection	Negative	Negative	Negative	CVL	Serum progesterone	Unpublished	0	Eligible	Eligible	Eligible	211.53206727304575	In	MMP-1	NA	7.724732575526432	4312	MMP1	MSD
New wet lab data	630196	Month 24	Ptid-630196_Visit-Month 24	Follicular	Follicular	0.16	7	0.595	0.5463306081267704	Negative	Positive	Positive	Hemoglobin detection	Negative	Negative	Negative	CVL	Serum progesterone	Unpublished	0	Eligible	Eligible	Eligible	2795.614032204222	In	MMP-7	NA	11.448949477899788	4316	MMP7	MSD
New wet lab data	630196	Month 24	Ptid-630196_Visit-Month 24	Follicular	Follicular	0.16	7	0.595	0.5463306081267704	Negative	Positive	Positive	Hemoglobin detection	Negative	Negative	Negative	CVL	Serum progesterone	Unpublished	0	Eligible	Eligible	Eligible	20.262533676203176	In	sCD40L	NA	4.340742678382231	959	CD40LG	MSD
New wet lab data	630297	Month 24	Ptid-630297_Visit-Month 24	Follicular	Follicular	0.271	8	0.1235	0.3796676208326889	Negative	Negative	Negative	Hemoglobin detection	Negative	Negative	Negative	CVL	Serum progesterone	Unpublished	0	Eligible	Eligible	Eligible	38.28907766426975	In	Eotaxin	NA	5.258861002784739	6356	CCL11	MSD
New wet lab data	630297	Month 24	Ptid-630297_Visit-Month 24	Follicular	Follicular	0.271	8	0.1235	0.3796676208326889	Negative	Negative	Negative	Hemoglobin detection	Negative	Negative	Negative	CVL	Serum progesterone	Unpublished	0	Eligible	Eligible	Eligible	0.9091292167949475	In	IL-15	NA	-0.13744273206265192	3600	IL15	MSD
New wet lab data	630297	Month 24	Ptid-630297_Visit-Month 24	Follicular	Follicular	0.271	8	0.1235	0.3796676208326889	Negative	Negative	Negative	Hemoglobin detection	Negative	Negative	Negative	CVL	Serum progesterone	Unpublished	0	Eligible	Eligible	Eligible	3.3	Below	IL-16	NA	1.722466024471091	3603	IL16	MSD
New wet lab data	630297	Month 24	Ptid-630297_Visit-Month 24	Follicular	Follicular	0.271	8	0.1235	0.3796676208326889	Negative	Negative	Negative	Hemoglobin detection	Negative	Negative	Negative	CVL	Serum progesterone	Unpublished	0	Eligible	Eligible	Eligible	99.67248457114403	In	IL-1a	NA	6.6391233863562364	3552	IL1A	MSD
New wet lab data	630297	Month 24	Ptid-630297_Visit-Month 24	Follicular	Follicular	0.271	8	0.1235	0.3796676208326889	Negative	Negative	Negative	Hemoglobin detection	Negative	Negative	Negative	CVL	Serum progesterone	Unpublished	0	Eligible	Eligible	Eligible	327.7167886289649	In	MCP-1	NA	8.356305772485529	6347	CCL2	MSD
New wet lab data	630297	Month 24	Ptid-630297_Visit-Month 24	Follicular	Follicular	0.271	8	0.1235	0.3796676208326889	Negative	Negative	Negative	Hemoglobin detection	Negative	Negative	Negative	CVL	Serum progesterone	Unpublished	0	Eligible	Eligible	Eligible	0.95	Below	MMP-1	NA	-0.07400058144377693	4312	MMP1	MSD
New wet lab data	630297	Month 24	Ptid-630297_Visit-Month 24	Follicular	Follicular	0.271	8	0.1235	0.3796676208326889	Negative	Negative	Negative	Hemoglobin detection	Negative	Negative	Negative	CVL	Serum progesterone	Unpublished	0	Eligible	Eligible	Eligible	133.06137772262193	In	MMP-7	NA	7.055948066404679	4316	MMP7	MSD
New wet lab data	630297	Month 24	Ptid-630297_Visit-Month 24	Follicular	Follicular	0.271	8	0.1235	0.3796676208326889	Negative	Negative	Negative	Hemoglobin detection	Negative	Negative	Negative	CVL	Serum progesterone	Unpublished	0	Eligible	Eligible	Eligible	0.115	Below	sCD40L	NA	-3.1202942337177118	959	CD40LG	MSD
New wet lab data	630356	Month 24	Ptid-630356_Visit-Month 24	Follicular	Follicular	0.262	7	0.443	0.58203837916332	Negative	Negative	Negative	Hemoglobin detection	Positive	Negative	Negative	CVL	Serum progesterone	Unpublished	0	Eligible	Eligible	Eligible	64.3948692920757	In	Eotaxin	NA	6.008873840032339	6356	CCL11	MSD
New wet lab data	630356	Month 24	Ptid-630356_Visit-Month 24	Follicular	Follicular	0.262	7	0.443	0.58203837916332	Negative	Negative	Negative	Hemoglobin detection	Positive	Negative	Negative	CVL	Serum progesterone	Unpublished	0	Eligible	Eligible	Eligible	0.41	Below	IL-15	NA	-1.286304185156641	3600	IL15	MSD
New wet lab data	630356	Month 24	Ptid-630356_Visit-Month 24	Follicular	Follicular	0.262	7	0.443	0.58203837916332	Negative	Negative	Negative	Hemoglobin detection	Positive	Negative	Negative	CVL	Serum progesterone	Unpublished	0	Eligible	Eligible	Eligible	3.3	Below	IL-16	NA	1.722466024471091	3603	IL16	MSD
New wet lab data	630356	Month 24	Ptid-630356_Visit-Month 24	Follicular	Follicular	0.262	7	0.443	0.58203837916332	Negative	Negative	Negative	Hemoglobin detection	Positive	Negative	Negative	CVL	Serum progesterone	Unpublished	0	Eligible	Eligible	Eligible	215.09736994059517	In	IL-1a	NA	7.748846074382942	3552	IL1A	MSD
New wet lab data	630356	Month 24	Ptid-630356_Visit-Month 24	Follicular	Follicular	0.262	7	0.443	0.58203837916332	Negative	Negative	Negative	Hemoglobin detection	Positive	Negative	Negative	CVL	Serum progesterone	Unpublished	0	Eligible	Eligible	Eligible	711.9642145445542	In	MCP-1	NA	9.475660918611675	6347	CCL2	MSD
New wet lab data	630356	Month 24	Ptid-630356_Visit-Month 24	Follicular	Follicular	0.262	7	0.443	0.58203837916332	Negative	Negative	Negative	Hemoglobin detection	Positive	Negative	Negative	CVL	Serum progesterone	Unpublished	0	Eligible	Eligible	Eligible	0.95	Below	MMP-1	NA	-0.07400058144377693	4312	MMP1	MSD
New wet lab data	630356	Month 24	Ptid-630356_Visit-Month 24	Follicular	Follicular	0.262	7	0.443	0.58203837916332	Negative	Negative	Negative	Hemoglobin detection	Positive	Negative	Negative	CVL	Serum progesterone	Unpublished	0	Eligible	Eligible	Eligible	45.47375151801326	In	MMP-7	NA	5.506962124111098	4316	MMP7	MSD
New wet lab data	630356	Month 24	Ptid-630356_Visit-Month 24	Follicular	Follicular	0.262	7	0.443	0.58203837916332	Negative	Negative	Negative	Hemoglobin detection	Positive	Negative	Negative	CVL	Serum progesterone	Unpublished	0	Eligible	Eligible	Eligible	0.115	Below	sCD40L	NA	-3.1202942337177118	959	CD40LG	MSD
New wet lab data	630457	Month 24	Ptid-630457_Visit-Month 24	Luteal	Luteal	6.65	23	0.49350000000000005	0.02504037594688534	Negative	Negative	Negative	Hemoglobin detection	Negative	Negative	Negative	CVL	Serum progesterone	Unpublished	0	Eligible	Eligible	Eligible	29.00153203935409	In	Eotaxin	NA	4.85805720916887	6356	CCL11	MSD
New wet lab data	630457	Month 24	Ptid-630457_Visit-Month 24	Luteal	Luteal	6.65	23	0.49350000000000005	0.02504037594688534	Negative	Negative	Negative	Hemoglobin detection	Negative	Negative	Negative	CVL	Serum progesterone	Unpublished	0	Eligible	Eligible	Eligible	0.41	Below	IL-15	NA	-1.286304185156641	3600	IL15	MSD
New wet lab data	630457	Month 24	Ptid-630457_Visit-Month 24	Luteal	Luteal	6.65	23	0.49350000000000005	0.02504037594688534	Negative	Negative	Negative	Hemoglobin detection	Negative	Negative	Negative	CVL	Serum progesterone	Unpublished	0	Eligible	Eligible	Eligible	23.855270730133718	In	IL-16	NA	4.576236154246889	3603	IL16	MSD
New wet lab data	630457	Month 24	Ptid-630457_Visit-Month 24	Luteal	Luteal	6.65	23	0.49350000000000005	0.02504037594688534	Negative	Negative	Negative	Hemoglobin detection	Negative	Negative	Negative	CVL	Serum progesterone	Unpublished	0	Eligible	Eligible	Eligible	597.6382672794482	In	IL-1a	NA	9.223128717832836	3552	IL1A	MSD
New wet lab data	630457	Month 24	Ptid-630457_Visit-Month 24	Luteal	Luteal	6.65	23	0.49350000000000005	0.02504037594688534	Negative	Negative	Negative	Hemoglobin detection	Negative	Negative	Negative	CVL	Serum progesterone	Unpublished	0	Eligible	Eligible	Eligible	591.3434227704047	In	MCP-1	NA	9.207852408895553	6347	CCL2	MSD
New wet lab data	630457	Month 24	Ptid-630457_Visit-Month 24	Luteal	Luteal	6.65	23	0.49350000000000005	0.02504037594688534	Negative	Negative	Negative	Hemoglobin detection	Negative	Negative	Negative	CVL	Serum progesterone	Unpublished	0	Eligible	Eligible	Eligible	57.95199595559072	In	MMP-1	NA	5.856786445603904	4312	MMP1	MSD
New wet lab data	630457	Month 24	Ptid-630457_Visit-Month 24	Luteal	Luteal	6.65	23	0.49350000000000005	0.02504037594688534	Negative	Negative	Negative	Hemoglobin detection	Negative	Negative	Negative	CVL	Serum progesterone	Unpublished	0	Eligible	Eligible	Eligible	330.7555979375152	In	MMP-7	NA	8.369621763658417	4316	MMP7	MSD
New wet lab data	630457	Month 24	Ptid-630457_Visit-Month 24	Luteal	Luteal	6.65	23	0.49350000000000005	0.02504037594688534	Negative	Negative	Negative	Hemoglobin detection	Negative	Negative	Negative	CVL	Serum progesterone	Unpublished	0	Eligible	Eligible	Eligible	0.115	Below	sCD40L	NA	-3.1202942337177118	959	CD40LG	MSD
New wet lab data	630574	Month 24	Ptid-630574_Visit-Month 24	Follicular	Follicular	0.233	11	0.7090000000000001	0.3863498130478387	Negative	Negative	Negative	Hemoglobin detection	Negative	Negative	Negative	CVL	Serum progesterone	Unpublished	0	Eligible	Eligible	Eligible	45.8634716335799	In	Eotaxin	NA	5.519273658680585	6356	CCL11	MSD
New wet lab data	630574	Month 24	Ptid-630574_Visit-Month 24	Follicular	Follicular	0.233	11	0.7090000000000001	0.3863498130478387	Negative	Negative	Negative	Hemoglobin detection	Negative	Negative	Negative	CVL	Serum progesterone	Unpublished	0	Eligible	Eligible	Eligible	0.41	Below	IL-15	NA	-1.286304185156641	3600	IL15	MSD
New wet lab data	630574	Month 24	Ptid-630574_Visit-Month 24	Follicular	Follicular	0.233	11	0.7090000000000001	0.3863498130478387	Negative	Negative	Negative	Hemoglobin detection	Negative	Negative	Negative	CVL	Serum progesterone	Unpublished	0	Eligible	Eligible	Eligible	3.3	Below	IL-16	NA	1.722466024471091	3603	IL16	MSD
New wet lab data	630574	Month 24	Ptid-630574_Visit-Month 24	Follicular	Follicular	0.233	11	0.7090000000000001	0.3863498130478387	Negative	Negative	Negative	Hemoglobin detection	Negative	Negative	Negative	CVL	Serum progesterone	Unpublished	0	Eligible	Eligible	Eligible	561.8584060322453	In	IL-1a	NA	9.13406279236887	3552	IL1A	MSD
New wet lab data	630574	Month 24	Ptid-630574_Visit-Month 24	Follicular	Follicular	0.233	11	0.7090000000000001	0.3863498130478387	Negative	Negative	Negative	Hemoglobin detection	Negative	Negative	Negative	CVL	Serum progesterone	Unpublished	0	Eligible	Eligible	Eligible	674.7483638800694	In	MCP-1	NA	9.398205763245329	6347	CCL2	MSD
New wet lab data	630574	Month 24	Ptid-630574_Visit-Month 24	Follicular	Follicular	0.233	11	0.7090000000000001	0.3863498130478387	Negative	Negative	Negative	Hemoglobin detection	Negative	Negative	Negative	CVL	Serum progesterone	Unpublished	0	Eligible	Eligible	Eligible	0.95	Below	MMP-1	NA	-0.07400058144377693	4312	MMP1	MSD
New wet lab data	630574	Month 24	Ptid-630574_Visit-Month 24	Follicular	Follicular	0.233	11	0.7090000000000001	0.3863498130478387	Negative	Negative	Negative	Hemoglobin detection	Negative	Negative	Negative	CVL	Serum progesterone	Unpublished	0	Eligible	Eligible	Eligible	49.399816282111665	In	MMP-7	NA	5.6264337713252655	4316	MMP7	MSD
New wet lab data	630574	Month 24	Ptid-630574_Visit-Month 24	Follicular	Follicular	0.233	11	0.7090000000000001	0.3863498130478387	Negative	Negative	Negative	Hemoglobin detection	Negative	Negative	Negative	CVL	Serum progesterone	Unpublished	0	Eligible	Eligible	Eligible	0.115	Below	sCD40L	NA	-3.1202942337177118	959	CD40LG	MSD
New wet lab data	630183	Month 33	Ptid-630183_Visit-Month 33	Follicular	Follicular	0.275	10	0.7749999999999999	0.02504037594688534	Negative	Positive	Positive	Hemoglobin detection	Negative	Negative	Negative	CVL	Serum progesterone	Unpublished	0	Eligible	Eligible	Eligible	205.39429378336933	In	Eotaxin	NA	7.682252291368571	6356	CCL11	MSD
New wet lab data	630183	Month 33	Ptid-630183_Visit-Month 33	Follicular	Follicular	0.275	10	0.7749999999999999	0.02504037594688534	Negative	Positive	Positive	Hemoglobin detection	Negative	Negative	Negative	CVL	Serum progesterone	Unpublished	0	Eligible	Eligible	Eligible	5.66054824736195	In	IL-15	NA	2.5009417907683713	3600	IL15	MSD
New wet lab data	630183	Month 33	Ptid-630183_Visit-Month 33	Follicular	Follicular	0.275	10	0.7749999999999999	0.02504037594688534	Negative	Positive	Positive	Hemoglobin detection	Negative	Negative	Negative	CVL	Serum progesterone	Unpublished	0	Eligible	Eligible	Eligible	266.37120082374577	In	IL-16	NA	8.05729430118269	3603	IL16	MSD
New wet lab data	630183	Month 33	Ptid-630183_Visit-Month 33	Follicular	Follicular	0.275	10	0.7749999999999999	0.02504037594688534	Negative	Positive	Positive	Hemoglobin detection	Negative	Negative	Negative	CVL	Serum progesterone	Unpublished	0	Eligible	Eligible	Eligible	1858.9324308275598	In	IL-1a	NA	10.860258616252658	3552	IL1A	MSD
New wet lab data	630183	Month 33	Ptid-630183_Visit-Month 33	Follicular	Follicular	0.275	10	0.7749999999999999	0.02504037594688534	Negative	Positive	Positive	Hemoglobin detection	Negative	Negative	Negative	CVL	Serum progesterone	Unpublished	0	Eligible	Eligible	Eligible	785.8302268042587	In	MCP-1	NA	9.618073851618037	6347	CCL2	MSD
New wet lab data	630183	Month 33	Ptid-630183_Visit-Month 33	Follicular	Follicular	0.275	10	0.7749999999999999	0.02504037594688534	Negative	Positive	Positive	Hemoglobin detection	Negative	Negative	Negative	CVL	Serum progesterone	Unpublished	0	Eligible	Eligible	Eligible	98.1154990500404	In	MMP-1	NA	6.616409148115071	4312	MMP1	MSD
New wet lab data	630183	Month 33	Ptid-630183_Visit-Month 33	Follicular	Follicular	0.275	10	0.7749999999999999	0.02504037594688534	Negative	Positive	Positive	Hemoglobin detection	Negative	Negative	Negative	CVL	Serum progesterone	Unpublished	0	Eligible	Eligible	Eligible	165.09914245668682	In	MMP-7	NA	7.367188816526815	4316	MMP7	MSD
New wet lab data	630183	Month 33	Ptid-630183_Visit-Month 33	Follicular	Follicular	0.275	10	0.7749999999999999	0.02504037594688534	Negative	Positive	Positive	Hemoglobin detection	Negative	Negative	Negative	CVL	Serum progesterone	Unpublished	0	Eligible	Eligible	Eligible	20.265228305589222	In	sCD40L	NA	4.340934523589955	959	CD40LG	MSD
New wet lab data	630835	Month 30	Ptid-630835_Visit-Month 30	Follicular	Follicular	0.188	9	0.5975	0.3334526858744529	Negative	Positive	Positive	Hemoglobin detection	Negative	Negative	Negative	CVL	Serum progesterone	Unpublished	0	Eligible	Eligible	Eligible	22.62719110914064	In	Eotaxin	NA	4.499985597546555	6356	CCL11	MSD
New wet lab data	630835	Month 30	Ptid-630835_Visit-Month 30	Follicular	Follicular	0.188	9	0.5975	0.3334526858744529	Negative	Positive	Positive	Hemoglobin detection	Negative	Negative	Negative	CVL	Serum progesterone	Unpublished	0	Eligible	Eligible	Eligible	0.41	Below	IL-15	NA	-1.286304185156641	3600	IL15	MSD
New wet lab data	630835	Month 30	Ptid-630835_Visit-Month 30	Follicular	Follicular	0.188	9	0.5975	0.3334526858744529	Negative	Positive	Positive	Hemoglobin detection	Negative	Negative	Negative	CVL	Serum progesterone	Unpublished	0	Eligible	Eligible	Eligible	32.96179347827624	In	IL-16	NA	5.042722837767152	3603	IL16	MSD
New wet lab data	630835	Month 30	Ptid-630835_Visit-Month 30	Follicular	Follicular	0.188	9	0.5975	0.3334526858744529	Negative	Positive	Positive	Hemoglobin detection	Negative	Negative	Negative	CVL	Serum progesterone	Unpublished	0	Eligible	Eligible	Eligible	234.95673131840488	In	IL-1a	NA	7.876251290140144	3552	IL1A	MSD
New wet lab data	630835	Month 30	Ptid-630835_Visit-Month 30	Follicular	Follicular	0.188	9	0.5975	0.3334526858744529	Negative	Positive	Positive	Hemoglobin detection	Negative	Negative	Negative	CVL	Serum progesterone	Unpublished	0	Eligible	Eligible	Eligible	707.270253929983	In	MCP-1	NA	9.466117776102445	6347	CCL2	MSD
New wet lab data	630835	Month 30	Ptid-630835_Visit-Month 30	Follicular	Follicular	0.188	9	0.5975	0.3334526858744529	Negative	Positive	Positive	Hemoglobin detection	Negative	Negative	Negative	CVL	Serum progesterone	Unpublished	0	Eligible	Eligible	Eligible	82.04714400255065	In	MMP-1	NA	6.358381210404913	4312	MMP1	MSD
New wet lab data	630835	Month 30	Ptid-630835_Visit-Month 30	Follicular	Follicular	0.188	9	0.5975	0.3334526858744529	Negative	Positive	Positive	Hemoglobin detection	Negative	Negative	Negative	CVL	Serum progesterone	Unpublished	0	Eligible	Eligible	Eligible	526.7206415094997	In	MMP-7	NA	9.040894187751265	4316	MMP7	MSD
New wet lab data	630835	Month 30	Ptid-630835_Visit-Month 30	Follicular	Follicular	0.188	9	0.5975	0.3334526858744529	Negative	Positive	Positive	Hemoglobin detection	Negative	Negative	Negative	CVL	Serum progesterone	Unpublished	0	Eligible	Eligible	Eligible	2.4212806154669844	In	sCD40L	NA	1.2757702908535777	959	CD40LG	MSD
New wet lab data	630372	Month 36	Ptid-630372_Visit-Month 36	Follicular	Follicular	0.158	8	0.1615	0.25550143695233485	Negative	Negative	Negative	Hemoglobin detection	Negative	Negative	Positive	CVL	Serum progesterone	Unpublished	8	Eligible	Eligible	Eligible	42.78685116244499	In	Eotaxin	NA	5.419095604662459	6356	CCL11	MSD
New wet lab data	630372	Month 36	Ptid-630372_Visit-Month 36	Follicular	Follicular	0.158	8	0.1615	0.25550143695233485	Negative	Negative	Negative	Hemoglobin detection	Negative	Negative	Positive	CVL	Serum progesterone	Unpublished	8	Eligible	Eligible	Eligible	2.2446253648239356	In	IL-15	NA	1.1664746746268122	3600	IL15	MSD
New wet lab data	630372	Month 36	Ptid-630372_Visit-Month 36	Follicular	Follicular	0.158	8	0.1615	0.25550143695233485	Negative	Negative	Negative	Hemoglobin detection	Negative	Negative	Positive	CVL	Serum progesterone	Unpublished	8	Eligible	Eligible	Eligible	15.595676020282468	In	IL-16	NA	3.96307418494928	3603	IL16	MSD
New wet lab data	630372	Month 36	Ptid-630372_Visit-Month 36	Follicular	Follicular	0.158	8	0.1615	0.25550143695233485	Negative	Negative	Negative	Hemoglobin detection	Negative	Negative	Positive	CVL	Serum progesterone	Unpublished	8	Eligible	Eligible	Eligible	791.3900392189621	In	IL-1a	NA	9.628245096809065	3552	IL1A	MSD
New wet lab data	630372	Month 36	Ptid-630372_Visit-Month 36	Follicular	Follicular	0.158	8	0.1615	0.25550143695233485	Negative	Negative	Negative	Hemoglobin detection	Negative	Negative	Positive	CVL	Serum progesterone	Unpublished	8	Eligible	Eligible	Eligible	74.36897430322176	In	MCP-1	NA	6.2166289695226	6347	CCL2	MSD
New wet lab data	630372	Month 36	Ptid-630372_Visit-Month 36	Follicular	Follicular	0.158	8	0.1615	0.25550143695233485	Negative	Negative	Negative	Hemoglobin detection	Negative	Negative	Positive	CVL	Serum progesterone	Unpublished	8	Eligible	Eligible	Eligible	136.49810966579224	In	MMP-1	NA	7.092737161471712	4312	MMP1	MSD
New wet lab data	630372	Month 36	Ptid-630372_Visit-Month 36	Follicular	Follicular	0.158	8	0.1615	0.25550143695233485	Negative	Negative	Negative	Hemoglobin detection	Negative	Negative	Positive	CVL	Serum progesterone	Unpublished	8	Eligible	Eligible	Eligible	14061.792379741859	In	MMP-7	NA	13.779492878124579	4316	MMP7	MSD
New wet lab data	630372	Month 36	Ptid-630372_Visit-Month 36	Follicular	Follicular	0.158	8	0.1615	0.25550143695233485	Negative	Negative	Negative	Hemoglobin detection	Negative	Negative	Positive	CVL	Serum progesterone	Unpublished	8	Eligible	Eligible	Eligible	0.9259876737702492	In	sCD40L	NA	-0.11093510562311684	959	CD40LG	MSD
New wet lab data	630503	Month 36	Ptid-630503_Visit-Month 36	Follicular	Follicular	0.317	9	0.36	0.54428214711523	Negative	Positive	Positive	Hemoglobin detection	Negative	Negative	Negative	CVL	Serum progesterone	Unpublished	0	Eligible	Eligible	Eligible	83.83454317780166	In	Eotaxin	NA	6.38947290925161	6356	CCL11	MSD
New wet lab data	630503	Month 36	Ptid-630503_Visit-Month 36	Follicular	Follicular	0.317	9	0.36	0.54428214711523	Negative	Positive	Positive	Hemoglobin detection	Negative	Negative	Negative	CVL	Serum progesterone	Unpublished	0	Eligible	Eligible	Eligible	1.3414672910145502	In	IL-15	NA	0.4238118778064834	3600	IL15	MSD
New wet lab data	630503	Month 36	Ptid-630503_Visit-Month 36	Follicular	Follicular	0.317	9	0.36	0.54428214711523	Negative	Positive	Positive	Hemoglobin detection	Negative	Negative	Negative	CVL	Serum progesterone	Unpublished	0	Eligible	Eligible	Eligible	44.44678204500587	In	IL-16	NA	5.474007066343584	3603	IL16	MSD
New wet lab data	630503	Month 36	Ptid-630503_Visit-Month 36	Follicular	Follicular	0.317	9	0.36	0.54428214711523	Negative	Positive	Positive	Hemoglobin detection	Negative	Negative	Negative	CVL	Serum progesterone	Unpublished	0	Eligible	Eligible	Eligible	280.03385315675723	In	IL-1a	NA	8.129457434191911	3552	IL1A	MSD
New wet lab data	630503	Month 36	Ptid-630503_Visit-Month 36	Follicular	Follicular	0.317	9	0.36	0.54428214711523	Negative	Positive	Positive	Hemoglobin detection	Negative	Negative	Negative	CVL	Serum progesterone	Unpublished	0	Eligible	Eligible	Eligible	458.4521624668681	In	MCP-1	NA	8.840627392357536	6347	CCL2	MSD
New wet lab data	630503	Month 36	Ptid-630503_Visit-Month 36	Follicular	Follicular	0.317	9	0.36	0.54428214711523	Negative	Positive	Positive	Hemoglobin detection	Negative	Negative	Negative	CVL	Serum progesterone	Unpublished	0	Eligible	Eligible	Eligible	25.71328162132989	In	MMP-1	NA	4.684441838730524	4312	MMP1	MSD
New wet lab data	630503	Month 36	Ptid-630503_Visit-Month 36	Follicular	Follicular	0.317	9	0.36	0.54428214711523	Negative	Positive	Positive	Hemoglobin detection	Negative	Negative	Negative	CVL	Serum progesterone	Unpublished	0	Eligible	Eligible	Eligible	967.4655360639963	In	MMP-7	NA	9.918066458954094	4316	MMP7	MSD
New wet lab data	630503	Month 36	Ptid-630503_Visit-Month 36	Follicular	Follicular	0.317	9	0.36	0.54428214711523	Negative	Positive	Positive	Hemoglobin detection	Negative	Negative	Negative	CVL	Serum progesterone	Unpublished	0	Eligible	Eligible	Eligible	8.832858851195764	In	sCD40L	NA	3.142880457455739	959	CD40LG	MSD
New wet lab data	630385	Month 39	Ptid-630385_Visit-Month 39	Luteal	Luteal	30.27	19	0.107	0.4025854513449481	Negative	Negative	Negative	Hemoglobin detection	Negative	Negative	Negative	CVL	Serum progesterone	Unpublished	0	Eligible	Eligible	Eligible	37.379742753798	In	Eotaxin	NA	5.224184735423163	6356	CCL11	MSD
New wet lab data	630385	Month 39	Ptid-630385_Visit-Month 39	Luteal	Luteal	30.27	19	0.107	0.4025854513449481	Negative	Negative	Negative	Hemoglobin detection	Negative	Negative	Negative	CVL	Serum progesterone	Unpublished	0	Eligible	Eligible	Eligible	0.41	Below	IL-15	NA	-1.286304185156641	3600	IL15	MSD
New wet lab data	630385	Month 39	Ptid-630385_Visit-Month 39	Luteal	Luteal	30.27	19	0.107	0.4025854513449481	Negative	Negative	Negative	Hemoglobin detection	Negative	Negative	Negative	CVL	Serum progesterone	Unpublished	0	Eligible	Eligible	Eligible	3.3	Below	IL-16	NA	1.722466024471091	3603	IL16	MSD
New wet lab data	630385	Month 39	Ptid-630385_Visit-Month 39	Luteal	Luteal	30.27	19	0.107	0.4025854513449481	Negative	Negative	Negative	Hemoglobin detection	Negative	Negative	Negative	CVL	Serum progesterone	Unpublished	0	Eligible	Eligible	Eligible	352.54418411092547	In	IL-1a	NA	8.461660270557203	3552	IL1A	MSD
New wet lab data	630385	Month 39	Ptid-630385_Visit-Month 39	Luteal	Luteal	30.27	19	0.107	0.4025854513449481	Negative	Negative	Negative	Hemoglobin detection	Negative	Negative	Negative	CVL	Serum progesterone	Unpublished	0	Eligible	Eligible	Eligible	164.42050939203077	In	MCP-1	NA	7.361246458092875	6347	CCL2	MSD
New wet lab data	630385	Month 39	Ptid-630385_Visit-Month 39	Luteal	Luteal	30.27	19	0.107	0.4025854513449481	Negative	Negative	Negative	Hemoglobin detection	Negative	Negative	Negative	CVL	Serum progesterone	Unpublished	0	Eligible	Eligible	Eligible	0.95	Below	MMP-1	NA	-0.07400058144377693	4312	MMP1	MSD
New wet lab data	630385	Month 39	Ptid-630385_Visit-Month 39	Luteal	Luteal	30.27	19	0.107	0.4025854513449481	Negative	Negative	Negative	Hemoglobin detection	Negative	Negative	Negative	CVL	Serum progesterone	Unpublished	0	Eligible	Eligible	Eligible	0.44	Below	MMP-7	NA	-1.1844245711374275	4316	MMP7	MSD
New wet lab data	630385	Month 39	Ptid-630385_Visit-Month 39	Luteal	Luteal	30.27	19	0.107	0.4025854513449481	Negative	Negative	Negative	Hemoglobin detection	Negative	Negative	Negative	CVL	Serum progesterone	Unpublished	0	Eligible	Eligible	Eligible	0.115	Below	sCD40L	NA	-3.1202942337177118	959	CD40LG	MSD
New wet lab data	630112	Month 39	Ptid-630112_Visit-Month 39	Follicular	Follicular	0.247	24	0.6930000000000001	0.61501240025913	Negative	Negative	Negative	Hemoglobin detection	Negative	Negative	Negative	CVL	Serum progesterone	Unpublished	0	Eligible	Eligible	Eligible	82.3196130700501	In	Eotaxin	NA	6.363164295981831	6356	CCL11	MSD
New wet lab data	630112	Month 39	Ptid-630112_Visit-Month 39	Follicular	Follicular	0.247	24	0.6930000000000001	0.61501240025913	Negative	Negative	Negative	Hemoglobin detection	Negative	Negative	Negative	CVL	Serum progesterone	Unpublished	0	Eligible	Eligible	Eligible	1.0696704464852742	In	IL-15	NA	0.09716638685673741	3600	IL15	MSD
New wet lab data	630112	Month 39	Ptid-630112_Visit-Month 39	Follicular	Follicular	0.247	24	0.6930000000000001	0.61501240025913	Negative	Negative	Negative	Hemoglobin detection	Negative	Negative	Negative	CVL	Serum progesterone	Unpublished	0	Eligible	Eligible	Eligible	3.3	Below	IL-16	NA	1.722466024471091	3603	IL16	MSD
New wet lab data	630112	Month 39	Ptid-630112_Visit-Month 39	Follicular	Follicular	0.247	24	0.6930000000000001	0.61501240025913	Negative	Negative	Negative	Hemoglobin detection	Negative	Negative	Negative	CVL	Serum progesterone	Unpublished	0	Eligible	Eligible	Eligible	154.17080500572462	In	IL-1a	NA	7.268385780830232	3552	IL1A	MSD
New wet lab data	630112	Month 39	Ptid-630112_Visit-Month 39	Follicular	Follicular	0.247	24	0.6930000000000001	0.61501240025913	Negative	Negative	Negative	Hemoglobin detection	Negative	Negative	Negative	CVL	Serum progesterone	Unpublished	0	Eligible	Eligible	Eligible	1987.2128524211926	In	MCP-1	NA	10.95653069408209	6347	CCL2	MSD
New wet lab data	630112	Month 39	Ptid-630112_Visit-Month 39	Follicular	Follicular	0.247	24	0.6930000000000001	0.61501240025913	Negative	Negative	Negative	Hemoglobin detection	Negative	Negative	Negative	CVL	Serum progesterone	Unpublished	0	Eligible	Eligible	Eligible	90.28083886661211	In	MMP-1	NA	6.496347918635085	4312	MMP1	MSD
New wet lab data	630112	Month 39	Ptid-630112_Visit-Month 39	Follicular	Follicular	0.247	24	0.6930000000000001	0.61501240025913	Negative	Negative	Negative	Hemoglobin detection	Negative	Negative	Negative	CVL	Serum progesterone	Unpublished	0	Eligible	Eligible	Eligible	1440.3963841767174	In	MMP-7	NA	10.49225016771387	4316	MMP7	MSD
New wet lab data	630112	Month 39	Ptid-630112_Visit-Month 39	Follicular	Follicular	0.247	24	0.6930000000000001	0.61501240025913	Negative	Negative	Negative	Hemoglobin detection	Negative	Negative	Negative	CVL	Serum progesterone	Unpublished	0	Eligible	Eligible	Eligible	1.1494553242014791	In	sCD40L	NA	0.2009503940199786	959	CD40LG	MSD
New wet lab data	630457	Month 39	Ptid-630457_Visit-Month 39	Follicular	Follicular	0.219	6	0.3675	0.07040614997998933	Negative	Positive	Positive	Hemoglobin detection	Negative	Negative	Negative	CVL	Serum progesterone	Unpublished	0	Eligible	Eligible	Eligible	74.0582012351851	In	Eotaxin	NA	6.2105876038812	6356	CCL11	MSD
New wet lab data	630457	Month 39	Ptid-630457_Visit-Month 39	Follicular	Follicular	0.219	6	0.3675	0.07040614997998933	Negative	Positive	Positive	Hemoglobin detection	Negative	Negative	Negative	CVL	Serum progesterone	Unpublished	0	Eligible	Eligible	Eligible	0.9419238232295595	In	IL-15	NA	-0.08631770627310842	3600	IL15	MSD
New wet lab data	630457	Month 39	Ptid-630457_Visit-Month 39	Follicular	Follicular	0.219	6	0.3675	0.07040614997998933	Negative	Positive	Positive	Hemoglobin detection	Negative	Negative	Negative	CVL	Serum progesterone	Unpublished	0	Eligible	Eligible	Eligible	51.058608992627825	In	IL-16	NA	5.674082329327001	3603	IL16	MSD
New wet lab data	630457	Month 39	Ptid-630457_Visit-Month 39	Follicular	Follicular	0.219	6	0.3675	0.07040614997998933	Negative	Positive	Positive	Hemoglobin detection	Negative	Negative	Negative	CVL	Serum progesterone	Unpublished	0	Eligible	Eligible	Eligible	347.69106238933176	In	IL-1a	NA	8.441662171961594	3552	IL1A	MSD
New wet lab data	630457	Month 39	Ptid-630457_Visit-Month 39	Follicular	Follicular	0.219	6	0.3675	0.07040614997998933	Negative	Positive	Positive	Hemoglobin detection	Negative	Negative	Negative	CVL	Serum progesterone	Unpublished	0	Eligible	Eligible	Eligible	1973.6321499817313	In	MCP-1	NA	10.94663740675114	6347	CCL2	MSD
New wet lab data	630457	Month 39	Ptid-630457_Visit-Month 39	Follicular	Follicular	0.219	6	0.3675	0.07040614997998933	Negative	Positive	Positive	Hemoglobin detection	Negative	Negative	Negative	CVL	Serum progesterone	Unpublished	0	Eligible	Eligible	Eligible	135.87966838516934	In	MMP-1	NA	7.086185792206217	4312	MMP1	MSD
New wet lab data	630457	Month 39	Ptid-630457_Visit-Month 39	Follicular	Follicular	0.219	6	0.3675	0.07040614997998933	Negative	Positive	Positive	Hemoglobin detection	Negative	Negative	Negative	CVL	Serum progesterone	Unpublished	0	Eligible	Eligible	Eligible	753.5906804501042	In	MMP-7	NA	9.557637313229195	4316	MMP7	MSD
New wet lab data	630457	Month 39	Ptid-630457_Visit-Month 39	Follicular	Follicular	0.219	6	0.3675	0.07040614997998933	Negative	Positive	Positive	Hemoglobin detection	Negative	Negative	Negative	CVL	Serum progesterone	Unpublished	0	Eligible	Eligible	Eligible	3.4305117056717656	In	sCD40L	NA	1.7784237892766865	959	CD40LG	MSD
New wet lab data	630112	Month 42	Ptid-630112_Visit-Month 42	Luteal	Luteal	6.06	8	0.33199999999999996	0.7545222650532685	Negative	Negative	Negative	Hemoglobin detection	Negative	Negative	Negative	CVL	Serum progesterone	Unpublished	0	Eligible	Eligible	Eligible	13.730145816694794	In	Eotaxin	NA	3.7792750421426144	6356	CCL11	MSD
New wet lab data	630112	Month 42	Ptid-630112_Visit-Month 42	Luteal	Luteal	6.06	8	0.33199999999999996	0.7545222650532685	Negative	Negative	Negative	Hemoglobin detection	Negative	Negative	Negative	CVL	Serum progesterone	Unpublished	0	Eligible	Eligible	Eligible	0.41	Below	IL-15	NA	-1.286304185156641	3600	IL15	MSD
New wet lab data	630112	Month 42	Ptid-630112_Visit-Month 42	Luteal	Luteal	6.06	8	0.33199999999999996	0.7545222650532685	Negative	Negative	Negative	Hemoglobin detection	Negative	Negative	Negative	CVL	Serum progesterone	Unpublished	0	Eligible	Eligible	Eligible	3.3	Below	IL-16	NA	1.722466024471091	3603	IL16	MSD
New wet lab data	630112	Month 42	Ptid-630112_Visit-Month 42	Luteal	Luteal	6.06	8	0.33199999999999996	0.7545222650532685	Negative	Negative	Negative	Hemoglobin detection	Negative	Negative	Negative	CVL	Serum progesterone	Unpublished	0	Eligible	Eligible	Eligible	164.40927710027927	In	IL-1a	NA	7.361147897851196	3552	IL1A	MSD
New wet lab data	630112	Month 42	Ptid-630112_Visit-Month 42	Luteal	Luteal	6.06	8	0.33199999999999996	0.7545222650532685	Negative	Negative	Negative	Hemoglobin detection	Negative	Negative	Negative	CVL	Serum progesterone	Unpublished	0	Eligible	Eligible	Eligible	869.351654241815	In	MCP-1	NA	9.763796057503745	6347	CCL2	MSD
New wet lab data	630112	Month 42	Ptid-630112_Visit-Month 42	Luteal	Luteal	6.06	8	0.33199999999999996	0.7545222650532685	Negative	Negative	Negative	Hemoglobin detection	Negative	Negative	Negative	CVL	Serum progesterone	Unpublished	0	Eligible	Eligible	Eligible	0.95	Below	MMP-1	NA	-0.07400058144377693	4312	MMP1	MSD
New wet lab data	630112	Month 42	Ptid-630112_Visit-Month 42	Luteal	Luteal	6.06	8	0.33199999999999996	0.7545222650532685	Negative	Negative	Negative	Hemoglobin detection	Negative	Negative	Negative	CVL	Serum progesterone	Unpublished	0	Eligible	Eligible	Eligible	20.337689573683488	In	MMP-7	NA	4.346083888639542	4316	MMP7	MSD
New wet lab data	630112	Month 42	Ptid-630112_Visit-Month 42	Luteal	Luteal	6.06	8	0.33199999999999996	0.7545222650532685	Negative	Negative	Negative	Hemoglobin detection	Negative	Negative	Negative	CVL	Serum progesterone	Unpublished	0	Eligible	Eligible	Eligible	0.115	Below	sCD40L	NA	-3.1202942337177118	959	CD40LG	MSD
New wet lab data	630646	Month 36	Ptid-630646_Visit-Month 36	Luteal	Luteal	22.72	8	0.441	0.5508335558105961	Negative	Negative	Negative	Hemoglobin detection	Negative	Negative	Negative	CVL	Serum progesterone	Unpublished	0	Eligible	Eligible	Eligible	15.429508807840723	In	Eotaxin	NA	3.9476202299151395	6356	CCL11	MSD
New wet lab data	630646	Month 36	Ptid-630646_Visit-Month 36	Luteal	Luteal	22.72	8	0.441	0.5508335558105961	Negative	Negative	Negative	Hemoglobin detection	Negative	Negative	Negative	CVL	Serum progesterone	Unpublished	0	Eligible	Eligible	Eligible	0.41	Below	IL-15	NA	-1.286304185156641	3600	IL15	MSD
New wet lab data	630646	Month 36	Ptid-630646_Visit-Month 36	Luteal	Luteal	22.72	8	0.441	0.5508335558105961	Negative	Negative	Negative	Hemoglobin detection	Negative	Negative	Negative	CVL	Serum progesterone	Unpublished	0	Eligible	Eligible	Eligible	3.3	Below	IL-16	NA	1.722466024471091	3603	IL16	MSD
New wet lab data	630646	Month 36	Ptid-630646_Visit-Month 36	Luteal	Luteal	22.72	8	0.441	0.5508335558105961	Negative	Negative	Negative	Hemoglobin detection	Negative	Negative	Negative	CVL	Serum progesterone	Unpublished	0	Eligible	Eligible	Eligible	397.9826913652499	In	IL-1a	NA	8.636561877768477	3552	IL1A	MSD
New wet lab data	630646	Month 36	Ptid-630646_Visit-Month 36	Luteal	Luteal	22.72	8	0.441	0.5508335558105961	Negative	Negative	Negative	Hemoglobin detection	Negative	Negative	Negative	CVL	Serum progesterone	Unpublished	0	Eligible	Eligible	Eligible	252.41658757940044	In	MCP-1	NA	7.9796629100485	6347	CCL2	MSD
New wet lab data	630646	Month 36	Ptid-630646_Visit-Month 36	Luteal	Luteal	22.72	8	0.441	0.5508335558105961	Negative	Negative	Negative	Hemoglobin detection	Negative	Negative	Negative	CVL	Serum progesterone	Unpublished	0	Eligible	Eligible	Eligible	0.95	Below	MMP-1	NA	-0.07400058144377693	4312	MMP1	MSD
New wet lab data	630646	Month 36	Ptid-630646_Visit-Month 36	Luteal	Luteal	22.72	8	0.441	0.5508335558105961	Negative	Negative	Negative	Hemoglobin detection	Negative	Negative	Negative	CVL	Serum progesterone	Unpublished	0	Eligible	Eligible	Eligible	6.954465495157079	In	MMP-7	NA	2.7979396366770715	4316	MMP7	MSD
New wet lab data	630646	Month 36	Ptid-630646_Visit-Month 36	Luteal	Luteal	22.72	8	0.441	0.5508335558105961	Negative	Negative	Negative	Hemoglobin detection	Negative	Negative	Negative	CVL	Serum progesterone	Unpublished	0	Eligible	Eligible	Eligible	0.115	Below	sCD40L	NA	-3.1202942337177118	959	CD40LG	MSD
New wet lab data	630806	Month 36	Ptid-630806_Visit-Month 36	Luteal	Luteal	22.32	19	0.259	0.608418044620279	Negative	Positive	Positive	Hemoglobin detection	Negative	Positive	Negative	CVL	Serum progesterone	Unpublished	0	Eligible	Eligible	Eligible	42.33123938623014	In	Eotaxin	NA	5.403650823803372	6356	CCL11	MSD
New wet lab data	630806	Month 36	Ptid-630806_Visit-Month 36	Luteal	Luteal	22.32	19	0.259	0.608418044620279	Negative	Positive	Positive	Hemoglobin detection	Negative	Positive	Negative	CVL	Serum progesterone	Unpublished	0	Eligible	Eligible	Eligible	1.1927968621830682	In	IL-15	NA	0.2543483675303704	3600	IL15	MSD
New wet lab data	630806	Month 36	Ptid-630806_Visit-Month 36	Luteal	Luteal	22.32	19	0.259	0.608418044620279	Negative	Positive	Positive	Hemoglobin detection	Negative	Positive	Negative	CVL	Serum progesterone	Unpublished	0	Eligible	Eligible	Eligible	322.87239142486584	In	IL-16	NA	8.334820272233795	3603	IL16	MSD
New wet lab data	630806	Month 36	Ptid-630806_Visit-Month 36	Luteal	Luteal	22.32	19	0.259	0.608418044620279	Negative	Positive	Positive	Hemoglobin detection	Negative	Positive	Negative	CVL	Serum progesterone	Unpublished	0	Eligible	Eligible	Eligible	4475.843371518442	In	IL-1a	NA	12.127943835925606	3552	IL1A	MSD
New wet lab data	630806	Month 36	Ptid-630806_Visit-Month 36	Luteal	Luteal	22.32	19	0.259	0.608418044620279	Negative	Positive	Positive	Hemoglobin detection	Negative	Positive	Negative	CVL	Serum progesterone	Unpublished	0	Eligible	Eligible	Eligible	162.48888239187252	In	MCP-1	NA	7.344197201043137	6347	CCL2	MSD
New wet lab data	630806	Month 36	Ptid-630806_Visit-Month 36	Luteal	Luteal	22.32	19	0.259	0.608418044620279	Negative	Positive	Positive	Hemoglobin detection	Negative	Positive	Negative	CVL	Serum progesterone	Unpublished	0	Eligible	Eligible	Eligible	313.9309198999425	In	MMP-1	NA	8.294303320604469	4312	MMP1	MSD
New wet lab data	630806	Month 36	Ptid-630806_Visit-Month 36	Luteal	Luteal	22.32	19	0.259	0.608418044620279	Negative	Positive	Positive	Hemoglobin detection	Negative	Positive	Negative	CVL	Serum progesterone	Unpublished	0	Eligible	Eligible	Eligible	1805.5124366454606	In	MMP-7	NA	10.818192642486682	4316	MMP7	MSD
New wet lab data	630806	Month 36	Ptid-630806_Visit-Month 36	Luteal	Luteal	22.32	19	0.259	0.608418044620279	Negative	Positive	Positive	Hemoglobin detection	Negative	Positive	Negative	CVL	Serum progesterone	Unpublished	0	Eligible	Eligible	Eligible	8.614049597189238	In	sCD40L	NA	3.106691630221629	959	CD40LG	MSD
New wet lab data	630385	Month 42	Ptid-630385_Visit-Month 42	Follicular	Follicular	0.296	5	0.108	0.8248796526378016	Negative	Positive	Positive	Hemoglobin detection	Negative	Negative	Negative	CVL	Serum progesterone	Unpublished	0	Eligible	Eligible	Eligible	110.91441576365547	In	Eotaxin	NA	6.793303077358465	6356	CCL11	MSD
New wet lab data	630385	Month 42	Ptid-630385_Visit-Month 42	Follicular	Follicular	0.296	5	0.108	0.8248796526378016	Negative	Positive	Positive	Hemoglobin detection	Negative	Negative	Negative	CVL	Serum progesterone	Unpublished	0	Eligible	Eligible	Eligible	1.6528454263390793	In	IL-15	NA	0.7249518104854527	3600	IL15	MSD
New wet lab data	630385	Month 42	Ptid-630385_Visit-Month 42	Follicular	Follicular	0.296	5	0.108	0.8248796526378016	Negative	Positive	Positive	Hemoglobin detection	Negative	Negative	Negative	CVL	Serum progesterone	Unpublished	0	Eligible	Eligible	Eligible	58.85559411418272	In	IL-16	NA	5.879107642134594	3603	IL16	MSD
New wet lab data	630385	Month 42	Ptid-630385_Visit-Month 42	Follicular	Follicular	0.296	5	0.108	0.8248796526378016	Negative	Positive	Positive	Hemoglobin detection	Negative	Negative	Negative	CVL	Serum progesterone	Unpublished	0	Eligible	Eligible	Eligible	71.18887081329808	In	IL-1a	NA	6.1535798125194345	3552	IL1A	MSD
New wet lab data	630385	Month 42	Ptid-630385_Visit-Month 42	Follicular	Follicular	0.296	5	0.108	0.8248796526378016	Negative	Positive	Positive	Hemoglobin detection	Negative	Negative	Negative	CVL	Serum progesterone	Unpublished	0	Eligible	Eligible	Eligible	241.62662598119232	In	MCP-1	NA	7.916635630590377	6347	CCL2	MSD
New wet lab data	630385	Month 42	Ptid-630385_Visit-Month 42	Follicular	Follicular	0.296	5	0.108	0.8248796526378016	Negative	Positive	Positive	Hemoglobin detection	Negative	Negative	Negative	CVL	Serum progesterone	Unpublished	0	Eligible	Eligible	Eligible	41.46668502063996	In	MMP-1	NA	5.373880813087528	4312	MMP1	MSD
New wet lab data	630385	Month 42	Ptid-630385_Visit-Month 42	Follicular	Follicular	0.296	5	0.108	0.8248796526378016	Negative	Positive	Positive	Hemoglobin detection	Negative	Negative	Negative	CVL	Serum progesterone	Unpublished	0	Eligible	Eligible	Eligible	49.16590153559443	In	MMP-7	NA	5.619586192150569	4316	MMP7	MSD
[truncated: 1,343 more rows]
