# Supplementary material for: Changes in concentrations of cervicovaginal immune mediators across the menstrual cycle: a systematic review and meta-analysis of individual patient data
Source: BMC Med. 2022 Oct 5;20:353. doi: 10.1186/s12916-022-02532-9 (PMC9533580; doi:10.1186/s12916-022-02532-9)
Supplement: Supplementary file 3 — Additional file 3. Code and data. IPD from co-authors who agreed to share it, results of all analyses presented in the paper, and R code files necessary to reproduce the analysis and figures. [file 12916_2022_2532_MOESM3_ESM.zip › MenstrualCycleMetaanalysis/data/data_complete/01_study/Novak-2007.csv]

StudyName	Ptid	SampleId	Visit	Phase	TheirPhase	DaysSinceLmp	TotalProteinAssay	CvlVolume	WbcInCvl	RbcInCvl	BloodDetection	BloodDetectionMethod	Bv	Trichomonas	Chlamydia	SpermInCvl	Treatment	TreatmentTimepoint	EligibilityTheirPhase	EligibilityPrimary	EligibilitySecondary	Assay	Concentration	EntrezId	OfficialSymbol	Detectable	LowerLOD	Log2Concentration	Published	SampleType	AssayMethod	OurPhasingMethod
Novak-2007	0110600002	0110600002_2001-10-17	2001-10-17	Luteal	Luteal	23	None	9	Negative	Negative	Negative	RBC counts	Positive	Negative	Negative	Positive	None	NA	Eligible	Eligible	Eligible	RANTES (pg/ml)	464.1	6352	CCL5	In	2	8.85829188728283	Published	Sponge	ELISA	Days since LMP
Novak-2007	0110600401	0110600401_2001-11-07	2001-11-07	Other	NA	NA	None	10	2+	2+	Positive	RBC counts	Negative	Negative	Positive	Negative	None	NA	Ineligible - no menstrual cycle information	Ineligible - no menstrual cycle information	Ineligible - no menstrual cycle information	RANTES (pg/ml)	144.8	6352	CCL5	In	2	7.177917792195843	Published	Sponge	ELISA	Days since LMP
Novak-2007	0110600525	0110600525_2001-11-14	2001-11-14	Other	menses	2	None	9	2+	2+	Positive	RBC counts	Positive	Negative	Negative	Negative	None	NA	Ineligible - active menses	Ineligible - active menses	Ineligible - active menses	RANTES (pg/ml)	151.3	6352	CCL5	In	2	7.241268177329375	Published	Sponge	ELISA	Days since LMP
Novak-2007	0110600592	0110600592_2001-11-14	2001-11-14	Other	Luteal	15	None	9.5	1+	2+	Positive	RBC counts	Negative	Positive	Negative	Negative	None	NA	Eligible	Ineligible - days since LMP outside of allowed windows	Ineligible - days since LMP outside of allowed windows	RANTES (pg/ml)	1042	6352	CCL5	In	2	10.025139562278508	Published	Sponge	ELISA	Days since LMP
Novak-2007	0110600398	0110600398_2001-11-19	2001-11-19	Other	Luteal	18	None	10	1+	2+	Positive	RBC counts	Positive	Negative	Negative	Positive	None	NA	Eligible	Ineligible - days since LMP outside of allowed windows	Ineligible - days since LMP outside of allowed windows	RANTES (pg/ml)	6704.9	6352	CCL5	In	2	12.71100009992682	Published	Sponge	ELISA	Days since LMP
Novak-2007	0110600525	0110600525_2001-11-28	2001-11-28	Other	Follicular	16	None	10	1+	2+	Positive	RBC counts	Negative	Negative	Negative	Negative	BV treatment	336	Ineligible - post-treatment	Ineligible - post-treatment	Ineligible - post-treatment	RANTES (pg/ml)	68.4	6352	CCL5	In	2	6.095924419998536	Published	Sponge	ELISA	Days since LMP
Novak-2007	0110600592	0110600592_2001-12-12	2001-12-12	Other	Luteal	29	None	9	Trace	Trace	Trace	RBC counts	Negative	Negative	Negative	Negative	BV treatment	336	Ineligible - post-treatment	Ineligible - post-treatment	Ineligible - post-treatment	RANTES (pg/ml)	735.3	6352	CCL5	In	2	9.522189174700634	Published	Sponge	ELISA	Days since LMP
Novak-2007	0110600290	0110600290_2002-01-16	2002-01-16	Other	Luteal	15	None	11	2+	Trace	Trace	RBC counts	Positive	Negative	Negative	Negative	None	NA	Eligible	Ineligible - days since LMP outside of allowed windows	Ineligible - days since LMP outside of allowed windows	RANTES (pg/ml)	22.8	6352	CCL5	In	2	4.5109619192773796	Published	Sponge	ELISA	Days since LMP
Novak-2007	0110600738	0110600738_2002-01-16	2002-01-16	Luteal	Luteal	22	None	11	1+	Trace	Trace	RBC counts	Positive	Negative	Negative	Negative	None	NA	Eligible	Eligible	Eligible	RANTES (pg/ml)	115.6	6352	CCL5	In	2	6.8529975876133165	Published	Sponge	ELISA	Days since LMP
Novak-2007	0110600401	0110600401_2002-01-23	2002-01-23	Luteal	Luteal	22	None	11	1+	1+	Positive	RBC counts	Negative	Negative	Negative	Positive	BV treatment	384	Ineligible - post-treatment	Ineligible - post-treatment	Ineligible - post-treatment	RANTES (pg/ml)	246	6352	CCL5	In	2	7.94251450533924	Published	Sponge	ELISA	Days since LMP
Novak-2007	0110600797	0110600797_2002-03-04	2002-03-04	Follicular	Follicular	8	None	10	1+	Negative	Negative	RBC counts	Positive	Negative	Negative	Negative	None	NA	Eligible	Eligible	Eligible	RANTES (pg/ml)	15.6	6352	CCL5	In	2	3.963474123974886	Published	Sponge	ELISA	Days since LMP
Novak-2007	0110600290	0110600290_2002-03-06	2002-03-06	Other	Luteal	29	None	10	2+	1+	Positive	RBC counts	Negative	Negative	Negative	Positive	BV treatment	336	Ineligible - post-treatment	Ineligible - post-treatment	Ineligible - post-treatment	RANTES (pg/ml)	7	6352	CCL5	In	2	2.807354922057604	Published	Sponge	ELISA	Days since LMP
Novak-2007	0110600002	0110600002_2002-03-25	2002-03-25	Follicular	Follicular	6	None	10.5	1+	1+	Positive	RBC counts	Negative	Negative	Negative	Positive	BV treatment	3816	Ineligible - post-treatment	Ineligible - post-treatment	Ineligible - post-treatment	RANTES (pg/ml)	26.7	6352	CCL5	In	2	4.738767836800192	Published	Sponge	ELISA	Days since LMP
Novak-2007	0110600134	0110600134_2002-04-01	2002-04-01	Follicular	Follicular	5	None	9.5	Trace	2+	Positive	RBC counts	Positive	Negative	Negative	Negative	None	NA	Eligible	Eligible	Eligible	RANTES (pg/ml)	857.1	6352	CCL5	In	2	9.743319726770165	Published	Sponge	ELISA	Days since LMP
Novak-2007	0110600355	0110600355_2002-04-10	2002-04-10	Follicular	Follicular	5	None	10	2+	Trace	Trace	RBC counts	Positive	Negative	Negative	Negative	None	NA	Eligible	Eligible	Eligible	RANTES (pg/ml)	56.2	6352	CCL5	In	2	5.812498225333564	Published	Sponge	ELISA	Days since LMP
Novak-2007	0110600797	0110600797_2002-04-15	2002-04-15	Other	Luteal	31	None	11	Negative	Negative	Negative	RBC counts	Negative	Negative	Negative	Negative	BV treatment	1008	Ineligible - post-treatment	Ineligible - post-treatment	Ineligible - post-treatment	RANTES (pg/ml)	383.8	6352	CCL5	In	2	8.584210901308017	Published	Sponge	ELISA	Days since LMP
Novak-2007	0110600355	0110600355_2002-04-24	2002-04-24	Luteal	Luteal	19	None	9.5	Trace	Negative	Negative	RBC counts	Positive	Negative	Negative	Positive	BV treatment	336	Ineligible - post-treatment	Ineligible - post-treatment	Ineligible - post-treatment	RANTES (pg/ml)	4.8	6352	CCL5	In	2	2.263034405833794	Published	Sponge	ELISA	Days since LMP
Novak-2007	0110600576	0110600576_2002-04-24	2002-04-24	Luteal	Luteal	23	None	10.5	1+	Trace	Trace	RBC counts	Negative	Positive	Negative	Negative	None	NA	Eligible	Eligible	Eligible	RANTES (pg/ml)	206.4	6352	CCL5	In	2	7.689299160535892	Published	Sponge	ELISA	Days since LMP
Novak-2007	0110600517	0110600517_2002-05-13	2002-05-13	Other	irreg menses	210	None	11	2+	1+	Positive	RBC counts	Positive	Negative	Negative	Negative	None	NA	Ineligible - irregular or no menstruation	Ineligible - irregular or no menstruation	Ineligible - irregular or no menstruation	RANTES (pg/ml)	463	6352	CCL5	In	2	8.854868383260236	Published	Sponge	ELISA	Days since LMP
Novak-2007	0110600576	0110600576_2002-05-13	2002-05-13	Other	NA	NA	None	10.5	2+	1+	Positive	RBC counts	Negative	Negative	Negative	Negative	BV treatment	456	Ineligible - no menstrual cycle information	Ineligible - no menstrual cycle information	Ineligible - no menstrual cycle information	RANTES (pg/ml)	106.6	6352	CCL5	In	2	6.736063627871814	Published	Sponge	ELISA	Days since LMP
Novak-2007	0110600371	0110600371_2002-05-22	2002-05-22	Other	NA	NA	None	10.5	Trace	Negative	Negative	RBC counts	Positive	Negative	Negative	Negative	None	NA	Ineligible - no menstrual cycle information	Ineligible - no menstrual cycle information	Ineligible - no menstrual cycle information	RANTES (pg/ml)	512.8	6352	CCL5	In	2	9.002252451731378	Published	Sponge	ELISA	Days since LMP
Novak-2007	0110600584	0110600584_2002-05-22	2002-05-22	Other	NA	NA	None	10	1+	Negative	Negative	RBC counts	Positive	Negative	Negative	Negative	None	NA	Ineligible - no menstrual cycle information	Ineligible - no menstrual cycle information	Ineligible - no menstrual cycle information	RANTES (pg/ml)	23	6352	CCL5	In	2	4.523561956057013	Published	Sponge	ELISA	Days since LMP
Novak-2007	0110600517	0110600517_2002-05-29	2002-05-29	Other	NA	NA	None	9	2+	1+	Positive	RBC counts	Negative	Negative	Negative	Negative	BV treatment	384	Ineligible - no menstrual cycle information	Ineligible - no menstrual cycle information	Ineligible - no menstrual cycle information	RANTES (pg/ml)	315.3	6352	CCL5	In	2	8.300581359795972	Published	Sponge	ELISA	Days since LMP
Novak-2007	0110600371	0110600371_2002-06-05	2002-06-05	Other	NA	NA	None	10	Negative	Negative	Negative	RBC counts	Negative	Negative	Negative	Negative	BV treatment	336	Ineligible - no menstrual cycle information	Ineligible - no menstrual cycle information	Ineligible - no menstrual cycle information	RANTES (pg/ml)	48.3	6352	CCL5	In	2	5.593951283948411	Published	Sponge	ELISA	Days since LMP
Novak-2007	110100026	110100026_2002-06-24	2002-06-24	Other	Luteal	30	None	9.5	2+	2+	Positive	RBC counts	NA	NA	NA	Negative	None	NA	Eligible	Ineligible - days since LMP outside of allowed windows	Ineligible - days since LMP outside of allowed windows	RANTES (pg/ml)	18.7	6352	CCL5	In	2	4.224966365000275	Published	Sponge	ELISA	Days since LMP
Novak-2007	0110600096	0110600096_2002-07-03	2002-07-03	Other	NA	NA	None	10	1+	Negative	Negative	RBC counts	Positive	Negative	Negative	Negative	None	NA	Ineligible - no menstrual cycle information	Ineligible - no menstrual cycle information	Ineligible - no menstrual cycle information	RANTES (pg/ml)	24.8	6352	CCL5	In	2	4.632268215499513	Published	Sponge	ELISA	Days since LMP
Novak-2007	0110600312	0110600312_2002-07-10	2002-07-10	Other	NA	NA	None	10	2+	Trace	Trace	RBC counts	Positive	Negative	Negative	Negative	None	NA	Ineligible - no menstrual cycle information	Ineligible - no menstrual cycle information	Ineligible - no menstrual cycle information	RANTES (pg/ml)	126.7	6352	CCL5	In	2	6.985272714253447	Published	Sponge	ELISA	Days since LMP
Novak-2007	0110600258	0110600258_2002-07-29	2002-07-29	Other	NA	NA	None	11	2+	Negative	Negative	RBC counts	Positive	Negative	Negative	Negative	None	NA	Ineligible - no menstrual cycle information	Ineligible - no menstrual cycle information	Ineligible - no menstrual cycle information	RANTES (pg/ml)	34.7	6352	CCL5	In	2	5.116863757690899	Published	Sponge	ELISA	Days since LMP
Novak-2007	0110600428	0110600428_2002-08-05	2002-08-05	Follicular	Follicular	11	None	10	2+	2+	Positive	RBC counts	Negative	Positive	Negative	Negative	None	NA	Eligible	Eligible	Eligible	RANTES (pg/ml)	47.2	6352	CCL5	In	2	5.560714954474479	Published	Sponge	ELISA	Days since LMP
Novak-2007	0110600665	0110600665_2002-08-05	2002-08-05	Other	NA	NA	None	10	2+	2+	Positive	RBC counts	Positive	Negative	Negative	Positive	None	NA	Ineligible - no menstrual cycle information	Ineligible - no menstrual cycle information	Ineligible - no menstrual cycle information	RANTES (pg/ml)	47583.8	6352	CCL5	In	2	15.538182868257561	Published	Sponge	ELISA	Days since LMP
Novak-2007	110100018	110100018_2002-08-05	2002-08-05	Luteal	Luteal	19	None	10	2+	Negative	Negative	RBC counts	NA	NA	NA	Negative	None	NA	Eligible	Eligible	Ineligible - missing co-variate information	RANTES (pg/ml)	32	6352	CCL5	In	2	5	Published	Sponge	ELISA	Days since LMP
Novak-2007	0110600126	0110600126_2002-08-12	2002-08-12	Other	NA	NA	None	10	1+	Trace	Trace	RBC counts	Positive	Negative	Negative	Negative	None	NA	Ineligible - no menstrual cycle information	Ineligible - no menstrual cycle information	Ineligible - no menstrual cycle information	RANTES (pg/ml)	25.4	6352	CCL5	In	2	4.666756591884804	Published	Sponge	ELISA	Days since LMP
Novak-2007	110100050	110100050_2002-08-12	2002-08-12	Other	Luteal	15	None	10	1+	Trace	Trace	RBC counts	NA	NA	NA	Negative	None	NA	Eligible	Ineligible - days since LMP outside of allowed windows	Ineligible - days since LMP outside of allowed windows	RANTES (pg/ml)	39.9	6352	CCL5	In	2	5.318316841334983	Published	Sponge	ELISA	Days since LMP
Novak-2007	0110600258	0110600258_2002-08-14	2002-08-14	Other	NA	NA	None	9	2+	Negative	Negative	RBC counts	Negative	Negative	Negative	Negative	BV treatment	384	Ineligible - no menstrual cycle information	Ineligible - no menstrual cycle information	Ineligible - no menstrual cycle information	RANTES (pg/ml)	36.9	6352	CCL5	In	2	5.205548911173033	Published	Sponge	ELISA	Days since LMP
Novak-2007	0110600312	0110600312_2002-08-14	2002-08-14	Other	NA	NA	None	9	Trace	Negative	Negative	RBC counts	Negative	Negative	Negative	Negative	BV treatment	840	Ineligible - no menstrual cycle information	Ineligible - no menstrual cycle information	Ineligible - no menstrual cycle information	RANTES (pg/ml)	31.1	6352	CCL5	In	2	4.958842675243241	Published	Sponge	ELISA	Days since LMP
Novak-2007	0110600835	0110600835_2002-08-14	2002-08-14	Other	NA	NA	None	9	2+	Trace	Trace	RBC counts	Positive	Negative	Negative	Negative	None	NA	Ineligible - no menstrual cycle information	Ineligible - no menstrual cycle information	Ineligible - no menstrual cycle information	RANTES (pg/ml)	19	6352	CCL5	In	2	4.247927513443585	Published	Sponge	ELISA	Days since LMP
Novak-2007	0110600665	0110600665_2002-08-19	2002-08-19	Other	NA	NA	None	10	1+	Trace	Trace	RBC counts	Negative	Negative	Negative	Negative	BV treatment	336	Ineligible - no menstrual cycle information	Ineligible - no menstrual cycle information	Ineligible - no menstrual cycle information	RANTES (pg/ml)	422	6352	CCL5	In	2	8.721099188707186	Published	Sponge	ELISA	Days since LMP
Novak-2007	110100034	110100034_2002-08-19	2002-08-19	Other	Luteal	26	None	10	Negative	Negative	Negative	RBC counts	NA	NA	NA	Negative	None	NA	Eligible	Ineligible - days since LMP outside of allowed windows	Ineligible - days since LMP outside of allowed windows	RANTES (pg/ml)	34.1	6352	CCL5	In	2	5.0916998341368105	Published	Sponge	ELISA	Days since LMP
Novak-2007	0110600150	0110600150_2002-08-26	2002-08-26	Other	NA	NA	None	10	1+	2+	Positive	RBC counts	Positive	Negative	Negative	Negative	None	NA	Ineligible - no menstrual cycle information	Ineligible - no menstrual cycle information	Ineligible - no menstrual cycle information	RANTES (pg/ml)	1957.8	6352	CCL5	In	2	10.935017677925657	Published	Sponge	ELISA	Days since LMP
Novak-2007	0110600428	0110600428_2002-08-26	2002-08-26	Other	Follicular	13	None	10	1+	Negative	Negative	RBC counts	Negative	Negative	Negative	Negative	BV treatment	504	Ineligible - post-treatment	Ineligible - post-treatment	Ineligible - post-treatment	RANTES (pg/ml)	34.1	6352	CCL5	In	2	5.0916998341368105	Published	Sponge	ELISA	Days since LMP
Novak-2007	0110600177	0110600177_2002-08-28	2002-08-28	Other	NA	NA	None	9.5	2+	Negative	Negative	RBC counts	Positive	Negative	Negative	Negative	None	NA	Ineligible - no menstrual cycle information	Ineligible - no menstrual cycle information	Ineligible - no menstrual cycle information	RANTES (pg/ml)	30.6	6352	CCL5	In	2	4.9354597478052895	Published	Sponge	ELISA	Days since LMP
Novak-2007	0110600134	0110600134_2002-09-04	2002-09-04	Other	NA	NA	None	9	1+	2+	Positive	RBC counts	Negative	Negative	Negative	Negative	BV treatment	3744	Ineligible - no menstrual cycle information	Ineligible - no menstrual cycle information	Ineligible - no menstrual cycle information	RANTES (pg/ml)	397	6352	CCL5	In	2	8.632995197142957	Published	Sponge	ELISA	Days since LMP
Novak-2007	0110600126	0110600126_2002-09-09	2002-09-09	Follicular	Follicular	6	None	10	2+	Negative	Negative	RBC counts	Negative	Negative	Negative	Negative	BV treatment	336	Ineligible - post-treatment	Ineligible - post-treatment	Ineligible - post-treatment	RANTES (pg/ml)	2.8	6352	CCL5	In	2	1.4854268271702418	Published	Sponge	ELISA	Days since LMP
Novak-2007	0110600150	0110600150_2002-09-09	2002-09-09	Other	NA	NA	None	9	2+	Trace	Trace	RBC counts	Negative	Negative	Negative	Negative	BV treatment	336	Ineligible - no menstrual cycle information	Ineligible - no menstrual cycle information	Ineligible - no menstrual cycle information	RANTES (pg/ml)	74.1	6352	CCL5	In	2	6.211401637418471	Published	Sponge	ELISA	Days since LMP
Novak-2007	0110600738	0110600738_2002-09-09	2002-09-09	Other	NA	NA	None	10.5	Negative	Negative	Negative	RBC counts	Negative	Negative	Negative	Negative	BV treatment	792	Ineligible - no menstrual cycle information	Ineligible - no menstrual cycle information	Ineligible - no menstrual cycle information	RANTES (pg/ml)	273.6	6352	CCL5	In	2	8.095924419998536	Published	Sponge	ELISA	Days since LMP
Novak-2007	0110600835	0110600835_2002-09-18	2002-09-18	Other	NA	NA	None	10	2+	2+	Positive	RBC counts	Negative	Negative	Negative	Negative	BV treatment	840	Ineligible - no menstrual cycle information	Ineligible - no menstrual cycle information	Ineligible - no menstrual cycle information	RANTES (pg/ml)	2945.8	6352	CCL5	In	2	11.524443769074246	Published	Sponge	ELISA	Days since LMP
Novak-2007	110100107	110100107_2002-09-23	2002-09-23	Other	Follicular	13	None	10.5	2+	1+	Positive	RBC counts	NA	NA	NA	Negative	None	NA	Eligible	Ineligible - days since LMP outside of allowed windows	Ineligible - days since LMP outside of allowed windows	RANTES (pg/ml)	9.4	6352	CCL5	In	2	3.232660756790275	Published	Sponge	ELISA	Days since LMP
Novak-2007	110100115	110100115_2002-09-23	2002-09-23	Other	Follicular	13	None	9.5	1+	Negative	Negative	RBC counts	NA	NA	NA	Negative	None	NA	Eligible	Ineligible - days since LMP outside of allowed windows	Ineligible - days since LMP outside of allowed windows	RANTES (pg/ml)	394.5	6352	CCL5	In	2	8.623881490013458	Published	Sponge	ELISA	Days since LMP
Novak-2007	0110600096	0110600096_2002-09-30	2002-09-30	Other	NA	NA	None	10	2+	2+	Positive	RBC counts	Negative	Negative	Negative	Negative	BV treatment	336	Ineligible - no menstrual cycle information	Ineligible - no menstrual cycle information	Ineligible - no menstrual cycle information	RANTES (pg/ml)	11.7	6352	CCL5	In	2	3.548436624696042	Published	Sponge	ELISA	Days since LMP
Novak-2007	110100123	110100123_2002-10-01	2002-10-01	Follicular	Follicular	8	None	11	2+	1+	Positive	RBC counts	NA	NA	NA	Negative	None	NA	Eligible	Eligible	Ineligible - missing co-variate information	RANTES (pg/ml)	453.1	6352	CCL5	In	2	8.823685680626026	Published	Sponge	ELISA	Days since LMP
Novak-2007	110100131	110100131_2002-10-01	2002-10-01	Other	Luteal	16	None	10	2+	Negative	Negative	RBC counts	NA	NA	NA	Negative	None	NA	Eligible	Ineligible - days since LMP outside of allowed windows	Ineligible - days since LMP outside of allowed windows	RANTES (pg/ml)	254.2	6352	CCL5	In	2	7.989820220117596	Published	Sponge	ELISA	Days since LMP
Novak-2007	0110600177	0110600177_2002-10-02	2002-10-02	Other	NA	NA	None	10	Negative	2+	Positive	RBC counts	Negative	Negative	Negative	Positive	BV treatment	840	Ineligible - no menstrual cycle information	Ineligible - no menstrual cycle information	Ineligible - no menstrual cycle information	RANTES (pg/ml)	59	6352	CCL5	In	2	5.882643049361842	Published	Sponge	ELISA	Days since LMP
Novak-2007	0110600436	0110600436_2002-10-07	2002-10-07	Other	NA	NA	None	9	Negative	Negative	Negative	RBC counts	Negative	Positive	Negative	Negative	None	NA	Ineligible - no menstrual cycle information	Ineligible - no menstrual cycle information	Ineligible - no menstrual cycle information	RANTES (pg/ml)	634.2	6352	CCL5	In	2	9.308794067216477	Published	Sponge	ELISA	Days since LMP
Novak-2007	0110600436	0110600436_2002-11-04	2002-11-04	Other	NA	NA	None	9.5	2+	2+	Positive	RBC counts	Negative	Negative	Negative	Negative	BV treatment	336	Ineligible - no menstrual cycle information	Ineligible - no menstrual cycle information	Ineligible - no menstrual cycle information	RANTES (pg/ml)	735.3	6352	CCL5	In	2	9.522189174700634	Published	Sponge	ELISA	Days since LMP
Novak-2007	0110600614	0110600614_2002-11-06	2002-11-06	Other	NA	NA	None	10.5	2+	2+	Positive	RBC counts	Positive	Negative	Negative	Negative	None	NA	Ineligible - no menstrual cycle information	Ineligible - no menstrual cycle information	Ineligible - no menstrual cycle information	RANTES (pg/ml)	1685.2	6352	CCL5	In	2	10.718704105674892	Published	Sponge	ELISA	Days since LMP
Novak-2007	0110600584	0110600584_2002-11-19	2002-11-19	Other	NA	NA	None	10	2+	1+	Positive	RBC counts	Negative	Negative	Negative	Negative	BV treatment	360	Ineligible - no menstrual cycle information	Ineligible - no menstrual cycle information	Ineligible - no menstrual cycle information	RANTES (pg/ml)	20.7	6352	CCL5	In	2	4.371558862611963	Published	Sponge	ELISA	Days since LMP
Novak-2007	0110600614	0110600614_2002-12-04	2002-12-04	Other	NA	NA	None	10	2+	1+	Positive	RBC counts	Negative	Negative	Negative	Negative	BV treatment	336	Ineligible - no menstrual cycle information	Ineligible - no menstrual cycle information	Ineligible - no menstrual cycle information	RANTES (pg/ml)	28.2	6352	CCL5	In	2	4.817623257511431	Published	Sponge	ELISA	Days since LMP
Novak-2007	0110600398	0110600398_2002-12-16	2002-12-16	Other	NA	NA	None	10	Negative	Negative	Negative	RBC counts	Negative	Negative	Negative	Negative	BV treatment	456	Ineligible - no menstrual cycle information	Ineligible - no menstrual cycle information	Ineligible - no menstrual cycle information	RANTES (pg/ml)	74.9	6352	CCL5	In	2	6.2268938135713885	Published	Sponge	ELISA	Days since LMP
Novak-2007	0110600495	0110600495_2003-02-18	2003-02-18	Other	NA	NA	None	10	2+	Trace	Trace	RBC counts	Positive	Negative	Negative	Positive	None	NA	Ineligible - no menstrual cycle information	Ineligible - no menstrual cycle information	Ineligible - no menstrual cycle information	RANTES (pg/ml)	190	6352	CCL5	In	2	7.569855608330948	Published	Sponge	ELISA	Days since LMP
Novak-2007	0110600495	0110600495_2003-03-03	2003-03-03	Other	NA	NA	None	9	1+	1+	Positive	RBC counts	Negative	Negative	Negative	Negative	BV treatment	312	Ineligible - no menstrual cycle information	Ineligible - no menstrual cycle information	Ineligible - no menstrual cycle information	RANTES (pg/ml)	1524.1	6352	CCL5	In	2	10.57374184941658	Published	Sponge	ELISA	Days since LMP
Novak-2007	110100360	110100360_2003-06-17	2003-06-17	Follicular	Follicular	6	None	9	1+	1+	Positive	RBC counts	NA	NA	NA	Negative	None	NA	Eligible	Eligible	Ineligible - missing co-variate information	RANTES (pg/ml)	246.2	6352	CCL5	In	2	7.943686951597095	Published	Sponge	ELISA	Days since LMP
Novak-2007	110100360	110100360_2003-06-30	2003-06-30	Luteal	Luteal	19	None	10	Negative	Negative	Negative	RBC counts	NA	NA	NA	Negative	BV treatment	312	Ineligible - post-treatment	Ineligible - post-treatment	Ineligible - post-treatment	RANTES (pg/ml)	7.3	6352	CCL5	In	2	2.867896463992655	Published	Sponge	ELISA	Days since LMP
Novak-2007	0110600304	0110600304_2001-09-24	2001-09-24	Follicular	Follicular	6	None	9	1+	Trace	Trace	RBC counts	Negative	Negative	Negative	Negative	None	NA	Eligible	Eligible	Eligible	SPLI	9837	6590	SLPI	In	25	13.264002687114218	Published	CVL	ELISA	Days since LMP
Novak-2007	0110600118	0110600118_2001-10-01	2001-10-01	Other	Luteal	16	None	10	2+	Trace	Trace	RBC counts	Negative	Negative	Negative	Negative	None	NA	Eligible	Ineligible - days since LMP outside of allowed windows	Ineligible - days since LMP outside of allowed windows	SPLI	3677	6590	SLPI	In	25	11.844313461203296	Published	CVL	ELISA	Days since LMP
Novak-2007	0110600061	0110600061_2001-10-03	2001-10-03	Other	nonmenstruating	811	None	9	Trace	Trace	Trace	RBC counts	Negative	Negative	Negative	Negative	None	NA	Ineligible - irregular or no menstruation	Ineligible - irregular or no menstruation	Ineligible - irregular or no menstruation	SPLI	9075	6590	SLPI	In	25	13.147681927770476	Published	CVL	ELISA	Days since LMP
Novak-2007	0110600142	0110600142_2001-10-08	2001-10-08	Follicular	Follicular	9	None	8.5	2+	2+	Positive	RBC counts	Negative	Negative	Negative	Negative	None	NA	Eligible	Eligible	Eligible	SPLI	4594	6590	SLPI	In	25	12.165535141377925	Published	CVL	ELISA	Days since LMP
Novak-2007	0110600177	0110600177_2001-10-08	2001-10-08	Follicular	Follicular	8	None	9.5	2+	Trace	Trace	RBC counts	Negative	Positive	Negative	Negative	None	NA	Eligible	Eligible	Eligible	SPLI	6976	6590	SLPI	In	25	12.768184324776927	Published	CVL	ELISA	Days since LMP
Novak-2007	0110600266	0110600266_2001-10-08	2001-10-08	Follicular	Follicular	10	None	9	2+	Trace	Trace	RBC counts	Negative	Negative	Negative	Negative	None	NA	Eligible	Eligible	Eligible	SPLI	8591	6590	SLPI	In	25	13.068610356779276	Published	CVL	ELISA	Days since LMP
Novak-2007	0110600479	0110600479_2001-10-08	2001-10-08	Other	Luteal	16	None	8.5	Negative	Negative	Negative	RBC counts	Negative	Negative	Negative	Negative	None	NA	Eligible	Ineligible - days since LMP outside of allowed windows	Ineligible - days since LMP outside of allowed windows	SPLI	11609	6590	SLPI	In	25	13.502956083262315	Published	CVL	ELISA	Days since LMP
Novak-2007	0110600037	0110600037_2001-10-15	2001-10-15	Other	Luteal	40	None	7.5	1+	2+	Positive	RBC counts	Negative	Negative	Negative	Positive	None	NA	Eligible	Ineligible - days since LMP outside of allowed windows	Ineligible - days since LMP outside of allowed windows	SPLI	10109	6590	SLPI	In	25	13.303352669926332	Published	CVL	ELISA	Days since LMP
Novak-2007	0110600096	0110600096_2001-10-15	2001-10-15	Other	Luteal	30	None	9.5	Trace	Trace	Trace	RBC counts	Positive	Negative	Negative	NA	None	NA	Eligible	Ineligible - days since LMP outside of allowed windows	Ineligible - days since LMP outside of allowed windows	SPLI	9011	6590	SLPI	In	25	13.13747150335196	Published	CVL	ELISA	Days since LMP
Novak-2007	0110600207	0110600207_2001-10-15	2001-10-15	Other	Luteal	17	None	9.5	1+	Trace	Trace	RBC counts	Negative	Negative	Negative	Negative	None	NA	Eligible	Ineligible - days since LMP outside of allowed windows	Ineligible - days since LMP outside of allowed windows	SPLI	10539	6590	SLPI	In	25	13.363450361943528	Published	CVL	ELISA	Days since LMP
Novak-2007	0110600002	0110600002_2001-10-17	2001-10-17	Luteal	Luteal	23	None	9	Negative	Negative	Negative	RBC counts	Positive	Negative	Negative	Positive	None	NA	Eligible	Eligible	Eligible	SPLI	10348	6590	SLPI	In	25	13.33706433868474	Published	CVL	ELISA	Days since LMP
Novak-2007	0110600436	0110600436_2001-10-17	2001-10-17	Follicular	Follicular	6	None	8	Negative	1+	Positive	RBC counts	Negative	Negative	Negative	Negative	None	NA	Eligible	Eligible	Eligible	SPLI	7578	6590	SLPI	In	25	12.88760142450871	Published	CVL	ELISA	Days since LMP
Novak-2007	0110600517	0110600517_2001-10-17	2001-10-17	Other	irreg menses	473	None	9	1+	1+	Positive	RBC counts	Negative	Negative	Negative	Negative	None	NA	Ineligible - irregular or no menstruation	Ineligible - irregular or no menstruation	Ineligible - irregular or no menstruation	SPLI	1832	6590	SLPI	In	25	10.839203788096944	Published	CVL	ELISA	Days since LMP
Novak-2007	0110600355	0110600355_2001-10-23	2001-10-23	Follicular	menses	9	None	10	2+	1+	Positive	RBC counts	Negative	Positive	Negative	Negative	None	NA	Ineligible - active menses	Ineligible - active menses	Ineligible - active menses	SPLI	7120	6590	SLPI	In	25	12.79766152585376	Published	CVL	ELISA	Days since LMP
Novak-2007	0110600371	0110600371_2001-10-23	2001-10-23	Luteal	Luteal	20	None	10	Trace	Negative	Negative	RBC counts	Negative	Negative	Negative	Negative	None	NA	Eligible	Eligible	Eligible	SPLI	10674	6590	SLPI	In	25	13.381813295988316	Published	CVL	ELISA	Days since LMP
Novak-2007	0110600193	0110600193_2001-10-29	2001-10-29	Other	Follicular	14	None	9.5	Trace	2+	Positive	RBC counts	Negative	Negative	Negative	Negative	None	NA	Eligible	Ineligible - days since LMP outside of allowed windows	Ineligible - days since LMP outside of allowed windows	SPLI	11589	6590	SLPI	In	25	13.500468462953087	Published	CVL	ELISA	Days since LMP
Novak-2007	0110600215	0110600215_2001-10-29	2001-10-29	Other	noonmenstruating	1216	None	12	Trace	Trace	Trace	RBC counts	Negative	Negative	Negative	Negative	None	NA	Ineligible - irregular or no menstruation	Ineligible - irregular or no menstruation	Ineligible - irregular or no menstruation	SPLI	8021	6590	SLPI	In	25	12.96956639729051	Published	CVL	ELISA	Days since LMP
Novak-2007	0110600223	0110600223_2001-10-29	2001-10-29	Other	noonmenstruating	1581	None	8	1+	Trace	Trace	RBC counts	Negative	Negative	Negative	Positive	None	NA	Ineligible - irregular or no menstruation	Ineligible - irregular or no menstruation	Ineligible - irregular or no menstruation	SPLI	10065	6590	SLPI	In	25	13.297059551808703	Published	CVL	ELISA	Days since LMP
Novak-2007	0110600231	0110600231_2001-10-29	2001-10-29	Other	Luteal	17	None	11	1+	Trace	Trace	RBC counts	Negative	Negative	Negative	Negative	None	NA	Eligible	Ineligible - days since LMP outside of allowed windows	Ineligible - days since LMP outside of allowed windows	SPLI	10003	6590	SLPI	In	25	13.28814512315342	Published	CVL	ELISA	Days since LMP
Novak-2007	0110600258	0110600258_2001-10-29	2001-10-29	Other	Luteal	28	None	9	1+	Trace	Trace	RBC counts	Positive	Positive	Negative	Negative	None	NA	Eligible	Ineligible - days since LMP outside of allowed windows	Ineligible - days since LMP outside of allowed windows	SPLI	9880	6590	SLPI	In	25	13.27029532647204	Published	CVL	ELISA	Days since LMP
Novak-2007	0110600495	0110600495_2001-10-29	2001-10-29	Other	Luteal	16	None	9	2+	Negative	Negative	RBC counts	Positive	Negative	Positive	Positive	None	NA	Eligible	Ineligible - days since LMP outside of allowed windows	Ineligible - days since LMP outside of allowed windows	SPLI	5914	6590	SLPI	In	25	12.529918528120325	Published	CVL	ELISA	Days since LMP
Novak-2007	0110600401	0110600401_2001-11-07	2001-11-07	Other	NA	NA	None	10	2+	2+	Positive	RBC counts	Negative	Negative	Positive	Negative	None	NA	Ineligible - no menstrual cycle information	Ineligible - no menstrual cycle information	Ineligible - no menstrual cycle information	SPLI	6502	6590	SLPI	In	25	12.666667840690355	Published	CVL	ELISA	Days since LMP
Novak-2007	0110600487	0110600487_2001-11-07	2001-11-07	Follicular	Follicular	11	None	9.5	2+	2+	Positive	RBC counts	Negative	Negative	Negative	Negative	None	NA	Eligible	Eligible	Eligible	SPLI	9332	6590	SLPI	In	25	13.187970591984199	Published	CVL	ELISA	Days since LMP
Novak-2007	0110600576	0110600576_2001-11-12	2001-11-12	Follicular	Follicular	11	None	9	2+	Negative	Negative	RBC counts	Positive	Negative	Negative	Negative	None	NA	Eligible	Eligible	Eligible	SPLI	7296	6590	SLPI	In	25	12.832890014164741	Published	CVL	ELISA	Days since LMP
Novak-2007	0110600614	0110600614_2001-11-12	2001-11-12	Follicular	Follicular	11	None	10	2+	2+	Positive	RBC counts	Negative	Positive	Negative	Positive	None	NA	Eligible	Eligible	Eligible	SPLI	14466	6590	SLPI	In	25	13.820378436323683	Published	CVL	ELISA	Days since LMP
Novak-2007	0110600185	0110600185_2001-11-14	2001-11-14	Follicular	Follicular	7	None	9	Trace	Trace	Trace	RBC counts	Negative	Negative	Negative	Negative	None	NA	Eligible	Eligible	Eligible	SPLI	11852	6590	SLPI	In	25	13.532842910961282	Published	CVL	ELISA	Days since LMP
Novak-2007	0110600320	0110600320_2001-11-14	2001-11-14	Other	Follicular	13	None	9	1+	Negative	Negative	RBC counts	Negative	Negative	Negative	Negative	None	NA	Eligible	Ineligible - days since LMP outside of allowed windows	Ineligible - days since LMP outside of allowed windows	SPLI	9979	6590	SLPI	In	25	13.284679534360391	Published	CVL	ELISA	Days since LMP
Novak-2007	0110600525	0110600525_2001-11-14	2001-11-14	Other	menses	2	None	9	2+	2+	Positive	RBC counts	Positive	Negative	Negative	Negative	None	NA	Ineligible - active menses	Ineligible - active menses	Ineligible - active menses	SPLI	11015	6590	SLPI	In	25	13.427181874588246	Published	CVL	ELISA	Days since LMP
Novak-2007	0110600568	0110600568_2001-11-14	2001-11-14	Other	Luteal	30	None	10	Negative	2+	Positive	RBC counts	Negative	Negative	Negative	Negative	None	NA	Eligible	Ineligible - days since LMP outside of allowed windows	Ineligible - days since LMP outside of allowed windows	SPLI	10171	6590	SLPI	In	25	13.312173909690445	Published	CVL	ELISA	Days since LMP
Novak-2007	0110600592	0110600592_2001-11-14	2001-11-14	Other	Luteal	15	None	9.5	1+	2+	Positive	RBC counts	Negative	Positive	Negative	Negative	None	NA	Eligible	Ineligible - days since LMP outside of allowed windows	Ineligible - days since LMP outside of allowed windows	SPLI	11535	6590	SLPI	In	25	13.493730383570345	Published	CVL	ELISA	Days since LMP
Novak-2007	0110600398	0110600398_2001-11-19	2001-11-19	Other	Luteal	18	None	10	1+	2+	Positive	RBC counts	Positive	Negative	Negative	Positive	None	NA	Eligible	Ineligible - days since LMP outside of allowed windows	Ineligible - days since LMP outside of allowed windows	SPLI	6412	6590	SLPI	In	25	12.646558710154547	Published	CVL	ELISA	Days since LMP
Novak-2007	0110600452	0110600452_2001-11-19	2001-11-19	Follicular	Follicular	6	None	11	Trace	Trace	Trace	RBC counts	Negative	Negative	Negative	Negative	None	NA	Eligible	Eligible	Eligible	SPLI	10329	6590	SLPI	In	25	13.334412966291072	Published	CVL	ELISA	Days since LMP
Novak-2007	0110600584	0110600584_2001-11-19	2001-11-19	Follicular	Follicular	8	None	9	1+	2+	Positive	RBC counts	Negative	Negative	Negative	Negative	None	NA	Eligible	Eligible	Eligible	SPLI	7882	6590	SLPI	In	25	12.944346034137833	Published	CVL	ELISA	Days since LMP
Novak-2007	0110600126	0110600126_2001-11-26	2001-11-26	Follicular	Follicular	9	None	11	2+	Negative	Negative	RBC counts	Negative	Positive	Negative	Negative	None	NA	Eligible	Eligible	Eligible	SPLI	10642	6590	SLPI	In	25	13.377481688182957	Published	CVL	ELISA	Days since LMP
Novak-2007	0110600630	0110600630_2001-11-26	2001-11-26	Other	Luteal	25	None	11	2+	Negative	Negative	RBC counts	Negative	Negative	Negative	Negative	None	NA	Eligible	Ineligible - days since LMP outside of allowed windows	Ineligible - days since LMP outside of allowed windows	SPLI	12379	6590	SLPI	In	25	13.59560715506195	Published	CVL	ELISA	Days since LMP
Novak-2007	0110600274	0110600274_2001-11-28	2001-11-28	Other	nonmenstruating	317	None	9.5	1+	Negative	Negative	RBC counts	Negative	Negative	Negative	Negative	None	NA	Ineligible - irregular or no menstruation	Ineligible - irregular or no menstruation	Ineligible - irregular or no menstruation	SPLI	8118	6590	SLPI	In	25	12.986908624697694	Published	CVL	ELISA	Days since LMP
Novak-2007	0110600460	0110600460_2001-11-28	2001-11-28	Other	Follicular	13	None	9	1+	Negative	Negative	RBC counts	Negative	Negative	Negative	Positive	None	NA	Eligible	Ineligible - days since LMP outside of allowed windows	Ineligible - days since LMP outside of allowed windows	SPLI	10016	6590	SLPI	In	25	13.290018846932618	Published	CVL	ELISA	Days since LMP
Novak-2007	0110600606	0110600606_2001-11-28	2001-11-28	Luteal	Luteal	23	None	11	1+	Negative	Negative	RBC counts	Negative	Negative	Negative	Negative	None	NA	Eligible	Eligible	Eligible	SPLI	18695	6590	SLPI	In	25	14.190364850745532	Published	CVL	ELISA	Days since LMP
Novak-2007	0110600665	0110600665_2001-11-28	2001-11-28	Follicular	Follicular	11	None	9	2+	1+	Positive	RBC counts	Negative	Positive	Negative	Negative	None	NA	Eligible	Eligible	Eligible	SPLI	6500	6590	SLPI	In	25	12.66622400280318	Published	CVL	ELISA	Days since LMP
Novak-2007	0110600657	0110600657_2001-12-03	2001-12-03	Other	Luteal	29	None	10	2+	Trace	Trace	RBC counts	Negative	Negative	Negative	Negative	None	NA	Eligible	Ineligible - days since LMP outside of allowed windows	Ineligible - days since LMP outside of allowed windows	SPLI	12269	6590	SLPI	In	25	13.582730044700748	Published	CVL	ELISA	Days since LMP
Novak-2007	0110600681	0110600681_2001-12-03	2001-12-03	Other	Follicular	13	None	9.5	1+	Negative	Negative	RBC counts	Negative	Negative	Negative	Negative	None	NA	Eligible	Ineligible - days since LMP outside of allowed windows	Ineligible - days since LMP outside of allowed windows	SPLI	11295	6590	SLPI	In	25	13.463396650280446	Published	CVL	ELISA	Days since LMP
Novak-2007	0110600703	0110600703_2001-12-05	2001-12-05	Follicular	menses	9	None	10	2+	2+	Positive	RBC counts	Negative	Negative	Negative	Negative	None	NA	Ineligible - active menses	Ineligible - active menses	Ineligible - active menses	SPLI	15684	6590	SLPI	In	25	13.937005926516589	Published	CVL	ELISA	Days since LMP
Novak-2007	0110600347	0110600347_2001-12-10	2001-12-10	Follicular	Follicular	9	None	9.5	Trace	Negative	Negative	RBC counts	Negative	Negative	Negative	Negative	None	NA	Eligible	Eligible	Eligible	SPLI	9546	6590	SLPI	In	25	13.220680621052203	Published	CVL	ELISA	Days since LMP
Novak-2007	0110600363	0110600363_2001-12-12	2001-12-12	Other	Follicular	14	None	10	Negative	1+	Positive	RBC counts	Negative	Negative	Negative	Negative	None	NA	Eligible	Ineligible - days since LMP outside of allowed windows	Ineligible - days since LMP outside of allowed windows	SPLI	10603	6590	SLPI	In	25	13.37218489648635	Published	CVL	ELISA	Days since LMP
Novak-2007	0110600746	0110600746_2001-12-17	2001-12-17	Other	nonmenstruating	4903	None	9	1+	2+	Positive	RBC counts	Negative	Negative	Negative	Negative	None	NA	Ineligible - irregular or no menstruation	Ineligible - irregular or no menstruation	Ineligible - irregular or no menstruation	SPLI	10720	6590	SLPI	In	25	13.388017285345136	Published	CVL	ELISA	Days since LMP
Novak-2007	0110600622	0110600622_2002-01-09	2002-01-09	Other	nonmenstruating	184	None	11	2+	1+	Positive	RBC counts	Negative	Negative	Negative	Negative	None	NA	Ineligible - irregular or no menstruation	Ineligible - irregular or no menstruation	Ineligible - irregular or no menstruation	SPLI	13090	6590	SLPI	In	25	13.676177476832603	Published	CVL	ELISA	Days since LMP
Novak-2007	0110600290	0110600290_2002-01-16	2002-01-16	Other	Luteal	15	None	11	2+	Trace	Trace	RBC counts	Positive	Negative	Negative	Negative	None	NA	Eligible	Ineligible - days since LMP outside of allowed windows	Ineligible - days since LMP outside of allowed windows	SPLI	9098	6590	SLPI	In	25	13.151333719291655	Published	CVL	ELISA	Days since LMP
Novak-2007	0110600738	0110600738_2002-01-16	2002-01-16	Luteal	Luteal	22	None	11	1+	Trace	Trace	RBC counts	Positive	Negative	Negative	Negative	None	NA	Eligible	Eligible	Eligible	SPLI	4418	6590	SLPI	In	25	12.109177703355275	Published	CVL	ELISA	Days since LMP
Novak-2007	0110600312	0110600312_2002-01-23	2002-01-23	Other	Luteal	16	None	10.5	Negative	Negative	Negative	RBC counts	Negative	Negative	Negative	Negative	None	NA	Eligible	Ineligible - days since LMP outside of allowed windows	Ineligible - days since LMP outside of allowed windows	SPLI	8760	6590	SLPI	In	25	13.096715154488535	Published	CVL	ELISA	Days since LMP
Novak-2007	0110600045	0110600045_2002-02-04	2002-02-04	Other	Follicular	15	None	10	2+	2+	Positive	RBC counts	Negative	Negative	Negative	Negative	None	NA	Eligible	Ineligible - days since LMP outside of allowed windows	Ineligible - days since LMP outside of allowed windows	SPLI	9069	6590	SLPI	In	25	13.146727764348864	Published	CVL	ELISA	Days since LMP
Novak-2007	0110600282	0110600282_2002-02-04	2002-02-04	Other	Luteal	30	None	9.5	2+	Trace	Trace	RBC counts	Negative	Negative	Negative	Negative	None	NA	Eligible	Ineligible - days since LMP outside of allowed windows	Ineligible - days since LMP outside of allowed windows	SPLI	10405	6590	SLPI	In	25	13.344989344622697	Published	CVL	ELISA	Days since LMP
Novak-2007	0110600770	0110600770_2002-02-06	2002-02-06	Follicular	Follicular	5	None	10.5	2+	1+	Positive	RBC counts	Negative	Negative	Negative	Negative	None	NA	Eligible	Eligible	Eligible	SPLI	11650	6590	SLPI	In	25	13.508042334429005	Published	CVL	ELISA	Days since LMP
Novak-2007	0110600150	0110600150_2002-02-11	2002-02-11	Other	Luteal	26	None	10.5	1+	Trace	Trace	RBC counts	Negative	Positive	Negative	Negative	None	NA	Eligible	Ineligible - days since LMP outside of allowed windows	Ineligible - days since LMP outside of allowed windows	SPLI	10720	6590	SLPI	In	25	13.388017285345136	Published	CVL	ELISA	Days since LMP
Novak-2007	0110600819	0110600819_2002-02-25	2002-02-25	Follicular	Follicular	8	None	11	1+	1+	Positive	RBC counts	Negative	Positive	Negative	Negative	None	NA	Eligible	Eligible	Eligible	SPLI	10355	6590	SLPI	In	25	13.338039933107874	Published	CVL	ELISA	Days since LMP
Novak-2007	0110600797	0110600797_2002-03-04	2002-03-04	Follicular	Follicular	8	None	10	1+	Negative	Negative	RBC counts	Positive	Negative	Negative	Negative	None	NA	Eligible	Eligible	Eligible	SPLI	15174	6590	SLPI	In	25	13.889313822384395	Published	CVL	ELISA	Days since LMP
Novak-2007	0110600029	0110600029_2002-03-11	2002-03-11	Follicular	Follicular	7	None	10	1+	2+	Positive	RBC counts	Negative	Negative	Negative	Negative	None	NA	Eligible	Eligible	Eligible	SPLI	9332	6590	SLPI	In	25	13.187970591984199	Published	CVL	ELISA	Days since LMP
Novak-2007	0110600428	0110600428_2002-03-11	2002-03-11	Follicular	Follicular	10	None	10.5	Negative	Trace	Trace	RBC counts	Negative	Negative	Negative	Positive	None	NA	Eligible	Eligible	Eligible	SPLI	8253	6590	SLPI	In	25	13.010702925037366	Published	CVL	ELISA	Days since LMP
Novak-2007	0110600827	0110600827_2002-03-11	2002-03-11	Luteal	Luteal	21	None	10	Negative	2+	Positive	RBC counts	Negative	Negative	Negative	Negative	None	NA	Eligible	Eligible	Eligible	SPLI	17254	6590	SLPI	In	25	14.074643240639736	Published	CVL	ELISA	Days since LMP
Novak-2007	0110600835	0110600835_2002-03-13	2002-03-13	Luteal	menses	22	None	10	2+	2+	Positive	RBC counts	Positive	Negative	Negative	Negative	None	NA	Ineligible - active menses	Ineligible - active menses	Ineligible - active menses	SPLI	7704	6590	SLPI	In	25	12.911391987843459	Published	CVL	ELISA	Days since LMP
Novak-2007	0110600134	0110600134_2002-04-01	2002-04-01	Follicular	Follicular	5	None	9.5	Trace	2+	Positive	RBC counts	Positive	Negative	Negative	Negative	None	NA	Eligible	Eligible	Eligible	SPLI	11015	6590	SLPI	In	25	13.427181874588246	Published	CVL	ELISA	Days since LMP
Novak-2007	0110600843	0110600843_2002-04-01	2002-04-01	Luteal	Luteal	24	None	11	Trace	2+	Positive	RBC counts	Negative	Positive	Negative	Negative	None	NA	Eligible	Eligible	Eligible	SPLI	11117	6590	SLPI	In	25	13.440479898811219	Published	CVL	ELISA	Days since LMP
Novak-2007	0110600673	0110600673_2002-04-10	2002-04-10	Follicular	Follicular	12	None	10	2+	Trace	Trace	RBC counts	Negative	Positive	Negative	Negative	None	NA	Eligible	Eligible	Eligible	SPLI	21469	6590	SLPI	In	25	14.389967373324623	Published	CVL	ELISA	Days since LMP
Novak-2007	110100026	110100026_2002-06-24	2002-06-24	Other	Luteal	30	None	9.5	2+	2+	Positive	RBC counts	NA	NA	NA	Negative	None	NA	Eligible	Ineligible - days since LMP outside of allowed windows	Ineligible - days since LMP outside of allowed windows	SPLI	11727	6590	SLPI	In	25	13.517546370010447	Published	CVL	ELISA	Days since LMP
Novak-2007	110100018	110100018_2002-08-05	2002-08-05	Luteal	Luteal	19	None	10	2+	Negative	Negative	RBC counts	NA	NA	NA	Negative	None	NA	Eligible	Eligible	Ineligible - missing co-variate information	SPLI	11452	6590	SLPI	In	25	13.483311954999353	Published	CVL	ELISA	Days since LMP
Novak-2007	110100050	110100050_2002-08-12	2002-08-12	Other	Luteal	15	None	10	1+	Trace	Trace	RBC counts	NA	NA	NA	Negative	None	NA	Eligible	Ineligible - days since LMP outside of allowed windows	Ineligible - days since LMP outside of allowed windows	SPLI	8037	6590	SLPI	In	25	12.972441366563535	Published	CVL	ELISA	Days since LMP
Novak-2007	110100034	110100034_2002-08-19	2002-08-19	Other	Luteal	26	None	10	Negative	Negative	Negative	RBC counts	NA	NA	NA	Negative	None	NA	Eligible	Ineligible - days since LMP outside of allowed windows	Ineligible - days since LMP outside of allowed windows	SPLI	6493	6590	SLPI	In	25	12.664669494027176	Published	CVL	ELISA	Days since LMP
Novak-2007	110100107	110100107_2002-09-23	2002-09-23	Other	Follicular	13	None	10.5	2+	1+	Positive	RBC counts	NA	NA	NA	Negative	None	NA	Eligible	Ineligible - days since LMP outside of allowed windows	Ineligible - days since LMP outside of allowed windows	SPLI	5820	6590	SLPI	In	25	12.506803437795647	Published	CVL	ELISA	Days since LMP
Novak-2007	110100115	110100115_2002-09-23	2002-09-23	Other	Follicular	13	None	9.5	1+	Negative	Negative	RBC counts	NA	NA	NA	Negative	None	NA	Eligible	Ineligible - days since LMP outside of allowed windows	Ineligible - days since LMP outside of allowed windows	SPLI	6470	6590	SLPI	In	25	12.65954999687987	Published	CVL	ELISA	Days since LMP
Novak-2007	110100123	110100123_2002-10-01	2002-10-01	Follicular	Follicular	8	None	11	2+	1+	Positive	RBC counts	NA	NA	NA	Negative	None	NA	Eligible	Eligible	Ineligible - missing co-variate information	SPLI	6389	6590	SLPI	In	25	12.641374424294513	Published	CVL	ELISA	Days since LMP
Novak-2007	110100131	110100131_2002-10-01	2002-10-01	Other	Luteal	16	None	10	2+	Negative	Negative	RBC counts	NA	NA	NA	Negative	None	NA	Eligible	Ineligible - days since LMP outside of allowed windows	Ineligible - days since LMP outside of allowed windows	SPLI	8948	6590	SLPI	In	25	13.127349541059118	Published	CVL	ELISA	Days since LMP
Novak-2007	110100182	110100182_2002-10-01	2002-10-01	Luteal	Luteal	24	None	7.5	2+	1+	Positive	RBC counts	NA	NA	NA	Negative	None	NA	Eligible	Eligible	Ineligible - missing co-variate information	SPLI	10877	6590	SLPI	In	25	13.40899307934218	Published	CVL	ELISA	Days since LMP
Novak-2007	110100158	110100158_2002-10-02	2002-10-02	Other	Follicular	14	None	8.5	2+	2+	Positive	RBC counts	NA	NA	NA	Negative	None	NA	Eligible	Ineligible - days since LMP outside of allowed windows	Ineligible - days since LMP outside of allowed windows	SPLI	7609	6590	SLPI	In	25	12.893491147084914	Published	CVL	ELISA	Days since LMP
Novak-2007	110100204	110100204_2002-10-08	2002-10-08	Other	Follicular	14	None	10	Trace	Negative	Negative	RBC counts	NA	NA	NA	Negative	None	NA	Eligible	Ineligible - days since LMP outside of allowed windows	Ineligible - days since LMP outside of allowed windows	SPLI	9326	6590	SLPI	In	25	13.187042714339894	Published	CVL	ELISA	Days since LMP
Novak-2007	110100166	110100166_2002-10-16	2002-10-16	Luteal	Luteal	24	None	9	Trace	2+	Positive	RBC counts	NA	NA	NA	Negative	None	NA	Eligible	Eligible	Ineligible - missing co-variate information	SPLI	8546	6590	SLPI	In	25	13.061033601681112	Published	CVL	ELISA	Days since LMP
Novak-2007	110100220	110100220_2002-10-21	2002-10-21	Luteal	Luteal	20	None	8	2+	2+	Positive	RBC counts	NA	NA	NA	Negative	None	NA	Eligible	Eligible	Ineligible - missing co-variate information	SPLI	8210	6590	SLPI	In	25	13.003166506665167	Published	CVL	ELISA	Days since LMP
Novak-2007	110100247	110100247_2002-11-04	2002-11-04	Other	Luteal	50	None	9	Trace	2+	Positive	RBC counts	NA	NA	NA	Negative	None	NA	Eligible	Ineligible - days since LMP outside of allowed windows	Ineligible - days since LMP outside of allowed windows	SPLI	11363	6590	SLPI	In	25	13.472056157502356	Published	CVL	ELISA	Days since LMP
Novak-2007	110100328	110100328_2002-11-12	2002-11-12	Other	Luteal	26	None	10	2+	Trace	Trace	RBC counts	NA	NA	NA	Negative	None	NA	Eligible	Ineligible - days since LMP outside of allowed windows	Ineligible - days since LMP outside of allowed windows	SPLI	9752	6590	SLPI	In	25	13.251482410620213	Published	CVL	ELISA	Days since LMP
Novak-2007	110100379	110100379_2002-11-13	2002-11-13	Luteal	Luteal	22	None	10	2+	1+	Positive	RBC counts	NA	NA	NA	Negative	None	NA	Eligible	Eligible	Ineligible - missing co-variate information	SPLI	8822	6590	SLPI	In	25	13.106890045092218	Published	CVL	ELISA	Days since LMP
Novak-2007	110100360	110100360_2002-11-19	2002-11-19	Luteal	Luteal	22	None	10	Trace	Trace	Trace	RBC counts	NA	NA	NA	Negative	None	NA	Eligible	Eligible	Ineligible - missing co-variate information	SPLI	6151	6590	SLPI	In	25	12.58660526060361	Published	CVL	ELISA	Days since LMP
Novak-2007	110100417	110100417_2002-11-26	2002-11-26	Other	Luteal	69	None	10	2+	Trace	Trace	RBC counts	NA	NA	NA	Negative	None	NA	Eligible	Ineligible - days since LMP outside of allowed windows	Ineligible - days since LMP outside of allowed windows	SPLI	8479	6590	SLPI	In	25	13.049678410286393	Published	CVL	ELISA	Days since LMP
Novak-2007	110100468	110100468_2002-11-26	2002-11-26	Other	Luteal	72	None	10	2+	Trace	Trace	RBC counts	NA	NA	NA	Negative	None	NA	Eligible	Ineligible - days since LMP outside of allowed windows	Ineligible - days since LMP outside of allowed windows	SPLI	10870	6590	SLPI	In	25	13.408064319914672	Published	CVL	ELISA	Days since LMP
Novak-2007	110100476	110100476_2002-12-02	2002-12-02	Other	Follicular	14	None	10	1+	Negative	Negative	RBC counts	NA	NA	NA	Negative	None	NA	Eligible	Ineligible - days since LMP outside of allowed windows	Ineligible - days since LMP outside of allowed windows	SPLI	9356	6590	SLPI	In	25	13.191676146352428	Published	CVL	ELISA	Days since LMP
Novak-2007	110100603	110100603_2002-12-02	2002-12-02	Other	Luteal	28	None	10	Negative	Negative	Negative	RBC counts	NA	NA	NA	Negative	None	NA	Eligible	Ineligible - days since LMP outside of allowed windows	Ineligible - days since LMP outside of allowed windows	SPLI	11713	6590	SLPI	In	25	13.51582301395463	Published	CVL	ELISA	Days since LMP
Novak-2007	110100174	110100174_2002-12-10	2002-12-10	Luteal	Luteal	24	None	10	2+	Negative	Negative	RBC counts	NA	NA	NA	Negative	None	NA	Eligible	Eligible	Ineligible - missing co-variate information	SPLI	9570	6590	SLPI	In	25	13.224303209373389	Published	CVL	ELISA	Days since LMP
Novak-2007	110100395	110100395_2002-12-10	2002-12-10	Follicular	Follicular	11	None	9.5	2+	2+	Positive	RBC counts	NA	NA	NA	Negative	None	NA	Eligible	Eligible	Ineligible - missing co-variate information	SPLI	10392	6590	SLPI	In	25	13.34318571544788	Published	CVL	ELISA	Days since LMP
Novak-2007	110100484	110100484_2002-12-10	2002-12-10	Luteal	Luteal	19	None	10	1+	Negative	Negative	RBC counts	NA	NA	NA	Negative	None	NA	Eligible	Eligible	Ineligible - missing co-variate information	SPLI	10184	6590	SLPI	In	25	13.314016703901357	Published	CVL	ELISA	Days since LMP
Novak-2007	110100441	110100441_2002-12-17	2002-12-17	Follicular	Follicular	7	None	10	2+	1+	Positive	RBC counts	NA	NA	NA	Negative	None	NA	Eligible	Eligible	Ineligible - missing co-variate information	SPLI	10016	6590	SLPI	In	25	13.290018846932618	Published	CVL	ELISA	Days since LMP
Novak-2007	110100212	110100212_2003-01-08	2003-01-08	Other	Luteal	27	None	10	Trace	Negative	Negative	RBC counts	NA	NA	NA	Negative	None	NA	Eligible	Ineligible - days since LMP outside of allowed windows	Ineligible - days since LMP outside of allowed windows	SPLI	11015	6590	SLPI	In	25	13.427181874588246	Published	CVL	ELISA	Days since LMP
Novak-2007	110100239	110100239_2003-01-15	2003-01-15	Luteal	Luteal	23	None	9.5	Trace	Negative	Negative	RBC counts	NA	NA	NA	Negative	None	NA	Eligible	Eligible	Ineligible - missing co-variate information	SPLI	10687	6590	SLPI	In	25	13.383569303464279	Published	CVL	ELISA	Days since LMP
Novak-2007	110100336	110100336_2003-01-21	2003-01-21	Follicular	Luteal	5	None	9.5	2+	2+	Positive	RBC counts	NA	NA	NA	Negative	None	NA	Eligible	Eligible	Ineligible - missing co-variate information	SPLI	7281	6590	SLPI	In	25	12.82992089387229	Published	CVL	ELISA	Days since LMP
Novak-2007	110100301	110100301_2003-01-22	2003-01-22	Other	Luteal	31	None	11	Trace	Negative	Negative	RBC counts	NA	NA	NA	Negative	None	NA	Eligible	Ineligible - days since LMP outside of allowed windows	Ineligible - days since LMP outside of allowed windows	SPLI	9643	6590	SLPI	In	25	13.23526633275686	Published	CVL	ELISA	Days since LMP
Novak-2007	110100557	110100557_2003-02-04	2003-02-04	Follicular	Follicular	10	None	10	2+	Trace	Trace	RBC counts	NA	NA	NA	Negative	None	NA	Eligible	Eligible	Ineligible - missing co-variate information	SPLI	8965	6590	SLPI	In	25	13.130087867755737	Published	CVL	ELISA	Days since LMP
Novak-2007	110100573	110100573_2003-02-10	2003-02-10	Follicular	Follicular	9	None	10	Trace	Negative	Negative	RBC counts	NA	NA	NA	Negative	None	NA	Eligible	Eligible	Ineligible - missing co-variate information	SPLI	11269	6590	SLPI	In	25	13.46007187739759	Published	CVL	ELISA	Days since LMP
Novak-2007	110100581	110100581_2003-02-26	2003-02-26	Follicular	Follicular	7	None	9	Trace	2+	Positive	RBC counts	NA	NA	NA	Negative	None	NA	Eligible	Eligible	Ineligible - missing co-variate information	SPLI	11595	6590	SLPI	In	25	13.501215199533366	Published	CVL	ELISA	Days since LMP
Novak-2007	110100530	110100530_2003-03-10	2003-03-10	Other	Luteal	27	None	9.5	2+	1+	Positive	RBC counts	NA	NA	NA	Negative	None	NA	Eligible	Ineligible - days since LMP outside of allowed windows	Ineligible - days since LMP outside of allowed windows	SPLI	10240	6590	SLPI	In	25	13.321928094887362	Published	CVL	ELISA	Days since LMP
Novak-2007	0110600304	0110600304_2001-09-24	2001-09-24	Follicular	Follicular	6	None	9	1+	Trace	Trace	RBC counts	Negative	Negative	Negative	Negative	None	NA	Eligible	Eligible	Eligible	Lactoferrin	80000	4057	LTF	In	1000	16.28771237954945	Published	CVL	ELISA	Days since LMP
Novak-2007	0110600118	0110600118_2001-10-01	2001-10-01	Other	Luteal	16	None	10	2+	Trace	Trace	RBC counts	Negative	Negative	Negative	Negative	None	NA	Eligible	Ineligible - days since LMP outside of allowed windows	Ineligible - days since LMP outside of allowed windows	Lactoferrin	193000	4057	LTF	In	1000	17.55824132193017	Published	CVL	ELISA	Days since LMP
Novak-2007	0110600061	0110600061_2001-10-03	2001-10-03	Other	nonmenstruating	811	None	9	Trace	Trace	Trace	RBC counts	Negative	Negative	Negative	Negative	None	NA	Ineligible - irregular or no menstruation	Ineligible - irregular or no menstruation	Ineligible - irregular or no menstruation	Lactoferrin	255000	4057	LTF	In	1000	17.960137721520944	Published	CVL	ELISA	Days since LMP
Novak-2007	0110600142	0110600142_2001-10-08	2001-10-08	Follicular	Follicular	9	None	8.5	2+	2+	Positive	RBC counts	Negative	Negative	Negative	Negative	None	NA	Eligible	Eligible	Eligible	Lactoferrin	219000	4057	LTF	In	1000	17.74057134426326	Published	CVL	ELISA	Days since LMP
Novak-2007	0110600177	0110600177_2001-10-08	2001-10-08	Follicular	Follicular	8	None	9.5	2+	Trace	Trace	RBC counts	Negative	Positive	Negative	Negative	None	NA	Eligible	Eligible	Eligible	Lactoferrin	249000	4057	LTF	In	1000	17.925786216730167	Published	CVL	ELISA	Days since LMP
Novak-2007	0110600266	0110600266_2001-10-08	2001-10-08	Follicular	Follicular	10	None	9	2+	Trace	Trace	RBC counts	Negative	Negative	Negative	Negative	None	NA	Eligible	Eligible	Eligible	Lactoferrin	202000	4057	LTF	In	1000	17.62399576741388	Published	CVL	ELISA	Days since LMP
Novak-2007	0110600479	0110600479_2001-10-08	2001-10-08	Other	Luteal	16	None	8.5	Negative	Negative	Negative	RBC counts	Negative	Negative	Negative	Negative	None	NA	Eligible	Ineligible - days since LMP outside of allowed windows	Ineligible - days since LMP outside of allowed windows	Lactoferrin	40000	4057	LTF	In	1000	15.287712379549449	Published	CVL	ELISA	Days since LMP
Novak-2007	0110600037	0110600037_2001-10-15	2001-10-15	Other	Luteal	40	None	7.5	1+	2+	Positive	RBC counts	Negative	Negative	Negative	Positive	None	NA	Eligible	Ineligible - days since LMP outside of allowed windows	Ineligible - days since LMP outside of allowed windows	Lactoferrin	220000	4057	LTF	In	1000	17.747143998186747	Published	CVL	ELISA	Days since LMP
Novak-2007	0110600096	0110600096_2001-10-15	2001-10-15	Other	Luteal	30	None	9.5	Trace	Trace	Trace	RBC counts	Positive	Negative	Negative	NA	None	NA	Eligible	Ineligible - days since LMP outside of allowed windows	Ineligible - days since LMP outside of allowed windows	Lactoferrin	234000	4057	LTF	In	1000	17.83614900424549	Published	CVL	ELISA	Days since LMP
Novak-2007	0110600207	0110600207_2001-10-15	2001-10-15	Other	Luteal	17	None	9.5	1+	Trace	Trace	RBC counts	Negative	Negative	Negative	Negative	None	NA	Eligible	Ineligible - days since LMP outside of allowed windows	Ineligible - days since LMP outside of allowed windows	Lactoferrin	195000	4057	LTF	In	1000	17.5731145984117	Published	CVL	ELISA	Days since LMP
Novak-2007	0110600002	0110600002_2001-10-17	2001-10-17	Luteal	Luteal	23	None	9	Negative	Negative	Negative	RBC counts	Positive	Negative	Negative	Positive	None	NA	Eligible	Eligible	Eligible	Lactoferrin	203000	4057	LTF	In	1000	17.631120201847263	Published	CVL	ELISA	Days since LMP
Novak-2007	0110600436	0110600436_2001-10-17	2001-10-17	Follicular	Follicular	6	None	8	Negative	1+	Positive	RBC counts	Negative	Negative	Negative	Negative	None	NA	Eligible	Eligible	Eligible	Lactoferrin	57000	4057	LTF	In	1000	15.798674298826828	Published	CVL	ELISA	Days since LMP
Novak-2007	0110600517	0110600517_2001-10-17	2001-10-17	Other	irreg menses	473	None	9	1+	1+	Positive	RBC counts	Negative	Negative	Negative	Negative	None	NA	Ineligible - irregular or no menstruation	Ineligible - irregular or no menstruation	Ineligible - irregular or no menstruation	Lactoferrin	243000	4057	LTF	In	1000	17.890596788267867	Published	CVL	ELISA	Days since LMP
Novak-2007	0110600355	0110600355_2001-10-23	2001-10-23	Follicular	menses	9	None	10	2+	1+	Positive	RBC counts	Negative	Positive	Negative	Negative	None	NA	Ineligible - active menses	Ineligible - active menses	Ineligible - active menses	Lactoferrin	241000	4057	LTF	In	1000	17.878673620892048	Published	CVL	ELISA	Days since LMP
Novak-2007	0110600371	0110600371_2001-10-23	2001-10-23	Luteal	Luteal	20	None	10	Trace	Negative	Negative	RBC counts	Negative	Negative	Negative	Negative	None	NA	Eligible	Eligible	Eligible	Lactoferrin	203000	4057	LTF	In	1000	17.631120201847263	Published	CVL	ELISA	Days since LMP
Novak-2007	0110600193	0110600193_2001-10-29	2001-10-29	Other	Follicular	14	None	9.5	Trace	2+	Positive	RBC counts	Negative	Negative	Negative	Negative	None	NA	Eligible	Ineligible - days since LMP outside of allowed windows	Ineligible - days since LMP outside of allowed windows	Lactoferrin	211000	4057	LTF	In	1000	17.68688347336927	Published	CVL	ELISA	Days since LMP
Novak-2007	0110600215	0110600215_2001-10-29	2001-10-29	Other	noonmenstruating	1216	None	12	Trace	Trace	Trace	RBC counts	Negative	Negative	Negative	Negative	None	NA	Ineligible - irregular or no menstruation	Ineligible - irregular or no menstruation	Ineligible - irregular or no menstruation	Lactoferrin	49000	4057	LTF	In	1000	15.580494128777294	Published	CVL	ELISA	Days since LMP
Novak-2007	0110600223	0110600223_2001-10-29	2001-10-29	Other	noonmenstruating	1581	None	8	1+	Trace	Trace	RBC counts	Negative	Negative	Negative	Positive	None	NA	Ineligible - irregular or no menstruation	Ineligible - irregular or no menstruation	Ineligible - irregular or no menstruation	Lactoferrin	198000	4057	LTF	In	1000	17.595140904741697	Published	CVL	ELISA	Days since LMP
Novak-2007	0110600231	0110600231_2001-10-29	2001-10-29	Other	Luteal	17	None	11	1+	Trace	Trace	RBC counts	Negative	Negative	Negative	Negative	None	NA	Eligible	Ineligible - days since LMP outside of allowed windows	Ineligible - days since LMP outside of allowed windows	Lactoferrin	198000	4057	LTF	In	1000	17.595140904741697	Published	CVL	ELISA	Days since LMP
Novak-2007	0110600258	0110600258_2001-10-29	2001-10-29	Other	Luteal	28	None	9	1+	Trace	Trace	RBC counts	Positive	Positive	Negative	Negative	None	NA	Eligible	Ineligible - days since LMP outside of allowed windows	Ineligible - days since LMP outside of allowed windows	Lactoferrin	214000	4057	LTF	In	1000	17.707251271063235	Published	CVL	ELISA	Days since LMP
Novak-2007	0110600495	0110600495_2001-10-29	2001-10-29	Other	Luteal	16	None	9	2+	Negative	Negative	RBC counts	Positive	Negative	Positive	Positive	None	NA	Eligible	Ineligible - days since LMP outside of allowed windows	Ineligible - days since LMP outside of allowed windows	Lactoferrin	207000	4057	LTF	In	1000	17.659271242161413	Published	CVL	ELISA	Days since LMP
Novak-2007	0110600401	0110600401_2001-11-07	2001-11-07	Other	NA	NA	None	10	2+	2+	Positive	RBC counts	Negative	Negative	Positive	Negative	None	NA	Ineligible - no menstrual cycle information	Ineligible - no menstrual cycle information	Ineligible - no menstrual cycle information	Lactoferrin	209000	4057	LTF	In	1000	17.67314341674297	Published	CVL	ELISA	Days since LMP
Novak-2007	0110600487	0110600487_2001-11-07	2001-11-07	Follicular	Follicular	11	None	9.5	2+	2+	Positive	RBC counts	Negative	Negative	Negative	Negative	None	NA	Eligible	Eligible	Eligible	Lactoferrin	229000	4057	LTF	In	1000	17.80498807275903	Published	CVL	ELISA	Days since LMP
Novak-2007	0110600576	0110600576_2001-11-12	2001-11-12	Follicular	Follicular	11	None	9	2+	Negative	Negative	RBC counts	Positive	Negative	Negative	Negative	None	NA	Eligible	Eligible	Eligible	Lactoferrin	251000	4057	LTF	In	1000	17.93732783861286	Published	CVL	ELISA	Days since LMP
Novak-2007	0110600614	0110600614_2001-11-12	2001-11-12	Follicular	Follicular	11	None	10	2+	2+	Positive	RBC counts	Negative	Positive	Negative	Positive	None	NA	Eligible	Eligible	Eligible	Lactoferrin	298000	4057	LTF	In	1000	18.184952805124247	Published	CVL	ELISA	Days since LMP
Novak-2007	0110600185	0110600185_2001-11-14	2001-11-14	Follicular	Follicular	7	None	9	Trace	Trace	Trace	RBC counts	Negative	Negative	Negative	Negative	None	NA	Eligible	Eligible	Eligible	Lactoferrin	59000	4057	LTF	In	1000	15.848427334023928	Published	CVL	ELISA	Days since LMP
Novak-2007	0110600320	0110600320_2001-11-14	2001-11-14	Other	Follicular	13	None	9	1+	Negative	Negative	RBC counts	Negative	Negative	Negative	Negative	None	NA	Eligible	Ineligible - days since LMP outside of allowed windows	Ineligible - days since LMP outside of allowed windows	Lactoferrin	229000	4057	LTF	In	1000	17.80498807275903	Published	CVL	ELISA	Days since LMP
Novak-2007	0110600525	0110600525_2001-11-14	2001-11-14	Other	menses	2	None	9	2+	2+	Positive	RBC counts	Positive	Negative	Negative	Negative	None	NA	Ineligible - active menses	Ineligible - active menses	Ineligible - active menses	Lactoferrin	238000	4057	LTF	In	1000	17.86060204797003	Published	CVL	ELISA	Days since LMP
Novak-2007	0110600568	0110600568_2001-11-14	2001-11-14	Other	Luteal	30	None	10	Negative	2+	Positive	RBC counts	Negative	Negative	Negative	Negative	None	NA	Eligible	Ineligible - days since LMP outside of allowed windows	Ineligible - days since LMP outside of allowed windows	Lactoferrin	216000	4057	LTF	In	1000	17.720671786825555	Published	CVL	ELISA	Days since LMP
Novak-2007	0110600592	0110600592_2001-11-14	2001-11-14	Other	Luteal	15	None	9.5	1+	2+	Positive	RBC counts	Negative	Positive	Negative	Negative	None	NA	Eligible	Ineligible - days since LMP outside of allowed windows	Ineligible - days since LMP outside of allowed windows	Lactoferrin	90000	4057	LTF	In	1000	16.457637380991763	Published	CVL	ELISA	Days since LMP
Novak-2007	0110600398	0110600398_2001-11-19	2001-11-19	Other	Luteal	18	None	10	1+	2+	Positive	RBC counts	Positive	Negative	Negative	Positive	None	NA	Eligible	Ineligible - days since LMP outside of allowed windows	Ineligible - days since LMP outside of allowed windows	Lactoferrin	198000	4057	LTF	In	1000	17.595140904741697	Published	CVL	ELISA	Days since LMP
Novak-2007	0110600452	0110600452_2001-11-19	2001-11-19	Follicular	Follicular	6	None	11	Trace	Trace	Trace	RBC counts	Negative	Negative	Negative	Negative	None	NA	Eligible	Eligible	Eligible	Lactoferrin	64000	4057	LTF	In	1000	15.965784284662087	Published	CVL	ELISA	Days since LMP
Novak-2007	0110600584	0110600584_2001-11-19	2001-11-19	Follicular	Follicular	8	None	9	1+	2+	Positive	RBC counts	Negative	Negative	Negative	Negative	None	NA	Eligible	Eligible	Eligible	Lactoferrin	222000	4057	LTF	In	1000	17.760200151012192	Published	CVL	ELISA	Days since LMP
Novak-2007	0110600126	0110600126_2001-11-26	2001-11-26	Follicular	Follicular	9	None	11	2+	Negative	Negative	RBC counts	Negative	Positive	Negative	Negative	None	NA	Eligible	Eligible	Eligible	Lactoferrin	218000	4057	LTF	In	1000	17.733968609439014	Published	CVL	ELISA	Days since LMP
Novak-2007	0110600630	0110600630_2001-11-26	2001-11-26	Other	Luteal	25	None	11	2+	Negative	Negative	RBC counts	Negative	Negative	Negative	Negative	None	NA	Eligible	Ineligible - days since LMP outside of allowed windows	Ineligible - days since LMP outside of allowed windows	Lactoferrin	280000	4057	LTF	In	1000	18.095067301607052	Published	CVL	ELISA	Days since LMP
Novak-2007	0110600274	0110600274_2001-11-28	2001-11-28	Other	nonmenstruating	317	None	9.5	1+	Negative	Negative	RBC counts	Negative	Negative	Negative	Negative	None	NA	Ineligible - irregular or no menstruation	Ineligible - irregular or no menstruation	Ineligible - irregular or no menstruation	Lactoferrin	214000	4057	LTF	In	1000	17.707251271063235	Published	CVL	ELISA	Days since LMP
Novak-2007	0110600460	0110600460_2001-11-28	2001-11-28	Other	Follicular	13	None	9	1+	Negative	Negative	RBC counts	Negative	Negative	Negative	Positive	None	NA	Eligible	Ineligible - days since LMP outside of allowed windows	Ineligible - days since LMP outside of allowed windows	Lactoferrin	236000	4057	LTF	In	1000	17.848427334023928	Published	CVL	ELISA	Days since LMP
Novak-2007	0110600606	0110600606_2001-11-28	2001-11-28	Luteal	Luteal	23	None	11	1+	Negative	Negative	RBC counts	Negative	Negative	Negative	Negative	None	NA	Eligible	Eligible	Eligible	Lactoferrin	303000	4057	LTF	In	1000	18.20895826813504	Published	CVL	ELISA	Days since LMP
Novak-2007	0110600665	0110600665_2001-11-28	2001-11-28	Follicular	Follicular	11	None	9	2+	1+	Positive	RBC counts	Negative	Positive	Negative	Negative	None	NA	Eligible	Eligible	Eligible	Lactoferrin	280000	4057	LTF	In	1000	18.095067301607052	Published	CVL	ELISA	Days since LMP
Novak-2007	0110600657	0110600657_2001-12-03	2001-12-03	Other	Luteal	29	None	10	2+	Trace	Trace	RBC counts	Negative	Negative	Negative	Negative	None	NA	Eligible	Ineligible - days since LMP outside of allowed windows	Ineligible - days since LMP outside of allowed windows	Lactoferrin	303000	4057	LTF	In	1000	18.20895826813504	Published	CVL	ELISA	Days since LMP
Novak-2007	0110600681	0110600681_2001-12-03	2001-12-03	Other	Follicular	13	None	9.5	1+	Negative	Negative	RBC counts	Negative	Negative	Negative	Negative	None	NA	Eligible	Ineligible - days since LMP outside of allowed windows	Ineligible - days since LMP outside of allowed windows	Lactoferrin	19000	4057	LTF	In	1000	14.213711798105672	Published	CVL	ELISA	Days since LMP
Novak-2007	0110600703	0110600703_2001-12-05	2001-12-05	Follicular	menses	9	None	10	2+	2+	Positive	RBC counts	Negative	Negative	Negative	Negative	None	NA	Ineligible - active menses	Ineligible - active menses	Ineligible - active menses	Lactoferrin	236000	4057	LTF	In	1000	17.848427334023928	Published	CVL	ELISA	Days since LMP
Novak-2007	0110600347	0110600347_2001-12-10	2001-12-10	Follicular	Follicular	9	None	9.5	Trace	Negative	Negative	RBC counts	Negative	Negative	Negative	Negative	None	NA	Eligible	Eligible	Eligible	Lactoferrin	210000	4057	LTF	In	1000	17.68002980232821	Published	CVL	ELISA	Days since LMP
Novak-2007	0110600363	0110600363_2001-12-12	2001-12-12	Other	Follicular	14	None	10	Negative	1+	Positive	RBC counts	Negative	Negative	Negative	Negative	None	NA	Eligible	Ineligible - days since LMP outside of allowed windows	Ineligible - days since LMP outside of allowed windows	Lactoferrin	240000	4057	LTF	In	1000	17.872674880270605	Published	CVL	ELISA	Days since LMP
Novak-2007	0110600746	0110600746_2001-12-17	2001-12-17	Other	nonmenstruating	4903	None	9	1+	2+	Positive	RBC counts	Negative	Negative	Negative	Negative	None	NA	Ineligible - irregular or no menstruation	Ineligible - irregular or no menstruation	Ineligible - irregular or no menstruation	Lactoferrin	289000	4057	LTF	In	1000	18.140709967162767	Published	CVL	ELISA	Days since LMP
Novak-2007	0110600622	0110600622_2002-01-09	2002-01-09	Other	nonmenstruating	184	None	11	2+	1+	Positive	RBC counts	Negative	Negative	Negative	Negative	None	NA	Ineligible - irregular or no menstruation	Ineligible - irregular or no menstruation	Ineligible - irregular or no menstruation	Lactoferrin	88000	4057	LTF	In	1000	16.425215903299385	Published	CVL	ELISA	Days since LMP
Novak-2007	0110600290	0110600290_2002-01-16	2002-01-16	Other	Luteal	15	None	11	2+	Trace	Trace	RBC counts	Positive	Negative	Negative	Negative	None	NA	Eligible	Ineligible - days since LMP outside of allowed windows	Ineligible - days since LMP outside of allowed windows	Lactoferrin	239000	4057	LTF	In	1000	17.866651092642837	Published	CVL	ELISA	Days since LMP
Novak-2007	0110600738	0110600738_2002-01-16	2002-01-16	Luteal	Luteal	22	None	11	1+	Trace	Trace	RBC counts	Positive	Negative	Negative	Negative	None	NA	Eligible	Eligible	Eligible	Lactoferrin	299000	4057	LTF	In	1000	18.189785958860192	Published	CVL	ELISA	Days since LMP
Novak-2007	0110600312	0110600312_2002-01-23	2002-01-23	Other	Luteal	16	None	10.5	Negative	Negative	Negative	RBC counts	Negative	Negative	Negative	Negative	None	NA	Eligible	Ineligible - days since LMP outside of allowed windows	Ineligible - days since LMP outside of allowed windows	Lactoferrin	199000	4057	LTF	In	1000	17.602408905205735	Published	CVL	ELISA	Days since LMP
Novak-2007	0110600045	0110600045_2002-02-04	2002-02-04	Other	Follicular	15	None	10	2+	2+	Positive	RBC counts	Negative	Negative	Negative	Negative	None	NA	Eligible	Ineligible - days since LMP outside of allowed windows	Ineligible - days since LMP outside of allowed windows	Lactoferrin	223000	4057	LTF	In	1000	17.76668418458239	Published	CVL	ELISA	Days since LMP
Novak-2007	0110600282	0110600282_2002-02-04	2002-02-04	Other	Luteal	30	None	9.5	2+	Trace	Trace	RBC counts	Negative	Negative	Negative	Negative	None	NA	Eligible	Ineligible - days since LMP outside of allowed windows	Ineligible - days since LMP outside of allowed windows	Lactoferrin	215000	4057	LTF	In	1000	17.713977134251547	Published	CVL	ELISA	Days since LMP
Novak-2007	0110600770	0110600770_2002-02-06	2002-02-06	Follicular	Follicular	5	None	10.5	2+	1+	Positive	RBC counts	Negative	Negative	Negative	Negative	None	NA	Eligible	Eligible	Eligible	Lactoferrin	275000	4057	LTF	In	1000	18.06907209307411	Published	CVL	ELISA	Days since LMP
Novak-2007	0110600150	0110600150_2002-02-11	2002-02-11	Other	Luteal	26	None	10.5	1+	Trace	Trace	RBC counts	Negative	Positive	Negative	Negative	None	NA	Eligible	Ineligible - days since LMP outside of allowed windows	Ineligible - days since LMP outside of allowed windows	Lactoferrin	208000	4057	LTF	In	1000	17.66622400280318	Published	CVL	ELISA	Days since LMP
Novak-2007	0110600819	0110600819_2002-02-25	2002-02-25	Follicular	Follicular	8	None	11	1+	1+	Positive	RBC counts	Negative	Positive	Negative	Negative	None	NA	Eligible	Eligible	Eligible	Lactoferrin	107000	4057	LTF	In	1000	16.707251271063235	Published	CVL	ELISA	Days since LMP
Novak-2007	0110600797	0110600797_2002-03-04	2002-03-04	Follicular	Follicular	8	None	10	1+	Negative	Negative	RBC counts	Positive	Negative	Negative	Negative	None	NA	Eligible	Eligible	Eligible	Lactoferrin	291000	4057	LTF	In	1000	18.15065962757037	Published	CVL	ELISA	Days since LMP
Novak-2007	0110600029	0110600029_2002-03-11	2002-03-11	Follicular	Follicular	7	None	10	1+	2+	Positive	RBC counts	Negative	Negative	Negative	Negative	None	NA	Eligible	Eligible	Eligible	Lactoferrin	189000	4057	LTF	In	1000	17.52802670888316	Published	CVL	ELISA	Days since LMP
Novak-2007	0110600428	0110600428_2002-03-11	2002-03-11	Follicular	Follicular	10	None	10.5	Negative	Trace	Trace	RBC counts	Negative	Negative	Negative	Positive	None	NA	Eligible	Eligible	Eligible	Lactoferrin	192000	4057	LTF	In	1000	17.550746785383243	Published	CVL	ELISA	Days since LMP
Novak-2007	0110600827	0110600827_2002-03-11	2002-03-11	Luteal	Luteal	21	None	10	Negative	2+	Positive	RBC counts	Negative	Negative	Negative	Negative	None	NA	Eligible	Eligible	Eligible	Lactoferrin	66000	4057	LTF	In	1000	16.01017840402054	Published	CVL	ELISA	Days since LMP
Novak-2007	0110600835	0110600835_2002-03-13	2002-03-13	Luteal	menses	22	None	10	2+	2+	Positive	RBC counts	Positive	Negative	Negative	Negative	None	NA	Ineligible - active menses	Ineligible - active menses	Ineligible - active menses	Lactoferrin	371000	4057	LTF	In	1000	18.50105966128289	Published	CVL	ELISA	Days since LMP
Novak-2007	0110600134	0110600134_2002-04-01	2002-04-01	Follicular	Follicular	5	None	9.5	Trace	2+	Positive	RBC counts	Positive	Negative	Negative	Negative	None	NA	Eligible	Eligible	Eligible	Lactoferrin	166000	4057	LTF	In	1000	17.340823716009012	Published	CVL	ELISA	Days since LMP
Novak-2007	0110600843	0110600843_2002-04-01	2002-04-01	Luteal	Luteal	24	None	11	Trace	2+	Positive	RBC counts	Negative	Positive	Negative	Negative	None	NA	Eligible	Eligible	Eligible	Lactoferrin	179000	4057	LTF	In	1000	17.449600061926343	Published	CVL	ELISA	Days since LMP
Novak-2007	0110600673	0110600673_2002-04-10	2002-04-10	Follicular	Follicular	12	None	10	2+	Trace	Trace	RBC counts	Negative	Positive	Negative	Negative	None	NA	Eligible	Eligible	Eligible	Lactoferrin	289000	4057	LTF	In	1000	18.140709967162767	Published	CVL	ELISA	Days since LMP
Novak-2007	110100026	110100026_2002-06-24	2002-06-24	Other	Luteal	30	None	9.5	2+	2+	Positive	RBC counts	NA	NA	NA	Negative	None	NA	Eligible	Ineligible - days since LMP outside of allowed windows	Ineligible - days since LMP outside of allowed windows	Lactoferrin	252000	4057	LTF	In	1000	17.943064208162003	Published	CVL	ELISA	Days since LMP
Novak-2007	110100018	110100018_2002-08-05	2002-08-05	Luteal	Luteal	19	None	10	2+	Negative	Negative	RBC counts	NA	NA	NA	Negative	None	NA	Eligible	Eligible	Ineligible - missing co-variate information	Lactoferrin	238000	4057	LTF	In	1000	17.86060204797003	Published	CVL	ELISA	Days since LMP
Novak-2007	110100050	110100050_2002-08-12	2002-08-12	Other	Luteal	15	None	10	1+	Trace	Trace	RBC counts	NA	NA	NA	Negative	None	NA	Eligible	Ineligible - days since LMP outside of allowed windows	Ineligible - days since LMP outside of allowed windows	Lactoferrin	164000	4057	LTF	In	1000	17.32333628928017	Published	CVL	ELISA	Days since LMP
Novak-2007	110100034	110100034_2002-08-19	2002-08-19	Other	Luteal	26	None	10	Negative	Negative	Negative	RBC counts	NA	NA	NA	Negative	None	NA	Eligible	Ineligible - days since LMP outside of allowed windows	Ineligible - days since LMP outside of allowed windows	Lactoferrin	13000	4057	LTF	In	1000	13.66622400280318	Published	CVL	ELISA	Days since LMP
Novak-2007	110100107	110100107_2002-09-23	2002-09-23	Other	Follicular	13	None	10.5	2+	1+	Positive	RBC counts	NA	NA	NA	Negative	None	NA	Eligible	Ineligible - days since LMP outside of allowed windows	Ineligible - days since LMP outside of allowed windows	Lactoferrin	222000	4057	LTF	In	1000	17.760200151012192	Published	CVL	ELISA	Days since LMP
Novak-2007	110100115	110100115_2002-09-23	2002-09-23	Other	Follicular	13	None	9.5	1+	Negative	Negative	RBC counts	NA	NA	NA	Negative	None	NA	Eligible	Ineligible - days since LMP outside of allowed windows	Ineligible - days since LMP outside of allowed windows	Lactoferrin	194000	4057	LTF	In	1000	17.565697126849216	Published	CVL	ELISA	Days since LMP
Novak-2007	110100123	110100123_2002-10-01	2002-10-01	Follicular	Follicular	8	None	11	2+	1+	Positive	RBC counts	NA	NA	NA	Negative	None	NA	Eligible	Eligible	Ineligible - missing co-variate information	Lactoferrin	64000	4057	LTF	In	1000	15.965784284662087	Published	CVL	ELISA	Days since LMP
Novak-2007	110100131	110100131_2002-10-01	2002-10-01	Other	Luteal	16	None	10	2+	Negative	Negative	RBC counts	NA	NA	NA	Negative	None	NA	Eligible	Ineligible - days since LMP outside of allowed windows	Ineligible - days since LMP outside of allowed windows	Lactoferrin	53000	4057	LTF	In	1000	15.693704739225286	Published	CVL	ELISA	Days since LMP
Novak-2007	110100182	110100182_2002-10-01	2002-10-01	Luteal	Luteal	24	None	7.5	2+	1+	Positive	RBC counts	NA	NA	NA	Negative	None	NA	Eligible	Eligible	Ineligible - missing co-variate information	Lactoferrin	156000	4057	LTF	In	1000	17.251186503524334	Published	CVL	ELISA	Days since LMP
Novak-2007	110100158	110100158_2002-10-02	2002-10-02	Other	Follicular	14	None	8.5	2+	2+	Positive	RBC counts	NA	NA	NA	Negative	None	NA	Eligible	Ineligible - days since LMP outside of allowed windows	Ineligible - days since LMP outside of allowed windows	Lactoferrin	243000	4057	LTF	In	1000	17.890596788267867	Published	CVL	ELISA	Days since LMP
Novak-2007	110100204	110100204_2002-10-08	2002-10-08	Other	Follicular	14	None	10	Trace	Negative	Negative	RBC counts	NA	NA	NA	Negative	None	NA	Eligible	Ineligible - days since LMP outside of allowed windows	Ineligible - days since LMP outside of allowed windows	Lactoferrin	157000	4057	LTF	In	1000	17.260405033553713	Published	CVL	ELISA	Days since LMP
Novak-2007	110100166	110100166_2002-10-16	2002-10-16	Luteal	Luteal	24	None	9	Trace	2+	Positive	RBC counts	NA	NA	NA	Negative	None	NA	Eligible	Eligible	Ineligible - missing co-variate information	Lactoferrin	227000	4057	LTF	In	1000	17.792332771953003	Published	CVL	ELISA	Days since LMP
Novak-2007	110100220	110100220_2002-10-21	2002-10-21	Luteal	Luteal	20	None	8	2+	2+	Positive	RBC counts	NA	NA	NA	Negative	None	NA	Eligible	Eligible	Ineligible - missing co-variate information	Lactoferrin	202000	4057	LTF	In	1000	17.62399576741388	Published	CVL	ELISA	Days since LMP
Novak-2007	110100247	110100247_2002-11-04	2002-11-04	Other	Luteal	50	None	9	Trace	2+	Positive	RBC counts	NA	NA	NA	Negative	None	NA	Eligible	Ineligible - days since LMP outside of allowed windows	Ineligible - days since LMP outside of allowed windows	Lactoferrin	183000	4057	LTF	In	1000	17.481484122946128	Published	CVL	ELISA	Days since LMP
Novak-2007	110100328	110100328_2002-11-12	2002-11-12	Other	Luteal	26	None	10	2+	Trace	Trace	RBC counts	NA	NA	NA	Negative	None	NA	Eligible	Ineligible - days since LMP outside of allowed windows	Ineligible - days since LMP outside of allowed windows	Lactoferrin	63000	4057	LTF	In	1000	15.943064208162003	Published	CVL	ELISA	Days since LMP
Novak-2007	110100379	110100379_2002-11-13	2002-11-13	Luteal	Luteal	22	None	10	2+	1+	Positive	RBC counts	NA	NA	NA	Negative	None	NA	Eligible	Eligible	Ineligible - missing co-variate information	Lactoferrin	235000	4057	LTF	In	1000	17.842301231227086	Published	CVL	ELISA	Days since LMP
Novak-2007	110100360	110100360_2002-11-19	2002-11-19	Luteal	Luteal	22	None	10	Trace	Trace	Trace	RBC counts	NA	NA	NA	Negative	None	NA	Eligible	Eligible	Ineligible - missing co-variate information	Lactoferrin	123000	4057	LTF	In	1000	16.90829879000133	Published	CVL	ELISA	Days since LMP
Novak-2007	110100417	110100417_2002-11-26	2002-11-26	Other	Luteal	69	None	10	2+	Trace	Trace	RBC counts	NA	NA	NA	Negative	None	NA	Eligible	Ineligible - days since LMP outside of allowed windows	Ineligible - days since LMP outside of allowed windows	Lactoferrin	183000	4057	LTF	In	1000	17.481484122946128	Published	CVL	ELISA	Days since LMP
Novak-2007	110100468	110100468_2002-11-26	2002-11-26	Other	Luteal	72	None	10	2+	Trace	Trace	RBC counts	NA	NA	NA	Negative	None	NA	Eligible	Ineligible - days since LMP outside of allowed windows	Ineligible - days since LMP outside of allowed windows	Lactoferrin	175000	4057	LTF	In	1000	17.416995396494414	Published	CVL	ELISA	Days since LMP
Novak-2007	110100476	110100476_2002-12-02	2002-12-02	Other	Follicular	14	None	10	1+	Negative	Negative	RBC counts	NA	NA	NA	Negative	None	NA	Eligible	Ineligible - days since LMP outside of allowed windows	Ineligible - days since LMP outside of allowed windows	Lactoferrin	47000	4057	LTF	In	1000	15.520373136339725	Published	CVL	ELISA	Days since LMP
Novak-2007	110100603	110100603_2002-12-02	2002-12-02	Other	Luteal	28	None	10	Negative	Negative	Negative	RBC counts	NA	NA	NA	Negative	None	NA	Eligible	Ineligible - days since LMP outside of allowed windows	Ineligible - days since LMP outside of allowed windows	Lactoferrin	112000	4057	LTF	In	1000	16.77313920671969	Published	CVL	ELISA	Days since LMP
Novak-2007	110100174	110100174_2002-12-10	2002-12-10	Luteal	Luteal	24	None	10	2+	Negative	Negative	RBC counts	NA	NA	NA	Negative	None	NA	Eligible	Eligible	Ineligible - missing co-variate information	Lactoferrin	126000	4057	LTF	In	1000	16.943064208162003	Published	CVL	ELISA	Days since LMP
Novak-2007	110100395	110100395_2002-12-10	2002-12-10	Follicular	Follicular	11	None	9.5	2+	2+	Positive	RBC counts	NA	NA	NA	Negative	None	NA	Eligible	Eligible	Ineligible - missing co-variate information	Lactoferrin	222000	4057	LTF	In	1000	17.760200151012192	Published	CVL	ELISA	Days since LMP
Novak-2007	110100484	110100484_2002-12-10	2002-12-10	Luteal	Luteal	19	None	10	1+	Negative	Negative	RBC counts	NA	NA	NA	Negative	None	NA	Eligible	Eligible	Ineligible - missing co-variate information	Lactoferrin	226000	4057	LTF	In	1000	17.785963247077273	Published	CVL	ELISA	Days since LMP
Novak-2007	110100441	110100441_2002-12-17	2002-12-17	Follicular	Follicular	7	None	10	2+	1+	Positive	RBC counts	NA	NA	NA	Negative	None	NA	Eligible	Eligible	Ineligible - missing co-variate information	Lactoferrin	247000	4057	LTF	In	1000	17.914151516246765	Published	CVL	ELISA	Days since LMP
Novak-2007	110100212	110100212_2003-01-08	2003-01-08	Other	Luteal	27	None	10	Trace	Negative	Negative	RBC counts	NA	NA	NA	Negative	None	NA	Eligible	Ineligible - days since LMP outside of allowed windows	Ineligible - days since LMP outside of allowed windows	Lactoferrin	132000	4057	LTF	In	1000	17.01017840402054	Published	CVL	ELISA	Days since LMP
Novak-2007	110100239	110100239_2003-01-15	2003-01-15	Luteal	Luteal	23	None	9.5	Trace	Negative	Negative	RBC counts	NA	NA	NA	Negative	None	NA	Eligible	Eligible	Ineligible - missing co-variate information	Lactoferrin	125000	4057	LTF	In	1000	16.931568569324174	Published	CVL	ELISA	Days since LMP
Novak-2007	110100336	110100336_2003-01-21	2003-01-21	Follicular	Luteal	5	None	9.5	2+	2+	Positive	RBC counts	NA	NA	NA	Negative	None	NA	Eligible	Eligible	Ineligible - missing co-variate information	Lactoferrin	215000	4057	LTF	In	1000	17.713977134251547	Published	CVL	ELISA	Days since LMP
Novak-2007	110100301	110100301_2003-01-22	2003-01-22	Other	Luteal	31	None	11	Trace	Negative	Negative	RBC counts	NA	NA	NA	Negative	None	NA	Eligible	Ineligible - days since LMP outside of allowed windows	Ineligible - days since LMP outside of allowed windows	Lactoferrin	100000	4057	LTF	In	1000	16.609640474436812	Published	CVL	ELISA	Days since LMP
Novak-2007	110100557	110100557_2003-02-04	2003-02-04	Follicular	Follicular	10	None	10	2+	Trace	Trace	RBC counts	NA	NA	NA	Negative	None	NA	Eligible	Eligible	Ineligible - missing co-variate information	Lactoferrin	84000	4057	LTF	In	1000	16.35810170744085	Published	CVL	ELISA	Days since LMP
Novak-2007	110100573	110100573_2003-02-10	2003-02-10	Follicular	Follicular	9	None	10	Trace	Negative	Negative	RBC counts	NA	NA	NA	Negative	None	NA	Eligible	Eligible	Ineligible - missing co-variate information	Lactoferrin	55000	4057	LTF	In	1000	15.747143998186747	Published	CVL	ELISA	Days since LMP
Novak-2007	110100581	110100581_2003-02-26	2003-02-26	Follicular	Follicular	7	None	9	Trace	2+	Positive	RBC counts	NA	NA	NA	Negative	None	NA	Eligible	Eligible	Ineligible - missing co-variate information	Lactoferrin	222000	4057	LTF	In	1000	17.760200151012192	Published	CVL	ELISA	Days since LMP
Novak-2007	110100530	110100530_2003-03-10	2003-03-10	Other	Luteal	27	None	9.5	2+	1+	Positive	RBC counts	NA	NA	NA	Negative	None	NA	Eligible	Ineligible - days since LMP outside of allowed windows	Ineligible - days since LMP outside of allowed windows	Lactoferrin	214000	4057	LTF	In	1000	17.707251271063235	Published	CVL	ELISA	Days since LMP
Novak-2007	0110600010	0110600010_2001-09-24	2001-09-24	Other	Luteal	29	None	9	Negative	Negative	Negative	RBC counts	Negative	Negative	Negative	Negative	None	NA	Eligible	Ineligible - days since LMP outside of allowed windows	Ineligible - days since LMP outside of allowed windows	Madcam Conc Cervical sponge	175.71428571428572	8174	MADCAM1	Below	NA	7.457087678168998	Unpublished	Sponge	ELISA	Days since LMP
Novak-2007	0110600304	0110600304_2001-09-24	2001-09-24	Follicular	Follicular	6	None	9	1+	Trace	Trace	RBC counts	Negative	Negative	Negative	Negative	None	NA	Eligible	Eligible	Eligible	Madcam Conc Cervical sponge	175.71428571428572	8174	MADCAM1	Below	NA	7.457087678168998	Unpublished	Sponge	ELISA	Days since LMP
Novak-2007	0110600118	0110600118_2001-10-01	2001-10-01	Other	Luteal	16	None	10	2+	Trace	Trace	RBC counts	Negative	Negative	Negative	Negative	None	NA	Eligible	Ineligible - days since LMP outside of allowed windows	Ineligible - days since LMP outside of allowed windows	Madcam Conc Cervical sponge	175.71428571428572	8174	MADCAM1	Below	NA	7.457087678168998	Unpublished	Sponge	ELISA	Days since LMP
Novak-2007	0110600061	0110600061_2001-10-03	2001-10-03	Other	nonmenstruating	811	None	9	Trace	Trace	Trace	RBC counts	Negative	Negative	Negative	Negative	None	NA	Ineligible - irregular or no menstruation	Ineligible - irregular or no menstruation	Ineligible - irregular or no menstruation	Madcam Conc Cervical sponge	2781.8181818181815	8174	MADCAM1	In	NA	11.441812413830078	Unpublished	Sponge	ELISA	Days since LMP
Novak-2007	0110600142	0110600142_2001-10-08	2001-10-08	Follicular	Follicular	9	None	8.5	2+	2+	Positive	RBC counts	Negative	Negative	Negative	Negative	None	NA	Eligible	Eligible	Eligible	Madcam Conc Cervical sponge	175.71428571428572	8174	MADCAM1	Below	NA	7.457087678168998	Unpublished	Sponge	ELISA	Days since LMP
Novak-2007	0110600177	0110600177_2001-10-08	2001-10-08	Follicular	Follicular	8	None	9.5	2+	Trace	Trace	RBC counts	Negative	Positive	Negative	Negative	None	NA	Eligible	Eligible	Eligible	Madcam Conc Cervical sponge	175.71428571428572	8174	MADCAM1	Below	NA	7.457087678168998	Unpublished	Sponge	ELISA	Days since LMP
Novak-2007	0110600479	0110600479_2001-10-08	2001-10-08	Other	Luteal	16	None	8.5	Negative	Negative	Negative	RBC counts	Negative	Negative	Negative	Negative	None	NA	Eligible	Ineligible - days since LMP outside of allowed windows	Ineligible - days since LMP outside of allowed windows	Madcam Conc Cervical sponge	175.71428571428572	8174	MADCAM1	Below	NA	7.457087678168998	Unpublished	Sponge	ELISA	Days since LMP
Novak-2007	0110600037	0110600037_2001-10-15	2001-10-15	Other	Luteal	40	None	7.5	1+	2+	Positive	RBC counts	Negative	Negative	Negative	Positive	None	NA	Eligible	Ineligible - days since LMP outside of allowed windows	Ineligible - days since LMP outside of allowed windows	Madcam Conc Cervical sponge	4800	8174	MADCAM1	In	NA	12.228818690495881	Unpublished	Sponge	ELISA	Days since LMP
Novak-2007	0110600096	0110600096_2001-10-15	2001-10-15	Other	Luteal	30	None	9.5	Trace	Trace	Trace	RBC counts	Positive	Negative	Negative	NA	None	NA	Eligible	Ineligible - days since LMP outside of allowed windows	Ineligible - days since LMP outside of allowed windows	Madcam Conc Cervical sponge	175.71428571428572	8174	MADCAM1	Below	NA	7.457087678168998	Unpublished	Sponge	ELISA	Days since LMP
Novak-2007	0110600207	0110600207_2001-10-15	2001-10-15	Other	Luteal	17	None	9.5	1+	Trace	Trace	RBC counts	Negative	Negative	Negative	Negative	None	NA	Eligible	Ineligible - days since LMP outside of allowed windows	Ineligible - days since LMP outside of allowed windows	Madcam Conc Cervical sponge	175.71428571428572	8174	MADCAM1	Below	NA	7.457087678168998	Unpublished	Sponge	ELISA	Days since LMP
Novak-2007	0110600002	0110600002_2001-10-17	2001-10-17	Luteal	Luteal	23	None	9	Negative	Negative	Negative	RBC counts	Positive	Negative	Negative	Positive	None	NA	Eligible	Eligible	Eligible	Madcam Conc Cervical sponge	878.5714285714286	8174	MADCAM1	In	NA	9.77901577305636	Unpublished	Sponge	ELISA	Days since LMP
Novak-2007	0110600517	0110600517_2001-10-17	2001-10-17	Other	irreg menses	473	None	9	1+	1+	Positive	RBC counts	Negative	Negative	Negative	Negative	None	NA	Ineligible - irregular or no menstruation	Ineligible - irregular or no menstruation	Ineligible - irregular or no menstruation	Madcam Conc Cervical sponge	175.71428571428572	8174	MADCAM1	Below	NA	7.457087678168998	Unpublished	Sponge	ELISA	Days since LMP
Novak-2007	0110600355	0110600355_2001-10-23	2001-10-23	Follicular	menses	9	None	10	2+	1+	Positive	RBC counts	Negative	Positive	Negative	Negative	None	NA	Ineligible - active menses	Ineligible - active menses	Ineligible - active menses	Madcam Conc Cervical sponge	175.71428571428572	8174	MADCAM1	Below	NA	7.457087678168998	Unpublished	Sponge	ELISA	Days since LMP
Novak-2007	0110600193	0110600193_2001-10-29	2001-10-29	Other	Follicular	14	None	9.5	Trace	2+	Positive	RBC counts	Negative	Negative	Negative	Negative	None	NA	Eligible	Ineligible - days since LMP outside of allowed windows	Ineligible - days since LMP outside of allowed windows	Madcam Conc Cervical sponge	175.71428571428572	8174	MADCAM1	Below	NA	7.457087678168998	Unpublished	Sponge	ELISA	Days since LMP
Novak-2007	0110600215	0110600215_2001-10-29	2001-10-29	Other	noonmenstruating	1216	None	12	Trace	Trace	Trace	RBC counts	Negative	Negative	Negative	Negative	None	NA	Ineligible - irregular or no menstruation	Ineligible - irregular or no menstruation	Ineligible - irregular or no menstruation	Madcam Conc Cervical sponge	175.71428571428572	8174	MADCAM1	Below	NA	7.457087678168998	Unpublished	Sponge	ELISA	Days since LMP
Novak-2007	0110600223	0110600223_2001-10-29	2001-10-29	Other	noonmenstruating	1581	None	8	1+	Trace	Trace	RBC counts	Negative	Negative	Negative	Positive	None	NA	Ineligible - irregular or no menstruation	Ineligible - irregular or no menstruation	Ineligible - irregular or no menstruation	Madcam Conc Cervical sponge	175.71428571428572	8174	MADCAM1	Below	NA	7.457087678168998	Unpublished	Sponge	ELISA	Days since LMP
Novak-2007	0110600231	0110600231_2001-10-29	2001-10-29	Other	Luteal	17	None	11	1+	Trace	Trace	RBC counts	Negative	Negative	Negative	Negative	None	NA	Eligible	Ineligible - days since LMP outside of allowed windows	Ineligible - days since LMP outside of allowed windows	Madcam Conc Cervical sponge	175.71428571428572	8174	MADCAM1	Below	NA	7.457087678168998	Unpublished	Sponge	ELISA	Days since LMP
Novak-2007	0110600258	0110600258_2001-10-29	2001-10-29	Other	Luteal	28	None	9	1+	Trace	Trace	RBC counts	Positive	Positive	Negative	Negative	None	NA	Eligible	Ineligible - days since LMP outside of allowed windows	Ineligible - days since LMP outside of allowed windows	Madcam Conc Cervical sponge	175.71428571428572	8174	MADCAM1	Below	NA	7.457087678168998	Unpublished	Sponge	ELISA	Days since LMP
Novak-2007	0110600401	0110600401_2001-11-07	2001-11-07	Other	NA	NA	None	10	2+	2+	Positive	RBC counts	Negative	Negative	Positive	Negative	None	NA	Ineligible - no menstrual cycle information	Ineligible - no menstrual cycle information	Ineligible - no menstrual cycle information	Madcam Conc Cervical sponge	175.71428571428572	8174	MADCAM1	Below	NA	7.457087678168998	Unpublished	Sponge	ELISA	Days since LMP
Novak-2007	0110600487	0110600487_2001-11-07	2001-11-07	Follicular	Follicular	11	None	9.5	2+	2+	Positive	RBC counts	Negative	Negative	Negative	Negative	None	NA	Eligible	Eligible	Eligible	Madcam Conc Cervical sponge	175.71428571428572	8174	MADCAM1	Below	NA	7.457087678168998	Unpublished	Sponge	ELISA	Days since LMP
Novak-2007	0110600576	0110600576_2001-11-12	2001-11-12	Follicular	Follicular	11	None	9	2+	Negative	Negative	RBC counts	Positive	Negative	Negative	Negative	None	NA	Eligible	Eligible	Eligible	Madcam Conc Cervical sponge	351.42857142857144	8174	MADCAM1	In	NA	8.457087678168998	Unpublished	Sponge	ELISA	Days since LMP
Novak-2007	0110600185	0110600185_2001-11-14	2001-11-14	Follicular	Follicular	7	None	9	Trace	Trace	Trace	RBC counts	Negative	Negative	Negative	Negative	None	NA	Eligible	Eligible	Eligible	Madcam Conc Cervical sponge	175.71428571428572	8174	MADCAM1	Below	NA	7.457087678168998	Unpublished	Sponge	ELISA	Days since LMP
Novak-2007	0110600320	0110600320_2001-11-14	2001-11-14	Other	Follicular	13	None	9	1+	Negative	Negative	RBC counts	Negative	Negative	Negative	Negative	None	NA	Eligible	Ineligible - days since LMP outside of allowed windows	Ineligible - days since LMP outside of allowed windows	Madcam Conc Cervical sponge	358.5365853658537	8174	MADCAM1	In	NA	8.485976529993005	Unpublished	Sponge	ELISA	Days since LMP
Novak-2007	0110600525	0110600525_2001-11-14	2001-11-14	Other	menses	2	None	9	2+	2+	Positive	RBC counts	Positive	Negative	Negative	Negative	None	NA	Ineligible - active menses	Ineligible - active menses	Ineligible - active menses	Madcam Conc Cervical sponge	175.71428571428572	8174	MADCAM1	Below	NA	7.457087678168998	Unpublished	Sponge	ELISA	Days since LMP
Novak-2007	0110600568	0110600568_2001-11-14	2001-11-14	Other	Luteal	30	None	10	Negative	2+	Positive	RBC counts	Negative	Negative	Negative	Negative	None	NA	Eligible	Ineligible - days since LMP outside of allowed windows	Ineligible - days since LMP outside of allowed windows	Madcam Conc Cervical sponge	175.71428571428572	8174	MADCAM1	Below	NA	7.457087678168998	Unpublished	Sponge	ELISA	Days since LMP
Novak-2007	0110600592	0110600592_2001-11-14	2001-11-14	Other	Luteal	15	None	9.5	1+	2+	Positive	RBC counts	Negative	Positive	Negative	Negative	None	NA	Eligible	Ineligible - days since LMP outside of allowed windows	Ineligible - days since LMP outside of allowed windows	Madcam Conc Cervical sponge	175.71428571428572	8174	MADCAM1	Below	NA	7.457087678168998	Unpublished	Sponge	ELISA	Days since LMP
Novak-2007	0110600398	0110600398_2001-11-19	2001-11-19	Other	Luteal	18	None	10	1+	2+	Positive	RBC counts	Positive	Negative	Negative	Positive	None	NA	Eligible	Ineligible - days since LMP outside of allowed windows	Ineligible - days since LMP outside of allowed windows	Madcam Conc Cervical sponge	10430.76923076923	8174	MADCAM1	In	NA	13.348557934769977	Unpublished	Sponge	ELISA	Days since LMP
Novak-2007	0110600452	0110600452_2001-11-19	2001-11-19	Follicular	Follicular	6	None	11	Trace	Trace	Trace	RBC counts	Negative	Negative	Negative	Negative	None	NA	Eligible	Eligible	Eligible	Madcam Conc Cervical sponge	9744.827586206895	8174	MADCAM1	In	NA	13.250420944981093	Unpublished	Sponge	ELISA	Days since LMP
Novak-2007	0110600584	0110600584_2001-11-19	2001-11-19	Follicular	Follicular	8	None	9	1+	2+	Positive	RBC counts	Negative	Negative	Negative	Negative	None	NA	Eligible	Eligible	Eligible	Madcam Conc Cervical sponge	175.71428571428572	8174	MADCAM1	Below	NA	7.457087678168998	Unpublished	Sponge	ELISA	Days since LMP
Novak-2007	0110600630	0110600630_2001-11-26	2001-11-26	Other	Luteal	25	None	11	2+	Negative	Negative	RBC counts	Negative	Negative	Negative	Negative	None	NA	Eligible	Ineligible - days since LMP outside of allowed windows	Ineligible - days since LMP outside of allowed windows	Madcam Conc Cervical sponge	175.71428571428572	8174	MADCAM1	Below	NA	7.457087678168998	Unpublished	Sponge	ELISA	Days since LMP
Novak-2007	0110600274	0110600274_2001-11-28	2001-11-28	Other	nonmenstruating	317	None	9.5	1+	Negative	Negative	RBC counts	Negative	Negative	Negative	Negative	None	NA	Ineligible - irregular or no menstruation	Ineligible - irregular or no menstruation	Ineligible - irregular or no menstruation	Madcam Conc Cervical sponge	175.71428571428572	8174	MADCAM1	Below	NA	7.457087678168998	Unpublished	Sponge	ELISA	Days since LMP
Novak-2007	0110600460	0110600460_2001-11-28	2001-11-28	Other	Follicular	13	None	9	1+	Negative	Negative	RBC counts	Negative	Negative	Negative	Positive	None	NA	Eligible	Ineligible - days since LMP outside of allowed windows	Ineligible - days since LMP outside of allowed windows	Madcam Conc Cervical sponge	1934.4827586206895	8174	MADCAM1	In	NA	10.917732155255946	Unpublished	Sponge	ELISA	Days since LMP
Novak-2007	0110600606	0110600606_2001-11-28	2001-11-28	Luteal	Luteal	23	None	11	1+	Negative	Negative	RBC counts	Negative	Negative	Negative	Negative	None	NA	Eligible	Eligible	Eligible	Madcam Conc Cervical sponge	175.71428571428572	8174	MADCAM1	Below	NA	7.457087678168998	Unpublished	Sponge	ELISA	Days since LMP
Novak-2007	0110600665	0110600665_2001-11-28	2001-11-28	Follicular	Follicular	11	None	9	2+	1+	Positive	RBC counts	Negative	Positive	Negative	Negative	None	NA	Eligible	Eligible	Eligible	Madcam Conc Cervical sponge	38200	8174	MADCAM1	In	NA	15.221285017810473	Unpublished	Sponge	ELISA	Days since LMP
Novak-2007	0110600657	0110600657_2001-12-03	2001-12-03	Other	Luteal	29	None	10	2+	Trace	Trace	RBC counts	Negative	Negative	Negative	Negative	None	NA	Eligible	Ineligible - days since LMP outside of allowed windows	Ineligible - days since LMP outside of allowed windows	Madcam Conc Cervical sponge	9911.999999999998	8174	MADCAM1	In	NA	13.2749604721406	Unpublished	Sponge	ELISA	Days since LMP
Novak-2007	0110600681	0110600681_2001-12-03	2001-12-03	Other	Follicular	13	None	9.5	1+	Negative	Negative	RBC counts	Negative	Negative	Negative	Negative	None	NA	Eligible	Ineligible - days since LMP outside of allowed windows	Ineligible - days since LMP outside of allowed windows	Madcam Conc Cervical sponge	175.71428571428572	8174	MADCAM1	Below	NA	7.457087678168998	Unpublished	Sponge	ELISA	Days since LMP
Novak-2007	0110600703	0110600703_2001-12-05	2001-12-05	Follicular	menses	9	None	10	2+	2+	Positive	RBC counts	Negative	Negative	Negative	Negative	None	NA	Ineligible - active menses	Ineligible - active menses	Ineligible - active menses	Madcam Conc Cervical sponge	22771.428571428572	8174	MADCAM1	In	NA	14.474937181707592	Unpublished	Sponge	ELISA	Days since LMP
Novak-2007	0110600347	0110600347_2001-12-10	2001-12-10	Follicular	Follicular	9	None	9.5	Trace	Negative	Negative	RBC counts	Negative	Negative	Negative	Negative	None	NA	Eligible	Eligible	Eligible	Madcam Conc Cervical sponge	175.71428571428572	8174	MADCAM1	Below	NA	7.457087678168998	Unpublished	Sponge	ELISA	Days since LMP
Novak-2007	0110600363	0110600363_2001-12-12	2001-12-12	Other	Follicular	14	None	10	Negative	1+	Positive	RBC counts	Negative	Negative	Negative	Negative	None	NA	Eligible	Ineligible - days since LMP outside of allowed windows	Ineligible - days since LMP outside of allowed windows	Madcam Conc Cervical sponge	175.71428571428572	8174	MADCAM1	Below	NA	7.457087678168998	Unpublished	Sponge	ELISA	Days since LMP
Novak-2007	0110600622	0110600622_2002-01-09	2002-01-09	Other	nonmenstruating	184	None	11	2+	1+	Positive	RBC counts	Negative	Negative	Negative	Negative	None	NA	Ineligible - irregular or no menstruation	Ineligible - irregular or no menstruation	Ineligible - irregular or no menstruation	Madcam Conc Cervical sponge	175.71428571428572	8174	MADCAM1	Below	NA	7.457087678168998	Unpublished	Sponge	ELISA	Days since LMP
Novak-2007	0110600290	0110600290_2002-01-16	2002-01-16	Other	Luteal	15	None	11	2+	Trace	Trace	RBC counts	Positive	Negative	Negative	Negative	None	NA	Eligible	Ineligible - days since LMP outside of allowed windows	Ineligible - days since LMP outside of allowed windows	Madcam Conc Cervical sponge	175.71428571428572	8174	MADCAM1	Below	NA	7.457087678168998	Unpublished	Sponge	ELISA	Days since LMP
Novak-2007	0110600738	0110600738_2002-01-16	2002-01-16	Luteal	Luteal	22	None	11	1+	Trace	Trace	RBC counts	Positive	Negative	Negative	Negative	None	NA	Eligible	Eligible	Eligible	Madcam Conc Cervical sponge	10560	8174	MADCAM1	In	NA	13.366322214245816	Unpublished	Sponge	ELISA	Days since LMP
Novak-2007	0110600312	0110600312_2002-01-23	2002-01-23	Other	Luteal	16	None	10.5	Negative	Negative	Negative	RBC counts	Negative	Negative	Negative	Negative	None	NA	Eligible	Ineligible - days since LMP outside of allowed windows	Ineligible - days since LMP outside of allowed windows	Madcam Conc Cervical sponge	175.71428571428572	8174	MADCAM1	Below	NA	7.457087678168998	Unpublished	Sponge	ELISA	Days since LMP
Novak-2007	0110600045	0110600045_2002-02-04	2002-02-04	Other	Follicular	15	None	10	2+	2+	Positive	RBC counts	Negative	Negative	Negative	Negative	None	NA	Eligible	Ineligible - days since LMP outside of allowed windows	Ineligible - days since LMP outside of allowed windows	Madcam Conc Cervical sponge	4800	8174	MADCAM1	In	NA	12.228818690495881	Unpublished	Sponge	ELISA	Days since LMP
Novak-2007	0110600282	0110600282_2002-02-04	2002-02-04	Other	Luteal	30	None	9.5	2+	Trace	Trace	RBC counts	Negative	Negative	Negative	Negative	None	NA	Eligible	Ineligible - days since LMP outside of allowed windows	Ineligible - days since LMP outside of allowed windows	Madcam Conc Cervical sponge	175.71428571428572	8174	MADCAM1	Below	NA	7.457087678168998	Unpublished	Sponge	ELISA	Days since LMP
Novak-2007	0110600770	0110600770_2002-02-06	2002-02-06	Follicular	Follicular	5	None	10.5	2+	1+	Positive	RBC counts	Negative	Negative	Negative	Negative	None	NA	Eligible	Eligible	Eligible	Madcam Conc Cervical sponge	2020	8174	MADCAM1	In	NA	10.980139577639157	Unpublished	Sponge	ELISA	Days since LMP
Novak-2007	0110600150	0110600150_2002-02-11	2002-02-11	Other	Luteal	26	None	10.5	1+	Trace	Trace	RBC counts	Negative	Positive	Negative	Negative	None	NA	Eligible	Ineligible - days since LMP outside of allowed windows	Ineligible - days since LMP outside of allowed windows	Madcam Conc Cervical sponge	175.71428571428572	8174	MADCAM1	Below	NA	7.457087678168998	Unpublished	Sponge	ELISA	Days since LMP
Novak-2007	0110600819	0110600819_2002-02-25	2002-02-25	Follicular	Follicular	8	None	11	1+	1+	Positive	RBC counts	Negative	Positive	Negative	Negative	None	NA	Eligible	Eligible	Eligible	Madcam Conc Cervical sponge	175.71428571428572	8174	MADCAM1	Below	NA	7.457087678168998	Unpublished	Sponge	ELISA	Days since LMP
Novak-2007	0110600797	0110600797_2002-03-04	2002-03-04	Follicular	Follicular	8	None	10	1+	Negative	Negative	RBC counts	Positive	Negative	Negative	Negative	None	NA	Eligible	Eligible	Eligible	Madcam Conc Cervical sponge	175.71428571428572	8174	MADCAM1	Below	NA	7.457087678168998	Unpublished	Sponge	ELISA	Days since LMP
Novak-2007	0110600029	0110600029_2002-03-11	2002-03-11	Follicular	Follicular	7	None	10	1+	2+	Positive	RBC counts	Negative	Negative	Negative	Negative	None	NA	Eligible	Eligible	Eligible	Madcam Conc Cervical sponge	2871.4285714285716	8174	MADCAM1	In	NA	11.48755295889605	Unpublished	Sponge	ELISA	Days since LMP
Novak-2007	0110600428	0110600428_2002-03-11	2002-03-11	Follicular	Follicular	10	None	10.5	Negative	Trace	Trace	RBC counts	Negative	Negative	Negative	Positive	None	NA	Eligible	Eligible	Eligible	Madcam Conc Cervical sponge	175.71428571428572	8174	MADCAM1	Below	NA	7.457087678168998	Unpublished	Sponge	ELISA	Days since LMP
Novak-2007	0110600827	0110600827_2002-03-11	2002-03-11	Luteal	Luteal	21	None	10	Negative	2+	Positive	RBC counts	Negative	Negative	Negative	Negative	None	NA	Eligible	Eligible	Eligible	Madcam Conc Cervical sponge	175.71428571428572	8174	MADCAM1	Below	NA	7.457087678168998	Unpublished	Sponge	ELISA	Days since LMP
Novak-2007	0110600835	0110600835_2002-03-13	2002-03-13	Luteal	menses	22	None	10	2+	2+	Positive	RBC counts	Positive	Negative	Negative	Negative	None	NA	Ineligible - active menses	Ineligible - active menses	Ineligible - active menses	Madcam Conc Cervical sponge	55400	8174	MADCAM1	In	NA	15.757598355823912	Unpublished	Sponge	ELISA	Days since LMP
Novak-2007	0110600134	0110600134_2002-04-01	2002-04-01	Follicular	Follicular	5	None	9.5	Trace	2+	Positive	RBC counts	Positive	Negative	Negative	Negative	None	NA	Eligible	Eligible	Eligible	Madcam Conc Cervical sponge	11376.923076923078	8174	MADCAM1	In	NA	13.4738228087327	Unpublished	Sponge	ELISA	Days since LMP
Novak-2007	0110600843	0110600843_2002-04-01	2002-04-01	Luteal	Luteal	24	None	11	Trace	2+	Positive	RBC counts	Negative	Positive	Negative	Negative	None	NA	Eligible	Eligible	Eligible	Madcam Conc Cervical sponge	31574.999999999996	8174	MADCAM1	In	NA	14.946495113562277	Unpublished	Sponge	ELISA	Days since LMP
Novak-2007	0110600673	0110600673_2002-04-10	2002-04-10	Follicular	Follicular	12	None	10	2+	Trace	Trace	RBC counts	Negative	Positive	Negative	Negative	None	NA	Eligible	Eligible	Eligible	Madcam Conc Cervical sponge	175.71428571428572	8174	MADCAM1	Below	NA	7.457087678168998	Unpublished	Sponge	ELISA	Days since LMP
Novak-2007	110100026	110100026_2002-06-24	2002-06-24	Other	Luteal	30	None	9.5	2+	2+	Positive	RBC counts	NA	NA	NA	Negative	None	NA	Eligible	Ineligible - days since LMP outside of allowed windows	Ineligible - days since LMP outside of allowed windows	Madcam Conc Cervical sponge	175.71428571428572	8174	MADCAM1	Below	NA	7.457087678168998	Unpublished	Sponge	ELISA	Days since LMP
Novak-2007	110100018	110100018_2002-08-05	2002-08-05	Luteal	Luteal	19	None	10	2+	Negative	Negative	RBC counts	NA	NA	NA	Negative	None	NA	Eligible	Eligible	Ineligible - missing co-variate information	Madcam Conc Cervical sponge	175.71428571428572	8174	MADCAM1	Below	NA	7.457087678168998	Unpublished	Sponge	ELISA	Days since LMP
Novak-2007	110100050	110100050_2002-08-12	2002-08-12	Other	Luteal	15	None	10	1+	Trace	Trace	RBC counts	NA	NA	NA	Negative	None	NA	Eligible	Ineligible - days since LMP outside of allowed windows	Ineligible - days since LMP outside of allowed windows	Madcam Conc Cervical sponge	175.71428571428572	8174	MADCAM1	Below	NA	7.457087678168998	Unpublished	Sponge	ELISA	Days since LMP
Novak-2007	110100115	110100115_2002-09-23	2002-09-23	Other	Follicular	13	None	9.5	1+	Negative	Negative	RBC counts	NA	NA	NA	Negative	None	NA	Eligible	Ineligible - days since LMP outside of allowed windows	Ineligible - days since LMP outside of allowed windows	Madcam Conc Cervical sponge	175.71428571428572	8174	MADCAM1	Below	NA	7.457087678168998	Unpublished	Sponge	ELISA	Days since LMP
Novak-2007	110100182	110100182_2002-10-01	2002-10-01	Luteal	Luteal	24	None	7.5	2+	1+	Positive	RBC counts	NA	NA	NA	Negative	None	NA	Eligible	Eligible	Ineligible - missing co-variate information	Madcam Conc Cervical sponge	175.71428571428572	8174	MADCAM1	Below	NA	7.457087678168998	Unpublished	Sponge	ELISA	Days since LMP
Novak-2007	0110600436	0110600436_2002-10-07	2002-10-07	Other	NA	NA	None	9	Negative	Negative	Negative	RBC counts	Negative	Positive	Negative	Negative	None	NA	Ineligible - no menstrual cycle information	Ineligible - no menstrual cycle information	Ineligible - no menstrual cycle information	Madcam Conc Cervical sponge	7228.571428571428	8174	MADCAM1	In	NA	12.81949484241143	Unpublished	Sponge	ELISA	Days since LMP
Novak-2007	110100204	110100204_2002-10-08	2002-10-08	Other	Follicular	14	None	10	Trace	Negative	Negative	RBC counts	NA	NA	NA	Negative	None	NA	Eligible	Ineligible - days since LMP outside of allowed windows	Ineligible - days since LMP outside of allowed windows	Madcam Conc Cervical sponge	175.71428571428572	8174	MADCAM1	Below	NA	7.457087678168998	Unpublished	Sponge	ELISA	Days since LMP
Novak-2007	110100166	110100166_2002-10-16	2002-10-16	Luteal	Luteal	24	None	9	Trace	2+	Positive	RBC counts	NA	NA	NA	Negative	None	NA	Eligible	Eligible	Ineligible - missing co-variate information	Madcam Conc Cervical sponge	175.71428571428572	8174	MADCAM1	Below	NA	7.457087678168998	Unpublished	Sponge	ELISA	Days since LMP
Novak-2007	110100220	110100220_2002-10-21	2002-10-21	Luteal	Luteal	20	None	8	2+	2+	Positive	RBC counts	NA	NA	NA	Negative	None	NA	Eligible	Eligible	Ineligible - missing co-variate information	Madcam Conc Cervical sponge	175.71428571428572	8174	MADCAM1	Below	NA	7.457087678168998	Unpublished	Sponge	ELISA	Days since LMP
Novak-2007	110100247	110100247_2002-11-04	2002-11-04	Other	Luteal	50	None	9	Trace	2+	Positive	RBC counts	NA	NA	NA	Negative	None	NA	Eligible	Ineligible - days since LMP outside of allowed windows	Ineligible - days since LMP outside of allowed windows	Madcam Conc Cervical sponge	19717.241379310344	8174	MADCAM1	In	NA	14.26717009927825	Unpublished	Sponge	ELISA	Days since LMP
Novak-2007	110100298	110100298_2002-11-05	2002-11-05	Follicular	Follicular	5	None	9.5	2+	2+	Positive	RBC counts	NA	NA	NA	Negative	None	NA	Eligible	Eligible	Ineligible - missing co-variate information	Madcam Conc Cervical sponge	4726.153846153846	8174	MADCAM1	In	NA	12.206450877467427	Unpublished	Sponge	ELISA	Days since LMP
Novak-2007	110100328	110100328_2002-11-12	2002-11-12	Other	Luteal	26	None	10	2+	Trace	Trace	RBC counts	NA	NA	NA	Negative	None	NA	Eligible	Ineligible - days since LMP outside of allowed windows	Ineligible - days since LMP outside of allowed windows	Madcam Conc Cervical sponge	175.71428571428572	8174	MADCAM1	Below	NA	7.457087678168998	Unpublished	Sponge	ELISA	Days since LMP
Novak-2007	110100379	110100379_2002-11-13	2002-11-13	Luteal	Luteal	22	None	10	2+	1+	Positive	RBC counts	NA	NA	NA	Negative	None	NA	Eligible	Eligible	Ineligible - missing co-variate information	Madcam Conc Cervical sponge	175.71428571428572	8174	MADCAM1	Below	NA	7.457087678168998	Unpublished	Sponge	ELISA	Days since LMP
Novak-2007	110100387	110100387_2002-11-13	2002-11-13	Other	Follicular	4	None	9	2+	Trace	Trace	RBC counts	NA	NA	NA	Negative	None	NA	Eligible	Ineligible - days since LMP outside of allowed windows	Ineligible - days since LMP outside of allowed windows	Madcam Conc Cervical sponge	175.71428571428572	8174	MADCAM1	Below	NA	7.457087678168998	Unpublished	Sponge	ELISA	Days since LMP
Novak-2007	110100360	110100360_2002-11-19	2002-11-19	Luteal	Luteal	22	None	10	Trace	Trace	Trace	RBC counts	NA	NA	NA	Negative	None	NA	Eligible	Eligible	Ineligible - missing co-variate information	Madcam Conc Cervical sponge	175.71428571428572	8174	MADCAM1	Below	NA	7.457087678168998	Unpublished	Sponge	ELISA	Days since LMP
Novak-2007	110100417	110100417_2002-11-26	2002-11-26	Other	Luteal	69	None	10	2+	Trace	Trace	RBC counts	NA	NA	NA	Negative	None	NA	Eligible	Ineligible - days since LMP outside of allowed windows	Ineligible - days since LMP outside of allowed windows	Madcam Conc Cervical sponge	175.71428571428572	8174	MADCAM1	Below	NA	7.457087678168998	Unpublished	Sponge	ELISA	Days since LMP
Novak-2007	110100468	110100468_2002-11-26	2002-11-26	Other	Luteal	72	None	10	2+	Trace	Trace	RBC counts	NA	NA	NA	Negative	None	NA	Eligible	Ineligible - days since LMP outside of allowed windows	Ineligible - days since LMP outside of allowed windows	Madcam Conc Cervical sponge	175.71428571428572	8174	MADCAM1	Below	NA	7.457087678168998	Unpublished	Sponge	ELISA	Days since LMP
Novak-2007	110100476	110100476_2002-12-02	2002-12-02	Other	Follicular	14	None	10	1+	Negative	Negative	RBC counts	NA	NA	NA	Negative	None	NA	Eligible	Ineligible - days since LMP outside of allowed windows	Ineligible - days since LMP outside of allowed windows	Madcam Conc Cervical sponge	175.71428571428572	8174	MADCAM1	Below	NA	7.457087678168998	Unpublished	Sponge	ELISA	Days since LMP
Novak-2007	110100603	110100603_2002-12-02	2002-12-02	Other	Luteal	28	None	10	Negative	Negative	Negative	RBC counts	NA	NA	NA	Negative	None	NA	Eligible	Ineligible - days since LMP outside of allowed windows	Ineligible - days since LMP outside of allowed windows	Madcam Conc Cervical sponge	175.71428571428572	8174	MADCAM1	Below	NA	7.457087678168998	Unpublished	Sponge	ELISA	Days since LMP
Novak-2007	110100344	110100344_2002-12-03	2002-12-03	Luteal	Luteal	21	None	10.5	Trace	2+	Positive	RBC counts	NA	NA	NA	Negative	None	NA	Eligible	Eligible	Ineligible - missing co-variate information	Madcam Conc Cervical sponge	4942.857142857143	8174	MADCAM1	In	NA	12.271129495353845	Unpublished	Sponge	ELISA	Days since LMP
Novak-2007	110100174	110100174_2002-12-10	2002-12-10	Luteal	Luteal	24	None	10	2+	Negative	Negative	RBC counts	NA	NA	NA	Negative	None	NA	Eligible	Eligible	Ineligible - missing co-variate information	Madcam Conc Cervical sponge	175.71428571428572	8174	MADCAM1	Below	NA	7.457087678168998	Unpublished	Sponge	ELISA	Days since LMP
Novak-2007	110100395	110100395_2002-12-10	2002-12-10	Follicular	Follicular	11	None	9.5	2+	2+	Positive	RBC counts	NA	NA	NA	Negative	None	NA	Eligible	Eligible	Ineligible - missing co-variate information	Madcam Conc Cervical sponge	175.71428571428572	8174	MADCAM1	Below	NA	7.457087678168998	Unpublished	Sponge	ELISA	Days since LMP
Novak-2007	110100484	110100484_2002-12-10	2002-12-10	Luteal	Luteal	19	None	10	1+	Negative	Negative	RBC counts	NA	NA	NA	Negative	None	NA	Eligible	Eligible	Ineligible - missing co-variate information	Madcam Conc Cervical sponge	175.71428571428572	8174	MADCAM1	Below	NA	7.457087678168998	Unpublished	Sponge	ELISA	Days since LMP
Novak-2007	110100441	110100441_2002-12-17	2002-12-17	Follicular	Follicular	7	None	10	2+	1+	Positive	RBC counts	NA	NA	NA	Negative	None	NA	Eligible	Eligible	Ineligible - missing co-variate information	Madcam Conc Cervical sponge	175.71428571428572	8174	MADCAM1	Below	NA	7.457087678168998	Unpublished	Sponge	ELISA	Days since LMP
Novak-2007	110100212	110100212_2003-01-08	2003-01-08	Other	Luteal	27	None	10	Trace	Negative	Negative	RBC counts	NA	NA	NA	Negative	None	NA	Eligible	Ineligible - days since LMP outside of allowed windows	Ineligible - days since LMP outside of allowed windows	Madcam Conc Cervical sponge	175.71428571428572	8174	MADCAM1	Below	NA	7.457087678168998	Unpublished	Sponge	ELISA	Days since LMP
Novak-2007	110100239	110100239_2003-01-15	2003-01-15	Luteal	Luteal	23	None	9.5	Trace	Negative	Negative	RBC counts	NA	NA	NA	Negative	None	NA	Eligible	Eligible	Ineligible - missing co-variate information	Madcam Conc Cervical sponge	175.71428571428572	8174	MADCAM1	Below	NA	7.457087678168998	Unpublished	Sponge	ELISA	Days since LMP
Novak-2007	110100336	110100336_2003-01-21	2003-01-21	Follicular	Luteal	5	None	9.5	2+	2+	Positive	RBC counts	NA	NA	NA	Negative	None	NA	Eligible	Eligible	Ineligible - missing co-variate information	Madcam Conc Cervical sponge	366.6666666666667	8174	MADCAM1	In	NA	8.518325307690866	Unpublished	Sponge	ELISA	Days since LMP
Novak-2007	110100301	110100301_2003-01-22	2003-01-22	Other	Luteal	31	None	11	Trace	Negative	Negative	RBC counts	NA	NA	NA	Negative	None	NA	Eligible	Ineligible - days since LMP outside of allowed windows	Ineligible - days since LMP outside of allowed windows	Madcam Conc Cervical sponge	175.71428571428572	8174	MADCAM1	Below	NA	7.457087678168998	Unpublished	Sponge	ELISA	Days since LMP
Novak-2007	110100557	110100557_2003-02-04	2003-02-04	Follicular	Follicular	10	None	10	2+	Trace	Trace	RBC counts	NA	NA	NA	Negative	None	NA	Eligible	Eligible	Ineligible - missing co-variate information	Madcam Conc Cervical sponge	175.71428571428572	8174	MADCAM1	Below	NA	7.457087678168998	Unpublished	Sponge	ELISA	Days since LMP
Novak-2007	110100549	110100549_2003-02-10	2003-02-10	Follicular	Follicular	11	None	10	1+	Negative	Negative	RBC counts	NA	NA	NA	Negative	None	NA	Eligible	Eligible	Ineligible - missing co-variate information	Madcam Conc Cervical sponge	175.71428571428572	8174	MADCAM1	Below	NA	7.457087678168998	Unpublished	Sponge	ELISA	Days since LMP
Novak-2007	110100573	110100573_2003-02-10	2003-02-10	Follicular	Follicular	9	None	10	Trace	Negative	Negative	RBC counts	NA	NA	NA	Negative	None	NA	Eligible	Eligible	Ineligible - missing co-variate information	Madcam Conc Cervical sponge	175.71428571428572	8174	MADCAM1	Below	NA	7.457087678168998	Unpublished	Sponge	ELISA	Days since LMP
Novak-2007	110100565	110100565_2003-02-25	2003-02-25	Luteal	Luteal	21	None	10	2+	2+	Positive	RBC counts	NA	NA	NA	Negative	None	NA	Eligible	Eligible	Ineligible - missing co-variate information	Madcam Conc Cervical sponge	175.71428571428572	8174	MADCAM1	Below	NA	7.457087678168998	Unpublished	Sponge	ELISA	Days since LMP
Novak-2007	110100581	110100581_2003-02-26	2003-02-26	Follicular	Follicular	7	None	9	Trace	2+	Positive	RBC counts	NA	NA	NA	Negative	None	NA	Eligible	Eligible	Ineligible - missing co-variate information	Madcam Conc Cervical sponge	175.71428571428572	8174	MADCAM1	Below	NA	7.457087678168998	Unpublished	Sponge	ELISA	Days since LMP
Novak-2007	110100530	110100530_2003-03-10	2003-03-10	Other	Luteal	27	None	9.5	2+	1+	Positive	RBC counts	NA	NA	NA	Negative	None	NA	Eligible	Ineligible - days since LMP outside of allowed windows	Ineligible - days since LMP outside of allowed windows	Madcam Conc Cervical sponge	175.71428571428572	8174	MADCAM1	Below	NA	7.457087678168998	Unpublished	Sponge	ELISA	Days since LMP
Novak-2007	110200624	110200624_2003-10-06	2003-10-06	Other	Luteal	29	None	10	Trace	Trace	Trace	RBC counts	NA	NA	NA	Negative	None	NA	Eligible	Ineligible - days since LMP outside of allowed windows	Ineligible - days since LMP outside of allowed windows	Madcam Conc Cervical sponge	175.71428571428572	8174	MADCAM1	Below	NA	7.457087678168998	Unpublished	Sponge	ELISA	Days since LMP
Novak-2007	0110600886	0110600886_2004-05-20	2004-05-20	Luteal	Luteal	19	None	11	2+	2+	Positive	RBC counts	Negative	Negative	Negative	Negative	None	NA	Eligible	Eligible	Eligible	Madcam Conc Cervical sponge	31257.14285714286	8174	MADCAM1	In	NA	14.931898290509677	Unpublished	Sponge	ELISA	Days since LMP
