# Supplementary material for: Changes in concentrations of cervicovaginal immune mediators across the menstrual cycle: a systematic review and meta-analysis of individual patient data
Source: BMC Med. 2022 Oct 5;20:353. doi: 10.1186/s12916-022-02532-9 (PMC9533580; doi:10.1186/s12916-022-02532-9)
Supplement: Supplementary file 3 — Additional file 3. Code and data. IPD from co-authors who agreed to share it, results of all analyses presented in the paper, and R code files necessary to reproduce the analysis and figures. [file 12916_2022_2532_MOESM3_ESM.zip › MenstrualCycleMetaanalysis/data/data_complete/01_study/Patel-2014.csv]

StudyName	Ptid	SampleId	Visit	Phase	TheirPhase	PelletWeight	TotalProtein	Assay	Concentration	EligibilityTheirPhase	EligibilityPrimary	EligibilitySecondary	EntrezId	OfficialSymbol	Detectable	LowerLOD	UpperLOD	Log2Concentration	Published	SampleType	AssayMethod	OurPhasingMethod	TotalProteinAssay
Patel-2014	Ptid101	Ptid101 _Visit 1	1	Follicular	Proliferative	1.37	3694736666.6666665	CCL20	796.0433333333333	Eligible	Eligible	Eligible	6364	CCL20	In	NA	NA	9.636703157080703	Published	Menstrual cup	ELISA	Days since LMP - their phase	BCA
Patel-2014	Ptid101	Ptid101 _Visit 1	1	Follicular	Proliferative	1.37	3694736666.6666665	Elafin	18585.816666666666	Eligible	Eligible	Eligible	5266	PI3	In	NA	NA	14.181914461618607	Published	Menstrual cup	ELISA	Days since LMP - their phase	BCA
Patel-2014	Ptid101	Ptid101 _Visit 1	1	Follicular	Proliferative	1.37	3694736666.6666665	HBD2	14247.32	Eligible	Eligible	Eligible	1673	DEFB4A	In	NA	NA	13.798402945399841	Published	Menstrual cup	ELISA	Days since LMP - their phase	BCA
Patel-2014	Ptid101	Ptid101 _Visit 1	1	Follicular	Proliferative	1.37	3694736666.6666665	IL8	2101.26	Eligible	Eligible	Eligible	3576	CXCL8	In	NA	NA	11.037038969996738	Published	Menstrual cup	ELISA	Days since LMP - their phase	BCA
Patel-2014	Ptid101	Ptid101 _Visit 1	1	Follicular	Proliferative	1.37	3694736666.6666665	RANTES	243.15	Eligible	Eligible	Eligible	6352	CCL5	In	NA	NA	7.925702781351335	Published	Menstrual cup	ELISA	Days since LMP - their phase	BCA
Patel-2014	Ptid101	Ptid101 _Visit 1	1	Follicular	Proliferative	1.37	3694736666.6666665	SDF1a	76.03666666666668	Eligible	Eligible	Eligible	6387	CXCL12	Below	NA	NA	6.248623382675019	Published	Menstrual cup	ELISA	Days since LMP - their phase	BCA
Patel-2014	Ptid101	Ptid101 _Visit 2	2	Other	Mid-cycle	1.89	2997956666.6666665	CCL20	249.74	Eligible	Ineligible - days since LMP outside of allowed windows	Ineligible - days since LMP outside of allowed windows	6364	CCL20	In	NA	NA	7.964283101068717	Published	Menstrual cup	ELISA	Days since LMP - their phase	BCA
Patel-2014	Ptid101	Ptid101 _Visit 2	2	Other	Mid-cycle	1.89	2997956666.6666665	Elafin	20048.13	Eligible	Ineligible - days since LMP outside of allowed windows	Ineligible - days since LMP outside of allowed windows	5266	PI3	In	NA	NA	14.291180054357138	Published	Menstrual cup	ELISA	Days since LMP - their phase	BCA
Patel-2014	Ptid101	Ptid101 _Visit 2	2	Other	Mid-cycle	1.89	2997956666.6666665	HBD2	14934.973333333333	Eligible	Ineligible - days since LMP outside of allowed windows	Ineligible - days since LMP outside of allowed windows	1673	DEFB4A	In	NA	NA	13.866407041242203	Published	Menstrual cup	ELISA	Days since LMP - their phase	BCA
Patel-2014	Ptid101	Ptid101 _Visit 2	2	Other	Mid-cycle	1.89	2997956666.6666665	IL8	2041.3466666666666	Eligible	Ineligible - days since LMP outside of allowed windows	Ineligible - days since LMP outside of allowed windows	3576	CXCL8	In	NA	NA	10.995305489968242	Published	Menstrual cup	ELISA	Days since LMP - their phase	BCA
Patel-2014	Ptid101	Ptid101 _Visit 2	2	Other	Mid-cycle	1.89	2997956666.6666665	RANTES	34.28333333333333	Eligible	Ineligible - days since LMP outside of allowed windows	Ineligible - days since LMP outside of allowed windows	6352	CCL5	In	NA	NA	5.099435482916415	Published	Menstrual cup	ELISA	Days since LMP - their phase	BCA
Patel-2014	Ptid101	Ptid101 _Visit 2	2	Other	Mid-cycle	1.89	2997956666.6666665	SDF1a	76.03666666666668	Eligible	Ineligible - days since LMP outside of allowed windows	Ineligible - days since LMP outside of allowed windows	6387	CXCL12	Below	NA	NA	6.248623382675019	Published	Menstrual cup	ELISA	Days since LMP - their phase	BCA
Patel-2014	Ptid101	Ptid101 _Visit 3	3	Luteal	Secretory	1.64	3123376666.6666665	CCL20	2331.4066666666668	Eligible	Eligible	Eligible	6364	CCL20	In	NA	NA	11.186984960004759	Published	Menstrual cup	ELISA	Days since LMP - their phase	BCA
Patel-2014	Ptid101	Ptid101 _Visit 3	3	Luteal	Secretory	1.64	3123376666.6666665	Elafin	19242.426666666666	Eligible	Eligible	Eligible	5266	PI3	In	NA	NA	14.232003128720006	Published	Menstrual cup	ELISA	Days since LMP - their phase	BCA
Patel-2014	Ptid101	Ptid101 _Visit 3	3	Luteal	Secretory	1.64	3123376666.6666665	HBD2	10919.136666666667	Eligible	Eligible	Eligible	1673	DEFB4A	In	NA	NA	13.414571172074908	Published	Menstrual cup	ELISA	Days since LMP - their phase	BCA
Patel-2014	Ptid101	Ptid101 _Visit 3	3	Luteal	Secretory	1.64	3123376666.6666665	IL8	3878.7400000000002	Eligible	Eligible	Eligible	3576	CXCL8	In	NA	NA	11.921372356926812	Published	Menstrual cup	ELISA	Days since LMP - their phase	BCA
Patel-2014	Ptid101	Ptid101 _Visit 3	3	Luteal	Secretory	1.64	3123376666.6666665	RANTES	247.63666666666666	Eligible	Eligible	Eligible	6352	CCL5	In	NA	NA	7.952081134786128	Published	Menstrual cup	ELISA	Days since LMP - their phase	BCA
Patel-2014	Ptid101	Ptid101 _Visit 3	3	Luteal	Secretory	1.64	3123376666.6666665	SDF1a	76.03666666666668	Eligible	Eligible	Eligible	6387	CXCL12	Below	NA	NA	6.248623382675019	Published	Menstrual cup	ELISA	Days since LMP - their phase	BCA
Patel-2014	Ptid101	Ptid101 _Visit 4	4	Follicular	Proliferative	1.69	2990530000	CCL20	570.0333333333333	Eligible	Eligible	Eligible	6364	CCL20	In	NA	NA	9.154902474716343	Published	Menstrual cup	ELISA	Days since LMP - their phase	BCA
Patel-2014	Ptid101	Ptid101 _Visit 4	4	Follicular	Proliferative	1.69	2990530000	Elafin	25063.81333333333	Eligible	Eligible	Eligible	5266	PI3	In	NA	NA	14.61331830971429	Published	Menstrual cup	ELISA	Days since LMP - their phase	BCA
Patel-2014	Ptid101	Ptid101 _Visit 4	4	Follicular	Proliferative	1.69	2990530000	HBD2	8596.496666666668	Eligible	Eligible	Eligible	1673	DEFB4A	In	NA	NA	13.069533122225062	Published	Menstrual cup	ELISA	Days since LMP - their phase	BCA
Patel-2014	Ptid101	Ptid101 _Visit 4	4	Follicular	Proliferative	1.69	2990530000	IL8	2916.286666666667	Eligible	Eligible	Eligible	3576	CXCL8	In	NA	NA	11.509916826086517	Published	Menstrual cup	ELISA	Days since LMP - their phase	BCA
Patel-2014	Ptid101	Ptid101 _Visit 4	4	Follicular	Proliferative	1.69	2990530000	RANTES	329.15	Eligible	Eligible	Eligible	6352	CCL5	In	NA	NA	8.362601387531125	Published	Menstrual cup	ELISA	Days since LMP - their phase	BCA
Patel-2014	Ptid101	Ptid101 _Visit 4	4	Follicular	Proliferative	1.69	2990530000	SDF1a	76.03666666666668	Eligible	Eligible	Eligible	6387	CXCL12	Below	NA	NA	6.248623382675019	Published	Menstrual cup	ELISA	Days since LMP - their phase	BCA
Patel-2014	Ptid101	Ptid101 _Visit 5	5	Other	Mid-cycle	2.1	3354700000.0000005	CCL20	92.47	Eligible	Ineligible - days since LMP outside of allowed windows	Ineligible - days since LMP outside of allowed windows	6364	CCL20	In	NA	NA	6.530913483529707	Published	Menstrual cup	ELISA	Days since LMP - their phase	BCA
Patel-2014	Ptid101	Ptid101 _Visit 5	5	Other	Mid-cycle	2.1	3354700000.0000005	Elafin	19540.326666666664	Eligible	Ineligible - days since LMP outside of allowed windows	Ineligible - days since LMP outside of allowed windows	5266	PI3	In	NA	NA	14.2541669654044	Published	Menstrual cup	ELISA	Days since LMP - their phase	BCA
Patel-2014	Ptid101	Ptid101 _Visit 5	5	Other	Mid-cycle	2.1	3354700000.0000005	HBD2	17456.86	Eligible	Ineligible - days since LMP outside of allowed windows	Ineligible - days since LMP outside of allowed windows	1673	DEFB4A	In	NA	NA	14.09150646143664	Published	Menstrual cup	ELISA	Days since LMP - their phase	BCA
Patel-2014	Ptid101	Ptid101 _Visit 5	5	Other	Mid-cycle	2.1	3354700000.0000005	IL8	162.65333333333334	Eligible	Ineligible - days since LMP outside of allowed windows	Ineligible - days since LMP outside of allowed windows	3576	CXCL8	In	NA	NA	7.345656578303126	Published	Menstrual cup	ELISA	Days since LMP - their phase	BCA
Patel-2014	Ptid101	Ptid101 _Visit 5	5	Other	Mid-cycle	2.1	3354700000.0000005	RANTES	28.759999999999998	Eligible	Ineligible - days since LMP outside of allowed windows	Ineligible - days since LMP outside of allowed windows	6352	CCL5	In	NA	NA	4.845991770664573	Published	Menstrual cup	ELISA	Days since LMP - their phase	BCA
Patel-2014	Ptid101	Ptid101 _Visit 5	5	Other	Mid-cycle	2.1	3354700000.0000005	SDF1a	511.5766666666667	Eligible	Ineligible - days since LMP outside of allowed windows	Ineligible - days since LMP outside of allowed windows	6387	CXCL12	In	NA	NA	8.998806653267206	Published	Menstrual cup	ELISA	Days since LMP - their phase	BCA
Patel-2014	Ptid102	Ptid102 _Visit 1	1	Follicular	Proliferative	0.97	2708966666.6666665	CCL20	827.3666666666667	Eligible	Eligible	Eligible	6364	CCL20	In	NA	NA	9.69238302454935	Published	Menstrual cup	ELISA	Days since LMP - their phase	BCA
Patel-2014	Ptid102	Ptid102 _Visit 1	1	Follicular	Proliferative	0.97	2708966666.6666665	Elafin	152333.33333333334	Eligible	Eligible	Eligible	5266	PI3	In	NA	NA	17.216872138999	Published	Menstrual cup	ELISA	Days since LMP - their phase	BCA
Patel-2014	Ptid102	Ptid102 _Visit 1	1	Follicular	Proliferative	0.97	2708966666.6666665	HBD2	16615.11	Eligible	Eligible	Eligible	1673	DEFB4A	In	NA	NA	14.020208223944376	Published	Menstrual cup	ELISA	Days since LMP - their phase	BCA
Patel-2014	Ptid102	Ptid102 _Visit 1	1	Follicular	Proliferative	0.97	2708966666.6666665	IL8	1815.42	Eligible	Eligible	Eligible	3576	CXCL8	In	NA	NA	10.826087641048492	Published	Menstrual cup	ELISA	Days since LMP - their phase	BCA
Patel-2014	Ptid102	Ptid102 _Visit 1	1	Follicular	Proliferative	0.97	2708966666.6666665	RANTES	257.15666666666664	Eligible	Eligible	Eligible	6352	CCL5	In	NA	NA	8.00650374514609	Published	Menstrual cup	ELISA	Days since LMP - their phase	BCA
Patel-2014	Ptid102	Ptid102 _Visit 1	1	Follicular	Proliferative	0.97	2708966666.6666665	SDF1a	294.78999999999996	Eligible	Eligible	Eligible	6387	CXCL12	In	NA	NA	8.203543775282657	Published	Menstrual cup	ELISA	Days since LMP - their phase	BCA
Patel-2014	Ptid102	Ptid102 _Visit 2	2	Other	Mid-cycle	1.07	2546610000	CCL20	46.235	Eligible	Ineligible - days since LMP outside of allowed windows	Ineligible - days since LMP outside of allowed windows	6364	CCL20	Below	NA	NA	5.530913483529707	Published	Menstrual cup	ELISA	Days since LMP - their phase	BCA
Patel-2014	Ptid102	Ptid102 _Visit 2	2	Other	Mid-cycle	1.07	2546610000	Elafin	39225.26	Eligible	Ineligible - days since LMP outside of allowed windows	Ineligible - days since LMP outside of allowed windows	5266	PI3	In	NA	NA	15.259495389508086	Published	Menstrual cup	ELISA	Days since LMP - their phase	BCA
Patel-2014	Ptid102	Ptid102 _Visit 2	2	Other	Mid-cycle	1.07	2546610000	HBD2	13352.433333333334	Eligible	Ineligible - days since LMP outside of allowed windows	Ineligible - days since LMP outside of allowed windows	1673	DEFB4A	In	NA	NA	13.704815060640797	Published	Menstrual cup	ELISA	Days since LMP - their phase	BCA
Patel-2014	Ptid102	Ptid102 _Visit 2	2	Other	Mid-cycle	1.07	2546610000	IL8	622.1933333333334	Eligible	Ineligible - days since LMP outside of allowed windows	Ineligible - days since LMP outside of allowed windows	3576	CXCL8	In	NA	NA	9.281219126565267	Published	Menstrual cup	ELISA	Days since LMP - their phase	BCA
Patel-2014	Ptid102	Ptid102 _Visit 2	2	Other	Mid-cycle	1.07	2546610000	RANTES	21.773333333333333	Eligible	Ineligible - days since LMP outside of allowed windows	Ineligible - days since LMP outside of allowed windows	6352	CCL5	In	NA	NA	4.444490385065814	Published	Menstrual cup	ELISA	Days since LMP - their phase	BCA
Patel-2014	Ptid102	Ptid102 _Visit 2	2	Other	Mid-cycle	1.07	2546610000	SDF1a	644.5966666666667	Eligible	Ineligible - days since LMP outside of allowed windows	Ineligible - days since LMP outside of allowed windows	6387	CXCL12	In	NA	NA	9.332252917737954	Published	Menstrual cup	ELISA	Days since LMP - their phase	BCA
Patel-2014	Ptid102	Ptid102 _Visit 3	3	Luteal	Secretory	0.61	1143033333.3333333	CCL20	46.235	Eligible	Eligible	Eligible	6364	CCL20	Below	NA	NA	5.530913483529707	Published	Menstrual cup	ELISA	Days since LMP - their phase	BCA
Patel-2014	Ptid102	Ptid102 _Visit 3	3	Luteal	Secretory	0.61	1143033333.3333333	Elafin	8566.286666666667	Eligible	Eligible	Eligible	5266	PI3	In	NA	NA	13.064454241795117	Published	Menstrual cup	ELISA	Days since LMP - their phase	BCA
Patel-2014	Ptid102	Ptid102 _Visit 3	3	Luteal	Secretory	0.61	1143033333.3333333	HBD2	10144.973333333333	Eligible	Eligible	Eligible	1673	DEFB4A	In	NA	NA	13.30847745243916	Published	Menstrual cup	ELISA	Days since LMP - their phase	BCA
Patel-2014	Ptid102	Ptid102 _Visit 3	3	Luteal	Secretory	0.61	1143033333.3333333	IL8	831.64	Eligible	Eligible	Eligible	3576	CXCL8	In	NA	NA	9.699815340003001	Published	Menstrual cup	ELISA	Days since LMP - their phase	BCA
Patel-2014	Ptid102	Ptid102 _Visit 3	3	Luteal	Secretory	0.61	1143033333.3333333	RANTES	2.2116666666666664	Eligible	Eligible	Eligible	6352	CCL5	Below	NA	NA	1.1451339648743124	Published	Menstrual cup	ELISA	Days since LMP - their phase	BCA
Patel-2014	Ptid102	Ptid102 _Visit 3	3	Luteal	Secretory	0.61	1143033333.3333333	SDF1a	152.07333333333335	Eligible	Eligible	Eligible	6387	CXCL12	In	NA	NA	7.248623382675019	Published	Menstrual cup	ELISA	Days since LMP - their phase	BCA
Patel-2014	Ptid102	Ptid102 _Visit 4	4	Follicular	Proliferative	0.87	2648960000	CCL20	428.56333333333333	Eligible	Eligible	Eligible	6364	CCL20	In	NA	NA	8.743364612161939	Published	Menstrual cup	ELISA	Days since LMP - their phase	BCA
Patel-2014	Ptid102	Ptid102 _Visit 4	4	Follicular	Proliferative	0.87	2648960000	Elafin	25072.586666666666	Eligible	Eligible	Eligible	5266	PI3	In	NA	NA	14.613823222098157	Published	Menstrual cup	ELISA	Days since LMP - their phase	BCA
Patel-2014	Ptid102	Ptid102 _Visit 4	4	Follicular	Proliferative	0.87	2648960000	HBD2	15812.036666666667	Eligible	Eligible	Eligible	1673	DEFB4A	In	NA	NA	13.948735585301327	Published	Menstrual cup	ELISA	Days since LMP - their phase	BCA
Patel-2014	Ptid102	Ptid102 _Visit 4	4	Follicular	Proliferative	0.87	2648960000	IL8	949.24	Eligible	Eligible	Eligible	3576	CXCL8	In	NA	NA	9.890629085276819	Published	Menstrual cup	ELISA	Days since LMP - their phase	BCA
Patel-2014	Ptid102	Ptid102 _Visit 4	4	Follicular	Proliferative	0.87	2648960000	RANTES	45.88333333333333	Eligible	Eligible	Eligible	6352	CCL5	In	NA	NA	5.519898298987043	Published	Menstrual cup	ELISA	Days since LMP - their phase	BCA
Patel-2014	Ptid102	Ptid102 _Visit 4	4	Follicular	Proliferative	0.87	2648960000	SDF1a	496.03333333333336	Eligible	Eligible	Eligible	6387	CXCL12	In	NA	NA	8.954293262441002	Published	Menstrual cup	ELISA	Days since LMP - their phase	BCA
Patel-2014	Ptid102	Ptid102 _Visit 5	5	Other	Mid-cycle	0.9	1465030000	CCL20	364.3533333333333	Eligible	Ineligible - days since LMP outside of allowed windows	Ineligible - days since LMP outside of allowed windows	6364	CCL20	In	NA	NA	8.509194379211175	Published	Menstrual cup	ELISA	Days since LMP - their phase	BCA
Patel-2014	Ptid102	Ptid102 _Visit 5	5	Other	Mid-cycle	0.9	1465030000	Elafin	31671.38	Eligible	Ineligible - days since LMP outside of allowed windows	Ineligible - days since LMP outside of allowed windows	5266	PI3	In	NA	NA	14.95089211005989	Published	Menstrual cup	ELISA	Days since LMP - their phase	BCA
Patel-2014	Ptid102	Ptid102 _Visit 5	5	Other	Mid-cycle	0.9	1465030000	HBD2	17992.666666666668	Eligible	Ineligible - days since LMP outside of allowed windows	Ineligible - days since LMP outside of allowed windows	1673	DEFB4A	In	NA	NA	14.135121401695747	Published	Menstrual cup	ELISA	Days since LMP - their phase	BCA
Patel-2014	Ptid102	Ptid102 _Visit 5	5	Other	Mid-cycle	0.9	1465030000	IL8	687.8133333333334	Eligible	Ineligible - days since LMP outside of allowed windows	Ineligible - days since LMP outside of allowed windows	3576	CXCL8	In	NA	NA	9.42587327270461	Published	Menstrual cup	ELISA	Days since LMP - their phase	BCA
Patel-2014	Ptid102	Ptid102 _Visit 5	5	Other	Mid-cycle	0.9	1465030000	RANTES	48.61	Eligible	Ineligible - days since LMP outside of allowed windows	Ineligible - days since LMP outside of allowed windows	6352	CCL5	In	NA	NA	5.603181229013857	Published	Menstrual cup	ELISA	Days since LMP - their phase	BCA
Patel-2014	Ptid102	Ptid102 _Visit 5	5	Other	Mid-cycle	0.9	1465030000	SDF1a	851.3433333333334	Eligible	Ineligible - days since LMP outside of allowed windows	Ineligible - days since LMP outside of allowed windows	6387	CXCL12	In	NA	NA	9.733597255182442	Published	Menstrual cup	ELISA	Days since LMP - their phase	BCA
Patel-2014	Ptid103	Ptid103 _Visit 1	1	Follicular	Proliferative	0.78	946160000	CCL20	544.37	Eligible	Eligible	Eligible	6364	CCL20	In	NA	NA	9.088443752495031	Published	Menstrual cup	ELISA	Days since LMP - their phase	BCA
Patel-2014	Ptid103	Ptid103 _Visit 1	1	Follicular	Proliferative	0.78	946160000	Elafin	13354.533333333333	Eligible	Eligible	Eligible	5266	PI3	In	NA	NA	13.705041942235395	Published	Menstrual cup	ELISA	Days since LMP - their phase	BCA
Patel-2014	Ptid103	Ptid103 _Visit 1	1	Follicular	Proliferative	0.78	946160000	HBD2	1886.5900000000001	Eligible	Eligible	Eligible	1673	DEFB4A	In	NA	NA	10.881565210390049	Published	Menstrual cup	ELISA	Days since LMP - their phase	BCA
Patel-2014	Ptid103	Ptid103 _Visit 1	1	Follicular	Proliferative	0.78	946160000	IL8	8407.766666666666	Eligible	Eligible	Eligible	3576	CXCL8	In	NA	NA	13.037506916674605	Published	Menstrual cup	ELISA	Days since LMP - their phase	BCA
Patel-2014	Ptid103	Ptid103 _Visit 1	1	Follicular	Proliferative	0.78	946160000	RANTES	77.99333333333334	Eligible	Eligible	Eligible	6352	CCL5	In	NA	NA	6.2852789063239545	Published	Menstrual cup	ELISA	Days since LMP - their phase	BCA
Patel-2014	Ptid103	Ptid103 _Visit 1	1	Follicular	Proliferative	0.78	946160000	SDF1a	5925.35	Eligible	Eligible	Eligible	6387	CXCL12	In	NA	NA	12.53268465864783	Published	Menstrual cup	ELISA	Days since LMP - their phase	BCA
Patel-2014	Ptid103	Ptid103 _Visit 2	2	Other	Mid-cycle	1.74	2284650000	CCL20	4348.2300000000005	Eligible	Ineligible - days since LMP outside of allowed windows	Ineligible - days since LMP outside of allowed windows	6364	CCL20	In	NA	NA	12.086212538523958	Published	Menstrual cup	ELISA	Days since LMP - their phase	BCA
Patel-2014	Ptid103	Ptid103 _Visit 2	2	Other	Mid-cycle	1.74	2284650000	Elafin	16031.66	Eligible	Ineligible - days since LMP outside of allowed windows	Ineligible - days since LMP outside of allowed windows	5266	PI3	In	NA	NA	13.968636196793305	Published	Menstrual cup	ELISA	Days since LMP - their phase	BCA
Patel-2014	Ptid103	Ptid103 _Visit 2	2	Other	Mid-cycle	1.74	2284650000	HBD2	6367.873333333333	Eligible	Ineligible - days since LMP outside of allowed windows	Ineligible - days since LMP outside of allowed windows	1673	DEFB4A	In	NA	NA	12.63659592343477	Published	Menstrual cup	ELISA	Days since LMP - their phase	BCA
Patel-2014	Ptid103	Ptid103 _Visit 2	2	Other	Mid-cycle	1.74	2284650000	IL8	14096.226666666667	Eligible	Ineligible - days since LMP outside of allowed windows	Ineligible - days since LMP outside of allowed windows	3576	CXCL8	In	NA	NA	13.78302140757583	Published	Menstrual cup	ELISA	Days since LMP - their phase	BCA
Patel-2014	Ptid103	Ptid103 _Visit 2	2	Other	Mid-cycle	1.74	2284650000	RANTES	123.77333333333333	Eligible	Ineligible - days since LMP outside of allowed windows	Ineligible - days since LMP outside of allowed windows	6352	CCL5	In	NA	NA	6.951556712632273	Published	Menstrual cup	ELISA	Days since LMP - their phase	BCA
Patel-2014	Ptid103	Ptid103 _Visit 2	2	Other	Mid-cycle	1.74	2284650000	SDF1a	5587.683333333333	Eligible	Ineligible - days since LMP outside of allowed windows	Ineligible - days since LMP outside of allowed windows	6387	CXCL12	In	NA	NA	12.448034546931504	Published	Menstrual cup	ELISA	Days since LMP - their phase	BCA
Patel-2014	Ptid103	Ptid103 _Visit 3	3	Luteal	Secretory	1.27	4779849999.999999	CCL20	13289.523333333334	Eligible	Eligible	Eligible	6364	CCL20	In	NA	NA	13.698001738718173	Published	Menstrual cup	ELISA	Days since LMP - their phase	BCA
Patel-2014	Ptid103	Ptid103 _Visit 3	3	Luteal	Secretory	1.27	4779849999.999999	Elafin	9349.03	Eligible	Eligible	Eligible	5266	PI3	In	NA	NA	13.190600971931387	Published	Menstrual cup	ELISA	Days since LMP - their phase	BCA
Patel-2014	Ptid103	Ptid103 _Visit 3	3	Luteal	Secretory	1.27	4779849999.999999	HBD2	14795.513333333332	Eligible	Eligible	Eligible	1673	DEFB4A	In	NA	NA	13.852872131546428	Published	Menstrual cup	ELISA	Days since LMP - their phase	BCA
Patel-2014	Ptid103	Ptid103 _Visit 3	3	Luteal	Secretory	1.27	4779849999.999999	IL8	33420.88	Eligible	Eligible	Eligible	3576	CXCL8	In	NA	NA	15.028462100827706	Published	Menstrual cup	ELISA	Days since LMP - their phase	BCA
Patel-2014	Ptid103	Ptid103 _Visit 3	3	Luteal	Secretory	1.27	4779849999.999999	RANTES	80.69	Eligible	Eligible	Eligible	6352	CCL5	In	NA	NA	6.334317984693444	Published	Menstrual cup	ELISA	Days since LMP - their phase	BCA
Patel-2014	Ptid103	Ptid103 _Visit 3	3	Luteal	Secretory	1.27	4779849999.999999	SDF1a	2056.3633333333332	Eligible	Eligible	Eligible	6387	CXCL12	In	NA	NA	11.00587947764113	Published	Menstrual cup	ELISA	Days since LMP - their phase	BCA
Patel-2014	Ptid103	Ptid103 _Visit 4	4	Follicular	Proliferative	1.14	4075226666.666667	CCL20	9287.306666666667	Eligible	Eligible	Eligible	6364	CCL20	In	NA	NA	13.181044558125503	Published	Menstrual cup	ELISA	Days since LMP - their phase	BCA
Patel-2014	Ptid103	Ptid103 _Visit 4	4	Follicular	Proliferative	1.14	4075226666.666667	Elafin	11450.87	Eligible	Eligible	Eligible	5266	PI3	In	NA	NA	13.483169593330485	Published	Menstrual cup	ELISA	Days since LMP - their phase	BCA
Patel-2014	Ptid103	Ptid103 _Visit 4	4	Follicular	Proliferative	1.14	4075226666.666667	HBD2	12277.953333333333	Eligible	Eligible	Eligible	1673	DEFB4A	In	NA	NA	13.583782471044403	Published	Menstrual cup	ELISA	Days since LMP - their phase	BCA
Patel-2014	Ptid103	Ptid103 _Visit 4	4	Follicular	Proliferative	1.14	4075226666.666667	IL8	26522.246666666666	Eligible	Eligible	Eligible	3576	CXCL8	In	NA	NA	14.694915369086425	Published	Menstrual cup	ELISA	Days since LMP - their phase	BCA
Patel-2014	Ptid103	Ptid103 _Visit 4	4	Follicular	Proliferative	1.14	4075226666.666667	RANTES	170.47	Eligible	Eligible	Eligible	6352	CCL5	In	NA	NA	7.4133740600542435	Published	Menstrual cup	ELISA	Days since LMP - their phase	BCA
Patel-2014	Ptid103	Ptid103 _Visit 4	4	Follicular	Proliferative	1.14	4075226666.666667	SDF1a	2679.18	Eligible	Eligible	Eligible	6387	CXCL12	In	NA	NA	11.38757579618345	Published	Menstrual cup	ELISA	Days since LMP - their phase	BCA
Patel-2014	Ptid103	Ptid103 _Visit 5	5	Other	Mid-cycle	1.32	6979120000	CCL20	8194.963333333333	Eligible	Ineligible - days since LMP outside of allowed windows	Ineligible - days since LMP outside of allowed windows	6364	CCL20	In	NA	NA	13.000521778961012	Published	Menstrual cup	ELISA	Days since LMP - their phase	BCA
Patel-2014	Ptid103	Ptid103 _Visit 5	5	Other	Mid-cycle	1.32	6979120000	Elafin	12609.456666666667	Eligible	Ineligible - days since LMP outside of allowed windows	Ineligible - days since LMP outside of allowed windows	5266	PI3	In	NA	NA	13.622218491758531	Published	Menstrual cup	ELISA	Days since LMP - their phase	BCA
Patel-2014	Ptid103	Ptid103 _Visit 5	5	Other	Mid-cycle	1.32	6979120000	HBD2	10038.563333333334	Eligible	Ineligible - days since LMP outside of allowed windows	Ineligible - days since LMP outside of allowed windows	1673	DEFB4A	In	NA	NA	13.293265192644578	Published	Menstrual cup	ELISA	Days since LMP - their phase	BCA
Patel-2014	Ptid103	Ptid103 _Visit 5	5	Other	Mid-cycle	1.32	6979120000	IL8	27469.94	Eligible	Ineligible - days since LMP outside of allowed windows	Ineligible - days since LMP outside of allowed windows	3576	CXCL8	In	NA	NA	14.745566138823904	Published	Menstrual cup	ELISA	Days since LMP - their phase	BCA
Patel-2014	Ptid103	Ptid103 _Visit 5	5	Other	Mid-cycle	1.32	6979120000	RANTES	106.49666666666667	Eligible	Ineligible - days since LMP outside of allowed windows	Ineligible - days since LMP outside of allowed windows	6352	CCL5	In	NA	NA	6.734664464744814	Published	Menstrual cup	ELISA	Days since LMP - their phase	BCA
Patel-2014	Ptid103	Ptid103 _Visit 5	5	Other	Mid-cycle	1.32	6979120000	SDF1a	858.0866666666667	Eligible	Ineligible - days since LMP outside of allowed windows	Ineligible - days since LMP outside of allowed windows	6387	CXCL12	In	NA	NA	9.744979556911911	Published	Menstrual cup	ELISA	Days since LMP - their phase	BCA
Patel-2014	Ptid104	Ptid104 _Visit 1	1	Follicular	Proliferative	0.95	4078953333.3333335	CCL20	12664.2	Eligible	Eligible	Eligible	6364	CCL20	In	NA	NA	13.628468324149324	Published	Menstrual cup	ELISA	Days since LMP - their phase	BCA
Patel-2014	Ptid104	Ptid104 _Visit 1	1	Follicular	Proliferative	0.95	4078953333.3333335	Elafin	17353.93	Eligible	Eligible	Eligible	5266	PI3	In	NA	NA	14.082974794483649	Published	Menstrual cup	ELISA	Days since LMP - their phase	BCA
Patel-2014	Ptid104	Ptid104 _Visit 1	1	Follicular	Proliferative	0.95	4078953333.3333335	HBD2	7674.356666666667	Eligible	Eligible	Eligible	1673	DEFB4A	In	NA	NA	12.905830100589752	Published	Menstrual cup	ELISA	Days since LMP - their phase	BCA
Patel-2014	Ptid104	Ptid104 _Visit 1	1	Follicular	Proliferative	0.95	4078953333.3333335	IL8	19915.04666666667	Eligible	Eligible	Eligible	3576	CXCL8	In	NA	NA	14.281571239903805	Published	Menstrual cup	ELISA	Days since LMP - their phase	BCA
Patel-2014	Ptid104	Ptid104 _Visit 1	1	Follicular	Proliferative	0.95	4078953333.3333335	RANTES	65.36333333333333	Eligible	Eligible	Eligible	6352	CCL5	In	NA	NA	6.030409653353298	Published	Menstrual cup	ELISA	Days since LMP - their phase	BCA
Patel-2014	Ptid104	Ptid104 _Visit 1	1	Follicular	Proliferative	0.95	4078953333.3333335	SDF1a	240.61666666666667	Eligible	Eligible	Eligible	6387	CXCL12	In	NA	NA	7.9105927661398185	Published	Menstrual cup	ELISA	Days since LMP - their phase	BCA
Patel-2014	Ptid104	Ptid104 _Visit 2	2	Other	Mid-cycle	1.17	3214073333.3333335	CCL20	7953.9766666666665	Eligible	Ineligible - days since LMP outside of allowed windows	Ineligible - days since LMP outside of allowed windows	6364	CCL20	In	NA	NA	12.957460614603344	Published	Menstrual cup	ELISA	Days since LMP - their phase	BCA
Patel-2014	Ptid104	Ptid104 _Visit 2	2	Other	Mid-cycle	1.17	3214073333.3333335	Elafin	11792.6	Eligible	Ineligible - days since LMP outside of allowed windows	Ineligible - days since LMP outside of allowed windows	5266	PI3	In	NA	NA	13.525594214370098	Published	Menstrual cup	ELISA	Days since LMP - their phase	BCA
Patel-2014	Ptid104	Ptid104 _Visit 2	2	Other	Mid-cycle	1.17	3214073333.3333335	HBD2	14687.596666666666	Eligible	Ineligible - days since LMP outside of allowed windows	Ineligible - days since LMP outside of allowed windows	1673	DEFB4A	In	NA	NA	13.842310726380223	Published	Menstrual cup	ELISA	Days since LMP - their phase	BCA
Patel-2014	Ptid104	Ptid104 _Visit 2	2	Other	Mid-cycle	1.17	3214073333.3333335	IL8	25307.673333333332	Eligible	Ineligible - days since LMP outside of allowed windows	Ineligible - days since LMP outside of allowed windows	3576	CXCL8	In	NA	NA	14.627287258599974	Published	Menstrual cup	ELISA	Days since LMP - their phase	BCA
Patel-2014	Ptid104	Ptid104 _Visit 2	2	Other	Mid-cycle	1.17	3214073333.3333335	RANTES	4.423333333333333	Eligible	Ineligible - days since LMP outside of allowed windows	Ineligible - days since LMP outside of allowed windows	6352	CCL5	In	NA	NA	2.1451339648743124	Published	Menstrual cup	ELISA	Days since LMP - their phase	BCA
Patel-2014	Ptid104	Ptid104 _Visit 2	2	Other	Mid-cycle	1.17	3214073333.3333335	SDF1a	76.03666666666668	Eligible	Ineligible - days since LMP outside of allowed windows	Ineligible - days since LMP outside of allowed windows	6387	CXCL12	Below	NA	NA	6.248623382675019	Published	Menstrual cup	ELISA	Days since LMP - their phase	BCA
Patel-2014	Ptid104	Ptid104 _Visit 3	3	Luteal	Secretory	0.75	2512530000	CCL20	6066.296666666667	Eligible	Eligible	Eligible	6364	CCL20	In	NA	NA	12.566600338025285	Published	Menstrual cup	ELISA	Days since LMP - their phase	BCA
Patel-2014	Ptid104	Ptid104 _Visit 3	3	Luteal	Secretory	0.75	2512530000	Elafin	12017.353333333333	Eligible	Eligible	Eligible	5266	PI3	In	NA	NA	13.552831575655683	Published	Menstrual cup	ELISA	Days since LMP - their phase	BCA
Patel-2014	Ptid104	Ptid104 _Visit 3	3	Luteal	Secretory	0.75	2512530000	HBD2	8394.286666666667	Eligible	Eligible	Eligible	1673	DEFB4A	In	NA	NA	13.035192017068244	Published	Menstrual cup	ELISA	Days since LMP - their phase	BCA
Patel-2014	Ptid104	Ptid104 _Visit 3	3	Luteal	Secretory	0.75	2512530000	IL8	41451.63333333333	Eligible	Eligible	Eligible	3576	CXCL8	In	NA	NA	15.339141329412199	Published	Menstrual cup	ELISA	Days since LMP - their phase	BCA
Patel-2014	Ptid104	Ptid104 _Visit 3	3	Luteal	Secretory	0.75	2512530000	RANTES	88.54	Eligible	Eligible	Eligible	6352	CCL5	In	NA	NA	6.4682574683231415	Published	Menstrual cup	ELISA	Days since LMP - their phase	BCA
Patel-2014	Ptid104	Ptid104 _Visit 3	3	Luteal	Secretory	0.75	2512530000	SDF1a	4626.99	Eligible	Eligible	Eligible	6387	CXCL12	In	NA	NA	12.175858265569618	Published	Menstrual cup	ELISA	Days since LMP - their phase	BCA
Patel-2014	Ptid104	Ptid104 _Visit 4	4	Follicular	Proliferative	1.48	4087953333.3333335	CCL20	9471.923333333334	Eligible	Eligible	Eligible	6364	CCL20	In	NA	NA	13.20944168836254	Published	Menstrual cup	ELISA	Days since LMP - their phase	BCA
Patel-2014	Ptid104	Ptid104 _Visit 4	4	Follicular	Proliferative	1.48	4087953333.3333335	Elafin	15221.536666666667	Eligible	Eligible	Eligible	5266	PI3	In	NA	NA	13.893826390787215	Published	Menstrual cup	ELISA	Days since LMP - their phase	BCA
Patel-2014	Ptid104	Ptid104 _Visit 4	4	Follicular	Proliferative	1.48	4087953333.3333335	HBD2	8831.283333333333	Eligible	Eligible	Eligible	1673	DEFB4A	In	NA	NA	13.108407385514914	Published	Menstrual cup	ELISA	Days since LMP - their phase	BCA
Patel-2014	Ptid104	Ptid104 _Visit 4	4	Follicular	Proliferative	1.48	4087953333.3333335	IL8	18553.84	Eligible	Eligible	Eligible	3576	CXCL8	In	NA	NA	14.17943018502782	Published	Menstrual cup	ELISA	Days since LMP - their phase	BCA
Patel-2014	Ptid104	Ptid104 _Visit 4	4	Follicular	Proliferative	1.48	4087953333.3333335	RANTES	47.68	Eligible	Eligible	Eligible	6352	CCL5	In	NA	NA	5.575312330687437	Published	Menstrual cup	ELISA	Days since LMP - their phase	BCA
Patel-2014	Ptid104	Ptid104 _Visit 4	4	Follicular	Proliferative	1.48	4087953333.3333335	SDF1a	1537.0066666666667	Eligible	Eligible	Eligible	6387	CXCL12	In	NA	NA	10.585907707300453	Published	Menstrual cup	ELISA	Days since LMP - their phase	BCA
Patel-2014	Ptid104	Ptid104 _Visit 5	5	Other	Mid-cycle	1.35	8680420000	CCL20	12411.186666666666	Eligible	Ineligible - days since LMP outside of allowed windows	Ineligible - days since LMP outside of allowed windows	6364	CCL20	In	NA	NA	13.599353441534095	Published	Menstrual cup	ELISA	Days since LMP - their phase	BCA
Patel-2014	Ptid104	Ptid104 _Visit 5	5	Other	Mid-cycle	1.35	8680420000	Elafin	17874.57	Eligible	Ineligible - days since LMP outside of allowed windows	Ineligible - days since LMP outside of allowed windows	5266	PI3	In	NA	NA	14.12562091563184	Published	Menstrual cup	ELISA	Days since LMP - their phase	BCA
Patel-2014	Ptid104	Ptid104 _Visit 5	5	Other	Mid-cycle	1.35	8680420000	HBD2	6649.01	Eligible	Ineligible - days since LMP outside of allowed windows	Ineligible - days since LMP outside of allowed windows	1673	DEFB4A	In	NA	NA	12.698923832130692	Published	Menstrual cup	ELISA	Days since LMP - their phase	BCA
Patel-2014	Ptid104	Ptid104 _Visit 5	5	Other	Mid-cycle	1.35	8680420000	IL8	10247.533333333333	Eligible	Ineligible - days since LMP outside of allowed windows	Ineligible - days since LMP outside of allowed windows	3576	CXCL8	In	NA	NA	13.322989062350292	Published	Menstrual cup	ELISA	Days since LMP - their phase	BCA
Patel-2014	Ptid104	Ptid104 _Visit 5	5	Other	Mid-cycle	1.35	8680420000	RANTES	14.63	Eligible	Ineligible - days since LMP outside of allowed windows	Ineligible - days since LMP outside of allowed windows	6352	CCL5	In	NA	NA	3.8708578643637623	Published	Menstrual cup	ELISA	Days since LMP - their phase	BCA
Patel-2014	Ptid104	Ptid104 _Visit 5	5	Other	Mid-cycle	1.35	8680420000	SDF1a	76.03666666666668	Eligible	Ineligible - days since LMP outside of allowed windows	Ineligible - days since LMP outside of allowed windows	6387	CXCL12	Below	NA	NA	6.248623382675019	Published	Menstrual cup	ELISA	Days since LMP - their phase	BCA
