# Supplementary material for: Changes in concentrations of cervicovaginal immune mediators across the menstrual cycle: a systematic review and meta-analysis of individual patient data
Source: BMC Med. 2022 Oct 5;20:353. doi: 10.1186/s12916-022-02532-9 (PMC9533580; doi:10.1186/s12916-022-02532-9)
Supplement: Supplementary file 3 — Additional file 3. Code and data. IPD from co-authors who agreed to share it, results of all analyses presented in the paper, and R code files necessary to reproduce the analysis and figures. [file 12916_2022_2532_MOESM3_ESM.zip › MenstrualCycleMetaanalysis/data/data_complete/01_study/Safaeian-2009.csv]

Phase	Ptid	Assay	StudyName	Published	SampleType	Visit	SampleId	EligibilityTheirPhase	EligibilityPrimary	EligibilitySecondary	AssayMethod	OurPhasingMethod	Concentration	Log2Concentration	LowerLOD	Detectable	EntrezId	OfficialSymbol
Follicular	1	IgA	Safaeian-2009	Published	Sponge	Follicular	1-Follicular	Eligible	Eligible	Eligible	ELISA	Days since LH peak - their phase	135335283.2	27.01196277	NA	In	NA	IgA
Periovulatory	1	IgA	Safaeian-2009	Published	Sponge	Periovulatory	1-Periovulatory	Eligible	Eligible	Eligible	ELISA	Days since LH peak - their phase	7446583.071	22.82814715	NA	In	NA	IgA
Luteal	1	IgA	Safaeian-2009	Published	Sponge	Luteal	1-Luteal	Eligible	Eligible	Eligible	ELISA	Days since LH peak - their phase	406569659.7	28.59892732	NA	In	NA	IgA
Follicular	2	IgA	Safaeian-2009	Published	Sponge	Follicular	2-Follicular	Eligible	Eligible	Eligible	ELISA	Days since LH peak - their phase	246596963.9	27.8775798	NA	In	NA	IgA
Periovulatory	2	IgA	Safaeian-2009	Published	Sponge	Periovulatory	2-Periovulatory	Eligible	Eligible	Eligible	ELISA	Days since LH peak - their phase	24723526.47	24.5593812	NA	In	NA	IgA
Luteal	2	IgA	Safaeian-2009	Published	Sponge	Luteal	2-Luteal	Eligible	Eligible	Eligible	ELISA	Days since LH peak - their phase	182683524.1	27.44477128	NA	In	NA	IgA
Follicular	3	IgA	Safaeian-2009	Published	Sponge	Follicular	3-Follicular	Eligible	Eligible	Eligible	ELISA	Days since LH peak - their phase	272531793	28.0218493	NA	In	NA	IgA
Periovulatory	3	IgA	Safaeian-2009	Published	Sponge	Periovulatory	3-Periovulatory	Eligible	Eligible	Eligible	ELISA	Days since LH peak - their phase	24723526.47	24.5593812	NA	In	NA	IgA
Luteal	3	IgA	Safaeian-2009	Published	Sponge	Luteal	3-Luteal	Eligible	Eligible	Eligible	ELISA	Days since LH peak - their phase	272531793	28.0218493	NA	In	NA	IgA
Follicular	4	IgA	Safaeian-2009	Published	Sponge	Follicular	4-Follicular	Eligible	Eligible	Eligible	ELISA	Days since LH peak - their phase	332871083.7	28.31038831	NA	In	NA	IgA
Periovulatory	4	IgA	Safaeian-2009	Published	Sponge	Periovulatory	4-Periovulatory	Eligible	Eligible	Eligible	ELISA	Days since LH peak - their phase	74273578.21	26.14634575	NA	In	NA	IgA
Luteal	4	IgA	Safaeian-2009	Published	Sponge	Luteal	4-Luteal	Eligible	Eligible	Eligible	ELISA	Days since LH peak - their phase	182683524.1	27.44477128	NA	In	NA	IgA
Follicular	5	IgA	Safaeian-2009	Published	Sponge	Follicular	5-Follicular	Eligible	Eligible	Eligible	ELISA	Days since LH peak - their phase	367879441.2	28.45465781	NA	In	NA	IgA
Periovulatory	5	IgA	Safaeian-2009	Published	Sponge	Periovulatory	5-Periovulatory	Eligible	Eligible	Eligible	ELISA	Days since LH peak - their phase	36883167.4	25.13645922	NA	In	NA	IgA
Luteal	5	IgA	Safaeian-2009	Published	Sponge	Luteal	5-Luteal	Eligible	Eligible	Eligible	ELISA	Days since LH peak - their phase	100258843.7	26.57915426	NA	In	NA	IgA
Follicular	6	IgA	Safaeian-2009	Published	Sponge	Follicular	6-Follicular	Eligible	Eligible	Eligible	ELISA	Days since LH peak - their phase	449328964.1	28.74319682	NA	In	NA	IgA
Periovulatory	6	IgA	Safaeian-2009	Published	Sponge	Periovulatory	6-Periovulatory	Eligible	Eligible	Eligible	ELISA	Days since LH peak - their phase	40762203.98	25.28072872	NA	In	NA	IgA
Luteal	6	IgA	Safaeian-2009	Published	Sponge	Luteal	6-Luteal	Eligible	Eligible	Eligible	ELISA	Days since LH peak - their phase	36883167.4	25.13645922	NA	In	NA	IgA
Follicular	7	IgA	Safaeian-2009	Published	Sponge	Follicular	7-Follicular	Eligible	Eligible	Eligible	ELISA	Days since LH peak - their phase	606530659.7	29.17600533	NA	In	NA	IgA
Periovulatory	7	IgA	Safaeian-2009	Published	Sponge	Periovulatory	7-Periovulatory	Eligible	Eligible	Eligible	ELISA	Days since LH peak - their phase	82084998.62	26.29061525	NA	In	NA	IgA
Luteal	7	IgA	Safaeian-2009	Published	Sponge	Luteal	7-Luteal	Eligible	Eligible	Eligible	ELISA	Days since LH peak - their phase	406569659.7	28.59892732	NA	In	NA	IgA
Follicular	8	IgA	Safaeian-2009	Published	Sponge	Follicular	8-Follicular	Eligible	Eligible	Eligible	ELISA	Days since LH peak - their phase	1105170918	30.04162236	NA	In	NA	IgA
Periovulatory	8	IgA	Safaeian-2009	Published	Sponge	Periovulatory	8-Periovulatory	Eligible	Eligible	Eligible	ELISA	Days since LH peak - their phase	60810062.63	25.85780674	NA	In	NA	IgA
Luteal	8	IgA	Safaeian-2009	Published	Sponge	Luteal	8-Luteal	Eligible	Eligible	Eligible	ELISA	Days since LH peak - their phase	301194211.9	28.1661188	NA	In	NA	IgA
Follicular	9	IgA	Safaeian-2009	Published	Sponge	Follicular	9-Follicular	Eligible	Eligible	Eligible	ELISA	Days since LH peak - their phase	1221402758	30.18589186	NA	In	NA	IgA
Periovulatory	9	IgA	Safaeian-2009	Published	Sponge	Periovulatory	9-Periovulatory	Eligible	Eligible	Eligible	ELISA	Days since LH peak - their phase	367879441.2	28.45465781	NA	In	NA	IgA
Luteal	9	IgA	Safaeian-2009	Published	Sponge	Luteal	9-Luteal	Eligible	Eligible	Eligible	ELISA	Days since LH peak - their phase	670320046	29.32027484	NA	In	NA	IgA
Follicular	10	IgA	Safaeian-2009	Published	Sponge	Follicular	10-Follicular	Eligible	Eligible	Eligible	ELISA	Days since LH peak - their phase	1822118800	30.76296988	NA	In	NA	IgA
Periovulatory	10	IgA	Safaeian-2009	Published	Sponge	Periovulatory	10-Periovulatory	Eligible	Eligible	Eligible	ELISA	Days since LH peak - their phase	332871083.7	28.31038831	NA	In	NA	IgA
Luteal	10	IgA	Safaeian-2009	Published	Sponge	Luteal	10-Luteal	Eligible	Eligible	Eligible	ELISA	Days since LH peak - their phase	449328964.1	28.74319682	NA	In	NA	IgA
Follicular	11	IgA	Safaeian-2009	Published	Sponge	Follicular	11-Follicular	Eligible	Eligible	Eligible	ELISA	Days since LH peak - their phase	22197951281	34.36970748	NA	In	NA	IgA
Periovulatory	11	IgA	Safaeian-2009	Published	Sponge	Periovulatory	11-Periovulatory	Eligible	Eligible	Eligible	ELISA	Days since LH peak - their phase	165298888.2	27.30050178	NA	In	NA	IgA
Luteal	11	IgA	Safaeian-2009	Published	Sponge	Luteal	11-Luteal	Eligible	Eligible	Eligible	ELISA	Days since LH peak - their phase	2013752707	30.90723938	NA	In	NA	IgA
Follicular	A	IgG	Safaeian-2009	Published	Sponge	Follicular	A-Follicular	Eligible	Eligible	Eligible	ELISA	Days since LH peak - their phase	90717953.29	26.43488476	NA	In	NA	IgG
Periovulatory	A	IgG	Safaeian-2009	Published	Sponge	Periovulatory	A-Periovulatory	Eligible	Eligible	Eligible	ELISA	Days since LH peak - their phase	13568559.01	23.69376418	NA	In	NA	IgG
Luteal	A	IgG	Safaeian-2009	Published	Sponge	Luteal	A-Luteal	Eligible	Eligible	Eligible	ELISA	Days since LH peak - their phase	606530659.7	29.17600533	NA	In	NA	IgG
Follicular	B	IgG	Safaeian-2009	Published	Sponge	Follicular	B-Follicular	Eligible	Eligible	Eligible	ELISA	Days since LH peak - their phase	496585303.8	28.88746633	NA	In	NA	IgG
Periovulatory	B	IgG	Safaeian-2009	Published	Sponge	Periovulatory	B-Periovulatory	Eligible	Eligible	Eligible	ELISA	Days since LH peak - their phase	12277339.9	23.54949467	NA	In	NA	IgG
Luteal	B	IgG	Safaeian-2009	Published	Sponge	Luteal	B-Luteal	Eligible	Eligible	Eligible	ELISA	Days since LH peak - their phase	367879441.2	28.45465781	NA	In	NA	IgG
Follicular	C	IgG	Safaeian-2009	Published	Sponge	Follicular	C-Follicular	Eligible	Eligible	Eligible	ELISA	Days since LH peak - their phase	606530659.7	29.17600533	NA	In	NA	IgG
Periovulatory	C	IgG	Safaeian-2009	Published	Sponge	Periovulatory	C-Periovulatory	Eligible	Eligible	Eligible	ELISA	Days since LH peak - their phase	67205512.74	26.00207624	NA	In	NA	IgG
Luteal	C	IgG	Safaeian-2009	Published	Sponge	Luteal	C-Luteal	Eligible	Eligible	Eligible	ELISA	Days since LH peak - their phase	223130160.1	27.73331029	NA	In	NA	IgG
Follicular	D	IgG	Safaeian-2009	Published	Sponge	Follicular	D-Follicular	Eligible	Eligible	Eligible	ELISA	Days since LH peak - their phase	740818220.7	29.46454434	NA	In	NA	IgG
Periovulatory	D	IgG	Safaeian-2009	Published	Sponge	Periovulatory	D-Periovulatory	Eligible	Eligible	Eligible	ELISA	Days since LH peak - their phase	223130160.1	27.73331029	NA	In	NA	IgG
Luteal	D	IgG	Safaeian-2009	Published	Sponge	Luteal	D-Luteal	Eligible	Eligible	Eligible	ELISA	Days since LH peak - their phase	449328964.1	28.74319682	NA	In	NA	IgG
Follicular	E	IgG	Safaeian-2009	Published	Sponge	Follicular	E-Follicular	Eligible	Eligible	Eligible	ELISA	Days since LH peak - their phase	904837418	29.75308335	NA	In	NA	IgG
Periovulatory	E	IgG	Safaeian-2009	Published	Sponge	Periovulatory	E-Periovulatory	Eligible	Eligible	Eligible	ELISA	Days since LH peak - their phase	24723526.47	24.5593812	NA	In	NA	IgG
Luteal	E	IgG	Safaeian-2009	Published	Sponge	Luteal	E-Luteal	Eligible	Eligible	Eligible	ELISA	Days since LH peak - their phase	27323722.45	24.70365071	NA	In	NA	IgG
Follicular	F	IgG	Safaeian-2009	Published	Sponge	Follicular	F-Follicular	Eligible	Eligible	Eligible	ELISA	Days since LH peak - their phase	1105170918	30.04162236	NA	In	NA	IgG
Periovulatory	F	IgG	Safaeian-2009	Published	Sponge	Periovulatory	F-Periovulatory	Eligible	Eligible	Eligible	ELISA	Days since LH peak - their phase	90717953.29	26.43488476	NA	In	NA	IgG
Luteal	F	IgG	Safaeian-2009	Published	Sponge	Luteal	F-Luteal	Eligible	Eligible	Eligible	ELISA	Days since LH peak - their phase	670320046	29.32027484	NA	In	NA	IgG
Follicular	G	IgG	Safaeian-2009	Published	Sponge	Follicular	G-Follicular	Eligible	Eligible	Eligible	ELISA	Days since LH peak - their phase	1105170918	30.04162236	NA	In	NA	IgG
Periovulatory	G	IgG	Safaeian-2009	Published	Sponge	Periovulatory	G-Periovulatory	Eligible	Eligible	Eligible	ELISA	Days since LH peak - their phase	110803158.4	26.72342376	NA	In	NA	IgG
Luteal	G	IgG	Safaeian-2009	Published	Sponge	Luteal	G-Luteal	Eligible	Eligible	Eligible	ELISA	Days since LH peak - their phase	1000000000	29.89735285	NA	In	NA	IgG
Follicular	H	IgG	Safaeian-2009	Published	Sponge	Follicular	H-Follicular	Eligible	Eligible	Eligible	ELISA	Days since LH peak - their phase	1491824698	30.47443087	NA	In	NA	IgG
Periovulatory	H	IgG	Safaeian-2009	Published	Sponge	Periovulatory	H-Periovulatory	Eligible	Eligible	Eligible	ELISA	Days since LH peak - their phase	74273578.21	26.14634575	NA	In	NA	IgG
Luteal	H	IgG	Safaeian-2009	Published	Sponge	Luteal	H-Luteal	Eligible	Eligible	Eligible	ELISA	Days since LH peak - their phase	246596963.9	27.8775798	NA	In	NA	IgG
Follicular	I	IgG	Safaeian-2009	Published	Sponge	Follicular	I-Follicular	Eligible	Eligible	Eligible	ELISA	Days since LH peak - their phase	1822118800	30.76296988	NA	In	NA	IgG
Periovulatory	I	IgG	Safaeian-2009	Published	Sponge	Periovulatory	I-Periovulatory	Eligible	Eligible	Eligible	ELISA	Days since LH peak - their phase	60810062.63	25.85780674	NA	In	NA	IgG
Luteal	I	IgG	Safaeian-2009	Published	Sponge	Luteal	I-Luteal	Eligible	Eligible	Eligible	ELISA	Days since LH peak - their phase	406569659.7	28.59892732	NA	In	NA	IgG
Follicular	J	IgG	Safaeian-2009	Published	Sponge	Follicular	J-Follicular	Eligible	Eligible	Eligible	ELISA	Days since LH peak - their phase	3669296668	31.77285641	NA	In	NA	IgG
Periovulatory	J	IgG	Safaeian-2009	Published	Sponge	Periovulatory	J-Periovulatory	Eligible	Eligible	Eligible	ELISA	Days since LH peak - their phase	1491824698	30.47443087	NA	In	NA	IgG
Luteal	J	IgG	Safaeian-2009	Published	Sponge	Luteal	J-Luteal	Eligible	Eligible	Eligible	ELISA	Days since LH peak - their phase	1822118800	30.76296988	NA	In	NA	IgG
Follicular	K	IgG	Safaeian-2009	Published	Sponge	Follicular	K-Follicular	Eligible	Eligible	Eligible	ELISA	Days since LH peak - their phase	6685894442	32.63847343	NA	In	NA	IgG
Periovulatory	K	IgG	Safaeian-2009	Published	Sponge	Periovulatory	K-Periovulatory	Eligible	Eligible	Eligible	ELISA	Days since LH peak - their phase	1491824698	30.47443087	NA	In	NA	IgG
Luteal	K	IgG	Safaeian-2009	Published	Sponge	Luteal	K-Luteal	Eligible	Eligible	Eligible	ELISA	Days since LH peak - their phase	3004166024	31.4843174	NA	In	NA	IgG
Follicular	L	IgG	Safaeian-2009	Published	Sponge	Follicular	L-Follicular	Eligible	Eligible	Eligible	ELISA	Days since LH peak - their phase	40447304360	35.23532451	NA	In	NA	IgG
Periovulatory	L	IgG	Safaeian-2009	Published	Sponge	Periovulatory	L-Periovulatory	Eligible	Eligible	Eligible	ELISA	Days since LH peak - their phase	548811636.1	29.03173583	NA	In	NA	IgG
Luteal	L	IgG	Safaeian-2009	Published	Sponge	Luteal	L-Luteal	Eligible	Eligible	Eligible	ELISA	Days since LH peak - their phase	5473947392	32.34993442	NA	In	NA	IgG
