# Supplementary material for: Changes in concentrations of cervicovaginal immune mediators across the menstrual cycle: a systematic review and meta-analysis of individual patient data
Source: BMC Med. 2022 Oct 5;20:353. doi: 10.1186/s12916-022-02532-9 (PMC9533580; doi:10.1186/s12916-022-02532-9)
Supplement: Supplementary file 3 — Additional file 3. Code and data. IPD from co-authors who agreed to share it, results of all analyses presented in the paper, and R code files necessary to reproduce the analysis and figures. [file 12916_2022_2532_MOESM3_ESM.zip › MenstrualCycleMetaanalysis/data/data_complete/01_study/Sriprasert-2020.csv]

StudyName	Ptid	SampleId	Visit	Phase	TheirPhase	DaysSinceLmp	SerumProgesterone	SerumEstradiol	TotalProtein	TotalProteinAssay	CvlVolume	Age	Bmi	Menopause	VaginalpH	ParabasalCells	IntermediateCells	SuperficialCells	EligibilityTheirPhase	EligibilityPrimary	EligibilitySecondary	Assay	Concentration	EntrezId	OfficialSymbol	LowerLOD	Detectable	Log2Concentration	Published	SampleType	AssayMethod	OurPhasingMethod
Sriprasert-2020	7	7_1	1	Other	Follicular	10	2.78	88.3	565739792.0461445	BCA assay	4.5	39	27.3	Negative	4.7	0	50	50	Eligible	Ineligible - serum progesterone outside of allowed windows	Ineligible - serum progesterone outside of allowed windows	il8	271.5551001821494	3576	CXCL8	NA	In	8.085101149109006	Published	CVL	ELISA	Serum progesterone
Sriprasert-2020	9	9_1	1	Follicular	Follicular	8	0.33	39.3	903470324.8330299	BCA assay	4.3	32	35.6	Negative	4	0	60	40	Eligible	Eligible	Eligible	il8	1153.731604811779	3576	CXCL8	NA	In	10.172091930272344	Published	CVL	ELISA	Serum progesterone
Sriprasert-2020	14	14_1	1	Follicular	Follicular	10	0.29	22.9	2076493245.2944748	BCA assay	5	36	28.8	Negative	4	0	75	25	Eligible	Eligible	Eligible	il8	6412.211141469338	3576	CXCL8	NA	In	12.646606216039691	Published	CVL	ELISA	Serum progesterone
Sriprasert-2020	20	20_1	1	Follicular	Follicular	7	0.22	30.9	431640868.10620844	BCA assay	4.5	36	30.7	Negative	4	10	45	45	Eligible	Eligible	Eligible	il8	4596.543604463013	3576	CXCL8	NA	In	12.16633371125505	Published	CVL	ELISA	Serum progesterone
Sriprasert-2020	27	27_1	1	Follicular	Follicular	7	0.2	23.1	371162530.3582272	BCA assay	4.45	28	23.2	Negative	4	0	95	5	Eligible	Eligible	Eligible	il8	247.56540774893756	3576	CXCL8	NA	In	7.951665931000652	Published	CVL	ELISA	Serum progesterone
Sriprasert-2020	29	29_1	1	Follicular	Follicular	8	0.2	23.5	293331625.6830602	BCA assay	4.9	34	42.3	Negative	4	0	20	80	Eligible	Eligible	Eligible	il8	41.359759221311485	3576	CXCL8	NA	In	5.370155881816056	Published	CVL	ELISA	Serum progesterone
Sriprasert-2020	32	32_1	1	Follicular	Follicular	9	0.24	61.2	469840998.7856709	BCA assay	4.6	32	24	Negative	4	0	80	20	Eligible	Eligible	Eligible	il8	1324.9516165755917	3576	CXCL8	NA	In	10.371723962224012	Published	CVL	ELISA	Serum progesterone
Sriprasert-2020	2	2_1	1	Follicular	Menopause	NA	0.26	20	439264571.9489982	BCA assay	9.3	49	26.8	Positive	5	0	100	0	Ineligible - post-menopausal	Ineligible - post-menopausal	Ineligible - post-menopausal	il8	300.4569672131148	3576	CXCL8	NA	In	8.231014566288762	Published	CVL	ELISA	Serum progesterone
Sriprasert-2020	6	6_1	1	Follicular	Menopause	NA	0.2	20	921795261.1637483	BCA assay	4.4	52	27.3	Positive	4.7	NA	0	NA	Ineligible - post-menopausal	Ineligible - post-menopausal	Ineligible - post-menopausal	il8	1861.1046322896077	3576	CXCL8	NA	In	10.861943451419679	Published	CVL	ELISA	Serum progesterone
Sriprasert-2020	8	8_1	1	Follicular	Menopause	NA	0.23	20	3637280851.5482697	BCA assay	5	52	21	Positive	5.3	0	95	5	Ineligible - post-menopausal	Ineligible - post-menopausal	Ineligible - post-menopausal	il8	11672.0342526184	3576	CXCL8	NA	In	13.510768401640492	Published	CVL	ELISA	Serum progesterone
Sriprasert-2020	10	10_1	1	Follicular	Menopause	NA	0.2	20	1227302481.7850637	BCA assay	4.5	57	30.8	Positive	7	50	50	0	Ineligible - post-menopausal	Ineligible - post-menopausal	Ineligible - post-menopausal	il8	14628.218280396175	3576	CXCL8	NA	In	13.836466439212268	Published	CVL	ELISA	Serum progesterone
Sriprasert-2020	13	13_1	1	Follicular	Menopause	NA	0.2	20	514315801.4571949	BCA assay	4.4	57	33.5	Positive	6.5	15	80	5	Ineligible - post-menopausal	Ineligible - post-menopausal	Ineligible - post-menopausal	il8	729.8141222677596	3576	CXCL8	NA	In	9.511385257836796	Published	CVL	ELISA	Serum progesterone
Sriprasert-2020	15	15_1	1	Follicular	Menopause	NA	0.2	20	221574699.65297693	BCA assay	4.5	62	30.1	Positive	6.5	NA	NA	NA	Ineligible - post-menopausal	Ineligible - post-menopausal	Ineligible - post-menopausal	il8	188.78164410433635	3576	CXCL8	NA	In	7.560574683038728	Published	CVL	ELISA	Serum progesterone
Sriprasert-2020	23	23_1	1	Follicular	Menopause	NA	0.2	20	394789769.27747434	BCA assay	4.6	54	33.8	Positive	6.5	80	20	0	Ineligible - post-menopausal	Ineligible - post-menopausal	Ineligible - post-menopausal	il8	499.409058136005	3576	CXCL8	NA	In	8.964078178460515	Published	CVL	ELISA	Serum progesterone
Sriprasert-2020	24	24_1	1	Follicular	Menopause	NA	0.2	20	714452413.4790529	BCA assay	4.6	61	22.3	Positive	6.5	80	10	10	Ineligible - post-menopausal	Ineligible - post-menopausal	Ineligible - post-menopausal	il8	2428.423753415301	3576	CXCL8	NA	In	11.245804474628216	Published	CVL	ELISA	Serum progesterone
Sriprasert-2020	26	26_1	1	Follicular	Menopause	NA	0.2	20	635231671.2204007	BCA assay	4.9	58	27.5	Positive	6.5	90	10	0	Ineligible - post-menopausal	Ineligible - post-menopausal	Ineligible - post-menopausal	il8	1504.8638291211294	3576	CXCL8	NA	In	10.555417232152292	Published	CVL	ELISA	Serum progesterone
Sriprasert-2020	33	33_1	1	Follicular	Menopause	NA	0.2	20	491451374.40192014	BCA assay	5.7	55	43.4	Positive	6.5	40	60	0	Ineligible - post-menopausal	Ineligible - post-menopausal	Ineligible - post-menopausal	il8	1120.5091336363778	3576	CXCL8	NA	In	10.129938693437392	Published	CVL	ELISA	Serum progesterone
Sriprasert-2020	7	7_2	2	Luteal	Periovulatory	15	3.93	64.3	417027170.6132363	BCA assay	4.6	39	27.3	Negative	4.4	10	45	45	Eligible	Eligible	Eligible	il8	83.8224612932605	3576	CXCL8	NA	In	6.389264979078965	Published	CVL	ELISA	Serum progesterone
Sriprasert-2020	9	9_2	2	Follicular	Periovulatory	15	0.55	340	1431608606.5573769	BCA assay	4.4	32	35.6	Negative	4	0	50	50	Eligible	Eligible	Eligible	il8	488.1785348360655	3576	CXCL8	NA	In	8.931265051124079	Published	CVL	ELISA	Serum progesterone
Sriprasert-2020	14	14_2	2	Follicular	Periovulatory	14	0.34	34.5	1277336634.790528	BCA assay	4	36	28.8	Negative	4	0	75	25	Eligible	Eligible	Eligible	il8	653.9963570127504	3576	CXCL8	NA	In	9.353138789207138	Published	CVL	ELISA	Serum progesterone
Sriprasert-2020	20	20_2	2	Follicular	Periovulatory	12	0.26	37.2	599402044.3014975	BCA assay	4.4	36	30.7	Negative	4	20	40	40	Eligible	Eligible	Eligible	il8	2407.198609914814	3576	CXCL8	NA	In	11.233139463332988	Published	CVL	ELISA	Serum progesterone
Sriprasert-2020	27	27_2	2	Follicular	Periovulatory	12	0.3	257	614384107.468124	BCA assay	4.2	28	23.2	Negative	4	1	100	0	Eligible	Eligible	Eligible	il8	44.235655737704924	3576	CXCL8	NA	In	5.4671378042978285	Published	CVL	ELISA	Serum progesterone
Sriprasert-2020	29	29_2	2	Follicular	Periovulatory	13	0.2	41.6	353094641.7729205	BCA assay	4.7	34	42.3	Negative	5	0	5	95	Eligible	Eligible	Eligible	il8	112.63719072556164	3576	CXCL8	NA	In	6.81553944717896	Published	CVL	ELISA	Serum progesterone
Sriprasert-2020	32	32_2	2	Follicular	Periovulatory	16	0.26	92.4	1082759373.1026108	BCA assay	4.25	32	24	Negative	4	0	80	20	Eligible	Eligible	Eligible	il8	1065.435223132969	3576	CXCL8	NA	In	10.057227166749685	Published	CVL	ELISA	Serum progesterone
Sriprasert-2020	2	2_2	2	Follicular	Menopause	NA	0.29	20	782554455.069824	BCA assay	6.4	49	26.8	Positive	4.5	0	99	1	Ineligible - post-menopausal	Ineligible - post-menopausal	Ineligible - post-menopausal	il8	637.7818808819065	3576	CXCL8	NA	In	9.316919301580745	Published	CVL	ELISA	Serum progesterone
Sriprasert-2020	6	6_2	2	Follicular	Menopause	NA	0.2	77	573143773.2448436	BCA assay	4.7	52	27.3	Positive	4.4	0	90	0	Ineligible - post-menopausal	Ineligible - post-menopausal	Ineligible - post-menopausal	il8	411.5172291897977	3576	CXCL8	NA	In	8.684809023693397	Published	CVL	ELISA	Serum progesterone
Sriprasert-2020	8	8_2	2	Follicular	Menopause	NA	0.2	76	1934729811.7789922	BCA assay	4	52	21	Positive	4.4	0	40	60	Ineligible - post-menopausal	Ineligible - post-menopausal	Ineligible - post-menopausal	il8	1634.8466909532483	3576	CXCL8	NA	In	10.674939636855335	Published	CVL	ELISA	Serum progesterone
Sriprasert-2020	10	10_2	2	Follicular	Menopause	NA	0.2	88.5	389230418.94353366	BCA assay	4.5	57	30.8	Positive	4.4	0	50	50	Ineligible - post-menopausal	Ineligible - post-menopausal	Ineligible - post-menopausal	il8	481.4780282331512	3576	CXCL8	NA	In	8.911326153404566	Published	CVL	ELISA	Serum progesterone
Sriprasert-2020	13	13_2	2	Follicular	Menopause	NA	0.2	44.5	289162112.93260485	BCA assay	4.65	57	33.5	Positive	4.4	10	60	30	Ineligible - post-menopausal	Ineligible - post-menopausal	Ineligible - post-menopausal	il8	440.10473588342455	3576	CXCL8	NA	In	8.781703086157876	Published	CVL	ELISA	Serum progesterone
Sriprasert-2020	15	15_2	2	Follicular	Menopause	NA	0.2	64.2	637330658.0499976	BCA assay	4.5	62	30.1	Positive	5	40	50	10	Ineligible - post-menopausal	Ineligible - post-menopausal	Ineligible - post-menopausal	il8	1091.747417239646	3576	CXCL8	NA	In	10.092423402782808	Published	CVL	ELISA	Serum progesterone
Sriprasert-2020	23	23_2	2	Follicular	Menopause	NA	0.2	78	480959699.45355195	BCA assay	4.9	54	33.8	Positive	4	0	48	52	Ineligible - post-menopausal	Ineligible - post-menopausal	Ineligible - post-menopausal	il8	70.70107581967214	3576	CXCL8	NA	In	6.143660262791871	Published	CVL	ELISA	Serum progesterone
Sriprasert-2020	24	24_2	2	Follicular	Menopause	NA	0.22	69	443434084.6994536	BCA assay	4.4	61	22.3	Positive	6.5	60	30	10	Ineligible - post-menopausal	Ineligible - post-menopausal	Ineligible - post-menopausal	il8	858.9318220628417	3576	CXCL8	NA	In	9.746399811388281	Published	CVL	ELISA	Serum progesterone
Sriprasert-2020	26	26_2	2	Follicular	Menopause	NA	0.22	52.5	606045081.9672132	BCA assay	4.9	58	27.5	Positive	5.3	10	70	20	Ineligible - post-menopausal	Ineligible - post-menopausal	Ineligible - post-menopausal	il8	2056.917008196722	3576	CXCL8	NA	In	11.006267870319565	Published	CVL	ELISA	Serum progesterone
Sriprasert-2020	33	33_2	2	Follicular	Menopause	NA	0.2	68.9	374747947.4834582	BCA assay	5	55	43.4	Positive	4.7	0	25	75	Ineligible - post-menopausal	Ineligible - post-menopausal	Ineligible - post-menopausal	il8	210.98309443318695	3576	CXCL8	NA	In	7.720983593662078	Published	CVL	ELISA	Serum progesterone
Sriprasert-2020	7	7_3	3	Luteal	Luteal	19	11.3	74.2	496247912.8718884	BCA assay	4.39	39	27.3	Negative	4.7	0	83	17	Eligible	Eligible	Eligible	il8	258.04891469338196	3576	CXCL8	NA	In	8.011500752697527	Published	CVL	ELISA	Serum progesterone
Sriprasert-2020	9	9_3	3	Luteal	Luteal	22	9.35	259	530993852.45901644	BCA assay	4.3	32	35.6	Negative	4	0	90	10	Eligible	Eligible	Eligible	il8	613.828893442623	3576	CXCL8	NA	In	9.261692746047208	Published	CVL	ELISA	Serum progesterone
Sriprasert-2020	14	14_3	3	Follicular	Excluded	21	0.41	179	1184217516.6970246	BCA assay	3.2	36	28.8	Negative	4	0	90	10	Ineligible - outside of their phase definition	Eligible	Eligible	il8	298.42281420765016	3576	CXCL8	NA	In	8.221214022573248	Published	CVL	ELISA	Serum progesterone
Sriprasert-2020	20	20_3	3	Follicular	Excluded	19	0.29	119	373289154.6469775	BCA assay	4.6	36	30.7	Negative	4	0	30	70	Ineligible - outside of their phase definition	Eligible	Eligible	il8	1004.1478260003694	3576	CXCL8	NA	In	9.971755956479383	Published	CVL	ELISA	Serum progesterone
Sriprasert-2020	27	27_3	3	Luteal	Luteal	19	12.6	117	638011346.387371	BCA assay	4.4	28	23.2	Negative	4	0	85	15	Eligible	Eligible	Eligible	il8	260.3086293260473	3576	CXCL8	NA	In	8.024079328176526	Published	CVL	ELISA	Serum progesterone
Sriprasert-2020	29	29_3	3	Luteal	Luteal	19	3.6	75.4	371162530.3582272	BCA assay	4	34	42.3	Negative	4.4	0	20	80	Eligible	Eligible	Eligible	il8	247.93657027929578	3576	CXCL8	NA	In	7.953827272290119	Published	CVL	ELISA	Serum progesterone
Sriprasert-2020	32	32_3	3	Follicular	Excluded	20	0.35	144	988250417.4256222	BCA assay	4.43	32	24	Negative	4	0	95	5	Ineligible - outside of their phase definition	Eligible	Eligible	il8	615.6800100561626	3576	CXCL8	NA	In	9.266036917559466	Published	CVL	ELISA	Serum progesterone
Sriprasert-2020	2	2_3	3	Other	Menopause	NA	2.9	25.5	364213342.4408015	BCA assay	7	49	26.8	Positive	4.7	0	80	20	Ineligible - post-menopausal	Ineligible - post-menopausal	Ineligible - post-menopausal	il8	162.8033640710383	3576	CXCL8	NA	In	7.346986700671641	Published	CVL	ELISA	Serum progesterone
Sriprasert-2020	6	6_3	3	Other	Menopause	NA	1.5	66.7	1086638851.686076	BCA assay	4.6	52	27.3	Positive	4.4	0	95	5	Ineligible - post-menopausal	Ineligible - post-menopausal	Ineligible - post-menopausal	il8	649.8100333082734	3576	CXCL8	NA	In	9.343874209361388	Published	CVL	ELISA	Serum progesterone
Sriprasert-2020	8	8_3	3	Luteal	Menopause	NA	10.3	34.2	1199505730.1153615	BCA assay	4.3	52	21	Positive	4	0	50	50	Ineligible - post-menopausal	Ineligible - post-menopausal	Ineligible - post-menopausal	il8	106.75600998026717	3576	CXCL8	NA	In	6.738173480460413	Published	CVL	ELISA	Serum progesterone
Sriprasert-2020	10	10_3	3	Luteal	Menopause	NA	4.77	83.5	1424659418.6399515	BCA assay	4	57	30.8	Positive	4	0	50	50	Ineligible - post-menopausal	Ineligible - post-menopausal	Ineligible - post-menopausal	il8	3812.38860428051	3576	CXCL8	NA	In	11.896479468152846	Published	CVL	ELISA	Serum progesterone
Sriprasert-2020	13	13_3	3	Luteal	Menopause	NA	4.09	27.4	321128377.35276276	BCA assay	4.8	57	33.5	Positive	4.7	10	60	30	Ineligible - post-menopausal	Ineligible - post-menopausal	Ineligible - post-menopausal	il8	319.52273546599895	3576	CXCL8	NA	In	8.319774778778218	Published	CVL	ELISA	Serum progesterone
Sriprasert-2020	15	15_3	3	Other	Menopause	NA	1.24	48.9	329525369.5525542	BCA assay	4.4	62	30.1	Positive	4.4	NA	NA	NA	Ineligible - post-menopausal	Ineligible - post-menopausal	Ineligible - post-menopausal	il8	454.7450099825248	3576	CXCL8	NA	In	8.828913996726882	Published	CVL	ELISA	Serum progesterone
Sriprasert-2020	23	23_3	3	Other	Menopause	NA	2.66	59.3	636621508.803886	BCA assay	4.8	54	33.8	Positive	4	0	80	20	Ineligible - post-menopausal	Ineligible - post-menopausal	Ineligible - post-menopausal	il8	141.3299749544627	3576	CXCL8	NA	In	7.142923671949768	Published	CVL	ELISA	Serum progesterone
Sriprasert-2020	24	24_3	3	Luteal	Menopause	NA	3.39	48.2	713062575.8955678	BCA assay	4.9	61	22.3	Positive	5	15	60	25	Ineligible - post-menopausal	Ineligible - post-menopausal	Ineligible - post-menopausal	il8	3076.151952413479	3576	CXCL8	NA	In	11.586911054404892	Published	CVL	ELISA	Serum progesterone
Sriprasert-2020	26	26_3	3	Luteal	Menopause	NA	5.73	47.9	507366613.5397693	BCA assay	4.8	58	27.5	Positive	4	0	60	40	Ineligible - post-menopausal	Ineligible - post-menopausal	Ineligible - post-menopausal	il8	2225.309966985428	3576	CXCL8	NA	In	11.119790590038432	Published	CVL	ELISA	Serum progesterone
Sriprasert-2020	33	33_3	3	Luteal	Menopause	NA	6.02	56	319313819.69718885	BCA assay	5	55	43.4	Positive	4.7	0	10	90	Ineligible - post-menopausal	Ineligible - post-menopausal	Ineligible - post-menopausal	il8	164.12730332435507	3576	CXCL8	NA	In	7.358671447481203	Published	CVL	ELISA	Serum progesterone
Sriprasert-2020	7	7_1	1	Other	Follicular	10	2.78	88.3	565739792.0461445	BCA assay	4.5	39	27.3	Negative	4.7	0	50	50	Eligible	Ineligible - serum progesterone outside of allowed windows	Ineligible - serum progesterone outside of allowed windows	il1b	12.446275425015177	3553	IL1B	NA	In	3.637642172137785	Published	CVL	ELISA	Serum progesterone
Sriprasert-2020	9	9_1	1	Follicular	Follicular	8	0.33	39.3	903470324.8330299	BCA assay	4.3	32	35.6	Negative	4	0	60	40	Eligible	Eligible	Eligible	il1b	31.621461369156048	3553	IL1B	NA	In	4.982832137514587	Published	CVL	ELISA	Serum progesterone
Sriprasert-2020	14	14_1	1	Follicular	Follicular	10	0.29	22.9	2076493245.2944748	BCA assay	5	36	28.8	Negative	4	0	75	25	Eligible	Eligible	Eligible	il1b	2.076493245294475	3553	IL1B	NA	In	1.0541491787716109	Published	CVL	ELISA	Serum progesterone
Sriprasert-2020	20	20_1	1	Follicular	Follicular	7	0.22	30.9	431640868.10620844	BCA assay	4.5	36	30.7	Negative	4	10	45	45	Eligible	Eligible	Eligible	il1b	288.3360998949472	3553	IL1B	NA	In	8.171607664411853	Published	CVL	ELISA	Serum progesterone
Sriprasert-2020	27	27_1	1	Follicular	Follicular	7	0.2	23.1	371162530.3582272	BCA assay	4.45	28	23.2	Negative	4	0	95	5	Eligible	Eligible	Eligible	il1b	12.248363501821498	3553	IL1B	NA	In	3.61451709917452	Published	CVL	ELISA	Serum progesterone
Sriprasert-2020	29	29_1	1	Follicular	Follicular	8	0.2	23.5	293331625.6830602	BCA assay	4.9	34	42.3	Negative	4	0	20	80	Eligible	Eligible	Eligible	il1b	6.453295765027325	3553	IL1B	NA	In	2.6900361480545603	Published	CVL	ELISA	Serum progesterone
Sriprasert-2020	32	32_1	1	Follicular	Follicular	9	0.24	61.2	469840998.7856709	BCA assay	4.6	32	24	Negative	4	0	80	20	Eligible	Eligible	Eligible	il1b	19.733321948998178	3553	IL1B	NA	In	4.302561937716616	Published	CVL	ELISA	Serum progesterone
Sriprasert-2020	2	2_1	1	Follicular	Menopause	NA	0.26	20	439264571.9489982	BCA assay	9.3	49	26.8	Positive	5	0	100	0	Ineligible - post-menopausal	Ineligible - post-menopausal	Ineligible - post-menopausal	il1b	8.346026867030966	3553	IL1B	NA	In	3.0610895648464496	Published	CVL	ELISA	Serum progesterone
Sriprasert-2020	6	6_1	1	Follicular	Menopause	NA	0.2	20	921795261.1637483	BCA assay	4.4	52	27.3	Positive	4.7	NA	0	NA	Ineligible - post-menopausal	Ineligible - post-menopausal	Ineligible - post-menopausal	il1b	109.69363607848604	3553	IL1B	NA	In	6.777336019396149	Published	CVL	ELISA	Serum progesterone
Sriprasert-2020	8	8_1	1	Follicular	Menopause	NA	0.23	20	3637280851.5482697	BCA assay	5	52	21	Positive	5.3	0	95	5	Ineligible - post-menopausal	Ineligible - post-menopausal	Ineligible - post-menopausal	il1b	309.16887238160297	3553	IL1B	NA	In	8.272251263496386	Published	CVL	ELISA	Serum progesterone
Sriprasert-2020	10	10_1	1	Follicular	Menopause	NA	0.2	20	1227302481.7850637	BCA assay	4.5	57	30.8	Positive	7	50	50	0	Ineligible - post-menopausal	Ineligible - post-menopausal	Ineligible - post-menopausal	il1b	73.63814890710383	3553	IL1B	NA	In	6.2023814560115325	Published	CVL	ELISA	Serum progesterone
Sriprasert-2020	13	13_1	1	Follicular	Menopause	NA	0.2	20	514315801.4571949	BCA assay	4.4	57	33.5	Positive	6.5	15	80	5	Ineligible - post-menopausal	Ineligible - post-menopausal	Ineligible - post-menopausal	il1b	9.257684426229508	3553	IL1B	NA	In	3.210651385218558	Published	CVL	ELISA	Serum progesterone
Sriprasert-2020	15	15_1	1	Follicular	Menopause	NA	0.2	20	221574699.65297693	BCA assay	4.5	62	30.1	Positive	6.5	NA	NA	NA	Ineligible - post-menopausal	Ineligible - post-menopausal	Ineligible - post-menopausal	il1b	2.215746996529769	3553	IL1B	NA	In	1.1477931577002518	Published	CVL	ELISA	Serum progesterone
Sriprasert-2020	23	23_1	1	Follicular	Menopause	NA	0.2	20	394789769.27747434	BCA assay	4.6	54	33.8	Positive	6.5	80	20	0	Ineligible - post-menopausal	Ineligible - post-menopausal	Ineligible - post-menopausal	il1b	32.372761080752895	3553	IL1B	NA	In	5.016708513496925	Published	CVL	ELISA	Serum progesterone
Sriprasert-2020	24	24_1	1	Follicular	Menopause	NA	0.2	20	714452413.4790529	BCA assay	4.6	61	22.3	Positive	6.5	80	10	10	Ineligible - post-menopausal	Ineligible - post-menopausal	Ineligible - post-menopausal	il1b	7.858976548269581	3553	IL1B	NA	In	2.974341446723841	Published	CVL	ELISA	Serum progesterone
Sriprasert-2020	26	26_1	1	Follicular	Menopause	NA	0.2	20	635231671.2204007	BCA assay	4.9	58	27.5	Positive	6.5	90	10	0	Ineligible - post-menopausal	Ineligible - post-menopausal	Ineligible - post-menopausal	il1b	4.446621698542805	3553	IL1B	NA	In	2.1527096709696645	Published	CVL	ELISA	Serum progesterone
Sriprasert-2020	33	33_1	1	Follicular	Menopause	NA	0.2	20	491451374.40192014	BCA assay	5.7	55	43.4	Positive	6.5	40	60	0	Ineligible - post-menopausal	Ineligible - post-menopausal	Ineligible - post-menopausal	il1b	3.931610995215361	3553	IL1B	NA	In	1.9751205843852881	Published	CVL	ELISA	Serum progesterone
Sriprasert-2020	7	7_2	2	Luteal	Periovulatory	15	3.93	64.3	417027170.6132363	BCA assay	4.6	39	27.3	Negative	4.4	10	45	45	Eligible	Eligible	Eligible	il1b	7.089461900425018	3553	IL1B	NA	In	2.8256761291503767	Published	CVL	ELISA	Serum progesterone
Sriprasert-2020	9	9_2	2	Follicular	Periovulatory	15	0.55	340	1431608606.5573769	BCA assay	4.4	32	35.6	Negative	4	0	50	50	Eligible	Eligible	Eligible	il1b	1.431608606557377	3553	IL1B	NA	In	0.5176371220999074	Published	CVL	ELISA	Serum progesterone
Sriprasert-2020	14	14_2	2	Follicular	Periovulatory	14	0.34	34.5	1277336634.790528	BCA assay	4	36	28.8	Negative	4	0	75	25	Eligible	Eligible	Eligible	il1b	3.8320099043715845	3553	IL1B	NA	In	1.9381012899282952	Published	CVL	ELISA	Serum progesterone
Sriprasert-2020	20	20_2	2	Follicular	Periovulatory	12	0.26	37.2	599402044.3014975	BCA assay	4.4	36	30.7	Negative	4	20	40	40	Eligible	Eligible	Eligible	il1b	41.958143101104824	3553	IL1B	NA	In	5.390878926327182	Published	CVL	ELISA	Serum progesterone
Sriprasert-2020	27	27_2	2	Follicular	Periovulatory	12	0.3	257	614384107.468124	BCA assay	4.2	28	23.2	Negative	4	1	100	0	Eligible	Eligible	Eligible	il1b	0.307192053734062	3553	IL1B	NA	Below	-1.7027871971444835	Published	CVL	ELISA	Serum progesterone
Sriprasert-2020	29	29_2	2	Follicular	Periovulatory	13	0.2	41.6	353094641.7729205	BCA assay	4.7	34	42.3	Negative	5	0	5	95	Eligible	Eligible	Eligible	il1b	9.533555327868854	3553	IL1B	NA	In	3.253014335577559	Published	CVL	ELISA	Serum progesterone
Sriprasert-2020	32	32_2	2	Follicular	Periovulatory	16	0.26	92.4	1082759373.1026108	BCA assay	4.25	32	24	Negative	4	0	80	20	Eligible	Eligible	Eligible	il1b	56.30348740133576	3553	IL1B	NA	In	5.815152379551536	Published	CVL	ELISA	Serum progesterone
Sriprasert-2020	2	2_2	2	Follicular	Menopause	NA	0.29	20	782554455.069824	BCA assay	6.4	49	26.8	Positive	4.5	0	99	1	Ineligible - post-menopausal	Ineligible - post-menopausal	Ineligible - post-menopausal	il1b	21.911524741955073	3553	IL1B	NA	In	4.453617974519909	Published	CVL	ELISA	Serum progesterone
Sriprasert-2020	6	6_2	2	Follicular	Menopause	NA	0.2	77	573143773.2448436	BCA assay	4.7	52	27.3	Positive	4.4	0	90	0	Ineligible - post-menopausal	Ineligible - post-menopausal	Ineligible - post-menopausal	il1b	2.8657188662242183	3553	IL1B	NA	In	1.5188970847577075	Published	CVL	ELISA	Serum progesterone
Sriprasert-2020	8	8_2	2	Follicular	Menopause	NA	0.2	76	1934729811.7789922	BCA assay	4	52	21	Positive	4.4	0	40	60	Ineligible - post-menopausal	Ineligible - post-menopausal	Ineligible - post-menopausal	il1b	17.41256830601093	3553	IL1B	NA	In	4.122057107128101	Published	CVL	ELISA	Serum progesterone
Sriprasert-2020	10	10_2	2	Follicular	Menopause	NA	0.2	88.5	389230418.94353366	BCA assay	4.5	57	30.8	Positive	4.4	0	50	50	Ineligible - post-menopausal	Ineligible - post-menopausal	Ineligible - post-menopausal	il1b	2.7246129326047357	3553	IL1B	NA	In	1.4460512904857998	Published	CVL	ELISA	Serum progesterone
Sriprasert-2020	13	13_2	2	Follicular	Menopause	NA	0.2	44.5	289162112.93260485	BCA assay	4.65	57	33.5	Positive	4.4	10	60	30	Ineligible - post-menopausal	Ineligible - post-menopausal	Ineligible - post-menopausal	il1b	5.204918032786887	3553	IL1B	NA	In	2.3798754440966423	Published	CVL	ELISA	Serum progesterone
Sriprasert-2020	15	15_2	2	Follicular	Menopause	NA	0.2	64.2	637330658.0499976	BCA assay	4.5	62	30.1	Positive	5	40	50	10	Ineligible - post-menopausal	Ineligible - post-menopausal	Ineligible - post-menopausal	il1b	126.19147029389953	3553	IL1B	NA	In	6.97947058677842	Published	CVL	ELISA	Serum progesterone
Sriprasert-2020	23	23_2	2	Follicular	Menopause	NA	0.2	78	480959699.45355195	BCA assay	4.9	54	33.8	Positive	4	0	48	52	Ineligible - post-menopausal	Ineligible - post-menopausal	Ineligible - post-menopausal	il1b	0.24047984972677597	3553	IL1B	NA	Below	-2.0560120820444943	Published	CVL	ELISA	Serum progesterone
Sriprasert-2020	24	24_2	2	Follicular	Menopause	NA	0.22	69	443434084.6994536	BCA assay	4.4	61	22.3	Positive	6.5	60	30	10	Ineligible - post-menopausal	Ineligible - post-menopausal	Ineligible - post-menopausal	il1b	32.814122267759565	3553	IL1B	NA	In	5.036244938413977	Published	CVL	ELISA	Serum progesterone
Sriprasert-2020	26	26_2	2	Follicular	Menopause	NA	0.22	52.5	606045081.9672132	BCA assay	4.9	58	27.5	Positive	5.3	10	70	20	Ineligible - post-menopausal	Ineligible - post-menopausal	Ineligible - post-menopausal	il1b	42.423155737704924	3553	IL1B	NA	In	5.406780037721869	Published	CVL	ELISA	Serum progesterone
Sriprasert-2020	33	33_2	2	Follicular	Menopause	NA	0.2	68.9	374747947.4834582	BCA assay	5	55	43.4	Positive	4.7	0	25	75	Ineligible - post-menopausal	Ineligible - post-menopausal	Ineligible - post-menopausal	il1b	0.1873739737417291	3553	IL1B	NA	Below	-2.416007518418151	Published	CVL	ELISA	Serum progesterone
Sriprasert-2020	7	7_3	3	Luteal	Luteal	19	11.3	74.2	496247912.8718884	BCA assay	4.39	39	27.3	Negative	4.7	0	83	17	Eligible	Eligible	Eligible	il1b	14.887437386156652	3553	IL1B	NA	In	3.896023535277591	Published	CVL	ELISA	Serum progesterone
Sriprasert-2020	9	9_3	3	Luteal	Luteal	22	9.35	259	530993852.45901644	BCA assay	4.3	32	35.6	Negative	4	0	90	10	Eligible	Eligible	Eligible	il1b	10.088883196721312	3553	IL1B	NA	In	3.334694576990114	Published	CVL	ELISA	Serum progesterone
Sriprasert-2020	14	14_3	3	Follicular	Excluded	21	0.41	179	1184217516.6970246	BCA assay	3.2	36	28.8	Negative	4	0	90	10	Ineligible - outside of their phase definition	Eligible	Eligible	il1b	0.5921087583485124	3553	IL1B	NA	Below	-0.7560659009266685	Published	CVL	ELISA	Serum progesterone
Sriprasert-2020	20	20_3	3	Follicular	Excluded	19	0.29	119	373289154.6469775	BCA assay	4.6	36	30.7	Negative	4	0	30	70	Ineligible - outside of their phase definition	Eligible	Eligible	il1b	28.743264907817267	3553	IL1B	NA	In	4.845152039730297	Published	CVL	ELISA	Serum progesterone
Sriprasert-2020	27	27_3	3	Luteal	Luteal	19	12.6	117	638011346.387371	BCA assay	4.4	28	23.2	Negative	4	0	85	15	Eligible	Eligible	Eligible	il1b	28.07249924104432	3553	IL1B	NA	In	4.8110856048423285	Published	CVL	ELISA	Serum progesterone
Sriprasert-2020	29	29_3	3	Luteal	Luteal	19	3.6	75.4	371162530.3582272	BCA assay	4	34	42.3	Negative	4.4	0	20	80	Eligible	Eligible	Eligible	il1b	23.754401942926542	3553	IL1B	NA	In	4.570122979816066	Published	CVL	ELISA	Serum progesterone
Sriprasert-2020	32	32_3	3	Follicular	Excluded	20	0.35	144	988250417.4256222	BCA assay	4.43	32	24	Negative	4	0	95	5	Ineligible - outside of their phase definition	Eligible	Eligible	il1b	11.859005009107467	3553	IL1B	NA	In	3.5679110652566215	Published	CVL	ELISA	Serum progesterone
Sriprasert-2020	2	2_3	3	Other	Menopause	NA	2.9	25.5	364213342.4408015	BCA assay	7	49	26.8	Positive	4.7	0	80	20	Ineligible - post-menopausal	Ineligible - post-menopausal	Ineligible - post-menopausal	il1b	5.098986794171221	3553	IL1B	NA	In	2.350210601545927	Published	CVL	ELISA	Serum progesterone
Sriprasert-2020	6	6_3	3	Other	Menopause	NA	1.5	66.7	1086638851.686076	BCA assay	4.6	52	27.3	Positive	4.4	0	95	5	Ineligible - post-menopausal	Ineligible - post-menopausal	Ineligible - post-menopausal	il1b	3.259916555058228	3553	IL1B	NA	In	1.7048350358844389	Published	CVL	ELISA	Serum progesterone
Sriprasert-2020	8	8_3	3	Luteal	Menopause	NA	10.3	34.2	1199505730.1153615	BCA assay	4.3	52	21	Positive	4	0	50	50	Ineligible - post-menopausal	Ineligible - post-menopausal	Ineligible - post-menopausal	il1b	17.992585951730423	3553	IL1B	NA	In	4.169330645102534	Published	CVL	ELISA	Serum progesterone
Sriprasert-2020	10	10_3	3	Luteal	Menopause	NA	4.77	83.5	1424659418.6399515	BCA assay	4	57	30.8	Positive	4	0	50	50	Ineligible - post-menopausal	Ineligible - post-menopausal	Ineligible - post-menopausal	il1b	5.698637674559806	3553	IL1B	NA	In	2.510617067511385	Published	CVL	ELISA	Serum progesterone
Sriprasert-2020	13	13_3	3	Luteal	Menopause	NA	4.09	27.4	321128377.35276276	BCA assay	4.8	57	33.5	Positive	4.7	10	60	30	Ineligible - post-menopausal	Ineligible - post-menopausal	Ineligible - post-menopausal	il1b	3.2112837735276276	3553	IL1B	NA	In	1.6831501582345694	Published	CVL	ELISA	Serum progesterone
Sriprasert-2020	15	15_3	3	Other	Menopause	NA	1.24	48.9	329525369.5525542	BCA assay	4.4	62	30.1	Positive	4.4	NA	NA	NA	Ineligible - post-menopausal	Ineligible - post-menopausal	Ineligible - post-menopausal	il1b	25.702978825099226	3553	IL1B	NA	In	4.683863663923599	Published	CVL	ELISA	Serum progesterone
Sriprasert-2020	23	23_3	3	Other	Menopause	NA	2.66	59.3	636621508.803886	BCA assay	4.8	54	33.8	Positive	4	0	80	20	Ineligible - post-menopausal	Ineligible - post-menopausal	Ineligible - post-menopausal	il1b	0.318310754401943	3553	IL1B	NA	Below	-1.6514921944003373	Published	CVL	ELISA	Serum progesterone
Sriprasert-2020	24	24_3	3	Luteal	Menopause	NA	3.39	48.2	713062575.8955678	BCA assay	4.9	61	22.3	Positive	5	15	60	25	Ineligible - post-menopausal	Ineligible - post-menopausal	Ineligible - post-menopausal	il1b	64.88869440649667	3553	IL1B	NA	In	6.019895233443134	Published	CVL	ELISA	Serum progesterone
Sriprasert-2020	26	26_3	3	Luteal	Menopause	NA	5.73	47.9	507366613.5397693	BCA assay	4.8	58	27.5	Positive	4	0	60	40	Ineligible - post-menopausal	Ineligible - post-menopausal	Ineligible - post-menopausal	il1b	43.1261621508804	3553	IL1B	NA	In	5.430491429502541	Published	CVL	ELISA	Serum progesterone
Sriprasert-2020	33	33_3	3	Luteal	Menopause	NA	6.02	56	319313819.69718885	BCA assay	5	55	43.4	Positive	4.7	0	10	90	Ineligible - post-menopausal	Ineligible - post-menopausal	Ineligible - post-menopausal	il1b	2.8738243772746994	3553	IL1B	NA	In	1.5229718997296375	Published	CVL	ELISA	Serum progesterone
