# Supplementary material for: Changes in concentrations of cervicovaginal immune mediators across the menstrual cycle: a systematic review and meta-analysis of individual patient data
Source: BMC Med. 2022 Oct 5;20:353. doi: 10.1186/s12916-022-02532-9 (PMC9533580; doi:10.1186/s12916-022-02532-9)
Supplement: Supplementary file 3 — Additional file 3. Code and data. IPD from co-authors who agreed to share it, results of all analyses presented in the paper, and R code files necessary to reproduce the analysis and figures. [file 12916_2022_2532_MOESM3_ESM.zip › MenstrualCycleMetaanalysis/data/data_complete/01_study/Thurman-2015.csv]

StudyName	Ptid	SampleId	Phase	TheirPhase	DaysSinceLmp	NonHormonalContraception	Bv	NugentScore	VaginalpH	EligibilityTheirPhase	EligibilityPrimary	EligibilitySecondary	Assay	Concentration	EntrezId	OfficialSymbol	Detectable	LowerLOD	UpperLOD	Log2Concentration	Published	SampleType	AssayMethod	OurPhasingMethod
Thurman-2015	1	Ptid-1_Visit-1	Other	Luteal	26	COPPER IUD	Positive	8	5.5	Ineligible - use of hormonal contraception or IUD	Ineligible - use of hormonal contraception or IUD	Ineligible - use of hormonal contraception or IUD	GRO alpha	554.11073864814	2919	CXCL1	In	NA	NA	9.114030516470255	Published	CVL	MSD	Days since LMP
Thurman-2015	3	Ptid-3_Visit-1	Luteal	Luteal	20	PARTNER VASECTOMY	Positive	7	5.3	Eligible	Eligible	Eligible	GRO alpha	6.802142857142856	2919	CXCL1	In	NA	NA	2.7659893055352156	Published	CVL	MSD	Days since LMP
Thurman-2015	4	Ptid-4_Visit-1	Luteal	Luteal	20	SAME SEX RELATIOSNHIP	Positive	8	5.3	Eligible	Eligible	Eligible	GRO alpha	6.802142857142856	2919	CXCL1	In	NA	NA	2.7659893055352156	Published	CVL	MSD	Days since LMP
Thurman-2015	5	Ptid-5_Visit-1	Other	Follicular	13	TUBAL OCCLUSION	Positive	10	4.7	Eligible	Ineligible - days since LMP outside of allowed windows	Ineligible - days since LMP outside of allowed windows	GRO alpha	575.462594778122	2919	CXCL1	In	NA	NA	9.16857834561804	Published	CVL	MSD	Days since LMP
Thurman-2015	6	Ptid-6_Visit-1	Other	Luteal	27	ABSTINENCE	Positive	10	5	Eligible	Ineligible - days since LMP outside of allowed windows	Ineligible - days since LMP outside of allowed windows	GRO alpha	432.470414293511	2919	CXCL1	In	NA	NA	8.756457629779586	Published	CVL	MSD	Days since LMP
Thurman-2015	7	Ptid-7_Visit-1	Other	Luteal	25	NOTHING	Positive	10	4.7	Eligible	Ineligible - days since LMP outside of allowed windows	Ineligible - days since LMP outside of allowed windows	GRO alpha	564.968862836236	2919	CXCL1	In	NA	NA	9.142027548152805	Published	CVL	MSD	Days since LMP
Thurman-2015	8	Ptid-8_Visit-1	Other	Luteal	16	CONDOMS	Positive	8	5.3	Eligible	Ineligible - days since LMP outside of allowed windows	Ineligible - days since LMP outside of allowed windows	GRO alpha	6.91917198868652	2919	CXCL1	In	NA	NA	2.790599402126544	Published	CVL	MSD	Days since LMP
Thurman-2015	9	Ptid-9_Visit-1	Other	Luteal	14	TUBAL OCCLUSION	Positive	9	5	Eligible	Ineligible - days since LMP outside of allowed windows	Ineligible - days since LMP outside of allowed windows	GRO alpha	78.37089322421065	2919	CXCL1	In	NA	NA	6.292246034967291	Published	CVL	MSD	Days since LMP
Thurman-2015	10	Ptid-10_Visit-1	Other	Luteal	16	TUBAL OCCLUSION	Intermediate	6	5	Eligible	Ineligible - days since LMP outside of allowed windows	Ineligible - days since LMP outside of allowed windows	GRO alpha	923.1555690250784	2919	CXCL1	In	NA	NA	9.850429979302191	Published	CVL	MSD	Days since LMP
Thurman-2015	11	Ptid-11_Visit-1	Follicular	Follicular	11	CONDOMS	Positive	10	5	Eligible	Eligible	Eligible	GRO alpha	127.9987339526825	2919	CXCL1	In	NA	NA	6.999985730240472	Published	CVL	MSD	Days since LMP
Thurman-2015	12	Ptid-12_Visit-1	Follicular	Follicular	7	TUBAL OCCLUSION	Positive	9	5	Eligible	Eligible	Eligible	GRO alpha	6.802142857142856	2919	CXCL1	In	NA	NA	2.7659893055352156	Published	CVL	MSD	Days since LMP
Thurman-2015	13	Ptid-13_Visit-1	Other	Luteal	18	ABSTINENCE	Positive	8	5.3	Eligible	Ineligible - days since LMP outside of allowed windows	Ineligible - days since LMP outside of allowed windows	GRO alpha	26.778239497418248	2919	CXCL1	In	NA	NA	4.742989210447547	Published	CVL	MSD	Days since LMP
Thurman-2015	14	Ptid-14_Visit-1	Luteal	Luteal	19	CONDOMS	Positive	10	5.5	Eligible	Eligible	Eligible	GRO alpha	28.156606806151103	2919	CXCL1	In	NA	NA	4.815401578049388	Published	CVL	MSD	Days since LMP
Thurman-2015	15	Ptid-15_Visit-1	Luteal	Luteal	20	CONDOMS	Positive	9	5.3	Eligible	Eligible	Eligible	GRO alpha	23.92461228040225	2919	CXCL1	In	NA	NA	4.580423639633214	Published	CVL	MSD	Days since LMP
Thurman-2015	16	Ptid-16_Visit-1	Other	Luteal	18	CONDOMS	Positive	7	5.3	Eligible	Ineligible - days since LMP outside of allowed windows	Ineligible - days since LMP outside of allowed windows	GRO alpha	1282.086226333505	2919	CXCL1	In	NA	NA	10.324277577913954	Published	CVL	MSD	Days since LMP
Thurman-2015	17	Ptid-17_Visit-1	Luteal	Luteal	21	TUBAL OCCLUSION	Positive	7	5	Eligible	Eligible	Eligible	GRO alpha	336.9304744824735	2919	CXCL1	In	NA	NA	8.396307112138821	Published	CVL	MSD	Days since LMP
Thurman-2015	18	Ptid-18_Visit-1	Other	Luteal	25	CONDOMS	Positive	7	5	Eligible	Ineligible - days since LMP outside of allowed windows	Ineligible - days since LMP outside of allowed windows	GRO alpha	19.5407836055416	2919	CXCL1	In	NA	NA	4.288416416910211	Published	CVL	MSD	Days since LMP
Thurman-2015	19	Ptid-19_Visit-1	Follicular	Follicular	8	TUBAL OCCLUSION	Positive	7	4.7	Eligible	Eligible	Eligible	GRO alpha	603.393310401513	2919	CXCL1	In	NA	NA	9.236954891721618	Published	CVL	MSD	Days since LMP
Thurman-2015	20	Ptid-20_Visit-1	Other	Luteal	35	TUBAL OCCLUSION	Intermediate	4	4	Eligible	Ineligible - days since LMP outside of allowed windows	Ineligible - days since LMP outside of allowed windows	GRO alpha	541.4409753992935	2919	CXCL1	In	NA	NA	9.080660262345033	Published	CVL	MSD	Days since LMP
Thurman-2015	21	Ptid-21_Visit-1	Other	Follicular	13	CONDOMS	Positive	9	5	Eligible	Ineligible - days since LMP outside of allowed windows	Ineligible - days since LMP outside of allowed windows	GRO alpha	191.393823042001	2919	CXCL1	In	NA	NA	7.580400459460347	Published	CVL	MSD	Days since LMP
Thurman-2015	22	Ptid-22_Visit-1	Luteal	Luteal	19	CONDOMS	Positive	10	5.3	Eligible	Eligible	Eligible	GRO alpha	504.8970045084	2919	CXCL1	In	NA	NA	8.979845307857552	Published	CVL	MSD	Days since LMP
Thurman-2015	23	Ptid-23_Visit-1	Other	Luteal	18	ABSTINENCE	Positive	10	5	Eligible	Ineligible - days since LMP outside of allowed windows	Ineligible - days since LMP outside of allowed windows	GRO alpha	1745.835908004745	2919	CXCL1	In	NA	NA	10.769702250368923	Published	CVL	MSD	Days since LMP
Thurman-2015	24	Ptid-24_Visit-1	Other	Follicular	4	CONDOMS	Positive	7	5.3	Eligible	Ineligible - days since LMP outside of allowed windows	Ineligible - days since LMP outside of allowed windows	GRO alpha	13481.9086724216	2919	CXCL1	In	NA	NA	13.718737136997138	Published	CVL	MSD	Days since LMP
Thurman-2015	25	Ptid-25_Visit-1	Other	Luteal	30	CONDOMS	Positive	8	5	Eligible	Ineligible - days since LMP outside of allowed windows	Ineligible - days since LMP outside of allowed windows	GRO alpha	35.64301750493955	2919	CXCL1	In	NA	NA	5.1555475741470875	Published	CVL	MSD	Days since LMP
Thurman-2015	26	Ptid-26_Visit-1	Luteal	Luteal	22	CONDOMS	Positive	8	5.3	Eligible	Eligible	Eligible	GRO alpha	6.802142857142856	2919	CXCL1	In	NA	NA	2.7659893055352156	Published	CVL	MSD	Days since LMP
Thurman-2015	27	Ptid-27_Visit-1	Other	Luteal	36	TUBAL OCCLUSION	Positive	10	5	Eligible	Ineligible - days since LMP outside of allowed windows	Ineligible - days since LMP outside of allowed windows	GRO alpha	6.802142857142856	2919	CXCL1	In	NA	NA	2.7659893055352156	Published	CVL	MSD	Days since LMP
Thurman-2015	28	Ptid-28_Visit-1	Other	Luteal	27	CONDOMS	Intermediate	6	5.8	Eligible	Ineligible - days since LMP outside of allowed windows	Ineligible - days since LMP outside of allowed windows	GRO alpha	633.668895686612	2919	CXCL1	In	NA	NA	9.307585390820135	Published	CVL	MSD	Days since LMP
Thurman-2015	29	Ptid-29_Visit-1	Follicular	Follicular	11	CONDOMS	Positive	10	5	Eligible	Eligible	Eligible	GRO alpha	6.802142857142856	2919	CXCL1	In	NA	NA	2.7659893055352156	Published	CVL	MSD	Days since LMP
Thurman-2015	30	Ptid-30_Visit-1	Follicular	Follicular	9	TUBAL OCCLUSION	Positive	10	5	Eligible	Eligible	Eligible	GRO alpha	477.0737335055255	2919	CXCL1	In	NA	NA	8.898068447078938	Published	CVL	MSD	Days since LMP
Thurman-2015	31	Ptid-31_Visit-1	Luteal	Luteal	24	COPPER IUD	Positive	7	5	Ineligible - use of hormonal contraception or IUD	Ineligible - use of hormonal contraception or IUD	Ineligible - use of hormonal contraception or IUD	GRO alpha	6.802142857142856	2919	CXCL1	In	NA	NA	2.7659893055352156	Published	CVL	MSD	Days since LMP
Thurman-2015	33	Ptid-33_Visit-1	Other	Luteal	14	CONDOMS	Positive	10	5.8	Eligible	Ineligible - days since LMP outside of allowed windows	Ineligible - days since LMP outside of allowed windows	GRO alpha	6.802142857142856	2919	CXCL1	In	NA	NA	2.7659893055352156	Published	CVL	MSD	Days since LMP
Thurman-2015	34	Ptid-34_Visit-1	Other	Luteal	16	TUBAL OCCLUSION	Positive	7	4.7	Eligible	Ineligible - days since LMP outside of allowed windows	Ineligible - days since LMP outside of allowed windows	GRO alpha	6.802142857142856	2919	CXCL1	In	NA	NA	2.7659893055352156	Published	CVL	MSD	Days since LMP
Thurman-2015	35	Ptid-35_Visit-1	Luteal	Luteal	22	CONDOMS	Positive	8	5	Eligible	Eligible	Eligible	GRO alpha	220.759163015615	2919	CXCL1	In	NA	NA	7.786329510605816	Published	CVL	MSD	Days since LMP
Thurman-2015	1	Ptid-1_Visit-1	Other	Luteal	26	COPPER IUD	Positive	8	5.5	Ineligible - use of hormonal contraception or IUD	Ineligible - use of hormonal contraception or IUD	Ineligible - use of hormonal contraception or IUD	MIP3alpha	72.98581076320245	6364	CCL20	In	NA	NA	6.189544110506038	Published	CVL	MSD	Days since LMP
Thurman-2015	3	Ptid-3_Visit-1	Luteal	Luteal	20	PARTNER VASECTOMY	Positive	7	5.3	Eligible	Eligible	Eligible	MIP3alpha	8.546844380461586	6364	CCL20	In	NA	NA	3.095391854267762	Published	CVL	MSD	Days since LMP
Thurman-2015	4	Ptid-4_Visit-1	Luteal	Luteal	20	SAME SEX RELATIOSNHIP	Positive	8	5.3	Eligible	Eligible	Eligible	MIP3alpha	3.30347623555157	6364	CCL20	In	NA	NA	1.7239849663361297	Published	CVL	MSD	Days since LMP
Thurman-2015	5	Ptid-5_Visit-1	Other	Follicular	13	TUBAL OCCLUSION	Positive	10	4.7	Eligible	Ineligible - days since LMP outside of allowed windows	Ineligible - days since LMP outside of allowed windows	MIP3alpha	8.23410475713457	6364	CCL20	In	NA	NA	3.0416118032422714	Published	CVL	MSD	Days since LMP
Thurman-2015	6	Ptid-6_Visit-1	Other	Luteal	27	ABSTINENCE	Positive	10	5	Eligible	Ineligible - days since LMP outside of allowed windows	Ineligible - days since LMP outside of allowed windows	MIP3alpha	32.1163642238251	6364	CCL20	In	NA	NA	5.0052366747554276	Published	CVL	MSD	Days since LMP
Thurman-2015	7	Ptid-7_Visit-1	Other	Luteal	25	NOTHING	Positive	10	4.7	Eligible	Ineligible - days since LMP outside of allowed windows	Ineligible - days since LMP outside of allowed windows	MIP3alpha	36.4068249927588	6364	CCL20	In	NA	NA	5.186137024987849	Published	CVL	MSD	Days since LMP
Thurman-2015	8	Ptid-8_Visit-1	Other	Luteal	16	CONDOMS	Positive	8	5.3	Eligible	Ineligible - days since LMP outside of allowed windows	Ineligible - days since LMP outside of allowed windows	MIP3alpha	1.039229215227202	6364	CCL20	In	NA	NA	0.0555138940883347	Published	CVL	MSD	Days since LMP
Thurman-2015	9	Ptid-9_Visit-1	Other	Luteal	14	TUBAL OCCLUSION	Positive	9	5	Eligible	Ineligible - days since LMP outside of allowed windows	Ineligible - days since LMP outside of allowed windows	MIP3alpha	4.153291501143845	6364	CCL20	In	NA	NA	2.0542551316943523	Published	CVL	MSD	Days since LMP
Thurman-2015	10	Ptid-10_Visit-1	Other	Luteal	16	TUBAL OCCLUSION	Intermediate	6	5	Eligible	Ineligible - days since LMP outside of allowed windows	Ineligible - days since LMP outside of allowed windows	MIP3alpha	23.78089195136515	6364	CCL20	In	NA	NA	4.571730922236642	Published	CVL	MSD	Days since LMP
Thurman-2015	11	Ptid-11_Visit-1	Follicular	Follicular	11	CONDOMS	Positive	10	5	Eligible	Eligible	Eligible	MIP3alpha	11.37282670769195	6364	CCL20	In	NA	NA	3.507518974475983	Published	CVL	MSD	Days since LMP
Thurman-2015	12	Ptid-12_Visit-1	Follicular	Follicular	7	TUBAL OCCLUSION	Positive	9	5	Eligible	Eligible	Eligible	MIP3alpha	2.86542485248808	6364	CCL20	In	NA	NA	1.518749061193731	Published	CVL	MSD	Days since LMP
Thurman-2015	13	Ptid-13_Visit-1	Other	Luteal	18	ABSTINENCE	Positive	8	5.3	Eligible	Ineligible - days since LMP outside of allowed windows	Ineligible - days since LMP outside of allowed windows	MIP3alpha	7.04310285109464	6364	CCL20	In	NA	NA	2.8162111506927148	Published	CVL	MSD	Days since LMP
Thurman-2015	14	Ptid-14_Visit-1	Luteal	Luteal	19	CONDOMS	Positive	10	5.5	Eligible	Eligible	Eligible	MIP3alpha	3.41553389847403	6364	CCL20	In	NA	NA	1.7721111107193892	Published	CVL	MSD	Days since LMP
Thurman-2015	15	Ptid-15_Visit-1	Luteal	Luteal	20	CONDOMS	Positive	9	5.3	Eligible	Eligible	Eligible	MIP3alpha	4.20341152439875	6364	CCL20	In	NA	NA	2.0715607068219777	Published	CVL	MSD	Days since LMP
Thurman-2015	16	Ptid-16_Visit-1	Other	Luteal	18	CONDOMS	Positive	7	5.3	Eligible	Ineligible - days since LMP outside of allowed windows	Ineligible - days since LMP outside of allowed windows	MIP3alpha	459.8795299902255	6364	CCL20	In	NA	NA	8.845112172143935	Published	CVL	MSD	Days since LMP
Thurman-2015	17	Ptid-17_Visit-1	Luteal	Luteal	21	TUBAL OCCLUSION	Positive	7	5	Eligible	Eligible	Eligible	MIP3alpha	2.72740600531669	6364	CCL20	In	NA	NA	1.4475294777587282	Published	CVL	MSD	Days since LMP
Thurman-2015	18	Ptid-18_Visit-1	Other	Luteal	25	CONDOMS	Positive	7	5	Eligible	Ineligible - days since LMP outside of allowed windows	Ineligible - days since LMP outside of allowed windows	MIP3alpha	5.652689117417365	6364	CCL20	In	NA	NA	2.498937354857575	Published	CVL	MSD	Days since LMP
Thurman-2015	19	Ptid-19_Visit-1	Follicular	Follicular	8	TUBAL OCCLUSION	Positive	7	4.7	Eligible	Eligible	Eligible	MIP3alpha	72.01094071827936	6364	CCL20	In	NA	NA	6.170144208676944	Published	CVL	MSD	Days since LMP
Thurman-2015	20	Ptid-20_Visit-1	Other	Luteal	35	TUBAL OCCLUSION	Intermediate	4	4	Eligible	Ineligible - days since LMP outside of allowed windows	Ineligible - days since LMP outside of allowed windows	MIP3alpha	98.56831810171515	6364	CCL20	In	NA	NA	6.623052103940917	Published	CVL	MSD	Days since LMP
Thurman-2015	21	Ptid-21_Visit-1	Other	Follicular	13	CONDOMS	Positive	9	5	Eligible	Ineligible - days since LMP outside of allowed windows	Ineligible - days since LMP outside of allowed windows	MIP3alpha	2.66056704133851	6364	CCL20	In	NA	NA	1.411733757209278	Published	CVL	MSD	Days since LMP
Thurman-2015	22	Ptid-22_Visit-1	Luteal	Luteal	19	CONDOMS	Positive	10	5.3	Eligible	Eligible	Eligible	MIP3alpha	14.2855950108807	6364	CCL20	In	NA	NA	3.8364892222620712	Published	CVL	MSD	Days since LMP
Thurman-2015	23	Ptid-23_Visit-1	Other	Luteal	18	ABSTINENCE	Positive	10	5	Eligible	Ineligible - days since LMP outside of allowed windows	Ineligible - days since LMP outside of allowed windows	MIP3alpha	33.5001084428795	6364	CCL20	In	NA	NA	5.066093860599601	Published	CVL	MSD	Days since LMP
Thurman-2015	24	Ptid-24_Visit-1	Other	Follicular	4	CONDOMS	Positive	7	5.3	Eligible	Ineligible - days since LMP outside of allowed windows	Ineligible - days since LMP outside of allowed windows	MIP3alpha	133.5975375720745	6364	CCL20	In	NA	NA	7.061749606529085	Published	CVL	MSD	Days since LMP
Thurman-2015	25	Ptid-25_Visit-1	Other	Luteal	30	CONDOMS	Positive	8	5	Eligible	Ineligible - days since LMP outside of allowed windows	Ineligible - days since LMP outside of allowed windows	MIP3alpha	32.22979333522635	6364	CCL20	In	NA	NA	5.010323032425373	Published	CVL	MSD	Days since LMP
Thurman-2015	26	Ptid-26_Visit-1	Luteal	Luteal	22	CONDOMS	Positive	8	5.3	Eligible	Eligible	Eligible	MIP3alpha	0.7402352019842005	6364	CCL20	In	NA	NA	-0.43394435006190757	Published	CVL	MSD	Days since LMP
Thurman-2015	27	Ptid-27_Visit-1	Other	Luteal	36	TUBAL OCCLUSION	Positive	10	5	Eligible	Ineligible - days since LMP outside of allowed windows	Ineligible - days since LMP outside of allowed windows	MIP3alpha	3.85318116284791	6364	CCL20	In	NA	NA	1.9460500179720295	Published	CVL	MSD	Days since LMP
Thurman-2015	28	Ptid-28_Visit-1	Other	Luteal	27	CONDOMS	Intermediate	6	5.8	Eligible	Ineligible - days since LMP outside of allowed windows	Ineligible - days since LMP outside of allowed windows	MIP3alpha	1.211871373585395	6364	CCL20	In	NA	NA	0.2772365812051407	Published	CVL	MSD	Days since LMP
Thurman-2015	29	Ptid-29_Visit-1	Follicular	Follicular	11	CONDOMS	Positive	10	5	Eligible	Eligible	Eligible	MIP3alpha	1.53475309192019	6364	CCL20	In	NA	NA	0.6180065763028216	Published	CVL	MSD	Days since LMP
Thurman-2015	30	Ptid-30_Visit-1	Follicular	Follicular	9	TUBAL OCCLUSION	Positive	10	5	Eligible	Eligible	Eligible	MIP3alpha	4.087643148933725	6364	CCL20	In	NA	NA	2.031269254559488	Published	CVL	MSD	Days since LMP
Thurman-2015	31	Ptid-31_Visit-1	Luteal	Luteal	24	COPPER IUD	Positive	7	5	Ineligible - use of hormonal contraception or IUD	Ineligible - use of hormonal contraception or IUD	Ineligible - use of hormonal contraception or IUD	MIP3alpha	6.7174531838765805	6364	CCL20	In	NA	NA	2.7479143616609276	Published	CVL	MSD	Days since LMP
Thurman-2015	33	Ptid-33_Visit-1	Other	Luteal	14	CONDOMS	Positive	10	5.8	Eligible	Ineligible - days since LMP outside of allowed windows	Ineligible - days since LMP outside of allowed windows	MIP3alpha	1.2988844363749665	6364	CCL20	In	NA	NA	0.3772730778332774	Published	CVL	MSD	Days since LMP
Thurman-2015	34	Ptid-34_Visit-1	Other	Luteal	16	TUBAL OCCLUSION	Positive	7	4.7	Eligible	Ineligible - days since LMP outside of allowed windows	Ineligible - days since LMP outside of allowed windows	MIP3alpha	1.0278098893886813	6364	CCL20	In	NA	NA	0.03957343865614244	Published	CVL	MSD	Days since LMP
Thurman-2015	35	Ptid-35_Visit-1	Luteal	Luteal	22	CONDOMS	Positive	8	5	Eligible	Eligible	Eligible	MIP3alpha	1.296826527400965	6364	CCL20	In	NA	NA	0.3749855075029387	Published	CVL	MSD	Days since LMP
Thurman-2015	1	Ptid-1_Visit-1	Other	Luteal	26	COPPER IUD	Positive	8	5.5	Ineligible - use of hormonal contraception or IUD	Ineligible - use of hormonal contraception or IUD	Ineligible - use of hormonal contraception or IUD	RANTES	43.83317834092195	6351	CCL4	In	NA	NA	5.453951387266691	Published	CVL	MSD	Days since LMP
Thurman-2015	3	Ptid-3_Visit-1	Luteal	Luteal	20	PARTNER VASECTOMY	Positive	7	5.3	Eligible	Eligible	Eligible	RANTES	2.8056427670862147	6351	CCL4	In	NA	NA	1.4883313272178127	Published	CVL	MSD	Days since LMP
Thurman-2015	4	Ptid-4_Visit-1	Luteal	Luteal	20	SAME SEX RELATIOSNHIP	Positive	8	5.3	Eligible	Eligible	Eligible	RANTES	0.2793234851129613	6351	CCL4	In	NA	NA	-1.8399912164660788	Published	CVL	MSD	Days since LMP
Thurman-2015	5	Ptid-5_Visit-1	Other	Follicular	13	TUBAL OCCLUSION	Positive	10	4.7	Eligible	Ineligible - days since LMP outside of allowed windows	Ineligible - days since LMP outside of allowed windows	RANTES	0.45967030884942384	6351	CCL4	In	NA	NA	-1.121328612676693	Published	CVL	MSD	Days since LMP
Thurman-2015	6	Ptid-6_Visit-1	Other	Luteal	27	ABSTINENCE	Positive	10	5	Eligible	Ineligible - days since LMP outside of allowed windows	Ineligible - days since LMP outside of allowed windows	RANTES	2.72552257274232	6351	CCL4	In	NA	NA	1.4465328687241334	Published	CVL	MSD	Days since LMP
Thurman-2015	7	Ptid-7_Visit-1	Other	Luteal	25	NOTHING	Positive	10	4.7	Eligible	Ineligible - days since LMP outside of allowed windows	Ineligible - days since LMP outside of allowed windows	RANTES	0.4573238236820898	6351	CCL4	In	NA	NA	-1.1287120184873947	Published	CVL	MSD	Days since LMP
Thurman-2015	8	Ptid-8_Visit-1	Other	Luteal	16	CONDOMS	Positive	8	5.3	Eligible	Ineligible - days since LMP outside of allowed windows	Ineligible - days since LMP outside of allowed windows	RANTES	0.3355714285714286	6351	CCL4	In	NA	NA	-1.5753082087074943	Published	CVL	MSD	Days since LMP
Thurman-2015	9	Ptid-9_Visit-1	Other	Luteal	14	TUBAL OCCLUSION	Positive	9	5	Eligible	Ineligible - days since LMP outside of allowed windows	Ineligible - days since LMP outside of allowed windows	RANTES	0.2529950946518065	6351	CCL4	In	NA	NA	-1.9828186822607405	Published	CVL	MSD	Days since LMP
Thurman-2015	10	Ptid-10_Visit-1	Other	Luteal	16	TUBAL OCCLUSION	Intermediate	6	5	Eligible	Ineligible - days since LMP outside of allowed windows	Ineligible - days since LMP outside of allowed windows	RANTES	1.8636354217225097	6351	CCL4	In	NA	NA	0.8981196568177288	Published	CVL	MSD	Days since LMP
Thurman-2015	11	Ptid-11_Visit-1	Follicular	Follicular	11	CONDOMS	Positive	10	5	Eligible	Eligible	Eligible	RANTES	13.5840461790623	6351	CCL4	In	NA	NA	3.7638413633514145	Published	CVL	MSD	Days since LMP
Thurman-2015	12	Ptid-12_Visit-1	Follicular	Follicular	7	TUBAL OCCLUSION	Positive	9	5	Eligible	Eligible	Eligible	RANTES	5.14157984704774	6351	CCL4	In	NA	NA	2.36221172270631	Published	CVL	MSD	Days since LMP
Thurman-2015	13	Ptid-13_Visit-1	Other	Luteal	18	ABSTINENCE	Positive	8	5.3	Eligible	Ineligible - days since LMP outside of allowed windows	Ineligible - days since LMP outside of allowed windows	RANTES	0.3355714285714286	6351	CCL4	In	NA	NA	-1.5753082087074943	Published	CVL	MSD	Days since LMP
Thurman-2015	14	Ptid-14_Visit-1	Luteal	Luteal	19	CONDOMS	Positive	10	5.5	Eligible	Eligible	Eligible	RANTES	0.3355714285714286	6351	CCL4	In	NA	NA	-1.5753082087074943	Published	CVL	MSD	Days since LMP
Thurman-2015	15	Ptid-15_Visit-1	Luteal	Luteal	20	CONDOMS	Positive	9	5.3	Eligible	Eligible	Eligible	RANTES	0.3355714285714286	6351	CCL4	In	NA	NA	-1.5753082087074943	Published	CVL	MSD	Days since LMP
Thurman-2015	16	Ptid-16_Visit-1	Other	Luteal	18	CONDOMS	Positive	7	5.3	Eligible	Ineligible - days since LMP outside of allowed windows	Ineligible - days since LMP outside of allowed windows	RANTES	0.3355714285714286	6351	CCL4	In	NA	NA	-1.5753082087074943	Published	CVL	MSD	Days since LMP
Thurman-2015	17	Ptid-17_Visit-1	Luteal	Luteal	21	TUBAL OCCLUSION	Positive	7	5	Eligible	Eligible	Eligible	RANTES	0.35605057127641926	6351	CCL4	In	NA	NA	-1.489845927436889	Published	CVL	MSD	Days since LMP
Thurman-2015	18	Ptid-18_Visit-1	Other	Luteal	25	CONDOMS	Positive	7	5	Eligible	Ineligible - days since LMP outside of allowed windows	Ineligible - days since LMP outside of allowed windows	RANTES	1.087980033358869	6351	CCL4	In	NA	NA	0.12165208044995865	Published	CVL	MSD	Days since LMP
Thurman-2015	19	Ptid-19_Visit-1	Follicular	Follicular	8	TUBAL OCCLUSION	Positive	7	4.7	Eligible	Eligible	Eligible	RANTES	33.22470827899385	6351	CCL4	In	NA	NA	5.054184627231655	Published	CVL	MSD	Days since LMP
Thurman-2015	20	Ptid-20_Visit-1	Other	Luteal	35	TUBAL OCCLUSION	Intermediate	4	4	Eligible	Ineligible - days since LMP outside of allowed windows	Ineligible - days since LMP outside of allowed windows	RANTES	13.250261683672651	6351	CCL4	In	NA	NA	3.727948947092166	Published	CVL	MSD	Days since LMP
Thurman-2015	21	Ptid-21_Visit-1	Other	Follicular	13	CONDOMS	Positive	9	5	Eligible	Ineligible - days since LMP outside of allowed windows	Ineligible - days since LMP outside of allowed windows	RANTES	0.3571559257349225	6351	CCL4	In	NA	NA	-1.4853740369557877	Published	CVL	MSD	Days since LMP
Thurman-2015	22	Ptid-22_Visit-1	Luteal	Luteal	19	CONDOMS	Positive	10	5.3	Eligible	Eligible	Eligible	RANTES	74.03139911571785	6351	CCL4	In	NA	NA	6.210065389152127	Published	CVL	MSD	Days since LMP
Thurman-2015	23	Ptid-23_Visit-1	Other	Luteal	18	ABSTINENCE	Positive	10	5	Eligible	Ineligible - days since LMP outside of allowed windows	Ineligible - days since LMP outside of allowed windows	RANTES	2.394847795468245	6351	CCL4	In	NA	NA	1.2599339684036817	Published	CVL	MSD	Days since LMP
Thurman-2015	24	Ptid-24_Visit-1	Other	Follicular	4	CONDOMS	Positive	7	5.3	Eligible	Ineligible - days since LMP outside of allowed windows	Ineligible - days since LMP outside of allowed windows	RANTES	751.828122711577	6351	CCL4	In	NA	NA	9.5542590712872	Published	CVL	MSD	Days since LMP
Thurman-2015	25	Ptid-25_Visit-1	Other	Luteal	30	CONDOMS	Positive	8	5	Eligible	Ineligible - days since LMP outside of allowed windows	Ineligible - days since LMP outside of allowed windows	RANTES	17.0219567081824	6351	CCL4	In	NA	NA	4.089324982142382	Published	CVL	MSD	Days since LMP
Thurman-2015	26	Ptid-26_Visit-1	Luteal	Luteal	22	CONDOMS	Positive	8	5.3	Eligible	Eligible	Eligible	RANTES	0.0877510453424965	6351	CCL4	In	NA	NA	-3.5104398780161823	Published	CVL	MSD	Days since LMP
Thurman-2015	27	Ptid-27_Visit-1	Other	Luteal	36	TUBAL OCCLUSION	Positive	10	5	Eligible	Ineligible - days since LMP outside of allowed windows	Ineligible - days since LMP outside of allowed windows	RANTES	1.72702773141911	6351	CCL4	In	NA	NA	0.7882912488538754	Published	CVL	MSD	Days since LMP
Thurman-2015	28	Ptid-28_Visit-1	Other	Luteal	27	CONDOMS	Intermediate	6	5.8	Eligible	Ineligible - days since LMP outside of allowed windows	Ineligible - days since LMP outside of allowed windows	RANTES	0.7089638981748445	6351	CCL4	In	NA	NA	-0.49621593039888107	Published	CVL	MSD	Days since LMP
Thurman-2015	29	Ptid-29_Visit-1	Follicular	Follicular	11	CONDOMS	Positive	10	5	Eligible	Eligible	Eligible	RANTES	0.3355714285714286	6351	CCL4	In	NA	NA	-1.5753082087074943	Published	CVL	MSD	Days since LMP
Thurman-2015	30	Ptid-30_Visit-1	Follicular	Follicular	9	TUBAL OCCLUSION	Positive	10	5	Eligible	Eligible	Eligible	RANTES	0.659447422050322	6351	CCL4	In	NA	NA	-0.6006704573530892	Published	CVL	MSD	Days since LMP
Thurman-2015	31	Ptid-31_Visit-1	Luteal	Luteal	24	COPPER IUD	Positive	7	5	Ineligible - use of hormonal contraception or IUD	Ineligible - use of hormonal contraception or IUD	Ineligible - use of hormonal contraception or IUD	RANTES	0.3355714285714286	6351	CCL4	In	NA	NA	-1.5753082087074943	Published	CVL	MSD	Days since LMP
Thurman-2015	33	Ptid-33_Visit-1	Other	Luteal	14	CONDOMS	Positive	10	5.8	Eligible	Ineligible - days since LMP outside of allowed windows	Ineligible - days since LMP outside of allowed windows	RANTES	0.3355714285714286	6351	CCL4	In	NA	NA	-1.5753082087074943	Published	CVL	MSD	Days since LMP
Thurman-2015	34	Ptid-34_Visit-1	Other	Luteal	16	TUBAL OCCLUSION	Positive	7	4.7	Eligible	Ineligible - days since LMP outside of allowed windows	Ineligible - days since LMP outside of allowed windows	RANTES	0.35342868281779627	6351	CCL4	In	NA	NA	-1.5005089670526994	Published	CVL	MSD	Days since LMP
Thurman-2015	35	Ptid-35_Visit-1	Luteal	Luteal	22	CONDOMS	Positive	8	5	Eligible	Eligible	Eligible	RANTES	2.45734014137051	6351	CCL4	In	NA	NA	1.2970975672257121	Published	CVL	MSD	Days since LMP
Thurman-2015	1	Ptid-1_Visit-1	Other	Luteal	26	COPPER IUD	Positive	8	5.5	Ineligible - use of hormonal contraception or IUD	Ineligible - use of hormonal contraception or IUD	Ineligible - use of hormonal contraception or IUD	IL-1RA	14272.8968098549	3557	IL1RN	In	NA	NA	13.800990551719773	Unpublished	CVL	MSD	Days since LMP
Thurman-2015	3	Ptid-3_Visit-1	Luteal	Luteal	20	PARTNER VASECTOMY	Positive	7	5.3	Eligible	Eligible	Eligible	IL-1RA	49379.3038688588	3557	IL1RN	In	NA	NA	15.591618877593037	Unpublished	CVL	MSD	Days since LMP
Thurman-2015	4	Ptid-4_Visit-1	Luteal	Luteal	20	SAME SEX RELATIOSNHIP	Positive	8	5.3	Eligible	Eligible	Eligible	IL-1RA	464459.738861455	3557	IL1RN	In	NA	NA	18.82519401816564	Unpublished	CVL	MSD	Days since LMP
Thurman-2015	5	Ptid-5_Visit-1	Other	Follicular	13	TUBAL OCCLUSION	Positive	10	4.7	Eligible	Ineligible - days since LMP outside of allowed windows	Ineligible - days since LMP outside of allowed windows	IL-1RA	17246.654239365198	3557	IL1RN	In	NA	NA	14.074028893298609	Unpublished	CVL	MSD	Days since LMP
Thurman-2015	6	Ptid-6_Visit-1	Other	Luteal	27	ABSTINENCE	Positive	10	5	Eligible	Ineligible - days since LMP outside of allowed windows	Ineligible - days since LMP outside of allowed windows	IL-1RA	35789.081029358655	3557	IL1RN	In	NA	NA	15.127231879117987	Unpublished	CVL	MSD	Days since LMP
Thurman-2015	7	Ptid-7_Visit-1	Other	Luteal	25	NOTHING	Positive	10	4.7	Eligible	Ineligible - days since LMP outside of allowed windows	Ineligible - days since LMP outside of allowed windows	IL-1RA	53258.14649161548	3557	IL1RN	In	NA	NA	15.700714599801213	Unpublished	CVL	MSD	Days since LMP
Thurman-2015	8	Ptid-8_Visit-1	Other	Luteal	16	CONDOMS	Positive	8	5.3	Eligible	Ineligible - days since LMP outside of allowed windows	Ineligible - days since LMP outside of allowed windows	IL-1RA	32563.8299490747	3557	IL1RN	In	NA	NA	14.990982769681565	Unpublished	CVL	MSD	Days since LMP
Thurman-2015	9	Ptid-9_Visit-1	Other	Luteal	14	TUBAL OCCLUSION	Positive	9	5	Eligible	Ineligible - days since LMP outside of allowed windows	Ineligible - days since LMP outside of allowed windows	IL-1RA	29924.658305089	3557	IL1RN	In	NA	NA	14.869047153389303	Unpublished	CVL	MSD	Days since LMP
Thurman-2015	10	Ptid-10_Visit-1	Other	Luteal	16	TUBAL OCCLUSION	Intermediate	6	5	Eligible	Ineligible - days since LMP outside of allowed windows	Ineligible - days since LMP outside of allowed windows	IL-1RA	20927.970651065378	3557	IL1RN	In	NA	NA	14.353144802295095	Unpublished	CVL	MSD	Days since LMP
Thurman-2015	11	Ptid-11_Visit-1	Follicular	Follicular	11	CONDOMS	Positive	10	5	Eligible	Eligible	Eligible	IL-1RA	23311.91406257333	3557	IL1RN	In	NA	NA	14.508779843699386	Unpublished	CVL	MSD	Days since LMP
Thurman-2015	12	Ptid-12_Visit-1	Follicular	Follicular	7	TUBAL OCCLUSION	Positive	9	5	Eligible	Eligible	Eligible	IL-1RA	34137.11155529625	3557	IL1RN	In	NA	NA	15.059053372269453	Unpublished	CVL	MSD	Days since LMP
Thurman-2015	13	Ptid-13_Visit-1	Other	Luteal	18	ABSTINENCE	Positive	8	5.3	Eligible	Ineligible - days since LMP outside of allowed windows	Ineligible - days since LMP outside of allowed windows	IL-1RA	202155.99144978327	3557	IL1RN	In	NA	NA	17.625109436922486	Unpublished	CVL	MSD	Days since LMP
Thurman-2015	14	Ptid-14_Visit-1	Luteal	Luteal	19	CONDOMS	Positive	10	5.5	Eligible	Eligible	Eligible	IL-1RA	18779.34779348655	3557	IL1RN	In	NA	NA	14.196859338630501	Unpublished	CVL	MSD	Days since LMP
Thurman-2015	15	Ptid-15_Visit-1	Luteal	Luteal	20	CONDOMS	Positive	9	5.3	Eligible	Eligible	Eligible	IL-1RA	37166.29694637605	3557	IL1RN	In	NA	NA	15.181707332391744	Unpublished	CVL	MSD	Days since LMP
Thurman-2015	16	Ptid-16_Visit-1	Other	Luteal	18	CONDOMS	Positive	7	5.3	Eligible	Ineligible - days since LMP outside of allowed windows	Ineligible - days since LMP outside of allowed windows	IL-1RA	13244.156679126925	3557	IL1RN	In	NA	NA	13.693068362662355	Unpublished	CVL	MSD	Days since LMP
Thurman-2015	17	Ptid-17_Visit-1	Luteal	Luteal	21	TUBAL OCCLUSION	Positive	7	5	Eligible	Eligible	Eligible	IL-1RA	100585.00849289216	3557	IL1RN	In	NA	NA	16.618055771780597	Unpublished	CVL	MSD	Days since LMP
Thurman-2015	18	Ptid-18_Visit-1	Other	Luteal	25	CONDOMS	Positive	7	5	Eligible	Ineligible - days since LMP outside of allowed windows	Ineligible - days since LMP outside of allowed windows	IL-1RA	30112.099764204435	3557	IL1RN	In	NA	NA	14.878055692520133	Unpublished	CVL	MSD	Days since LMP
Thurman-2015	19	Ptid-19_Visit-1	Follicular	Follicular	8	TUBAL OCCLUSION	Positive	7	4.7	Eligible	Eligible	Eligible	IL-1RA	183272.7107658295	3557	IL1RN	In	NA	NA	17.48363245958491	Unpublished	CVL	MSD	Days since LMP
Thurman-2015	20	Ptid-20_Visit-1	Other	Luteal	35	TUBAL OCCLUSION	Intermediate	4	4	Eligible	Ineligible - days since LMP outside of allowed windows	Ineligible - days since LMP outside of allowed windows	IL-1RA	19349.235265964002	3557	IL1RN	In	NA	NA	14.239988927841445	Unpublished	CVL	MSD	Days since LMP
Thurman-2015	21	Ptid-21_Visit-1	Other	Follicular	13	CONDOMS	Positive	9	5	Eligible	Ineligible - days since LMP outside of allowed windows	Ineligible - days since LMP outside of allowed windows	IL-1RA	68609.61231355528	3557	IL1RN	In	NA	NA	16.06612309393024	Unpublished	CVL	MSD	Days since LMP
Thurman-2015	22	Ptid-22_Visit-1	Luteal	Luteal	19	CONDOMS	Positive	10	5.3	Eligible	Eligible	Eligible	IL-1RA	10714.653153071484	3557	IL1RN	In	NA	NA	13.38729752844932	Unpublished	CVL	MSD	Days since LMP
Thurman-2015	23	Ptid-23_Visit-1	Other	Luteal	18	ABSTINENCE	Positive	10	5	Eligible	Ineligible - days since LMP outside of allowed windows	Ineligible - days since LMP outside of allowed windows	IL-1RA	58231.474201172095	3557	IL1RN	In	NA	NA	15.829511522378484	Unpublished	CVL	MSD	Days since LMP
Thurman-2015	24	Ptid-24_Visit-1	Other	Follicular	4	CONDOMS	Positive	7	5.3	Eligible	Ineligible - days since LMP outside of allowed windows	Ineligible - days since LMP outside of allowed windows	IL-1RA	128004.58704292867	3557	IL1RN	In	NA	NA	16.965835984548896	Unpublished	CVL	MSD	Days since LMP
Thurman-2015	25	Ptid-25_Visit-1	Other	Luteal	30	CONDOMS	Positive	8	5	Eligible	Ineligible - days since LMP outside of allowed windows	Ineligible - days since LMP outside of allowed windows	IL-1RA	12449.365126236851	3557	IL1RN	In	NA	NA	13.603784551354142	Unpublished	CVL	MSD	Days since LMP
Thurman-2015	26	Ptid-26_Visit-1	Luteal	Luteal	22	CONDOMS	Positive	8	5.3	Eligible	Eligible	Eligible	IL-1RA	18892.217328120474	3557	IL1RN	In	NA	NA	14.205504416402855	Unpublished	CVL	MSD	Days since LMP
Thurman-2015	27	Ptid-27_Visit-1	Other	Luteal	36	TUBAL OCCLUSION	Positive	10	5	Eligible	Ineligible - days since LMP outside of allowed windows	Ineligible - days since LMP outside of allowed windows	IL-1RA	38652.86883068418	3557	IL1RN	In	NA	NA	15.238287875050258	Unpublished	CVL	MSD	Days since LMP
Thurman-2015	28	Ptid-28_Visit-1	Other	Luteal	27	CONDOMS	Intermediate	6	5.8	Eligible	Ineligible - days since LMP outside of allowed windows	Ineligible - days since LMP outside of allowed windows	IL-1RA	578439.76314805	3557	IL1RN	In	NA	NA	19.14180720398159	Unpublished	CVL	MSD	Days since LMP
Thurman-2015	29	Ptid-29_Visit-1	Follicular	Follicular	11	CONDOMS	Positive	10	5	Eligible	Eligible	Eligible	IL-1RA	22501.466287447227	3557	IL1RN	In	NA	NA	14.457731395956335	Unpublished	CVL	MSD	Days since LMP
Thurman-2015	30	Ptid-30_Visit-1	Follicular	Follicular	9	TUBAL OCCLUSION	Positive	10	5	Eligible	Eligible	Eligible	IL-1RA	15368.143483164898	3557	IL1RN	In	NA	NA	13.90765527330921	Unpublished	CVL	MSD	Days since LMP
Thurman-2015	31	Ptid-31_Visit-1	Luteal	Luteal	24	COPPER IUD	Positive	7	5	Ineligible - use of hormonal contraception or IUD	Ineligible - use of hormonal contraception or IUD	Ineligible - use of hormonal contraception or IUD	IL-1RA	115891.05325180624	3557	IL1RN	In	NA	NA	16.822409669534753	Unpublished	CVL	MSD	Days since LMP
Thurman-2015	33	Ptid-33_Visit-1	Other	Luteal	14	CONDOMS	Positive	10	5.8	Eligible	Ineligible - days since LMP outside of allowed windows	Ineligible - days since LMP outside of allowed windows	IL-1RA	963.045322277075	3557	IL1RN	In	NA	NA	9.911459884713418	Unpublished	CVL	MSD	Days since LMP
Thurman-2015	34	Ptid-34_Visit-1	Other	Luteal	16	TUBAL OCCLUSION	Positive	7	4.7	Eligible	Ineligible - days since LMP outside of allowed windows	Ineligible - days since LMP outside of allowed windows	IL-1RA	55334.951067527	3557	IL1RN	In	NA	NA	15.755903393534522	Unpublished	CVL	MSD	Days since LMP
Thurman-2015	35	Ptid-35_Visit-1	Luteal	Luteal	22	CONDOMS	Positive	8	5	Eligible	Eligible	Eligible	IL-1RA	44612.7771258716	3557	IL1RN	In	NA	NA	15.445169337591837	Unpublished	CVL	MSD	Days since LMP
Thurman-2015	1	Ptid-1_Visit-1	Other	Luteal	26	COPPER IUD	Positive	8	5.5	Ineligible - use of hormonal contraception or IUD	Ineligible - use of hormonal contraception or IUD	Ineligible - use of hormonal contraception or IUD	TGFb1	111.0174772387184	7040	TGFB1	In	NA	NA	6.794643004555558	Unpublished	CVL	MSD	Days since LMP
Thurman-2015	3	Ptid-3_Visit-1	Luteal	Luteal	20	PARTNER VASECTOMY	Positive	7	5.3	Eligible	Eligible	Eligible	TGFb1	47.1901822780503	7040	TGFB1	In	NA	NA	5.560414838965029	Unpublished	CVL	MSD	Days since LMP
Thurman-2015	4	Ptid-4_Visit-1	Luteal	Luteal	20	SAME SEX RELATIOSNHIP	Positive	8	5.3	Eligible	Eligible	Eligible	TGFb1	48.8305867911962	7040	TGFB1	In	NA	NA	5.609713209656969	Unpublished	CVL	MSD	Days since LMP
Thurman-2015	5	Ptid-5_Visit-1	Other	Follicular	13	TUBAL OCCLUSION	Positive	10	4.7	Eligible	Ineligible - days since LMP outside of allowed windows	Ineligible - days since LMP outside of allowed windows	TGFb1	35.699098540488	7040	TGFB1	In	NA	NA	5.157815739237322	Unpublished	CVL	MSD	Days since LMP
Thurman-2015	6	Ptid-6_Visit-1	Other	Luteal	27	ABSTINENCE	Positive	10	5	Eligible	Ineligible - days since LMP outside of allowed windows	Ineligible - days since LMP outside of allowed windows	TGFb1	49.3329862537055	7040	TGFB1	In	NA	NA	5.624480714938484	Unpublished	CVL	MSD	Days since LMP
Thurman-2015	7	Ptid-7_Visit-1	Other	Luteal	25	NOTHING	Positive	10	4.7	Eligible	Ineligible - days since LMP outside of allowed windows	Ineligible - days since LMP outside of allowed windows	TGFb1	40.7892681011305	7040	TGFB1	In	NA	NA	5.350117715370515	Unpublished	CVL	MSD	Days since LMP
Thurman-2015	8	Ptid-8_Visit-1	Other	Luteal	16	CONDOMS	Positive	8	5.3	Eligible	Ineligible - days since LMP outside of allowed windows	Ineligible - days since LMP outside of allowed windows	TGFb1	18.2069449314899	7040	TGFB1	In	NA	NA	4.186416957786766	Unpublished	CVL	MSD	Days since LMP
Thurman-2015	9	Ptid-9_Visit-1	Other	Luteal	14	TUBAL OCCLUSION	Positive	9	5	Eligible	Ineligible - days since LMP outside of allowed windows	Ineligible - days since LMP outside of allowed windows	TGFb1	34.177839832302496	7040	TGFB1	In	NA	NA	5.094989311043934	Unpublished	CVL	MSD	Days since LMP
Thurman-2015	10	Ptid-10_Visit-1	Other	Luteal	16	TUBAL OCCLUSION	Intermediate	6	5	Eligible	Ineligible - days since LMP outside of allowed windows	Ineligible - days since LMP outside of allowed windows	TGFb1	61.4659233727516	7040	TGFB1	In	NA	NA	5.941714898731953	Unpublished	CVL	MSD	Days since LMP
Thurman-2015	11	Ptid-11_Visit-1	Follicular	Follicular	11	CONDOMS	Positive	10	5	Eligible	Eligible	Eligible	TGFb1	59.0911369132879	7040	TGFB1	In	NA	NA	5.884869851514531	Unpublished	CVL	MSD	Days since LMP
Thurman-2015	12	Ptid-12_Visit-1	Follicular	Follicular	7	TUBAL OCCLUSION	Positive	9	5	Eligible	Eligible	Eligible	TGFb1	35.7204404920928	7040	TGFB1	In	NA	NA	5.158677966271455	Unpublished	CVL	MSD	Days since LMP
Thurman-2015	13	Ptid-13_Visit-1	Other	Luteal	18	ABSTINENCE	Positive	8	5.3	Eligible	Ineligible - days since LMP outside of allowed windows	Ineligible - days since LMP outside of allowed windows	TGFb1	116.2644370923561	7040	TGFB1	In	NA	NA	6.861266063228245	Unpublished	CVL	MSD	Days since LMP
Thurman-2015	14	Ptid-14_Visit-1	Luteal	Luteal	19	CONDOMS	Positive	10	5.5	Eligible	Eligible	Eligible	TGFb1	31.3882643901728	7040	TGFB1	In	NA	NA	4.972153352386005	Unpublished	CVL	MSD	Days since LMP
Thurman-2015	15	Ptid-15_Visit-1	Luteal	Luteal	20	CONDOMS	Positive	9	5.3	Eligible	Eligible	Eligible	TGFb1	44.1707092996116	7040	TGFB1	In	NA	NA	5.46501809445619	Unpublished	CVL	MSD	Days since LMP
Thurman-2015	16	Ptid-16_Visit-1	Other	Luteal	18	CONDOMS	Positive	7	5.3	Eligible	Ineligible - days since LMP outside of allowed windows	Ineligible - days since LMP outside of allowed windows	TGFb1	46.7111033342427	7040	TGFB1	In	NA	NA	5.545693617440178	Unpublished	CVL	MSD	Days since LMP
Thurman-2015	17	Ptid-17_Visit-1	Luteal	Luteal	21	TUBAL OCCLUSION	Positive	7	5	Eligible	Eligible	Eligible	TGFb1	40.6685782612098	7040	TGFB1	In	NA	NA	5.345842651181517	Unpublished	CVL	MSD	Days since LMP
Thurman-2015	18	Ptid-18_Visit-1	Other	Luteal	25	CONDOMS	Positive	7	5	Eligible	Ineligible - days since LMP outside of allowed windows	Ineligible - days since LMP outside of allowed windows	TGFb1	50.8396229272461	7040	TGFB1	In	NA	NA	5.667881424935004	Unpublished	CVL	MSD	Days since LMP
Thurman-2015	19	Ptid-19_Visit-1	Follicular	Follicular	8	TUBAL OCCLUSION	Positive	7	4.7	Eligible	Eligible	Eligible	TGFb1	67.686299514063	7040	TGFB1	In	NA	NA	6.080791940159142	Unpublished	CVL	MSD	Days since LMP
Thurman-2015	20	Ptid-20_Visit-1	Other	Luteal	35	TUBAL OCCLUSION	Intermediate	4	4	Eligible	Ineligible - days since LMP outside of allowed windows	Ineligible - days since LMP outside of allowed windows	TGFb1	16.7274603830773	7040	TGFB1	In	NA	NA	4.06414652228048	Unpublished	CVL	MSD	Days since LMP
Thurman-2015	21	Ptid-21_Visit-1	Other	Follicular	13	CONDOMS	Positive	9	5	Eligible	Ineligible - days since LMP outside of allowed windows	Ineligible - days since LMP outside of allowed windows	TGFb1	38.4647659054096	7040	TGFB1	In	NA	NA	5.265465623090882	Unpublished	CVL	MSD	Days since LMP
Thurman-2015	22	Ptid-22_Visit-1	Luteal	Luteal	19	CONDOMS	Positive	10	5.3	Eligible	Eligible	Eligible	TGFb1	206.4230782470275	7040	TGFB1	In	NA	NA	7.689460463885089	Unpublished	CVL	MSD	Days since LMP
Thurman-2015	23	Ptid-23_Visit-1	Other	Luteal	18	ABSTINENCE	Positive	10	5	Eligible	Ineligible - days since LMP outside of allowed windows	Ineligible - days since LMP outside of allowed windows	TGFb1	53.603567675997596	7040	TGFB1	In	NA	NA	5.74425711977152	Unpublished	CVL	MSD	Days since LMP
Thurman-2015	24	Ptid-24_Visit-1	Other	Follicular	4	CONDOMS	Positive	7	5.3	Eligible	Ineligible - days since LMP outside of allowed windows	Ineligible - days since LMP outside of allowed windows	TGFb1	1047.658337338469	7040	TGFB1	In	NA	NA	10.032952586085626	Unpublished	CVL	MSD	Days since LMP
Thurman-2015	25	Ptid-25_Visit-1	Other	Luteal	30	CONDOMS	Positive	8	5	Eligible	Ineligible - days since LMP outside of allowed windows	Ineligible - days since LMP outside of allowed windows	TGFb1	36.5172248519174	7040	TGFB1	In	NA	NA	5.190505225913108	Unpublished	CVL	MSD	Days since LMP
Thurman-2015	26	Ptid-26_Visit-1	Luteal	Luteal	22	CONDOMS	Positive	8	5.3	Eligible	Eligible	Eligible	TGFb1	77.4269231143235	7040	TGFB1	In	NA	NA	6.274763406601204	Unpublished	CVL	MSD	Days since LMP
Thurman-2015	27	Ptid-27_Visit-1	Other	Luteal	36	TUBAL OCCLUSION	Positive	10	5	Eligible	Ineligible - days since LMP outside of allowed windows	Ineligible - days since LMP outside of allowed windows	TGFb1	65.2405637348361	7040	TGFB1	In	NA	NA	6.0276973431226075	Unpublished	CVL	MSD	Days since LMP
Thurman-2015	28	Ptid-28_Visit-1	Other	Luteal	27	CONDOMS	Intermediate	6	5.8	Eligible	Ineligible - days since LMP outside of allowed windows	Ineligible - days since LMP outside of allowed windows	TGFb1	157.9590805777658	7040	TGFB1	In	NA	NA	7.303407065308072	Unpublished	CVL	MSD	Days since LMP
Thurman-2015	29	Ptid-29_Visit-1	Follicular	Follicular	11	CONDOMS	Positive	10	5	Eligible	Eligible	Eligible	TGFb1	15.5578607203561	7040	TGFB1	In	NA	NA	3.9595717914379467	Unpublished	CVL	MSD	Days since LMP
Thurman-2015	30	Ptid-30_Visit-1	Follicular	Follicular	9	TUBAL OCCLUSION	Positive	10	5	Eligible	Eligible	Eligible	TGFb1	88.9385410369233	7040	TGFB1	In	NA	NA	6.4747368335540765	Unpublished	CVL	MSD	Days since LMP
Thurman-2015	31	Ptid-31_Visit-1	Luteal	Luteal	24	COPPER IUD	Positive	7	5	Ineligible - use of hormonal contraception or IUD	Ineligible - use of hormonal contraception or IUD	Ineligible - use of hormonal contraception or IUD	TGFb1	41.5239549375219	7040	TGFB1	In	NA	NA	5.375871954214636	Unpublished	CVL	MSD	Days since LMP
Thurman-2015	33	Ptid-33_Visit-1	Other	Luteal	14	CONDOMS	Positive	10	5.8	Eligible	Ineligible - days since LMP outside of allowed windows	Ineligible - days since LMP outside of allowed windows	TGFb1	135.1439594504746	7040	TGFB1	In	NA	NA	7.078353218734997	Unpublished	CVL	MSD	Days since LMP
Thurman-2015	34	Ptid-34_Visit-1	Other	Luteal	16	TUBAL OCCLUSION	Positive	7	4.7	Eligible	Ineligible - days since LMP outside of allowed windows	Ineligible - days since LMP outside of allowed windows	TGFb1	31.5335073280062	7040	TGFB1	In	NA	NA	4.9788137382137245	Unpublished	CVL	MSD	Days since LMP
Thurman-2015	35	Ptid-35_Visit-1	Luteal	Luteal	22	CONDOMS	Positive	8	5	Eligible	Eligible	Eligible	TGFb1	36.0990499774028	7040	TGFB1	In	NA	NA	5.173888964938186	Unpublished	CVL	MSD	Days since LMP
Thurman-2015	1	Ptid-1_Visit-1	Other	Luteal	26	COPPER IUD	Positive	8	5.5	Ineligible - use of hormonal contraception or IUD	Ineligible - use of hormonal contraception or IUD	Ineligible - use of hormonal contraception or IUD	TGFb2	398.174605799655	7042	TGFB2	In	NA	NA	8.637257403663021	Unpublished	CVL	MSD	Days since LMP
Thurman-2015	3	Ptid-3_Visit-1	Luteal	Luteal	20	PARTNER VASECTOMY	Positive	7	5.3	Eligible	Eligible	Eligible	TGFb2	129.8246390257996	7042	TGFB2	In	NA	NA	7.020420403828102	Unpublished	CVL	MSD	Days since LMP
Thurman-2015	4	Ptid-4_Visit-1	Luteal	Luteal	20	SAME SEX RELATIOSNHIP	Positive	8	5.3	Eligible	Eligible	Eligible	TGFb2	64.9123195128998	7042	TGFB2	Below	NA	NA	6.020420403828102	Unpublished	CVL	MSD	Days since LMP
Thurman-2015	5	Ptid-5_Visit-1	Other	Follicular	13	TUBAL OCCLUSION	Positive	10	4.7	Eligible	Ineligible - days since LMP outside of allowed windows	Ineligible - days since LMP outside of allowed windows	TGFb2	243.58760140918199	7042	TGFB2	In	NA	NA	7.928296891817358	Unpublished	CVL	MSD	Days since LMP
Thurman-2015	6	Ptid-6_Visit-1	Other	Luteal	27	ABSTINENCE	Positive	10	5	Eligible	Ineligible - days since LMP outside of allowed windows	Ineligible - days since LMP outside of allowed windows	TGFb2	457.143866072945	7042	TGFB2	In	NA	NA	8.836504451791432	Unpublished	CVL	MSD	Days since LMP
Thurman-2015	7	Ptid-7_Visit-1	Other	Luteal	25	NOTHING	Positive	10	4.7	Eligible	Ineligible - days since LMP outside of allowed windows	Ineligible - days since LMP outside of allowed windows	TGFb2	230.929105826529	7042	TGFB2	In	NA	NA	7.851306208643637	Unpublished	CVL	MSD	Days since LMP
Thurman-2015	8	Ptid-8_Visit-1	Other	Luteal	16	CONDOMS	Positive	8	5.3	Eligible	Ineligible - days since LMP outside of allowed windows	Ineligible - days since LMP outside of allowed windows	TGFb2	246.608718319675	7042	TGFB2	In	NA	NA	7.946079993790519	Unpublished	CVL	MSD	Days since LMP
Thurman-2015	9	Ptid-9_Visit-1	Other	Luteal	14	TUBAL OCCLUSION	Positive	9	5	Eligible	Ineligible - days since LMP outside of allowed windows	Ineligible - days since LMP outside of allowed windows	TGFb2	129.8693097607941	7042	TGFB2	In	NA	NA	7.0209167284347105	Unpublished	CVL	MSD	Days since LMP
Thurman-2015	10	Ptid-10_Visit-1	Other	Luteal	16	TUBAL OCCLUSION	Intermediate	6	5	Eligible	Ineligible - days since LMP outside of allowed windows	Ineligible - days since LMP outside of allowed windows	TGFb2	297.1753369081913	7042	TGFB2	In	NA	NA	8.215170578879087	Unpublished	CVL	MSD	Days since LMP
Thurman-2015	11	Ptid-11_Visit-1	Follicular	Follicular	11	CONDOMS	Positive	10	5	Eligible	Eligible	Eligible	TGFb2	259.8647040550414	7042	TGFB2	In	NA	NA	8.021616883828113	Unpublished	CVL	MSD	Days since LMP
Thurman-2015	12	Ptid-12_Visit-1	Follicular	Follicular	7	TUBAL OCCLUSION	Positive	9	5	Eligible	Eligible	Eligible	TGFb2	286.32782147698504	7042	TGFB2	In	NA	NA	8.161524048574384	Unpublished	CVL	MSD	Days since LMP
Thurman-2015	13	Ptid-13_Visit-1	Other	Luteal	18	ABSTINENCE	Positive	8	5.3	Eligible	Ineligible - days since LMP outside of allowed windows	Ineligible - days since LMP outside of allowed windows	TGFb2	268.34960471253703	7042	TGFB2	In	NA	NA	8.0679699527518	Unpublished	CVL	MSD	Days since LMP
Thurman-2015	14	Ptid-14_Visit-1	Luteal	Luteal	19	CONDOMS	Positive	10	5.5	Eligible	Eligible	Eligible	TGFb2	292.96195928233703	7042	TGFB2	In	NA	NA	8.194569534566643	Unpublished	CVL	MSD	Days since LMP
Thurman-2015	15	Ptid-15_Visit-1	Luteal	Luteal	20	CONDOMS	Positive	9	5.3	Eligible	Eligible	Eligible	TGFb2	248.841394204245	7042	TGFB2	In	NA	NA	7.959082684269897	Unpublished	CVL	MSD	Days since LMP
Thurman-2015	16	Ptid-16_Visit-1	Other	Luteal	18	CONDOMS	Positive	7	5.3	Eligible	Ineligible - days since LMP outside of allowed windows	Ineligible - days since LMP outside of allowed windows	TGFb2	242.530693415912	7042	TGFB2	In	NA	NA	7.922023528566469	Unpublished	CVL	MSD	Days since LMP
Thurman-2015	17	Ptid-17_Visit-1	Luteal	Luteal	21	TUBAL OCCLUSION	Positive	7	5	Eligible	Eligible	Eligible	TGFb2	130.537060162269	7042	TGFB2	In	NA	NA	7.0283156434809095	Unpublished	CVL	MSD	Days since LMP
Thurman-2015	18	Ptid-18_Visit-1	Other	Luteal	25	CONDOMS	Positive	7	5	Eligible	Ineligible - days since LMP outside of allowed windows	Ineligible - days since LMP outside of allowed windows	TGFb2	28365.9403705647	7042	TGFB2	In	NA	NA	14.791872071707841	Unpublished	CVL	MSD	Days since LMP
Thurman-2015	19	Ptid-19_Visit-1	Follicular	Follicular	8	TUBAL OCCLUSION	Positive	7	4.7	Eligible	Eligible	Eligible	TGFb2	279.169318777998	7042	TGFB2	In	NA	NA	8.124996585193816	Unpublished	CVL	MSD	Days since LMP
Thurman-2015	20	Ptid-20_Visit-1	Other	Luteal	35	TUBAL OCCLUSION	Intermediate	4	4	Eligible	Ineligible - days since LMP outside of allowed windows	Ineligible - days since LMP outside of allowed windows	TGFb2	1165.688227845254	7042	TGFB2	In	NA	NA	10.1869662650647	Unpublished	CVL	MSD	Days since LMP
Thurman-2015	21	Ptid-21_Visit-1	Other	Follicular	13	CONDOMS	Positive	9	5	Eligible	Ineligible - days since LMP outside of allowed windows	Ineligible - days since LMP outside of allowed windows	TGFb2	192.098312232549	7042	TGFB2	In	NA	NA	7.585701033377705	Unpublished	CVL	MSD	Days since LMP
Thurman-2015	22	Ptid-22_Visit-1	Luteal	Luteal	19	CONDOMS	Positive	10	5.3	Eligible	Eligible	Eligible	TGFb2	5553.328973397211	7042	TGFB2	In	NA	NA	12.439137146867763	Unpublished	CVL	MSD	Days since LMP
Thurman-2015	23	Ptid-23_Visit-1	Other	Luteal	18	ABSTINENCE	Positive	10	5	Eligible	Ineligible - days since LMP outside of allowed windows	Ineligible - days since LMP outside of allowed windows	TGFb2	163.925503717716	7042	TGFB2	In	NA	NA	7.356896517822173	Unpublished	CVL	MSD	Days since LMP
Thurman-2015	24	Ptid-24_Visit-1	Other	Follicular	4	CONDOMS	Positive	7	5.3	Eligible	Ineligible - days since LMP outside of allowed windows	Ineligible - days since LMP outside of allowed windows	TGFb2	1624.5556633457632	7042	TGFB2	In	NA	NA	10.665829461297841	Unpublished	CVL	MSD	Days since LMP
Thurman-2015	25	Ptid-25_Visit-1	Other	Luteal	30	CONDOMS	Positive	8	5	Eligible	Ineligible - days since LMP outside of allowed windows	Ineligible - days since LMP outside of allowed windows	TGFb2	171.76530194508422	7042	TGFB2	In	NA	NA	7.424294818989412	Unpublished	CVL	MSD	Days since LMP
Thurman-2015	26	Ptid-26_Visit-1	Luteal	Luteal	22	CONDOMS	Positive	8	5.3	Eligible	Eligible	Eligible	TGFb2	2461.92524058408	7042	TGFB2	In	NA	NA	11.265571237923869	Unpublished	CVL	MSD	Days since LMP
Thurman-2015	27	Ptid-27_Visit-1	Other	Luteal	36	TUBAL OCCLUSION	Positive	10	5	Eligible	Ineligible - days since LMP outside of allowed windows	Ineligible - days since LMP outside of allowed windows	TGFb2	347.82638506518697	7042	TGFB2	In	NA	NA	8.442223565084237	Unpublished	CVL	MSD	Days since LMP
Thurman-2015	28	Ptid-28_Visit-1	Other	Luteal	27	CONDOMS	Intermediate	6	5.8	Eligible	Ineligible - days since LMP outside of allowed windows	Ineligible - days since LMP outside of allowed windows	TGFb2	169.7414406442593	7042	TGFB2	In	NA	NA	7.407195016960975	Unpublished	CVL	MSD	Days since LMP
Thurman-2015	29	Ptid-29_Visit-1	Follicular	Follicular	11	CONDOMS	Positive	10	5	Eligible	Eligible	Eligible	TGFb2	657.223652664654	7042	TGFB2	In	NA	NA	9.36024059180337	Unpublished	CVL	MSD	Days since LMP
Thurman-2015	30	Ptid-30_Visit-1	Follicular	Follicular	9	TUBAL OCCLUSION	Positive	10	5	Eligible	Eligible	Eligible	TGFb2	734.589425599529	7042	TGFB2	In	NA	NA	9.52079431842676	Unpublished	CVL	MSD	Days since LMP
Thurman-2015	31	Ptid-31_Visit-1	Luteal	Luteal	24	COPPER IUD	Positive	7	5	Ineligible - use of hormonal contraception or IUD	Ineligible - use of hormonal contraception or IUD	Ineligible - use of hormonal contraception or IUD	TGFb2	338.842394756295	7042	TGFB2	In	NA	NA	8.404470580614484	Unpublished	CVL	MSD	Days since LMP
Thurman-2015	33	Ptid-33_Visit-1	Other	Luteal	14	CONDOMS	Positive	10	5.8	Eligible	Ineligible - days since LMP outside of allowed windows	Ineligible - days since LMP outside of allowed windows	TGFb2	400.569744095802	7042	TGFB2	In	NA	NA	8.64590964514553	Unpublished	CVL	MSD	Days since LMP
Thurman-2015	34	Ptid-34_Visit-1	Other	Luteal	16	TUBAL OCCLUSION	Positive	7	4.7	Eligible	Ineligible - days since LMP outside of allowed windows	Ineligible - days since LMP outside of allowed windows	TGFb2	358.854123693094	7042	TGFB2	In	NA	NA	8.487253688991958	Unpublished	CVL	MSD	Days since LMP
Thurman-2015	35	Ptid-35_Visit-1	Luteal	Luteal	22	CONDOMS	Positive	8	5	Eligible	Eligible	Eligible	TGFb2	199.6365455592096	7042	TGFB2	In	NA	NA	7.641232035053579	Unpublished	CVL	MSD	Days since LMP
Thurman-2015	1	Ptid-1_Visit-1	Other	Luteal	26	COPPER IUD	Positive	8	5.5	Ineligible - use of hormonal contraception or IUD	Ineligible - use of hormonal contraception or IUD	Ineligible - use of hormonal contraception or IUD	TGFb3	0.4348089883813145	7043	TGFB3	Below	NA	NA	-1.2015463307891252	Unpublished	CVL	MSD	Days since LMP
Thurman-2015	3	Ptid-3_Visit-1	Luteal	Luteal	20	PARTNER VASECTOMY	Positive	7	5.3	Eligible	Eligible	Eligible	TGFb3	0.4348089883813145	7043	TGFB3	Below	NA	NA	-1.2015463307891252	Unpublished	CVL	MSD	Days since LMP
Thurman-2015	4	Ptid-4_Visit-1	Luteal	Luteal	20	SAME SEX RELATIOSNHIP	Positive	8	5.3	Eligible	Eligible	Eligible	TGFb3	0.4348089883813145	7043	TGFB3	Below	NA	NA	-1.2015463307891252	Unpublished	CVL	MSD	Days since LMP
Thurman-2015	5	Ptid-5_Visit-1	Other	Follicular	13	TUBAL OCCLUSION	Positive	10	4.7	Eligible	Ineligible - days since LMP outside of allowed windows	Ineligible - days since LMP outside of allowed windows	TGFb3	0.4348089883813145	7043	TGFB3	Below	NA	NA	-1.2015463307891252	Unpublished	CVL	MSD	Days since LMP
Thurman-2015	6	Ptid-6_Visit-1	Other	Luteal	27	ABSTINENCE	Positive	10	5	Eligible	Ineligible - days since LMP outside of allowed windows	Ineligible - days since LMP outside of allowed windows	TGFb3	3.44172330187312	7043	TGFB3	In	NA	NA	1.7831311162445984	Unpublished	CVL	MSD	Days since LMP
Thurman-2015	7	Ptid-7_Visit-1	Other	Luteal	25	NOTHING	Positive	10	4.7	Eligible	Ineligible - days since LMP outside of allowed windows	Ineligible - days since LMP outside of allowed windows	TGFb3	0.4348089883813145	7043	TGFB3	Below	NA	NA	-1.2015463307891252	Unpublished	CVL	MSD	Days since LMP
Thurman-2015	8	Ptid-8_Visit-1	Other	Luteal	16	CONDOMS	Positive	8	5.3	Eligible	Ineligible - days since LMP outside of allowed windows	Ineligible - days since LMP outside of allowed windows	TGFb3	11.9179908226456	7043	TGFB3	In	NA	NA	3.575069136516092	Unpublished	CVL	MSD	Days since LMP
Thurman-2015	9	Ptid-9_Visit-1	Other	Luteal	14	TUBAL OCCLUSION	Positive	9	5	Eligible	Ineligible - days since LMP outside of allowed windows	Ineligible - days since LMP outside of allowed windows	TGFb3	0.4348089883813145	7043	TGFB3	Below	NA	NA	-1.2015463307891252	Unpublished	CVL	MSD	Days since LMP
Thurman-2015	10	Ptid-10_Visit-1	Other	Luteal	16	TUBAL OCCLUSION	Intermediate	6	5	Eligible	Ineligible - days since LMP outside of allowed windows	Ineligible - days since LMP outside of allowed windows	TGFb3	1.28928971629221	7043	TGFB3	In	NA	NA	0.3665764881318719	Unpublished	CVL	MSD	Days since LMP
Thurman-2015	11	Ptid-11_Visit-1	Follicular	Follicular	11	CONDOMS	Positive	10	5	Eligible	Eligible	Eligible	TGFb3	0.4348089883813145	7043	TGFB3	Below	NA	NA	-1.2015463307891252	Unpublished	CVL	MSD	Days since LMP
Thurman-2015	12	Ptid-12_Visit-1	Follicular	Follicular	7	TUBAL OCCLUSION	Positive	9	5	Eligible	Eligible	Eligible	TGFb3	0.4348089883813145	7043	TGFB3	Below	NA	NA	-1.2015463307891252	Unpublished	CVL	MSD	Days since LMP
Thurman-2015	13	Ptid-13_Visit-1	Other	Luteal	18	ABSTINENCE	Positive	8	5.3	Eligible	Ineligible - days since LMP outside of allowed windows	Ineligible - days since LMP outside of allowed windows	TGFb3	1.17405185671014	7043	TGFB3	In	NA	NA	0.23149613226935692	Unpublished	CVL	MSD	Days since LMP
Thurman-2015	14	Ptid-14_Visit-1	Luteal	Luteal	19	CONDOMS	Positive	10	5.5	Eligible	Eligible	Eligible	TGFb3	0.4348089883813145	7043	TGFB3	Below	NA	NA	-1.2015463307891252	Unpublished	CVL	MSD	Days since LMP
Thurman-2015	15	Ptid-15_Visit-1	Luteal	Luteal	20	CONDOMS	Positive	9	5.3	Eligible	Eligible	Eligible	TGFb3	0.4348089883813145	7043	TGFB3	Below	NA	NA	-1.2015463307891252	Unpublished	CVL	MSD	Days since LMP
Thurman-2015	16	Ptid-16_Visit-1	Other	Luteal	18	CONDOMS	Positive	7	5.3	Eligible	Ineligible - days since LMP outside of allowed windows	Ineligible - days since LMP outside of allowed windows	TGFb3	0.4348089883813145	7043	TGFB3	Below	NA	NA	-1.2015463307891252	Unpublished	CVL	MSD	Days since LMP
Thurman-2015	17	Ptid-17_Visit-1	Luteal	Luteal	21	TUBAL OCCLUSION	Positive	7	5	Eligible	Eligible	Eligible	TGFb3	0.4348089883813145	7043	TGFB3	Below	NA	NA	-1.2015463307891252	Unpublished	CVL	MSD	Days since LMP
Thurman-2015	18	Ptid-18_Visit-1	Other	Luteal	25	CONDOMS	Positive	7	5	Eligible	Ineligible - days since LMP outside of allowed windows	Ineligible - days since LMP outside of allowed windows	TGFb3	9.0879193274794	7043	TGFB3	In	NA	NA	3.183950028244666	Unpublished	CVL	MSD	Days since LMP
Thurman-2015	19	Ptid-19_Visit-1	Follicular	Follicular	8	TUBAL OCCLUSION	Positive	7	4.7	Eligible	Eligible	Eligible	TGFb3	0.4348089883813145	7043	TGFB3	Below	NA	NA	-1.2015463307891252	Unpublished	CVL	MSD	Days since LMP
Thurman-2015	20	Ptid-20_Visit-1	Other	Luteal	35	TUBAL OCCLUSION	Intermediate	4	4	Eligible	Ineligible - days since LMP outside of allowed windows	Ineligible - days since LMP outside of allowed windows	TGFb3	0.869617976762629	7043	TGFB3	In	NA	NA	-0.20154633078912515	Unpublished	CVL	MSD	Days since LMP
Thurman-2015	21	Ptid-21_Visit-1	Other	Follicular	13	CONDOMS	Positive	9	5	Eligible	Ineligible - days since LMP outside of allowed windows	Ineligible - days since LMP outside of allowed windows	TGFb3	0.4348089883813145	7043	TGFB3	Below	NA	NA	-1.2015463307891252	Unpublished	CVL	MSD	Days since LMP
Thurman-2015	22	Ptid-22_Visit-1	Luteal	Luteal	19	CONDOMS	Positive	10	5.3	Eligible	Eligible	Eligible	TGFb3	0.4348089883813145	7043	TGFB3	Below	NA	NA	-1.2015463307891252	Unpublished	CVL	MSD	Days since LMP
Thurman-2015	23	Ptid-23_Visit-1	Other	Luteal	18	ABSTINENCE	Positive	10	5	Eligible	Ineligible - days since LMP outside of allowed windows	Ineligible - days since LMP outside of allowed windows	TGFb3	0.4348089883813145	7043	TGFB3	Below	NA	NA	-1.2015463307891252	Unpublished	CVL	MSD	Days since LMP
Thurman-2015	24	Ptid-24_Visit-1	Other	Follicular	4	CONDOMS	Positive	7	5.3	Eligible	Ineligible - days since LMP outside of allowed windows	Ineligible - days since LMP outside of allowed windows	TGFb3	1.57089853931239	7043	TGFB3	In	NA	NA	0.6515900033196789	Unpublished	CVL	MSD	Days since LMP
Thurman-2015	25	Ptid-25_Visit-1	Other	Luteal	30	CONDOMS	Positive	8	5	Eligible	Ineligible - days since LMP outside of allowed windows	Ineligible - days since LMP outside of allowed windows	TGFb3	0.4348089883813145	7043	TGFB3	Below	NA	NA	-1.2015463307891252	Unpublished	CVL	MSD	Days since LMP
Thurman-2015	26	Ptid-26_Visit-1	Luteal	Luteal	22	CONDOMS	Positive	8	5.3	Eligible	Eligible	Eligible	TGFb3	2.23821093841833	7043	TGFB3	In	NA	NA	1.1623460083739217	Unpublished	CVL	MSD	Days since LMP
Thurman-2015	27	Ptid-27_Visit-1	Other	Luteal	36	TUBAL OCCLUSION	Positive	10	5	Eligible	Ineligible - days since LMP outside of allowed windows	Ineligible - days since LMP outside of allowed windows	TGFb3	0.869617976762629	7043	TGFB3	In	NA	NA	-0.20154633078912515	Unpublished	CVL	MSD	Days since LMP
Thurman-2015	28	Ptid-28_Visit-1	Other	Luteal	27	CONDOMS	Intermediate	6	5.8	Eligible	Ineligible - days since LMP outside of allowed windows	Ineligible - days since LMP outside of allowed windows	TGFb3	0.4348089883813145	7043	TGFB3	Below	NA	NA	-1.2015463307891252	Unpublished	CVL	MSD	Days since LMP
Thurman-2015	29	Ptid-29_Visit-1	Follicular	Follicular	11	CONDOMS	Positive	10	5	Eligible	Eligible	Eligible	TGFb3	0.4348089883813145	7043	TGFB3	Below	NA	NA	-1.2015463307891252	Unpublished	CVL	MSD	Days since LMP
Thurman-2015	30	Ptid-30_Visit-1	Follicular	Follicular	9	TUBAL OCCLUSION	Positive	10	5	Eligible	Eligible	Eligible	TGFb3	0.4348089883813145	7043	TGFB3	Below	NA	NA	-1.2015463307891252	Unpublished	CVL	MSD	Days since LMP
Thurman-2015	31	Ptid-31_Visit-1	Luteal	Luteal	24	COPPER IUD	Positive	7	5	Ineligible - use of hormonal contraception or IUD	Ineligible - use of hormonal contraception or IUD	Ineligible - use of hormonal contraception or IUD	TGFb3	0.869617976762629	7043	TGFB3	In	NA	NA	-0.20154633078912515	Unpublished	CVL	MSD	Days since LMP
Thurman-2015	33	Ptid-33_Visit-1	Other	Luteal	14	CONDOMS	Positive	10	5.8	Eligible	Ineligible - days since LMP outside of allowed windows	Ineligible - days since LMP outside of allowed windows	TGFb3	35.4300124402944	7043	TGFB3	In	NA	NA	5.146900066907175	Unpublished	CVL	MSD	Days since LMP
Thurman-2015	34	Ptid-34_Visit-1	Other	Luteal	16	TUBAL OCCLUSION	Positive	7	4.7	Eligible	Ineligible - days since LMP outside of allowed windows	Ineligible - days since LMP outside of allowed windows	TGFb3	0.4348089883813145	7043	TGFB3	Below	NA	NA	-1.2015463307891252	Unpublished	CVL	MSD	Days since LMP
Thurman-2015	35	Ptid-35_Visit-1	Luteal	Luteal	22	CONDOMS	Positive	8	5	Eligible	Eligible	Eligible	TGFb3	13.58643591956758	7043	TGFB3	In	NA	NA	3.7640951436687717	Unpublished	CVL	MSD	Days since LMP
Thurman-2015	1	Ptid-1_Visit-1	Other	Luteal	26	COPPER IUD	Positive	8	5.5	Ineligible - use of hormonal contraception or IUD	Ineligible - use of hormonal contraception or IUD	Ineligible - use of hormonal contraception or IUD	Elafin	41413.625	5266	PI3	In	NA	NA	15.337817869159718	Published	CVL	MSD	Days since LMP
Thurman-2015	3	Ptid-3_Visit-1	Luteal	Luteal	20	PARTNER VASECTOMY	Positive	7	5.3	Eligible	Eligible	Eligible	Elafin	12927.875	5266	PI3	In	NA	NA	13.658197533358853	Published	CVL	MSD	Days since LMP
Thurman-2015	4	Ptid-4_Visit-1	Luteal	Luteal	20	SAME SEX RELATIOSNHIP	Positive	8	5.3	Eligible	Eligible	Eligible	Elafin	106680.875	5266	PI3	In	NA	NA	16.702942037518376	Published	CVL	MSD	Days since LMP
Thurman-2015	5	Ptid-5_Visit-1	Other	Follicular	13	TUBAL OCCLUSION	Positive	10	4.7	Eligible	Ineligible - days since LMP outside of allowed windows	Ineligible - days since LMP outside of allowed windows	Elafin	28312.338125000002	5266	PI3	In	NA	NA	14.789143276163426	Published	CVL	MSD	Days since LMP
Thurman-2015	6	Ptid-6_Visit-1	Other	Luteal	27	ABSTINENCE	Positive	10	5	Eligible	Ineligible - days since LMP outside of allowed windows	Ineligible - days since LMP outside of allowed windows	Elafin	21857.802	5266	PI3	In	NA	NA	14.415860711797459	Published	CVL	MSD	Days since LMP
Thurman-2015	7	Ptid-7_Visit-1	Other	Luteal	25	NOTHING	Positive	10	4.7	Eligible	Ineligible - days since LMP outside of allowed windows	Ineligible - days since LMP outside of allowed windows	Elafin	95538.375	5266	PI3	In	NA	NA	16.5437927179519	Published	CVL	MSD	Days since LMP
Thurman-2015	8	Ptid-8_Visit-1	Other	Luteal	16	CONDOMS	Positive	8	5.3	Eligible	Ineligible - days since LMP outside of allowed windows	Ineligible - days since LMP outside of allowed windows	Elafin	68432.75	5266	PI3	In	NA	NA	16.062399303417006	Published	CVL	MSD	Days since LMP
Thurman-2015	9	Ptid-9_Visit-1	Other	Luteal	14	TUBAL OCCLUSION	Positive	9	5	Eligible	Ineligible - days since LMP outside of allowed windows	Ineligible - days since LMP outside of allowed windows	Elafin	88089.5	5266	PI3	In	NA	NA	16.42668244409004	Published	CVL	MSD	Days since LMP
Thurman-2015	10	Ptid-10_Visit-1	Other	Luteal	16	TUBAL OCCLUSION	Intermediate	6	5	Eligible	Ineligible - days since LMP outside of allowed windows	Ineligible - days since LMP outside of allowed windows	Elafin	64287.375	5266	PI3	In	NA	NA	15.972247822962018	Published	CVL	MSD	Days since LMP
Thurman-2015	11	Ptid-11_Visit-1	Follicular	Follicular	11	CONDOMS	Positive	10	5	Eligible	Eligible	Eligible	Elafin	48401.75	5266	PI3	In	NA	NA	15.562771589666665	Published	CVL	MSD	Days since LMP
Thurman-2015	12	Ptid-12_Visit-1	Follicular	Follicular	7	TUBAL OCCLUSION	Positive	9	5	Eligible	Eligible	Eligible	Elafin	99036.25	5266	PI3	In	NA	NA	16.595669067598916	Published	CVL	MSD	Days since LMP
Thurman-2015	13	Ptid-13_Visit-1	Other	Luteal	18	ABSTINENCE	Positive	8	5.3	Eligible	Ineligible - days since LMP outside of allowed windows	Ineligible - days since LMP outside of allowed windows	Elafin	76574.5	5266	PI3	In	NA	NA	16.22457642119901	Published	CVL	MSD	Days since LMP
Thurman-2015	14	Ptid-14_Visit-1	Luteal	Luteal	19	CONDOMS	Positive	10	5.5	Eligible	Eligible	Eligible	Elafin	78963.875	5266	PI3	In	NA	NA	16.26890516855996	Published	CVL	MSD	Days since LMP
Thurman-2015	15	Ptid-15_Visit-1	Luteal	Luteal	20	CONDOMS	Positive	9	5.3	Eligible	Eligible	Eligible	Elafin	81463.14837499999	5266	PI3	In	NA	NA	16.31385995202024	Published	CVL	MSD	Days since LMP
Thurman-2015	16	Ptid-16_Visit-1	Other	Luteal	18	CONDOMS	Positive	7	5.3	Eligible	Ineligible - days since LMP outside of allowed windows	Ineligible - days since LMP outside of allowed windows	Elafin	57717.625	5266	PI3	In	NA	NA	15.816724315705363	Published	CVL	MSD	Days since LMP
Thurman-2015	17	Ptid-17_Visit-1	Luteal	Luteal	21	TUBAL OCCLUSION	Positive	7	5	Eligible	Eligible	Eligible	Elafin	114270.574125	5266	PI3	In	NA	NA	16.80209441666411	Published	CVL	MSD	Days since LMP
Thurman-2015	18	Ptid-18_Visit-1	Other	Luteal	25	CONDOMS	Positive	7	5	Eligible	Ineligible - days since LMP outside of allowed windows	Ineligible - days since LMP outside of allowed windows	Elafin	78007.400625	5266	PI3	In	NA	NA	16.251323379659084	Published	CVL	MSD	Days since LMP
Thurman-2015	19	Ptid-19_Visit-1	Follicular	Follicular	8	TUBAL OCCLUSION	Positive	7	4.7	Eligible	Eligible	Eligible	Elafin	77845.507	5266	PI3	In	NA	NA	16.248326153396132	Published	CVL	MSD	Days since LMP
Thurman-2015	20	Ptid-20_Visit-1	Other	Luteal	35	TUBAL OCCLUSION	Intermediate	4	4	Eligible	Ineligible - days since LMP outside of allowed windows	Ineligible - days since LMP outside of allowed windows	Elafin	66736.39525	5266	PI3	In	NA	NA	16.026186141355875	Published	CVL	MSD	Days since LMP
Thurman-2015	21	Ptid-21_Visit-1	Other	Follicular	13	CONDOMS	Positive	9	5	Eligible	Ineligible - days since LMP outside of allowed windows	Ineligible - days since LMP outside of allowed windows	Elafin	148460.891125	5266	PI3	In	NA	NA	17.179723408082527	Published	CVL	MSD	Days since LMP
Thurman-2015	22	Ptid-22_Visit-1	Luteal	Luteal	19	CONDOMS	Positive	10	5.3	Eligible	Eligible	Eligible	Elafin	49926.485	5266	PI3	In	NA	NA	15.607517718991835	Published	CVL	MSD	Days since LMP
Thurman-2015	23	Ptid-23_Visit-1	Other	Luteal	18	ABSTINENCE	Positive	10	5	Eligible	Ineligible - days since LMP outside of allowed windows	Ineligible - days since LMP outside of allowed windows	Elafin	22554.023125	5266	PI3	In	NA	NA	14.46109717998319	Published	CVL	MSD	Days since LMP
Thurman-2015	24	Ptid-24_Visit-1	Other	Follicular	4	CONDOMS	Positive	7	5.3	Eligible	Ineligible - days since LMP outside of allowed windows	Ineligible - days since LMP outside of allowed windows	Elafin	113293.491875	5266	PI3	In	NA	NA	16.789705462609014	Published	CVL	MSD	Days since LMP
Thurman-2015	25	Ptid-25_Visit-1	Other	Luteal	30	CONDOMS	Positive	8	5	Eligible	Ineligible - days since LMP outside of allowed windows	Ineligible - days since LMP outside of allowed windows	Elafin	58401.960125	5266	PI3	In	NA	NA	15.833729170147228	Published	CVL	MSD	Days since LMP
Thurman-2015	26	Ptid-26_Visit-1	Luteal	Luteal	22	CONDOMS	Positive	8	5.3	Eligible	Eligible	Eligible	Elafin	12206.3887875	5266	PI3	In	NA	NA	13.57534882729897	Published	CVL	MSD	Days since LMP
Thurman-2015	27	Ptid-27_Visit-1	Other	Luteal	36	TUBAL OCCLUSION	Positive	10	5	Eligible	Ineligible - days since LMP outside of allowed windows	Ineligible - days since LMP outside of allowed windows	Elafin	58804.986125	5266	PI3	In	NA	NA	15.843650867142253	Published	CVL	MSD	Days since LMP
Thurman-2015	28	Ptid-28_Visit-1	Other	Luteal	27	CONDOMS	Intermediate	6	5.8	Eligible	Ineligible - days since LMP outside of allowed windows	Ineligible - days since LMP outside of allowed windows	Elafin	127609.36487500001	5266	PI3	In	NA	NA	16.96137468255962	Published	CVL	MSD	Days since LMP
Thurman-2015	29	Ptid-29_Visit-1	Follicular	Follicular	11	CONDOMS	Positive	10	5	Eligible	Eligible	Eligible	Elafin	89607.896625	5266	PI3	In	NA	NA	16.451338253793697	Published	CVL	MSD	Days since LMP
Thurman-2015	30	Ptid-30_Visit-1	Follicular	Follicular	9	TUBAL OCCLUSION	Positive	10	5	Eligible	Eligible	Eligible	Elafin	68228.927	5266	PI3	In	NA	NA	16.05809590753008	Published	CVL	MSD	Days since LMP
Thurman-2015	31	Ptid-31_Visit-1	Luteal	Luteal	24	COPPER IUD	Positive	7	5	Ineligible - use of hormonal contraception or IUD	Ineligible - use of hormonal contraception or IUD	Ineligible - use of hormonal contraception or IUD	Elafin	40907.999500000005	5266	PI3	In	NA	NA	15.320095367227692	Published	CVL	MSD	Days since LMP
Thurman-2015	33	Ptid-33_Visit-1	Other	Luteal	14	CONDOMS	Positive	10	5.8	Eligible	Ineligible - days since LMP outside of allowed windows	Ineligible - days since LMP outside of allowed windows	Elafin	107729.15612500001	5266	PI3	In	NA	NA	16.71704923225168	Published	CVL	MSD	Days since LMP
Thurman-2015	34	Ptid-34_Visit-1	Other	Luteal	16	TUBAL OCCLUSION	Positive	7	4.7	Eligible	Ineligible - days since LMP outside of allowed windows	Ineligible - days since LMP outside of allowed windows	Elafin	138095.5645	5266	PI3	In	NA	NA	17.07530745676544	Published	CVL	MSD	Days since LMP
Thurman-2015	35	Ptid-35_Visit-1	Luteal	Luteal	22	CONDOMS	Positive	8	5	Eligible	Eligible	Eligible	Elafin	46054.85725	5266	PI3	In	NA	NA	15.491065700055943	Published	CVL	MSD	Days since LMP
Thurman-2015	1	Ptid-1_Visit-1	Other	Luteal	26	COPPER IUD	Positive	8	5.5	Ineligible - use of hormonal contraception or IUD	Ineligible - use of hormonal contraception or IUD	Ineligible - use of hormonal contraception or IUD	Lysozyme	109.266614	4069	LYZ	In	NA	NA	6.771708848110003	Unpublished	CVL	MSD	Days since LMP
Thurman-2015	3	Ptid-3_Visit-1	Luteal	Luteal	20	PARTNER VASECTOMY	Positive	7	5.3	Eligible	Eligible	Eligible	Lysozyme	18.915007	4069	LYZ	In	NA	NA	4.2414594051823125	Unpublished	CVL	MSD	Days since LMP
Thurman-2015	4	Ptid-4_Visit-1	Luteal	Luteal	20	SAME SEX RELATIOSNHIP	Positive	8	5.3	Eligible	Eligible	Eligible	Lysozyme	25.449922	4069	LYZ	In	NA	NA	4.669589329562179	Unpublished	CVL	MSD	Days since LMP
Thurman-2015	5	Ptid-5_Visit-1	Other	Follicular	13	TUBAL OCCLUSION	Positive	10	4.7	Eligible	Ineligible - days since LMP outside of allowed windows	Ineligible - days since LMP outside of allowed windows	Lysozyme	5.888388	4069	LYZ	In	NA	NA	2.5578727371614525	Unpublished	CVL	MSD	Days since LMP
Thurman-2015	6	Ptid-6_Visit-1	Other	Luteal	27	ABSTINENCE	Positive	10	5	Eligible	Ineligible - days since LMP outside of allowed windows	Ineligible - days since LMP outside of allowed windows	Lysozyme	41.382988	4069	LYZ	In	NA	NA	5.370965911596929	Unpublished	CVL	MSD	Days since LMP
Thurman-2015	7	Ptid-7_Visit-1	Other	Luteal	25	NOTHING	Positive	10	4.7	Eligible	Ineligible - days since LMP outside of allowed windows	Ineligible - days since LMP outside of allowed windows	Lysozyme	15.018144	4069	LYZ	In	NA	NA	3.908634624953547	Unpublished	CVL	MSD	Days since LMP
Thurman-2015	8	Ptid-8_Visit-1	Other	Luteal	16	CONDOMS	Positive	8	5.3	Eligible	Ineligible - days since LMP outside of allowed windows	Ineligible - days since LMP outside of allowed windows	Lysozyme	2.8019885	4069	LYZ	In	NA	NA	1.4864510346313233	Unpublished	CVL	MSD	Days since LMP
Thurman-2015	9	Ptid-9_Visit-1	Other	Luteal	14	TUBAL OCCLUSION	Positive	9	5	Eligible	Ineligible - days since LMP outside of allowed windows	Ineligible - days since LMP outside of allowed windows	Lysozyme	17.12512	4069	LYZ	In	NA	NA	4.098042192321014	Unpublished	CVL	MSD	Days since LMP
Thurman-2015	10	Ptid-10_Visit-1	Other	Luteal	16	TUBAL OCCLUSION	Intermediate	6	5	Eligible	Ineligible - days since LMP outside of allowed windows	Ineligible - days since LMP outside of allowed windows	Lysozyme	159.4277	4069	LYZ	In	NA	NA	7.316758504051331	Unpublished	CVL	MSD	Days since LMP
Thurman-2015	11	Ptid-11_Visit-1	Follicular	Follicular	11	CONDOMS	Positive	10	5	Eligible	Eligible	Eligible	Lysozyme	34.596612	4069	LYZ	In	NA	NA	5.1125588584684065	Unpublished	CVL	MSD	Days since LMP
Thurman-2015	12	Ptid-12_Visit-1	Follicular	Follicular	7	TUBAL OCCLUSION	Positive	9	5	Eligible	Eligible	Eligible	Lysozyme	15.769626	4069	LYZ	In	NA	NA	3.9790765397752295	Unpublished	CVL	MSD	Days since LMP
Thurman-2015	13	Ptid-13_Visit-1	Other	Luteal	18	ABSTINENCE	Positive	8	5.3	Eligible	Ineligible - days since LMP outside of allowed windows	Ineligible - days since LMP outside of allowed windows	Lysozyme	534.1483125	4069	LYZ	In	NA	NA	9.061096568391507	Unpublished	CVL	MSD	Days since LMP
Thurman-2015	14	Ptid-14_Visit-1	Luteal	Luteal	19	CONDOMS	Positive	10	5.5	Eligible	Eligible	Eligible	Lysozyme	0.559631	4069	LYZ	In	NA	NA	-0.8374522140366893	Unpublished	CVL	MSD	Days since LMP
Thurman-2015	15	Ptid-15_Visit-1	Luteal	Luteal	20	CONDOMS	Positive	9	5.3	Eligible	Eligible	Eligible	Lysozyme	48.7076	4069	LYZ	In	NA	NA	5.606074993003089	Unpublished	CVL	MSD	Days since LMP
Thurman-2015	16	Ptid-16_Visit-1	Other	Luteal	18	CONDOMS	Positive	7	5.3	Eligible	Ineligible - days since LMP outside of allowed windows	Ineligible - days since LMP outside of allowed windows	Lysozyme	145.4652125	4069	LYZ	In	NA	NA	7.184530368651445	Unpublished	CVL	MSD	Days since LMP
Thurman-2015	17	Ptid-17_Visit-1	Luteal	Luteal	21	TUBAL OCCLUSION	Positive	7	5	Eligible	Eligible	Eligible	Lysozyme	77.66267500000001	4069	LYZ	In	NA	NA	6.279149494932756	Unpublished	CVL	MSD	Days since LMP
Thurman-2015	18	Ptid-18_Visit-1	Other	Luteal	25	CONDOMS	Positive	7	5	Eligible	Ineligible - days since LMP outside of allowed windows	Ineligible - days since LMP outside of allowed windows	Lysozyme	1.76337	4069	LYZ	In	NA	NA	0.8183352206360197	Unpublished	CVL	MSD	Days since LMP
Thurman-2015	19	Ptid-19_Visit-1	Follicular	Follicular	8	TUBAL OCCLUSION	Positive	7	4.7	Eligible	Eligible	Eligible	Lysozyme	45.01055	4069	LYZ	In	NA	NA	5.492191288524947	Unpublished	CVL	MSD	Days since LMP
Thurman-2015	20	Ptid-20_Visit-1	Other	Luteal	35	TUBAL OCCLUSION	Intermediate	4	4	Eligible	Ineligible - days since LMP outside of allowed windows	Ineligible - days since LMP outside of allowed windows	Lysozyme	11.293144	4069	LYZ	In	NA	NA	3.4973752817745596	Unpublished	CVL	MSD	Days since LMP
Thurman-2015	21	Ptid-21_Visit-1	Other	Follicular	13	CONDOMS	Positive	9	5	Eligible	Ineligible - days since LMP outside of allowed windows	Ineligible - days since LMP outside of allowed windows	Lysozyme	0.6436525	4069	LYZ	In	NA	NA	-0.6356460895211448	Unpublished	CVL	MSD	Days since LMP
Thurman-2015	22	Ptid-22_Visit-1	Luteal	Luteal	19	CONDOMS	Positive	10	5.3	Eligible	Eligible	Eligible	Lysozyme	1.2460944999999999	4069	LYZ	In	NA	NA	0.31741348209516546	Unpublished	CVL	MSD	Days since LMP
Thurman-2015	23	Ptid-23_Visit-1	Other	Luteal	18	ABSTINENCE	Positive	10	5	Eligible	Ineligible - days since LMP outside of allowed windows	Ineligible - days since LMP outside of allowed windows	Lysozyme	99.3949125	4069	LYZ	In	NA	NA	6.635100104634101	Unpublished	CVL	MSD	Days since LMP
Thurman-2015	24	Ptid-24_Visit-1	Other	Follicular	4	CONDOMS	Positive	7	5.3	Eligible	Ineligible - days since LMP outside of allowed windows	Ineligible - days since LMP outside of allowed windows	Lysozyme	9.546326	4069	LYZ	In	NA	NA	3.254945604204146	Unpublished	CVL	MSD	Days since LMP
Thurman-2015	25	Ptid-25_Visit-1	Other	Luteal	30	CONDOMS	Positive	8	5	Eligible	Ineligible - days since LMP outside of allowed windows	Ineligible - days since LMP outside of allowed windows	Lysozyme	23.47155	4069	LYZ	In	NA	NA	4.552841211715471	Unpublished	CVL	MSD	Days since LMP
Thurman-2015	26	Ptid-26_Visit-1	Luteal	Luteal	22	CONDOMS	Positive	8	5.3	Eligible	Eligible	Eligible	Lysozyme	1.907401	4069	LYZ	In	NA	NA	0.9316081786768122	Unpublished	CVL	MSD	Days since LMP
Thurman-2015	27	Ptid-27_Visit-1	Other	Luteal	36	TUBAL OCCLUSION	Positive	10	5	Eligible	Ineligible - days since LMP outside of allowed windows	Ineligible - days since LMP outside of allowed windows	Lysozyme	26.630699999999997	4069	LYZ	In	NA	NA	4.73501844582627	Unpublished	CVL	MSD	Days since LMP
Thurman-2015	28	Ptid-28_Visit-1	Other	Luteal	27	CONDOMS	Intermediate	6	5.8	Eligible	Ineligible - days since LMP outside of allowed windows	Ineligible - days since LMP outside of allowed windows	Lysozyme	23.2015125	4069	LYZ	In	NA	NA	4.536146952185181	Unpublished	CVL	MSD	Days since LMP
Thurman-2015	29	Ptid-29_Visit-1	Follicular	Follicular	11	CONDOMS	Positive	10	5	Eligible	Eligible	Eligible	Lysozyme	0.322595	4069	LYZ	In	NA	NA	-1.6322040169985992	Unpublished	CVL	MSD	Days since LMP
Thurman-2015	30	Ptid-30_Visit-1	Follicular	Follicular	9	TUBAL OCCLUSION	Positive	10	5	Eligible	Eligible	Eligible	Lysozyme	44.0371125	4069	LYZ	In	NA	NA	5.460647969818207	Unpublished	CVL	MSD	Days since LMP
Thurman-2015	31	Ptid-31_Visit-1	Luteal	Luteal	24	COPPER IUD	Positive	7	5	Ineligible - use of hormonal contraception or IUD	Ineligible - use of hormonal contraception or IUD	Ineligible - use of hormonal contraception or IUD	Lysozyme	115.7444625	4069	LYZ	In	NA	NA	6.8547993628292145	Unpublished	CVL	MSD	Days since LMP
Thurman-2015	33	Ptid-33_Visit-1	Other	Luteal	14	CONDOMS	Positive	10	5.8	Eligible	Ineligible - days since LMP outside of allowed windows	Ineligible - days since LMP outside of allowed windows	Lysozyme	0.455011	4069	LYZ	In	NA	NA	-1.1360266716559801	Unpublished	CVL	MSD	Days since LMP
Thurman-2015	34	Ptid-34_Visit-1	Other	Luteal	16	TUBAL OCCLUSION	Positive	7	4.7	Eligible	Ineligible - days since LMP outside of allowed windows	Ineligible - days since LMP outside of allowed windows	Lysozyme	6.190832	4069	LYZ	In	NA	NA	2.630133309538633	Unpublished	CVL	MSD	Days since LMP
Thurman-2015	35	Ptid-35_Visit-1	Luteal	Luteal	22	CONDOMS	Positive	8	5	Eligible	Eligible	Eligible	Lysozyme	48.234125000000006	4069	LYZ	In	NA	NA	5.59198229007043	Unpublished	CVL	MSD	Days since LMP
Thurman-2015	1	Ptid-1_Visit-1	Other	Luteal	26	COPPER IUD	Positive	8	5.5	Ineligible - use of hormonal contraception or IUD	Ineligible - use of hormonal contraception or IUD	Ineligible - use of hormonal contraception or IUD	Lactoferrin	681.78403	4057	LTF	In	NA	NA	9.413170996190628	Unpublished	CVL	MSD	Days since LMP
Thurman-2015	3	Ptid-3_Visit-1	Luteal	Luteal	20	PARTNER VASECTOMY	Positive	7	5.3	Eligible	Eligible	Eligible	Lactoferrin	101.71421000000001	4057	LTF	In	NA	NA	6.668377434992141	Unpublished	CVL	MSD	Days since LMP
Thurman-2015	4	Ptid-4_Visit-1	Luteal	Luteal	20	SAME SEX RELATIOSNHIP	Positive	8	5.3	Eligible	Eligible	Eligible	Lactoferrin	430.7754	4057	LTF	In	NA	NA	8.750792054997266	Unpublished	CVL	MSD	Days since LMP
Thurman-2015	5	Ptid-5_Visit-1	Other	Follicular	13	TUBAL OCCLUSION	Positive	10	4.7	Eligible	Ineligible - days since LMP outside of allowed windows	Ineligible - days since LMP outside of allowed windows	Lactoferrin	103.314545	4057	LTF	In	NA	NA	6.690899566167419	Unpublished	CVL	MSD	Days since LMP
Thurman-2015	6	Ptid-6_Visit-1	Other	Luteal	27	ABSTINENCE	Positive	10	5	Eligible	Ineligible - days since LMP outside of allowed windows	Ineligible - days since LMP outside of allowed windows	Lactoferrin	594.80641	4057	LTF	In	NA	NA	9.216276384618626	Unpublished	CVL	MSD	Days since LMP
Thurman-2015	7	Ptid-7_Visit-1	Other	Luteal	25	NOTHING	Positive	10	4.7	Eligible	Ineligible - days since LMP outside of allowed windows	Ineligible - days since LMP outside of allowed windows	Lactoferrin	635.681685	4057	LTF	In	NA	NA	9.312160712466914	Unpublished	CVL	MSD	Days since LMP
Thurman-2015	8	Ptid-8_Visit-1	Other	Luteal	16	CONDOMS	Positive	8	5.3	Eligible	Ineligible - days since LMP outside of allowed windows	Ineligible - days since LMP outside of allowed windows	Lactoferrin	49.54305	4057	LTF	In	NA	NA	5.630610782293346	Unpublished	CVL	MSD	Days since LMP
Thurman-2015	9	Ptid-9_Visit-1	Other	Luteal	14	TUBAL OCCLUSION	Positive	9	5	Eligible	Ineligible - days since LMP outside of allowed windows	Ineligible - days since LMP outside of allowed windows	Lactoferrin	44.536025	4057	LTF	In	NA	NA	5.4769008930511935	Unpublished	CVL	MSD	Days since LMP
Thurman-2015	10	Ptid-10_Visit-1	Other	Luteal	16	TUBAL OCCLUSION	Intermediate	6	5	Eligible	Ineligible - days since LMP outside of allowed windows	Ineligible - days since LMP outside of allowed windows	Lactoferrin	3161.63155	4057	LTF	In	NA	NA	11.626453533458902	Unpublished	CVL	MSD	Days since LMP
Thurman-2015	11	Ptid-11_Visit-1	Follicular	Follicular	11	CONDOMS	Positive	10	5	Eligible	Eligible	Eligible	Lactoferrin	630.35005	4057	LTF	In	NA	NA	9.300009407512544	Unpublished	CVL	MSD	Days since LMP
Thurman-2015	12	Ptid-12_Visit-1	Follicular	Follicular	7	TUBAL OCCLUSION	Positive	9	5	Eligible	Eligible	Eligible	Lactoferrin	14.92847	4057	LTF	In	NA	NA	3.8999944079471183	Unpublished	CVL	MSD	Days since LMP
Thurman-2015	13	Ptid-13_Visit-1	Other	Luteal	18	ABSTINENCE	Positive	8	5.3	Eligible	Ineligible - days since LMP outside of allowed windows	Ineligible - days since LMP outside of allowed windows	Lactoferrin	2702.591	4057	LTF	In	NA	NA	11.400127480989605	Unpublished	CVL	MSD	Days since LMP
Thurman-2015	14	Ptid-14_Visit-1	Luteal	Luteal	19	CONDOMS	Positive	10	5.5	Eligible	Eligible	Eligible	Lactoferrin	60.91808999999999	4057	LTF	In	NA	NA	5.928798803772223	Unpublished	CVL	MSD	Days since LMP
Thurman-2015	15	Ptid-15_Visit-1	Luteal	Luteal	20	CONDOMS	Positive	9	5.3	Eligible	Eligible	Eligible	Lactoferrin	745.51483	4057	LTF	In	NA	NA	9.542093241082444	Unpublished	CVL	MSD	Days since LMP
Thurman-2015	16	Ptid-16_Visit-1	Other	Luteal	18	CONDOMS	Positive	7	5.3	Eligible	Ineligible - days since LMP outside of allowed windows	Ineligible - days since LMP outside of allowed windows	Lactoferrin	452.2708	4057	LTF	In	NA	NA	8.821043043902176	Unpublished	CVL	MSD	Days since LMP
Thurman-2015	17	Ptid-17_Visit-1	Luteal	Luteal	21	TUBAL OCCLUSION	Positive	7	5	Eligible	Eligible	Eligible	Lactoferrin	262.95653000000004	4057	LTF	In	NA	NA	8.03868051348682	Unpublished	CVL	MSD	Days since LMP
Thurman-2015	18	Ptid-18_Visit-1	Other	Luteal	25	CONDOMS	Positive	7	5	Eligible	Ineligible - days since LMP outside of allowed windows	Ineligible - days since LMP outside of allowed windows	Lactoferrin	87.93549999999999	4057	LTF	In	NA	NA	6.458373801035889	Unpublished	CVL	MSD	Days since LMP
Thurman-2015	19	Ptid-19_Visit-1	Follicular	Follicular	8	TUBAL OCCLUSION	Positive	7	4.7	Eligible	Eligible	Eligible	Lactoferrin	219.71764000000002	4057	LTF	In	NA	NA	7.779506890755321	Unpublished	CVL	MSD	Days since LMP
Thurman-2015	20	Ptid-20_Visit-1	Other	Luteal	35	TUBAL OCCLUSION	Intermediate	4	4	Eligible	Ineligible - days since LMP outside of allowed windows	Ineligible - days since LMP outside of allowed windows	Lactoferrin	22.28057	4057	LTF	In	NA	NA	4.477714236257155	Unpublished	CVL	MSD	Days since LMP
Thurman-2015	21	Ptid-21_Visit-1	Other	Follicular	13	CONDOMS	Positive	9	5	Eligible	Ineligible - days since LMP outside of allowed windows	Ineligible - days since LMP outside of allowed windows	Lactoferrin	63.2011	4057	LTF	In	NA	NA	5.9818777632697175	Unpublished	CVL	MSD	Days since LMP
Thurman-2015	22	Ptid-22_Visit-1	Luteal	Luteal	19	CONDOMS	Positive	10	5.3	Eligible	Eligible	Eligible	Lactoferrin	62.678200000000004	4057	LTF	In	NA	NA	5.9698918438050415	Unpublished	CVL	MSD	Days since LMP
Thurman-2015	23	Ptid-23_Visit-1	Other	Luteal	18	ABSTINENCE	Positive	10	5	Eligible	Ineligible - days since LMP outside of allowed windows	Ineligible - days since LMP outside of allowed windows	Lactoferrin	1424.5116749999997	4057	LTF	In	NA	NA	10.476251730399373	Unpublished	CVL	MSD	Days since LMP
Thurman-2015	24	Ptid-24_Visit-1	Other	Follicular	4	CONDOMS	Positive	7	5.3	Eligible	Ineligible - days since LMP outside of allowed windows	Ineligible - days since LMP outside of allowed windows	Lactoferrin	105.10638	4057	LTF	In	NA	NA	6.7157064339083075	Unpublished	CVL	MSD	Days since LMP
Thurman-2015	25	Ptid-25_Visit-1	Other	Luteal	30	CONDOMS	Positive	8	5	Eligible	Ineligible - days since LMP outside of allowed windows	Ineligible - days since LMP outside of allowed windows	Lactoferrin	73.24664	4057	LTF	In	NA	NA	6.194690676039751	Unpublished	CVL	MSD	Days since LMP
Thurman-2015	26	Ptid-26_Visit-1	Luteal	Luteal	22	CONDOMS	Positive	8	5.3	Eligible	Eligible	Eligible	Lactoferrin	310.5324	4057	LTF	In	NA	NA	8.278599992457881	Unpublished	CVL	MSD	Days since LMP
Thurman-2015	27	Ptid-27_Visit-1	Other	Luteal	36	TUBAL OCCLUSION	Positive	10	5	Eligible	Ineligible - days since LMP outside of allowed windows	Ineligible - days since LMP outside of allowed windows	Lactoferrin	407.68656999999996	4057	LTF	In	NA	NA	8.671316622162806	Unpublished	CVL	MSD	Days since LMP
Thurman-2015	28	Ptid-28_Visit-1	Other	Luteal	27	CONDOMS	Intermediate	6	5.8	Eligible	Ineligible - days since LMP outside of allowed windows	Ineligible - days since LMP outside of allowed windows	Lactoferrin	151.70879	4057	LTF	In	NA	NA	7.245160867462674	Unpublished	CVL	MSD	Days since LMP
Thurman-2015	29	Ptid-29_Visit-1	Follicular	Follicular	11	CONDOMS	Positive	10	5	Eligible	Eligible	Eligible	Lactoferrin	41.465540000000004	4057	LTF	In	NA	NA	5.373840975362236	Unpublished	CVL	MSD	Days since LMP
Thurman-2015	30	Ptid-30_Visit-1	Follicular	Follicular	9	TUBAL OCCLUSION	Positive	10	5	Eligible	Eligible	Eligible	Lactoferrin	1343.058425	4057	LTF	In	NA	NA	10.391306350130629	Unpublished	CVL	MSD	Days since LMP
Thurman-2015	31	Ptid-31_Visit-1	Luteal	Luteal	24	COPPER IUD	Positive	7	5	Ineligible - use of hormonal contraception or IUD	Ineligible - use of hormonal contraception or IUD	Ineligible - use of hormonal contraception or IUD	Lactoferrin	587.3692100000001	4057	LTF	In	NA	NA	9.198123831085164	Unpublished	CVL	MSD	Days since LMP
Thurman-2015	33	Ptid-33_Visit-1	Other	Luteal	14	CONDOMS	Positive	10	5.8	Eligible	Ineligible - days since LMP outside of allowed windows	Ineligible - days since LMP outside of allowed windows	Lactoferrin	466.31850999999995	4057	LTF	In	NA	NA	8.865171886780864	Unpublished	CVL	MSD	Days since LMP
Thurman-2015	34	Ptid-34_Visit-1	Other	Luteal	16	TUBAL OCCLUSION	Positive	7	4.7	Eligible	Ineligible - days since LMP outside of allowed windows	Ineligible - days since LMP outside of allowed windows	Lactoferrin	5.775510000000001	4057	LTF	In	NA	NA	2.52994834773805	Unpublished	CVL	MSD	Days since LMP
Thurman-2015	35	Ptid-35_Visit-1	Luteal	Luteal	22	CONDOMS	Positive	8	5	Eligible	Eligible	Eligible	Lactoferrin	4040.8134999999997	4057	LTF	In	NA	NA	11.980430051468241	Unpublished	CVL	MSD	Days since LMP
Thurman-2015	1	Ptid-1_Visit-1	Other	Luteal	26	COPPER IUD	Positive	8	5.5	Ineligible - use of hormonal contraception or IUD	Ineligible - use of hormonal contraception or IUD	Ineligible - use of hormonal contraception or IUD	SLPI	9639.94933333333	6590	SLPI	In	NA	NA	13.23480984846786	Published	CVL	MSD	Days since LMP
Thurman-2015	3	Ptid-3_Visit-1	Luteal	Luteal	20	PARTNER VASECTOMY	Positive	7	5.3	Eligible	Eligible	Eligible	SLPI	6509.103999999999	6590	SLPI	In	NA	NA	12.668243249908345	Published	CVL	MSD	Days since LMP
Thurman-2015	4	Ptid-4_Visit-1	Luteal	Luteal	20	SAME SEX RELATIOSNHIP	Positive	8	5.3	Eligible	Eligible	Eligible	SLPI	73662.45866666666	6590	SLPI	In	NA	NA	16.168641931104368	Published	CVL	MSD	Days since LMP
Thurman-2015	5	Ptid-5_Visit-1	Other	Follicular	13	TUBAL OCCLUSION	Positive	10	4.7	Eligible	Ineligible - days since LMP outside of allowed windows	Ineligible - days since LMP outside of allowed windows	SLPI	107518.8	6590	SLPI	In	NA	NA	16.714229416069116	Published	CVL	MSD	Days since LMP
Thurman-2015	6	Ptid-6_Visit-1	Other	Luteal	27	ABSTINENCE	Positive	10	5	Eligible	Ineligible - days since LMP outside of allowed windows	Ineligible - days since LMP outside of allowed windows	SLPI	22141.928	6590	SLPI	In	NA	NA	14.434493229263115	Published	CVL	MSD	Days since LMP
Thurman-2015	7	Ptid-7_Visit-1	Other	Luteal	25	NOTHING	Positive	10	4.7	Eligible	Ineligible - days since LMP outside of allowed windows	Ineligible - days since LMP outside of allowed windows	SLPI	314589.8	6590	SLPI	In	NA	NA	18.263112369195575	Published	CVL	MSD	Days since LMP
Thurman-2015	8	Ptid-8_Visit-1	Other	Luteal	16	CONDOMS	Positive	8	5.3	Eligible	Ineligible - days since LMP outside of allowed windows	Ineligible - days since LMP outside of allowed windows	SLPI	97686.72000000002	6590	SLPI	In	NA	NA	16.575874828208143	Published	CVL	MSD	Days since LMP
Thurman-2015	9	Ptid-9_Visit-1	Other	Luteal	14	TUBAL OCCLUSION	Positive	9	5	Eligible	Ineligible - days since LMP outside of allowed windows	Ineligible - days since LMP outside of allowed windows	SLPI	73968.365333333335	6590	SLPI	In	NA	NA	16.17462077279411	Published	CVL	MSD	Days since LMP
Thurman-2015	10	Ptid-10_Visit-1	Other	Luteal	16	TUBAL OCCLUSION	Intermediate	6	5	Eligible	Ineligible - days since LMP outside of allowed windows	Ineligible - days since LMP outside of allowed windows	SLPI	13687.725333333334	6590	SLPI	In	NA	NA	13.740595094736808	Published	CVL	MSD	Days since LMP
Thurman-2015	11	Ptid-11_Visit-1	Follicular	Follicular	11	CONDOMS	Positive	10	5	Eligible	Eligible	Eligible	SLPI	24520.301333333337	6590	SLPI	In	NA	NA	14.58168908816356	Published	CVL	MSD	Days since LMP
Thurman-2015	12	Ptid-12_Visit-1	Follicular	Follicular	7	TUBAL OCCLUSION	Positive	9	5	Eligible	Eligible	Eligible	SLPI	16394.352	6590	SLPI	In	NA	NA	14.000911258720988	Published	CVL	MSD	Days since LMP
Thurman-2015	13	Ptid-13_Visit-1	Other	Luteal	18	ABSTINENCE	Positive	8	5.3	Eligible	Ineligible - days since LMP outside of allowed windows	Ineligible - days since LMP outside of allowed windows	SLPI	20017.442666666666	6590	SLPI	In	NA	NA	14.28897005363438	Published	CVL	MSD	Days since LMP
Thurman-2015	14	Ptid-14_Visit-1	Luteal	Luteal	19	CONDOMS	Positive	10	5.5	Eligible	Eligible	Eligible	SLPI	24934.440000000002	6590	SLPI	In	NA	NA	14.605852181578136	Published	CVL	MSD	Days since LMP
Thurman-2015	15	Ptid-15_Visit-1	Luteal	Luteal	20	CONDOMS	Positive	9	5.3	Eligible	Eligible	Eligible	SLPI	24747.418666666665	6590	SLPI	In	NA	NA	14.594990429145087	Published	CVL	MSD	Days since LMP
Thurman-2015	16	Ptid-16_Visit-1	Other	Luteal	18	CONDOMS	Positive	7	5.3	Eligible	Ineligible - days since LMP outside of allowed windows	Ineligible - days since LMP outside of allowed windows	SLPI	43553.58666666666	6590	SLPI	In	NA	NA	15.410503910156532	Published	CVL	MSD	Days since LMP
Thurman-2015	17	Ptid-17_Visit-1	Luteal	Luteal	21	TUBAL OCCLUSION	Positive	7	5	Eligible	Eligible	Eligible	SLPI	60479.06933333334	6590	SLPI	In	NA	NA	15.884148318736157	Published	CVL	MSD	Days since LMP
Thurman-2015	18	Ptid-18_Visit-1	Other	Luteal	25	CONDOMS	Positive	7	5	Eligible	Ineligible - days since LMP outside of allowed windows	Ineligible - days since LMP outside of allowed windows	SLPI	81259.89333333333	6590	SLPI	In	NA	NA	16.310255850350643	Published	CVL	MSD	Days since LMP
Thurman-2015	19	Ptid-19_Visit-1	Follicular	Follicular	8	TUBAL OCCLUSION	Positive	7	4.7	Eligible	Eligible	Eligible	SLPI	42210.46666666667	6590	SLPI	In	NA	NA	15.36531315895081	Published	CVL	MSD	Days since LMP
Thurman-2015	20	Ptid-20_Visit-1	Other	Luteal	35	TUBAL OCCLUSION	Intermediate	4	4	Eligible	Ineligible - days since LMP outside of allowed windows	Ineligible - days since LMP outside of allowed windows	SLPI	24716.141333333333	6590	SLPI	In	NA	NA	14.593165907832574	Published	CVL	MSD	Days since LMP
Thurman-2015	21	Ptid-21_Visit-1	Other	Follicular	13	CONDOMS	Positive	9	5	Eligible	Ineligible - days since LMP outside of allowed windows	Ineligible - days since LMP outside of allowed windows	SLPI	108922.98666666665	6590	SLPI	In	NA	NA	16.73294892114998	Published	CVL	MSD	Days since LMP
Thurman-2015	22	Ptid-22_Visit-1	Luteal	Luteal	19	CONDOMS	Positive	10	5.3	Eligible	Eligible	Eligible	SLPI	60119.781333333325	6590	SLPI	In	NA	NA	15.875552141466912	Published	CVL	MSD	Days since LMP
Thurman-2015	23	Ptid-23_Visit-1	Other	Luteal	18	ABSTINENCE	Positive	10	5	Eligible	Ineligible - days since LMP outside of allowed windows	Ineligible - days since LMP outside of allowed windows	SLPI	38828.882666666665	6590	SLPI	In	NA	NA	15.244842572645654	Published	CVL	MSD	Days since LMP
Thurman-2015	24	Ptid-24_Visit-1	Other	Follicular	4	CONDOMS	Positive	7	5.3	Eligible	Ineligible - days since LMP outside of allowed windows	Ineligible - days since LMP outside of allowed windows	SLPI	48932.63466666666	6590	SLPI	In	NA	NA	15.57850934305214	Published	CVL	MSD	Days since LMP
Thurman-2015	25	Ptid-25_Visit-1	Other	Luteal	30	CONDOMS	Positive	8	5	Eligible	Ineligible - days since LMP outside of allowed windows	Ineligible - days since LMP outside of allowed windows	SLPI	12028.6608	6590	SLPI	In	NA	NA	13.554188409865045	Published	CVL	MSD	Days since LMP
Thurman-2015	26	Ptid-26_Visit-1	Luteal	Luteal	22	CONDOMS	Positive	8	5.3	Eligible	Eligible	Eligible	SLPI	79297.90666666666	6590	SLPI	In	NA	NA	16.274995161222957	Published	CVL	MSD	Days since LMP
Thurman-2015	27	Ptid-27_Visit-1	Other	Luteal	36	TUBAL OCCLUSION	Positive	10	5	Eligible	Ineligible - days since LMP outside of allowed windows	Ineligible - days since LMP outside of allowed windows	SLPI	17914.298666666666	6590	SLPI	In	NA	NA	14.128823943615675	Published	CVL	MSD	Days since LMP
Thurman-2015	28	Ptid-28_Visit-1	Other	Luteal	27	CONDOMS	Intermediate	6	5.8	Eligible	Ineligible - days since LMP outside of allowed windows	Ineligible - days since LMP outside of allowed windows	SLPI	16296.416	6590	SLPI	In	NA	NA	13.992267093235203	Published	CVL	MSD	Days since LMP
Thurman-2015	29	Ptid-29_Visit-1	Follicular	Follicular	11	CONDOMS	Positive	10	5	Eligible	Eligible	Eligible	SLPI	358917.16	6590	SLPI	In	NA	NA	18.453291375175308	Published	CVL	MSD	Days since LMP
Thurman-2015	30	Ptid-30_Visit-1	Follicular	Follicular	9	TUBAL OCCLUSION	Positive	10	5	Eligible	Eligible	Eligible	SLPI	67450.368	6590	SLPI	In	NA	NA	16.041538693891663	Published	CVL	MSD	Days since LMP
Thurman-2015	31	Ptid-31_Visit-1	Luteal	Luteal	24	COPPER IUD	Positive	7	5	Ineligible - use of hormonal contraception or IUD	Ineligible - use of hormonal contraception or IUD	Ineligible - use of hormonal contraception or IUD	SLPI	9344.094799999999	6590	SLPI	In	NA	NA	13.189839195737475	Published	CVL	MSD	Days since LMP
Thurman-2015	33	Ptid-33_Visit-1	Other	Luteal	14	CONDOMS	Positive	10	5.8	Eligible	Ineligible - days since LMP outside of allowed windows	Ineligible - days since LMP outside of allowed windows	SLPI	74264.832	6590	SLPI	In	NA	NA	16.180391565946618	Published	CVL	MSD	Days since LMP
Thurman-2015	34	Ptid-34_Visit-1	Other	Luteal	16	TUBAL OCCLUSION	Positive	7	4.7	Eligible	Ineligible - days since LMP outside of allowed windows	Ineligible - days since LMP outside of allowed windows	SLPI	167519.74	6590	SLPI	In	NA	NA	17.353971582676564	Published	CVL	MSD	Days since LMP
Thurman-2015	35	Ptid-35_Visit-1	Luteal	Luteal	22	CONDOMS	Positive	8	5	Eligible	Eligible	Eligible	SLPI	19586.538	6590	SLPI	In	NA	NA	14.257574797491124	Published	CVL	MSD	Days since LMP
Thurman-2015	1	Ptid-1_Visit-1	Other	Luteal	26	COPPER IUD	Positive	8	5.5	Ineligible - use of hormonal contraception or IUD	Ineligible - use of hormonal contraception or IUD	Ineligible - use of hormonal contraception or IUD	IL_IB	30.35135731490855	3553	IL1B	In	NA	NA	4.923689130238224	Published	CVL	MSD	Days since LMP
Thurman-2015	3	Ptid-3_Visit-1	Luteal	Luteal	20	PARTNER VASECTOMY	Positive	7	5.3	Eligible	Eligible	Eligible	IL_IB	14.23005271572585	3553	IL1B	In	NA	NA	3.8308691012756784	Published	CVL	MSD	Days since LMP
Thurman-2015	4	Ptid-4_Visit-1	Luteal	Luteal	20	SAME SEX RELATIOSNHIP	Positive	8	5.3	Eligible	Eligible	Eligible	IL_IB	38.301927206426	3553	IL1B	In	NA	NA	5.259345079758314	Published	CVL	MSD	Days since LMP
Thurman-2015	5	Ptid-5_Visit-1	Other	Follicular	13	TUBAL OCCLUSION	Positive	10	4.7	Eligible	Ineligible - days since LMP outside of allowed windows	Ineligible - days since LMP outside of allowed windows	IL_IB	3.06871742429769	3553	IL1B	In	NA	NA	1.6176358047051733	Published	CVL	MSD	Days since LMP
Thurman-2015	6	Ptid-6_Visit-1	Other	Luteal	27	ABSTINENCE	Positive	10	5	Eligible	Ineligible - days since LMP outside of allowed windows	Ineligible - days since LMP outside of allowed windows	IL_IB	30.1634219882533	3553	IL1B	In	NA	NA	4.914728204045393	Published	CVL	MSD	Days since LMP
Thurman-2015	7	Ptid-7_Visit-1	Other	Luteal	25	NOTHING	Positive	10	4.7	Eligible	Ineligible - days since LMP outside of allowed windows	Ineligible - days since LMP outside of allowed windows	IL_IB	70.91945899863575	3553	IL1B	In	NA	NA	6.148109625724044	Published	CVL	MSD	Days since LMP
Thurman-2015	8	Ptid-8_Visit-1	Other	Luteal	16	CONDOMS	Positive	8	5.3	Eligible	Ineligible - days since LMP outside of allowed windows	Ineligible - days since LMP outside of allowed windows	IL_IB	0.9236219779441885	3553	IL1B	In	NA	NA	-0.11462559187728204	Published	CVL	MSD	Days since LMP
Thurman-2015	9	Ptid-9_Visit-1	Other	Luteal	14	TUBAL OCCLUSION	Positive	9	5	Eligible	Ineligible - days since LMP outside of allowed windows	Ineligible - days since LMP outside of allowed windows	IL_IB	10.95888002670155	3553	IL1B	In	NA	NA	3.454028460477284	Published	CVL	MSD	Days since LMP
Thurman-2015	10	Ptid-10_Visit-1	Other	Luteal	16	TUBAL OCCLUSION	Intermediate	6	5	Eligible	Ineligible - days since LMP outside of allowed windows	Ineligible - days since LMP outside of allowed windows	IL_IB	265.5284287481345	3553	IL1B	In	NA	NA	8.05272252092956	Published	CVL	MSD	Days since LMP
Thurman-2015	11	Ptid-11_Visit-1	Follicular	Follicular	11	CONDOMS	Positive	10	5	Eligible	Eligible	Eligible	IL_IB	23.15861465836135	3553	IL1B	In	NA	NA	4.533477049195107	Published	CVL	MSD	Days since LMP
Thurman-2015	12	Ptid-12_Visit-1	Follicular	Follicular	7	TUBAL OCCLUSION	Positive	9	5	Eligible	Eligible	Eligible	IL_IB	3.677671395056975	3553	IL1B	In	NA	NA	1.8787925787436561	Published	CVL	MSD	Days since LMP
Thurman-2015	13	Ptid-13_Visit-1	Other	Luteal	18	ABSTINENCE	Positive	8	5.3	Eligible	Ineligible - days since LMP outside of allowed windows	Ineligible - days since LMP outside of allowed windows	IL_IB	161.04003380122498	3553	IL1B	In	NA	NA	7.331275569958677	Published	CVL	MSD	Days since LMP
Thurman-2015	14	Ptid-14_Visit-1	Luteal	Luteal	19	CONDOMS	Positive	10	5.5	Eligible	Eligible	Eligible	IL_IB	6.0841515877490355	3553	IL1B	In	NA	NA	2.605056098520884	Published	CVL	MSD	Days since LMP
Thurman-2015	15	Ptid-15_Visit-1	Luteal	Luteal	20	CONDOMS	Positive	9	5.3	Eligible	Eligible	Eligible	IL_IB	84.72930580519011	3553	IL1B	In	NA	NA	6.404789143869588	Published	CVL	MSD	Days since LMP
Thurman-2015	16	Ptid-16_Visit-1	Other	Luteal	18	CONDOMS	Positive	7	5.3	Eligible	Ineligible - days since LMP outside of allowed windows	Ineligible - days since LMP outside of allowed windows	IL_IB	82.6738631180684	3553	IL1B	In	NA	NA	6.369359396353621	Published	CVL	MSD	Days since LMP
Thurman-2015	17	Ptid-17_Visit-1	Luteal	Luteal	21	TUBAL OCCLUSION	Positive	7	5	Eligible	Eligible	Eligible	IL_IB	12.81334612208655	3553	IL1B	In	NA	NA	3.679575370204636	Published	CVL	MSD	Days since LMP
Thurman-2015	18	Ptid-18_Visit-1	Other	Luteal	25	CONDOMS	Positive	7	5	Eligible	Ineligible - days since LMP outside of allowed windows	Ineligible - days since LMP outside of allowed windows	IL_IB	1.106150350306657	3553	IL1B	In	NA	NA	0.14554749307689888	Published	CVL	MSD	Days since LMP
Thurman-2015	19	Ptid-19_Visit-1	Follicular	Follicular	8	TUBAL OCCLUSION	Positive	7	4.7	Eligible	Eligible	Eligible	IL_IB	12.5934023914803	3553	IL1B	In	NA	NA	3.6545962071873266	Published	CVL	MSD	Days since LMP
Thurman-2015	20	Ptid-20_Visit-1	Other	Luteal	35	TUBAL OCCLUSION	Intermediate	4	4	Eligible	Ineligible - days since LMP outside of allowed windows	Ineligible - days since LMP outside of allowed windows	IL_IB	0.445044506125327	3553	IL1B	In	NA	NA	-1.1679784766608388	Published	CVL	MSD	Days since LMP
Thurman-2015	21	Ptid-21_Visit-1	Other	Follicular	13	CONDOMS	Positive	9	5	Eligible	Ineligible - days since LMP outside of allowed windows	Ineligible - days since LMP outside of allowed windows	IL_IB	4.54026115611708	3553	IL1B	In	NA	NA	2.182775283815513	Published	CVL	MSD	Days since LMP
Thurman-2015	22	Ptid-22_Visit-1	Luteal	Luteal	19	CONDOMS	Positive	10	5.3	Eligible	Eligible	Eligible	IL_IB	2.670386228561775	3553	IL1B	In	NA	NA	1.4170484197154622	Published	CVL	MSD	Days since LMP
Thurman-2015	23	Ptid-23_Visit-1	Other	Luteal	18	ABSTINENCE	Positive	10	5	Eligible	Ineligible - days since LMP outside of allowed windows	Ineligible - days since LMP outside of allowed windows	IL_IB	68.66202718699554	3553	IL1B	In	NA	NA	6.101440547135222	Published	CVL	MSD	Days since LMP
Thurman-2015	24	Ptid-24_Visit-1	Other	Follicular	4	CONDOMS	Positive	7	5.3	Eligible	Ineligible - days since LMP outside of allowed windows	Ineligible - days since LMP outside of allowed windows	IL_IB	13.052243958797	3553	IL1B	In	NA	NA	3.7062259530179915	Published	CVL	MSD	Days since LMP
Thurman-2015	25	Ptid-25_Visit-1	Other	Luteal	30	CONDOMS	Positive	8	5	Eligible	Ineligible - days since LMP outside of allowed windows	Ineligible - days since LMP outside of allowed windows	IL_IB	14.9612669874801	3553	IL1B	In	NA	NA	3.9031604492008674	Published	CVL	MSD	Days since LMP
Thurman-2015	26	Ptid-26_Visit-1	Luteal	Luteal	22	CONDOMS	Positive	8	5.3	Eligible	Eligible	Eligible	IL_IB	59.584560831850354	3553	IL1B	In	NA	NA	5.896866652138138	Published	CVL	MSD	Days since LMP
Thurman-2015	27	Ptid-27_Visit-1	Other	Luteal	36	TUBAL OCCLUSION	Positive	10	5	Eligible	Ineligible - days since LMP outside of allowed windows	Ineligible - days since LMP outside of allowed windows	IL_IB	9.74046735307899	3553	IL1B	In	NA	NA	3.2839909952843884	Published	CVL	MSD	Days since LMP
Thurman-2015	28	Ptid-28_Visit-1	Other	Luteal	27	CONDOMS	Intermediate	6	5.8	Eligible	Ineligible - days since LMP outside of allowed windows	Ineligible - days since LMP outside of allowed windows	IL_IB	125.467620334885	3553	IL1B	In	NA	NA	6.971171282958331	Published	CVL	MSD	Days since LMP
Thurman-2015	29	Ptid-29_Visit-1	Follicular	Follicular	11	CONDOMS	Positive	10	5	Eligible	Eligible	Eligible	IL_IB	2.065526039046395	3553	IL1B	In	NA	NA	1.0465092476383868	Published	CVL	MSD	Days since LMP
Thurman-2015	30	Ptid-30_Visit-1	Follicular	Follicular	9	TUBAL OCCLUSION	Positive	10	5	Eligible	Eligible	Eligible	IL_IB	138.756011679134	3553	IL1B	In	NA	NA	7.11640646813325	Published	CVL	MSD	Days since LMP
Thurman-2015	31	Ptid-31_Visit-1	Luteal	Luteal	24	COPPER IUD	Positive	7	5	Ineligible - use of hormonal contraception or IUD	Ineligible - use of hormonal contraception or IUD	Ineligible - use of hormonal contraception or IUD	IL_IB	35.0205962666075	3553	IL1B	In	NA	NA	5.130131742438229	Published	CVL	MSD	Days since LMP
Thurman-2015	33	Ptid-33_Visit-1	Other	Luteal	14	CONDOMS	Positive	10	5.8	Eligible	Ineligible - days since LMP outside of allowed windows	Ineligible - days since LMP outside of allowed windows	IL_IB	26.2899650273923	3553	IL1B	In	NA	NA	4.716440317678572	Published	CVL	MSD	Days since LMP
Thurman-2015	34	Ptid-34_Visit-1	Other	Luteal	16	TUBAL OCCLUSION	Positive	7	4.7	Eligible	Ineligible - days since LMP outside of allowed windows	Ineligible - days since LMP outside of allowed windows	IL_IB	0.351950047071818	3553	IL1B	In	NA	NA	-1.506557415899264	Published	CVL	MSD	Days since LMP
Thurman-2015	35	Ptid-35_Visit-1	Luteal	Luteal	22	CONDOMS	Positive	8	5	Eligible	Eligible	Eligible	IL_IB	107.4886401234125	3553	IL1B	In	NA	NA	6.748040387230298	Published	CVL	MSD	Days since LMP
Thurman-2015	1	Ptid-1_Visit-1	Other	Luteal	26	COPPER IUD	Positive	8	5.5	Ineligible - use of hormonal contraception or IUD	Ineligible - use of hormonal contraception or IUD	Ineligible - use of hormonal contraception or IUD	IL_6	5.263478028195175	3569	IL6	In	NA	NA	2.396016426103485	Published	CVL	MSD	Days since LMP
Thurman-2015	3	Ptid-3_Visit-1	Luteal	Luteal	20	PARTNER VASECTOMY	Positive	7	5.3	Eligible	Eligible	Eligible	IL_6	2.33574564771184	3569	IL6	In	NA	NA	1.2238831797128773	Published	CVL	MSD	Days since LMP
Thurman-2015	4	Ptid-4_Visit-1	Luteal	Luteal	20	SAME SEX RELATIOSNHIP	Positive	8	5.3	Eligible	Eligible	Eligible	IL_6	5.599326887195906	3569	IL6	In	NA	NA	2.4852534066574954	Published	CVL	MSD	Days since LMP
Thurman-2015	5	Ptid-5_Visit-1	Other	Follicular	13	TUBAL OCCLUSION	Positive	10	4.7	Eligible	Ineligible - days since LMP outside of allowed windows	Ineligible - days since LMP outside of allowed windows	IL_6	1.7051524658257602	3569	IL6	In	NA	NA	0.7699007432708692	Published	CVL	MSD	Days since LMP
Thurman-2015	6	Ptid-6_Visit-1	Other	Luteal	27	ABSTINENCE	Positive	10	5	Eligible	Ineligible - days since LMP outside of allowed windows	Ineligible - days since LMP outside of allowed windows	IL_6	11.80356616998505	3569	IL6	In	NA	NA	3.561150896717655	Published	CVL	MSD	Days since LMP
Thurman-2015	7	Ptid-7_Visit-1	Other	Luteal	25	NOTHING	Positive	10	4.7	Eligible	Ineligible - days since LMP outside of allowed windows	Ineligible - days since LMP outside of allowed windows	IL_6	11.047887148571	3569	IL6	In	NA	NA	3.4656985828989595	Published	CVL	MSD	Days since LMP
Thurman-2015	8	Ptid-8_Visit-1	Other	Luteal	16	CONDOMS	Positive	8	5.3	Eligible	Ineligible - days since LMP outside of allowed windows	Ineligible - days since LMP outside of allowed windows	IL_6	0.44425454488741895	3569	IL6	In	NA	NA	-1.1705415592569297	Published	CVL	MSD	Days since LMP
Thurman-2015	9	Ptid-9_Visit-1	Other	Luteal	14	TUBAL OCCLUSION	Positive	9	5	Eligible	Ineligible - days since LMP outside of allowed windows	Ineligible - days since LMP outside of allowed windows	IL_6	3.486001788030565	3569	IL6	In	NA	NA	1.801573309447008	Published	CVL	MSD	Days since LMP
Thurman-2015	10	Ptid-10_Visit-1	Other	Luteal	16	TUBAL OCCLUSION	Intermediate	6	5	Eligible	Ineligible - days since LMP outside of allowed windows	Ineligible - days since LMP outside of allowed windows	IL_6	34.89766467959155	3569	IL6	In	NA	NA	5.125058590694781	Published	CVL	MSD	Days since LMP
Thurman-2015	11	Ptid-11_Visit-1	Follicular	Follicular	11	CONDOMS	Positive	10	5	Eligible	Eligible	Eligible	IL_6	4.40250688713675	3569	IL6	In	NA	NA	2.1383252609628465	Published	CVL	MSD	Days since LMP
Thurman-2015	12	Ptid-12_Visit-1	Follicular	Follicular	7	TUBAL OCCLUSION	Positive	9	5	Eligible	Eligible	Eligible	IL_6	7.23741215923883	3569	IL6	In	NA	NA	2.8554739331606553	Published	CVL	MSD	Days since LMP
Thurman-2015	13	Ptid-13_Visit-1	Other	Luteal	18	ABSTINENCE	Positive	8	5.3	Eligible	Ineligible - days since LMP outside of allowed windows	Ineligible - days since LMP outside of allowed windows	IL_6	6.8094830386258	3569	IL6	In	NA	NA	2.7675452760757295	Published	CVL	MSD	Days since LMP
Thurman-2015	14	Ptid-14_Visit-1	Luteal	Luteal	19	CONDOMS	Positive	10	5.5	Eligible	Eligible	Eligible	IL_6	1.5158367580167749	3569	IL6	In	NA	NA	0.6001143965958934	Published	CVL	MSD	Days since LMP
Thurman-2015	15	Ptid-15_Visit-1	Luteal	Luteal	20	CONDOMS	Positive	9	5.3	Eligible	Eligible	Eligible	IL_6	9.114679035146425	3569	IL6	In	NA	NA	3.188191854009284	Published	CVL	MSD	Days since LMP
Thurman-2015	16	Ptid-16_Visit-1	Other	Luteal	18	CONDOMS	Positive	7	5.3	Eligible	Ineligible - days since LMP outside of allowed windows	Ineligible - days since LMP outside of allowed windows	IL_6	34.0240527498455	3569	IL6	In	NA	NA	5.088483091675454	Published	CVL	MSD	Days since LMP
Thurman-2015	17	Ptid-17_Visit-1	Luteal	Luteal	21	TUBAL OCCLUSION	Positive	7	5	Eligible	Eligible	Eligible	IL_6	5.664773262324355	3569	IL6	In	NA	NA	2.5020182120269645	Published	CVL	MSD	Days since LMP
Thurman-2015	18	Ptid-18_Visit-1	Other	Luteal	25	CONDOMS	Positive	7	5	Eligible	Ineligible - days since LMP outside of allowed windows	Ineligible - days since LMP outside of allowed windows	IL_6	5.7023711266704495	3569	IL6	In	NA	NA	2.5115619370631688	Published	CVL	MSD	Days since LMP
Thurman-2015	19	Ptid-19_Visit-1	Follicular	Follicular	8	TUBAL OCCLUSION	Positive	7	4.7	Eligible	Eligible	Eligible	IL_6	10.642011269558886	3569	IL6	In	NA	NA	3.411698931290849	Published	CVL	MSD	Days since LMP
Thurman-2015	20	Ptid-20_Visit-1	Other	Luteal	35	TUBAL OCCLUSION	Intermediate	4	4	Eligible	Ineligible - days since LMP outside of allowed windows	Ineligible - days since LMP outside of allowed windows	IL_6	2.5646858416478597	3569	IL6	In	NA	NA	1.3587821153236377	Published	CVL	MSD	Days since LMP
Thurman-2015	21	Ptid-21_Visit-1	Other	Follicular	13	CONDOMS	Positive	9	5	Eligible	Ineligible - days since LMP outside of allowed windows	Ineligible - days since LMP outside of allowed windows	IL_6	1.154373049205747	3569	IL6	In	NA	NA	0.20710952317538187	Published	CVL	MSD	Days since LMP
Thurman-2015	22	Ptid-22_Visit-1	Luteal	Luteal	19	CONDOMS	Positive	10	5.3	Eligible	Eligible	Eligible	IL_6	21.91269199132975	3569	IL6	In	NA	NA	4.453694826316028	Published	CVL	MSD	Days since LMP
Thurman-2015	23	Ptid-23_Visit-1	Other	Luteal	18	ABSTINENCE	Positive	10	5	Eligible	Ineligible - days since LMP outside of allowed windows	Ineligible - days since LMP outside of allowed windows	IL_6	15.22626852021215	3569	IL6	In	NA	NA	3.9284905208241407	Published	CVL	MSD	Days since LMP
Thurman-2015	24	Ptid-24_Visit-1	Other	Follicular	4	CONDOMS	Positive	7	5.3	Eligible	Ineligible - days since LMP outside of allowed windows	Ineligible - days since LMP outside of allowed windows	IL_6	36.3203163155383	3569	IL6	In	NA	NA	5.182704862077625	Published	CVL	MSD	Days since LMP
Thurman-2015	25	Ptid-25_Visit-1	Other	Luteal	30	CONDOMS	Positive	8	5	Eligible	Ineligible - days since LMP outside of allowed windows	Ineligible - days since LMP outside of allowed windows	IL_6	2.479278354980745	3569	IL6	In	NA	NA	1.309920255614307	Published	CVL	MSD	Days since LMP
Thurman-2015	26	Ptid-26_Visit-1	Luteal	Luteal	22	CONDOMS	Positive	8	5.3	Eligible	Eligible	Eligible	IL_6	8.22412813698333	3569	IL6	In	NA	NA	3.0398627427844978	Published	CVL	MSD	Days since LMP
Thurman-2015	27	Ptid-27_Visit-1	Other	Luteal	36	TUBAL OCCLUSION	Positive	10	5	Eligible	Ineligible - days since LMP outside of allowed windows	Ineligible - days since LMP outside of allowed windows	IL_6	2.35264078030358	3569	IL6	In	NA	NA	1.2342810553529362	Published	CVL	MSD	Days since LMP
Thurman-2015	28	Ptid-28_Visit-1	Other	Luteal	27	CONDOMS	Intermediate	6	5.8	Eligible	Ineligible - days since LMP outside of allowed windows	Ineligible - days since LMP outside of allowed windows	IL_6	15.68355804840375	3569	IL6	In	NA	NA	3.971180988299305	Published	CVL	MSD	Days since LMP
Thurman-2015	29	Ptid-29_Visit-1	Follicular	Follicular	11	CONDOMS	Positive	10	5	Eligible	Eligible	Eligible	IL_6	1.5003722064302	3569	IL6	In	NA	NA	0.5853204432275162	Published	CVL	MSD	Days since LMP
Thurman-2015	30	Ptid-30_Visit-1	Follicular	Follicular	9	TUBAL OCCLUSION	Positive	10	5	Eligible	Eligible	Eligible	IL_6	25.496560089850647	3569	IL6	In	NA	NA	4.672230711537115	Published	CVL	MSD	Days since LMP
Thurman-2015	31	Ptid-31_Visit-1	Luteal	Luteal	24	COPPER IUD	Positive	7	5	Ineligible - use of hormonal contraception or IUD	Ineligible - use of hormonal contraception or IUD	Ineligible - use of hormonal contraception or IUD	IL_6	4.5908313522032405	3569	IL6	In	NA	NA	2.1987554344878677	Published	CVL	MSD	Days since LMP
Thurman-2015	33	Ptid-33_Visit-1	Other	Luteal	14	CONDOMS	Positive	10	5.8	Eligible	Ineligible - days since LMP outside of allowed windows	Ineligible - days since LMP outside of allowed windows	IL_6	3.286403753763925	3569	IL6	In	NA	NA	1.716509734630694	Published	CVL	MSD	Days since LMP
Thurman-2015	34	Ptid-34_Visit-1	Other	Luteal	16	TUBAL OCCLUSION	Positive	7	4.7	Eligible	Ineligible - days since LMP outside of allowed windows	Ineligible - days since LMP outside of allowed windows	IL_6	0.4284795582644	3569	IL6	In	NA	NA	-1.2227017164400031	Published	CVL	MSD	Days since LMP
Thurman-2015	35	Ptid-35_Visit-1	Luteal	Luteal	22	CONDOMS	Positive	8	5	Eligible	Eligible	Eligible	IL_6	6.84865985519711	3569	IL6	In	NA	NA	2.7758217093265123	Published	CVL	MSD	Days since LMP
Thurman-2015	1	Ptid-1_Visit-1	Other	Luteal	26	COPPER IUD	Positive	8	5.5	Ineligible - use of hormonal contraception or IUD	Ineligible - use of hormonal contraception or IUD	Ineligible - use of hormonal contraception or IUD	IL_8	144.691677903596	3576	CXCL8	In	NA	NA	7.176838135884298	Published	CVL	MSD	Days since LMP
Thurman-2015	3	Ptid-3_Visit-1	Luteal	Luteal	20	PARTNER VASECTOMY	Positive	7	5.3	Eligible	Eligible	Eligible	IL_8	66.55260192414991	3576	CXCL8	In	NA	NA	6.056423165377473	Published	CVL	MSD	Days since LMP
Thurman-2015	4	Ptid-4_Visit-1	Luteal	Luteal	20	SAME SEX RELATIOSNHIP	Positive	8	5.3	Eligible	Eligible	Eligible	IL_8	87.28213422394896	3576	CXCL8	In	NA	NA	6.447614473779207	Published	CVL	MSD	Days since LMP
Thurman-2015	5	Ptid-5_Visit-1	Other	Follicular	13	TUBAL OCCLUSION	Positive	10	4.7	Eligible	Ineligible - days since LMP outside of allowed windows	Ineligible - days since LMP outside of allowed windows	IL_8	53.99954931672245	3576	CXCL8	In	NA	NA	5.754875461399712	Published	CVL	MSD	Days since LMP
Thurman-2015	6	Ptid-6_Visit-1	Other	Luteal	27	ABSTINENCE	Positive	10	5	Eligible	Ineligible - days since LMP outside of allowed windows	Ineligible - days since LMP outside of allowed windows	IL_8	67.41947163367935	3576	CXCL8	In	NA	NA	6.075093415854434	Published	CVL	MSD	Days since LMP
Thurman-2015	7	Ptid-7_Visit-1	Other	Luteal	25	NOTHING	Positive	10	4.7	Eligible	Ineligible - days since LMP outside of allowed windows	Ineligible - days since LMP outside of allowed windows	IL_8	262.0792238088655	3576	CXCL8	In	NA	NA	8.033859179091715	Published	CVL	MSD	Days since LMP
Thurman-2015	8	Ptid-8_Visit-1	Other	Luteal	16	CONDOMS	Positive	8	5.3	Eligible	Ineligible - days since LMP outside of allowed windows	Ineligible - days since LMP outside of allowed windows	IL_8	3.22432964861264	3576	CXCL8	In	NA	NA	1.6889992494820698	Published	CVL	MSD	Days since LMP
Thurman-2015	9	Ptid-9_Visit-1	Other	Luteal	14	TUBAL OCCLUSION	Positive	9	5	Eligible	Ineligible - days since LMP outside of allowed windows	Ineligible - days since LMP outside of allowed windows	IL_8	16.84315822254225	3576	CXCL8	In	NA	NA	4.074090775144248	Published	CVL	MSD	Days since LMP
Thurman-2015	10	Ptid-10_Visit-1	Other	Luteal	16	TUBAL OCCLUSION	Intermediate	6	5	Eligible	Ineligible - days since LMP outside of allowed windows	Ineligible - days since LMP outside of allowed windows	IL_8	945.91965912719	3576	CXCL8	In	NA	NA	9.885573844480103	Published	CVL	MSD	Days since LMP
Thurman-2015	11	Ptid-11_Visit-1	Follicular	Follicular	11	CONDOMS	Positive	10	5	Eligible	Eligible	Eligible	IL_8	124.1179667882455	3576	CXCL8	In	NA	NA	6.9555681587493146	Published	CVL	MSD	Days since LMP
Thurman-2015	12	Ptid-12_Visit-1	Follicular	Follicular	7	TUBAL OCCLUSION	Positive	9	5	Eligible	Eligible	Eligible	IL_8	11.01320835052845	3576	CXCL8	In	NA	NA	3.4611629086690914	Published	CVL	MSD	Days since LMP
Thurman-2015	13	Ptid-13_Visit-1	Other	Luteal	18	ABSTINENCE	Positive	8	5.3	Eligible	Ineligible - days since LMP outside of allowed windows	Ineligible - days since LMP outside of allowed windows	IL_8	360.544331284859	3576	CXCL8	In	NA	NA	8.494032848943249	Published	CVL	MSD	Days since LMP
Thurman-2015	14	Ptid-14_Visit-1	Luteal	Luteal	19	CONDOMS	Positive	10	5.5	Eligible	Eligible	Eligible	IL_8	22.001475436125098	3576	CXCL8	In	NA	NA	4.459528370137583	Published	CVL	MSD	Days since LMP
Thurman-2015	15	Ptid-15_Visit-1	Luteal	Luteal	20	CONDOMS	Positive	9	5.3	Eligible	Eligible	Eligible	IL_8	894.9995402559209	3576	CXCL8	In	NA	NA	9.805743131067068	Published	CVL	MSD	Days since LMP
Thurman-2015	16	Ptid-16_Visit-1	Other	Luteal	18	CONDOMS	Positive	7	5.3	Eligible	Ineligible - days since LMP outside of allowed windows	Ineligible - days since LMP outside of allowed windows	IL_8	536.7913486247021	3576	CXCL8	In	NA	NA	9.0682176098284355	Published	CVL	MSD	Days since LMP
Thurman-2015	17	Ptid-17_Visit-1	Luteal	Luteal	21	TUBAL OCCLUSION	Positive	7	5	Eligible	Eligible	Eligible	IL_8	456.0387308289035	3576	CXCL8	In	NA	NA	8.833012545747959	Published	CVL	MSD	Days since LMP
Thurman-2015	18	Ptid-18_Visit-1	Other	Luteal	25	CONDOMS	Positive	7	5	Eligible	Ineligible - days since LMP outside of allowed windows	Ineligible - days since LMP outside of allowed windows	IL_8	47.5135699959828	3576	CXCL8	In	NA	NA	5.570267704540852	Published	CVL	MSD	Days since LMP
Thurman-2015	19	Ptid-19_Visit-1	Follicular	Follicular	8	TUBAL OCCLUSION	Positive	7	4.7	Eligible	Eligible	Eligible	IL_8	409.72789906871253	3576	CXCL8	In	NA	NA	8.678522321493855	Published	CVL	MSD	Days since LMP
Thurman-2015	20	Ptid-20_Visit-1	Other	Luteal	35	TUBAL OCCLUSION	Intermediate	4	4	Eligible	Ineligible - days since LMP outside of allowed windows	Ineligible - days since LMP outside of allowed windows	IL_8	37.7082928124729	3576	CXCL8	In	NA	NA	5.236809930948175	Published	CVL	MSD	Days since LMP
Thurman-2015	21	Ptid-21_Visit-1	Other	Follicular	13	CONDOMS	Positive	9	5	Eligible	Ineligible - days since LMP outside of allowed windows	Ineligible - days since LMP outside of allowed windows	IL_8	26.689918001579798	3576	CXCL8	In	NA	NA	4.7382229680369345	Published	CVL	MSD	Days since LMP
Thurman-2015	22	Ptid-22_Visit-1	Luteal	Luteal	19	CONDOMS	Positive	10	5.3	Eligible	Eligible	Eligible	IL_8	107.558166443001	3576	CXCL8	In	NA	NA	6.748973256511903	Published	CVL	MSD	Days since LMP
Thurman-2015	23	Ptid-23_Visit-1	Other	Luteal	18	ABSTINENCE	Positive	10	5	Eligible	Ineligible - days since LMP outside of allowed windows	Ineligible - days since LMP outside of allowed windows	IL_8	555.442471519917	3576	CXCL8	In	NA	NA	9.117493685816049	Published	CVL	MSD	Days since LMP
Thurman-2015	24	Ptid-24_Visit-1	Other	Follicular	4	CONDOMS	Positive	7	5.3	Eligible	Ineligible - days since LMP outside of allowed windows	Ineligible - days since LMP outside of allowed windows	IL_8	1272.400270827245	3576	CXCL8	In	NA	NA	10.313336868726248	Published	CVL	MSD	Days since LMP
Thurman-2015	25	Ptid-25_Visit-1	Other	Luteal	30	CONDOMS	Positive	8	5	Eligible	Ineligible - days since LMP outside of allowed windows	Ineligible - days since LMP outside of allowed windows	IL_8	30.12657950081985	3576	CXCL8	In	NA	NA	4.91296497700218	Published	CVL	MSD	Days since LMP
Thurman-2015	26	Ptid-26_Visit-1	Luteal	Luteal	22	CONDOMS	Positive	8	5.3	Eligible	Eligible	Eligible	IL_8	29.89031157128875	3576	CXCL8	In	NA	NA	4.901606030378123	Published	CVL	MSD	Days since LMP
Thurman-2015	27	Ptid-27_Visit-1	Other	Luteal	36	TUBAL OCCLUSION	Positive	10	5	Eligible	Ineligible - days since LMP outside of allowed windows	Ineligible - days since LMP outside of allowed windows	IL_8	58.9296390270147	3576	CXCL8	In	NA	NA	5.88092152388817	Published	CVL	MSD	Days since LMP
Thurman-2015	28	Ptid-28_Visit-1	Other	Luteal	27	CONDOMS	Intermediate	6	5.8	Eligible	Ineligible - days since LMP outside of allowed windows	Ineligible - days since LMP outside of allowed windows	IL_8	3202.57985986461	3576	CXCL8	In	NA	NA	11.645018830871207	Published	CVL	MSD	Days since LMP
Thurman-2015	29	Ptid-29_Visit-1	Follicular	Follicular	11	CONDOMS	Positive	10	5	Eligible	Eligible	Eligible	IL_8	9.763556178682634	3576	CXCL8	In	NA	NA	3.2874067161180025	Published	CVL	MSD	Days since LMP
Thurman-2015	30	Ptid-30_Visit-1	Follicular	Follicular	9	TUBAL OCCLUSION	Positive	10	5	Eligible	Eligible	Eligible	IL_8	313.1992262478385	3576	CXCL8	In	NA	NA	8.290936838260048	Published	CVL	MSD	Days since LMP
Thurman-2015	31	Ptid-31_Visit-1	Luteal	Luteal	24	COPPER IUD	Positive	7	5	Ineligible - use of hormonal contraception or IUD	Ineligible - use of hormonal contraception or IUD	Ineligible - use of hormonal contraception or IUD	IL_8	91.37959539614535	3576	CXCL8	In	NA	NA	6.513800149588825	Published	CVL	MSD	Days since LMP
Thurman-2015	33	Ptid-33_Visit-1	Other	Luteal	14	CONDOMS	Positive	10	5.8	Eligible	Ineligible - days since LMP outside of allowed windows	Ineligible - days since LMP outside of allowed windows	IL_8	88.92241974887855	3576	CXCL8	In	NA	NA	6.474475302273959	Published	CVL	MSD	Days since LMP
Thurman-2015	34	Ptid-34_Visit-1	Other	Luteal	16	TUBAL OCCLUSION	Positive	7	4.7	Eligible	Ineligible - days since LMP outside of allowed windows	Ineligible - days since LMP outside of allowed windows	IL_8	3.591377554870665	3576	CXCL8	In	NA	NA	1.844537328833008	Published	CVL	MSD	Days since LMP
Thurman-2015	35	Ptid-35_Visit-1	Luteal	Luteal	22	CONDOMS	Positive	8	5	Eligible	Eligible	Eligible	IL_8	473.74587174982	3576	CXCL8	In	NA	NA	8.887969561381384	Published	CVL	MSD	Days since LMP
Thurman-2015	1	Ptid-1_Visit-1	Other	Luteal	26	COPPER IUD	Positive	8	5.5	Ineligible - use of hormonal contraception or IUD	Ineligible - use of hormonal contraception or IUD	Ineligible - use of hormonal contraception or IUD	ICAM_1	520.0265467880985	3383	ICAM1	In	NA	NA	9.02244146291685	Published	CVL	MSD	Days since LMP
Thurman-2015	3	Ptid-3_Visit-1	Luteal	Luteal	20	PARTNER VASECTOMY	Positive	7	5.3	Eligible	Eligible	Eligible	ICAM_1	80.49225164175105	3383	ICAM1	In	NA	NA	6.330778007853279	Published	CVL	MSD	Days since LMP
Thurman-2015	4	Ptid-4_Visit-1	Luteal	Luteal	20	SAME SEX RELATIOSNHIP	Positive	8	5.3	Eligible	Eligible	Eligible	ICAM_1	130.3271893401525	3383	ICAM1	In	NA	NA	7.025994285455059	Published	CVL	MSD	Days since LMP
Thurman-2015	5	Ptid-5_Visit-1	Other	Follicular	13	TUBAL OCCLUSION	Positive	10	4.7	Eligible	Ineligible - days since LMP outside of allowed windows	Ineligible - days since LMP outside of allowed windows	ICAM_1	13.4457593686794	3383	ICAM1	In	NA	NA	3.749079330685085	Published	CVL	MSD	Days since LMP
Thurman-2015	6	Ptid-6_Visit-1	Other	Luteal	27	ABSTINENCE	Positive	10	5	Eligible	Ineligible - days since LMP outside of allowed windows	Ineligible - days since LMP outside of allowed windows	ICAM_1	134.2312354303965	3383	ICAM1	In	NA	NA	7.068576613600846	Published	CVL	MSD	Days since LMP
Thurman-2015	7	Ptid-7_Visit-1	Other	Luteal	25	NOTHING	Positive	10	4.7	Eligible	Ineligible - days since LMP outside of allowed windows	Ineligible - days since LMP outside of allowed windows	ICAM_1	34.02918019805185	3383	ICAM1	In	NA	NA	5.088700490432083	Published	CVL	MSD	Days since LMP
Thurman-2015	8	Ptid-8_Visit-1	Other	Luteal	16	CONDOMS	Positive	8	5.3	Eligible	Ineligible - days since LMP outside of allowed windows	Ineligible - days since LMP outside of allowed windows	ICAM_1	37.6351730557744	3383	ICAM1	In	NA	NA	5.23400970023719	Published	CVL	MSD	Days since LMP
Thurman-2015	9	Ptid-9_Visit-1	Other	Luteal	14	TUBAL OCCLUSION	Positive	9	5	Eligible	Ineligible - days since LMP outside of allowed windows	Ineligible - days since LMP outside of allowed windows	ICAM_1	53.4734815167591	3383	ICAM1	In	NA	NA	5.7407517047349845	Published	CVL	MSD	Days since LMP
Thurman-2015	10	Ptid-10_Visit-1	Other	Luteal	16	TUBAL OCCLUSION	Intermediate	6	5	Eligible	Ineligible - days since LMP outside of allowed windows	Ineligible - days since LMP outside of allowed windows	ICAM_1	95.77488985396016	3383	ICAM1	In	NA	NA	6.581575556364116	Published	CVL	MSD	Days since LMP
Thurman-2015	11	Ptid-11_Visit-1	Follicular	Follicular	11	CONDOMS	Positive	10	5	Eligible	Eligible	Eligible	ICAM_1	64.6914818179264	3383	ICAM1	In	NA	NA	6.015503854275483	Published	CVL	MSD	Days since LMP
Thurman-2015	12	Ptid-12_Visit-1	Follicular	Follicular	7	TUBAL OCCLUSION	Positive	9	5	Eligible	Eligible	Eligible	ICAM_1	163.1369750222195	3383	ICAM1	In	NA	NA	7.349939995954252	Published	CVL	MSD	Days since LMP
Thurman-2015	13	Ptid-13_Visit-1	Other	Luteal	18	ABSTINENCE	Positive	8	5.3	Eligible	Ineligible - days since LMP outside of allowed windows	Ineligible - days since LMP outside of allowed windows	ICAM_1	22.909358367377948	3383	ICAM1	In	NA	NA	4.51786514789203	Published	CVL	MSD	Days since LMP
Thurman-2015	14	Ptid-14_Visit-1	Luteal	Luteal	19	CONDOMS	Positive	10	5.5	Eligible	Eligible	Eligible	ICAM_1	28.196955165911298	3383	ICAM1	In	NA	NA	4.817467477220405	Published	CVL	MSD	Days since LMP
Thurman-2015	15	Ptid-15_Visit-1	Luteal	Luteal	20	CONDOMS	Positive	9	5.3	Eligible	Eligible	Eligible	ICAM_1	84.21003833882006	3383	ICAM1	In	NA	NA	6.395920316283715	Published	CVL	MSD	Days since LMP
Thurman-2015	16	Ptid-16_Visit-1	Other	Luteal	18	CONDOMS	Positive	7	5.3	Eligible	Ineligible - days since LMP outside of allowed windows	Ineligible - days since LMP outside of allowed windows	ICAM_1	127.4412529333215	3383	ICAM1	In	NA	NA	6.993688545615963	Published	CVL	MSD	Days since LMP
Thurman-2015	17	Ptid-17_Visit-1	Luteal	Luteal	21	TUBAL OCCLUSION	Positive	7	5	Eligible	Eligible	Eligible	ICAM_1	21.198274670223448	3383	ICAM1	In	NA	NA	4.405874943354854	Published	CVL	MSD	Days since LMP
Thurman-2015	18	Ptid-18_Visit-1	Other	Luteal	25	CONDOMS	Positive	7	5	Eligible	Ineligible - days since LMP outside of allowed windows	Ineligible - days since LMP outside of allowed windows	ICAM_1	103.7679843150475	3383	ICAM1	In	NA	NA	6.697217585353581	Published	CVL	MSD	Days since LMP
Thurman-2015	19	Ptid-19_Visit-1	Follicular	Follicular	8	TUBAL OCCLUSION	Positive	7	4.7	Eligible	Eligible	Eligible	ICAM_1	369.0326772530115	3383	ICAM1	In	NA	NA	8.527604760053826	Published	CVL	MSD	Days since LMP
Thurman-2015	20	Ptid-20_Visit-1	Other	Luteal	35	TUBAL OCCLUSION	Intermediate	4	4	Eligible	Ineligible - days since LMP outside of allowed windows	Ineligible - days since LMP outside of allowed windows	ICAM_1	14.9281935766493	3383	ICAM1	In	NA	NA	3.899967694004602	Published	CVL	MSD	Days since LMP
Thurman-2015	21	Ptid-21_Visit-1	Other	Follicular	13	CONDOMS	Positive	9	5	Eligible	Ineligible - days since LMP outside of allowed windows	Ineligible - days since LMP outside of allowed windows	ICAM_1	11.700131668724	3383	ICAM1	In	NA	NA	3.5484528603153835	Published	CVL	MSD	Days since LMP
Thurman-2015	22	Ptid-22_Visit-1	Luteal	Luteal	19	CONDOMS	Positive	10	5.3	Eligible	Eligible	Eligible	ICAM_1	402.4469279134735	3383	ICAM1	In	NA	NA	8.652654732295424	Published	CVL	MSD	Days since LMP
Thurman-2015	23	Ptid-23_Visit-1	Other	Luteal	18	ABSTINENCE	Positive	10	5	Eligible	Ineligible - days since LMP outside of allowed windows	Ineligible - days since LMP outside of allowed windows	ICAM_1	19.9421880134046	3383	ICAM1	In	NA	NA	4.317751802663204	Published	CVL	MSD	Days since LMP
Thurman-2015	24	Ptid-24_Visit-1	Other	Follicular	4	CONDOMS	Positive	7	5.3	Eligible	Ineligible - days since LMP outside of allowed windows	Ineligible - days since LMP outside of allowed windows	ICAM_1	3113.85834149493	3383	ICAM1	In	NA	NA	11.60448759816337	Published	CVL	MSD	Days since LMP
Thurman-2015	25	Ptid-25_Visit-1	Other	Luteal	30	CONDOMS	Positive	8	5	Eligible	Ineligible - days since LMP outside of allowed windows	Ineligible - days since LMP outside of allowed windows	ICAM_1	78.9198043629156	3383	ICAM1	In	NA	NA	6.302315474605685	Published	CVL	MSD	Days since LMP
Thurman-2015	26	Ptid-26_Visit-1	Luteal	Luteal	22	CONDOMS	Positive	8	5.3	Eligible	Eligible	Eligible	ICAM_1	99.41632403125465	3383	ICAM1	In	NA	NA	6.635410854776973	Published	CVL	MSD	Days since LMP
Thurman-2015	27	Ptid-27_Visit-1	Other	Luteal	36	TUBAL OCCLUSION	Positive	10	5	Eligible	Ineligible - days since LMP outside of allowed windows	Ineligible - days since LMP outside of allowed windows	ICAM_1	173.09492064070452	3383	ICAM1	In	NA	NA	7.435419580140843	Published	CVL	MSD	Days since LMP
Thurman-2015	28	Ptid-28_Visit-1	Other	Luteal	27	CONDOMS	Intermediate	6	5.8	Eligible	Ineligible - days since LMP outside of allowed windows	Ineligible - days since LMP outside of allowed windows	ICAM_1	178.65401429345	3383	ICAM1	In	NA	NA	7.4810245209169794	Published	CVL	MSD	Days since LMP
Thurman-2015	29	Ptid-29_Visit-1	Follicular	Follicular	11	CONDOMS	Positive	10	5	Eligible	Eligible	Eligible	ICAM_1	32.188478213522444	3383	ICAM1	In	NA	NA	5.008472466493206	Published	CVL	MSD	Days since LMP
Thurman-2015	30	Ptid-30_Visit-1	Follicular	Follicular	9	TUBAL OCCLUSION	Positive	10	5	Eligible	Eligible	Eligible	ICAM_1	245.23025396504602	3383	ICAM1	In	NA	NA	7.937993164532849	Published	CVL	MSD	Days since LMP
Thurman-2015	31	Ptid-31_Visit-1	Luteal	Luteal	24	COPPER IUD	Positive	7	5	Ineligible - use of hormonal contraception or IUD	Ineligible - use of hormonal contraception or IUD	Ineligible - use of hormonal contraception or IUD	ICAM_1	21.965827700161	3383	ICAM1	In	NA	NA	4.45718895791555	Published	CVL	MSD	Days since LMP
Thurman-2015	33	Ptid-33_Visit-1	Other	Luteal	14	CONDOMS	Positive	10	5.8	Eligible	Ineligible - days since LMP outside of allowed windows	Ineligible - days since LMP outside of allowed windows	ICAM_1	21.5260471801188	3383	ICAM1	In	NA	NA	4.428011517169952	Published	CVL	MSD	Days since LMP
Thurman-2015	34	Ptid-34_Visit-1	Other	Luteal	16	TUBAL OCCLUSION	Positive	7	4.7	Eligible	Ineligible - days since LMP outside of allowed windows	Ineligible - days since LMP outside of allowed windows	ICAM_1	3.617395025945115	3383	ICAM1	In	NA	NA	1.854951151450628	Published	CVL	MSD	Days since LMP
Thurman-2015	35	Ptid-35_Visit-1	Luteal	Luteal	22	CONDOMS	Positive	8	5	Eligible	Eligible	Eligible	ICAM_1	8.55983209232042	3383	ICAM1	In	NA	NA	3.097582497332906	Published	CVL	MSD	Days since LMP
Thurman-2015	1	Ptid-1_Visit-1	Other	Luteal	26	COPPER IUD	Positive	8	5.5	Ineligible - use of hormonal contraception or IUD	Ineligible - use of hormonal contraception or IUD	Ineligible - use of hormonal contraception or IUD	IL_10	12.114948898952115	3586	IL10	In	NA	NA	3.598716414378739	Published	CVL	MSD	Days since LMP
Thurman-2015	3	Ptid-3_Visit-1	Luteal	Luteal	20	PARTNER VASECTOMY	Positive	7	5.3	Eligible	Eligible	Eligible	IL_10	5.049065399368326	3586	IL10	In	NA	NA	2.3360163644029424	Published	CVL	MSD	Days since LMP
Thurman-2015	4	Ptid-4_Visit-1	Luteal	Luteal	20	SAME SEX RELATIOSNHIP	Positive	8	5.3	Eligible	Eligible	Eligible	IL_10	5.334375460559235	3586	IL10	In	NA	NA	2.4153193726997655	Published	CVL	MSD	Days since LMP
Thurman-2015	5	Ptid-5_Visit-1	Other	Follicular	13	TUBAL OCCLUSION	Positive	10	4.7	Eligible	Ineligible - days since LMP outside of allowed windows	Ineligible - days since LMP outside of allowed windows	IL_10	3.483453138059025	3586	IL10	In	NA	NA	1.8005181552411775	Published	CVL	MSD	Days since LMP
Thurman-2015	6	Ptid-6_Visit-1	Other	Luteal	27	ABSTINENCE	Positive	10	5	Eligible	Ineligible - days since LMP outside of allowed windows	Ineligible - days since LMP outside of allowed windows	IL_10	5.028945956411491	3586	IL10	In	NA	NA	2.3302560495717826	Published	CVL	MSD	Days since LMP
Thurman-2015	7	Ptid-7_Visit-1	Other	Luteal	25	NOTHING	Positive	10	4.7	Eligible	Ineligible - days since LMP outside of allowed windows	Ineligible - days since LMP outside of allowed windows	IL_10	16.97395099906375	3586	IL10	In	NA	NA	4.085250512643859	Published	CVL	MSD	Days since LMP
Thurman-2015	8	Ptid-8_Visit-1	Other	Luteal	16	CONDOMS	Positive	8	5.3	Eligible	Ineligible - days since LMP outside of allowed windows	Ineligible - days since LMP outside of allowed windows	IL_10	0.268057897222746	3586	IL10	Below	NA	NA	-1.8993834560887513	Published	CVL	MSD	Days since LMP
Thurman-2015	9	Ptid-9_Visit-1	Other	Luteal	14	TUBAL OCCLUSION	Positive	9	5	Eligible	Ineligible - days since LMP outside of allowed windows	Ineligible - days since LMP outside of allowed windows	IL_10	0.536115794445492	3586	IL10	In	NA	NA	-0.8993834560887514	Published	CVL	MSD	Days since LMP
Thurman-2015	10	Ptid-10_Visit-1	Other	Luteal	16	TUBAL OCCLUSION	Intermediate	6	5	Eligible	Ineligible - days since LMP outside of allowed windows	Ineligible - days since LMP outside of allowed windows	IL_10	35.176492288581045	3586	IL10	In	NA	NA	5.136539722945284	Published	CVL	MSD	Days since LMP
Thurman-2015	11	Ptid-11_Visit-1	Follicular	Follicular	11	CONDOMS	Positive	10	5	Eligible	Eligible	Eligible	IL_10	7.3982557088185255	3586	IL10	In	NA	NA	2.887185165759142	Published	CVL	MSD	Days since LMP
Thurman-2015	12	Ptid-12_Visit-1	Follicular	Follicular	7	TUBAL OCCLUSION	Positive	9	5	Eligible	Eligible	Eligible	IL_10	1.644852378646785	3586	IL10	In	NA	NA	0.7179581115284175	Published	CVL	MSD	Days since LMP
Thurman-2015	13	Ptid-13_Visit-1	Other	Luteal	18	ABSTINENCE	Positive	8	5.3	Eligible	Ineligible - days since LMP outside of allowed windows	Ineligible - days since LMP outside of allowed windows	IL_10	24.027799104001552	3586	IL10	In	NA	NA	4.586632601567382	Published	CVL	MSD	Days since LMP
Thurman-2015	14	Ptid-14_Visit-1	Luteal	Luteal	19	CONDOMS	Positive	10	5.5	Eligible	Eligible	Eligible	IL_10	1.713129024899815	3586	IL10	In	NA	NA	0.7766338125854871	Published	CVL	MSD	Days since LMP
Thurman-2015	15	Ptid-15_Visit-1	Luteal	Luteal	20	CONDOMS	Positive	9	5.3	Eligible	Eligible	Eligible	IL_10	43.2166539473399	3586	IL10	In	NA	NA	5.433515470637471	Published	CVL	MSD	Days since LMP
Thurman-2015	16	Ptid-16_Visit-1	Other	Luteal	18	CONDOMS	Positive	7	5.3	Eligible	Ineligible - days since LMP outside of allowed windows	Ineligible - days since LMP outside of allowed windows	IL_10	18.76620584472255	3586	IL10	In	NA	NA	4.230065090164634	Published	CVL	MSD	Days since LMP
Thurman-2015	17	Ptid-17_Visit-1	Luteal	Luteal	21	TUBAL OCCLUSION	Positive	7	5	Eligible	Eligible	Eligible	IL_10	16.97432978071579	3586	IL10	In	NA	NA	4.08528270669896	Published	CVL	MSD	Days since LMP
Thurman-2015	18	Ptid-18_Visit-1	Other	Luteal	25	CONDOMS	Positive	7	5	Eligible	Ineligible - days since LMP outside of allowed windows	Ineligible - days since LMP outside of allowed windows	IL_10	3.6514335217731	3586	IL10	In	NA	NA	1.8684629650156293	Published	CVL	MSD	Days since LMP
Thurman-2015	19	Ptid-19_Visit-1	Follicular	Follicular	8	TUBAL OCCLUSION	Positive	7	4.7	Eligible	Eligible	Eligible	IL_10	16.60477002575815	3586	IL10	In	NA	NA	4.053525836698426	Published	CVL	MSD	Days since LMP
Thurman-2015	20	Ptid-20_Visit-1	Other	Luteal	35	TUBAL OCCLUSION	Intermediate	4	4	Eligible	Ineligible - days since LMP outside of allowed windows	Ineligible - days since LMP outside of allowed windows	IL_10	1.3044315505106718	3586	IL10	In	NA	NA	0.38342124133456207	Published	CVL	MSD	Days since LMP
Thurman-2015	21	Ptid-21_Visit-1	Other	Follicular	13	CONDOMS	Positive	9	5	Eligible	Ineligible - days since LMP outside of allowed windows	Ineligible - days since LMP outside of allowed windows	IL_10	2.086439411245485	3586	IL10	In	NA	NA	1.0610430263454544	Published	CVL	MSD	Days since LMP
Thurman-2015	22	Ptid-22_Visit-1	Luteal	Luteal	19	CONDOMS	Positive	10	5.3	Eligible	Eligible	Eligible	IL_10	5.085605319146815	3586	IL10	In	NA	NA	2.346419502491241	Published	CVL	MSD	Days since LMP
Thurman-2015	23	Ptid-23_Visit-1	Other	Luteal	18	ABSTINENCE	Positive	10	5	Eligible	Ineligible - days since LMP outside of allowed windows	Ineligible - days since LMP outside of allowed windows	IL_10	12.612663584433605	3586	IL10	In	NA	NA	3.65680107588763	Published	CVL	MSD	Days since LMP
Thurman-2015	24	Ptid-24_Visit-1	Other	Follicular	4	CONDOMS	Positive	7	5.3	Eligible	Ineligible - days since LMP outside of allowed windows	Ineligible - days since LMP outside of allowed windows	IL_10	66.4212104850274	3586	IL10	In	NA	NA	6.053572110182558	Published	CVL	MSD	Days since LMP
Thurman-2015	25	Ptid-25_Visit-1	Other	Luteal	30	CONDOMS	Positive	8	5	Eligible	Ineligible - days since LMP outside of allowed windows	Ineligible - days since LMP outside of allowed windows	IL_10	4.01008207161692	3586	IL10	In	NA	NA	2.003631763638567	Published	CVL	MSD	Days since LMP
Thurman-2015	26	Ptid-26_Visit-1	Luteal	Luteal	22	CONDOMS	Positive	8	5.3	Eligible	Eligible	Eligible	IL_10	2.2394008226058553	3586	IL10	In	NA	NA	1.1631127742967404	Published	CVL	MSD	Days since LMP
Thurman-2015	27	Ptid-27_Visit-1	Other	Luteal	36	TUBAL OCCLUSION	Positive	10	5	Eligible	Ineligible - days since LMP outside of allowed windows	Ineligible - days since LMP outside of allowed windows	IL_10	2.948484690363015	3586	IL10	In	NA	NA	1.559973703166205	Published	CVL	MSD	Days since LMP
Thurman-2015	28	Ptid-28_Visit-1	Other	Luteal	27	CONDOMS	Intermediate	6	5.8	Eligible	Ineligible - days since LMP outside of allowed windows	Ineligible - days since LMP outside of allowed windows	IL_10	34.172653315036044	3586	IL10	In	NA	NA	5.094770364188992	Published	CVL	MSD	Days since LMP
Thurman-2015	29	Ptid-29_Visit-1	Follicular	Follicular	11	CONDOMS	Positive	10	5	Eligible	Eligible	Eligible	IL_10	1.1750203506462644	3586	IL10	In	NA	NA	0.2326857436176761	Published	CVL	MSD	Days since LMP
Thurman-2015	30	Ptid-30_Visit-1	Follicular	Follicular	9	TUBAL OCCLUSION	Positive	10	5	Eligible	Eligible	Eligible	IL_10	15.47977608373635	3586	IL10	In	NA	NA	3.952312697815451	Published	CVL	MSD	Days since LMP
Thurman-2015	31	Ptid-31_Visit-1	Luteal	Luteal	24	COPPER IUD	Positive	7	5	Ineligible - use of hormonal contraception or IUD	Ineligible - use of hormonal contraception or IUD	Ineligible - use of hormonal contraception or IUD	IL_10	3.467709617513675	3586	IL10	In	NA	NA	1.793983093798208	Published	CVL	MSD	Days since LMP
Thurman-2015	33	Ptid-33_Visit-1	Other	Luteal	14	CONDOMS	Positive	10	5.8	Eligible	Ineligible - days since LMP outside of allowed windows	Ineligible - days since LMP outside of allowed windows	IL_10	3.72187224926541	3586	IL10	In	NA	NA	1.8960285367204646	Published	CVL	MSD	Days since LMP
Thurman-2015	34	Ptid-34_Visit-1	Other	Luteal	16	TUBAL OCCLUSION	Positive	7	4.7	Eligible	Ineligible - days since LMP outside of allowed windows	Ineligible - days since LMP outside of allowed windows	IL_10	0.575078632257678	3586	IL10	In	NA	NA	-0.7981688612439292	Published	CVL	MSD	Days since LMP
Thurman-2015	35	Ptid-35_Visit-1	Luteal	Luteal	22	CONDOMS	Positive	8	5	Eligible	Eligible	Eligible	IL_10	21.911477341713848	3586	IL10	In	NA	NA	4.453614853597576	Published	CVL	MSD	Days since LMP
Thurman-2015	1	Ptid-1_Visit-1	Other	Luteal	26	COPPER IUD	Positive	8	5.5	Ineligible - use of hormonal contraception or IUD	Ineligible - use of hormonal contraception or IUD	Ineligible - use of hormonal contraception or IUD	TNFa	1.6086582292867375	7124	TNF	In	NA	NA	0.6858578479459949	Published	CVL	MSD	Days since LMP
Thurman-2015	3	Ptid-3_Visit-1	Luteal	Luteal	20	PARTNER VASECTOMY	Positive	7	5.3	Eligible	Eligible	Eligible	TNFa	0.03137886667657585	7124	TNF	In	NA	NA	-4.994062942937488	Published	CVL	MSD	Days since LMP
Thurman-2015	4	Ptid-4_Visit-1	Luteal	Luteal	20	SAME SEX RELATIOSNHIP	Positive	8	5.3	Eligible	Eligible	Eligible	TNFa	0.7616235110627185	7124	TNF	In	NA	NA	-0.39285008004134037	Published	CVL	MSD	Days since LMP
Thurman-2015	5	Ptid-5_Visit-1	Other	Follicular	13	TUBAL OCCLUSION	Positive	10	4.7	Eligible	Ineligible - days since LMP outside of allowed windows	Ineligible - days since LMP outside of allowed windows	TNFa	0.1747816990259185	7124	TNF	In	NA	NA	-2.516373963291332	Published	CVL	MSD	Days since LMP
Thurman-2015	6	Ptid-6_Visit-1	Other	Luteal	27	ABSTINENCE	Positive	10	5	Eligible	Ineligible - days since LMP outside of allowed windows	Ineligible - days since LMP outside of allowed windows	TNFa	0.414401687727469	7124	TNF	In	NA	NA	-1.2708982162087168	Published	CVL	MSD	Days since LMP
Thurman-2015	7	Ptid-7_Visit-1	Other	Luteal	25	NOTHING	Positive	10	4.7	Eligible	Ineligible - days since LMP outside of allowed windows	Ineligible - days since LMP outside of allowed windows	TNFa	0.0758265262236415	7124	TNF	In	NA	NA	-3.7211535583084734	Published	CVL	MSD	Days since LMP
Thurman-2015	8	Ptid-8_Visit-1	Other	Luteal	16	CONDOMS	Positive	8	5.3	Eligible	Ineligible - days since LMP outside of allowed windows	Ineligible - days since LMP outside of allowed windows	TNFa	0.08562136985968545	7124	TNF	In	NA	NA	-3.5458852723201835	Published	CVL	MSD	Days since LMP
Thurman-2015	9	Ptid-9_Visit-1	Other	Luteal	14	TUBAL OCCLUSION	Positive	9	5	Eligible	Ineligible - days since LMP outside of allowed windows	Ineligible - days since LMP outside of allowed windows	TNFa	0.02559396265834195	7124	TNF	In	NA	NA	-5.2880526557249325	Published	CVL	MSD	Days since LMP
Thurman-2015	10	Ptid-10_Visit-1	Other	Luteal	16	TUBAL OCCLUSION	Intermediate	6	5	Eligible	Ineligible - days since LMP outside of allowed windows	Ineligible - days since LMP outside of allowed windows	TNFa	0.314232499692444	7124	TNF	In	NA	NA	-1.6700956949033445	Published	CVL	MSD	Days since LMP
Thurman-2015	11	Ptid-11_Visit-1	Follicular	Follicular	11	CONDOMS	Positive	10	5	Eligible	Eligible	Eligible	TNFa	0.3676588604000885	7124	TNF	In	NA	NA	-1.44356034129224	Published	CVL	MSD	Days since LMP
Thurman-2015	12	Ptid-12_Visit-1	Follicular	Follicular	7	TUBAL OCCLUSION	Positive	9	5	Eligible	Eligible	Eligible	TNFa	0.2684284671998355	7124	TNF	In	NA	NA	-1.8973904154870584	Published	CVL	MSD	Days since LMP
Thurman-2015	13	Ptid-13_Visit-1	Other	Luteal	18	ABSTINENCE	Positive	8	5.3	Eligible	Ineligible - days since LMP outside of allowed windows	Ineligible - days since LMP outside of allowed windows	TNFa	0.2145871250880535	7124	TNF	In	NA	NA	-2.2203645757772215	Published	CVL	MSD	Days since LMP
Thurman-2015	14	Ptid-14_Visit-1	Luteal	Luteal	19	CONDOMS	Positive	10	5.5	Eligible	Eligible	Eligible	TNFa	0.60987608951636	7124	TNF	In	NA	NA	-0.7134119394235852	Published	CVL	MSD	Days since LMP
Thurman-2015	15	Ptid-15_Visit-1	Luteal	Luteal	20	CONDOMS	Positive	9	5.3	Eligible	Eligible	Eligible	TNFa	0.5289483620786064	7124	TNF	In	NA	NA	-0.9188012069703182	Published	CVL	MSD	Days since LMP
Thurman-2015	16	Ptid-16_Visit-1	Other	Luteal	18	CONDOMS	Positive	7	5.3	Eligible	Ineligible - days since LMP outside of allowed windows	Ineligible - days since LMP outside of allowed windows	TNFa	0.39006218100906254	7124	TNF	In	NA	NA	-1.3582239681363235	Published	CVL	MSD	Days since LMP
Thurman-2015	17	Ptid-17_Visit-1	Luteal	Luteal	21	TUBAL OCCLUSION	Positive	7	5	Eligible	Eligible	Eligible	TNFa	0.265981544091517	7124	TNF	In	NA	NA	-1.9106019513089887	Published	CVL	MSD	Days since LMP
Thurman-2015	18	Ptid-18_Visit-1	Other	Luteal	25	CONDOMS	Positive	7	5	Eligible	Ineligible - days since LMP outside of allowed windows	Ineligible - days since LMP outside of allowed windows	TNFa	0.4179583959600405	7124	TNF	In	NA	NA	-1.25856875289067	Published	CVL	MSD	Days since LMP
Thurman-2015	19	Ptid-19_Visit-1	Follicular	Follicular	8	TUBAL OCCLUSION	Positive	7	4.7	Eligible	Eligible	Eligible	TNFa	1.235629330475125	7124	TNF	In	NA	NA	0.30524602213580004	Published	CVL	MSD	Days since LMP
Thurman-2015	20	Ptid-20_Visit-1	Other	Luteal	35	TUBAL OCCLUSION	Intermediate	4	4	Eligible	Ineligible - days since LMP outside of allowed windows	Ineligible - days since LMP outside of allowed windows	TNFa	0.0991925969825426	7124	TNF	In	NA	NA	-3.333623737460089	Published	CVL	MSD	Days since LMP
Thurman-2015	21	Ptid-21_Visit-1	Other	Follicular	13	CONDOMS	Positive	9	5	Eligible	Ineligible - days since LMP outside of allowed windows	Ineligible - days since LMP outside of allowed windows	TNFa	0.2454929921343665	7124	TNF	In	NA	NA	-2.0262462530655156	Published	CVL	MSD	Days since LMP
Thurman-2015	22	Ptid-22_Visit-1	Luteal	Luteal	19	CONDOMS	Positive	10	5.3	Eligible	Eligible	Eligible	TNFa	0.4374150210027775	7124	TNF	In	NA	NA	-1.1929253309391215	Published	CVL	MSD	Days since LMP
Thurman-2015	23	Ptid-23_Visit-1	Other	Luteal	18	ABSTINENCE	Positive	10	5	Eligible	Ineligible - days since LMP outside of allowed windows	Ineligible - days since LMP outside of allowed windows	TNFa	0.40835650513427246	7124	TNF	In	NA	NA	-1.2920988848145842	Published	CVL	MSD	Days since LMP
Thurman-2015	24	Ptid-24_Visit-1	Other	Follicular	4	CONDOMS	Positive	7	5.3	Eligible	Ineligible - days since LMP outside of allowed windows	Ineligible - days since LMP outside of allowed windows	TNFa	3.414192264464015	7124	TNF	In	NA	NA	1.7715443035849137	Published	CVL	MSD	Days since LMP
Thurman-2015	25	Ptid-25_Visit-1	Other	Luteal	30	CONDOMS	Positive	8	5	Eligible	Ineligible - days since LMP outside of allowed windows	Ineligible - days since LMP outside of allowed windows	TNFa	0.12415058315769631	7124	TNF	In	NA	NA	-3.009837056757702	Published	CVL	MSD	Days since LMP
Thurman-2015	26	Ptid-26_Visit-1	Luteal	Luteal	22	CONDOMS	Positive	8	5.3	Eligible	Eligible	Eligible	TNFa	0.012796981329170974	7124	TNF	Below	NA	NA	-6.2880526557249325	Published	CVL	MSD	Days since LMP
Thurman-2015	27	Ptid-27_Visit-1	Other	Luteal	36	TUBAL OCCLUSION	Positive	10	5	Eligible	Ineligible - days since LMP outside of allowed windows	Ineligible - days since LMP outside of allowed windows	TNFa	0.36487159605749553	7124	TNF	In	NA	NA	-1.4545392482180657	Published	CVL	MSD	Days since LMP
Thurman-2015	28	Ptid-28_Visit-1	Other	Luteal	27	CONDOMS	Intermediate	6	5.8	Eligible	Ineligible - days since LMP outside of allowed windows	Ineligible - days since LMP outside of allowed windows	TNFa	1.311017920399065	7124	TNF	In	NA	NA	0.39068740599762575	Published	CVL	MSD	Days since LMP
Thurman-2015	29	Ptid-29_Visit-1	Follicular	Follicular	11	CONDOMS	Positive	10	5	Eligible	Eligible	Eligible	TNFa	0.142251819008258	7124	TNF	In	NA	NA	-2.813480994148725	Published	CVL	MSD	Days since LMP
Thurman-2015	30	Ptid-30_Visit-1	Follicular	Follicular	9	TUBAL OCCLUSION	Positive	10	5	Eligible	Eligible	Eligible	TNFa	0.6589618698017785	7124	TNF	In	NA	NA	-0.6017331074073119	Published	CVL	MSD	Days since LMP
Thurman-2015	31	Ptid-31_Visit-1	Luteal	Luteal	24	COPPER IUD	Positive	7	5	Ineligible - use of hormonal contraception or IUD	Ineligible - use of hormonal contraception or IUD	Ineligible - use of hormonal contraception or IUD	TNFa	0.15260507797671702	7124	TNF	In	NA	NA	-2.7121251258345835	Published	CVL	MSD	Days since LMP
Thurman-2015	33	Ptid-33_Visit-1	Other	Luteal	14	CONDOMS	Positive	10	5.8	Eligible	Ineligible - days since LMP outside of allowed windows	Ineligible - days since LMP outside of allowed windows	TNFa	0.22608207645032252	7124	TNF	In	NA	NA	-2.1450814736126653	Published	CVL	MSD	Days since LMP
Thurman-2015	34	Ptid-34_Visit-1	Other	Luteal	16	TUBAL OCCLUSION	Positive	7	4.7	Eligible	Ineligible - days since LMP outside of allowed windows	Ineligible - days since LMP outside of allowed windows	TNFa	0.0629138713364715	7124	TNF	In	NA	NA	-3.9904780502213963	Published	CVL	MSD	Days since LMP
Thurman-2015	35	Ptid-35_Visit-1	Luteal	Luteal	22	CONDOMS	Positive	8	5	Eligible	Eligible	Eligible	TNFa	0.076733223025492	7124	TNF	In	NA	NA	-3.704004836083076	Published	CVL	MSD	Days since LMP
