# Supplementary material for: Changes in concentrations of cervicovaginal immune mediators across the menstrual cycle: a systematic review and meta-analysis of individual patient data
Source: BMC Med. 2022 Oct 5;20:353. doi: 10.1186/s12916-022-02532-9 (PMC9533580; doi:10.1186/s12916-022-02532-9)
Supplement: Supplementary file 3 — Additional file 3. Code and data. IPD from co-authors who agreed to share it, results of all analyses presented in the paper, and R code files necessary to reproduce the analysis and figures. [file 12916_2022_2532_MOESM3_ESM.zip › MenstrualCycleMetaanalysis/data/data_complete/01_study/Thurman-2017.csv]

StudyName	Ptid	SampleId	Phase	TheirPhase	DaysSinceLmp	SerumProgesterone	SerumEstradiol	Age	Bmi	Race	Gravidity	Parity	NonHormonalContraception	TotalProtein	Bv	NugentScore	VaginalpH	EligibilityTheirPhase	EligibilityPrimary	EligibilitySecondary	Assay	Concentration	EntrezId	OfficialSymbol	Detectable	LowerLOD	UpperLOD	Log2Concentration	Published	SampleType	AssayMethod	OurPhasingMethod	TotalProteinAssay
Thurman-2017	101	Ptid-101_Visit-2	Follicular	Early follicular	9	0.2	98.3	37	26.5	Black or African American non hispanic	3	2	Condoms	370000000	Negative	1	4	Eligible	Eligible	Eligible	Hd5	980000	1670	DEFA5	In	NA	NA	19.902422223664658	Published	CVL	ELISA	Serum progesterone	microBCA
Thurman-2017	101	Ptid-101_Visit-3	Luteal	Late luteal	23	17.6	78.5	37	26.5	Black or African American non hispanic	3	2	Condoms	235000000	Negative	3	4.4	Eligible	Eligible	Eligible	Hd5	979000	1670	DEFA5	In	NA	NA	19.900949334265782	Published	CVL	ELISA	Serum progesterone	microBCA
Thurman-2017	102	Ptid-102_Visit-2	Follicular	Early follicular	7	0.2	70.8	41	22.8	White non hispanic	3	2	Female Sterilization	313000000	Intermediate	4	4.7	Eligible	Eligible	Eligible	Hd5	695000	1670	DEFA5	In	NA	NA	19.406653452272955	Published	CVL	ELISA	Serum progesterone	microBCA
Thurman-2017	102	Ptid-102_Visit-3	Luteal	Late luteal	25	4.48	94.1	41	22.8	White non hispanic	3	2	Female Sterilization	500000000	Negative	0	4	Eligible	Eligible	Eligible	Hd5	821000	1670	DEFA5	In	NA	NA	19.64702269643989	Published	CVL	ELISA	Serum progesterone	microBCA
Thurman-2017	103	Ptid-103_Visit-2	Follicular	Early follicular	7	0.29	77.4	23	22.7	White non hispanic	1	0	Condoms	162000000	Negative	1	4.7	Eligible	Eligible	Eligible	Hd5	1058000	1670	DEFA5	In	NA	NA	20.012908196776113	Published	CVL	ELISA	Serum progesterone	microBCA
Thurman-2017	103	Ptid-103_Visit-3	Luteal	Early luteal	21	8.96	64.4	23	22.7	White non hispanic	1	0	Condoms	319000000	Negative	0	4	Eligible	Eligible	Eligible	Hd5	1116000	1670	DEFA5	In	NA	NA	20.089905596491274	Published	CVL	ELISA	Serum progesterone	microBCA
Thurman-2017	104	Ptid-104_Visit-2	Follicular	Early follicular	9	0.2	67.1	41	34.7	Black or African American non hispanic	5	3	Female Sterilization	205000000	Negative	1	4.4	Eligible	Eligible	Eligible	Hd5	1221000	1670	DEFA5	In	NA	NA	20.21963176964949	Published	CVL	ELISA	Serum progesterone	microBCA
Thurman-2017	104	Ptid-104_Visit-3	Other	Early luteal	20	2.1	104	41	34.7	Black or African American non hispanic	5	3	Female Sterilization	156000000	Negative	3	4.7	Eligible	Ineligible - serum progesterone outside of allowed windows	Ineligible - serum progesterone outside of allowed windows	Hd5	892000	1670	DEFA5	In	NA	NA	19.76668418458239	Published	CVL	ELISA	Serum progesterone	microBCA
Thurman-2017	105	Ptid-105_Visit-2	Follicular	Early follicular	9	0.316	58.8	31	56.9	Black or African American non hispanic	1	1	Condoms	186000000	Negative	0	4	Eligible	Eligible	Eligible	Hd5	1104000	1670	DEFA5	In	NA	NA	20.074308741440255	Published	CVL	ELISA	Serum progesterone	microBCA
Thurman-2017	105	Ptid-105_Visit-3	Luteal	Late luteal	23	9.49	138	31	56.9	Black or African American non hispanic	1	1	Condoms	332000000	NA	NA	4	Eligible	Eligible	Ineligible - missing co-variate information	Hd5	971000	1670	DEFA5	In	NA	NA	19.88911177008128	Published	CVL	ELISA	Serum progesterone	microBCA
Thurman-2017	106	Ptid-106_Visit-2	Follicular	Early follicular	9	0.2	48	36	52.9	Black or African American non hispanic	3	2	Abstinence	275000000	Negative	1	4.4	Eligible	Eligible	Eligible	Hd5	1306000	1670	DEFA5	In	NA	NA	20.31672346620852	Published	CVL	ELISA	Serum progesterone	microBCA
Thurman-2017	106	Ptid-106_Visit-3	Luteal	Late luteal	23	5.29	97.7	36	52.9	Black or African American non hispanic	3	2	Abstinence	297000000	Negative	1	4.4	Eligible	Eligible	Eligible	Hd5	1441000	1670	DEFA5	In	NA	NA	20.458638904836835	Published	CVL	ELISA	Serum progesterone	microBCA
Thurman-2017	107	Ptid-107_Visit-2	Follicular	Late follicular	10	0.323	314	42	28.3	White non hispanic	2	2	Male Vasectomy	233000000	Negative	1	4	Eligible	Eligible	Eligible	Hd5	1422000	1670	DEFA5	In	NA	NA	20.4394900342815	Published	CVL	ELISA	Serum progesterone	microBCA
Thurman-2017	107	Ptid-107_Visit-3	Luteal	Late luteal	24	4.73	62.9	42	28.3	White non hispanic	2	2	Male Vasectomy	475000000	Negative	3	4.7	Eligible	Eligible	Eligible	Hd5	1523000	1670	DEFA5	In	NA	NA	20.53848451114938	Published	CVL	ELISA	Serum progesterone	microBCA
Thurman-2017	108	Ptid-108_Visit-2	Follicular	Early follicular	9	0.33	37.4	24	37.6	White non hispanic	1	2	Condoms	230000000	Intermediate	4	5	Eligible	Eligible	Eligible	Hd5	877000	1670	DEFA5	In	NA	NA	19.74221731710682	Published	CVL	ELISA	Serum progesterone	microBCA
Thurman-2017	108	Ptid-108_Visit-3	Follicular	Early luteal	21	0.485	116	24	37.6	White non hispanic	1	2	Condoms	161000000	Negative	2	4.7	Eligible	Eligible	Eligible	Hd5	989000	1670	DEFA5	In	NA	NA	19.915610995421197	Published	CVL	ELISA	Serum progesterone	microBCA
Thurman-2017	109	Ptid-109_Visit-2	Follicular	Early follicular	6	0.748	90.1	34	27.3	White non hispanic	3	3	Female Sterilization	250000000	NA	NA	4.4	Eligible	Eligible	Ineligible - missing co-variate information	Hd5	294000	1670	DEFA5	In	NA	NA	18.16545662949845	Published	CVL	ELISA	Serum progesterone	microBCA
Thurman-2017	109	Ptid-109_Visit-3	Luteal	Early luteal	20	5.5	191	34	27.3	White non hispanic	3	3	Female Sterilization	341000000	Negative	0	4	Eligible	Eligible	Eligible	Hd5	420000	1670	DEFA5	In	NA	NA	18.68002980232821	Published	CVL	ELISA	Serum progesterone	microBCA
Thurman-2017	110	Ptid-110_Visit-2	Follicular	Early follicular	9	0.2	138	43	39.9	White non hispanic	4	2	Female Sterilization	371000000	Negative	0	4.4	Eligible	Eligible	Eligible	Hd5	1640000	1670	DEFA5	In	NA	NA	20.645264384167533	Published	CVL	ELISA	Serum progesterone	microBCA
Thurman-2017	110	Ptid-110_Visit-3	Other	Late luteal	33	NA	97.3	43	39.9	White non hispanic	4	2	Female Sterilization	432000000	Negative	1	4	Eligible	Ineligible - no menstrual cycle information	Ineligible - no menstrual cycle information	Hd5	1830000	1670	DEFA5	In	NA	NA	20.803412217833493	Published	CVL	ELISA	Serum progesterone	microBCA
Thurman-2017	111	Ptid-111_Visit-2	Follicular	Early follicular	6	0.486	61.4	36	24.7	White non hispanic	6	4	Female Sterilization	570000000	Intermediate	5	4.4	Eligible	Eligible	Eligible	Hd5	720000	1670	DEFA5	In	NA	NA	19.457637380991763	Published	CVL	ELISA	Serum progesterone	microBCA
Thurman-2017	111	Ptid-111_Visit-3	Luteal	Late luteal	24	14.7	85.3	36	24.7	White non hispanic	6	4	Female Sterilization	422000000	Negative	2	4.4	Eligible	Eligible	Eligible	Hd5	1306000	1670	DEFA5	In	NA	NA	20.31672346620852	Published	CVL	ELISA	Serum progesterone	microBCA
Thurman-2017	112	Ptid-112_Visit-2	Follicular	Early follicular	6	0.328	20	42	30.7	White non hispanic	3	3	Abstinence	371000000	Positive	8	5.5	Eligible	Eligible	Eligible	Hd5	852000	1670	DEFA5	In	NA	NA	19.700493904887924	Published	CVL	ELISA	Serum progesterone	microBCA
Thurman-2017	112	Ptid-112_Visit-3	Luteal	Early luteal	21	4.26	33.3	42	30.7	White non hispanic	3	3	Abstinence	282000000	Positive	8	5	Eligible	Eligible	Eligible	Hd5	886000	1670	DEFA5	In	NA	NA	19.756947173217107	Published	CVL	ELISA	Serum progesterone	microBCA
Thurman-2017	113	Ptid-113_Visit-2	Follicular	Early follicular	6	0.208	37.6	33	25.6	White non hispanic	3	3	Condoms	296000000	Negative	2	4	Eligible	Eligible	Eligible	Hd5	1015000	1670	DEFA5	In	NA	NA	19.953048296734625	Published	CVL	ELISA	Serum progesterone	microBCA
Thurman-2017	113	Ptid-113_Visit-3	Luteal	Early luteal	20	4.95	51.3	33	25.6	White non hispanic	3	3	Condoms	276000000	Intermediate	4	4	Eligible	Eligible	Eligible	Hd5	1152000	1670	DEFA5	In	NA	NA	20.1357092861044	Published	CVL	ELISA	Serum progesterone	microBCA
Thurman-2017	114	Ptid-114_Visit-2	Follicular	Early follicular	9	0.378	54.8	32	30.6	White hispanic	4	4	Condoms	606000000	Negative	2	4	Eligible	Eligible	Eligible	Hd5	668000	1670	DEFA5	In	NA	NA	19.34948857713614	Published	CVL	ELISA	Serum progesterone	microBCA
Thurman-2017	114	Ptid-114_Visit-3	Luteal	Early luteal	23	5.72	133	32	30.6	White hispanic	4	4	Condoms	682000000	Negative	2	4.4	Eligible	Eligible	Eligible	Hd5	340000	1670	DEFA5	In	NA	NA	18.37517522079979	Published	CVL	ELISA	Serum progesterone	microBCA
Thurman-2017	115	Ptid-115_Visit-3	Follicular	Early luteal	20	0.526	72.7	24	20.6	White non hispanic	1	1	Condoms	840000000	Negative	0	4	Eligible	Eligible	Eligible	Hd5	1097000	1670	DEFA5	In	NA	NA	20.06513209506528	Published	CVL	ELISA	Serum progesterone	microBCA
Thurman-2017	115	Ptid-115_Visit-2	Follicular	Late follicular	11	0.753	39.6	24	20.6	White non hispanic	1	1	Condoms	682000000	Negative	1	4	Eligible	Eligible	Eligible	Hd5	1234000	1670	DEFA5	In	NA	NA	20.234910963811505	Published	CVL	ELISA	Serum progesterone	microBCA
Thurman-2017	116	Ptid-116_Visit-3	Luteal	Early luteal	20	7.85	73.7	36	27.8	White non hispanic	2	0	Male Vasectomy	542000000	Negative	1	4	Eligible	Eligible	Eligible	Hd5	1151000	1670	DEFA5	In	NA	NA	20.134456402794317	Published	CVL	ELISA	Serum progesterone	microBCA
Thurman-2017	116	Ptid-116_Visit-2	Follicular	Late follicular	10	0.369	106	36	27.8	White non hispanic	2	0	Male Vasectomy	325000000	Negative	2	4	Eligible	Eligible	Eligible	Hd5	1145000	1670	DEFA5	In	NA	NA	20.126916167646392	Published	CVL	ELISA	Serum progesterone	microBCA
Thurman-2017	117	Ptid-117_Visit-2	Follicular	Early follicular	5	0.394	35	37	26.8	American Indian/Alaskan Native non hispanic	5	3	Female Sterilization	877000000	Negative	2	4.4	Eligible	Eligible	Eligible	Hd5	1557000	1670	DEFA5	In	NA	NA	20.570337513741123	Published	CVL	ELISA	Serum progesterone	microBCA
Thurman-2017	117	Ptid-117_Visit-3	Luteal	Early luteal	20	17.7	249	37	26.8	American Indian/Alaskan Native non hispanic	5	3	Female Sterilization	662000000	Negative	0	4	Eligible	Eligible	Eligible	Hd5	741000	1670	DEFA5	In	NA	NA	19.49911401696792	Published	CVL	ELISA	Serum progesterone	microBCA
Thurman-2017	118	Ptid-118_Visit-2	Follicular	Early follicular	6	0.83	90.8	36	43.6	Black or African American hispanic	6	6	Female Sterilization	420000000	Intermediate	6	4.7	Eligible	Eligible	Eligible	Hd5	1742000	1670	DEFA5	In	NA	NA	20.73231319326095	Published	CVL	ELISA	Serum progesterone	microBCA
Thurman-2017	118	Ptid-118_Visit-3	Luteal	Early luteal	20	8.9	125	36	43.6	Black or African American hispanic	6	6	Female Sterilization	159000000	Intermediate	6	4.7	Eligible	Eligible	Eligible	Hd5	1635000	1670	DEFA5	In	NA	NA	20.640859205047533	Published	CVL	ELISA	Serum progesterone	microBCA
Thurman-2017	119	Ptid-119_Visit-2	Follicular	Early follicular	5	0.393	46.8	39	26.5	Black or African American hispanic	4	4	Female Sterilization	423000000	Negative	0	4.4	Eligible	Eligible	Eligible	Hd5	1687000	1670	DEFA5	In	NA	NA	20.686028542949654	Published	CVL	ELISA	Serum progesterone	microBCA
Thurman-2017	119	Ptid-119_Visit-3	Luteal	Late luteal	24	11.6	343	39	26.5	Black or African American hispanic	4	4	Female Sterilization	696000000	Negative	0	4	Eligible	Eligible	Eligible	Hd5	978000	1670	DEFA5	In	NA	NA	19.899474939614322	Published	CVL	ELISA	Serum progesterone	microBCA
Thurman-2017	120	Ptid-120_Visit-2	Follicular	Early follicular	6	0.402	31	36	31	White non hispanic	2	2	Abstinence	440000000	Negative	1	4.4	Eligible	Eligible	Eligible	Hd5	582000	1670	DEFA5	In	NA	NA	19.15065962757037	Published	CVL	ELISA	Serum progesterone	microBCA
Thurman-2017	120	Ptid-120_Visit-3	Other	Early luteal	20	1.67	216	36	31	White non hispanic	2	2	Abstinence	263000000	Intermediate	5	4.4	Eligible	Ineligible - serum progesterone outside of allowed windows	Ineligible - serum progesterone outside of allowed windows	Hd5	765000	1670	DEFA5	In	NA	NA	19.5451002222421	Published	CVL	ELISA	Serum progesterone	microBCA
Thurman-2017	101	Ptid-101_Visit-2	Follicular	Early follicular	9	0.2	98.3	37	26.5	Black or African American non hispanic	3	2	Condoms	370000000	Negative	1	4	Eligible	Eligible	Eligible	Lactoferrin	1705000	4057	LTF	In	NA	NA	20.701340308573624	Published	CVL	Luminex (or other bead-based)	Serum progesterone	microBCA
Thurman-2017	101	Ptid-101_Visit-3	Luteal	Late luteal	23	17.6	78.5	37	26.5	Black or African American non hispanic	3	2	Condoms	235000000	Negative	3	4.4	Eligible	Eligible	Eligible	Lactoferrin	1335000	4057	LTF	In	NA	NA	20.348408311237	Published	CVL	Luminex (or other bead-based)	Serum progesterone	microBCA
Thurman-2017	102	Ptid-102_Visit-2	Follicular	Early follicular	7	0.2	70.8	41	22.8	White non hispanic	3	2	Female Sterilization	313000000	Intermediate	4	4.7	Eligible	Eligible	Eligible	Lactoferrin	502000	4057	LTF	In	NA	NA	18.93732783861286	Published	CVL	Luminex (or other bead-based)	Serum progesterone	microBCA
Thurman-2017	102	Ptid-102_Visit-3	Luteal	Late luteal	25	4.48	94.1	41	22.8	White non hispanic	3	2	Female Sterilization	500000000	Negative	0	4	Eligible	Eligible	Eligible	Lactoferrin	855000	4057	LTF	In	NA	NA	19.705564894435348	Published	CVL	Luminex (or other bead-based)	Serum progesterone	microBCA
Thurman-2017	103	Ptid-103_Visit-2	Follicular	Early follicular	7	0.29	77.4	23	22.7	White non hispanic	1	0	Condoms	162000000	Negative	1	4.7	Eligible	Eligible	Eligible	Lactoferrin	517000	4057	LTF	In	NA	NA	18.97980475497702	Published	CVL	Luminex (or other bead-based)	Serum progesterone	microBCA
Thurman-2017	103	Ptid-103_Visit-3	Luteal	Early luteal	21	8.96	64.4	23	22.7	White non hispanic	1	0	Condoms	319000000	Negative	0	4	Eligible	Eligible	Eligible	Lactoferrin	970000	4057	LTF	In	NA	NA	19.887625221736577	Published	CVL	Luminex (or other bead-based)	Serum progesterone	microBCA
Thurman-2017	104	Ptid-104_Visit-2	Follicular	Early follicular	9	0.2	67.1	41	34.7	Black or African American non hispanic	5	3	Female Sterilization	205000000	Negative	1	4.4	Eligible	Eligible	Eligible	Lactoferrin	724000	4057	LTF	In	NA	NA	19.465630171745293	Published	CVL	Luminex (or other bead-based)	Serum progesterone	microBCA
Thurman-2017	104	Ptid-104_Visit-3	Other	Early luteal	20	2.1	104	41	34.7	Black or African American non hispanic	5	3	Female Sterilization	156000000	Negative	3	4.7	Eligible	Ineligible - serum progesterone outside of allowed windows	Ineligible - serum progesterone outside of allowed windows	Lactoferrin	461000	4057	LTF	In	NA	NA	18.814407225091426	Published	CVL	Luminex (or other bead-based)	Serum progesterone	microBCA
Thurman-2017	105	Ptid-105_Visit-2	Follicular	Early follicular	9	0.316	58.8	31	56.9	Black or African American non hispanic	1	1	Condoms	186000000	Negative	0	4	Eligible	Eligible	Eligible	Lactoferrin	1748000	4057	LTF	In	NA	NA	20.737273754162686	Published	CVL	Luminex (or other bead-based)	Serum progesterone	microBCA
Thurman-2017	105	Ptid-105_Visit-3	Luteal	Late luteal	23	9.49	138	31	56.9	Black or African American non hispanic	1	1	Condoms	332000000	NA	NA	4	Eligible	Eligible	Ineligible - missing co-variate information	Lactoferrin	2131000	4057	LTF	In	NA	NA	21.02309916244479	Published	CVL	Luminex (or other bead-based)	Serum progesterone	microBCA
Thurman-2017	106	Ptid-106_Visit-2	Follicular	Early follicular	9	0.2	48	36	52.9	Black or African American non hispanic	3	2	Abstinence	275000000	Negative	1	4.4	Eligible	Eligible	Eligible	Lactoferrin	203000	4057	LTF	In	NA	NA	17.631120201847263	Published	CVL	Luminex (or other bead-based)	Serum progesterone	microBCA
Thurman-2017	106	Ptid-106_Visit-3	Luteal	Late luteal	23	5.29	97.7	36	52.9	Black or African American non hispanic	3	2	Abstinence	297000000	Negative	1	4.4	Eligible	Eligible	Eligible	Lactoferrin	503000	4057	LTF	In	NA	NA	18.940198874467615	Published	CVL	Luminex (or other bead-based)	Serum progesterone	microBCA
Thurman-2017	107	Ptid-107_Visit-2	Follicular	Late follicular	10	0.323	314	42	28.3	White non hispanic	2	2	Male Vasectomy	233000000	Negative	1	4	Eligible	Eligible	Eligible	Lactoferrin	1953000	4057	LTF	In	NA	NA	20.89726051854888	Published	CVL	Luminex (or other bead-based)	Serum progesterone	microBCA
Thurman-2017	107	Ptid-107_Visit-3	Luteal	Late luteal	24	4.73	62.9	42	28.3	White non hispanic	2	2	Male Vasectomy	475000000	Negative	3	4.7	Eligible	Eligible	Eligible	Lactoferrin	2047000	4057	LTF	In	NA	NA	20.965079671685498	Published	CVL	Luminex (or other bead-based)	Serum progesterone	microBCA
Thurman-2017	108	Ptid-108_Visit-2	Follicular	Early follicular	9	0.33	37.4	24	37.6	White non hispanic	1	2	Condoms	230000000	Intermediate	4	5	Eligible	Eligible	Eligible	Lactoferrin	241000	4057	LTF	In	NA	NA	17.878673620892048	Published	CVL	Luminex (or other bead-based)	Serum progesterone	microBCA
Thurman-2017	108	Ptid-108_Visit-3	Follicular	Early luteal	21	0.485	116	24	37.6	White non hispanic	1	2	Condoms	161000000	Negative	2	4.7	Eligible	Eligible	Eligible	Lactoferrin	460000	4057	LTF	In	NA	NA	18.811274335606463	Published	CVL	Luminex (or other bead-based)	Serum progesterone	microBCA
Thurman-2017	109	Ptid-109_Visit-2	Follicular	Early follicular	6	0.748	90.1	34	27.3	White non hispanic	3	3	Female Sterilization	250000000	NA	NA	4.4	Eligible	Eligible	Ineligible - missing co-variate information	Lactoferrin	47000	4057	LTF	In	NA	NA	15.520373136339725	Published	CVL	Luminex (or other bead-based)	Serum progesterone	microBCA
Thurman-2017	109	Ptid-109_Visit-3	Luteal	Early luteal	20	5.5	191	34	27.3	White non hispanic	3	3	Female Sterilization	341000000	Negative	0	4	Eligible	Eligible	Eligible	Lactoferrin	167000	4057	LTF	In	NA	NA	17.34948857713614	Published	CVL	Luminex (or other bead-based)	Serum progesterone	microBCA
Thurman-2017	110	Ptid-110_Visit-2	Follicular	Early follicular	9	0.2	138	43	39.9	White non hispanic	4	2	Female Sterilization	371000000	Negative	0	4.4	Eligible	Eligible	Eligible	Lactoferrin	505000	4057	LTF	In	NA	NA	18.945923862301242	Published	CVL	Luminex (or other bead-based)	Serum progesterone	microBCA
Thurman-2017	110	Ptid-110_Visit-3	Other	Late luteal	33	NA	97.3	43	39.9	White non hispanic	4	2	Female Sterilization	432000000	Negative	1	4	Eligible	Ineligible - no menstrual cycle information	Ineligible - no menstrual cycle information	Lactoferrin	737000	4057	LTF	In	NA	NA	19.491305093757155	Published	CVL	Luminex (or other bead-based)	Serum progesterone	microBCA
Thurman-2017	111	Ptid-111_Visit-2	Follicular	Early follicular	6	0.486	61.4	36	24.7	White non hispanic	6	4	Female Sterilization	570000000	Intermediate	5	4.4	Eligible	Eligible	Eligible	Lactoferrin	268000	4057	LTF	In	NA	NA	18.03187347511986	Published	CVL	Luminex (or other bead-based)	Serum progesterone	microBCA
Thurman-2017	111	Ptid-111_Visit-3	Luteal	Late luteal	24	14.7	85.3	36	24.7	White non hispanic	6	4	Female Sterilization	422000000	Negative	2	4.4	Eligible	Eligible	Eligible	Lactoferrin	590000	4057	LTF	In	NA	NA	19.17035542891129	Published	CVL	Luminex (or other bead-based)	Serum progesterone	microBCA
Thurman-2017	112	Ptid-112_Visit-2	Follicular	Early follicular	6	0.328	20	42	30.7	White non hispanic	3	3	Abstinence	371000000	Positive	8	5.5	Eligible	Eligible	Eligible	Lactoferrin	2051000	4057	LTF	In	NA	NA	20.96789606114194	Published	CVL	Luminex (or other bead-based)	Serum progesterone	microBCA
Thurman-2017	112	Ptid-112_Visit-3	Luteal	Early luteal	21	4.26	33.3	42	30.7	White non hispanic	3	3	Abstinence	282000000	Positive	8	5	Eligible	Eligible	Eligible	Lactoferrin	2055000	4057	LTF	In	NA	NA	20.970706963231134	Published	CVL	Luminex (or other bead-based)	Serum progesterone	microBCA
Thurman-2017	113	Ptid-113_Visit-2	Follicular	Early follicular	6	0.208	37.6	33	25.6	White non hispanic	3	3	Condoms	296000000	Negative	2	4	Eligible	Eligible	Eligible	Lactoferrin	851000	4057	LTF	In	NA	NA	19.69879960634805	Published	CVL	Luminex (or other bead-based)	Serum progesterone	microBCA
Thurman-2017	113	Ptid-113_Visit-3	Luteal	Early luteal	20	4.95	51.3	33	25.6	White non hispanic	3	3	Condoms	276000000	Intermediate	4	4	Eligible	Eligible	Eligible	Lactoferrin	1555000	4057	LTF	In	NA	NA	20.568483149680052	Published	CVL	Luminex (or other bead-based)	Serum progesterone	microBCA
Thurman-2017	114	Ptid-114_Visit-2	Follicular	Early follicular	9	0.378	54.8	32	30.6	White hispanic	4	4	Condoms	606000000	Negative	2	4	Eligible	Eligible	Eligible	Lactoferrin	1998000	4057	LTF	In	NA	NA	20.930125152454504	Published	CVL	Luminex (or other bead-based)	Serum progesterone	microBCA
Thurman-2017	114	Ptid-114_Visit-3	Luteal	Early luteal	23	5.72	133	32	30.6	White hispanic	4	4	Condoms	682000000	Negative	2	4.4	Eligible	Eligible	Eligible	Lactoferrin	2083000	4057	LTF	In	NA	NA	20.990231408702734	Published	CVL	Luminex (or other bead-based)	Serum progesterone	microBCA
Thurman-2017	115	Ptid-115_Visit-3	Follicular	Early luteal	20	0.526	72.7	24	20.6	White non hispanic	1	1	Condoms	840000000	Negative	0	4	Eligible	Eligible	Eligible	Lactoferrin	605000	4057	LTF	In	NA	NA	19.206575616824043	Published	CVL	Luminex (or other bead-based)	Serum progesterone	microBCA
Thurman-2017	115	Ptid-115_Visit-2	Follicular	Late follicular	11	0.753	39.6	24	20.6	White non hispanic	1	1	Condoms	682000000	Negative	1	4	Eligible	Eligible	Eligible	Lactoferrin	785000	4057	LTF	In	NA	NA	19.582333128441075	Published	CVL	Luminex (or other bead-based)	Serum progesterone	microBCA
Thurman-2017	116	Ptid-116_Visit-3	Luteal	Early luteal	20	7.85	73.7	36	27.8	White non hispanic	2	0	Male Vasectomy	542000000	Negative	1	4	Eligible	Eligible	Eligible	Lactoferrin	1074000	4057	LTF	In	NA	NA	20.0345625626475	Published	CVL	Luminex (or other bead-based)	Serum progesterone	microBCA
Thurman-2017	116	Ptid-116_Visit-2	Follicular	Late follicular	10	0.369	106	36	27.8	White non hispanic	2	0	Male Vasectomy	325000000	Negative	2	4	Eligible	Eligible	Eligible	Lactoferrin	399000	4057	LTF	In	NA	NA	18.606029220884434	Published	CVL	Luminex (or other bead-based)	Serum progesterone	microBCA
Thurman-2017	117	Ptid-117_Visit-2	Follicular	Early follicular	5	0.394	35	37	26.8	American Indian/Alaskan Native non hispanic	5	3	Female Sterilization	877000000	Negative	2	4.4	Eligible	Eligible	Eligible	Lactoferrin	1591000	4057	LTF	In	NA	NA	20.601502404993134	Published	CVL	Luminex (or other bead-based)	Serum progesterone	microBCA
Thurman-2017	117	Ptid-117_Visit-3	Luteal	Early luteal	20	17.7	249	37	26.8	American Indian/Alaskan Native non hispanic	5	3	Female Sterilization	662000000	Negative	0	4	Eligible	Eligible	Eligible	Lactoferrin	152000	4057	LTF	In	NA	NA	17.213711798105674	Published	CVL	Luminex (or other bead-based)	Serum progesterone	microBCA
Thurman-2017	118	Ptid-118_Visit-2	Follicular	Early follicular	6	0.83	90.8	36	43.6	Black or African American hispanic	6	6	Female Sterilization	420000000	Intermediate	6	4.7	Eligible	Eligible	Eligible	Lactoferrin	821000	4057	LTF	In	NA	NA	19.64702269643989	Published	CVL	Luminex (or other bead-based)	Serum progesterone	microBCA
Thurman-2017	118	Ptid-118_Visit-3	Luteal	Early luteal	20	8.9	125	36	43.6	Black or African American hispanic	6	6	Female Sterilization	159000000	Intermediate	6	4.7	Eligible	Eligible	Eligible	Lactoferrin	591000	4057	LTF	In	NA	NA	19.17279860483962	Published	CVL	Luminex (or other bead-based)	Serum progesterone	microBCA
Thurman-2017	119	Ptid-119_Visit-2	Follicular	Early follicular	5	0.393	46.8	39	26.5	Black or African American hispanic	4	4	Female Sterilization	423000000	Negative	0	4.4	Eligible	Eligible	Eligible	Lactoferrin	1880000	4057	LTF	In	NA	NA	20.842301231227086	Published	CVL	Luminex (or other bead-based)	Serum progesterone	microBCA
Thurman-2017	119	Ptid-119_Visit-3	Luteal	Late luteal	24	11.6	343	39	26.5	Black or African American hispanic	4	4	Female Sterilization	696000000	Negative	0	4	Eligible	Eligible	Eligible	Lactoferrin	2049000	4057	LTF	In	NA	NA	20.966488553673333	Published	CVL	Luminex (or other bead-based)	Serum progesterone	microBCA
Thurman-2017	120	Ptid-120_Visit-2	Follicular	Early follicular	6	0.402	31	36	31	White non hispanic	2	2	Abstinence	440000000	Negative	1	4.4	Eligible	Eligible	Eligible	Lactoferrin	2078000	4057	LTF	In	NA	NA	20.9867642235663	Published	CVL	Luminex (or other bead-based)	Serum progesterone	microBCA
Thurman-2017	120	Ptid-120_Visit-3	Other	Early luteal	20	1.67	216	36	31	White non hispanic	2	2	Abstinence	263000000	Intermediate	5	4.4	Eligible	Ineligible - serum progesterone outside of allowed windows	Ineligible - serum progesterone outside of allowed windows	Lactoferrin	1982000	4057	LTF	In	NA	NA	20.918525531848577	Published	CVL	Luminex (or other bead-based)	Serum progesterone	microBCA
Thurman-2017	101	Ptid-101_Visit-2	Follicular	Early follicular	9	0.2	98.3	37	26.5	Black or African American non hispanic	3	2	Condoms	370000000	Negative	1	4	Eligible	Eligible	Eligible	Slpi	432313	6590	SLPI	In	NA	NA	18.72171669432443	Published	CVL	ELISA	Serum progesterone	microBCA
Thurman-2017	101	Ptid-101_Visit-3	Luteal	Late luteal	23	17.6	78.5	37	26.5	Black or African American non hispanic	3	2	Condoms	235000000	Negative	3	4.4	Eligible	Eligible	Eligible	Slpi	87149	6590	SLPI	In	NA	NA	16.41119648964547	Published	CVL	ELISA	Serum progesterone	microBCA
Thurman-2017	102	Ptid-102_Visit-2	Follicular	Early follicular	7	0.2	70.8	41	22.8	White non hispanic	3	2	Female Sterilization	313000000	Intermediate	4	4.7	Eligible	Eligible	Eligible	Slpi	109152	6590	SLPI	In	NA	NA	16.735979039613404	Published	CVL	ELISA	Serum progesterone	microBCA
Thurman-2017	102	Ptid-102_Visit-3	Luteal	Late luteal	25	4.48	94.1	41	22.8	White non hispanic	3	2	Female Sterilization	500000000	Negative	0	4	Eligible	Eligible	Eligible	Slpi	68520	6590	SLPI	In	NA	NA	16.06423753097136	Published	CVL	ELISA	Serum progesterone	microBCA
Thurman-2017	103	Ptid-103_Visit-2	Follicular	Early follicular	7	0.29	77.4	23	22.7	White non hispanic	1	0	Condoms	162000000	Negative	1	4.7	Eligible	Eligible	Eligible	Slpi	135421	6590	SLPI	In	NA	NA	17.047091952246774	Published	CVL	ELISA	Serum progesterone	microBCA
Thurman-2017	103	Ptid-103_Visit-3	Luteal	Early luteal	21	8.96	64.4	23	22.7	White non hispanic	1	0	Condoms	319000000	Negative	0	4	Eligible	Eligible	Eligible	Slpi	134618	6590	SLPI	In	NA	NA	17.038511802472055	Published	CVL	ELISA	Serum progesterone	microBCA
Thurman-2017	104	Ptid-104_Visit-2	Follicular	Early follicular	9	0.2	67.1	41	34.7	Black or African American non hispanic	5	3	Female Sterilization	205000000	Negative	1	4.4	Eligible	Eligible	Eligible	Slpi	86907	6590	SLPI	In	NA	NA	16.40718476439769	Published	CVL	ELISA	Serum progesterone	microBCA
Thurman-2017	104	Ptid-104_Visit-3	Other	Early luteal	20	2.1	104	41	34.7	Black or African American non hispanic	5	3	Female Sterilization	156000000	Negative	3	4.7	Eligible	Ineligible - serum progesterone outside of allowed windows	Ineligible - serum progesterone outside of allowed windows	Slpi	131933	6590	SLPI	In	NA	NA	17.009445941086266	Published	CVL	ELISA	Serum progesterone	microBCA
Thurman-2017	105	Ptid-105_Visit-2	Follicular	Early follicular	9	0.316	58.8	31	56.9	Black or African American non hispanic	1	1	Condoms	186000000	Negative	0	4	Eligible	Eligible	Eligible	Slpi	333697	6590	SLPI	In	NA	NA	18.34817919091036	Published	CVL	ELISA	Serum progesterone	microBCA
Thurman-2017	105	Ptid-105_Visit-3	Luteal	Late luteal	23	9.49	138	31	56.9	Black or African American non hispanic	1	1	Condoms	332000000	NA	NA	4	Eligible	Eligible	Ineligible - missing co-variate information	Slpi	195340	6590	SLPI	In	NA	NA	17.575627876261542	Published	CVL	ELISA	Serum progesterone	microBCA
Thurman-2017	106	Ptid-106_Visit-2	Follicular	Early follicular	9	0.2	48	36	52.9	Black or African American non hispanic	3	2	Abstinence	275000000	Negative	1	4.4	Eligible	Eligible	Eligible	Slpi	95739	6590	SLPI	In	NA	NA	16.546819116643526	Published	CVL	ELISA	Serum progesterone	microBCA
Thurman-2017	106	Ptid-106_Visit-3	Luteal	Late luteal	23	5.29	97.7	36	52.9	Black or African American non hispanic	3	2	Abstinence	297000000	Negative	1	4.4	Eligible	Eligible	Eligible	Slpi	249741	6590	SLPI	In	NA	NA	17.930073162507263	Published	CVL	ELISA	Serum progesterone	microBCA
Thurman-2017	107	Ptid-107_Visit-2	Follicular	Late follicular	10	0.323	314	42	28.3	White non hispanic	2	2	Male Vasectomy	233000000	Negative	1	4	Eligible	Eligible	Eligible	Slpi	10871	6590	SLPI	Below	NA	NA	13.408197036444905	Published	CVL	ELISA	Serum progesterone	microBCA
Thurman-2017	107	Ptid-107_Visit-3	Luteal	Late luteal	24	4.73	62.9	42	28.3	White non hispanic	2	2	Male Vasectomy	475000000	Negative	3	4.7	Eligible	Eligible	Eligible	Slpi	68064	6590	SLPI	In	NA	NA	16.05460431796067	Published	CVL	ELISA	Serum progesterone	microBCA
Thurman-2017	108	Ptid-108_Visit-2	Follicular	Early follicular	9	0.33	37.4	24	37.6	White non hispanic	1	2	Condoms	230000000	Intermediate	4	5	Eligible	Eligible	Eligible	Slpi	21742	6590	SLPI	In	NA	NA	14.408197036444905	Published	CVL	ELISA	Serum progesterone	microBCA
Thurman-2017	108	Ptid-108_Visit-3	Follicular	Early luteal	21	0.485	116	24	37.6	White non hispanic	1	2	Condoms	161000000	Negative	2	4.7	Eligible	Eligible	Eligible	Slpi	133385	6590	SLPI	In	NA	NA	17.025236909757133	Published	CVL	ELISA	Serum progesterone	microBCA
Thurman-2017	109	Ptid-109_Visit-2	Follicular	Early follicular	6	0.748	90.1	34	27.3	White non hispanic	3	3	Female Sterilization	250000000	NA	NA	4.4	Eligible	Eligible	Ineligible - missing co-variate information	Slpi	46781	6590	SLPI	In	NA	NA	15.513635080906765	Published	CVL	ELISA	Serum progesterone	microBCA
Thurman-2017	109	Ptid-109_Visit-3	Luteal	Early luteal	20	5.5	191	34	27.3	White non hispanic	3	3	Female Sterilization	341000000	Negative	0	4	Eligible	Eligible	Eligible	Slpi	518930	6590	SLPI	In	NA	NA	18.985180416750442	Published	CVL	ELISA	Serum progesterone	microBCA
Thurman-2017	110	Ptid-110_Visit-2	Follicular	Early follicular	9	0.2	138	43	39.9	White non hispanic	4	2	Female Sterilization	371000000	Negative	0	4.4	Eligible	Eligible	Eligible	Slpi	881049	6590	SLPI	In	NA	NA	19.74886273205149	Published	CVL	ELISA	Serum progesterone	microBCA
Thurman-2017	110	Ptid-110_Visit-3	Other	Late luteal	33	NA	97.3	43	39.9	White non hispanic	4	2	Female Sterilization	432000000	Negative	1	4	Eligible	Ineligible - no menstrual cycle information	Ineligible - no menstrual cycle information	Slpi	1095077	6590	SLPI	In	NA	NA	20.0626008853721	Published	CVL	ELISA	Serum progesterone	microBCA
Thurman-2017	111	Ptid-111_Visit-2	Follicular	Early follicular	6	0.486	61.4	36	24.7	White non hispanic	6	4	Female Sterilization	570000000	Intermediate	5	4.4	Eligible	Eligible	Eligible	Slpi	704002	6590	SLPI	In	NA	NA	19.42522000185902	Published	CVL	ELISA	Serum progesterone	microBCA
Thurman-2017	111	Ptid-111_Visit-3	Luteal	Late luteal	24	14.7	85.3	36	24.7	White non hispanic	6	4	Female Sterilization	422000000	Negative	2	4.4	Eligible	Eligible	Eligible	Slpi	802218	6590	SLPI	In	NA	NA	19.61363481184253	Published	CVL	ELISA	Serum progesterone	microBCA
Thurman-2017	112	Ptid-112_Visit-2	Follicular	Early follicular	6	0.328	20	42	30.7	White non hispanic	3	3	Abstinence	371000000	Positive	8	5.5	Eligible	Eligible	Eligible	Slpi	744938	6590	SLPI	In	NA	NA	19.50676083180396	Published	CVL	ELISA	Serum progesterone	microBCA
Thurman-2017	112	Ptid-112_Visit-3	Luteal	Early luteal	21	4.26	33.3	42	30.7	White non hispanic	3	3	Abstinence	282000000	Positive	8	5	Eligible	Eligible	Eligible	Slpi	739367	6590	SLPI	In	NA	NA	19.49593112791762	Published	CVL	ELISA	Serum progesterone	microBCA
Thurman-2017	113	Ptid-113_Visit-2	Follicular	Early follicular	6	0.208	37.6	33	25.6	White non hispanic	3	3	Condoms	296000000	Negative	2	4	Eligible	Eligible	Eligible	Slpi	275567	6590	SLPI	In	NA	NA	18.07204360563252	Published	CVL	ELISA	Serum progesterone	microBCA
Thurman-2017	113	Ptid-113_Visit-3	Luteal	Early luteal	20	4.95	51.3	33	25.6	White non hispanic	3	3	Condoms	276000000	Intermediate	4	4	Eligible	Eligible	Eligible	Slpi	355061	6590	SLPI	In	NA	NA	18.437707377469398	Published	CVL	ELISA	Serum progesterone	microBCA
Thurman-2017	114	Ptid-114_Visit-2	Follicular	Early follicular	9	0.378	54.8	32	30.6	White hispanic	4	4	Condoms	606000000	Negative	2	4	Eligible	Eligible	Eligible	Slpi	300581	6590	SLPI	In	NA	NA	18.197394292499798	Published	CVL	ELISA	Serum progesterone	microBCA
Thurman-2017	114	Ptid-114_Visit-3	Luteal	Early luteal	23	5.72	133	32	30.6	White hispanic	4	4	Condoms	682000000	Negative	2	4.4	Eligible	Eligible	Eligible	Slpi	390081	6590	SLPI	In	NA	NA	18.57341420396223	Published	CVL	ELISA	Serum progesterone	microBCA
Thurman-2017	115	Ptid-115_Visit-3	Follicular	Early luteal	20	0.526	72.7	24	20.6	White non hispanic	1	1	Condoms	840000000	Negative	0	4	Eligible	Eligible	Eligible	Slpi	991912	6590	SLPI	In	NA	NA	19.919852608360358	Published	CVL	ELISA	Serum progesterone	microBCA
Thurman-2017	115	Ptid-115_Visit-2	Follicular	Late follicular	11	0.753	39.6	24	20.6	White non hispanic	1	1	Condoms	682000000	Negative	1	4	Eligible	Eligible	Eligible	Slpi	10871	6590	SLPI	Below	NA	NA	13.408197036444905	Published	CVL	ELISA	Serum progesterone	microBCA
Thurman-2017	116	Ptid-116_Visit-3	Luteal	Early luteal	20	7.85	73.7	36	27.8	White non hispanic	2	0	Male Vasectomy	542000000	Negative	1	4	Eligible	Eligible	Eligible	Slpi	713970	6590	SLPI	In	NA	NA	19.445503929978983	Published	CVL	ELISA	Serum progesterone	microBCA
Thurman-2017	116	Ptid-116_Visit-2	Follicular	Late follicular	10	0.369	106	36	27.8	White non hispanic	2	0	Male Vasectomy	325000000	Negative	2	4	Eligible	Eligible	Eligible	Slpi	924222	6590	SLPI	In	NA	NA	19.817879905981012	Published	CVL	ELISA	Serum progesterone	microBCA
Thurman-2017	117	Ptid-117_Visit-2	Follicular	Early follicular	5	0.394	35	37	26.8	American Indian/Alaskan Native non hispanic	5	3	Female Sterilization	877000000	Negative	2	4.4	Eligible	Eligible	Eligible	Slpi	795672	6590	SLPI	In	NA	NA	19.601814305338287	Published	CVL	ELISA	Serum progesterone	microBCA
Thurman-2017	117	Ptid-117_Visit-3	Luteal	Early luteal	20	17.7	249	37	26.8	American Indian/Alaskan Native non hispanic	5	3	Female Sterilization	662000000	Negative	0	4	Eligible	Eligible	Eligible	Slpi	767448	6590	SLPI	In	NA	NA	19.54970947549469	Published	CVL	ELISA	Serum progesterone	microBCA
Thurman-2017	118	Ptid-118_Visit-2	Follicular	Early follicular	6	0.83	90.8	36	43.6	Black or African American hispanic	6	6	Female Sterilization	420000000	Intermediate	6	4.7	Eligible	Eligible	Eligible	Slpi	48591	6590	SLPI	In	NA	NA	15.56840150289157	Published	CVL	ELISA	Serum progesterone	microBCA
Thurman-2017	118	Ptid-118_Visit-3	Luteal	Early luteal	20	8.9	125	36	43.6	Black or African American hispanic	6	6	Female Sterilization	159000000	Intermediate	6	4.7	Eligible	Eligible	Eligible	Slpi	122750	6590	SLPI	In	NA	NA	16.90536349897678	Published	CVL	ELISA	Serum progesterone	microBCA
Thurman-2017	119	Ptid-119_Visit-2	Follicular	Early follicular	5	0.393	46.8	39	26.5	Black or African American hispanic	4	4	Female Sterilization	423000000	Negative	0	4.4	Eligible	Eligible	Eligible	Slpi	807132	6590	SLPI	In	NA	NA	19.622445108500493	Published	CVL	ELISA	Serum progesterone	microBCA
Thurman-2017	119	Ptid-119_Visit-3	Luteal	Late luteal	24	11.6	343	39	26.5	Black or African American hispanic	4	4	Female Sterilization	696000000	Negative	0	4	Eligible	Eligible	Eligible	Slpi	563032	6590	SLPI	In	NA	NA	19.102857394840633	Published	CVL	ELISA	Serum progesterone	microBCA
Thurman-2017	120	Ptid-120_Visit-2	Follicular	Early follicular	6	0.402	31	36	31	White non hispanic	2	2	Abstinence	440000000	Negative	1	4.4	Eligible	Eligible	Eligible	Slpi	145415	6590	SLPI	In	NA	NA	17.14981656975647	Published	CVL	ELISA	Serum progesterone	microBCA
Thurman-2017	120	Ptid-120_Visit-3	Other	Early luteal	20	1.67	216	36	31	White non hispanic	2	2	Abstinence	263000000	Intermediate	5	4.4	Eligible	Ineligible - serum progesterone outside of allowed windows	Ineligible - serum progesterone outside of allowed windows	Slpi	72147	6590	SLPI	In	NA	NA	16.138651785698965	Published	CVL	ELISA	Serum progesterone	microBCA
Thurman-2017	101	Ptid-101_Visit-2	Follicular	Early follicular	9	0.2	98.3	37	26.5	Black or African American non hispanic	3	2	Condoms	370000000	Negative	1	4	Eligible	Eligible	Eligible	Elafin	10000	5266	PI3	In	NA	NA	13.287712379549449	Published	CVL	Luminex (or other bead-based)	Serum progesterone	microBCA
Thurman-2017	101	Ptid-101_Visit-3	Luteal	Late luteal	23	17.6	78.5	37	26.5	Black or African American non hispanic	3	2	Condoms	235000000	Negative	3	4.4	Eligible	Eligible	Eligible	Elafin	10000	5266	PI3	In	NA	NA	13.287712379549449	Published	CVL	Luminex (or other bead-based)	Serum progesterone	microBCA
Thurman-2017	102	Ptid-102_Visit-2	Follicular	Early follicular	7	0.2	70.8	41	22.8	White non hispanic	3	2	Female Sterilization	313000000	Intermediate	4	4.7	Eligible	Eligible	Eligible	Elafin	94901	5266	PI3	In	NA	NA	16.534135668981712	Published	CVL	Luminex (or other bead-based)	Serum progesterone	microBCA
Thurman-2017	102	Ptid-102_Visit-3	Luteal	Late luteal	25	4.48	94.1	41	22.8	White non hispanic	3	2	Female Sterilization	500000000	Negative	0	4	Eligible	Eligible	Eligible	Elafin	36812	5266	PI3	In	NA	NA	15.16788851318065	Published	CVL	Luminex (or other bead-based)	Serum progesterone	microBCA
Thurman-2017	103	Ptid-103_Visit-2	Follicular	Early follicular	7	0.29	77.4	23	22.7	White non hispanic	1	0	Condoms	162000000	Negative	1	4.7	Eligible	Eligible	Eligible	Elafin	10000	5266	PI3	In	NA	NA	13.287712379549449	Published	CVL	Luminex (or other bead-based)	Serum progesterone	microBCA
Thurman-2017	103	Ptid-103_Visit-3	Luteal	Early luteal	21	8.96	64.4	23	22.7	White non hispanic	1	0	Condoms	319000000	Negative	0	4	Eligible	Eligible	Eligible	Elafin	106170	5266	PI3	In	NA	NA	16.696016642033747	Published	CVL	Luminex (or other bead-based)	Serum progesterone	microBCA
Thurman-2017	104	Ptid-104_Visit-2	Follicular	Early follicular	9	0.2	67.1	41	34.7	Black or African American non hispanic	5	3	Female Sterilization	205000000	Negative	1	4.4	Eligible	Eligible	Eligible	Elafin	10000	5266	PI3	In	NA	NA	13.287712379549449	Published	CVL	Luminex (or other bead-based)	Serum progesterone	microBCA
Thurman-2017	104	Ptid-104_Visit-3	Other	Early luteal	20	2.1	104	41	34.7	Black or African American non hispanic	5	3	Female Sterilization	156000000	Negative	3	4.7	Eligible	Ineligible - serum progesterone outside of allowed windows	Ineligible - serum progesterone outside of allowed windows	Elafin	10000	5266	PI3	In	NA	NA	13.287712379549449	Published	CVL	Luminex (or other bead-based)	Serum progesterone	microBCA
Thurman-2017	105	Ptid-105_Visit-2	Follicular	Early follicular	9	0.316	58.8	31	56.9	Black or African American non hispanic	1	1	Condoms	186000000	Negative	0	4	Eligible	Eligible	Eligible	Elafin	145216	5266	PI3	In	NA	NA	17.14784089367234	Published	CVL	Luminex (or other bead-based)	Serum progesterone	microBCA
Thurman-2017	105	Ptid-105_Visit-3	Luteal	Late luteal	23	9.49	138	31	56.9	Black or African American non hispanic	1	1	Condoms	332000000	NA	NA	4	Eligible	Eligible	Ineligible - missing co-variate information	Elafin	10000	5266	PI3	In	NA	NA	13.287712379549449	Published	CVL	Luminex (or other bead-based)	Serum progesterone	microBCA
Thurman-2017	106	Ptid-106_Visit-2	Follicular	Early follicular	9	0.2	48	36	52.9	Black or African American non hispanic	3	2	Abstinence	275000000	Negative	1	4.4	Eligible	Eligible	Eligible	Elafin	10000	5266	PI3	In	NA	NA	13.287712379549449	Published	CVL	Luminex (or other bead-based)	Serum progesterone	microBCA
Thurman-2017	106	Ptid-106_Visit-3	Luteal	Late luteal	23	5.29	97.7	36	52.9	Black or African American non hispanic	3	2	Abstinence	297000000	Negative	1	4.4	Eligible	Eligible	Eligible	Elafin	10000	5266	PI3	In	NA	NA	13.287712379549449	Published	CVL	Luminex (or other bead-based)	Serum progesterone	microBCA
Thurman-2017	107	Ptid-107_Visit-2	Follicular	Late follicular	10	0.323	314	42	28.3	White non hispanic	2	2	Male Vasectomy	233000000	Negative	1	4	Eligible	Eligible	Eligible	Elafin	64700	5266	PI3	In	NA	NA	15.981478091767233	Published	CVL	Luminex (or other bead-based)	Serum progesterone	microBCA
Thurman-2017	107	Ptid-107_Visit-3	Luteal	Late luteal	24	4.73	62.9	42	28.3	White non hispanic	2	2	Male Vasectomy	475000000	Negative	3	4.7	Eligible	Eligible	Eligible	Elafin	103163	5266	PI3	In	NA	NA	16.654566107137523	Published	CVL	Luminex (or other bead-based)	Serum progesterone	microBCA
Thurman-2017	108	Ptid-108_Visit-2	Follicular	Early follicular	9	0.33	37.4	24	37.6	White non hispanic	1	2	Condoms	230000000	Intermediate	4	5	Eligible	Eligible	Eligible	Elafin	165723	5266	PI3	In	NA	NA	17.33841431648465	Published	CVL	Luminex (or other bead-based)	Serum progesterone	microBCA
Thurman-2017	108	Ptid-108_Visit-3	Follicular	Early luteal	21	0.485	116	24	37.6	White non hispanic	1	2	Condoms	161000000	Negative	2	4.7	Eligible	Eligible	Eligible	Elafin	10000	5266	PI3	In	NA	NA	13.287712379549449	Published	CVL	Luminex (or other bead-based)	Serum progesterone	microBCA
Thurman-2017	109	Ptid-109_Visit-2	Follicular	Early follicular	6	0.748	90.1	34	27.3	White non hispanic	3	3	Female Sterilization	250000000	NA	NA	4.4	Eligible	Eligible	Ineligible - missing co-variate information	Elafin	110321	5266	PI3	In	NA	NA	16.751347913708287	Published	CVL	Luminex (or other bead-based)	Serum progesterone	microBCA
Thurman-2017	109	Ptid-109_Visit-3	Luteal	Early luteal	20	5.5	191	34	27.3	White non hispanic	3	3	Female Sterilization	341000000	Negative	0	4	Eligible	Eligible	Eligible	Elafin	130589	5266	PI3	In	NA	NA	16.994673852838684	Published	CVL	Luminex (or other bead-based)	Serum progesterone	microBCA
Thurman-2017	110	Ptid-110_Visit-2	Follicular	Early follicular	9	0.2	138	43	39.9	White non hispanic	4	2	Female Sterilization	371000000	Negative	0	4.4	Eligible	Eligible	Eligible	Elafin	10000	5266	PI3	In	NA	NA	13.287712379549449	Published	CVL	Luminex (or other bead-based)	Serum progesterone	microBCA
Thurman-2017	110	Ptid-110_Visit-3	Other	Late luteal	33	NA	97.3	43	39.9	White non hispanic	4	2	Female Sterilization	432000000	Negative	1	4	Eligible	Ineligible - no menstrual cycle information	Ineligible - no menstrual cycle information	Elafin	10000	5266	PI3	In	NA	NA	13.287712379549449	Published	CVL	Luminex (or other bead-based)	Serum progesterone	microBCA
Thurman-2017	111	Ptid-111_Visit-2	Follicular	Early follicular	6	0.486	61.4	36	24.7	White non hispanic	6	4	Female Sterilization	570000000	Intermediate	5	4.4	Eligible	Eligible	Eligible	Elafin	191624	5266	PI3	In	NA	NA	17.547918737559975	Published	CVL	Luminex (or other bead-based)	Serum progesterone	microBCA
Thurman-2017	111	Ptid-111_Visit-3	Luteal	Late luteal	24	14.7	85.3	36	24.7	White non hispanic	6	4	Female Sterilization	422000000	Negative	2	4.4	Eligible	Eligible	Eligible	Elafin	10000	5266	PI3	In	NA	NA	13.287712379549449	Published	CVL	Luminex (or other bead-based)	Serum progesterone	microBCA
Thurman-2017	112	Ptid-112_Visit-2	Follicular	Early follicular	6	0.328	20	42	30.7	White non hispanic	3	3	Abstinence	371000000	Positive	8	5.5	Eligible	Eligible	Eligible	Elafin	154284	5266	PI3	In	NA	NA	17.23522892962136	Published	CVL	Luminex (or other bead-based)	Serum progesterone	microBCA
Thurman-2017	112	Ptid-112_Visit-3	Luteal	Early luteal	21	4.26	33.3	42	30.7	White non hispanic	3	3	Abstinence	282000000	Positive	8	5	Eligible	Eligible	Eligible	Elafin	10000	5266	PI3	In	NA	NA	13.287712379549449	Published	CVL	Luminex (or other bead-based)	Serum progesterone	microBCA
Thurman-2017	113	Ptid-113_Visit-2	Follicular	Early follicular	6	0.208	37.6	33	25.6	White non hispanic	3	3	Condoms	296000000	Negative	2	4	Eligible	Eligible	Eligible	Elafin	10000	5266	PI3	In	NA	NA	13.287712379549449	Published	CVL	Luminex (or other bead-based)	Serum progesterone	microBCA
Thurman-2017	113	Ptid-113_Visit-3	Luteal	Early luteal	20	4.95	51.3	33	25.6	White non hispanic	3	3	Condoms	276000000	Intermediate	4	4	Eligible	Eligible	Eligible	Elafin	115501	5266	PI3	In	NA	NA	16.817545816890227	Published	CVL	Luminex (or other bead-based)	Serum progesterone	microBCA
Thurman-2017	114	Ptid-114_Visit-2	Follicular	Early follicular	9	0.378	54.8	32	30.6	White hispanic	4	4	Condoms	606000000	Negative	2	4	Eligible	Eligible	Eligible	Elafin	16661	5266	PI3	In	NA	NA	14.024187373995074	Published	CVL	Luminex (or other bead-based)	Serum progesterone	microBCA
Thurman-2017	114	Ptid-114_Visit-3	Luteal	Early luteal	23	5.72	133	32	30.6	White hispanic	4	4	Condoms	682000000	Negative	2	4.4	Eligible	Eligible	Eligible	Elafin	1732	5266	PI3	In	NA	NA	10.758223214726724	Published	CVL	Luminex (or other bead-based)	Serum progesterone	microBCA
Thurman-2017	115	Ptid-115_Visit-3	Follicular	Early luteal	20	0.526	72.7	24	20.6	White non hispanic	1	1	Condoms	840000000	Negative	0	4	Eligible	Eligible	Eligible	Elafin	10000	5266	PI3	In	NA	NA	13.287712379549449	Published	CVL	Luminex (or other bead-based)	Serum progesterone	microBCA
Thurman-2017	115	Ptid-115_Visit-2	Follicular	Late follicular	11	0.753	39.6	24	20.6	White non hispanic	1	1	Condoms	682000000	Negative	1	4	Eligible	Eligible	Eligible	Elafin	164291	5266	PI3	In	NA	NA	17.32589392483432	Published	CVL	Luminex (or other bead-based)	Serum progesterone	microBCA
Thurman-2017	116	Ptid-116_Visit-3	Luteal	Early luteal	20	7.85	73.7	36	27.8	White non hispanic	2	0	Male Vasectomy	542000000	Negative	1	4	Eligible	Eligible	Eligible	Elafin	179657	5266	PI3	In	NA	NA	17.454885622794098	Published	CVL	Luminex (or other bead-based)	Serum progesterone	microBCA
Thurman-2017	116	Ptid-116_Visit-2	Follicular	Late follicular	10	0.369	106	36	27.8	White non hispanic	2	0	Male Vasectomy	325000000	Negative	2	4	Eligible	Eligible	Eligible	Elafin	101854	5266	PI3	In	NA	NA	16.636143113227085	Published	CVL	Luminex (or other bead-based)	Serum progesterone	microBCA
Thurman-2017	117	Ptid-117_Visit-2	Follicular	Early follicular	5	0.394	35	37	26.8	American Indian/Alaskan Native non hispanic	5	3	Female Sterilization	877000000	Negative	2	4.4	Eligible	Eligible	Eligible	Elafin	99065	5266	PI3	In	NA	NA	16.596087817937104	Published	CVL	Luminex (or other bead-based)	Serum progesterone	microBCA
Thurman-2017	117	Ptid-117_Visit-3	Luteal	Early luteal	20	17.7	249	37	26.8	American Indian/Alaskan Native non hispanic	5	3	Female Sterilization	662000000	Negative	0	4	Eligible	Eligible	Eligible	Elafin	91804	5266	PI3	In	NA	NA	16.48626939434803	Published	CVL	Luminex (or other bead-based)	Serum progesterone	microBCA
Thurman-2017	118	Ptid-118_Visit-2	Follicular	Early follicular	6	0.83	90.8	36	43.6	Black or African American hispanic	6	6	Female Sterilization	420000000	Intermediate	6	4.7	Eligible	Eligible	Eligible	Elafin	126102	5266	PI3	In	NA	NA	16.944231631682644	Published	CVL	Luminex (or other bead-based)	Serum progesterone	microBCA
Thurman-2017	118	Ptid-118_Visit-3	Luteal	Early luteal	20	8.9	125	36	43.6	Black or African American hispanic	6	6	Female Sterilization	159000000	Intermediate	6	4.7	Eligible	Eligible	Eligible	Elafin	509581	5266	PI3	In	NA	NA	18.95895196137798	Published	CVL	Luminex (or other bead-based)	Serum progesterone	microBCA
Thurman-2017	119	Ptid-119_Visit-2	Follicular	Early follicular	5	0.393	46.8	39	26.5	Black or African American hispanic	4	4	Female Sterilization	423000000	Negative	0	4.4	Eligible	Eligible	Eligible	Elafin	30046	5266	PI3	In	NA	NA	14.87488531843013	Published	CVL	Luminex (or other bead-based)	Serum progesterone	microBCA
Thurman-2017	119	Ptid-119_Visit-3	Luteal	Late luteal	24	11.6	343	39	26.5	Black or African American hispanic	4	4	Female Sterilization	696000000	Negative	0	4	Eligible	Eligible	Eligible	Elafin	41424	5266	PI3	In	NA	NA	15.338179249900112	Published	CVL	Luminex (or other bead-based)	Serum progesterone	microBCA
Thurman-2017	120	Ptid-120_Visit-2	Follicular	Early follicular	6	0.402	31	36	31	White non hispanic	2	2	Abstinence	440000000	Negative	1	4.4	Eligible	Eligible	Eligible	Elafin	9227	5266	PI3	In	NA	NA	13.171645941347052	Published	CVL	Luminex (or other bead-based)	Serum progesterone	microBCA
Thurman-2017	120	Ptid-120_Visit-3	Other	Early luteal	20	1.67	216	36	31	White non hispanic	2	2	Abstinence	263000000	Intermediate	5	4.4	Eligible	Ineligible - serum progesterone outside of allowed windows	Ineligible - serum progesterone outside of allowed windows	Elafin	11527	5266	PI3	In	NA	NA	13.492729467709617	Published	CVL	Luminex (or other bead-based)	Serum progesterone	microBCA
Thurman-2017	101	Ptid-101_Visit-2	Follicular	Early follicular	9	0.2	98.3	37	26.5	Black or African American non hispanic	3	2	Condoms	370000000	Negative	1	4	Eligible	Eligible	Eligible	Hnp13	302120	NA	DEFA1-3	In	NA	NA	18.20476216643298	Published	CVL	ELISA	Serum progesterone	microBCA
Thurman-2017	101	Ptid-101_Visit-3	Luteal	Late luteal	23	17.6	78.5	37	26.5	Black or African American non hispanic	3	2	Condoms	235000000	Negative	3	4.4	Eligible	Eligible	Eligible	Hnp13	219763	NA	DEFA1-3	In	NA	NA	17.745588984428004	Published	CVL	ELISA	Serum progesterone	microBCA
Thurman-2017	102	Ptid-102_Visit-2	Follicular	Early follicular	7	0.2	70.8	41	22.8	White non hispanic	3	2	Female Sterilization	313000000	Intermediate	4	4.7	Eligible	Eligible	Eligible	Hnp13	22465	NA	DEFA1-3	In	NA	NA	14.4553914414108	Published	CVL	ELISA	Serum progesterone	microBCA
Thurman-2017	102	Ptid-102_Visit-3	Luteal	Late luteal	25	4.48	94.1	41	22.8	White non hispanic	3	2	Female Sterilization	500000000	Negative	0	4	Eligible	Eligible	Eligible	Hnp13	910717	NA	DEFA1-3	In	NA	NA	19.796643289028644	Published	CVL	ELISA	Serum progesterone	microBCA
Thurman-2017	103	Ptid-103_Visit-2	Follicular	Early follicular	7	0.29	77.4	23	22.7	White non hispanic	1	0	Condoms	162000000	Negative	1	4.7	Eligible	Eligible	Eligible	Hnp13	100421	NA	DEFA1-3	In	NA	NA	16.61570147109434	Published	CVL	ELISA	Serum progesterone	microBCA
Thurman-2017	103	Ptid-103_Visit-3	Luteal	Early luteal	21	8.96	64.4	23	22.7	White non hispanic	1	0	Condoms	319000000	Negative	0	4	Eligible	Eligible	Eligible	Hnp13	153408	NA	DEFA1-3	In	NA	NA	17.227014193649133	Published	CVL	ELISA	Serum progesterone	microBCA
Thurman-2017	104	Ptid-104_Visit-2	Follicular	Early follicular	9	0.2	67.1	41	34.7	Black or African American non hispanic	5	3	Female Sterilization	205000000	Negative	1	4.4	Eligible	Eligible	Eligible	Hnp13	45794	NA	DEFA1-3	In	NA	NA	15.482870966140382	Published	CVL	ELISA	Serum progesterone	microBCA
Thurman-2017	104	Ptid-104_Visit-3	Other	Early luteal	20	2.1	104	41	34.7	Black or African American non hispanic	5	3	Female Sterilization	156000000	Negative	3	4.7	Eligible	Ineligible - serum progesterone outside of allowed windows	Ineligible - serum progesterone outside of allowed windows	Hnp13	27497	NA	DEFA1-3	In	NA	NA	14.746986604687939	Published	CVL	ELISA	Serum progesterone	microBCA
Thurman-2017	105	Ptid-105_Visit-2	Follicular	Early follicular	9	0.316	58.8	31	56.9	Black or African American non hispanic	1	1	Condoms	186000000	Negative	0	4	Eligible	Eligible	Eligible	Hnp13	265236	NA	DEFA1-3	In	NA	NA	18.01691707755192	Published	CVL	ELISA	Serum progesterone	microBCA
Thurman-2017	105	Ptid-105_Visit-3	Luteal	Late luteal	23	9.49	138	31	56.9	Black or African American non hispanic	1	1	Condoms	332000000	NA	NA	4	Eligible	Eligible	Ineligible - missing co-variate information	Hnp13	924229	NA	DEFA1-3	In	NA	NA	19.817890832822226	Published	CVL	ELISA	Serum progesterone	microBCA
Thurman-2017	106	Ptid-106_Visit-2	Follicular	Early follicular	9	0.2	48	36	52.9	Black or African American non hispanic	3	2	Abstinence	275000000	Negative	1	4.4	Eligible	Eligible	Eligible	Hnp13	98565	NA	DEFA1-3	In	NA	NA	16.588787822394753	Published	CVL	ELISA	Serum progesterone	microBCA
Thurman-2017	106	Ptid-106_Visit-3	Luteal	Late luteal	23	5.29	97.7	36	52.9	Black or African American non hispanic	3	2	Abstinence	297000000	Negative	1	4.4	Eligible	Eligible	Eligible	Hnp13	68286	NA	DEFA1-3	In	NA	NA	16.05930220695353	Published	CVL	ELISA	Serum progesterone	microBCA
Thurman-2017	107	Ptid-107_Visit-2	Follicular	Late follicular	10	0.323	314	42	28.3	White non hispanic	2	2	Male Vasectomy	233000000	Negative	1	4	Eligible	Eligible	Eligible	Hnp13	229884	NA	DEFA1-3	In	NA	NA	17.810546531950358	Published	CVL	ELISA	Serum progesterone	microBCA
Thurman-2017	107	Ptid-107_Visit-3	Luteal	Late luteal	24	4.73	62.9	42	28.3	White non hispanic	2	2	Male Vasectomy	475000000	Negative	3	4.7	Eligible	Eligible	Eligible	Hnp13	462720	NA	DEFA1-3	In	NA	NA	18.81977993183848	Published	CVL	ELISA	Serum progesterone	microBCA
Thurman-2017	108	Ptid-108_Visit-2	Follicular	Early follicular	9	0.33	37.4	24	37.6	White non hispanic	1	2	Condoms	230000000	Intermediate	4	5	Eligible	Eligible	Eligible	Hnp13	30947	NA	DEFA1-3	In	NA	NA	14.91751194101167	Published	CVL	ELISA	Serum progesterone	microBCA
Thurman-2017	108	Ptid-108_Visit-3	Follicular	Early luteal	21	0.485	116	24	37.6	White non hispanic	1	2	Condoms	161000000	Negative	2	4.7	Eligible	Eligible	Eligible	Hnp13	24188	NA	DEFA1-3	In	NA	NA	14.562003863651553	Published	CVL	ELISA	Serum progesterone	microBCA
Thurman-2017	109	Ptid-109_Visit-2	Follicular	Early follicular	6	0.748	90.1	34	27.3	White non hispanic	3	3	Female Sterilization	250000000	NA	NA	4.4	Eligible	Eligible	Ineligible - missing co-variate information	Hnp13	4104	NA	DEFA1-3	In	NA	NA	12.002815015607053	Published	CVL	ELISA	Serum progesterone	microBCA
Thurman-2017	109	Ptid-109_Visit-3	Luteal	Early luteal	20	5.5	191	34	27.3	White non hispanic	3	3	Female Sterilization	341000000	Negative	0	4	Eligible	Eligible	Eligible	Hnp13	3224	NA	DEFA1-3	In	NA	NA	11.654636028527968	Published	CVL	ELISA	Serum progesterone	microBCA
Thurman-2017	110	Ptid-110_Visit-2	Follicular	Early follicular	9	0.2	138	43	39.9	White non hispanic	4	2	Female Sterilization	371000000	Negative	0	4.4	Eligible	Eligible	Eligible	Hnp13	82933	NA	DEFA1-3	In	NA	NA	16.33965866055901	Published	CVL	ELISA	Serum progesterone	microBCA
Thurman-2017	110	Ptid-110_Visit-3	Other	Late luteal	33	NA	97.3	43	39.9	White non hispanic	4	2	Female Sterilization	432000000	Negative	1	4	Eligible	Ineligible - no menstrual cycle information	Ineligible - no menstrual cycle information	Hnp13	83814	NA	DEFA1-3	In	NA	NA	16.354903626380988	Published	CVL	ELISA	Serum progesterone	microBCA
Thurman-2017	111	Ptid-111_Visit-2	Follicular	Early follicular	6	0.486	61.4	36	24.7	White non hispanic	6	4	Female Sterilization	570000000	Intermediate	5	4.4	Eligible	Eligible	Eligible	Hnp13	30442	NA	DEFA1-3	In	NA	NA	14.893775524701569	Published	CVL	ELISA	Serum progesterone	microBCA
Thurman-2017	111	Ptid-111_Visit-3	Luteal	Late luteal	24	14.7	85.3	36	24.7	White non hispanic	6	4	Female Sterilization	422000000	Negative	2	4.4	Eligible	Eligible	Eligible	Hnp13	163407	NA	DEFA1-3	In	NA	NA	17.318110261157717	Published	CVL	ELISA	Serum progesterone	microBCA
Thurman-2017	112	Ptid-112_Visit-2	Follicular	Early follicular	6	0.328	20	42	30.7	White non hispanic	3	3	Abstinence	371000000	Positive	8	5.5	Eligible	Eligible	Eligible	Hnp13	100523	NA	DEFA1-3	In	NA	NA	16.61716610708058	Published	CVL	ELISA	Serum progesterone	microBCA
Thurman-2017	112	Ptid-112_Visit-3	Luteal	Early luteal	21	4.26	33.3	42	30.7	White non hispanic	3	3	Abstinence	282000000	Positive	8	5	Eligible	Eligible	Eligible	Hnp13	121211	NA	DEFA1-3	In	NA	NA	16.887161104974872	Published	CVL	ELISA	Serum progesterone	microBCA
Thurman-2017	113	Ptid-113_Visit-2	Follicular	Early follicular	6	0.208	37.6	33	25.6	White non hispanic	3	3	Condoms	296000000	Negative	2	4	Eligible	Eligible	Eligible	Hnp13	85632	NA	DEFA1-3	In	NA	NA	16.38586240064146	Published	CVL	ELISA	Serum progesterone	microBCA
Thurman-2017	113	Ptid-113_Visit-3	Luteal	Early luteal	20	4.95	51.3	33	25.6	White non hispanic	3	3	Condoms	276000000	Intermediate	4	4	Eligible	Eligible	Eligible	Hnp13	121175	NA	DEFA1-3	In	NA	NA	16.886732556941126	Published	CVL	ELISA	Serum progesterone	microBCA
Thurman-2017	114	Ptid-114_Visit-2	Follicular	Early follicular	9	0.378	54.8	32	30.6	White hispanic	4	4	Condoms	606000000	Negative	2	4	Eligible	Eligible	Eligible	Hnp13	467815	NA	DEFA1-3	In	NA	NA	18.835578595380404	Published	CVL	ELISA	Serum progesterone	microBCA
Thurman-2017	114	Ptid-114_Visit-3	Luteal	Early luteal	23	5.72	133	32	30.6	White hispanic	4	4	Condoms	682000000	Negative	2	4.4	Eligible	Eligible	Eligible	Hnp13	256660	NA	DEFA1-3	In	NA	NA	17.969498946438065	Published	CVL	ELISA	Serum progesterone	microBCA
Thurman-2017	115	Ptid-115_Visit-3	Follicular	Early luteal	20	0.526	72.7	24	20.6	White non hispanic	1	1	Condoms	840000000	Negative	0	4	Eligible	Eligible	Eligible	Hnp13	43703	NA	DEFA1-3	In	NA	NA	15.415444696725396	Published	CVL	ELISA	Serum progesterone	microBCA
Thurman-2017	115	Ptid-115_Visit-2	Follicular	Late follicular	11	0.753	39.6	24	20.6	White non hispanic	1	1	Condoms	682000000	Negative	1	4	Eligible	Eligible	Eligible	Hnp13	119854	NA	DEFA1-3	In	NA	NA	16.870918532642595	Published	CVL	ELISA	Serum progesterone	microBCA
Thurman-2017	116	Ptid-116_Visit-3	Luteal	Early luteal	20	7.85	73.7	36	27.8	White non hispanic	2	0	Male Vasectomy	542000000	Negative	1	4	Eligible	Eligible	Eligible	Hnp13	177839	NA	DEFA1-3	In	NA	NA	17.44021221557125	Published	CVL	ELISA	Serum progesterone	microBCA
Thurman-2017	116	Ptid-116_Visit-2	Follicular	Late follicular	10	0.369	106	36	27.8	White non hispanic	2	0	Male Vasectomy	325000000	Negative	2	4	Eligible	Eligible	Eligible	Hnp13	117498	NA	DEFA1-3	In	NA	NA	16.84227667450676	Published	CVL	ELISA	Serum progesterone	microBCA
Thurman-2017	117	Ptid-117_Visit-2	Follicular	Early follicular	5	0.394	35	37	26.8	American Indian/Alaskan Native non hispanic	5	3	Female Sterilization	877000000	Negative	2	4.4	Eligible	Eligible	Eligible	Hnp13	1605414	NA	DEFA1-3	In	NA	NA	20.614513953106858	Published	CVL	ELISA	Serum progesterone	microBCA
Thurman-2017	117	Ptid-117_Visit-3	Luteal	Early luteal	20	17.7	249	37	26.8	American Indian/Alaskan Native non hispanic	5	3	Female Sterilization	662000000	Negative	0	4	Eligible	Eligible	Eligible	Hnp13	66883	NA	DEFA1-3	In	NA	NA	16.02935193970829	Published	CVL	ELISA	Serum progesterone	microBCA
Thurman-2017	118	Ptid-118_Visit-2	Follicular	Early follicular	6	0.83	90.8	36	43.6	Black or African American hispanic	6	6	Female Sterilization	420000000	Intermediate	6	4.7	Eligible	Eligible	Eligible	Hnp13	219345	NA	DEFA1-3	In	NA	NA	17.74284229473323	Published	CVL	ELISA	Serum progesterone	microBCA
Thurman-2017	118	Ptid-118_Visit-3	Luteal	Early luteal	20	8.9	125	36	43.6	Black or African American hispanic	6	6	Female Sterilization	159000000	Intermediate	6	4.7	Eligible	Eligible	Eligible	Hnp13	76049	NA	DEFA1-3	In	NA	NA	16.214641657025506	Published	CVL	ELISA	Serum progesterone	microBCA
Thurman-2017	119	Ptid-119_Visit-2	Follicular	Early follicular	5	0.393	46.8	39	26.5	Black or African American hispanic	4	4	Female Sterilization	423000000	Negative	0	4.4	Eligible	Eligible	Eligible	Hnp13	323730	NA	DEFA1-3	In	NA	NA	18.304431540465053	Published	CVL	ELISA	Serum progesterone	microBCA
Thurman-2017	119	Ptid-119_Visit-3	Luteal	Late luteal	24	11.6	343	39	26.5	Black or African American hispanic	4	4	Female Sterilization	696000000	Negative	0	4	Eligible	Eligible	Eligible	Hnp13	533485	NA	DEFA1-3	In	NA	NA	19.02508818179421	Published	CVL	ELISA	Serum progesterone	microBCA
Thurman-2017	120	Ptid-120_Visit-2	Follicular	Early follicular	6	0.402	31	36	31	White non hispanic	2	2	Abstinence	440000000	Negative	1	4.4	Eligible	Eligible	Eligible	Hnp13	418319	NA	DEFA1-3	In	NA	NA	18.674244000946757	Published	CVL	ELISA	Serum progesterone	microBCA
Thurman-2017	120	Ptid-120_Visit-3	Other	Early luteal	20	1.67	216	36	31	White non hispanic	2	2	Abstinence	263000000	Intermediate	5	4.4	Eligible	Ineligible - serum progesterone outside of allowed windows	Ineligible - serum progesterone outside of allowed windows	Hnp13	353546	NA	DEFA1-3	In	NA	NA	18.431538411266036	Published	CVL	ELISA	Serum progesterone	microBCA
Thurman-2017	101	Ptid-101_Visit-2	Follicular	Early follicular	9	0.2	98.3	37	26.5	Black or African American non hispanic	3	2	Condoms	370000000	Negative	1	4	Eligible	Eligible	Eligible	Hbd2	3764	1673	DEFB4A	In	NA	NA	11.878050912728536	Published	CVL	ELISA	Serum progesterone	microBCA
Thurman-2017	101	Ptid-101_Visit-3	Luteal	Late luteal	23	17.6	78.5	37	26.5	Black or African American non hispanic	3	2	Condoms	235000000	Negative	3	4.4	Eligible	Eligible	Eligible	Hbd2	6823	1673	DEFB4A	In	NA	NA	12.736190500960927	Published	CVL	ELISA	Serum progesterone	microBCA
Thurman-2017	102	Ptid-102_Visit-2	Follicular	Early follicular	7	0.2	70.8	41	22.8	White non hispanic	3	2	Female Sterilization	313000000	Intermediate	4	4.7	Eligible	Eligible	Eligible	Hbd2	4589	1673	DEFB4A	In	NA	NA	12.163964091412273	Published	CVL	ELISA	Serum progesterone	microBCA
Thurman-2017	102	Ptid-102_Visit-3	Luteal	Late luteal	25	4.48	94.1	41	22.8	White non hispanic	3	2	Female Sterilization	500000000	Negative	0	4	Eligible	Eligible	Eligible	Hbd2	7073	1673	DEFB4A	In	NA	NA	12.788106545965245	Published	CVL	ELISA	Serum progesterone	microBCA
Thurman-2017	103	Ptid-103_Visit-2	Follicular	Early follicular	7	0.29	77.4	23	22.7	White non hispanic	1	0	Condoms	162000000	Negative	1	4.7	Eligible	Eligible	Eligible	Hbd2	200	1673	DEFB4A	In	NA	NA	7.643856189774724	Published	CVL	ELISA	Serum progesterone	microBCA
Thurman-2017	103	Ptid-103_Visit-3	Luteal	Early luteal	21	8.96	64.4	23	22.7	White non hispanic	1	0	Condoms	319000000	Negative	0	4	Eligible	Eligible	Eligible	Hbd2	200	1673	DEFB4A	In	NA	NA	7.643856189774724	Published	CVL	ELISA	Serum progesterone	microBCA
Thurman-2017	104	Ptid-104_Visit-2	Follicular	Early follicular	9	0.2	67.1	41	34.7	Black or African American non hispanic	5	3	Female Sterilization	205000000	Negative	1	4.4	Eligible	Eligible	Eligible	Hbd2	4765	1673	DEFB4A	In	NA	NA	12.218260498797305	Published	CVL	ELISA	Serum progesterone	microBCA
Thurman-2017	104	Ptid-104_Visit-3	Other	Early luteal	20	2.1	104	41	34.7	Black or African American non hispanic	5	3	Female Sterilization	156000000	Negative	3	4.7	Eligible	Ineligible - serum progesterone outside of allowed windows	Ineligible - serum progesterone outside of allowed windows	Hbd2	200	1673	DEFB4A	In	NA	NA	7.643856189774724	Published	CVL	ELISA	Serum progesterone	microBCA
Thurman-2017	105	Ptid-105_Visit-2	Follicular	Early follicular	9	0.316	58.8	31	56.9	Black or African American non hispanic	1	1	Condoms	186000000	Negative	0	4	Eligible	Eligible	Eligible	Hbd2	818	1673	DEFB4A	In	NA	NA	9.67595703294175	Published	CVL	ELISA	Serum progesterone	microBCA
Thurman-2017	105	Ptid-105_Visit-3	Luteal	Late luteal	23	9.49	138	31	56.9	Black or African American non hispanic	1	1	Condoms	332000000	NA	NA	4	Eligible	Eligible	Ineligible - missing co-variate information	Hbd2	9271	1673	DEFB4A	In	NA	NA	13.178509245652183	Published	CVL	ELISA	Serum progesterone	microBCA
Thurman-2017	106	Ptid-106_Visit-2	Follicular	Early follicular	9	0.2	48	36	52.9	Black or African American non hispanic	3	2	Abstinence	275000000	Negative	1	4.4	Eligible	Eligible	Eligible	Hbd2	797	1673	DEFB4A	In	NA	NA	9.638435913990472	Published	CVL	ELISA	Serum progesterone	microBCA
Thurman-2017	106	Ptid-106_Visit-3	Luteal	Late luteal	23	5.29	97.7	36	52.9	Black or African American non hispanic	3	2	Abstinence	297000000	Negative	1	4.4	Eligible	Eligible	Eligible	Hbd2	200	1673	DEFB4A	In	NA	NA	7.643856189774724	Published	CVL	ELISA	Serum progesterone	microBCA
Thurman-2017	107	Ptid-107_Visit-2	Follicular	Late follicular	10	0.323	314	42	28.3	White non hispanic	2	2	Male Vasectomy	233000000	Negative	1	4	Eligible	Eligible	Eligible	Hbd2	420	1673	DEFB4A	In	NA	NA	8.714245517666123	Published	CVL	ELISA	Serum progesterone	microBCA
Thurman-2017	107	Ptid-107_Visit-3	Luteal	Late luteal	24	4.73	62.9	42	28.3	White non hispanic	2	2	Male Vasectomy	475000000	Negative	3	4.7	Eligible	Eligible	Eligible	Hbd2	528	1673	DEFB4A	In	NA	NA	9.044394119358454	Published	CVL	ELISA	Serum progesterone	microBCA
Thurman-2017	108	Ptid-108_Visit-2	Follicular	Early follicular	9	0.33	37.4	24	37.6	White non hispanic	1	2	Condoms	230000000	Intermediate	4	5	Eligible	Eligible	Eligible	Hbd2	70	1673	DEFB4A	In	NA	NA	6.129283016944966	Published	CVL	ELISA	Serum progesterone	microBCA
Thurman-2017	108	Ptid-108_Visit-3	Follicular	Early luteal	21	0.485	116	24	37.6	White non hispanic	1	2	Condoms	161000000	Negative	2	4.7	Eligible	Eligible	Eligible	Hbd2	3144	1673	DEFB4A	In	NA	NA	11.618385502258606	Published	CVL	ELISA	Serum progesterone	microBCA
Thurman-2017	109	Ptid-109_Visit-2	Follicular	Early follicular	6	0.748	90.1	34	27.3	White non hispanic	3	3	Female Sterilization	250000000	NA	NA	4.4	Eligible	Eligible	Ineligible - missing co-variate information	Hbd2	96	1673	DEFB4A	In	NA	NA	6.584962500721156	Published	CVL	ELISA	Serum progesterone	microBCA
Thurman-2017	109	Ptid-109_Visit-3	Luteal	Early luteal	20	5.5	191	34	27.3	White non hispanic	3	3	Female Sterilization	341000000	Negative	0	4	Eligible	Eligible	Eligible	Hbd2	830	1673	DEFB4A	In	NA	NA	9.696967526234287	Published	CVL	ELISA	Serum progesterone	microBCA
Thurman-2017	110	Ptid-110_Visit-2	Follicular	Early follicular	9	0.2	138	43	39.9	White non hispanic	4	2	Female Sterilization	371000000	Negative	0	4.4	Eligible	Eligible	Eligible	Hbd2	590	1673	DEFB4A	In	NA	NA	9.204571144249204	Published	CVL	ELISA	Serum progesterone	microBCA
Thurman-2017	110	Ptid-110_Visit-3	Other	Late luteal	33	NA	97.3	43	39.9	White non hispanic	4	2	Female Sterilization	432000000	Negative	1	4	Eligible	Ineligible - no menstrual cycle information	Ineligible - no menstrual cycle information	Hbd2	815	1673	DEFB4A	In	NA	NA	9.67065624911844	Published	CVL	ELISA	Serum progesterone	microBCA
Thurman-2017	111	Ptid-111_Visit-2	Follicular	Early follicular	6	0.486	61.4	36	24.7	White non hispanic	6	4	Female Sterilization	570000000	Intermediate	5	4.4	Eligible	Eligible	Eligible	Hbd2	200	1673	DEFB4A	In	NA	NA	7.643856189774724	Published	CVL	ELISA	Serum progesterone	microBCA
Thurman-2017	111	Ptid-111_Visit-3	Luteal	Late luteal	24	14.7	85.3	36	24.7	White non hispanic	6	4	Female Sterilization	422000000	Negative	2	4.4	Eligible	Eligible	Eligible	Hbd2	200	1673	DEFB4A	In	NA	NA	7.643856189774724	Published	CVL	ELISA	Serum progesterone	microBCA
Thurman-2017	112	Ptid-112_Visit-2	Follicular	Early follicular	6	0.328	20	42	30.7	White non hispanic	3	3	Abstinence	371000000	Positive	8	5.5	Eligible	Eligible	Eligible	Hbd2	445	1673	DEFB4A	In	NA	NA	8.79766152585376	Published	CVL	ELISA	Serum progesterone	microBCA
Thurman-2017	112	Ptid-112_Visit-3	Luteal	Early luteal	21	4.26	33.3	42	30.7	White non hispanic	3	3	Abstinence	282000000	Positive	8	5	Eligible	Eligible	Eligible	Hbd2	922	1673	DEFB4A	In	NA	NA	9.848622940429339	Published	CVL	ELISA	Serum progesterone	microBCA
Thurman-2017	113	Ptid-113_Visit-2	Follicular	Early follicular	6	0.208	37.6	33	25.6	White non hispanic	3	3	Condoms	296000000	Negative	2	4	Eligible	Eligible	Eligible	Hbd2	563	1673	DEFB4A	In	NA	NA	9.13699111208023	Published	CVL	ELISA	Serum progesterone	microBCA
Thurman-2017	113	Ptid-113_Visit-3	Luteal	Early luteal	20	4.95	51.3	33	25.6	White non hispanic	3	3	Condoms	276000000	Intermediate	4	4	Eligible	Eligible	Eligible	Hbd2	1214	1673	DEFB4A	In	NA	NA	10.245552706255681	Published	CVL	ELISA	Serum progesterone	microBCA
Thurman-2017	114	Ptid-114_Visit-2	Follicular	Early follicular	9	0.378	54.8	32	30.6	White hispanic	4	4	Condoms	606000000	Negative	2	4	Eligible	Eligible	Eligible	Hbd2	1014	1673	DEFB4A	In	NA	NA	9.985841937003341	Published	CVL	ELISA	Serum progesterone	microBCA
Thurman-2017	114	Ptid-114_Visit-3	Luteal	Early luteal	23	5.72	133	32	30.6	White hispanic	4	4	Condoms	682000000	Negative	2	4.4	Eligible	Eligible	Eligible	Hbd2	561	1673	DEFB4A	In	NA	NA	9.131856960608793	Published	CVL	ELISA	Serum progesterone	microBCA
Thurman-2017	115	Ptid-115_Visit-3	Follicular	Early luteal	20	0.526	72.7	24	20.6	White non hispanic	1	1	Condoms	840000000	Negative	0	4	Eligible	Eligible	Eligible	Hbd2	1499	1673	DEFB4A	In	NA	NA	10.54978466794786	Published	CVL	ELISA	Serum progesterone	microBCA
Thurman-2017	115	Ptid-115_Visit-2	Follicular	Late follicular	11	0.753	39.6	24	20.6	White non hispanic	1	1	Condoms	682000000	Negative	1	4	Eligible	Eligible	Eligible	Hbd2	1201	1673	DEFB4A	In	NA	NA	10.230020435705635	Published	CVL	ELISA	Serum progesterone	microBCA
Thurman-2017	116	Ptid-116_Visit-3	Luteal	Early luteal	20	7.85	73.7	36	27.8	White non hispanic	2	0	Male Vasectomy	542000000	Negative	1	4	Eligible	Eligible	Eligible	Hbd2	1238	1673	DEFB4A	In	NA	NA	10.273795599214264	Published	CVL	ELISA	Serum progesterone	microBCA
Thurman-2017	116	Ptid-116_Visit-2	Follicular	Late follicular	10	0.369	106	36	27.8	White non hispanic	2	0	Male Vasectomy	325000000	Negative	2	4	Eligible	Eligible	Eligible	Hbd2	1094	1673	DEFB4A	In	NA	NA	10.095397022792557	Published	CVL	ELISA	Serum progesterone	microBCA
Thurman-2017	117	Ptid-117_Visit-2	Follicular	Early follicular	5	0.394	35	37	26.8	American Indian/Alaskan Native non hispanic	5	3	Female Sterilization	877000000	Negative	2	4.4	Eligible	Eligible	Eligible	Hbd2	188	1673	DEFB4A	In	NA	NA	7.554588851677638	Published	CVL	ELISA	Serum progesterone	microBCA
Thurman-2017	117	Ptid-117_Visit-3	Luteal	Early luteal	20	17.7	249	37	26.8	American Indian/Alaskan Native non hispanic	5	3	Female Sterilization	662000000	Negative	0	4	Eligible	Eligible	Eligible	Hbd2	1111	1673	DEFB4A	In	NA	NA	10.117643101389092	Published	CVL	ELISA	Serum progesterone	microBCA
Thurman-2017	118	Ptid-118_Visit-2	Follicular	Early follicular	6	0.83	90.8	36	43.6	Black or African American hispanic	6	6	Female Sterilization	420000000	Intermediate	6	4.7	Eligible	Eligible	Eligible	Hbd2	475	1673	DEFB4A	In	NA	NA	8.89178370321831	Published	CVL	ELISA	Serum progesterone	microBCA
Thurman-2017	118	Ptid-118_Visit-3	Luteal	Early luteal	20	8.9	125	36	43.6	Black or African American hispanic	6	6	Female Sterilization	159000000	Intermediate	6	4.7	Eligible	Eligible	Eligible	Hbd2	1235	1673	DEFB4A	In	NA	NA	10.27029532647204	Published	CVL	ELISA	Serum progesterone	microBCA
Thurman-2017	119	Ptid-119_Visit-2	Follicular	Early follicular	5	0.393	46.8	39	26.5	Black or African American hispanic	4	4	Female Sterilization	423000000	Negative	0	4.4	Eligible	Eligible	Eligible	Hbd2	745	1673	DEFB4A	In	NA	NA	9.541096615349524	Published	CVL	ELISA	Serum progesterone	microBCA
Thurman-2017	119	Ptid-119_Visit-3	Luteal	Late luteal	24	11.6	343	39	26.5	Black or African American hispanic	4	4	Female Sterilization	696000000	Negative	0	4	Eligible	Eligible	Eligible	Hbd2	734	1673	DEFB4A	In	NA	NA	9.519636252843213	Published	CVL	ELISA	Serum progesterone	microBCA
Thurman-2017	120	Ptid-120_Visit-2	Follicular	Early follicular	6	0.402	31	36	31	White non hispanic	2	2	Abstinence	440000000	Negative	1	4.4	Eligible	Eligible	Eligible	Hbd2	701	1673	DEFB4A	In	NA	NA	9.453270634010623	Published	CVL	ELISA	Serum progesterone	microBCA
Thurman-2017	120	Ptid-120_Visit-3	Other	Early luteal	20	1.67	216	36	31	White non hispanic	2	2	Abstinence	263000000	Intermediate	5	4.4	Eligible	Ineligible - serum progesterone outside of allowed windows	Ineligible - serum progesterone outside of allowed windows	Hbd2	849	1673	DEFB4A	In	NA	NA	9.729620743553038	Published	CVL	ELISA	Serum progesterone	microBCA
Thurman-2017	101	Ptid-101_Visit-2	Follicular	Early follicular	9	0.2	98.3	37	26.5	Black or African American non hispanic	3	2	Condoms	370000000	Negative	1	4	Eligible	Eligible	Eligible	Hbd3	2901	55894	DEFB103B	In	NA	NA	11.502334580197997	Published	CVL	ELISA	Serum progesterone	microBCA
Thurman-2017	101	Ptid-101_Visit-3	Luteal	Late luteal	23	17.6	78.5	37	26.5	Black or African American non hispanic	3	2	Condoms	235000000	Negative	3	4.4	Eligible	Eligible	Eligible	Hbd3	2070	55894	DEFB103B	In	NA	NA	11.015415052386688	Published	CVL	ELISA	Serum progesterone	microBCA
Thurman-2017	102	Ptid-102_Visit-2	Follicular	Early follicular	7	0.2	70.8	41	22.8	White non hispanic	3	2	Female Sterilization	313000000	Intermediate	4	4.7	Eligible	Eligible	Eligible	Hbd3	1377	55894	DEFB103B	In	NA	NA	10.427312844134963	Published	CVL	ELISA	Serum progesterone	microBCA
Thurman-2017	102	Ptid-102_Visit-3	Luteal	Late luteal	25	4.48	94.1	41	22.8	White non hispanic	3	2	Female Sterilization	500000000	Negative	0	4	Eligible	Eligible	Eligible	Hbd3	1637	55894	DEFB103B	In	NA	NA	10.676838606474153	Published	CVL	ELISA	Serum progesterone	microBCA
Thurman-2017	103	Ptid-103_Visit-2	Follicular	Early follicular	7	0.29	77.4	23	22.7	White non hispanic	1	0	Condoms	162000000	Negative	1	4.7	Eligible	Eligible	Eligible	Hbd3	6007	55894	DEFB103B	In	NA	NA	12.55242894852647	Published	CVL	ELISA	Serum progesterone	microBCA
Thurman-2017	103	Ptid-103_Visit-3	Luteal	Early luteal	21	8.96	64.4	23	22.7	White non hispanic	1	0	Condoms	319000000	Negative	0	4	Eligible	Eligible	Eligible	Hbd3	2630	55894	DEFB103B	In	NA	NA	11.360847084179664	Published	CVL	ELISA	Serum progesterone	microBCA
Thurman-2017	104	Ptid-104_Visit-2	Follicular	Early follicular	9	0.2	67.1	41	34.7	Black or African American non hispanic	5	3	Female Sterilization	205000000	Negative	1	4.4	Eligible	Eligible	Eligible	Hbd3	473	55894	DEFB103B	In	NA	NA	8.885696373339394	Published	CVL	ELISA	Serum progesterone	microBCA
Thurman-2017	104	Ptid-104_Visit-3	Other	Early luteal	20	2.1	104	41	34.7	Black or African American non hispanic	5	3	Female Sterilization	156000000	Negative	3	4.7	Eligible	Ineligible - serum progesterone outside of allowed windows	Ineligible - serum progesterone outside of allowed windows	Hbd3	1832	55894	DEFB103B	In	NA	NA	10.839203788096944	Published	CVL	ELISA	Serum progesterone	microBCA
Thurman-2017	105	Ptid-105_Visit-2	Follicular	Early follicular	9	0.316	58.8	31	56.9	Black or African American non hispanic	1	1	Condoms	186000000	Negative	0	4	Eligible	Eligible	Eligible	Hbd3	447	55894	DEFB103B	In	NA	NA	8.804131021183318	Published	CVL	ELISA	Serum progesterone	microBCA
Thurman-2017	105	Ptid-105_Visit-3	Luteal	Late luteal	23	9.49	138	31	56.9	Black or African American non hispanic	1	1	Condoms	332000000	NA	NA	4	Eligible	Eligible	Ineligible - missing co-variate information	Hbd3	3329	55894	DEFB103B	In	NA	NA	11.700873155140263	Published	CVL	ELISA	Serum progesterone	microBCA
Thurman-2017	106	Ptid-106_Visit-2	Follicular	Early follicular	9	0.2	48	36	52.9	Black or African American non hispanic	3	2	Abstinence	275000000	Negative	1	4.4	Eligible	Eligible	Eligible	Hbd3	100	55894	DEFB103B	In	NA	NA	6.643856189774724	Published	CVL	ELISA	Serum progesterone	microBCA
Thurman-2017	106	Ptid-106_Visit-3	Luteal	Late luteal	23	5.29	97.7	36	52.9	Black or African American non hispanic	3	2	Abstinence	297000000	Negative	1	4.4	Eligible	Eligible	Eligible	Hbd3	5576	55894	DEFB103B	In	NA	NA	12.445014845868423	Published	CVL	ELISA	Serum progesterone	microBCA
Thurman-2017	107	Ptid-107_Visit-2	Follicular	Late follicular	10	0.323	314	42	28.3	White non hispanic	2	2	Male Vasectomy	233000000	Negative	1	4	Eligible	Eligible	Eligible	Hbd3	50	55894	DEFB103B	Below	NA	NA	5.643856189774724	Published	CVL	ELISA	Serum progesterone	microBCA
Thurman-2017	107	Ptid-107_Visit-3	Luteal	Late luteal	24	4.73	62.9	42	28.3	White non hispanic	2	2	Male Vasectomy	475000000	Negative	3	4.7	Eligible	Eligible	Eligible	Hbd3	50	55894	DEFB103B	Below	NA	NA	5.643856189774724	Published	CVL	ELISA	Serum progesterone	microBCA
Thurman-2017	108	Ptid-108_Visit-2	Follicular	Early follicular	9	0.33	37.4	24	37.6	White non hispanic	1	2	Condoms	230000000	Intermediate	4	5	Eligible	Eligible	Eligible	Hbd3	50	55894	DEFB103B	Below	NA	NA	5.643856189774724	Published	CVL	ELISA	Serum progesterone	microBCA
Thurman-2017	108	Ptid-108_Visit-3	Follicular	Early luteal	21	0.485	116	24	37.6	White non hispanic	1	2	Condoms	161000000	Negative	2	4.7	Eligible	Eligible	Eligible	Hbd3	1537	55894	DEFB103B	In	NA	NA	10.585901449690772	Published	CVL	ELISA	Serum progesterone	microBCA
Thurman-2017	109	Ptid-109_Visit-2	Follicular	Early follicular	6	0.748	90.1	34	27.3	White non hispanic	3	3	Female Sterilization	250000000	NA	NA	4.4	Eligible	Eligible	Ineligible - missing co-variate information	Hbd3	644	55894	DEFB103B	In	NA	NA	9.330916878114618	Published	CVL	ELISA	Serum progesterone	microBCA
Thurman-2017	109	Ptid-109_Visit-3	Luteal	Early luteal	20	5.5	191	34	27.3	White non hispanic	3	3	Female Sterilization	341000000	Negative	0	4	Eligible	Eligible	Eligible	Hbd3	342	55894	DEFB103B	In	NA	NA	8.417852514885897	Published	CVL	ELISA	Serum progesterone	microBCA
Thurman-2017	110	Ptid-110_Visit-2	Follicular	Early follicular	9	0.2	138	43	39.9	White non hispanic	4	2	Female Sterilization	371000000	Negative	0	4.4	Eligible	Eligible	Eligible	Hbd3	348	55894	DEFB103B	In	NA	NA	8.442943495848729	Published	CVL	ELISA	Serum progesterone	microBCA
Thurman-2017	110	Ptid-110_Visit-3	Other	Late luteal	33	NA	97.3	43	39.9	White non hispanic	4	2	Female Sterilization	432000000	Negative	1	4	Eligible	Ineligible - no menstrual cycle information	Ineligible - no menstrual cycle information	Hbd3	396	55894	DEFB103B	In	NA	NA	8.62935662007961	Published	CVL	ELISA	Serum progesterone	microBCA
Thurman-2017	111	Ptid-111_Visit-2	Follicular	Early follicular	6	0.486	61.4	36	24.7	White non hispanic	6	4	Female Sterilization	570000000	Intermediate	5	4.4	Eligible	Eligible	Eligible	Hbd3	6106	55894	DEFB103B	In	NA	NA	12.57601187420678	Published	CVL	ELISA	Serum progesterone	microBCA
Thurman-2017	111	Ptid-111_Visit-3	Luteal	Late luteal	24	14.7	85.3	36	24.7	White non hispanic	6	4	Female Sterilization	422000000	Negative	2	4.4	Eligible	Eligible	Eligible	Hbd3	800	55894	DEFB103B	In	NA	NA	9.643856189774725	Published	CVL	ELISA	Serum progesterone	microBCA
Thurman-2017	112	Ptid-112_Visit-2	Follicular	Early follicular	6	0.328	20	42	30.7	White non hispanic	3	3	Abstinence	371000000	Positive	8	5.5	Eligible	Eligible	Eligible	Hbd3	105	55894	DEFB103B	In	NA	NA	6.714245517666122	Published	CVL	ELISA	Serum progesterone	microBCA
Thurman-2017	112	Ptid-112_Visit-3	Luteal	Early luteal	21	4.26	33.3	42	30.7	White non hispanic	3	3	Abstinence	282000000	Positive	8	5	Eligible	Eligible	Eligible	Hbd3	650	55894	DEFB103B	In	NA	NA	9.344295907915816	Published	CVL	ELISA	Serum progesterone	microBCA
Thurman-2017	113	Ptid-113_Visit-2	Follicular	Early follicular	6	0.208	37.6	33	25.6	White non hispanic	3	3	Condoms	296000000	Negative	2	4	Eligible	Eligible	Eligible	Hbd3	1040	55894	DEFB103B	In	NA	NA	10.022367813028454	Published	CVL	ELISA	Serum progesterone	microBCA
Thurman-2017	113	Ptid-113_Visit-3	Luteal	Early luteal	20	4.95	51.3	33	25.6	White non hispanic	3	3	Condoms	276000000	Intermediate	4	4	Eligible	Eligible	Eligible	Hbd3	1353	55894	DEFB103B	In	NA	NA	10.401946123976536	Published	CVL	ELISA	Serum progesterone	microBCA
Thurman-2017	114	Ptid-114_Visit-2	Follicular	Early follicular	9	0.378	54.8	32	30.6	White hispanic	4	4	Condoms	606000000	Negative	2	4	Eligible	Eligible	Eligible	Hbd3	385	55894	DEFB103B	In	NA	NA	8.588714635582264	Published	CVL	ELISA	Serum progesterone	microBCA
Thurman-2017	114	Ptid-114_Visit-3	Luteal	Early luteal	23	5.72	133	32	30.6	White hispanic	4	4	Condoms	682000000	Negative	2	4.4	Eligible	Eligible	Eligible	Hbd3	800	55894	DEFB103B	In	NA	NA	9.643856189774725	Published	CVL	ELISA	Serum progesterone	microBCA
Thurman-2017	115	Ptid-115_Visit-3	Follicular	Early luteal	20	0.526	72.7	24	20.6	White non hispanic	1	1	Condoms	840000000	Negative	0	4	Eligible	Eligible	Eligible	Hbd3	4625	55894	DEFB103B	In	NA	NA	12.175237650291036	Published	CVL	ELISA	Serum progesterone	microBCA
Thurman-2017	115	Ptid-115_Visit-2	Follicular	Late follicular	11	0.753	39.6	24	20.6	White non hispanic	1	1	Condoms	682000000	Negative	1	4	Eligible	Eligible	Eligible	Hbd3	2190	55894	DEFB103B	In	NA	NA	11.096715154488535	Published	CVL	ELISA	Serum progesterone	microBCA
Thurman-2017	116	Ptid-116_Visit-3	Luteal	Early luteal	20	7.85	73.7	36	27.8	White non hispanic	2	0	Male Vasectomy	542000000	Negative	1	4	Eligible	Eligible	Eligible	Hbd3	1401	55894	DEFB103B	In	NA	NA	10.452241240430817	Published	CVL	ELISA	Serum progesterone	microBCA
Thurman-2017	116	Ptid-116_Visit-2	Follicular	Late follicular	10	0.369	106	36	27.8	White non hispanic	2	0	Male Vasectomy	325000000	Negative	2	4	Eligible	Eligible	Eligible	Hbd3	4777	55894	DEFB103B	In	NA	NA	12.221889161471266	Published	CVL	ELISA	Serum progesterone	microBCA
Thurman-2017	117	Ptid-117_Visit-2	Follicular	Early follicular	5	0.394	35	37	26.8	American Indian/Alaskan Native non hispanic	5	3	Female Sterilization	877000000	Negative	2	4.4	Eligible	Eligible	Eligible	Hbd3	424	55894	DEFB103B	In	NA	NA	8.727920454563199	Published	CVL	ELISA	Serum progesterone	microBCA
Thurman-2017	117	Ptid-117_Visit-3	Luteal	Early luteal	20	17.7	249	37	26.8	American Indian/Alaskan Native non hispanic	5	3	Female Sterilization	662000000	Negative	0	4	Eligible	Eligible	Eligible	Hbd3	1693	55894	DEFB103B	In	NA	NA	10.725366257895642	Published	CVL	ELISA	Serum progesterone	microBCA
Thurman-2017	118	Ptid-118_Visit-2	Follicular	Early follicular	6	0.83	90.8	36	43.6	Black or African American hispanic	6	6	Female Sterilization	420000000	Intermediate	6	4.7	Eligible	Eligible	Eligible	Hbd3	266	55894	DEFB103B	In	NA	NA	8.055282435501189	Published	CVL	ELISA	Serum progesterone	microBCA
Thurman-2017	118	Ptid-118_Visit-3	Luteal	Early luteal	20	8.9	125	36	43.6	Black or African American hispanic	6	6	Female Sterilization	159000000	Intermediate	6	4.7	Eligible	Eligible	Eligible	Hbd3	362	55894	DEFB103B	In	NA	NA	8.499845887083206	Published	CVL	ELISA	Serum progesterone	microBCA
Thurman-2017	119	Ptid-119_Visit-2	Follicular	Early follicular	5	0.393	46.8	39	26.5	Black or African American hispanic	4	4	Female Sterilization	423000000	Negative	0	4.4	Eligible	Eligible	Eligible	Hbd3	220	55894	DEFB103B	In	NA	NA	7.78135971352466	Published	CVL	ELISA	Serum progesterone	microBCA
Thurman-2017	119	Ptid-119_Visit-3	Luteal	Late luteal	24	11.6	343	39	26.5	Black or African American hispanic	4	4	Female Sterilization	696000000	Negative	0	4	Eligible	Eligible	Eligible	Hbd3	2610	55894	DEFB103B	In	NA	NA	11.349834091457247	Published	CVL	ELISA	Serum progesterone	microBCA
Thurman-2017	120	Ptid-120_Visit-2	Follicular	Early follicular	6	0.402	31	36	31	White non hispanic	2	2	Abstinence	440000000	Negative	1	4.4	Eligible	Eligible	Eligible	Hbd3	384	55894	DEFB103B	In	NA	NA	8.584962500721156	Published	CVL	ELISA	Serum progesterone	microBCA
Thurman-2017	120	Ptid-120_Visit-3	Other	Early luteal	20	1.67	216	36	31	White non hispanic	2	2	Abstinence	263000000	Intermediate	5	4.4	Eligible	Ineligible - serum progesterone outside of allowed windows	Ineligible - serum progesterone outside of allowed windows	Hbd3	391	55894	DEFB103B	In	NA	NA	8.611024797307353	Published	CVL	ELISA	Serum progesterone	microBCA
Thurman-2017	101	Ptid-101_Visit-2	Follicular	Early follicular	9	0.2	98.3	37	26.5	Black or African American non hispanic	3	2	Condoms	370000000	Negative	1	4	Eligible	Eligible	Eligible	Il1B	113	3553	IL1B	In	NA	NA	6.820178962415188	Published	CVL	Luminex (or other bead-based)	Serum progesterone	microBCA
Thurman-2017	101	Ptid-101_Visit-3	Luteal	Late luteal	23	17.6	78.5	37	26.5	Black or African American non hispanic	3	2	Condoms	235000000	Negative	3	4.4	Eligible	Eligible	Eligible	Il1B	466	3553	IL1B	In	NA	NA	8.86418614465428	Published	CVL	Luminex (or other bead-based)	Serum progesterone	microBCA
Thurman-2017	102	Ptid-102_Visit-2	Follicular	Early follicular	7	0.2	70.8	41	22.8	White non hispanic	3	2	Female Sterilization	313000000	Intermediate	4	4.7	Eligible	Eligible	Eligible	Il1B	4.15	3553	IL1B	In	NA	NA	2.0531113364595623	Published	CVL	Luminex (or other bead-based)	Serum progesterone	microBCA
Thurman-2017	102	Ptid-102_Visit-3	Luteal	Late luteal	25	4.48	94.1	41	22.8	White non hispanic	3	2	Female Sterilization	500000000	Negative	0	4	Eligible	Eligible	Eligible	Il1B	3.73	3553	IL1B	In	NA	NA	1.899175630480513	Published	CVL	Luminex (or other bead-based)	Serum progesterone	microBCA
Thurman-2017	103	Ptid-103_Visit-2	Follicular	Early follicular	7	0.29	77.4	23	22.7	White non hispanic	1	0	Condoms	162000000	Negative	1	4.7	Eligible	Eligible	Eligible	Il1B	1.74	3553	IL1B	In	NA	NA	0.7990873060740036	Published	CVL	Luminex (or other bead-based)	Serum progesterone	microBCA
Thurman-2017	103	Ptid-103_Visit-3	Luteal	Early luteal	21	8.96	64.4	23	22.7	White non hispanic	1	0	Condoms	319000000	Negative	0	4	Eligible	Eligible	Eligible	Il1B	3.22	3553	IL1B	In	NA	NA	1.6870606883398924	Published	CVL	Luminex (or other bead-based)	Serum progesterone	microBCA
Thurman-2017	104	Ptid-104_Visit-2	Follicular	Early follicular	9	0.2	67.1	41	34.7	Black or African American non hispanic	5	3	Female Sterilization	205000000	Negative	1	4.4	Eligible	Eligible	Eligible	Il1B	1.19	3553	IL1B	In	NA	NA	0.25096157353321874	Published	CVL	Luminex (or other bead-based)	Serum progesterone	microBCA
Thurman-2017	104	Ptid-104_Visit-3	Other	Early luteal	20	2.1	104	41	34.7	Black or African American non hispanic	5	3	Female Sterilization	156000000	Negative	3	4.7	Eligible	Ineligible - serum progesterone outside of allowed windows	Ineligible - serum progesterone outside of allowed windows	Il1B	1.16	3553	IL1B	In	NA	NA	0.21412480535284734	Published	CVL	Luminex (or other bead-based)	Serum progesterone	microBCA
Thurman-2017	105	Ptid-105_Visit-2	Follicular	Early follicular	9	0.316	58.8	31	56.9	Black or African American non hispanic	1	1	Condoms	186000000	Negative	0	4	Eligible	Eligible	Eligible	Il1B	0.175	3553	IL1B	Below	NA	NA	-2.5145731728297585	Published	CVL	Luminex (or other bead-based)	Serum progesterone	microBCA
Thurman-2017	105	Ptid-105_Visit-3	Luteal	Late luteal	23	9.49	138	31	56.9	Black or African American non hispanic	1	1	Condoms	332000000	NA	NA	4	Eligible	Eligible	Ineligible - missing co-variate information	Il1B	0.175	3553	IL1B	Below	NA	NA	-2.5145731728297585	Published	CVL	Luminex (or other bead-based)	Serum progesterone	microBCA
Thurman-2017	106	Ptid-106_Visit-2	Follicular	Early follicular	9	0.2	48	36	52.9	Black or African American non hispanic	3	2	Abstinence	275000000	Negative	1	4.4	Eligible	Eligible	Eligible	Il1B	0.35	3553	IL1B	In	NA	NA	-1.5145731728297582	Published	CVL	Luminex (or other bead-based)	Serum progesterone	microBCA
Thurman-2017	106	Ptid-106_Visit-3	Luteal	Late luteal	23	5.29	97.7	36	52.9	Black or African American non hispanic	3	2	Abstinence	297000000	Negative	1	4.4	Eligible	Eligible	Eligible	Il1B	4.19	3553	IL1B	In	NA	NA	2.066950243924627	Published	CVL	Luminex (or other bead-based)	Serum progesterone	microBCA
Thurman-2017	107	Ptid-107_Visit-2	Follicular	Late follicular	10	0.323	314	42	28.3	White non hispanic	2	2	Male Vasectomy	233000000	Negative	1	4	Eligible	Eligible	Eligible	Il1B	0.175	3553	IL1B	Below	NA	NA	-2.5145731728297585	Published	CVL	Luminex (or other bead-based)	Serum progesterone	microBCA
Thurman-2017	107	Ptid-107_Visit-3	Luteal	Late luteal	24	4.73	62.9	42	28.3	White non hispanic	2	2	Male Vasectomy	475000000	Negative	3	4.7	Eligible	Eligible	Eligible	Il1B	0.175	3553	IL1B	Below	NA	NA	-2.5145731728297585	Published	CVL	Luminex (or other bead-based)	Serum progesterone	microBCA
Thurman-2017	108	Ptid-108_Visit-2	Follicular	Early follicular	9	0.33	37.4	24	37.6	White non hispanic	1	2	Condoms	230000000	Intermediate	4	5	Eligible	Eligible	Eligible	Il1B	6.8	3553	IL1B	In	NA	NA	2.765534746362977	Published	CVL	Luminex (or other bead-based)	Serum progesterone	microBCA
Thurman-2017	108	Ptid-108_Visit-3	Follicular	Early luteal	21	0.485	116	24	37.6	White non hispanic	1	2	Condoms	161000000	Negative	2	4.7	Eligible	Eligible	Eligible	Il1B	3.88	3553	IL1B	In	NA	NA	1.956056652412403	Published	CVL	Luminex (or other bead-based)	Serum progesterone	microBCA
Thurman-2017	109	Ptid-109_Visit-2	Follicular	Early follicular	6	0.748	90.1	34	27.3	White non hispanic	3	3	Female Sterilization	250000000	NA	NA	4.4	Eligible	Eligible	Ineligible - missing co-variate information	Il1B	1.28	3553	IL1B	In	NA	NA	0.35614381022527536	Published	CVL	Luminex (or other bead-based)	Serum progesterone	microBCA
Thurman-2017	109	Ptid-109_Visit-3	Luteal	Early luteal	20	5.5	191	34	27.3	White non hispanic	3	3	Female Sterilization	341000000	Negative	0	4	Eligible	Eligible	Eligible	Il1B	2.8	3553	IL1B	In	NA	NA	1.4854268271702418	Published	CVL	Luminex (or other bead-based)	Serum progesterone	microBCA
Thurman-2017	110	Ptid-110_Visit-2	Follicular	Early follicular	9	0.2	138	43	39.9	White non hispanic	4	2	Female Sterilization	371000000	Negative	0	4.4	Eligible	Eligible	Eligible	Il1B	0.81	3553	IL1B	In	NA	NA	-0.3040061868900999	Published	CVL	Luminex (or other bead-based)	Serum progesterone	microBCA
Thurman-2017	110	Ptid-110_Visit-3	Other	Late luteal	33	NA	97.3	43	39.9	White non hispanic	4	2	Female Sterilization	432000000	Negative	1	4	Eligible	Ineligible - no menstrual cycle information	Ineligible - no menstrual cycle information	Il1B	0.175	3553	IL1B	Below	NA	NA	-2.5145731728297585	Published	CVL	Luminex (or other bead-based)	Serum progesterone	microBCA
Thurman-2017	111	Ptid-111_Visit-2	Follicular	Early follicular	6	0.486	61.4	36	24.7	White non hispanic	6	4	Female Sterilization	570000000	Intermediate	5	4.4	Eligible	Eligible	Eligible	Il1B	0.175	3553	IL1B	Below	NA	NA	-2.5145731728297585	Published	CVL	Luminex (or other bead-based)	Serum progesterone	microBCA
Thurman-2017	111	Ptid-111_Visit-3	Luteal	Late luteal	24	14.7	85.3	36	24.7	White non hispanic	6	4	Female Sterilization	422000000	Negative	2	4.4	Eligible	Eligible	Eligible	Il1B	0.175	3553	IL1B	Below	NA	NA	-2.5145731728297585	Published	CVL	Luminex (or other bead-based)	Serum progesterone	microBCA
Thurman-2017	112	Ptid-112_Visit-2	Follicular	Early follicular	6	0.328	20	42	30.7	White non hispanic	3	3	Abstinence	371000000	Positive	8	5.5	Eligible	Eligible	Eligible	Il1B	60.2	3553	IL1B	In	NA	NA	5.91169158187234	Published	CVL	Luminex (or other bead-based)	Serum progesterone	microBCA
Thurman-2017	112	Ptid-112_Visit-3	Luteal	Early luteal	21	4.26	33.3	42	30.7	White non hispanic	3	3	Abstinence	282000000	Positive	8	5	Eligible	Eligible	Eligible	Il1B	2.86	3553	IL1B	In	NA	NA	1.5160151470036647	Published	CVL	Luminex (or other bead-based)	Serum progesterone	microBCA
Thurman-2017	113	Ptid-113_Visit-2	Follicular	Early follicular	6	0.208	37.6	33	25.6	White non hispanic	3	3	Condoms	296000000	Negative	2	4	Eligible	Eligible	Eligible	Il1B	0.175	3553	IL1B	Below	NA	NA	-2.5145731728297585	Published	CVL	Luminex (or other bead-based)	Serum progesterone	microBCA
Thurman-2017	113	Ptid-113_Visit-3	Luteal	Early luteal	20	4.95	51.3	33	25.6	White non hispanic	3	3	Condoms	276000000	Intermediate	4	4	Eligible	Eligible	Eligible	Il1B	107	3553	IL1B	In	NA	NA	6.741466986401147	Published	CVL	Luminex (or other bead-based)	Serum progesterone	microBCA
Thurman-2017	114	Ptid-114_Visit-2	Follicular	Early follicular	9	0.378	54.8	32	30.6	White hispanic	4	4	Condoms	606000000	Negative	2	4	Eligible	Eligible	Eligible	Il1B	3.64	3553	IL1B	In	NA	NA	1.8639384504239715	Published	CVL	Luminex (or other bead-based)	Serum progesterone	microBCA
Thurman-2017	114	Ptid-114_Visit-3	Luteal	Early luteal	23	5.72	133	32	30.6	White hispanic	4	4	Condoms	682000000	Negative	2	4.4	Eligible	Eligible	Eligible	Il1B	1.48	3553	IL1B	In	NA	NA	0.5655971758542251	Published	CVL	Luminex (or other bead-based)	Serum progesterone	microBCA
Thurman-2017	115	Ptid-115_Visit-3	Follicular	Early luteal	20	0.526	72.7	24	20.6	White non hispanic	1	1	Condoms	840000000	Negative	0	4	Eligible	Eligible	Eligible	Il1B	40.5	3553	IL1B	In	NA	NA	5.339850002884624	Published	CVL	Luminex (or other bead-based)	Serum progesterone	microBCA
Thurman-2017	115	Ptid-115_Visit-2	Follicular	Late follicular	11	0.753	39.6	24	20.6	White non hispanic	1	1	Condoms	682000000	Negative	1	4	Eligible	Eligible	Eligible	Il1B	10.32	3553	IL1B	In	NA	NA	3.3673710656485296	Published	CVL	Luminex (or other bead-based)	Serum progesterone	microBCA
Thurman-2017	116	Ptid-116_Visit-3	Luteal	Early luteal	20	7.85	73.7	36	27.8	White non hispanic	2	0	Male Vasectomy	542000000	Negative	1	4	Eligible	Eligible	Eligible	Il1B	0.175	3553	IL1B	Below	NA	NA	-2.5145731728297585	Published	CVL	Luminex (or other bead-based)	Serum progesterone	microBCA
Thurman-2017	116	Ptid-116_Visit-2	Follicular	Late follicular	10	0.369	106	36	27.8	White non hispanic	2	0	Male Vasectomy	325000000	Negative	2	4	Eligible	Eligible	Eligible	Il1B	3.32	3553	IL1B	In	NA	NA	1.7311832415722	Published	CVL	Luminex (or other bead-based)	Serum progesterone	microBCA
Thurman-2017	117	Ptid-117_Visit-2	Follicular	Early follicular	5	0.394	35	37	26.8	American Indian/Alaskan Native non hispanic	5	3	Female Sterilization	877000000	Negative	2	4.4	Eligible	Eligible	Eligible	Il1B	0.175	3553	IL1B	Below	NA	NA	-2.5145731728297585	Published	CVL	Luminex (or other bead-based)	Serum progesterone	microBCA
Thurman-2017	117	Ptid-117_Visit-3	Luteal	Early luteal	20	17.7	249	37	26.8	American Indian/Alaskan Native non hispanic	5	3	Female Sterilization	662000000	Negative	0	4	Eligible	Eligible	Eligible	Il1B	4.09	3553	IL1B	In	NA	NA	2.032100843167024	Published	CVL	Luminex (or other bead-based)	Serum progesterone	microBCA
Thurman-2017	118	Ptid-118_Visit-2	Follicular	Early follicular	6	0.83	90.8	36	43.6	Black or African American hispanic	6	6	Female Sterilization	420000000	Intermediate	6	4.7	Eligible	Eligible	Eligible	Il1B	44.28	3553	IL1B	In	NA	NA	5.468583317006828	Published	CVL	Luminex (or other bead-based)	Serum progesterone	microBCA
Thurman-2017	118	Ptid-118_Visit-3	Luteal	Early luteal	20	8.9	125	36	43.6	Black or African American hispanic	6	6	Female Sterilization	159000000	Intermediate	6	4.7	Eligible	Eligible	Eligible	Il1B	0.175	3553	IL1B	Below	NA	NA	-2.5145731728297585	Published	CVL	Luminex (or other bead-based)	Serum progesterone	microBCA
Thurman-2017	119	Ptid-119_Visit-2	Follicular	Early follicular	5	0.393	46.8	39	26.5	Black or African American hispanic	4	4	Female Sterilization	423000000	Negative	0	4.4	Eligible	Eligible	Eligible	Il1B	21.86	3553	IL1B	In	NA	NA	4.45022149589718	Published	CVL	Luminex (or other bead-based)	Serum progesterone	microBCA
Thurman-2017	119	Ptid-119_Visit-3	Luteal	Late luteal	24	11.6	343	39	26.5	Black or African American hispanic	4	4	Female Sterilization	696000000	Negative	0	4	Eligible	Eligible	Eligible	Il1B	2.31	3553	IL1B	In	NA	NA	1.207892851641333	Published	CVL	Luminex (or other bead-based)	Serum progesterone	microBCA
Thurman-2017	120	Ptid-120_Visit-2	Follicular	Early follicular	6	0.402	31	36	31	White non hispanic	2	2	Abstinence	440000000	Negative	1	4.4	Eligible	Eligible	Eligible	Il1B	22.78	3553	IL1B	In	NA	NA	4.509695841933387	Published	CVL	Luminex (or other bead-based)	Serum progesterone	microBCA
Thurman-2017	120	Ptid-120_Visit-3	Other	Early luteal	20	1.67	216	36	31	White non hispanic	2	2	Abstinence	263000000	Intermediate	5	4.4	Eligible	Ineligible - serum progesterone outside of allowed windows	Ineligible - serum progesterone outside of allowed windows	Il1B	48.8	3553	IL1B	In	NA	NA	5.608809242675524	Published	CVL	Luminex (or other bead-based)	Serum progesterone	microBCA
Thurman-2017	101	Ptid-101_Visit-2	Follicular	Early follicular	9	0.2	98.3	37	26.5	Black or African American non hispanic	3	2	Condoms	370000000	Negative	1	4	Eligible	Eligible	Eligible	Tnfa	107	7124	TNF	In	NA	NA	6.741466986401147	Published	CVL	Luminex (or other bead-based)	Serum progesterone	microBCA
Thurman-2017	101	Ptid-101_Visit-3	Luteal	Late luteal	23	17.6	78.5	37	26.5	Black or African American non hispanic	3	2	Condoms	235000000	Negative	3	4.4	Eligible	Eligible	Eligible	Tnfa	379	7124	TNF	In	NA	NA	8.566054038171092	Published	CVL	Luminex (or other bead-based)	Serum progesterone	microBCA
Thurman-2017	102	Ptid-102_Visit-2	Follicular	Early follicular	7	0.2	70.8	41	22.8	White non hispanic	3	2	Female Sterilization	313000000	Intermediate	4	4.7	Eligible	Eligible	Eligible	Tnfa	0.325	7124	TNF	Below	NA	NA	-1.6214883767462702	Published	CVL	Luminex (or other bead-based)	Serum progesterone	microBCA
Thurman-2017	102	Ptid-102_Visit-3	Luteal	Late luteal	25	4.48	94.1	41	22.8	White non hispanic	3	2	Female Sterilization	500000000	Negative	0	4	Eligible	Eligible	Eligible	Tnfa	0.325	7124	TNF	Below	NA	NA	-1.6214883767462702	Published	CVL	Luminex (or other bead-based)	Serum progesterone	microBCA
Thurman-2017	103	Ptid-103_Visit-2	Follicular	Early follicular	7	0.29	77.4	23	22.7	White non hispanic	1	0	Condoms	162000000	Negative	1	4.7	Eligible	Eligible	Eligible	Tnfa	0.325	7124	TNF	Below	NA	NA	-1.6214883767462702	Published	CVL	Luminex (or other bead-based)	Serum progesterone	microBCA
Thurman-2017	103	Ptid-103_Visit-3	Luteal	Early luteal	21	8.96	64.4	23	22.7	White non hispanic	1	0	Condoms	319000000	Negative	0	4	Eligible	Eligible	Eligible	Tnfa	0.325	7124	TNF	Below	NA	NA	-1.6214883767462702	Published	CVL	Luminex (or other bead-based)	Serum progesterone	microBCA
Thurman-2017	104	Ptid-104_Visit-2	Follicular	Early follicular	9	0.2	67.1	41	34.7	Black or African American non hispanic	5	3	Female Sterilization	205000000	Negative	1	4.4	Eligible	Eligible	Eligible	Tnfa	0.325	7124	TNF	Below	NA	NA	-1.6214883767462702	Published	CVL	Luminex (or other bead-based)	Serum progesterone	microBCA
Thurman-2017	104	Ptid-104_Visit-3	Other	Early luteal	20	2.1	104	41	34.7	Black or African American non hispanic	5	3	Female Sterilization	156000000	Negative	3	4.7	Eligible	Ineligible - serum progesterone outside of allowed windows	Ineligible - serum progesterone outside of allowed windows	Tnfa	0.325	7124	TNF	Below	NA	NA	-1.6214883767462702	Published	CVL	Luminex (or other bead-based)	Serum progesterone	microBCA
Thurman-2017	105	Ptid-105_Visit-2	Follicular	Early follicular	9	0.316	58.8	31	56.9	Black or African American non hispanic	1	1	Condoms	186000000	Negative	0	4	Eligible	Eligible	Eligible	Tnfa	0.325	7124	TNF	Below	NA	NA	-1.6214883767462702	Published	CVL	Luminex (or other bead-based)	Serum progesterone	microBCA
Thurman-2017	105	Ptid-105_Visit-3	Luteal	Late luteal	23	9.49	138	31	56.9	Black or African American non hispanic	1	1	Condoms	332000000	NA	NA	4	Eligible	Eligible	Ineligible - missing co-variate information	Tnfa	0.325	7124	TNF	Below	NA	NA	-1.6214883767462702	Published	CVL	Luminex (or other bead-based)	Serum progesterone	microBCA
Thurman-2017	106	Ptid-106_Visit-2	Follicular	Early follicular	9	0.2	48	36	52.9	Black or African American non hispanic	3	2	Abstinence	275000000	Negative	1	4.4	Eligible	Eligible	Eligible	Tnfa	0.325	7124	TNF	Below	NA	NA	-1.6214883767462702	Published	CVL	Luminex (or other bead-based)	Serum progesterone	microBCA
Thurman-2017	106	Ptid-106_Visit-3	Luteal	Late luteal	23	5.29	97.7	36	52.9	Black or African American non hispanic	3	2	Abstinence	297000000	Negative	1	4.4	Eligible	Eligible	Eligible	Tnfa	0.325	7124	TNF	Below	NA	NA	-1.6214883767462702	Published	CVL	Luminex (or other bead-based)	Serum progesterone	microBCA
Thurman-2017	107	Ptid-107_Visit-2	Follicular	Late follicular	10	0.323	314	42	28.3	White non hispanic	2	2	Male Vasectomy	233000000	Negative	1	4	Eligible	Eligible	Eligible	Tnfa	0.325	7124	TNF	Below	NA	NA	-1.6214883767462702	Published	CVL	Luminex (or other bead-based)	Serum progesterone	microBCA
Thurman-2017	107	Ptid-107_Visit-3	Luteal	Late luteal	24	4.73	62.9	42	28.3	White non hispanic	2	2	Male Vasectomy	475000000	Negative	3	4.7	Eligible	Eligible	Eligible	Tnfa	0.325	7124	TNF	Below	NA	NA	-1.6214883767462702	Published	CVL	Luminex (or other bead-based)	Serum progesterone	microBCA
Thurman-2017	108	Ptid-108_Visit-2	Follicular	Early follicular	9	0.33	37.4	24	37.6	White non hispanic	1	2	Condoms	230000000	Intermediate	4	5	Eligible	Eligible	Eligible	Tnfa	3.54	7124	TNF	In	NA	NA	1.8237493603082728	Published	CVL	Luminex (or other bead-based)	Serum progesterone	microBCA
Thurman-2017	108	Ptid-108_Visit-3	Follicular	Early luteal	21	0.485	116	24	37.6	White non hispanic	1	2	Condoms	161000000	Negative	2	4.7	Eligible	Eligible	Eligible	Tnfa	5.11	7124	TNF	In	NA	NA	2.3533232911628965	Published	CVL	Luminex (or other bead-based)	Serum progesterone	microBCA
Thurman-2017	109	Ptid-109_Visit-2	Follicular	Early follicular	6	0.748	90.1	34	27.3	White non hispanic	3	3	Female Sterilization	250000000	NA	NA	4.4	Eligible	Eligible	Ineligible - missing co-variate information	Tnfa	0.76	7124	TNF	In	NA	NA	-0.3959286763311392	Published	CVL	Luminex (or other bead-based)	Serum progesterone	microBCA
Thurman-2017	109	Ptid-109_Visit-3	Luteal	Early luteal	20	5.5	191	34	27.3	White non hispanic	3	3	Female Sterilization	341000000	Negative	0	4	Eligible	Eligible	Eligible	Tnfa	0.325	7124	TNF	Below	NA	NA	-1.6214883767462702	Published	CVL	Luminex (or other bead-based)	Serum progesterone	microBCA
Thurman-2017	110	Ptid-110_Visit-2	Follicular	Early follicular	9	0.2	138	43	39.9	White non hispanic	4	2	Female Sterilization	371000000	Negative	0	4.4	Eligible	Eligible	Eligible	Tnfa	0.325	7124	TNF	Below	NA	NA	-1.6214883767462702	Published	CVL	Luminex (or other bead-based)	Serum progesterone	microBCA
Thurman-2017	110	Ptid-110_Visit-3	Other	Late luteal	33	NA	97.3	43	39.9	White non hispanic	4	2	Female Sterilization	432000000	Negative	1	4	Eligible	Ineligible - no menstrual cycle information	Ineligible - no menstrual cycle information	Tnfa	0.325	7124	TNF	Below	NA	NA	-1.6214883767462702	Published	CVL	Luminex (or other bead-based)	Serum progesterone	microBCA
Thurman-2017	111	Ptid-111_Visit-2	Follicular	Early follicular	6	0.486	61.4	36	24.7	White non hispanic	6	4	Female Sterilization	570000000	Intermediate	5	4.4	Eligible	Eligible	Eligible	Tnfa	0.325	7124	TNF	Below	NA	NA	-1.6214883767462702	Published	CVL	Luminex (or other bead-based)	Serum progesterone	microBCA
Thurman-2017	111	Ptid-111_Visit-3	Luteal	Late luteal	24	14.7	85.3	36	24.7	White non hispanic	6	4	Female Sterilization	422000000	Negative	2	4.4	Eligible	Eligible	Eligible	Tnfa	0.325	7124	TNF	Below	NA	NA	-1.6214883767462702	Published	CVL	Luminex (or other bead-based)	Serum progesterone	microBCA
Thurman-2017	112	Ptid-112_Visit-2	Follicular	Early follicular	6	0.328	20	42	30.7	White non hispanic	3	3	Abstinence	371000000	Positive	8	5.5	Eligible	Eligible	Eligible	Tnfa	1.29	7124	TNF	In	NA	NA	0.36737106564852945	Published	CVL	Luminex (or other bead-based)	Serum progesterone	microBCA
Thurman-2017	112	Ptid-112_Visit-3	Luteal	Early luteal	21	4.26	33.3	42	30.7	White non hispanic	3	3	Abstinence	282000000	Positive	8	5	Eligible	Eligible	Eligible	Tnfa	0.325	7124	TNF	Below	NA	NA	-1.6214883767462702	Published	CVL	Luminex (or other bead-based)	Serum progesterone	microBCA
Thurman-2017	113	Ptid-113_Visit-2	Follicular	Early follicular	6	0.208	37.6	33	25.6	White non hispanic	3	3	Condoms	296000000	Negative	2	4	Eligible	Eligible	Eligible	Tnfa	0.325	7124	TNF	Below	NA	NA	-1.6214883767462702	Published	CVL	Luminex (or other bead-based)	Serum progesterone	microBCA
Thurman-2017	113	Ptid-113_Visit-3	Luteal	Early luteal	20	4.95	51.3	33	25.6	White non hispanic	3	3	Condoms	276000000	Intermediate	4	4	Eligible	Eligible	Eligible	Tnfa	0.325	7124	TNF	Below	NA	NA	-1.6214883767462702	Published	CVL	Luminex (or other bead-based)	Serum progesterone	microBCA
Thurman-2017	114	Ptid-114_Visit-2	Follicular	Early follicular	9	0.378	54.8	32	30.6	White hispanic	4	4	Condoms	606000000	Negative	2	4	Eligible	Eligible	Eligible	Tnfa	0.325	7124	TNF	Below	NA	NA	-1.6214883767462702	Published	CVL	Luminex (or other bead-based)	Serum progesterone	microBCA
Thurman-2017	114	Ptid-114_Visit-3	Luteal	Early luteal	23	5.72	133	32	30.6	White hispanic	4	4	Condoms	682000000	Negative	2	4.4	Eligible	Eligible	Eligible	Tnfa	0.325	7124	TNF	Below	NA	NA	-1.6214883767462702	Published	CVL	Luminex (or other bead-based)	Serum progesterone	microBCA
Thurman-2017	115	Ptid-115_Visit-3	Follicular	Early luteal	20	0.526	72.7	24	20.6	White non hispanic	1	1	Condoms	840000000	Negative	0	4	Eligible	Eligible	Eligible	Tnfa	0.325	7124	TNF	Below	NA	NA	-1.6214883767462702	Published	CVL	Luminex (or other bead-based)	Serum progesterone	microBCA
Thurman-2017	115	Ptid-115_Visit-2	Follicular	Late follicular	11	0.753	39.6	24	20.6	White non hispanic	1	1	Condoms	682000000	Negative	1	4	Eligible	Eligible	Eligible	Tnfa	0.325	7124	TNF	Below	NA	NA	-1.6214883767462702	Published	CVL	Luminex (or other bead-based)	Serum progesterone	microBCA
Thurman-2017	116	Ptid-116_Visit-3	Luteal	Early luteal	20	7.85	73.7	36	27.8	White non hispanic	2	0	Male Vasectomy	542000000	Negative	1	4	Eligible	Eligible	Eligible	Tnfa	0.325	7124	TNF	Below	NA	NA	-1.6214883767462702	Published	CVL	Luminex (or other bead-based)	Serum progesterone	microBCA
Thurman-2017	116	Ptid-116_Visit-2	Follicular	Late follicular	10	0.369	106	36	27.8	White non hispanic	2	0	Male Vasectomy	325000000	Negative	2	4	Eligible	Eligible	Eligible	Tnfa	0.325	7124	TNF	Below	NA	NA	-1.6214883767462702	Published	CVL	Luminex (or other bead-based)	Serum progesterone	microBCA
Thurman-2017	117	Ptid-117_Visit-2	Follicular	Early follicular	5	0.394	35	37	26.8	American Indian/Alaskan Native non hispanic	5	3	Female Sterilization	877000000	Negative	2	4.4	Eligible	Eligible	Eligible	Tnfa	0.325	7124	TNF	Below	NA	NA	-1.6214883767462702	Published	CVL	Luminex (or other bead-based)	Serum progesterone	microBCA
Thurman-2017	117	Ptid-117_Visit-3	Luteal	Early luteal	20	17.7	249	37	26.8	American Indian/Alaskan Native non hispanic	5	3	Female Sterilization	662000000	Negative	0	4	Eligible	Eligible	Eligible	Tnfa	0.325	7124	TNF	Below	NA	NA	-1.6214883767462702	Published	CVL	Luminex (or other bead-based)	Serum progesterone	microBCA
Thurman-2017	118	Ptid-118_Visit-2	Follicular	Early follicular	6	0.83	90.8	36	43.6	Black or African American hispanic	6	6	Female Sterilization	420000000	Intermediate	6	4.7	Eligible	Eligible	Eligible	Tnfa	0.325	7124	TNF	Below	NA	NA	-1.6214883767462702	Published	CVL	Luminex (or other bead-based)	Serum progesterone	microBCA
Thurman-2017	118	Ptid-118_Visit-3	Luteal	Early luteal	20	8.9	125	36	43.6	Black or African American hispanic	6	6	Female Sterilization	159000000	Intermediate	6	4.7	Eligible	Eligible	Eligible	Tnfa	0.325	7124	TNF	Below	NA	NA	-1.6214883767462702	Published	CVL	Luminex (or other bead-based)	Serum progesterone	microBCA
Thurman-2017	119	Ptid-119_Visit-2	Follicular	Early follicular	5	0.393	46.8	39	26.5	Black or African American hispanic	4	4	Female Sterilization	423000000	Negative	0	4.4	Eligible	Eligible	Eligible	Tnfa	0.325	7124	TNF	Below	NA	NA	-1.6214883767462702	Published	CVL	Luminex (or other bead-based)	Serum progesterone	microBCA
Thurman-2017	119	Ptid-119_Visit-3	Luteal	Late luteal	24	11.6	343	39	26.5	Black or African American hispanic	4	4	Female Sterilization	696000000	Negative	0	4	Eligible	Eligible	Eligible	Tnfa	0.325	7124	TNF	Below	NA	NA	-1.6214883767462702	Published	CVL	Luminex (or other bead-based)	Serum progesterone	microBCA
Thurman-2017	120	Ptid-120_Visit-2	Follicular	Early follicular	6	0.402	31	36	31	White non hispanic	2	2	Abstinence	440000000	Negative	1	4.4	Eligible	Eligible	Eligible	Tnfa	0.65	7124	TNF	In	NA	NA	-0.6214883767462701	Published	CVL	Luminex (or other bead-based)	Serum progesterone	microBCA
Thurman-2017	120	Ptid-120_Visit-3	Other	Early luteal	20	1.67	216	36	31	White non hispanic	2	2	Abstinence	263000000	Intermediate	5	4.4	Eligible	Ineligible - serum progesterone outside of allowed windows	Ineligible - serum progesterone outside of allowed windows	Tnfa	0.325	7124	TNF	Below	NA	NA	-1.6214883767462702	Published	CVL	Luminex (or other bead-based)	Serum progesterone	microBCA
Thurman-2017	101	Ptid-101_Visit-2	Follicular	Early follicular	9	0.2	98.3	37	26.5	Black or African American non hispanic	3	2	Condoms	370000000	Negative	1	4	Eligible	Eligible	Eligible	Groa	105	2919	CXCL1	In	NA	NA	6.714245517666122	Published	CVL	Luminex (or other bead-based)	Serum progesterone	microBCA
Thurman-2017	101	Ptid-101_Visit-3	Luteal	Late luteal	23	17.6	78.5	37	26.5	Black or African American non hispanic	3	2	Condoms	235000000	Negative	3	4.4	Eligible	Eligible	Eligible	Groa	453	2919	CXCL1	In	NA	NA	8.823367240046235	Published	CVL	Luminex (or other bead-based)	Serum progesterone	microBCA
Thurman-2017	102	Ptid-102_Visit-2	Follicular	Early follicular	7	0.2	70.8	41	22.8	White non hispanic	3	2	Female Sterilization	313000000	Intermediate	4	4.7	Eligible	Eligible	Eligible	Groa	5351	2919	CXCL1	In	NA	NA	12.385592813601363	Published	CVL	Luminex (or other bead-based)	Serum progesterone	microBCA
Thurman-2017	102	Ptid-102_Visit-3	Luteal	Late luteal	25	4.48	94.1	41	22.8	White non hispanic	3	2	Female Sterilization	500000000	Negative	0	4	Eligible	Eligible	Eligible	Groa	964	2919	CXCL1	In	NA	NA	9.912889336229961	Published	CVL	Luminex (or other bead-based)	Serum progesterone	microBCA
Thurman-2017	103	Ptid-103_Visit-2	Follicular	Early follicular	7	0.29	77.4	23	22.7	White non hispanic	1	0	Condoms	162000000	Negative	1	4.7	Eligible	Eligible	Eligible	Groa	1170	2919	CXCL1	In	NA	NA	10.192292814470767	Published	CVL	Luminex (or other bead-based)	Serum progesterone	microBCA
Thurman-2017	103	Ptid-103_Visit-3	Luteal	Early luteal	21	8.96	64.4	23	22.7	White non hispanic	1	0	Condoms	319000000	Negative	0	4	Eligible	Eligible	Eligible	Groa	503	2919	CXCL1	In	NA	NA	8.974414589805527	Published	CVL	Luminex (or other bead-based)	Serum progesterone	microBCA
Thurman-2017	104	Ptid-104_Visit-2	Follicular	Early follicular	9	0.2	67.1	41	34.7	Black or African American non hispanic	5	3	Female Sterilization	205000000	Negative	1	4.4	Eligible	Eligible	Eligible	Groa	1574	2919	CXCL1	In	NA	NA	10.620219825507487	Published	CVL	Luminex (or other bead-based)	Serum progesterone	microBCA
Thurman-2017	104	Ptid-104_Visit-3	Other	Early luteal	20	2.1	104	41	34.7	Black or African American non hispanic	5	3	Female Sterilization	156000000	Negative	3	4.7	Eligible	Ineligible - serum progesterone outside of allowed windows	Ineligible - serum progesterone outside of allowed windows	Groa	2446	2919	CXCL1	In	NA	NA	11.256208688527387	Published	CVL	Luminex (or other bead-based)	Serum progesterone	microBCA
Thurman-2017	105	Ptid-105_Visit-2	Follicular	Early follicular	9	0.316	58.8	31	56.9	Black or African American non hispanic	1	1	Condoms	186000000	Negative	0	4	Eligible	Eligible	Eligible	Groa	149	2919	CXCL1	In	NA	NA	7.219168520462161	Published	CVL	Luminex (or other bead-based)	Serum progesterone	microBCA
Thurman-2017	105	Ptid-105_Visit-3	Luteal	Late luteal	23	9.49	138	31	56.9	Black or African American non hispanic	1	1	Condoms	332000000	NA	NA	4	Eligible	Eligible	Ineligible - missing co-variate information	Groa	165	2919	CXCL1	In	NA	NA	7.366322214245816	Published	CVL	Luminex (or other bead-based)	Serum progesterone	microBCA
Thurman-2017	106	Ptid-106_Visit-2	Follicular	Early follicular	9	0.2	48	36	52.9	Black or African American non hispanic	3	2	Abstinence	275000000	Negative	1	4.4	Eligible	Eligible	Eligible	Groa	630	2919	CXCL1	In	NA	NA	9.29920801838728	Published	CVL	Luminex (or other bead-based)	Serum progesterone	microBCA
Thurman-2017	106	Ptid-106_Visit-3	Luteal	Late luteal	23	5.29	97.7	36	52.9	Black or African American non hispanic	3	2	Abstinence	297000000	Negative	1	4.4	Eligible	Eligible	Eligible	Groa	471	2919	CXCL1	In	NA	NA	8.879583249612784	Published	CVL	Luminex (or other bead-based)	Serum progesterone	microBCA
Thurman-2017	107	Ptid-107_Visit-2	Follicular	Late follicular	10	0.323	314	42	28.3	White non hispanic	2	2	Male Vasectomy	233000000	Negative	1	4	Eligible	Eligible	Eligible	Groa	102	2919	CXCL1	In	NA	NA	6.672425341971495	Published	CVL	Luminex (or other bead-based)	Serum progesterone	microBCA
Thurman-2017	107	Ptid-107_Visit-3	Luteal	Late luteal	24	4.73	62.9	42	28.3	White non hispanic	2	2	Male Vasectomy	475000000	Negative	3	4.7	Eligible	Eligible	Eligible	Groa	717	2919	CXCL1	In	NA	NA	9.485829308701904	Published	CVL	Luminex (or other bead-based)	Serum progesterone	microBCA
Thurman-2017	108	Ptid-108_Visit-2	Follicular	Early follicular	9	0.33	37.4	24	37.6	White non hispanic	1	2	Condoms	230000000	Intermediate	4	5	Eligible	Eligible	Eligible	Groa	8019.16	2919	CXCL1	In	NA	NA	12.969235408212237	Published	CVL	Luminex (or other bead-based)	Serum progesterone	microBCA
Thurman-2017	108	Ptid-108_Visit-3	Follicular	Early luteal	21	0.485	116	24	37.6	White non hispanic	1	2	Condoms	161000000	Negative	2	4.7	Eligible	Eligible	Eligible	Groa	438	2919	CXCL1	In	NA	NA	8.774787059601174	Published	CVL	Luminex (or other bead-based)	Serum progesterone	microBCA
Thurman-2017	109	Ptid-109_Visit-2	Follicular	Early follicular	6	0.748	90.1	34	27.3	White non hispanic	3	3	Female Sterilization	250000000	NA	NA	4.4	Eligible	Eligible	Ineligible - missing co-variate information	Groa	144	2919	CXCL1	In	NA	NA	7.169925001442312	Published	CVL	Luminex (or other bead-based)	Serum progesterone	microBCA
Thurman-2017	109	Ptid-109_Visit-3	Luteal	Early luteal	20	5.5	191	34	27.3	White non hispanic	3	3	Female Sterilization	341000000	Negative	0	4	Eligible	Eligible	Eligible	Groa	273	2919	CXCL1	In	NA	NA	8.092757140919852	Published	CVL	Luminex (or other bead-based)	Serum progesterone	microBCA
Thurman-2017	110	Ptid-110_Visit-2	Follicular	Early follicular	9	0.2	138	43	39.9	White non hispanic	4	2	Female Sterilization	371000000	Negative	0	4.4	Eligible	Eligible	Eligible	Groa	78.33	2919	CXCL1	In	NA	NA	6.291493053259273	Published	CVL	Luminex (or other bead-based)	Serum progesterone	microBCA
Thurman-2017	110	Ptid-110_Visit-3	Other	Late luteal	33	NA	97.3	43	39.9	White non hispanic	4	2	Female Sterilization	432000000	Negative	1	4	Eligible	Ineligible - no menstrual cycle information	Ineligible - no menstrual cycle information	Groa	223	2919	CXCL1	In	NA	NA	7.800899899920305	Published	CVL	Luminex (or other bead-based)	Serum progesterone	microBCA
Thurman-2017	111	Ptid-111_Visit-2	Follicular	Early follicular	6	0.486	61.4	36	24.7	White non hispanic	6	4	Female Sterilization	570000000	Intermediate	5	4.4	Eligible	Eligible	Eligible	Groa	1962	2919	CXCL1	In	NA	NA	10.938109326219239	Published	CVL	Luminex (or other bead-based)	Serum progesterone	microBCA
Thurman-2017	111	Ptid-111_Visit-3	Luteal	Late luteal	24	14.7	85.3	36	24.7	White non hispanic	6	4	Female Sterilization	422000000	Negative	2	4.4	Eligible	Eligible	Eligible	Groa	1149	2919	CXCL1	In	NA	NA	10.166163082646113	Published	CVL	Luminex (or other bead-based)	Serum progesterone	microBCA
Thurman-2017	112	Ptid-112_Visit-2	Follicular	Early follicular	6	0.328	20	42	30.7	White non hispanic	3	3	Abstinence	371000000	Positive	8	5.5	Eligible	Eligible	Eligible	Groa	1836	2919	CXCL1	In	NA	NA	10.842350343413807	Published	CVL	Luminex (or other bead-based)	Serum progesterone	microBCA
Thurman-2017	112	Ptid-112_Visit-3	Luteal	Early luteal	21	4.26	33.3	42	30.7	White non hispanic	3	3	Abstinence	282000000	Positive	8	5	Eligible	Eligible	Eligible	Groa	8019.16	2919	CXCL1	In	NA	NA	12.969235408212237	Published	CVL	Luminex (or other bead-based)	Serum progesterone	microBCA
Thurman-2017	113	Ptid-113_Visit-2	Follicular	Early follicular	6	0.208	37.6	33	25.6	White non hispanic	3	3	Condoms	296000000	Negative	2	4	Eligible	Eligible	Eligible	Groa	2.07	2919	CXCL1	In	NA	NA	1.0496307677246004	Published	CVL	Luminex (or other bead-based)	Serum progesterone	microBCA
Thurman-2017	113	Ptid-113_Visit-3	Luteal	Early luteal	20	4.95	51.3	33	25.6	White non hispanic	3	3	Condoms	276000000	Intermediate	4	4	Eligible	Eligible	Eligible	Groa	987	2919	CXCL1	In	NA	NA	9.946906274456397	Published	CVL	Luminex (or other bead-based)	Serum progesterone	microBCA
Thurman-2017	114	Ptid-114_Visit-2	Follicular	Early follicular	9	0.378	54.8	32	30.6	White hispanic	4	4	Condoms	606000000	Negative	2	4	Eligible	Eligible	Eligible	Groa	265	2919	CXCL1	In	NA	NA	8.049848549450562	Published	CVL	Luminex (or other bead-based)	Serum progesterone	microBCA
Thurman-2017	114	Ptid-114_Visit-3	Luteal	Early luteal	23	5.72	133	32	30.6	White hispanic	4	4	Condoms	682000000	Negative	2	4.4	Eligible	Eligible	Eligible	Groa	986	2919	CXCL1	In	NA	NA	9.945443836377912	Published	CVL	Luminex (or other bead-based)	Serum progesterone	microBCA
Thurman-2017	115	Ptid-115_Visit-3	Follicular	Early luteal	20	0.526	72.7	24	20.6	White non hispanic	1	1	Condoms	840000000	Negative	0	4	Eligible	Eligible	Eligible	Groa	8019.16	2919	CXCL1	In	NA	NA	12.969235408212237	Published	CVL	Luminex (or other bead-based)	Serum progesterone	microBCA
Thurman-2017	115	Ptid-115_Visit-2	Follicular	Late follicular	11	0.753	39.6	24	20.6	White non hispanic	1	1	Condoms	682000000	Negative	1	4	Eligible	Eligible	Eligible	Groa	8019.16	2919	CXCL1	In	NA	NA	12.969235408212237	Published	CVL	Luminex (or other bead-based)	Serum progesterone	microBCA
Thurman-2017	116	Ptid-116_Visit-3	Luteal	Early luteal	20	7.85	73.7	36	27.8	White non hispanic	2	0	Male Vasectomy	542000000	Negative	1	4	Eligible	Eligible	Eligible	Groa	8019.16	2919	CXCL1	In	NA	NA	12.969235408212237	Published	CVL	Luminex (or other bead-based)	Serum progesterone	microBCA
Thurman-2017	116	Ptid-116_Visit-2	Follicular	Late follicular	10	0.369	106	36	27.8	White non hispanic	2	0	Male Vasectomy	325000000	Negative	2	4	Eligible	Eligible	Eligible	Groa	7741	2919	CXCL1	In	NA	NA	12.918304233699933	Published	CVL	Luminex (or other bead-based)	Serum progesterone	microBCA
Thurman-2017	117	Ptid-117_Visit-2	Follicular	Early follicular	5	0.394	35	37	26.8	American Indian/Alaskan Native non hispanic	5	3	Female Sterilization	877000000	Negative	2	4.4	Eligible	Eligible	Eligible	Groa	5581	2919	CXCL1	In	NA	NA	12.446307931050345	Published	CVL	Luminex (or other bead-based)	Serum progesterone	microBCA
Thurman-2017	117	Ptid-117_Visit-3	Luteal	Early luteal	20	17.7	249	37	26.8	American Indian/Alaskan Native non hispanic	5	3	Female Sterilization	662000000	Negative	0	4	Eligible	Eligible	Eligible	Groa	8019.16	2919	CXCL1	In	NA	NA	12.969235408212237	Published	CVL	Luminex (or other bead-based)	Serum progesterone	microBCA
Thurman-2017	118	Ptid-118_Visit-2	Follicular	Early follicular	6	0.83	90.8	36	43.6	Black or African American hispanic	6	6	Female Sterilization	420000000	Intermediate	6	4.7	Eligible	Eligible	Eligible	Groa	5090	2919	CXCL1	In	NA	NA	12.313449940963057	Published	CVL	Luminex (or other bead-based)	Serum progesterone	microBCA
Thurman-2017	118	Ptid-118_Visit-3	Luteal	Early luteal	20	8.9	125	36	43.6	Black or African American hispanic	6	6	Female Sterilization	159000000	Intermediate	6	4.7	Eligible	Eligible	Eligible	Groa	79.61	2919	CXCL1	In	NA	NA	6.314877757368213	Published	CVL	Luminex (or other bead-based)	Serum progesterone	microBCA
Thurman-2017	119	Ptid-119_Visit-2	Follicular	Early follicular	5	0.393	46.8	39	26.5	Black or African American hispanic	4	4	Female Sterilization	423000000	Negative	0	4.4	Eligible	Eligible	Eligible	Groa	251	2919	CXCL1	In	NA	NA	7.971543553950772	Published	CVL	Luminex (or other bead-based)	Serum progesterone	microBCA
Thurman-2017	119	Ptid-119_Visit-3	Luteal	Late luteal	24	11.6	343	39	26.5	Black or African American hispanic	4	4	Female Sterilization	696000000	Negative	0	4	Eligible	Eligible	Eligible	Groa	335	2919	CXCL1	In	NA	NA	8.388017285345136	Published	CVL	Luminex (or other bead-based)	Serum progesterone	microBCA
Thurman-2017	120	Ptid-120_Visit-2	Follicular	Early follicular	6	0.402	31	36	31	White non hispanic	2	2	Abstinence	440000000	Negative	1	4.4	Eligible	Eligible	Eligible	Groa	863	2919	CXCL1	In	NA	NA	9.753216749178955	Published	CVL	Luminex (or other bead-based)	Serum progesterone	microBCA
Thurman-2017	120	Ptid-120_Visit-3	Other	Early luteal	20	1.67	216	36	31	White non hispanic	2	2	Abstinence	263000000	Intermediate	5	4.4	Eligible	Ineligible - serum progesterone outside of allowed windows	Ineligible - serum progesterone outside of allowed windows	Groa	1806	2919	CXCL1	In	NA	NA	10.818582177480858	Published	CVL	Luminex (or other bead-based)	Serum progesterone	microBCA
Thurman-2017	101	Ptid-101_Visit-2	Follicular	Early follicular	9	0.2	98.3	37	26.5	Black or African American non hispanic	3	2	Condoms	370000000	Negative	1	4	Eligible	Eligible	Eligible	Mip1A	178	6348	CCL3	In	NA	NA	7.475733430966398	Published	CVL	Luminex (or other bead-based)	Serum progesterone	microBCA
Thurman-2017	101	Ptid-101_Visit-3	Luteal	Late luteal	23	17.6	78.5	37	26.5	Black or African American non hispanic	3	2	Condoms	235000000	Negative	3	4.4	Eligible	Eligible	Eligible	Mip1A	536	6348	CCL3	In	NA	NA	9.066089190457772	Published	CVL	Luminex (or other bead-based)	Serum progesterone	microBCA
Thurman-2017	102	Ptid-102_Visit-2	Follicular	Early follicular	7	0.2	70.8	41	22.8	White non hispanic	3	2	Female Sterilization	313000000	Intermediate	4	4.7	Eligible	Eligible	Eligible	Mip1A	16.76	6348	CCL3	In	NA	NA	4.0669502439246275	Published	CVL	Luminex (or other bead-based)	Serum progesterone	microBCA
Thurman-2017	102	Ptid-102_Visit-3	Luteal	Late luteal	25	4.48	94.1	41	22.8	White non hispanic	3	2	Female Sterilization	500000000	Negative	0	4	Eligible	Eligible	Eligible	Mip1A	4.46	6348	CCL3	In	NA	NA	2.15704371014558	Published	CVL	Luminex (or other bead-based)	Serum progesterone	microBCA
Thurman-2017	103	Ptid-103_Visit-2	Follicular	Early follicular	7	0.29	77.4	23	22.7	White non hispanic	1	0	Condoms	162000000	Negative	1	4.7	Eligible	Eligible	Eligible	Mip1A	0.94	6348	CCL3	Below	NA	NA	-0.08926733809708741	Published	CVL	Luminex (or other bead-based)	Serum progesterone	microBCA
Thurman-2017	103	Ptid-103_Visit-3	Luteal	Early luteal	21	8.96	64.4	23	22.7	White non hispanic	1	0	Condoms	319000000	Negative	0	4	Eligible	Eligible	Eligible	Mip1A	4.19	6348	CCL3	In	NA	NA	2.066950243924627	Published	CVL	Luminex (or other bead-based)	Serum progesterone	microBCA
Thurman-2017	104	Ptid-104_Visit-2	Follicular	Early follicular	9	0.2	67.1	41	34.7	Black or African American non hispanic	5	3	Female Sterilization	205000000	Negative	1	4.4	Eligible	Eligible	Eligible	Mip1A	3.07	6348	CCL3	In	NA	NA	1.6182386555954547	Published	CVL	Luminex (or other bead-based)	Serum progesterone	microBCA
Thurman-2017	104	Ptid-104_Visit-3	Other	Early luteal	20	2.1	104	41	34.7	Black or African American non hispanic	5	3	Female Sterilization	156000000	Negative	3	4.7	Eligible	Ineligible - serum progesterone outside of allowed windows	Ineligible - serum progesterone outside of allowed windows	Mip1A	4.01	6348	CCL3	In	NA	NA	2.0036022366801953	Published	CVL	Luminex (or other bead-based)	Serum progesterone	microBCA
Thurman-2017	105	Ptid-105_Visit-2	Follicular	Early follicular	9	0.316	58.8	31	56.9	Black or African American non hispanic	1	1	Condoms	186000000	Negative	0	4	Eligible	Eligible	Eligible	Mip1A	0.94	6348	CCL3	Below	NA	NA	-0.08926733809708741	Published	CVL	Luminex (or other bead-based)	Serum progesterone	microBCA
Thurman-2017	105	Ptid-105_Visit-3	Luteal	Late luteal	23	9.49	138	31	56.9	Black or African American non hispanic	1	1	Condoms	332000000	NA	NA	4	Eligible	Eligible	Ineligible - missing co-variate information	Mip1A	0.94	6348	CCL3	Below	NA	NA	-0.08926733809708741	Published	CVL	Luminex (or other bead-based)	Serum progesterone	microBCA
Thurman-2017	106	Ptid-106_Visit-2	Follicular	Early follicular	9	0.2	48	36	52.9	Black or African American non hispanic	3	2	Abstinence	275000000	Negative	1	4.4	Eligible	Eligible	Eligible	Mip1A	3.55	6348	CCL3	In	NA	NA	1.8278190246173196	Published	CVL	Luminex (or other bead-based)	Serum progesterone	microBCA
Thurman-2017	106	Ptid-106_Visit-3	Luteal	Late luteal	23	5.29	97.7	36	52.9	Black or African American non hispanic	3	2	Abstinence	297000000	Negative	1	4.4	Eligible	Eligible	Eligible	Mip1A	3.78	6348	CCL3	In	NA	NA	1.9183862344463478	Published	CVL	Luminex (or other bead-based)	Serum progesterone	microBCA
Thurman-2017	107	Ptid-107_Visit-2	Follicular	Late follicular	10	0.323	314	42	28.3	White non hispanic	2	2	Male Vasectomy	233000000	Negative	1	4	Eligible	Eligible	Eligible	Mip1A	2.38	6348	CCL3	In	NA	NA	1.2509615735332187	Published	CVL	Luminex (or other bead-based)	Serum progesterone	microBCA
Thurman-2017	107	Ptid-107_Visit-3	Luteal	Late luteal	24	4.73	62.9	42	28.3	White non hispanic	2	2	Male Vasectomy	475000000	Negative	3	4.7	Eligible	Eligible	Eligible	Mip1A	0.94	6348	CCL3	Below	NA	NA	-0.08926733809708741	Published	CVL	Luminex (or other bead-based)	Serum progesterone	microBCA
Thurman-2017	108	Ptid-108_Visit-2	Follicular	Early follicular	9	0.33	37.4	24	37.6	White non hispanic	1	2	Condoms	230000000	Intermediate	4	5	Eligible	Eligible	Eligible	Mip1A	54.94	6348	CCL3	In	NA	NA	5.7797850053011315	Published	CVL	Luminex (or other bead-based)	Serum progesterone	microBCA
Thurman-2017	108	Ptid-108_Visit-3	Follicular	Early luteal	21	0.485	116	24	37.6	White non hispanic	1	2	Condoms	161000000	Negative	2	4.7	Eligible	Eligible	Eligible	Mip1A	73.03	6348	CCL3	In	NA	NA	6.190417325459974	Published	CVL	Luminex (or other bead-based)	Serum progesterone	microBCA
Thurman-2017	109	Ptid-109_Visit-2	Follicular	Early follicular	6	0.748	90.1	34	27.3	White non hispanic	3	3	Female Sterilization	250000000	NA	NA	4.4	Eligible	Eligible	Ineligible - missing co-variate information	Mip1A	2.18	6348	CCL3	In	NA	NA	1.1243281350022019	Published	CVL	Luminex (or other bead-based)	Serum progesterone	microBCA
Thurman-2017	109	Ptid-109_Visit-3	Luteal	Early luteal	20	5.5	191	34	27.3	White non hispanic	3	3	Female Sterilization	341000000	Negative	0	4	Eligible	Eligible	Eligible	Mip1A	0.94	6348	CCL3	Below	NA	NA	-0.08926733809708741	Published	CVL	Luminex (or other bead-based)	Serum progesterone	microBCA
Thurman-2017	110	Ptid-110_Visit-2	Follicular	Early follicular	9	0.2	138	43	39.9	White non hispanic	4	2	Female Sterilization	371000000	Negative	0	4.4	Eligible	Eligible	Eligible	Mip1A	0.94	6348	CCL3	Below	NA	NA	-0.08926733809708741	Published	CVL	Luminex (or other bead-based)	Serum progesterone	microBCA
Thurman-2017	110	Ptid-110_Visit-3	Other	Late luteal	33	NA	97.3	43	39.9	White non hispanic	4	2	Female Sterilization	432000000	Negative	1	4	Eligible	Ineligible - no menstrual cycle information	Ineligible - no menstrual cycle information	Mip1A	0.94	6348	CCL3	Below	NA	NA	-0.08926733809708741	Published	CVL	Luminex (or other bead-based)	Serum progesterone	microBCA
Thurman-2017	111	Ptid-111_Visit-2	Follicular	Early follicular	6	0.486	61.4	36	24.7	White non hispanic	6	4	Female Sterilization	570000000	Intermediate	5	4.4	Eligible	Eligible	Eligible	Mip1A	0.94	6348	CCL3	Below	NA	NA	-0.08926733809708741	Published	CVL	Luminex (or other bead-based)	Serum progesterone	microBCA
Thurman-2017	111	Ptid-111_Visit-3	Luteal	Late luteal	24	14.7	85.3	36	24.7	White non hispanic	6	4	Female Sterilization	422000000	Negative	2	4.4	Eligible	Eligible	Eligible	Mip1A	0.94	6348	CCL3	Below	NA	NA	-0.08926733809708741	Published	CVL	Luminex (or other bead-based)	Serum progesterone	microBCA
Thurman-2017	112	Ptid-112_Visit-2	Follicular	Early follicular	6	0.328	20	42	30.7	White non hispanic	3	3	Abstinence	371000000	Positive	8	5.5	Eligible	Eligible	Eligible	Mip1A	2.97	6348	CCL3	In	NA	NA	1.5704629310260412	Published	CVL	Luminex (or other bead-based)	Serum progesterone	microBCA
Thurman-2017	112	Ptid-112_Visit-3	Luteal	Early luteal	21	4.26	33.3	42	30.7	White non hispanic	3	3	Abstinence	282000000	Positive	8	5	Eligible	Eligible	Eligible	Mip1A	0.94	6348	CCL3	Below	NA	NA	-0.08926733809708741	Published	CVL	Luminex (or other bead-based)	Serum progesterone	microBCA
Thurman-2017	113	Ptid-113_Visit-2	Follicular	Early follicular	6	0.208	37.6	33	25.6	White non hispanic	3	3	Condoms	296000000	Negative	2	4	Eligible	Eligible	Eligible	Mip1A	0.94	6348	CCL3	Below	NA	NA	-0.08926733809708741	Published	CVL	Luminex (or other bead-based)	Serum progesterone	microBCA
Thurman-2017	113	Ptid-113_Visit-3	Luteal	Early luteal	20	4.95	51.3	33	25.6	White non hispanic	3	3	Condoms	276000000	Intermediate	4	4	Eligible	Eligible	Eligible	Mip1A	2.18	6348	CCL3	In	NA	NA	1.1243281350022019	Published	CVL	Luminex (or other bead-based)	Serum progesterone	microBCA
Thurman-2017	114	Ptid-114_Visit-2	Follicular	Early follicular	9	0.378	54.8	32	30.6	White hispanic	4	4	Condoms	606000000	Negative	2	4	Eligible	Eligible	Eligible	Mip1A	1.88	6348	CCL3	In	NA	NA	0.9107326619029126	Published	CVL	Luminex (or other bead-based)	Serum progesterone	microBCA
Thurman-2017	114	Ptid-114_Visit-3	Luteal	Early luteal	23	5.72	133	32	30.6	White hispanic	4	4	Condoms	682000000	Negative	2	4.4	Eligible	Eligible	Eligible	Mip1A	2.18	6348	CCL3	In	NA	NA	1.1243281350022019	Published	CVL	Luminex (or other bead-based)	Serum progesterone	microBCA
Thurman-2017	115	Ptid-115_Visit-3	Follicular	Early luteal	20	0.526	72.7	24	20.6	White non hispanic	1	1	Condoms	840000000	Negative	0	4	Eligible	Eligible	Eligible	Mip1A	7.31	6348	CCL3	In	NA	NA	2.8698714061777126	Published	CVL	Luminex (or other bead-based)	Serum progesterone	microBCA
Thurman-2017	115	Ptid-115_Visit-2	Follicular	Late follicular	11	0.753	39.6	24	20.6	White non hispanic	1	1	Condoms	682000000	Negative	1	4	Eligible	Eligible	Eligible	Mip1A	8.11	6348	CCL3	In	NA	NA	3.0197019144425483	Published	CVL	Luminex (or other bead-based)	Serum progesterone	microBCA
Thurman-2017	116	Ptid-116_Visit-3	Luteal	Early luteal	20	7.85	73.7	36	27.8	White non hispanic	2	0	Male Vasectomy	542000000	Negative	1	4	Eligible	Eligible	Eligible	Mip1A	0.94	6348	CCL3	Below	NA	NA	-0.08926733809708741	Published	CVL	Luminex (or other bead-based)	Serum progesterone	microBCA
Thurman-2017	116	Ptid-116_Visit-2	Follicular	Late follicular	10	0.369	106	36	27.8	White non hispanic	2	0	Male Vasectomy	325000000	Negative	2	4	Eligible	Eligible	Eligible	Mip1A	1.98	6348	CCL3	In	NA	NA	0.9855004303048849	Published	CVL	Luminex (or other bead-based)	Serum progesterone	microBCA
Thurman-2017	117	Ptid-117_Visit-2	Follicular	Early follicular	5	0.394	35	37	26.8	American Indian/Alaskan Native non hispanic	5	3	Female Sterilization	877000000	Negative	2	4.4	Eligible	Eligible	Eligible	Mip1A	0.94	6348	CCL3	Below	NA	NA	-0.08926733809708741	Published	CVL	Luminex (or other bead-based)	Serum progesterone	microBCA
Thurman-2017	117	Ptid-117_Visit-3	Luteal	Early luteal	20	17.7	249	37	26.8	American Indian/Alaskan Native non hispanic	5	3	Female Sterilization	662000000	Negative	0	4	Eligible	Eligible	Eligible	Mip1A	3.16	6348	CCL3	In	NA	NA	1.6599245584023783	Published	CVL	Luminex (or other bead-based)	Serum progesterone	microBCA
Thurman-2017	118	Ptid-118_Visit-2	Follicular	Early follicular	6	0.83	90.8	36	43.6	Black or African American hispanic	6	6	Female Sterilization	420000000	Intermediate	6	4.7	Eligible	Eligible	Eligible	Mip1A	3.07	6348	CCL3	In	NA	NA	1.6182386555954547	Published	CVL	Luminex (or other bead-based)	Serum progesterone	microBCA
Thurman-2017	118	Ptid-118_Visit-3	Luteal	Early luteal	20	8.9	125	36	43.6	Black or African American hispanic	6	6	Female Sterilization	159000000	Intermediate	6	4.7	Eligible	Eligible	Eligible	Mip1A	0.94	6348	CCL3	Below	NA	NA	-0.08926733809708741	Published	CVL	Luminex (or other bead-based)	Serum progesterone	microBCA
Thurman-2017	119	Ptid-119_Visit-2	Follicular	Early follicular	5	0.393	46.8	39	26.5	Black or African American hispanic	4	4	Female Sterilization	423000000	Negative	0	4.4	Eligible	Eligible	Eligible	Mip1A	20.13	6348	CCL3	In	NA	NA	4.331275267146615	Published	CVL	Luminex (or other bead-based)	Serum progesterone	microBCA
Thurman-2017	119	Ptid-119_Visit-3	Luteal	Late luteal	24	11.6	343	39	26.5	Black or African American hispanic	4	4	Female Sterilization	696000000	Negative	0	4	Eligible	Eligible	Eligible	Mip1A	3.36	6348	CCL3	In	NA	NA	1.7484612330040354	Published	CVL	Luminex (or other bead-based)	Serum progesterone	microBCA
Thurman-2017	120	Ptid-120_Visit-2	Follicular	Early follicular	6	0.402	31	36	31	White non hispanic	2	2	Abstinence	440000000	Negative	1	4.4	Eligible	Eligible	Eligible	Mip1A	19.05	6348	CCL3	In	NA	NA	4.25171909260596	Published	CVL	Luminex (or other bead-based)	Serum progesterone	microBCA
Thurman-2017	120	Ptid-120_Visit-3	Other	Early luteal	20	1.67	216	36	31	White non hispanic	2	2	Abstinence	263000000	Intermediate	5	4.4	Eligible	Ineligible - serum progesterone outside of allowed windows	Ineligible - serum progesterone outside of allowed windows	Mip1A	13.75	6348	CCL3	In	NA	NA	3.7813597135246595	Published	CVL	Luminex (or other bead-based)	Serum progesterone	microBCA
Thurman-2017	101	Ptid-101_Visit-2	Follicular	Early follicular	9	0.2	98.3	37	26.5	Black or African American non hispanic	3	2	Condoms	370000000	Negative	1	4	Eligible	Eligible	Eligible	Mip1B	120	6351	CCL4	In	NA	NA	6.906890595608519	Published	CVL	Luminex (or other bead-based)	Serum progesterone	microBCA
Thurman-2017	101	Ptid-101_Visit-3	Luteal	Late luteal	23	17.6	78.5	37	26.5	Black or African American non hispanic	3	2	Condoms	235000000	Negative	3	4.4	Eligible	Eligible	Eligible	Mip1B	638	6351	CCL4	In	NA	NA	9.31741261376487	Published	CVL	Luminex (or other bead-based)	Serum progesterone	microBCA
Thurman-2017	102	Ptid-102_Visit-2	Follicular	Early follicular	7	0.2	70.8	41	22.8	White non hispanic	3	2	Female Sterilization	313000000	Intermediate	4	4.7	Eligible	Eligible	Eligible	Mip1B	28.15	6351	CCL4	In	NA	NA	4.815063017192867	Published	CVL	Luminex (or other bead-based)	Serum progesterone	microBCA
Thurman-2017	102	Ptid-102_Visit-3	Luteal	Late luteal	25	4.48	94.1	41	22.8	White non hispanic	3	2	Female Sterilization	500000000	Negative	0	4	Eligible	Eligible	Eligible	Mip1B	4.68	6351	CCL4	In	NA	NA	2.2265085298086795	Published	CVL	Luminex (or other bead-based)	Serum progesterone	microBCA
Thurman-2017	103	Ptid-103_Visit-2	Follicular	Early follicular	7	0.29	77.4	23	22.7	White non hispanic	1	0	Condoms	162000000	Negative	1	4.7	Eligible	Eligible	Eligible	Mip1B	0.485	6351	CCL4	Below	NA	NA	-1.043943347587597	Published	CVL	Luminex (or other bead-based)	Serum progesterone	microBCA
Thurman-2017	103	Ptid-103_Visit-3	Luteal	Early luteal	21	8.96	64.4	23	22.7	White non hispanic	1	0	Condoms	319000000	Negative	0	4	Eligible	Eligible	Eligible	Mip1B	2.05	6351	CCL4	In	NA	NA	1.0356239097307212	Published	CVL	Luminex (or other bead-based)	Serum progesterone	microBCA
Thurman-2017	104	Ptid-104_Visit-2	Follicular	Early follicular	9	0.2	67.1	41	34.7	Black or African American non hispanic	5	3	Female Sterilization	205000000	Negative	1	4.4	Eligible	Eligible	Eligible	Mip1B	8.98	6351	CCL4	In	NA	NA	3.1667154449664223	Published	CVL	Luminex (or other bead-based)	Serum progesterone	microBCA
Thurman-2017	104	Ptid-104_Visit-3	Other	Early luteal	20	2.1	104	41	34.7	Black or African American non hispanic	5	3	Female Sterilization	156000000	Negative	3	4.7	Eligible	Ineligible - serum progesterone outside of allowed windows	Ineligible - serum progesterone outside of allowed windows	Mip1B	6.04	6351	CCL4	In	NA	NA	2.594548549550354	Published	CVL	Luminex (or other bead-based)	Serum progesterone	microBCA
Thurman-2017	105	Ptid-105_Visit-2	Follicular	Early follicular	9	0.316	58.8	31	56.9	Black or African American non hispanic	1	1	Condoms	186000000	Negative	0	4	Eligible	Eligible	Eligible	Mip1B	1.86	6351	CCL4	In	NA	NA	0.8953026213333067	Published	CVL	Luminex (or other bead-based)	Serum progesterone	microBCA
Thurman-2017	105	Ptid-105_Visit-3	Luteal	Late luteal	23	9.49	138	31	56.9	Black or African American non hispanic	1	1	Condoms	332000000	NA	NA	4	Eligible	Eligible	Ineligible - missing co-variate information	Mip1B	0.485	6351	CCL4	Below	NA	NA	-1.043943347587597	Published	CVL	Luminex (or other bead-based)	Serum progesterone	microBCA
Thurman-2017	106	Ptid-106_Visit-2	Follicular	Early follicular	9	0.2	48	36	52.9	Black or African American non hispanic	3	2	Abstinence	275000000	Negative	1	4.4	Eligible	Eligible	Eligible	Mip1B	5.37	6351	CCL4	In	NA	NA	2.424922088210688	Published	CVL	Luminex (or other bead-based)	Serum progesterone	microBCA
Thurman-2017	106	Ptid-106_Visit-3	Luteal	Late luteal	23	5.29	97.7	36	52.9	Black or African American non hispanic	3	2	Abstinence	297000000	Negative	1	4.4	Eligible	Eligible	Eligible	Mip1B	7.64	6351	CCL4	In	NA	NA	2.933572638261024	Published	CVL	Luminex (or other bead-based)	Serum progesterone	microBCA
Thurman-2017	107	Ptid-107_Visit-2	Follicular	Late follicular	10	0.323	314	42	28.3	White non hispanic	2	2	Male Vasectomy	233000000	Negative	1	4	Eligible	Eligible	Eligible	Mip1B	4.75	6351	CCL4	In	NA	NA	2.2479275134435857	Published	CVL	Luminex (or other bead-based)	Serum progesterone	microBCA
Thurman-2017	107	Ptid-107_Visit-3	Luteal	Late luteal	24	4.73	62.9	42	28.3	White non hispanic	2	2	Male Vasectomy	475000000	Negative	3	4.7	Eligible	Eligible	Eligible	Mip1B	1.25	6351	CCL4	In	NA	NA	0.32192809488736235	Published	CVL	Luminex (or other bead-based)	Serum progesterone	microBCA
Thurman-2017	108	Ptid-108_Visit-2	Follicular	Early follicular	9	0.33	37.4	24	37.6	White non hispanic	1	2	Condoms	230000000	Intermediate	4	5	Eligible	Eligible	Eligible	Mip1B	78.91	6351	CCL4	In	NA	NA	6.30213623462205	Published	CVL	Luminex (or other bead-based)	Serum progesterone	microBCA
Thurman-2017	108	Ptid-108_Visit-3	Follicular	Early luteal	21	0.485	116	24	37.6	White non hispanic	1	2	Condoms	161000000	Negative	2	4.7	Eligible	Eligible	Eligible	Mip1B	283	6351	CCL4	In	NA	NA	8.144658242831882	Published	CVL	Luminex (or other bead-based)	Serum progesterone	microBCA
Thurman-2017	109	Ptid-109_Visit-2	Follicular	Early follicular	6	0.748	90.1	34	27.3	White non hispanic	3	3	Female Sterilization	250000000	NA	NA	4.4	Eligible	Eligible	Ineligible - missing co-variate information	Mip1B	4.81	6351	CCL4	In	NA	NA	2.266036893995317	Published	CVL	Luminex (or other bead-based)	Serum progesterone	microBCA
Thurman-2017	109	Ptid-109_Visit-3	Luteal	Early luteal	20	5.5	191	34	27.3	White non hispanic	3	3	Female Sterilization	341000000	Negative	0	4	Eligible	Eligible	Eligible	Mip1B	1	6351	CCL4	In	NA	NA	0	Published	CVL	Luminex (or other bead-based)	Serum progesterone	microBCA
Thurman-2017	110	Ptid-110_Visit-2	Follicular	Early follicular	9	0.2	138	43	39.9	White non hispanic	4	2	Female Sterilization	371000000	Negative	0	4.4	Eligible	Eligible	Eligible	Mip1B	0.485	6351	CCL4	Below	NA	NA	-1.043943347587597	Published	CVL	Luminex (or other bead-based)	Serum progesterone	microBCA
Thurman-2017	110	Ptid-110_Visit-3	Other	Late luteal	33	NA	97.3	43	39.9	White non hispanic	4	2	Female Sterilization	432000000	Negative	1	4	Eligible	Ineligible - no menstrual cycle information	Ineligible - no menstrual cycle information	Mip1B	0.485	6351	CCL4	Below	NA	NA	-1.043943347587597	Published	CVL	Luminex (or other bead-based)	Serum progesterone	microBCA
Thurman-2017	111	Ptid-111_Visit-2	Follicular	Early follicular	6	0.486	61.4	36	24.7	White non hispanic	6	4	Female Sterilization	570000000	Intermediate	5	4.4	Eligible	Eligible	Eligible	Mip1B	0.485	6351	CCL4	Below	NA	NA	-1.043943347587597	Published	CVL	Luminex (or other bead-based)	Serum progesterone	microBCA
Thurman-2017	111	Ptid-111_Visit-3	Luteal	Late luteal	24	14.7	85.3	36	24.7	White non hispanic	6	4	Female Sterilization	422000000	Negative	2	4.4	Eligible	Eligible	Eligible	Mip1B	0.485	6351	CCL4	Below	NA	NA	-1.043943347587597	Published	CVL	Luminex (or other bead-based)	Serum progesterone	microBCA
Thurman-2017	112	Ptid-112_Visit-2	Follicular	Early follicular	6	0.328	20	42	30.7	White non hispanic	3	3	Abstinence	371000000	Positive	8	5.5	Eligible	Eligible	Eligible	Mip1B	1.25	6351	CCL4	In	NA	NA	0.32192809488736235	Published	CVL	Luminex (or other bead-based)	Serum progesterone	microBCA
Thurman-2017	112	Ptid-112_Visit-3	Luteal	Early luteal	21	4.26	33.3	42	30.7	White non hispanic	3	3	Abstinence	282000000	Positive	8	5	Eligible	Eligible	Eligible	Mip1B	0.97	6351	CCL4	In	NA	NA	-0.043943347587597055	Published	CVL	Luminex (or other bead-based)	Serum progesterone	microBCA
Thurman-2017	113	Ptid-113_Visit-2	Follicular	Early follicular	6	0.208	37.6	33	25.6	White non hispanic	3	3	Condoms	296000000	Negative	2	4	Eligible	Eligible	Eligible	Mip1B	0.485	6351	CCL4	Below	NA	NA	-1.043943347587597	Published	CVL	Luminex (or other bead-based)	Serum progesterone	microBCA
Thurman-2017	113	Ptid-113_Visit-3	Luteal	Early luteal	20	4.95	51.3	33	25.6	White non hispanic	3	3	Condoms	276000000	Intermediate	4	4	Eligible	Eligible	Eligible	Mip1B	1.02	6351	CCL4	In	NA	NA	0.02856915219677092	Published	CVL	Luminex (or other bead-based)	Serum progesterone	microBCA
Thurman-2017	114	Ptid-114_Visit-2	Follicular	Early follicular	9	0.378	54.8	32	30.6	White hispanic	4	4	Condoms	606000000	Negative	2	4	Eligible	Eligible	Eligible	Mip1B	3.19	6351	CCL4	In	NA	NA	1.6735564239901446	Published	CVL	Luminex (or other bead-based)	Serum progesterone	microBCA
Thurman-2017	114	Ptid-114_Visit-3	Luteal	Early luteal	23	5.72	133	32	30.6	White hispanic	4	4	Condoms	682000000	Negative	2	4.4	Eligible	Eligible	Eligible	Mip1B	1.12	6351	CCL4	In	NA	NA	0.16349873228287956	Published	CVL	Luminex (or other bead-based)	Serum progesterone	microBCA
Thurman-2017	115	Ptid-115_Visit-3	Follicular	Early luteal	20	0.526	72.7	24	20.6	White non hispanic	1	1	Condoms	840000000	Negative	0	4	Eligible	Eligible	Eligible	Mip1B	7.71	6351	CCL4	In	NA	NA	2.9467308601403097	Published	CVL	Luminex (or other bead-based)	Serum progesterone	microBCA
Thurman-2017	115	Ptid-115_Visit-2	Follicular	Late follicular	11	0.753	39.6	24	20.6	White non hispanic	1	1	Condoms	682000000	Negative	1	4	Eligible	Eligible	Eligible	Mip1B	16.88	6351	CCL4	In	NA	NA	4.07724299893246	Published	CVL	Luminex (or other bead-based)	Serum progesterone	microBCA
Thurman-2017	116	Ptid-116_Visit-3	Luteal	Early luteal	20	7.85	73.7	36	27.8	White non hispanic	2	0	Male Vasectomy	542000000	Negative	1	4	Eligible	Eligible	Eligible	Mip1B	0.485	6351	CCL4	Below	NA	NA	-1.043943347587597	Published	CVL	Luminex (or other bead-based)	Serum progesterone	microBCA
Thurman-2017	116	Ptid-116_Visit-2	Follicular	Late follicular	10	0.369	106	36	27.8	White non hispanic	2	0	Male Vasectomy	325000000	Negative	2	4	Eligible	Eligible	Eligible	Mip1B	2.33	6351	CCL4	In	NA	NA	1.2203299548795556	Published	CVL	Luminex (or other bead-based)	Serum progesterone	microBCA
Thurman-2017	117	Ptid-117_Visit-2	Follicular	Early follicular	5	0.394	35	37	26.8	American Indian/Alaskan Native non hispanic	5	3	Female Sterilization	877000000	Negative	2	4.4	Eligible	Eligible	Eligible	Mip1B	0.485	6351	CCL4	Below	NA	NA	-1.043943347587597	Published	CVL	Luminex (or other bead-based)	Serum progesterone	microBCA
Thurman-2017	117	Ptid-117_Visit-3	Luteal	Early luteal	20	17.7	249	37	26.8	American Indian/Alaskan Native non hispanic	5	3	Female Sterilization	662000000	Negative	0	4	Eligible	Eligible	Eligible	Mip1B	2.8	6351	CCL4	In	NA	NA	1.4854268271702418	Published	CVL	Luminex (or other bead-based)	Serum progesterone	microBCA
Thurman-2017	118	Ptid-118_Visit-2	Follicular	Early follicular	6	0.83	90.8	36	43.6	Black or African American hispanic	6	6	Female Sterilization	420000000	Intermediate	6	4.7	Eligible	Eligible	Eligible	Mip1B	1.28	6351	CCL4	In	NA	NA	0.35614381022527536	Published	CVL	Luminex (or other bead-based)	Serum progesterone	microBCA
Thurman-2017	118	Ptid-118_Visit-3	Luteal	Early luteal	20	8.9	125	36	43.6	Black or African American hispanic	6	6	Female Sterilization	159000000	Intermediate	6	4.7	Eligible	Eligible	Eligible	Mip1B	0.485	6351	CCL4	Below	NA	NA	-1.043943347587597	Published	CVL	Luminex (or other bead-based)	Serum progesterone	microBCA
Thurman-2017	119	Ptid-119_Visit-2	Follicular	Early follicular	5	0.393	46.8	39	26.5	Black or African American hispanic	4	4	Female Sterilization	423000000	Negative	0	4.4	Eligible	Eligible	Eligible	Mip1B	65.57	6351	CCL4	In	NA	NA	6.034963989749303	Published	CVL	Luminex (or other bead-based)	Serum progesterone	microBCA
Thurman-2017	119	Ptid-119_Visit-3	Luteal	Late luteal	24	11.6	343	39	26.5	Black or African American hispanic	4	4	Female Sterilization	696000000	Negative	0	4	Eligible	Eligible	Eligible	Mip1B	5.25	6351	CCL4	In	NA	NA	2.3923174227787602	Published	CVL	Luminex (or other bead-based)	Serum progesterone	microBCA
Thurman-2017	120	Ptid-120_Visit-2	Follicular	Early follicular	6	0.402	31	36	31	White non hispanic	2	2	Abstinence	440000000	Negative	1	4.4	Eligible	Eligible	Eligible	Mip1B	56.18	6351	CCL4	In	NA	NA	5.811984719351674	Published	CVL	Luminex (or other bead-based)	Serum progesterone	microBCA
Thurman-2017	120	Ptid-120_Visit-3	Other	Early luteal	20	1.67	216	36	31	White non hispanic	2	2	Abstinence	263000000	Intermediate	5	4.4	Eligible	Ineligible - serum progesterone outside of allowed windows	Ineligible - serum progesterone outside of allowed windows	Mip1B	13.02	6351	CCL4	In	NA	NA	3.702657543390911	Published	CVL	Luminex (or other bead-based)	Serum progesterone	microBCA
Thurman-2017	101	Ptid-101_Visit-2	Follicular	Early follicular	9	0.2	98.3	37	26.5	Black or African American non hispanic	3	2	Condoms	370000000	Negative	1	4	Eligible	Eligible	Eligible	Ip10	131	3627	CXCL10	In	NA	NA	7.03342300153745	Published	CVL	Luminex (or other bead-based)	Serum progesterone	microBCA
Thurman-2017	101	Ptid-101_Visit-3	Luteal	Late luteal	23	17.6	78.5	37	26.5	Black or African American non hispanic	3	2	Condoms	235000000	Negative	3	4.4	Eligible	Eligible	Eligible	Ip10	557	3627	CXCL10	In	NA	NA	9.121533517340032	Published	CVL	Luminex (or other bead-based)	Serum progesterone	microBCA
Thurman-2017	102	Ptid-102_Visit-2	Follicular	Early follicular	7	0.2	70.8	41	22.8	White non hispanic	3	2	Female Sterilization	313000000	Intermediate	4	4.7	Eligible	Eligible	Eligible	Ip10	208	3627	CXCL10	In	NA	NA	7.700439718141092	Published	CVL	Luminex (or other bead-based)	Serum progesterone	microBCA
Thurman-2017	102	Ptid-102_Visit-3	Luteal	Late luteal	25	4.48	94.1	41	22.8	White non hispanic	3	2	Female Sterilization	500000000	Negative	0	4	Eligible	Eligible	Eligible	Ip10	37.03	3627	CXCL10	In	NA	NA	5.2106226443969055	Published	CVL	Luminex (or other bead-based)	Serum progesterone	microBCA
Thurman-2017	103	Ptid-103_Visit-2	Follicular	Early follicular	7	0.29	77.4	23	22.7	White non hispanic	1	0	Condoms	162000000	Negative	1	4.7	Eligible	Eligible	Eligible	Ip10	132	3627	CXCL10	In	NA	NA	7.044394119358453	Published	CVL	Luminex (or other bead-based)	Serum progesterone	microBCA
Thurman-2017	103	Ptid-103_Visit-3	Luteal	Early luteal	21	8.96	64.4	23	22.7	White non hispanic	1	0	Condoms	319000000	Negative	0	4	Eligible	Eligible	Eligible	Ip10	742	3627	CXCL10	In	NA	NA	9.535275376620802	Published	CVL	Luminex (or other bead-based)	Serum progesterone	microBCA
Thurman-2017	104	Ptid-104_Visit-2	Follicular	Early follicular	9	0.2	67.1	41	34.7	Black or African American non hispanic	5	3	Female Sterilization	205000000	Negative	1	4.4	Eligible	Eligible	Eligible	Ip10	125	3627	CXCL10	In	NA	NA	6.965784284662087	Published	CVL	Luminex (or other bead-based)	Serum progesterone	microBCA
Thurman-2017	104	Ptid-104_Visit-3	Other	Early luteal	20	2.1	104	41	34.7	Black or African American non hispanic	5	3	Female Sterilization	156000000	Negative	3	4.7	Eligible	Ineligible - serum progesterone outside of allowed windows	Ineligible - serum progesterone outside of allowed windows	Ip10	140	3627	CXCL10	In	NA	NA	7.129283016944966	Published	CVL	Luminex (or other bead-based)	Serum progesterone	microBCA
Thurman-2017	105	Ptid-105_Visit-2	Follicular	Early follicular	9	0.316	58.8	31	56.9	Black or African American non hispanic	1	1	Condoms	186000000	Negative	0	4	Eligible	Eligible	Eligible	Ip10	76.25	3627	CXCL10	In	NA	NA	6.252665432450248	Published	CVL	Luminex (or other bead-based)	Serum progesterone	microBCA
Thurman-2017	105	Ptid-105_Visit-3	Luteal	Late luteal	23	9.49	138	31	56.9	Black or African American non hispanic	1	1	Condoms	332000000	NA	NA	4	Eligible	Eligible	Ineligible - missing co-variate information	Ip10	44.65	3627	CXCL10	In	NA	NA	5.48058827023386	Published	CVL	Luminex (or other bead-based)	Serum progesterone	microBCA
Thurman-2017	106	Ptid-106_Visit-2	Follicular	Early follicular	9	0.2	48	36	52.9	Black or African American non hispanic	3	2	Abstinence	275000000	Negative	1	4.4	Eligible	Eligible	Eligible	Ip10	176	3627	CXCL10	In	NA	NA	7.459431618637297	Published	CVL	Luminex (or other bead-based)	Serum progesterone	microBCA
Thurman-2017	106	Ptid-106_Visit-3	Luteal	Late luteal	23	5.29	97.7	36	52.9	Black or African American non hispanic	3	2	Abstinence	297000000	Negative	1	4.4	Eligible	Eligible	Eligible	Ip10	1895	3627	CXCL10	In	NA	NA	10.887982133058454	Published	CVL	Luminex (or other bead-based)	Serum progesterone	microBCA
Thurman-2017	107	Ptid-107_Visit-2	Follicular	Late follicular	10	0.323	314	42	28.3	White non hispanic	2	2	Male Vasectomy	233000000	Negative	1	4	Eligible	Eligible	Eligible	Ip10	29.24	3627	CXCL10	In	NA	NA	4.869871406177713	Published	CVL	Luminex (or other bead-based)	Serum progesterone	microBCA
Thurman-2017	107	Ptid-107_Visit-3	Luteal	Late luteal	24	4.73	62.9	42	28.3	White non hispanic	2	2	Male Vasectomy	475000000	Negative	3	4.7	Eligible	Eligible	Eligible	Ip10	67.32	3627	CXCL10	In	NA	NA	6.072963271555224	Published	CVL	Luminex (or other bead-based)	Serum progesterone	microBCA
Thurman-2017	108	Ptid-108_Visit-2	Follicular	Early follicular	9	0.33	37.4	24	37.6	White non hispanic	1	2	Condoms	230000000	Intermediate	4	5	Eligible	Eligible	Eligible	Ip10	172	3627	CXCL10	In	NA	NA	7.426264754702098	Published	CVL	Luminex (or other bead-based)	Serum progesterone	microBCA
Thurman-2017	108	Ptid-108_Visit-3	Follicular	Early luteal	21	0.485	116	24	37.6	White non hispanic	1	2	Condoms	161000000	Negative	2	4.7	Eligible	Eligible	Eligible	Ip10	407	3627	CXCL10	In	NA	NA	8.668884984266247	Published	CVL	Luminex (or other bead-based)	Serum progesterone	microBCA
Thurman-2017	109	Ptid-109_Visit-2	Follicular	Early follicular	6	0.748	90.1	34	27.3	White non hispanic	3	3	Female Sterilization	250000000	NA	NA	4.4	Eligible	Eligible	Ineligible - missing co-variate information	Ip10	6.45	3627	CXCL10	In	NA	NA	2.689299160535892	Published	CVL	Luminex (or other bead-based)	Serum progesterone	microBCA
Thurman-2017	109	Ptid-109_Visit-3	Luteal	Early luteal	20	5.5	191	34	27.3	White non hispanic	3	3	Female Sterilization	341000000	Negative	0	4	Eligible	Eligible	Eligible	Ip10	52.64	3627	CXCL10	In	NA	NA	5.718087583960517	Published	CVL	Luminex (or other bead-based)	Serum progesterone	microBCA
Thurman-2017	110	Ptid-110_Visit-2	Follicular	Early follicular	9	0.2	138	43	39.9	White non hispanic	4	2	Female Sterilization	371000000	Negative	0	4.4	Eligible	Eligible	Eligible	Ip10	204	3627	CXCL10	In	NA	NA	7.672425341971495	Published	CVL	Luminex (or other bead-based)	Serum progesterone	microBCA
Thurman-2017	110	Ptid-110_Visit-3	Other	Late luteal	33	NA	97.3	43	39.9	White non hispanic	4	2	Female Sterilization	432000000	Negative	1	4	Eligible	Ineligible - no menstrual cycle information	Ineligible - no menstrual cycle information	Ip10	94.33	3627	CXCL10	In	NA	NA	6.55964476258667	Published	CVL	Luminex (or other bead-based)	Serum progesterone	microBCA
Thurman-2017	111	Ptid-111_Visit-2	Follicular	Early follicular	6	0.486	61.4	36	24.7	White non hispanic	6	4	Female Sterilization	570000000	Intermediate	5	4.4	Eligible	Eligible	Eligible	Ip10	293	3627	CXCL10	In	NA	NA	8.194756854422248	Published	CVL	Luminex (or other bead-based)	Serum progesterone	microBCA
Thurman-2017	111	Ptid-111_Visit-3	Luteal	Late luteal	24	14.7	85.3	36	24.7	White non hispanic	6	4	Female Sterilization	422000000	Negative	2	4.4	Eligible	Eligible	Eligible	Ip10	1270	3627	CXCL10	In	NA	NA	10.310612781659529	Published	CVL	Luminex (or other bead-based)	Serum progesterone	microBCA
Thurman-2017	112	Ptid-112_Visit-2	Follicular	Early follicular	6	0.328	20	42	30.7	White non hispanic	3	3	Abstinence	371000000	Positive	8	5.5	Eligible	Eligible	Eligible	Ip10	272	3627	CXCL10	In	NA	NA	8.087462841250339	Published	CVL	Luminex (or other bead-based)	Serum progesterone	microBCA
Thurman-2017	112	Ptid-112_Visit-3	Luteal	Early luteal	21	4.26	33.3	42	30.7	White non hispanic	3	3	Abstinence	282000000	Positive	8	5	Eligible	Eligible	Eligible	Ip10	691	3627	CXCL10	In	NA	NA	9.432541900388259	Published	CVL	Luminex (or other bead-based)	Serum progesterone	microBCA
Thurman-2017	113	Ptid-113_Visit-2	Follicular	Early follicular	6	0.208	37.6	33	25.6	White non hispanic	3	3	Condoms	296000000	Negative	2	4	Eligible	Eligible	Eligible	Ip10	0.95	3627	CXCL10	In	NA	NA	-0.07400058144377693	Published	CVL	Luminex (or other bead-based)	Serum progesterone	microBCA
Thurman-2017	113	Ptid-113_Visit-3	Luteal	Early luteal	20	4.95	51.3	33	25.6	White non hispanic	3	3	Condoms	276000000	Intermediate	4	4	Eligible	Eligible	Eligible	Ip10	36.23	3627	CXCL10	In	NA	NA	5.179112900678563	Published	CVL	Luminex (or other bead-based)	Serum progesterone	microBCA
Thurman-2017	114	Ptid-114_Visit-2	Follicular	Early follicular	9	0.378	54.8	32	30.6	White hispanic	4	4	Condoms	606000000	Negative	2	4	Eligible	Eligible	Eligible	Ip10	186	3627	CXCL10	In	NA	NA	7.539158811108031	Published	CVL	Luminex (or other bead-based)	Serum progesterone	microBCA
Thurman-2017	114	Ptid-114_Visit-3	Luteal	Early luteal	23	5.72	133	32	30.6	White hispanic	4	4	Condoms	682000000	Negative	2	4.4	Eligible	Eligible	Eligible	Ip10	44.74	3627	CXCL10	In	NA	NA	5.483493351284395	Published	CVL	Luminex (or other bead-based)	Serum progesterone	microBCA
Thurman-2017	115	Ptid-115_Visit-3	Follicular	Early luteal	20	0.526	72.7	24	20.6	White non hispanic	1	1	Condoms	840000000	Negative	0	4	Eligible	Eligible	Eligible	Ip10	69.38	3627	CXCL10	In	NA	NA	6.116447935511657	Published	CVL	Luminex (or other bead-based)	Serum progesterone	microBCA
Thurman-2017	115	Ptid-115_Visit-2	Follicular	Late follicular	11	0.753	39.6	24	20.6	White non hispanic	1	1	Condoms	682000000	Negative	1	4	Eligible	Eligible	Eligible	Ip10	268	3627	CXCL10	In	NA	NA	8.066089190457772	Published	CVL	Luminex (or other bead-based)	Serum progesterone	microBCA
Thurman-2017	116	Ptid-116_Visit-3	Luteal	Early luteal	20	7.85	73.7	36	27.8	White non hispanic	2	0	Male Vasectomy	542000000	Negative	1	4	Eligible	Eligible	Eligible	Ip10	1758	3627	CXCL10	In	NA	NA	10.779719355143405	Published	CVL	Luminex (or other bead-based)	Serum progesterone	microBCA
Thurman-2017	116	Ptid-116_Visit-2	Follicular	Late follicular	10	0.369	106	36	27.8	White non hispanic	2	0	Male Vasectomy	325000000	Negative	2	4	Eligible	Eligible	Eligible	Ip10	764	3627	CXCL10	In	NA	NA	9.57742882803575	Published	CVL	Luminex (or other bead-based)	Serum progesterone	microBCA
Thurman-2017	117	Ptid-117_Visit-2	Follicular	Early follicular	5	0.394	35	37	26.8	American Indian/Alaskan Native non hispanic	5	3	Female Sterilization	877000000	Negative	2	4.4	Eligible	Eligible	Eligible	Ip10	374	3627	CXCL10	In	NA	NA	8.546894459887637	Published	CVL	Luminex (or other bead-based)	Serum progesterone	microBCA
Thurman-2017	117	Ptid-117_Visit-3	Luteal	Early luteal	20	17.7	249	37	26.8	American Indian/Alaskan Native non hispanic	5	3	Female Sterilization	662000000	Negative	0	4	Eligible	Eligible	Eligible	Ip10	689	3627	CXCL10	In	NA	NA	9.428360172704291	Published	CVL	Luminex (or other bead-based)	Serum progesterone	microBCA
Thurman-2017	118	Ptid-118_Visit-2	Follicular	Early follicular	6	0.83	90.8	36	43.6	Black or African American hispanic	6	6	Female Sterilization	420000000	Intermediate	6	4.7	Eligible	Eligible	Eligible	Ip10	253	3627	CXCL10	In	NA	NA	7.98299357469431	Published	CVL	Luminex (or other bead-based)	Serum progesterone	microBCA
Thurman-2017	118	Ptid-118_Visit-3	Luteal	Early luteal	20	8.9	125	36	43.6	Black or African American hispanic	6	6	Female Sterilization	159000000	Intermediate	6	4.7	Eligible	Eligible	Eligible	Ip10	95.25	3627	CXCL10	In	NA	NA	6.573647187493322	Published	CVL	Luminex (or other bead-based)	Serum progesterone	microBCA
Thurman-2017	119	Ptid-119_Visit-2	Follicular	Early follicular	5	0.393	46.8	39	26.5	Black or African American hispanic	4	4	Female Sterilization	423000000	Negative	0	4.4	Eligible	Eligible	Eligible	Ip10	1.23	3627	CXCL10	In	NA	NA	0.29865831556451516	Published	CVL	Luminex (or other bead-based)	Serum progesterone	microBCA
Thurman-2017	119	Ptid-119_Visit-3	Luteal	Late luteal	24	11.6	343	39	26.5	Black or African American hispanic	4	4	Female Sterilization	696000000	Negative	0	4	Eligible	Eligible	Eligible	Ip10	13.63	3627	CXCL10	In	NA	NA	3.7687136570304847	Published	CVL	Luminex (or other bead-based)	Serum progesterone	microBCA
Thurman-2017	120	Ptid-120_Visit-2	Follicular	Early follicular	6	0.402	31	36	31	White non hispanic	2	2	Abstinence	440000000	Negative	1	4.4	Eligible	Eligible	Eligible	Ip10	358	3627	CXCL10	In	NA	NA	8.483815777264256	Published	CVL	Luminex (or other bead-based)	Serum progesterone	microBCA
Thurman-2017	120	Ptid-120_Visit-3	Other	Early luteal	20	1.67	216	36	31	White non hispanic	2	2	Abstinence	263000000	Intermediate	5	4.4	Eligible	Ineligible - serum progesterone outside of allowed windows	Ineligible - serum progesterone outside of allowed windows	Ip10	82	3627	CXCL10	In	NA	NA	6.357552004618084	Published	CVL	Luminex (or other bead-based)	Serum progesterone	microBCA
Thurman-2017	101	Ptid-101_Visit-2	Follicular	Early follicular	9	0.2	98.3	37	26.5	Black or African American non hispanic	3	2	Condoms	370000000	Negative	1	4	Eligible	Eligible	Eligible	Icam1	9.1	3383	ICAM1	In	NA	NA	3.1858665453113337	Published	CVL	Luminex (or other bead-based)	Serum progesterone	microBCA
Thurman-2017	101	Ptid-101_Visit-3	Luteal	Late luteal	23	17.6	78.5	37	26.5	Black or African American non hispanic	3	2	Condoms	235000000	Negative	3	4.4	Eligible	Eligible	Eligible	Icam1	0.03	3383	ICAM1	Below	NA	NA	-5.058893689053568	Published	CVL	Luminex (or other bead-based)	Serum progesterone	microBCA
Thurman-2017	102	Ptid-102_Visit-2	Follicular	Early follicular	7	0.2	70.8	41	22.8	White non hispanic	3	2	Female Sterilization	313000000	Intermediate	4	4.7	Eligible	Eligible	Eligible	Icam1	0.03	3383	ICAM1	Below	NA	NA	-5.058893689053568	Published	CVL	Luminex (or other bead-based)	Serum progesterone	microBCA
Thurman-2017	102	Ptid-102_Visit-3	Luteal	Late luteal	25	4.48	94.1	41	22.8	White non hispanic	3	2	Female Sterilization	500000000	Negative	0	4	Eligible	Eligible	Eligible	Icam1	0.03	3383	ICAM1	Below	NA	NA	-5.058893689053568	Published	CVL	Luminex (or other bead-based)	Serum progesterone	microBCA
Thurman-2017	103	Ptid-103_Visit-2	Follicular	Early follicular	7	0.29	77.4	23	22.7	White non hispanic	1	0	Condoms	162000000	Negative	1	4.7	Eligible	Eligible	Eligible	Icam1	0.03	3383	ICAM1	Below	NA	NA	-5.058893689053568	Published	CVL	Luminex (or other bead-based)	Serum progesterone	microBCA
Thurman-2017	103	Ptid-103_Visit-3	Luteal	Early luteal	21	8.96	64.4	23	22.7	White non hispanic	1	0	Condoms	319000000	Negative	0	4	Eligible	Eligible	Eligible	Icam1	0.03	3383	ICAM1	Below	NA	NA	-5.058893689053568	Published	CVL	Luminex (or other bead-based)	Serum progesterone	microBCA
Thurman-2017	104	Ptid-104_Visit-2	Follicular	Early follicular	9	0.2	67.1	41	34.7	Black or African American non hispanic	5	3	Female Sterilization	205000000	Negative	1	4.4	Eligible	Eligible	Eligible	Icam1	0.07	3383	ICAM1	In	NA	NA	-3.8365012677171206	Published	CVL	Luminex (or other bead-based)	Serum progesterone	microBCA
Thurman-2017	104	Ptid-104_Visit-3	Other	Early luteal	20	2.1	104	41	34.7	Black or African American non hispanic	5	3	Female Sterilization	156000000	Negative	3	4.7	Eligible	Ineligible - serum progesterone outside of allowed windows	Ineligible - serum progesterone outside of allowed windows	Icam1	0.08	3383	ICAM1	In	NA	NA	-3.643856189774725	Published	CVL	Luminex (or other bead-based)	Serum progesterone	microBCA
Thurman-2017	105	Ptid-105_Visit-2	Follicular	Early follicular	9	0.316	58.8	31	56.9	Black or African American non hispanic	1	1	Condoms	186000000	Negative	0	4	Eligible	Eligible	Eligible	Icam1	0.13	3383	ICAM1	In	NA	NA	-2.9434164716336326	Published	CVL	Luminex (or other bead-based)	Serum progesterone	microBCA
Thurman-2017	105	Ptid-105_Visit-3	Luteal	Late luteal	23	9.49	138	31	56.9	Black or African American non hispanic	1	1	Condoms	332000000	NA	NA	4	Eligible	Eligible	Ineligible - missing co-variate information	Icam1	0.95	3383	ICAM1	In	NA	NA	-0.07400058144377693	Published	CVL	Luminex (or other bead-based)	Serum progesterone	microBCA
Thurman-2017	106	Ptid-106_Visit-2	Follicular	Early follicular	9	0.2	48	36	52.9	Black or African American non hispanic	3	2	Abstinence	275000000	Negative	1	4.4	Eligible	Eligible	Eligible	Icam1	0.03	3383	ICAM1	Below	NA	NA	-5.058893689053568	Published	CVL	Luminex (or other bead-based)	Serum progesterone	microBCA
Thurman-2017	106	Ptid-106_Visit-3	Luteal	Late luteal	23	5.29	97.7	36	52.9	Black or African American non hispanic	3	2	Abstinence	297000000	Negative	1	4.4	Eligible	Eligible	Eligible	Icam1	0.03	3383	ICAM1	Below	NA	NA	-5.058893689053568	Published	CVL	Luminex (or other bead-based)	Serum progesterone	microBCA
Thurman-2017	107	Ptid-107_Visit-2	Follicular	Late follicular	10	0.323	314	42	28.3	White non hispanic	2	2	Male Vasectomy	233000000	Negative	1	4	Eligible	Eligible	Eligible	Icam1	69.29	3383	ICAM1	In	NA	NA	6.114575251125544	Published	CVL	Luminex (or other bead-based)	Serum progesterone	microBCA
Thurman-2017	107	Ptid-107_Visit-3	Luteal	Late luteal	24	4.73	62.9	42	28.3	White non hispanic	2	2	Male Vasectomy	475000000	Negative	3	4.7	Eligible	Eligible	Eligible	Icam1	29.07	3383	ICAM1	In	NA	NA	4.861459166361513	Published	CVL	Luminex (or other bead-based)	Serum progesterone	microBCA
Thurman-2017	108	Ptid-108_Visit-2	Follicular	Early follicular	9	0.33	37.4	24	37.6	White non hispanic	1	2	Condoms	230000000	Intermediate	4	5	Eligible	Eligible	Eligible	Icam1	0.03	3383	ICAM1	Below	NA	NA	-5.058893689053568	Published	CVL	Luminex (or other bead-based)	Serum progesterone	microBCA
Thurman-2017	108	Ptid-108_Visit-3	Follicular	Early luteal	21	0.485	116	24	37.6	White non hispanic	1	2	Condoms	161000000	Negative	2	4.7	Eligible	Eligible	Eligible	Icam1	0.03	3383	ICAM1	Below	NA	NA	-5.058893689053568	Published	CVL	Luminex (or other bead-based)	Serum progesterone	microBCA
Thurman-2017	109	Ptid-109_Visit-2	Follicular	Early follicular	6	0.748	90.1	34	27.3	White non hispanic	3	3	Female Sterilization	250000000	NA	NA	4.4	Eligible	Eligible	Ineligible - missing co-variate information	Icam1	648.9	3383	ICAM1	In	NA	NA	9.341852355795773	Published	CVL	Luminex (or other bead-based)	Serum progesterone	microBCA
Thurman-2017	109	Ptid-109_Visit-3	Luteal	Early luteal	20	5.5	191	34	27.3	White non hispanic	3	3	Female Sterilization	341000000	Negative	0	4	Eligible	Eligible	Eligible	Icam1	0.43	3383	ICAM1	In	NA	NA	-1.2175914350726267	Published	CVL	Luminex (or other bead-based)	Serum progesterone	microBCA
Thurman-2017	110	Ptid-110_Visit-2	Follicular	Early follicular	9	0.2	138	43	39.9	White non hispanic	4	2	Female Sterilization	371000000	Negative	0	4.4	Eligible	Eligible	Eligible	Icam1	0.06	3383	ICAM1	In	NA	NA	-4.058893689053568	Published	CVL	Luminex (or other bead-based)	Serum progesterone	microBCA
Thurman-2017	110	Ptid-110_Visit-3	Other	Late luteal	33	NA	97.3	43	39.9	White non hispanic	4	2	Female Sterilization	432000000	Negative	1	4	Eligible	Ineligible - no menstrual cycle information	Ineligible - no menstrual cycle information	Icam1	0.03	3383	ICAM1	Below	NA	NA	-5.058893689053568	Published	CVL	Luminex (or other bead-based)	Serum progesterone	microBCA
Thurman-2017	111	Ptid-111_Visit-2	Follicular	Early follicular	6	0.486	61.4	36	24.7	White non hispanic	6	4	Female Sterilization	570000000	Intermediate	5	4.4	Eligible	Eligible	Eligible	Icam1	0.98	3383	ICAM1	In	NA	NA	-0.029146345659516508	Published	CVL	Luminex (or other bead-based)	Serum progesterone	microBCA
Thurman-2017	111	Ptid-111_Visit-3	Luteal	Late luteal	24	14.7	85.3	36	24.7	White non hispanic	6	4	Female Sterilization	422000000	Negative	2	4.4	Eligible	Eligible	Eligible	Icam1	0.03	3383	ICAM1	Below	NA	NA	-5.058893689053568	Published	CVL	Luminex (or other bead-based)	Serum progesterone	microBCA
Thurman-2017	112	Ptid-112_Visit-2	Follicular	Early follicular	6	0.328	20	42	30.7	White non hispanic	3	3	Abstinence	371000000	Positive	8	5.5	Eligible	Eligible	Eligible	Icam1	0.45	3383	ICAM1	In	NA	NA	-1.15200309344505	Published	CVL	Luminex (or other bead-based)	Serum progesterone	microBCA
Thurman-2017	112	Ptid-112_Visit-3	Luteal	Early luteal	21	4.26	33.3	42	30.7	White non hispanic	3	3	Abstinence	282000000	Positive	8	5	Eligible	Eligible	Eligible	Icam1	0.13	3383	ICAM1	In	NA	NA	-2.9434164716336326	Published	CVL	Luminex (or other bead-based)	Serum progesterone	microBCA
Thurman-2017	113	Ptid-113_Visit-2	Follicular	Early follicular	6	0.208	37.6	33	25.6	White non hispanic	3	3	Condoms	296000000	Negative	2	4	Eligible	Eligible	Eligible	Icam1	0.06	3383	ICAM1	In	NA	NA	-4.058893689053568	Published	CVL	Luminex (or other bead-based)	Serum progesterone	microBCA
Thurman-2017	113	Ptid-113_Visit-3	Luteal	Early luteal	20	4.95	51.3	33	25.6	White non hispanic	3	3	Condoms	276000000	Intermediate	4	4	Eligible	Eligible	Eligible	Icam1	0.03	3383	ICAM1	Below	NA	NA	-5.058893689053568	Published	CVL	Luminex (or other bead-based)	Serum progesterone	microBCA
Thurman-2017	114	Ptid-114_Visit-2	Follicular	Early follicular	9	0.378	54.8	32	30.6	White hispanic	4	4	Condoms	606000000	Negative	2	4	Eligible	Eligible	Eligible	Icam1	0.7	3383	ICAM1	In	NA	NA	-0.5145731728297583	Published	CVL	Luminex (or other bead-based)	Serum progesterone	microBCA
Thurman-2017	114	Ptid-114_Visit-3	Luteal	Early luteal	23	5.72	133	32	30.6	White hispanic	4	4	Condoms	682000000	Negative	2	4.4	Eligible	Eligible	Eligible	Icam1	0.03	3383	ICAM1	Below	NA	NA	-5.058893689053568	Published	CVL	Luminex (or other bead-based)	Serum progesterone	microBCA
Thurman-2017	115	Ptid-115_Visit-3	Follicular	Early luteal	20	0.526	72.7	24	20.6	White non hispanic	1	1	Condoms	840000000	Negative	0	4	Eligible	Eligible	Eligible	Icam1	0.03	3383	ICAM1	Below	NA	NA	-5.058893689053568	Published	CVL	Luminex (or other bead-based)	Serum progesterone	microBCA
Thurman-2017	115	Ptid-115_Visit-2	Follicular	Late follicular	11	0.753	39.6	24	20.6	White non hispanic	1	1	Condoms	682000000	Negative	1	4	Eligible	Eligible	Eligible	Icam1	0.06	3383	ICAM1	In	NA	NA	-4.058893689053568	Published	CVL	Luminex (or other bead-based)	Serum progesterone	microBCA
Thurman-2017	116	Ptid-116_Visit-3	Luteal	Early luteal	20	7.85	73.7	36	27.8	White non hispanic	2	0	Male Vasectomy	542000000	Negative	1	4	Eligible	Eligible	Eligible	Icam1	0.03	3383	ICAM1	Below	NA	NA	-5.058893689053568	Published	CVL	Luminex (or other bead-based)	Serum progesterone	microBCA
Thurman-2017	116	Ptid-116_Visit-2	Follicular	Late follicular	10	0.369	106	36	27.8	White non hispanic	2	0	Male Vasectomy	325000000	Negative	2	4	Eligible	Eligible	Eligible	Icam1	0.03	3383	ICAM1	Below	NA	NA	-5.058893689053568	Published	CVL	Luminex (or other bead-based)	Serum progesterone	microBCA
Thurman-2017	117	Ptid-117_Visit-2	Follicular	Early follicular	5	0.394	35	37	26.8	American Indian/Alaskan Native non hispanic	5	3	Female Sterilization	877000000	Negative	2	4.4	Eligible	Eligible	Eligible	Icam1	0.03	3383	ICAM1	Below	NA	NA	-5.058893689053568	Published	CVL	Luminex (or other bead-based)	Serum progesterone	microBCA
Thurman-2017	117	Ptid-117_Visit-3	Luteal	Early luteal	20	17.7	249	37	26.8	American Indian/Alaskan Native non hispanic	5	3	Female Sterilization	662000000	Negative	0	4	Eligible	Eligible	Eligible	Icam1	0.03	3383	ICAM1	Below	NA	NA	-5.058893689053568	Published	CVL	Luminex (or other bead-based)	Serum progesterone	microBCA
Thurman-2017	118	Ptid-118_Visit-2	Follicular	Early follicular	6	0.83	90.8	36	43.6	Black or African American hispanic	6	6	Female Sterilization	420000000	Intermediate	6	4.7	Eligible	Eligible	Eligible	Icam1	0.36	3383	ICAM1	In	NA	NA	-1.4739311883324124	Published	CVL	Luminex (or other bead-based)	Serum progesterone	microBCA
Thurman-2017	118	Ptid-118_Visit-3	Luteal	Early luteal	20	8.9	125	36	43.6	Black or African American hispanic	6	6	Female Sterilization	159000000	Intermediate	6	4.7	Eligible	Eligible	Eligible	Icam1	0.37	3383	ICAM1	In	NA	NA	-1.434402824145775	Published	CVL	Luminex (or other bead-based)	Serum progesterone	microBCA
Thurman-2017	119	Ptid-119_Visit-2	Follicular	Early follicular	5	0.393	46.8	39	26.5	Black or African American hispanic	4	4	Female Sterilization	423000000	Negative	0	4.4	Eligible	Eligible	Eligible	Icam1	1.96	3383	ICAM1	In	NA	NA	0.9708536543404835	Published	CVL	Luminex (or other bead-based)	Serum progesterone	microBCA
Thurman-2017	119	Ptid-119_Visit-3	Luteal	Late luteal	24	11.6	343	39	26.5	Black or African American hispanic	4	4	Female Sterilization	696000000	Negative	0	4	Eligible	Eligible	Eligible	Icam1	0.07	3383	ICAM1	In	NA	NA	-3.8365012677171206	Published	CVL	Luminex (or other bead-based)	Serum progesterone	microBCA
Thurman-2017	120	Ptid-120_Visit-2	Follicular	Early follicular	6	0.402	31	36	31	White non hispanic	2	2	Abstinence	440000000	Negative	1	4.4	Eligible	Eligible	Eligible	Icam1	0.54	3383	ICAM1	In	NA	NA	-0.888968687611256	Published	CVL	Luminex (or other bead-based)	Serum progesterone	microBCA
Thurman-2017	120	Ptid-120_Visit-3	Other	Early luteal	20	1.67	216	36	31	White non hispanic	2	2	Abstinence	263000000	Intermediate	5	4.4	Eligible	Ineligible - serum progesterone outside of allowed windows	Ineligible - serum progesterone outside of allowed windows	Icam1	8.02	3383	ICAM1	In	NA	NA	3.0036022366801953	Published	CVL	Luminex (or other bead-based)	Serum progesterone	microBCA
