# Supplementary material for: Changes in concentrations of cervicovaginal immune mediators across the menstrual cycle: a systematic review and meta-analysis of individual patient data
Source: BMC Med. 2022 Oct 5;20:353. doi: 10.1186/s12916-022-02532-9 (PMC9533580; doi:10.1186/s12916-022-02532-9)
Supplement: Supplementary file 3 — Additional file 3. Code and data. IPD from co-authors who agreed to share it, results of all analyses presented in the paper, and R code files necessary to reproduce the analysis and figures. [file 12916_2022_2532_MOESM3_ESM.zip › MenstrualCycleMetaanalysis/data/data_complete/01_study/Thurman-unpublished.csv]

StudyName	Ptid	SampleId	Phase	TheirPhase	DaysSinceLmp	Age	Bmi	Race	Gravidity	Parity	NonHormonalContraception	Bv	NugentScore	VaginalpH	EligibilityTheirPhase	EligibilityPrimary	EligibilitySecondary	Assay	Concentration	EntrezId	OfficialSymbol	Detectable	LowerLOD	UpperLOD	Log2Concentration	Published	SampleType	AssayMethod	OurPhasingMethod
Thurman-unpublished	101	Ptid-101_Visit-2	Other	Late follicular	13	41	25.1	Black or African American non hispanic	6	4	Female Sterilization	Intermediate	4	4	Eligible	Ineligible - days since LMP outside of allowed windows	Ineligible - days since LMP outside of allowed windows	Bd2	17076.5865	1673	DEFB4A	In	NA	NA	14.05973199785146	Unpublished	CVL	ELISA	Days since LMP
Thurman-unpublished	101	Ptid-101_Visit-3	Other	Late luteal	25	41	25.1	Black or African American non hispanic	6	4	Female Sterilization	Negative	3	4	Eligible	Ineligible - days since LMP outside of allowed windows	Ineligible - days since LMP outside of allowed windows	Bd2	91430.085875	1673	DEFB4A	In	NA	NA	16.48038135446653	Unpublished	CVL	ELISA	Days since LMP
Thurman-unpublished	102	Ptid-102_Visit-2	Follicular	Late follicular	11	21	40	Black or African American non hispanic	1	0	Condoms	Positive	8	5	Eligible	Eligible	Eligible	Bd2	3567.8747000000003	1673	DEFB4A	In	NA	NA	11.80084923488028	Unpublished	CVL	ELISA	Days since LMP
Thurman-unpublished	102	Ptid-102_Visit-3	Luteal	Late luteal	23	21	40	Black or African American non hispanic	1	0	Condoms	Positive	8	5	Eligible	Eligible	Eligible	Bd2	4592.94772	1673	DEFB4A	In	NA	NA	12.165204646595427	Unpublished	CVL	ELISA	Days since LMP
Thurman-unpublished	104	Ptid-104_Visit-2	Follicular	Late follicular	10	40	36.4	Black or African American non hispanic	5	3	Female Sterilization	Positive	9	4.7	Eligible	Eligible	Eligible	Bd2	260869.87875	1673	DEFB4A	In	NA	NA	17.99297084792638	Unpublished	CVL	ELISA	Days since LMP
Thurman-unpublished	104	Ptid-104_Visit-3	Luteal	Late luteal	24	40	36.4	Black or African American non hispanic	5	3	Female Sterilization	Positive	8	5	Eligible	Eligible	Eligible	Bd2	145074.80575	1673	DEFB4A	In	NA	NA	17.146437471612074	Unpublished	CVL	ELISA	Days since LMP
Thurman-unpublished	105	Ptid-105_Visit-2	Follicular	Late follicular	10	34	30.2	White non hispanic	1	1	Condoms	Positive	8	4.7	Eligible	Eligible	Eligible	Bd2	1512.39156	1673	DEFB4A	In	NA	NA	10.56261598806832	Unpublished	CVL	ELISA	Days since LMP
Thurman-unpublished	105	Ptid-105_Visit-3	Luteal	Late luteal	22	34	30.2	White non hispanic	1	1	Condoms	Positive	8	4.7	Eligible	Eligible	Eligible	Bd2	5687.9251	1673	DEFB4A	In	NA	NA	12.473686751980521	Unpublished	CVL	ELISA	Days since LMP
Thurman-unpublished	106	Ptid-106_Visit-2	Follicular	Early follicular	8	29	51.9	Black or African American non hispanic	1	1	Abstinence	Negative	1	4	Eligible	Eligible	Eligible	Bd2	1020.91081	1673	DEFB4A	In	NA	NA	9.995641117977492	Unpublished	CVL	ELISA	Days since LMP
Thurman-unpublished	106	Ptid-106_Visit-3	Luteal	Early luteal	21	29	51.9	Black or African American non hispanic	1	1	Abstinence	Negative	0	4	Eligible	Eligible	Eligible	Bd2	3995.36345	1673	DEFB4A	In	NA	NA	11.964111032787175	Unpublished	CVL	ELISA	Days since LMP
Thurman-unpublished	107	Ptid-107_Visit-3	Luteal	Early luteal	21	30	21.6	White non hispanic	0	0	Condoms	Positive	8	5	Eligible	Eligible	Eligible	Bd2	6143.54511	1673	DEFB4A	In	NA	NA	12.584855682387376	Unpublished	CVL	ELISA	Days since LMP
Thurman-unpublished	107	Ptid-107_Visit-2	Follicular	Late follicular	11	30	21.6	White non hispanic	0	0	Condoms	Positive	7	4.7	Eligible	Eligible	Eligible	Bd2	488.84053	1673	DEFB4A	In	NA	NA	8.933220094419813	Unpublished	CVL	ELISA	Days since LMP
Thurman-unpublished	108	Ptid-108_Visit-2	Follicular	Early follicular	7	21	22.5	White non hispanic	1	0	Abstinence	Negative	2	4	Eligible	Eligible	Eligible	Bd2	41893.0314	1673	DEFB4A	In	NA	NA	15.35442266164152	Unpublished	CVL	ELISA	Days since LMP
Thurman-unpublished	108	Ptid-108_Visit-3	Luteal	Early luteal	22	21	22.5	White non hispanic	1	0	Abstinence	Negative	0	4	Eligible	Eligible	Eligible	Bd2	27512.9144	1673	DEFB4A	In	NA	NA	14.74782134972798	Unpublished	CVL	ELISA	Days since LMP
Thurman-unpublished	109	Ptid-109_Visit-2	Other	Late follicular	13	36	29.5	Black or African American non hispanic	3	2	Condoms	Negative	0	4	Eligible	Ineligible - days since LMP outside of allowed windows	Ineligible - days since LMP outside of allowed windows	Bd2	15175.736819999998	1673	DEFB4A	In	NA	NA	13.889478944185516	Unpublished	CVL	ELISA	Days since LMP
Thurman-unpublished	109	Ptid-109_Visit-3	Other	Late luteal	25	36	29.5	Black or African American non hispanic	3	2	Condoms	Negative	3	4	Eligible	Ineligible - days since LMP outside of allowed windows	Ineligible - days since LMP outside of allowed windows	Bd2	5510.475399999999	1673	DEFB4A	In	NA	NA	12.427961073084006	Unpublished	CVL	ELISA	Days since LMP
Thurman-unpublished	110	Ptid-110_Visit-2	Follicular	Early follicular	7	22	32.9	Black or African American non hispanic	0	0	Same Sex	Negative	0	4	Eligible	Eligible	Eligible	Bd2	7892.4501	1673	DEFB4A	In	NA	NA	12.946257518792667	Unpublished	CVL	ELISA	Days since LMP
Thurman-unpublished	110	Ptid-110_Visit-3	Luteal	Early luteal	19	22	32.9	Black or African American non hispanic	0	0	Same Sex	Intermediate	5	4	Eligible	Eligible	Eligible	Bd2	24183.77005	1673	DEFB4A	In	NA	NA	14.561751545909305	Unpublished	CVL	ELISA	Days since LMP
Thurman-unpublished	111	Ptid-111_Visit-2	Follicular	Early follicular	9	30	30.4	White non hispanic	4	3	Female Sterilization	Negative	0	4	Eligible	Eligible	Eligible	Bd2	7211.7613	1673	DEFB4A	In	NA	NA	12.816135930876973	Unpublished	CVL	ELISA	Days since LMP
Thurman-unpublished	111	Ptid-111_Visit-3	Luteal	Late luteal	22	30	30.4	White non hispanic	4	3	Female Sterilization	Negative	1	4.4	Eligible	Eligible	Eligible	Bd2	3941.0414999999994	1673	DEFB4A	In	NA	NA	11.94436122610154	Unpublished	CVL	ELISA	Days since LMP
Thurman-unpublished	112	Ptid-112_Visit-2	Follicular	Early follicular	9	32	26.8	Black or African American non hispanic	1	1	Abstinence	Negative	1	4.4	Eligible	Eligible	Eligible	Bd2	3438.38307	1673	DEFB4A	In	NA	NA	11.74751456897854	Unpublished	CVL	ELISA	Days since LMP
Thurman-unpublished	112	Ptid-112_Visit-3	Luteal	Early luteal	20	32	26.8	Black or African American non hispanic	1	1	Abstinence	Negative	1	4.4	Eligible	Eligible	Eligible	Bd2	9532.36305	1673	DEFB4A	In	NA	NA	13.218618183783672	Unpublished	CVL	ELISA	Days since LMP
Thurman-unpublished	113	Ptid-113_Visit-2	Follicular	Early follicular	7	35	25.9	Black or African American non hispanic	6	2	Female Sterilization	Positive	8	5	Eligible	Eligible	Eligible	Bd2	306.629489	1673	DEFB4A	In	NA	NA	8.260352639505445	Unpublished	CVL	ELISA	Days since LMP
Thurman-unpublished	113	Ptid-113_Visit-3	Other	Late luteal	27	35	25.9	Black or African American non hispanic	6	2	Female Sterilization	Positive	9	4.7	Eligible	Ineligible - days since LMP outside of allowed windows	Ineligible - days since LMP outside of allowed windows	Bd2	1238.4423199999999	1673	DEFB4A	In	NA	NA	10.274310961814974	Unpublished	CVL	ELISA	Days since LMP
Thurman-unpublished	114	Ptid-114_Visit-2	Follicular	Early follicular	6	29	48.7	Black or African American non hispanic	0	0	Condoms	Negative	2	4.4	Eligible	Eligible	Eligible	Bd2	11518.218649999999	1673	DEFB4A	In	NA	NA	13.491629993592849	Unpublished	CVL	ELISA	Days since LMP
Thurman-unpublished	114	Ptid-114_Visit-3	Luteal	Early luteal	20	29	48.7	Black or African American non hispanic	0	0	Condoms	Negative	0	4.4	Eligible	Eligible	Eligible	Bd2	25497.7795	1673	DEFB4A	In	NA	NA	14.638083993542427	Unpublished	CVL	ELISA	Days since LMP
Thurman-unpublished	115	Ptid-115_Visit-2	Follicular	Early follicular	7	26	38.9	Black or African American non hispanic	2	1	Condoms	Negative	0	4	Eligible	Eligible	Eligible	Bd2	2382.3571	1673	DEFB4A	In	NA	NA	11.218173964776629	Unpublished	CVL	ELISA	Days since LMP
Thurman-unpublished	115	Ptid-115_Visit-3	Luteal	Early luteal	21	26	38.9	Black or African American non hispanic	2	1	Condoms	Negative	1	4.4	Eligible	Eligible	Eligible	Bd2	637.433016	1673	DEFB4A	In	NA	NA	9.316129935570586	Unpublished	CVL	ELISA	Days since LMP
Thurman-unpublished	116	Ptid-116_Visit-3	Other	Early luteal	18	41	30	White non hispanic	2	2	Male Vasectomy	Negative	0	4.4	Eligible	Ineligible - days since LMP outside of allowed windows	Ineligible - days since LMP outside of allowed windows	Bd2	1903.2291	1673	DEFB4A	In	NA	NA	10.894233520230888	Unpublished	CVL	ELISA	Days since LMP
Thurman-unpublished	116	Ptid-116_Visit-2	Other	Late follicular	13	41	30	White non hispanic	2	2	Male Vasectomy	Negative	0	4	Eligible	Ineligible - days since LMP outside of allowed windows	Ineligible - days since LMP outside of allowed windows	Bd2	6095.9808	1673	DEFB4A	In	NA	NA	12.573642643564778	Unpublished	CVL	ELISA	Days since LMP
Thurman-unpublished	117	Ptid-117_Visit-3	Other	Early luteal	18	41	32	White non hispanic	3	3	Condoms	Positive	8	4.7	Eligible	Ineligible - days since LMP outside of allowed windows	Ineligible - days since LMP outside of allowed windows	Bd2	52212.32625	1673	DEFB4A	In	NA	NA	15.672102817005165	Unpublished	CVL	ELISA	Days since LMP
Thurman-unpublished	117	Ptid-117_Visit-2	Other	Late follicular	13	41	32	White non hispanic	3	3	Condoms	Negative	1	4	Eligible	Ineligible - days since LMP outside of allowed windows	Ineligible - days since LMP outside of allowed windows	Bd2	6506.43009	1673	DEFB4A	In	NA	NA	12.667650475654998	Unpublished	CVL	ELISA	Days since LMP
Thurman-unpublished	118	Ptid-118_Visit-2	Follicular	Late follicular	11	35	51.6	Black or African American non hispanic	3	2	Condoms	Negative	0	4.4	Eligible	Eligible	Eligible	Bd2	2069.03665	1673	DEFB4A	In	NA	NA	11.014743485348141	Unpublished	CVL	ELISA	Days since LMP
Thurman-unpublished	118	Ptid-118_Visit-3	Other	Late luteal	26	35	51.6	Black or African American non hispanic	3	2	Condoms	Negative	0	4.4	Eligible	Ineligible - days since LMP outside of allowed windows	Ineligible - days since LMP outside of allowed windows	Bd2	5605.448850000001	1673	DEFB4A	In	NA	NA	12.452614184497847	Unpublished	CVL	ELISA	Days since LMP
Thurman-unpublished	119	Ptid-119_Visit-2	Follicular	Early follicular	8	32	24.4	Black or African American non hispanic	0	0	Same Sex	Negative	0	4	Eligible	Eligible	Eligible	Bd2	3520.69175	1673	DEFB4A	In	NA	NA	11.781643203935314	Unpublished	CVL	ELISA	Days since LMP
Thurman-unpublished	119	Ptid-119_Visit-3	Other	Late luteal	25	32	24.4	Black or African American non hispanic	0	0	Same Sex	Negative	0	4	Eligible	Ineligible - days since LMP outside of allowed windows	Ineligible - days since LMP outside of allowed windows	Bd2	4801.449259999999	1673	DEFB4A	In	NA	NA	12.229254216461642	Unpublished	CVL	ELISA	Days since LMP
Thurman-unpublished	120	Ptid-120_Visit-2	Follicular	Late follicular	11	38	24.2	Black or African American non hispanic	2	2	Abstinence	Negative	2	4	Eligible	Eligible	Eligible	Bd2	11229.93695	1673	DEFB4A	In	NA	NA	13.45506220736119	Unpublished	CVL	ELISA	Days since LMP
Thurman-unpublished	120	Ptid-120_Visit-3	Other	Late luteal	25	38	24.2	Black or African American non hispanic	2	2	Abstinence	Negative	3	4.4	Eligible	Ineligible - days since LMP outside of allowed windows	Ineligible - days since LMP outside of allowed windows	Bd2	17128.88755	1673	DEFB4A	In	NA	NA	14.064143836971727	Unpublished	CVL	ELISA	Days since LMP
Thurman-unpublished	101	Ptid-101_Visit-2	Other	Late follicular	13	41	25.1	Black or African American non hispanic	6	4	Female Sterilization	Intermediate	4	4	Eligible	Ineligible - days since LMP outside of allowed windows	Ineligible - days since LMP outside of allowed windows	Groa	527.4516732075269	2919	CXCL1	In	NA	NA	9.042895105361815	Unpublished	CVL	Luminex (or other bead-based)	Days since LMP
Thurman-unpublished	101	Ptid-101_Visit-3	Other	Late luteal	25	41	25.1	Black or African American non hispanic	6	4	Female Sterilization	Negative	3	4	Eligible	Ineligible - days since LMP outside of allowed windows	Ineligible - days since LMP outside of allowed windows	Groa	41.388913361010296	2919	CXCL1	In	NA	NA	5.3711724669331975	Unpublished	CVL	Luminex (or other bead-based)	Days since LMP
Thurman-unpublished	102	Ptid-102_Visit-2	Follicular	Late follicular	11	21	40	Black or African American non hispanic	1	0	Condoms	Positive	8	5	Eligible	Eligible	Eligible	Groa	750.4540794904269	2919	CXCL1	In	NA	NA	9.551619985380446	Unpublished	CVL	Luminex (or other bead-based)	Days since LMP
Thurman-unpublished	102	Ptid-102_Visit-3	Luteal	Late luteal	23	21	40	Black or African American non hispanic	1	0	Condoms	Positive	8	5	Eligible	Eligible	Eligible	Groa	1443.899804089565	2919	CXCL1	In	NA	NA	10.49575491805171	Unpublished	CVL	Luminex (or other bead-based)	Days since LMP
Thurman-unpublished	104	Ptid-104_Visit-2	Follicular	Late follicular	10	40	36.4	Black or African American non hispanic	5	3	Female Sterilization	Positive	9	4.7	Eligible	Eligible	Eligible	Groa	3011.45683270743	2919	CXCL1	In	NA	NA	11.556245863627732	Unpublished	CVL	Luminex (or other bead-based)	Days since LMP
Thurman-unpublished	104	Ptid-104_Visit-3	Luteal	Late luteal	24	40	36.4	Black or African American non hispanic	5	3	Female Sterilization	Positive	8	5	Eligible	Eligible	Eligible	Groa	2206.6057456235903	2919	CXCL1	In	NA	NA	11.107613170897903	Unpublished	CVL	Luminex (or other bead-based)	Days since LMP
Thurman-unpublished	105	Ptid-105_Visit-2	Follicular	Late follicular	10	34	30.2	White non hispanic	1	1	Condoms	Positive	8	4.7	Eligible	Eligible	Eligible	Groa	303.1130087799245	2919	CXCL1	In	NA	NA	8.243711959744378	Unpublished	CVL	Luminex (or other bead-based)	Days since LMP
Thurman-unpublished	105	Ptid-105_Visit-3	Luteal	Late luteal	22	34	30.2	White non hispanic	1	1	Condoms	Positive	8	4.7	Eligible	Eligible	Eligible	Groa	513.620628413464	2919	CXCL1	In	NA	NA	9.004559335989159	Unpublished	CVL	Luminex (or other bead-based)	Days since LMP
Thurman-unpublished	106	Ptid-106_Visit-2	Follicular	Early follicular	8	29	51.9	Black or African American non hispanic	1	1	Abstinence	Negative	1	4	Eligible	Eligible	Eligible	Groa	45.845020681616845	2919	CXCL1	In	NA	NA	5.518693143254283	Unpublished	CVL	Luminex (or other bead-based)	Days since LMP
Thurman-unpublished	106	Ptid-106_Visit-3	Luteal	Early luteal	21	29	51.9	Black or African American non hispanic	1	1	Abstinence	Negative	0	4	Eligible	Eligible	Eligible	Groa	351.63502998870297	2919	CXCL1	In	NA	NA	8.457934989134356	Unpublished	CVL	Luminex (or other bead-based)	Days since LMP
Thurman-unpublished	107	Ptid-107_Visit-3	Luteal	Early luteal	21	30	21.6	White non hispanic	0	0	Condoms	Positive	8	5	Eligible	Eligible	Eligible	Groa	87.2548237740003	2919	CXCL1	In	NA	NA	6.447162986008607	Unpublished	CVL	Luminex (or other bead-based)	Days since LMP
Thurman-unpublished	107	Ptid-107_Visit-2	Follicular	Late follicular	11	30	21.6	White non hispanic	0	0	Condoms	Positive	7	4.7	Eligible	Eligible	Eligible	Groa	422.42022415787756	2919	CXCL1	In	NA	NA	8.72253509784658	Unpublished	CVL	Luminex (or other bead-based)	Days since LMP
Thurman-unpublished	108	Ptid-108_Visit-2	Follicular	Early follicular	7	21	22.5	White non hispanic	1	0	Abstinence	Negative	2	4	Eligible	Eligible	Eligible	Groa	2011.6566563246852	2919	CXCL1	In	NA	NA	10.974168375845833	Unpublished	CVL	Luminex (or other bead-based)	Days since LMP
Thurman-unpublished	108	Ptid-108_Visit-3	Luteal	Early luteal	22	21	22.5	White non hispanic	1	0	Abstinence	Negative	0	4	Eligible	Eligible	Eligible	Groa	1019.85876414315	2919	CXCL1	In	NA	NA	9.994153658056344	Unpublished	CVL	Luminex (or other bead-based)	Days since LMP
Thurman-unpublished	109	Ptid-109_Visit-2	Other	Late follicular	13	36	29.5	Black or African American non hispanic	3	2	Condoms	Negative	0	4	Eligible	Ineligible - days since LMP outside of allowed windows	Ineligible - days since LMP outside of allowed windows	Groa	2203.408296310855	2919	CXCL1	In	NA	NA	11.105521138976265	Unpublished	CVL	Luminex (or other bead-based)	Days since LMP
Thurman-unpublished	109	Ptid-109_Visit-3	Other	Late luteal	25	36	29.5	Black or African American non hispanic	3	2	Condoms	Negative	3	4	Eligible	Ineligible - days since LMP outside of allowed windows	Ineligible - days since LMP outside of allowed windows	Groa	311.22482487771697	2919	CXCL1	In	NA	NA	8.281813331395592	Unpublished	CVL	Luminex (or other bead-based)	Days since LMP
Thurman-unpublished	110	Ptid-110_Visit-2	Follicular	Early follicular	7	22	32.9	Black or African American non hispanic	0	0	Same Sex	Negative	0	4	Eligible	Eligible	Eligible	Groa	1195.705495705655	2919	CXCL1	In	NA	NA	10.223646379712322	Unpublished	CVL	Luminex (or other bead-based)	Days since LMP
Thurman-unpublished	110	Ptid-110_Visit-3	Luteal	Early luteal	19	22	32.9	Black or African American non hispanic	0	0	Same Sex	Intermediate	5	4	Eligible	Eligible	Eligible	Groa	433.4455836282975	2919	CXCL1	In	NA	NA	8.759707073285563	Unpublished	CVL	Luminex (or other bead-based)	Days since LMP
Thurman-unpublished	111	Ptid-111_Visit-2	Follicular	Early follicular	9	30	30.4	White non hispanic	4	3	Female Sterilization	Negative	0	4	Eligible	Eligible	Eligible	Groa	649.2680321288669	2919	CXCL1	In	NA	NA	9.342670367221547	Unpublished	CVL	Luminex (or other bead-based)	Days since LMP
Thurman-unpublished	111	Ptid-111_Visit-3	Luteal	Late luteal	22	30	30.4	White non hispanic	4	3	Female Sterilization	Negative	1	4.4	Eligible	Eligible	Eligible	Groa	199.786020291728	2919	CXCL1	In	NA	NA	7.64231182615126	Unpublished	CVL	Luminex (or other bead-based)	Days since LMP
Thurman-unpublished	112	Ptid-112_Visit-2	Follicular	Early follicular	9	32	26.8	Black or African American non hispanic	1	1	Abstinence	Negative	1	4.4	Eligible	Eligible	Eligible	Groa	1721.5432464411	2919	CXCL1	In	NA	NA	10.74948670759283	Unpublished	CVL	Luminex (or other bead-based)	Days since LMP
Thurman-unpublished	112	Ptid-112_Visit-3	Luteal	Early luteal	20	32	26.8	Black or African American non hispanic	1	1	Abstinence	Negative	1	4.4	Eligible	Eligible	Eligible	Groa	500.4730691773605	2919	CXCL1	In	NA	NA	8.967148628447175	Unpublished	CVL	Luminex (or other bead-based)	Days since LMP
Thurman-unpublished	113	Ptid-113_Visit-2	Follicular	Early follicular	7	35	25.9	Black or African American non hispanic	6	2	Female Sterilization	Positive	8	5	Eligible	Eligible	Eligible	Groa	81.32549305276126	2919	CXCL1	In	NA	NA	6.345635758819829	Unpublished	CVL	Luminex (or other bead-based)	Days since LMP
Thurman-unpublished	113	Ptid-113_Visit-3	Other	Late luteal	27	35	25.9	Black or African American non hispanic	6	2	Female Sterilization	Positive	9	4.7	Eligible	Ineligible - days since LMP outside of allowed windows	Ineligible - days since LMP outside of allowed windows	Groa	171.375519757272	2919	CXCL1	In	NA	NA	7.4210172312721605	Unpublished	CVL	Luminex (or other bead-based)	Days since LMP
Thurman-unpublished	114	Ptid-114_Visit-2	Follicular	Early follicular	6	29	48.7	Black or African American non hispanic	0	0	Condoms	Negative	2	4.4	Eligible	Eligible	Eligible	Groa	412.07476488442353	2919	CXCL1	In	NA	NA	8.686762306654893	Unpublished	CVL	Luminex (or other bead-based)	Days since LMP
Thurman-unpublished	114	Ptid-114_Visit-3	Luteal	Early luteal	20	29	48.7	Black or African American non hispanic	0	0	Condoms	Negative	0	4.4	Eligible	Eligible	Eligible	Groa	659.5775557793565	2919	CXCL1	In	NA	NA	9.365398497105696	Unpublished	CVL	Luminex (or other bead-based)	Days since LMP
Thurman-unpublished	115	Ptid-115_Visit-2	Follicular	Early follicular	7	26	38.9	Black or African American non hispanic	2	1	Condoms	Negative	0	4	Eligible	Eligible	Eligible	Groa	2797.27841454887	2919	CXCL1	In	NA	NA	11.449808137796616	Unpublished	CVL	Luminex (or other bead-based)	Days since LMP
Thurman-unpublished	115	Ptid-115_Visit-3	Luteal	Early luteal	21	26	38.9	Black or African American non hispanic	2	1	Condoms	Negative	1	4.4	Eligible	Eligible	Eligible	Groa	392.84572425531553	2919	CXCL1	In	NA	NA	8.617819047933603	Unpublished	CVL	Luminex (or other bead-based)	Days since LMP
Thurman-unpublished	116	Ptid-116_Visit-3	Other	Early luteal	18	41	30	White non hispanic	2	2	Male Vasectomy	Negative	0	4.4	Eligible	Ineligible - days since LMP outside of allowed windows	Ineligible - days since LMP outside of allowed windows	Groa	478.380425251894	2919	CXCL1	In	NA	NA	8.90201454718325	Unpublished	CVL	Luminex (or other bead-based)	Days since LMP
Thurman-unpublished	116	Ptid-116_Visit-2	Other	Late follicular	13	41	30	White non hispanic	2	2	Male Vasectomy	Negative	0	4	Eligible	Ineligible - days since LMP outside of allowed windows	Ineligible - days since LMP outside of allowed windows	Groa	347.20891672652203	2919	CXCL1	In	NA	NA	8.439660188109968	Unpublished	CVL	Luminex (or other bead-based)	Days since LMP
Thurman-unpublished	117	Ptid-117_Visit-3	Other	Early luteal	18	41	32	White non hispanic	3	3	Condoms	Positive	8	4.7	Eligible	Ineligible - days since LMP outside of allowed windows	Ineligible - days since LMP outside of allowed windows	Groa	3085.095931692145	2919	CXCL1	In	NA	NA	11.59109963563312	Unpublished	CVL	Luminex (or other bead-based)	Days since LMP
Thurman-unpublished	117	Ptid-117_Visit-2	Other	Late follicular	13	41	32	White non hispanic	3	3	Condoms	Negative	1	4	Eligible	Ineligible - days since LMP outside of allowed windows	Ineligible - days since LMP outside of allowed windows	Groa	4999.088851448911	2919	CXCL1	In	NA	NA	12.287449453693036	Unpublished	CVL	Luminex (or other bead-based)	Days since LMP
Thurman-unpublished	118	Ptid-118_Visit-2	Follicular	Late follicular	11	35	51.6	Black or African American non hispanic	3	2	Condoms	Negative	0	4.4	Eligible	Eligible	Eligible	Groa	525.931006583245	2919	CXCL1	In	NA	NA	9.038729744066663	Unpublished	CVL	Luminex (or other bead-based)	Days since LMP
Thurman-unpublished	118	Ptid-118_Visit-3	Other	Late luteal	26	35	51.6	Black or African American non hispanic	3	2	Condoms	Negative	0	4.4	Eligible	Ineligible - days since LMP outside of allowed windows	Ineligible - days since LMP outside of allowed windows	Groa	603.924301775396	2919	CXCL1	In	NA	NA	9.238223917640768	Unpublished	CVL	Luminex (or other bead-based)	Days since LMP
Thurman-unpublished	119	Ptid-119_Visit-2	Follicular	Early follicular	8	32	24.4	Black or African American non hispanic	0	0	Same Sex	Negative	0	4	Eligible	Eligible	Eligible	Groa	627.253183001385	2919	CXCL1	In	NA	NA	9.29290407639548	Unpublished	CVL	Luminex (or other bead-based)	Days since LMP
Thurman-unpublished	119	Ptid-119_Visit-3	Other	Late luteal	25	32	24.4	Black or African American non hispanic	0	0	Same Sex	Negative	0	4	Eligible	Ineligible - days since LMP outside of allowed windows	Ineligible - days since LMP outside of allowed windows	Groa	104.7140929002133	2919	CXCL1	In	NA	NA	6.710311809588983	Unpublished	CVL	Luminex (or other bead-based)	Days since LMP
Thurman-unpublished	120	Ptid-120_Visit-2	Follicular	Late follicular	11	38	24.2	Black or African American non hispanic	2	2	Abstinence	Negative	2	4	Eligible	Eligible	Eligible	Groa	6761.14957383182	2919	CXCL1	In	NA	NA	12.723052848250205	Unpublished	CVL	Luminex (or other bead-based)	Days since LMP
Thurman-unpublished	120	Ptid-120_Visit-3	Other	Late luteal	25	38	24.2	Black or African American non hispanic	2	2	Abstinence	Negative	3	4.4	Eligible	Ineligible - days since LMP outside of allowed windows	Ineligible - days since LMP outside of allowed windows	Groa	510.9449825321965	2919	CXCL1	In	NA	NA	8.997024142970519	Unpublished	CVL	Luminex (or other bead-based)	Days since LMP
Thurman-unpublished	101	Ptid-101_Visit-2	Other	Late follicular	13	41	25.1	Black or African American non hispanic	6	4	Female Sterilization	Intermediate	4	4	Eligible	Ineligible - days since LMP outside of allowed windows	Ineligible - days since LMP outside of allowed windows	Mip3A	18.9746745432114	6364	CCL20	In	NA	NA	4.246003235393891	Unpublished	CVL	Luminex (or other bead-based)	Days since LMP
Thurman-unpublished	101	Ptid-101_Visit-3	Other	Late luteal	25	41	25.1	Black or African American non hispanic	6	4	Female Sterilization	Negative	3	4	Eligible	Ineligible - days since LMP outside of allowed windows	Ineligible - days since LMP outside of allowed windows	Mip3A	0.8361459999792991	6364	CCL20	In	NA	NA	-0.25817322069649745	Unpublished	CVL	Luminex (or other bead-based)	Days since LMP
Thurman-unpublished	102	Ptid-102_Visit-2	Follicular	Late follicular	11	21	40	Black or African American non hispanic	1	0	Condoms	Positive	8	5	Eligible	Eligible	Eligible	Mip3A	156.842476882879	6364	CCL20	In	NA	NA	7.293172520205461	Unpublished	CVL	Luminex (or other bead-based)	Days since LMP
Thurman-unpublished	102	Ptid-102_Visit-3	Luteal	Late luteal	23	21	40	Black or African American non hispanic	1	0	Condoms	Positive	8	5	Eligible	Eligible	Eligible	Mip3A	82.39555643480745	6364	CCL20	In	NA	NA	6.364494630325859	Unpublished	CVL	Luminex (or other bead-based)	Days since LMP
Thurman-unpublished	104	Ptid-104_Visit-2	Follicular	Late follicular	10	40	36.4	Black or African American non hispanic	5	3	Female Sterilization	Positive	9	4.7	Eligible	Eligible	Eligible	Mip3A	27.721170254316448	6364	CCL20	In	NA	NA	4.792916257285362	Unpublished	CVL	Luminex (or other bead-based)	Days since LMP
Thurman-unpublished	104	Ptid-104_Visit-3	Luteal	Late luteal	24	40	36.4	Black or African American non hispanic	5	3	Female Sterilization	Positive	8	5	Eligible	Eligible	Eligible	Mip3A	13.52760845341985	6364	CCL20	In	NA	NA	3.757834902615694	Unpublished	CVL	Luminex (or other bead-based)	Days since LMP
Thurman-unpublished	105	Ptid-105_Visit-2	Follicular	Late follicular	10	34	30.2	White non hispanic	1	1	Condoms	Positive	8	4.7	Eligible	Eligible	Eligible	Mip3A	70.9476802414757	6364	CCL20	In	NA	NA	6.148683608506076	Unpublished	CVL	Luminex (or other bead-based)	Days since LMP
Thurman-unpublished	105	Ptid-105_Visit-3	Luteal	Late luteal	22	34	30.2	White non hispanic	1	1	Condoms	Positive	8	4.7	Eligible	Eligible	Eligible	Mip3A	281.628765842017	6364	CCL20	In	NA	NA	8.137650889581291	Unpublished	CVL	Luminex (or other bead-based)	Days since LMP
Thurman-unpublished	106	Ptid-106_Visit-2	Follicular	Early follicular	8	29	51.9	Black or African American non hispanic	1	1	Abstinence	Negative	1	4	Eligible	Eligible	Eligible	Mip3A	16.096087165641897	6364	CCL20	In	NA	NA	4.00863811783596	Unpublished	CVL	Luminex (or other bead-based)	Days since LMP
Thurman-unpublished	106	Ptid-106_Visit-3	Luteal	Early luteal	21	29	51.9	Black or African American non hispanic	1	1	Abstinence	Negative	0	4	Eligible	Eligible	Eligible	Mip3A	64.080724957986	6364	CCL20	In	NA	NA	6.001818564222235	Unpublished	CVL	Luminex (or other bead-based)	Days since LMP
Thurman-unpublished	107	Ptid-107_Visit-3	Luteal	Early luteal	21	30	21.6	White non hispanic	0	0	Condoms	Positive	8	5	Eligible	Eligible	Eligible	Mip3A	12.32043319508835	6364	CCL20	In	NA	NA	3.622981077983359	Unpublished	CVL	Luminex (or other bead-based)	Days since LMP
Thurman-unpublished	107	Ptid-107_Visit-2	Follicular	Late follicular	11	30	21.6	White non hispanic	0	0	Condoms	Positive	7	4.7	Eligible	Eligible	Eligible	Mip3A	7.19414241469517	6364	CCL20	In	NA	NA	2.846822719237098	Unpublished	CVL	Luminex (or other bead-based)	Days since LMP
Thurman-unpublished	108	Ptid-108_Visit-2	Follicular	Early follicular	7	21	22.5	White non hispanic	1	0	Abstinence	Negative	2	4	Eligible	Eligible	Eligible	Mip3A	250.2241064651015	6364	CCL20	In	NA	NA	7.967076974491649	Unpublished	CVL	Luminex (or other bead-based)	Days since LMP
Thurman-unpublished	108	Ptid-108_Visit-3	Luteal	Early luteal	22	21	22.5	White non hispanic	1	0	Abstinence	Negative	0	4	Eligible	Eligible	Eligible	Mip3A	195.257762266735	6364	CCL20	In	NA	NA	7.609236092104221	Unpublished	CVL	Luminex (or other bead-based)	Days since LMP
Thurman-unpublished	109	Ptid-109_Visit-2	Other	Late follicular	13	36	29.5	Black or African American non hispanic	3	2	Condoms	Negative	0	4	Eligible	Ineligible - days since LMP outside of allowed windows	Ineligible - days since LMP outside of allowed windows	Mip3A	156.913461627444	6364	CCL20	In	NA	NA	7.2938253163960045	Unpublished	CVL	Luminex (or other bead-based)	Days since LMP
Thurman-unpublished	109	Ptid-109_Visit-3	Other	Late luteal	25	36	29.5	Black or African American non hispanic	3	2	Condoms	Negative	3	4	Eligible	Ineligible - days since LMP outside of allowed windows	Ineligible - days since LMP outside of allowed windows	Mip3A	75.02319458719344	6364	CCL20	In	NA	NA	6.229264791064239	Unpublished	CVL	Luminex (or other bead-based)	Days since LMP
Thurman-unpublished	110	Ptid-110_Visit-2	Follicular	Early follicular	7	22	32.9	Black or African American non hispanic	0	0	Same Sex	Negative	0	4	Eligible	Eligible	Eligible	Mip3A	224.07823605876501	6364	CCL20	In	NA	NA	7.807858721466113	Unpublished	CVL	Luminex (or other bead-based)	Days since LMP
Thurman-unpublished	110	Ptid-110_Visit-3	Luteal	Early luteal	19	22	32.9	Black or African American non hispanic	0	0	Same Sex	Intermediate	5	4	Eligible	Eligible	Eligible	Mip3A	26.878978081484348	6364	CCL20	In	NA	NA	4.74840638386711	Unpublished	CVL	Luminex (or other bead-based)	Days since LMP
Thurman-unpublished	111	Ptid-111_Visit-2	Follicular	Early follicular	9	30	30.4	White non hispanic	4	3	Female Sterilization	Negative	0	4	Eligible	Eligible	Eligible	Mip3A	293.566497527467	6364	CCL20	In	NA	NA	8.197543523729488	Unpublished	CVL	Luminex (or other bead-based)	Days since LMP
Thurman-unpublished	111	Ptid-111_Visit-3	Luteal	Late luteal	22	30	30.4	White non hispanic	4	3	Female Sterilization	Negative	1	4.4	Eligible	Eligible	Eligible	Mip3A	36.28296349658895	6364	CCL20	In	NA	NA	5.181220391085254	Unpublished	CVL	Luminex (or other bead-based)	Days since LMP
Thurman-unpublished	112	Ptid-112_Visit-2	Follicular	Early follicular	9	32	26.8	Black or African American non hispanic	1	1	Abstinence	Negative	1	4.4	Eligible	Eligible	Eligible	Mip3A	311.6320328928875	6364	CCL20	In	NA	NA	8.283699726513403	Unpublished	CVL	Luminex (or other bead-based)	Days since LMP
Thurman-unpublished	112	Ptid-112_Visit-3	Luteal	Early luteal	20	32	26.8	Black or African American non hispanic	1	1	Abstinence	Negative	1	4.4	Eligible	Eligible	Eligible	Mip3A	371.4317440906625	6364	CCL20	In	NA	NA	8.536953308992912	Unpublished	CVL	Luminex (or other bead-based)	Days since LMP
Thurman-unpublished	113	Ptid-113_Visit-2	Follicular	Early follicular	7	35	25.9	Black or African American non hispanic	6	2	Female Sterilization	Positive	8	5	Eligible	Eligible	Eligible	Mip3A	43.4234110608634	6364	CCL20	In	NA	NA	5.440401154034826	Unpublished	CVL	Luminex (or other bead-based)	Days since LMP
Thurman-unpublished	113	Ptid-113_Visit-3	Other	Late luteal	27	35	25.9	Black or African American non hispanic	6	2	Female Sterilization	Positive	9	4.7	Eligible	Ineligible - days since LMP outside of allowed windows	Ineligible - days since LMP outside of allowed windows	Mip3A	141.81296968716	6364	CCL20	In	NA	NA	7.14784567191272	Unpublished	CVL	Luminex (or other bead-based)	Days since LMP
Thurman-unpublished	114	Ptid-114_Visit-2	Follicular	Early follicular	6	29	48.7	Black or African American non hispanic	0	0	Condoms	Negative	2	4.4	Eligible	Eligible	Eligible	Mip3A	181.01325383874251	6364	CCL20	In	NA	NA	7.49995152546651	Unpublished	CVL	Luminex (or other bead-based)	Days since LMP
Thurman-unpublished	114	Ptid-114_Visit-3	Luteal	Early luteal	20	29	48.7	Black or African American non hispanic	0	0	Condoms	Negative	0	4.4	Eligible	Eligible	Eligible	Mip3A	68.68728525100965	6364	CCL20	In	NA	NA	6.1019711604081905	Unpublished	CVL	Luminex (or other bead-based)	Days since LMP
Thurman-unpublished	115	Ptid-115_Visit-2	Follicular	Early follicular	7	26	38.9	Black or African American non hispanic	2	1	Condoms	Negative	0	4	Eligible	Eligible	Eligible	Mip3A	930.2142090702926	6364	CCL20	In	NA	NA	9.86141916704714	Unpublished	CVL	Luminex (or other bead-based)	Days since LMP
Thurman-unpublished	115	Ptid-115_Visit-3	Luteal	Early luteal	21	26	38.9	Black or African American non hispanic	2	1	Condoms	Negative	1	4.4	Eligible	Eligible	Eligible	Mip3A	463.9368002568875	6364	CCL20	In	NA	NA	8.857784477528336	Unpublished	CVL	Luminex (or other bead-based)	Days since LMP
Thurman-unpublished	116	Ptid-116_Visit-3	Other	Early luteal	18	41	30	White non hispanic	2	2	Male Vasectomy	Negative	0	4.4	Eligible	Ineligible - days since LMP outside of allowed windows	Ineligible - days since LMP outside of allowed windows	Mip3A	524.036661080904	6364	CCL20	In	NA	NA	9.033523934570805	Unpublished	CVL	Luminex (or other bead-based)	Days since LMP
Thurman-unpublished	116	Ptid-116_Visit-2	Other	Late follicular	13	41	30	White non hispanic	2	2	Male Vasectomy	Negative	0	4	Eligible	Ineligible - days since LMP outside of allowed windows	Ineligible - days since LMP outside of allowed windows	Mip3A	269.718357441919	6364	CCL20	In	NA	NA	8.075309906710208	Unpublished	CVL	Luminex (or other bead-based)	Days since LMP
Thurman-unpublished	117	Ptid-117_Visit-3	Other	Early luteal	18	41	32	White non hispanic	3	3	Condoms	Positive	8	4.7	Eligible	Ineligible - days since LMP outside of allowed windows	Ineligible - days since LMP outside of allowed windows	Mip3A	1034.36386208004	6364	CCL20	In	NA	NA	10.014528061878954	Unpublished	CVL	Luminex (or other bead-based)	Days since LMP
Thurman-unpublished	117	Ptid-117_Visit-2	Other	Late follicular	13	41	32	White non hispanic	3	3	Condoms	Negative	1	4	Eligible	Ineligible - days since LMP outside of allowed windows	Ineligible - days since LMP outside of allowed windows	Mip3A	140.4065605581065	6364	CCL20	In	NA	NA	7.133466537550509	Unpublished	CVL	Luminex (or other bead-based)	Days since LMP
Thurman-unpublished	118	Ptid-118_Visit-2	Follicular	Late follicular	11	35	51.6	Black or African American non hispanic	3	2	Condoms	Negative	0	4.4	Eligible	Eligible	Eligible	Mip3A	111.072096346967	6364	CCL20	In	NA	NA	6.795352616600145	Unpublished	CVL	Luminex (or other bead-based)	Days since LMP
Thurman-unpublished	118	Ptid-118_Visit-3	Other	Late luteal	26	35	51.6	Black or African American non hispanic	3	2	Condoms	Negative	0	4.4	Eligible	Ineligible - days since LMP outside of allowed windows	Ineligible - days since LMP outside of allowed windows	Mip3A	227.2769731763455	6364	CCL20	In	NA	NA	7.828307713054407	Unpublished	CVL	Luminex (or other bead-based)	Days since LMP
Thurman-unpublished	119	Ptid-119_Visit-2	Follicular	Early follicular	8	32	24.4	Black or African American non hispanic	0	0	Same Sex	Negative	0	4	Eligible	Eligible	Eligible	Mip3A	31.50207833332625	6364	CCL20	In	NA	NA	4.977375107699025	Unpublished	CVL	Luminex (or other bead-based)	Days since LMP
Thurman-unpublished	119	Ptid-119_Visit-3	Other	Late luteal	25	32	24.4	Black or African American non hispanic	0	0	Same Sex	Negative	0	4	Eligible	Ineligible - days since LMP outside of allowed windows	Ineligible - days since LMP outside of allowed windows	Mip3A	13.82260733907145	6364	CCL20	In	NA	NA	3.788957869828713	Unpublished	CVL	Luminex (or other bead-based)	Days since LMP
Thurman-unpublished	120	Ptid-120_Visit-2	Follicular	Late follicular	11	38	24.2	Black or African American non hispanic	2	2	Abstinence	Negative	2	4	Eligible	Eligible	Eligible	Mip3A	514.018270138472	6364	CCL20	In	NA	NA	9.005675828901522	Unpublished	CVL	Luminex (or other bead-based)	Days since LMP
Thurman-unpublished	120	Ptid-120_Visit-3	Other	Late luteal	25	38	24.2	Black or African American non hispanic	2	2	Abstinence	Negative	3	4.4	Eligible	Ineligible - days since LMP outside of allowed windows	Ineligible - days since LMP outside of allowed windows	Mip3A	467.936809848381	6364	CCL20	In	NA	NA	8.870169911306707	Unpublished	CVL	Luminex (or other bead-based)	Days since LMP
Thurman-unpublished	101	Ptid-101_Visit-2	Other	Late follicular	13	41	25.1	Black or African American non hispanic	6	4	Female Sterilization	Intermediate	4	4	Eligible	Ineligible - days since LMP outside of allowed windows	Ineligible - days since LMP outside of allowed windows	Rantes	0.0166	6352	CCL5	In	NA	NA	-5.912672948202524	Unpublished	CVL	Luminex (or other bead-based)	Days since LMP
Thurman-unpublished	101	Ptid-101_Visit-3	Other	Late luteal	25	41	25.1	Black or African American non hispanic	6	4	Female Sterilization	Negative	3	4	Eligible	Ineligible - days since LMP outside of allowed windows	Ineligible - days since LMP outside of allowed windows	Rantes	0.586099550122975	6352	CCL5	In	NA	NA	-0.7707823649310671	Unpublished	CVL	Luminex (or other bead-based)	Days since LMP
Thurman-unpublished	102	Ptid-102_Visit-2	Follicular	Late follicular	11	21	40	Black or African American non hispanic	1	0	Condoms	Positive	8	5	Eligible	Eligible	Eligible	Rantes	1.6425235750549998	6352	CCL5	In	NA	NA	0.7159140776227052	Unpublished	CVL	Luminex (or other bead-based)	Days since LMP
Thurman-unpublished	102	Ptid-102_Visit-3	Luteal	Late luteal	23	21	40	Black or African American non hispanic	1	0	Condoms	Positive	8	5	Eligible	Eligible	Eligible	Rantes	1.4574143249747955	6352	CCL5	In	NA	NA	0.5434110761757149	Unpublished	CVL	Luminex (or other bead-based)	Days since LMP
Thurman-unpublished	104	Ptid-104_Visit-2	Follicular	Late follicular	10	40	36.4	Black or African American non hispanic	5	3	Female Sterilization	Positive	9	4.7	Eligible	Eligible	Eligible	Rantes	2.03566966207742	6352	CCL5	In	NA	NA	1.0255034673326429	Unpublished	CVL	Luminex (or other bead-based)	Days since LMP
Thurman-unpublished	104	Ptid-104_Visit-3	Luteal	Late luteal	24	40	36.4	Black or African American non hispanic	5	3	Female Sterilization	Positive	8	5	Eligible	Eligible	Eligible	Rantes	0.525686204799155	6352	CCL5	In	NA	NA	-0.9277262190777928	Unpublished	CVL	Luminex (or other bead-based)	Days since LMP
Thurman-unpublished	105	Ptid-105_Visit-2	Follicular	Late follicular	10	34	30.2	White non hispanic	1	1	Condoms	Positive	8	4.7	Eligible	Eligible	Eligible	Rantes	0.7086764945696695	6352	CCL5	In	NA	NA	-0.496800896464637	Unpublished	CVL	Luminex (or other bead-based)	Days since LMP
Thurman-unpublished	105	Ptid-105_Visit-3	Luteal	Late luteal	22	34	30.2	White non hispanic	1	1	Condoms	Positive	8	4.7	Eligible	Eligible	Eligible	Rantes	0.38740163776027853	6352	CCL5	In	NA	NA	-1.368098041866078	Unpublished	CVL	Luminex (or other bead-based)	Days since LMP
Thurman-unpublished	106	Ptid-106_Visit-2	Follicular	Early follicular	8	29	51.9	Black or African American non hispanic	1	1	Abstinence	Negative	1	4	Eligible	Eligible	Eligible	Rantes	0.75564356921719	6352	CCL5	In	NA	NA	-0.40422220724072483	Unpublished	CVL	Luminex (or other bead-based)	Days since LMP
Thurman-unpublished	106	Ptid-106_Visit-3	Luteal	Early luteal	21	29	51.9	Black or African American non hispanic	1	1	Abstinence	Negative	0	4	Eligible	Eligible	Eligible	Rantes	0.749016884912624	6352	CCL5	In	NA	NA	-0.416929853499547	Unpublished	CVL	Luminex (or other bead-based)	Days since LMP
Thurman-unpublished	107	Ptid-107_Visit-3	Luteal	Early luteal	21	30	21.6	White non hispanic	0	0	Condoms	Positive	8	5	Eligible	Eligible	Eligible	Rantes	0.7230673645180805	6352	CCL5	In	NA	NA	-0.4677980328716311	Unpublished	CVL	Luminex (or other bead-based)	Days since LMP
Thurman-unpublished	107	Ptid-107_Visit-2	Follicular	Late follicular	11	30	21.6	White non hispanic	0	0	Condoms	Positive	7	4.7	Eligible	Eligible	Eligible	Rantes	1.05167407329782	6352	CCL5	In	NA	NA	0.07268766499925809	Unpublished	CVL	Luminex (or other bead-based)	Days since LMP
Thurman-unpublished	108	Ptid-108_Visit-2	Follicular	Early follicular	7	21	22.5	White non hispanic	1	0	Abstinence	Negative	2	4	Eligible	Eligible	Eligible	Rantes	3.936214723895855	6352	CCL5	In	NA	NA	1.976808923078104	Unpublished	CVL	Luminex (or other bead-based)	Days since LMP
Thurman-unpublished	108	Ptid-108_Visit-3	Luteal	Early luteal	22	21	22.5	White non hispanic	1	0	Abstinence	Negative	0	4	Eligible	Eligible	Eligible	Rantes	1.952474603311925	6352	CCL5	In	NA	NA	0.9653037827261617	Unpublished	CVL	Luminex (or other bead-based)	Days since LMP
Thurman-unpublished	109	Ptid-109_Visit-2	Other	Late follicular	13	36	29.5	Black or African American non hispanic	3	2	Condoms	Negative	0	4	Eligible	Ineligible - days since LMP outside of allowed windows	Ineligible - days since LMP outside of allowed windows	Rantes	0.7025929123522925	6352	CCL5	In	NA	NA	-0.5092390719362081	Unpublished	CVL	Luminex (or other bead-based)	Days since LMP
Thurman-unpublished	109	Ptid-109_Visit-3	Other	Late luteal	25	36	29.5	Black or African American non hispanic	3	2	Condoms	Negative	3	4	Eligible	Ineligible - days since LMP outside of allowed windows	Ineligible - days since LMP outside of allowed windows	Rantes	0.6942305527451885	6352	CCL5	In	NA	NA	-0.5265132360244293	Unpublished	CVL	Luminex (or other bead-based)	Days since LMP
Thurman-unpublished	110	Ptid-110_Visit-2	Follicular	Early follicular	7	22	32.9	Black or African American non hispanic	0	0	Same Sex	Negative	0	4	Eligible	Eligible	Eligible	Rantes	3.29807375692643	6352	CCL5	In	NA	NA	1.7216236630452828	Unpublished	CVL	Luminex (or other bead-based)	Days since LMP
Thurman-unpublished	110	Ptid-110_Visit-3	Luteal	Early luteal	19	22	32.9	Black or African American non hispanic	0	0	Same Sex	Intermediate	5	4	Eligible	Eligible	Eligible	Rantes	0.066363214949975	6352	CCL5	In	NA	NA	-3.91347241077396	Unpublished	CVL	Luminex (or other bead-based)	Days since LMP
Thurman-unpublished	111	Ptid-111_Visit-2	Follicular	Early follicular	9	30	30.4	White non hispanic	4	3	Female Sterilization	Negative	0	4	Eligible	Eligible	Eligible	Rantes	0.5039946696049424	6352	CCL5	In	NA	NA	-0.9885196194462618	Unpublished	CVL	Luminex (or other bead-based)	Days since LMP
Thurman-unpublished	111	Ptid-111_Visit-3	Luteal	Late luteal	22	30	30.4	White non hispanic	4	3	Female Sterilization	Negative	1	4.4	Eligible	Eligible	Eligible	Rantes	0.631371515504224	6352	CCL5	In	NA	NA	-0.663438920343176	Unpublished	CVL	Luminex (or other bead-based)	Days since LMP
Thurman-unpublished	112	Ptid-112_Visit-2	Follicular	Early follicular	9	32	26.8	Black or African American non hispanic	1	1	Abstinence	Negative	1	4.4	Eligible	Eligible	Eligible	Rantes	4.897723276024755	6352	CCL5	In	NA	NA	2.292111263165902	Unpublished	CVL	Luminex (or other bead-based)	Days since LMP
Thurman-unpublished	112	Ptid-112_Visit-3	Luteal	Early luteal	20	32	26.8	Black or African American non hispanic	1	1	Abstinence	Negative	1	4.4	Eligible	Eligible	Eligible	Rantes	0.928988567732883	6352	CCL5	In	NA	NA	-0.10626725218315831	Unpublished	CVL	Luminex (or other bead-based)	Days since LMP
Thurman-unpublished	113	Ptid-113_Visit-2	Follicular	Early follicular	7	35	25.9	Black or African American non hispanic	6	2	Female Sterilization	Positive	8	5	Eligible	Eligible	Eligible	Rantes	0.07554439056464496	6352	CCL5	In	NA	NA	-3.726531555562877	Unpublished	CVL	Luminex (or other bead-based)	Days since LMP
Thurman-unpublished	113	Ptid-113_Visit-3	Other	Late luteal	27	35	25.9	Black or African American non hispanic	6	2	Female Sterilization	Positive	9	4.7	Eligible	Ineligible - days since LMP outside of allowed windows	Ineligible - days since LMP outside of allowed windows	Rantes	0.822312157186822	6352	CCL5	In	NA	NA	-0.2822419368240087	Unpublished	CVL	Luminex (or other bead-based)	Days since LMP
Thurman-unpublished	114	Ptid-114_Visit-2	Follicular	Early follicular	6	29	48.7	Black or African American non hispanic	0	0	Condoms	Negative	2	4.4	Eligible	Eligible	Eligible	Rantes	1.834955779507835	6352	CCL5	In	NA	NA	0.8757452960638765	Unpublished	CVL	Luminex (or other bead-based)	Days since LMP
Thurman-unpublished	114	Ptid-114_Visit-3	Luteal	Early luteal	20	29	48.7	Black or African American non hispanic	0	0	Condoms	Negative	0	4.4	Eligible	Eligible	Eligible	Rantes	0.34758779056615763	6352	CCL5	In	NA	NA	-1.5245506882212914	Unpublished	CVL	Luminex (or other bead-based)	Days since LMP
Thurman-unpublished	115	Ptid-115_Visit-2	Follicular	Early follicular	7	26	38.9	Black or African American non hispanic	2	1	Condoms	Negative	0	4	Eligible	Eligible	Eligible	Rantes	4.1313388153994	6352	CCL5	In	NA	NA	2.0466093819689415	Unpublished	CVL	Luminex (or other bead-based)	Days since LMP
Thurman-unpublished	115	Ptid-115_Visit-3	Luteal	Early luteal	21	26	38.9	Black or African American non hispanic	2	1	Condoms	Negative	1	4.4	Eligible	Eligible	Eligible	Rantes	1.74038744940364	6352	CCL5	In	NA	NA	0.7994085182055045	Unpublished	CVL	Luminex (or other bead-based)	Days since LMP
Thurman-unpublished	116	Ptid-116_Visit-3	Other	Early luteal	18	41	30	White non hispanic	2	2	Male Vasectomy	Negative	0	4.4	Eligible	Ineligible - days since LMP outside of allowed windows	Ineligible - days since LMP outside of allowed windows	Rantes	0.900360179762693	6352	CCL5	In	NA	NA	-0.15142584277016916	Unpublished	CVL	Luminex (or other bead-based)	Days since LMP
Thurman-unpublished	116	Ptid-116_Visit-2	Other	Late follicular	13	41	30	White non hispanic	2	2	Male Vasectomy	Negative	0	4	Eligible	Ineligible - days since LMP outside of allowed windows	Ineligible - days since LMP outside of allowed windows	Rantes	1.272676213566765	6352	CCL5	In	NA	NA	0.347865424346861	Unpublished	CVL	Luminex (or other bead-based)	Days since LMP
Thurman-unpublished	117	Ptid-117_Visit-3	Other	Early luteal	18	41	32	White non hispanic	3	3	Condoms	Positive	8	4.7	Eligible	Ineligible - days since LMP outside of allowed windows	Ineligible - days since LMP outside of allowed windows	Rantes	1.50801837886766	6352	CCL5	In	NA	NA	0.5926540114578067	Unpublished	CVL	Luminex (or other bead-based)	Days since LMP
Thurman-unpublished	117	Ptid-117_Visit-2	Other	Late follicular	13	41	32	White non hispanic	3	3	Condoms	Negative	1	4	Eligible	Ineligible - days since LMP outside of allowed windows	Ineligible - days since LMP outside of allowed windows	Rantes	1.906323640049985	6352	CCL5	In	NA	NA	0.930793069016213	Unpublished	CVL	Luminex (or other bead-based)	Days since LMP
Thurman-unpublished	118	Ptid-118_Visit-2	Follicular	Late follicular	11	35	51.6	Black or African American non hispanic	3	2	Condoms	Negative	0	4.4	Eligible	Eligible	Eligible	Rantes	0.7132966202305311	6352	CCL5	In	NA	NA	-0.4874259571429443	Unpublished	CVL	Luminex (or other bead-based)	Days since LMP
Thurman-unpublished	118	Ptid-118_Visit-3	Other	Late luteal	26	35	51.6	Black or African American non hispanic	3	2	Condoms	Negative	0	4.4	Eligible	Ineligible - days since LMP outside of allowed windows	Ineligible - days since LMP outside of allowed windows	Rantes	0.8608613362129235	6352	CCL5	In	NA	NA	-0.21614722157262523	Unpublished	CVL	Luminex (or other bead-based)	Days since LMP
Thurman-unpublished	119	Ptid-119_Visit-2	Follicular	Early follicular	8	32	24.4	Black or African American non hispanic	0	0	Same Sex	Negative	0	4	Eligible	Eligible	Eligible	Rantes	2.96571666718643	6352	CCL5	In	NA	NA	1.5683807750109429	Unpublished	CVL	Luminex (or other bead-based)	Days since LMP
Thurman-unpublished	119	Ptid-119_Visit-3	Other	Late luteal	25	32	24.4	Black or African American non hispanic	0	0	Same Sex	Negative	0	4	Eligible	Ineligible - days since LMP outside of allowed windows	Ineligible - days since LMP outside of allowed windows	Rantes	0.7263374477528535	6352	CCL5	In	NA	NA	-0.46128813193714957	Unpublished	CVL	Luminex (or other bead-based)	Days since LMP
Thurman-unpublished	120	Ptid-120_Visit-2	Follicular	Late follicular	11	38	24.2	Black or African American non hispanic	2	2	Abstinence	Negative	2	4	Eligible	Eligible	Eligible	Rantes	3.344476578731155	6352	CCL5	In	NA	NA	1.7417804421503016	Unpublished	CVL	Luminex (or other bead-based)	Days since LMP
Thurman-unpublished	120	Ptid-120_Visit-3	Other	Late luteal	25	38	24.2	Black or African American non hispanic	2	2	Abstinence	Negative	3	4.4	Eligible	Ineligible - days since LMP outside of allowed windows	Ineligible - days since LMP outside of allowed windows	Rantes	2.06493504448817	6352	CCL5	In	NA	NA	1.046096400303952	Unpublished	CVL	Luminex (or other bead-based)	Days since LMP
Thurman-unpublished	101	Ptid-101_Visit-2	Other	Late follicular	13	41	25.1	Black or African American non hispanic	6	4	Female Sterilization	Intermediate	4	4	Eligible	Ineligible - days since LMP outside of allowed windows	Ineligible - days since LMP outside of allowed windows	Lactoferrin	105.430055	4057	LTF	In	NA	NA	6.720142385198708	Unpublished	CVL	Luminex (or other bead-based)	Days since LMP
Thurman-unpublished	101	Ptid-101_Visit-3	Other	Late luteal	25	41	25.1	Black or African American non hispanic	6	4	Female Sterilization	Negative	3	4	Eligible	Ineligible - days since LMP outside of allowed windows	Ineligible - days since LMP outside of allowed windows	Lactoferrin	17.2168	4057	LTF	In	NA	NA	4.105745116069354	Unpublished	CVL	Luminex (or other bead-based)	Days since LMP
Thurman-unpublished	102	Ptid-102_Visit-2	Follicular	Late follicular	11	21	40	Black or African American non hispanic	1	0	Condoms	Positive	8	5	Eligible	Eligible	Eligible	Lactoferrin	2219.8543	4057	LTF	In	NA	NA	11.116249273144874	Unpublished	CVL	Luminex (or other bead-based)	Days since LMP
Thurman-unpublished	102	Ptid-102_Visit-3	Luteal	Late luteal	23	21	40	Black or African American non hispanic	1	0	Condoms	Positive	8	5	Eligible	Eligible	Eligible	Lactoferrin	2028.747175	4057	LTF	In	NA	NA	10.986373370505536	Unpublished	CVL	Luminex (or other bead-based)	Days since LMP
Thurman-unpublished	104	Ptid-104_Visit-2	Follicular	Late follicular	10	40	36.4	Black or African American non hispanic	5	3	Female Sterilization	Positive	9	4.7	Eligible	Eligible	Eligible	Lactoferrin	570.1071850000001	4057	LTF	In	NA	NA	9.155089373491883	Unpublished	CVL	Luminex (or other bead-based)	Days since LMP
Thurman-unpublished	104	Ptid-104_Visit-3	Luteal	Late luteal	24	40	36.4	Black or African American non hispanic	5	3	Female Sterilization	Positive	8	5	Eligible	Eligible	Eligible	Lactoferrin	207.86954500000002	4057	LTF	In	NA	NA	7.699534593974174	Unpublished	CVL	Luminex (or other bead-based)	Days since LMP
Thurman-unpublished	105	Ptid-105_Visit-2	Follicular	Late follicular	10	34	30.2	White non hispanic	1	1	Condoms	Positive	8	4.7	Eligible	Eligible	Eligible	Lactoferrin	862.5456750000001	4057	LTF	In	NA	NA	9.75245704464132	Unpublished	CVL	Luminex (or other bead-based)	Days since LMP
Thurman-unpublished	105	Ptid-105_Visit-3	Luteal	Late luteal	22	34	30.2	White non hispanic	1	1	Condoms	Positive	8	4.7	Eligible	Eligible	Eligible	Lactoferrin	1328.297225	4057	LTF	In	NA	NA	10.375362290574635	Unpublished	CVL	Luminex (or other bead-based)	Days since LMP
Thurman-unpublished	106	Ptid-106_Visit-2	Follicular	Early follicular	8	29	51.9	Black or African American non hispanic	1	1	Abstinence	Negative	1	4	Eligible	Eligible	Eligible	Lactoferrin	81.30026000000001	4057	LTF	In	NA	NA	6.3451880609651665	Unpublished	CVL	Luminex (or other bead-based)	Days since LMP
Thurman-unpublished	106	Ptid-106_Visit-3	Luteal	Early luteal	21	29	51.9	Black or African American non hispanic	1	1	Abstinence	Negative	0	4	Eligible	Eligible	Eligible	Lactoferrin	1012.19315	4057	LTF	In	NA	NA	9.983268900740141	Unpublished	CVL	Luminex (or other bead-based)	Days since LMP
Thurman-unpublished	107	Ptid-107_Visit-3	Luteal	Early luteal	21	30	21.6	White non hispanic	0	0	Condoms	Positive	8	5	Eligible	Eligible	Eligible	Lactoferrin	118.81363	4057	LTF	In	NA	NA	6.892556537743923	Unpublished	CVL	Luminex (or other bead-based)	Days since LMP
Thurman-unpublished	107	Ptid-107_Visit-2	Follicular	Late follicular	11	30	21.6	White non hispanic	0	0	Condoms	Positive	7	4.7	Eligible	Eligible	Eligible	Lactoferrin	76.86924	4057	LTF	In	NA	NA	6.264334499611719	Unpublished	CVL	Luminex (or other bead-based)	Days since LMP
Thurman-unpublished	108	Ptid-108_Visit-2	Follicular	Early follicular	7	21	22.5	White non hispanic	1	0	Abstinence	Negative	2	4	Eligible	Eligible	Eligible	Lactoferrin	471.0213	4057	LTF	In	NA	NA	8.879648491034343	Unpublished	CVL	Luminex (or other bead-based)	Days since LMP
Thurman-unpublished	108	Ptid-108_Visit-3	Luteal	Early luteal	22	21	22.5	White non hispanic	1	0	Abstinence	Negative	0	4	Eligible	Eligible	Eligible	Lactoferrin	192.82582000000002	4057	LTF	In	NA	NA	7.591154435802511	Unpublished	CVL	Luminex (or other bead-based)	Days since LMP
Thurman-unpublished	109	Ptid-109_Visit-2	Other	Late follicular	13	36	29.5	Black or African American non hispanic	3	2	Condoms	Negative	0	4	Eligible	Ineligible - days since LMP outside of allowed windows	Ineligible - days since LMP outside of allowed windows	Lactoferrin	375.53827	4057	LTF	In	NA	NA	8.55281612581221	Unpublished	CVL	Luminex (or other bead-based)	Days since LMP
Thurman-unpublished	109	Ptid-109_Visit-3	Other	Late luteal	25	36	29.5	Black or African American non hispanic	3	2	Condoms	Negative	3	4	Eligible	Ineligible - days since LMP outside of allowed windows	Ineligible - days since LMP outside of allowed windows	Lactoferrin	493.99307	4057	LTF	In	NA	NA	8.948346992826053	Unpublished	CVL	Luminex (or other bead-based)	Days since LMP
Thurman-unpublished	110	Ptid-110_Visit-2	Follicular	Early follicular	7	22	32.9	Black or African American non hispanic	0	0	Same Sex	Negative	0	4	Eligible	Eligible	Eligible	Lactoferrin	61.64081	4057	LTF	In	NA	NA	5.945813914807957	Unpublished	CVL	Luminex (or other bead-based)	Days since LMP
Thurman-unpublished	110	Ptid-110_Visit-3	Luteal	Early luteal	19	22	32.9	Black or African American non hispanic	0	0	Same Sex	Intermediate	5	4	Eligible	Eligible	Eligible	Lactoferrin	59.81803	4057	LTF	In	NA	NA	5.902508493542054	Unpublished	CVL	Luminex (or other bead-based)	Days since LMP
Thurman-unpublished	111	Ptid-111_Visit-2	Follicular	Early follicular	9	30	30.4	White non hispanic	4	3	Female Sterilization	Negative	0	4	Eligible	Eligible	Eligible	Lactoferrin	258.25653	4057	LTF	In	NA	NA	8.012661017778957	Unpublished	CVL	Luminex (or other bead-based)	Days since LMP
Thurman-unpublished	111	Ptid-111_Visit-3	Luteal	Late luteal	22	30	30.4	White non hispanic	4	3	Female Sterilization	Negative	1	4.4	Eligible	Eligible	Eligible	Lactoferrin	186.25772	4057	LTF	In	NA	NA	7.541156413335548	Unpublished	CVL	Luminex (or other bead-based)	Days since LMP
Thurman-unpublished	112	Ptid-112_Visit-2	Follicular	Early follicular	9	32	26.8	Black or African American non hispanic	1	1	Abstinence	Negative	1	4.4	Eligible	Eligible	Eligible	Lactoferrin	1069.51855	4057	LTF	In	NA	NA	10.062745789849405	Unpublished	CVL	Luminex (or other bead-based)	Days since LMP
Thurman-unpublished	112	Ptid-112_Visit-3	Luteal	Early luteal	20	32	26.8	Black or African American non hispanic	1	1	Abstinence	Negative	1	4.4	Eligible	Eligible	Eligible	Lactoferrin	555.74703	4057	LTF	In	NA	NA	9.118284523057183	Unpublished	CVL	Luminex (or other bead-based)	Days since LMP
Thurman-unpublished	113	Ptid-113_Visit-2	Follicular	Early follicular	7	35	25.9	Black or African American non hispanic	6	2	Female Sterilization	Positive	8	5	Eligible	Eligible	Eligible	Lactoferrin	645.9328800000001	4057	LTF	In	NA	NA	9.335240449551435	Unpublished	CVL	Luminex (or other bead-based)	Days since LMP
Thurman-unpublished	113	Ptid-113_Visit-3	Other	Late luteal	27	35	25.9	Black or African American non hispanic	6	2	Female Sterilization	Positive	9	4.7	Eligible	Ineligible - days since LMP outside of allowed windows	Ineligible - days since LMP outside of allowed windows	Lactoferrin	646.2919999999999	4057	LTF	In	NA	NA	9.336042323380736	Unpublished	CVL	Luminex (or other bead-based)	Days since LMP
Thurman-unpublished	114	Ptid-114_Visit-2	Follicular	Early follicular	6	29	48.7	Black or African American non hispanic	0	0	Condoms	Negative	2	4.4	Eligible	Eligible	Eligible	Lactoferrin	104.50274	4057	LTF	In	NA	NA	6.707396959186998	Unpublished	CVL	Luminex (or other bead-based)	Days since LMP
Thurman-unpublished	114	Ptid-114_Visit-3	Luteal	Early luteal	20	29	48.7	Black or African American non hispanic	0	0	Condoms	Negative	0	4.4	Eligible	Eligible	Eligible	Lactoferrin	107.17939	4057	LTF	In	NA	NA	6.743883700015881	Unpublished	CVL	Luminex (or other bead-based)	Days since LMP
Thurman-unpublished	115	Ptid-115_Visit-2	Follicular	Early follicular	7	26	38.9	Black or African American non hispanic	2	1	Condoms	Negative	0	4	Eligible	Eligible	Eligible	Lactoferrin	3245.99575	4057	LTF	In	NA	NA	11.664445395620696	Unpublished	CVL	Luminex (or other bead-based)	Days since LMP
Thurman-unpublished	115	Ptid-115_Visit-3	Luteal	Early luteal	21	26	38.9	Black or African American non hispanic	2	1	Condoms	Negative	1	4.4	Eligible	Eligible	Eligible	Lactoferrin	702.67151	4057	LTF	In	NA	NA	9.456706595074834	Unpublished	CVL	Luminex (or other bead-based)	Days since LMP
Thurman-unpublished	116	Ptid-116_Visit-3	Other	Early luteal	18	41	30	White non hispanic	2	2	Male Vasectomy	Negative	0	4.4	Eligible	Ineligible - days since LMP outside of allowed windows	Ineligible - days since LMP outside of allowed windows	Lactoferrin	775.1032	4057	LTF	In	NA	NA	9.598244598505039	Unpublished	CVL	Luminex (or other bead-based)	Days since LMP
Thurman-unpublished	116	Ptid-116_Visit-2	Other	Late follicular	13	41	30	White non hispanic	2	2	Male Vasectomy	Negative	0	4	Eligible	Ineligible - days since LMP outside of allowed windows	Ineligible - days since LMP outside of allowed windows	Lactoferrin	414.29845	4057	LTF	In	NA	NA	8.69452661259849	Unpublished	CVL	Luminex (or other bead-based)	Days since LMP
Thurman-unpublished	117	Ptid-117_Visit-3	Other	Early luteal	18	41	32	White non hispanic	3	3	Condoms	Positive	8	4.7	Eligible	Ineligible - days since LMP outside of allowed windows	Ineligible - days since LMP outside of allowed windows	Lactoferrin	1872.775	4057	LTF	In	NA	NA	10.870961865565555	Unpublished	CVL	Luminex (or other bead-based)	Days since LMP
Thurman-unpublished	117	Ptid-117_Visit-2	Other	Late follicular	13	41	32	White non hispanic	3	3	Condoms	Negative	1	4	Eligible	Ineligible - days since LMP outside of allowed windows	Ineligible - days since LMP outside of allowed windows	Lactoferrin	1464.708575	4057	LTF	In	NA	NA	10.516397932773382	Unpublished	CVL	Luminex (or other bead-based)	Days since LMP
Thurman-unpublished	118	Ptid-118_Visit-2	Follicular	Late follicular	11	35	51.6	Black or African American non hispanic	3	2	Condoms	Negative	0	4.4	Eligible	Eligible	Eligible	Lactoferrin	236.5567	4057	LTF	In	NA	NA	7.886042212682587	Unpublished	CVL	Luminex (or other bead-based)	Days since LMP
Thurman-unpublished	118	Ptid-118_Visit-3	Other	Late luteal	26	35	51.6	Black or African American non hispanic	3	2	Condoms	Negative	0	4.4	Eligible	Ineligible - days since LMP outside of allowed windows	Ineligible - days since LMP outside of allowed windows	Lactoferrin	1635.05	4057	LTF	In	NA	NA	10.675119038825255	Unpublished	CVL	Luminex (or other bead-based)	Days since LMP
Thurman-unpublished	119	Ptid-119_Visit-2	Follicular	Early follicular	8	32	24.4	Black or African American non hispanic	0	0	Same Sex	Negative	0	4	Eligible	Eligible	Eligible	Lactoferrin	83.754	4057	LTF	In	NA	NA	6.388086188537472	Unpublished	CVL	Luminex (or other bead-based)	Days since LMP
Thurman-unpublished	119	Ptid-119_Visit-3	Other	Late luteal	25	32	24.4	Black or African American non hispanic	0	0	Same Sex	Negative	0	4	Eligible	Ineligible - days since LMP outside of allowed windows	Ineligible - days since LMP outside of allowed windows	Lactoferrin	54.886030000000005	4057	LTF	In	NA	NA	5.778367085384981	Unpublished	CVL	Luminex (or other bead-based)	Days since LMP
Thurman-unpublished	120	Ptid-120_Visit-2	Follicular	Late follicular	11	38	24.2	Black or African American non hispanic	2	2	Abstinence	Negative	2	4	Eligible	Eligible	Eligible	Lactoferrin	939.57954	4057	LTF	In	NA	NA	9.875871487775838	Unpublished	CVL	Luminex (or other bead-based)	Days since LMP
Thurman-unpublished	120	Ptid-120_Visit-3	Other	Late luteal	25	38	24.2	Black or African American non hispanic	2	2	Abstinence	Negative	3	4.4	Eligible	Ineligible - days since LMP outside of allowed windows	Ineligible - days since LMP outside of allowed windows	Lactoferrin	1206.1376	4057	LTF	In	NA	NA	10.236178788511689	Unpublished	CVL	Luminex (or other bead-based)	Days since LMP
Thurman-unpublished	101	Ptid-101_Visit-2	Other	Late follicular	13	41	25.1	Black or African American non hispanic	6	4	Female Sterilization	Intermediate	4	4	Eligible	Ineligible - days since LMP outside of allowed windows	Ineligible - days since LMP outside of allowed windows	Lyso	15.184118	4069	LYZ	In	NA	NA	3.924491203986613	Unpublished	CVL	Luminex (or other bead-based)	Days since LMP
Thurman-unpublished	101	Ptid-101_Visit-3	Other	Late luteal	25	41	25.1	Black or African American non hispanic	6	4	Female Sterilization	Negative	3	4	Eligible	Ineligible - days since LMP outside of allowed windows	Ineligible - days since LMP outside of allowed windows	Lyso	25.24423	4069	LYZ	In	NA	NA	4.657881767834975	Unpublished	CVL	Luminex (or other bead-based)	Days since LMP
Thurman-unpublished	102	Ptid-102_Visit-2	Follicular	Late follicular	11	21	40	Black or African American non hispanic	1	0	Condoms	Positive	8	5	Eligible	Eligible	Eligible	Lyso	488.59777499999996	4069	LYZ	In	NA	NA	8.932503483580927	Unpublished	CVL	Luminex (or other bead-based)	Days since LMP
Thurman-unpublished	102	Ptid-102_Visit-3	Luteal	Late luteal	23	21	40	Black or African American non hispanic	1	0	Condoms	Positive	8	5	Eligible	Eligible	Eligible	Lyso	253.452325	4069	LYZ	In	NA	NA	7.985570588070176	Unpublished	CVL	Luminex (or other bead-based)	Days since LMP
Thurman-unpublished	104	Ptid-104_Visit-2	Follicular	Late follicular	10	40	36.4	Black or African American non hispanic	5	3	Female Sterilization	Positive	9	4.7	Eligible	Eligible	Eligible	Lyso	26.517628	4069	LYZ	In	NA	NA	4.7288798271370895	Unpublished	CVL	Luminex (or other bead-based)	Days since LMP
Thurman-unpublished	104	Ptid-104_Visit-3	Luteal	Late luteal	24	40	36.4	Black or African American non hispanic	5	3	Female Sterilization	Positive	8	5	Eligible	Eligible	Eligible	Lyso	25.807000000000002	4069	LYZ	In	NA	NA	4.68969053633174	Unpublished	CVL	Luminex (or other bead-based)	Days since LMP
Thurman-unpublished	105	Ptid-105_Visit-2	Follicular	Late follicular	10	34	30.2	White non hispanic	1	1	Condoms	Positive	8	4.7	Eligible	Eligible	Eligible	Lyso	85.77199999999999	4069	LYZ	In	NA	NA	6.422434856202938	Unpublished	CVL	Luminex (or other bead-based)	Days since LMP
Thurman-unpublished	105	Ptid-105_Visit-3	Luteal	Late luteal	22	34	30.2	White non hispanic	1	1	Condoms	Positive	8	4.7	Eligible	Eligible	Eligible	Lyso	120.67613750000001	4069	LYZ	In	NA	NA	6.914996615545221	Unpublished	CVL	Luminex (or other bead-based)	Days since LMP
Thurman-unpublished	106	Ptid-106_Visit-2	Follicular	Early follicular	8	29	51.9	Black or African American non hispanic	1	1	Abstinence	Negative	1	4	Eligible	Eligible	Eligible	Lyso	18.837844	4069	LYZ	In	NA	NA	4.235561952168333	Unpublished	CVL	Luminex (or other bead-based)	Days since LMP
Thurman-unpublished	106	Ptid-106_Visit-3	Luteal	Early luteal	21	29	51.9	Black or African American non hispanic	1	1	Abstinence	Negative	0	4	Eligible	Eligible	Eligible	Lyso	410.16752500000007	4069	LYZ	In	NA	NA	8.680069460782793	Unpublished	CVL	Luminex (or other bead-based)	Days since LMP
Thurman-unpublished	107	Ptid-107_Visit-3	Luteal	Early luteal	21	30	21.6	White non hispanic	0	0	Condoms	Positive	8	5	Eligible	Eligible	Eligible	Lyso	25.435424	4069	LYZ	In	NA	NA	4.668767238531539	Unpublished	CVL	Luminex (or other bead-based)	Days since LMP
Thurman-unpublished	107	Ptid-107_Visit-2	Follicular	Late follicular	11	30	21.6	White non hispanic	0	0	Condoms	Positive	7	4.7	Eligible	Eligible	Eligible	Lyso	9.690319	4069	LYZ	In	NA	NA	3.2765441591535525	Unpublished	CVL	Luminex (or other bead-based)	Days since LMP
Thurman-unpublished	108	Ptid-108_Visit-2	Follicular	Early follicular	7	21	22.5	White non hispanic	1	0	Abstinence	Negative	2	4	Eligible	Eligible	Eligible	Lyso	24.786	4069	LYZ	In	NA	NA	4.6314535609151894	Unpublished	CVL	Luminex (or other bead-based)	Days since LMP
Thurman-unpublished	108	Ptid-108_Visit-3	Luteal	Early luteal	22	21	22.5	White non hispanic	1	0	Abstinence	Negative	0	4	Eligible	Eligible	Eligible	Lyso	162.399475	4069	LYZ	In	NA	NA	7.343403158405445	Unpublished	CVL	Luminex (or other bead-based)	Days since LMP
Thurman-unpublished	109	Ptid-109_Visit-2	Other	Late follicular	13	36	29.5	Black or African American non hispanic	3	2	Condoms	Negative	0	4	Eligible	Ineligible - days since LMP outside of allowed windows	Ineligible - days since LMP outside of allowed windows	Lyso	21.231450000000002	4069	LYZ	In	NA	NA	4.408130998225535	Unpublished	CVL	Luminex (or other bead-based)	Days since LMP
Thurman-unpublished	109	Ptid-109_Visit-3	Other	Late luteal	25	36	29.5	Black or African American non hispanic	3	2	Condoms	Negative	3	4	Eligible	Ineligible - days since LMP outside of allowed windows	Ineligible - days since LMP outside of allowed windows	Lyso	87.85640000000001	4069	LYZ	In	NA	NA	6.457075479720333	Unpublished	CVL	Luminex (or other bead-based)	Days since LMP
Thurman-unpublished	110	Ptid-110_Visit-2	Follicular	Early follicular	7	22	32.9	Black or African American non hispanic	0	0	Same Sex	Negative	0	4	Eligible	Eligible	Eligible	Lyso	20.63126	4069	LYZ	In	NA	NA	4.3667600276116065	Unpublished	CVL	Luminex (or other bead-based)	Days since LMP
Thurman-unpublished	110	Ptid-110_Visit-3	Luteal	Early luteal	19	22	32.9	Black or African American non hispanic	0	0	Same Sex	Intermediate	5	4	Eligible	Eligible	Eligible	Lyso	10.162758	4069	LYZ	In	NA	NA	3.345220073076554	Unpublished	CVL	Luminex (or other bead-based)	Days since LMP
Thurman-unpublished	111	Ptid-111_Visit-2	Follicular	Early follicular	9	30	30.4	White non hispanic	4	3	Female Sterilization	Negative	0	4	Eligible	Eligible	Eligible	Lyso	22.705426	4069	LYZ	In	NA	NA	4.504965199798559	Unpublished	CVL	Luminex (or other bead-based)	Days since LMP
Thurman-unpublished	111	Ptid-111_Visit-3	Luteal	Late luteal	22	30	30.4	White non hispanic	4	3	Female Sterilization	Negative	1	4.4	Eligible	Eligible	Eligible	Lyso	29.267093	4069	LYZ	In	NA	NA	4.871207549798339	Unpublished	CVL	Luminex (or other bead-based)	Days since LMP
Thurman-unpublished	112	Ptid-112_Visit-2	Follicular	Early follicular	9	32	26.8	Black or African American non hispanic	1	1	Abstinence	Negative	1	4.4	Eligible	Eligible	Eligible	Lyso	190.505425	4069	LYZ	In	NA	NA	7.573688271530891	Unpublished	CVL	Luminex (or other bead-based)	Days since LMP
Thurman-unpublished	112	Ptid-112_Visit-3	Luteal	Early luteal	20	32	26.8	Black or African American non hispanic	1	1	Abstinence	Negative	1	4.4	Eligible	Eligible	Eligible	Lyso	271.130925	4069	LYZ	In	NA	NA	8.082845865103229	Unpublished	CVL	Luminex (or other bead-based)	Days since LMP
Thurman-unpublished	113	Ptid-113_Visit-2	Follicular	Early follicular	7	35	25.9	Black or African American non hispanic	6	2	Female Sterilization	Positive	8	5	Eligible	Eligible	Eligible	Lyso	21.297194	4069	LYZ	In	NA	NA	4.412591456373343	Unpublished	CVL	Luminex (or other bead-based)	Days since LMP
Thurman-unpublished	113	Ptid-113_Visit-3	Other	Late luteal	27	35	25.9	Black or African American non hispanic	6	2	Female Sterilization	Positive	9	4.7	Eligible	Ineligible - days since LMP outside of allowed windows	Ineligible - days since LMP outside of allowed windows	Lyso	26.185912	4069	LYZ	In	NA	NA	4.710718946570362	Unpublished	CVL	Luminex (or other bead-based)	Days since LMP
Thurman-unpublished	114	Ptid-114_Visit-2	Follicular	Early follicular	6	29	48.7	Black or African American non hispanic	0	0	Condoms	Negative	2	4.4	Eligible	Eligible	Eligible	Lyso	25.916545	4069	LYZ	In	NA	NA	4.695801496612971	Unpublished	CVL	Luminex (or other bead-based)	Days since LMP
Thurman-unpublished	114	Ptid-114_Visit-3	Luteal	Early luteal	20	29	48.7	Black or African American non hispanic	0	0	Condoms	Negative	0	4.4	Eligible	Eligible	Eligible	Lyso	16.547887	4069	LYZ	In	NA	NA	4.048575105923531	Unpublished	CVL	Luminex (or other bead-based)	Days since LMP
Thurman-unpublished	115	Ptid-115_Visit-2	Follicular	Early follicular	7	26	38.9	Black or African American non hispanic	2	1	Condoms	Negative	0	4	Eligible	Eligible	Eligible	Lyso	351.52245000000005	4069	LYZ	In	NA	NA	8.457473019810513	Unpublished	CVL	Luminex (or other bead-based)	Days since LMP
Thurman-unpublished	115	Ptid-115_Visit-3	Luteal	Early luteal	21	26	38.9	Black or African American non hispanic	2	1	Condoms	Negative	1	4.4	Eligible	Eligible	Eligible	Lyso	26.179096	4069	LYZ	In	NA	NA	4.710343374797157	Unpublished	CVL	Luminex (or other bead-based)	Days since LMP
Thurman-unpublished	116	Ptid-116_Visit-3	Other	Early luteal	18	41	30	White non hispanic	2	2	Male Vasectomy	Negative	0	4.4	Eligible	Ineligible - days since LMP outside of allowed windows	Ineligible - days since LMP outside of allowed windows	Lyso	129.8678875	4069	LYZ	In	NA	NA	7.020900928706245	Unpublished	CVL	Luminex (or other bead-based)	Days since LMP
Thurman-unpublished	116	Ptid-116_Visit-2	Other	Late follicular	13	41	30	White non hispanic	2	2	Male Vasectomy	Negative	0	4	Eligible	Ineligible - days since LMP outside of allowed windows	Ineligible - days since LMP outside of allowed windows	Lyso	67.609025	4069	LYZ	In	NA	NA	6.079143936863407	Unpublished	CVL	Luminex (or other bead-based)	Days since LMP
Thurman-unpublished	117	Ptid-117_Visit-3	Other	Early luteal	18	41	32	White non hispanic	3	3	Condoms	Positive	8	4.7	Eligible	Ineligible - days since LMP outside of allowed windows	Ineligible - days since LMP outside of allowed windows	Lyso	237.79472499999997	4069	LYZ	In	NA	NA	7.893572901911495	Unpublished	CVL	Luminex (or other bead-based)	Days since LMP
Thurman-unpublished	117	Ptid-117_Visit-2	Other	Late follicular	13	41	32	White non hispanic	3	3	Condoms	Negative	1	4	Eligible	Ineligible - days since LMP outside of allowed windows	Ineligible - days since LMP outside of allowed windows	Lyso	156.0161	4069	LYZ	In	NA	NA	7.285551104706145	Unpublished	CVL	Luminex (or other bead-based)	Days since LMP
Thurman-unpublished	118	Ptid-118_Visit-2	Follicular	Late follicular	11	35	51.6	Black or African American non hispanic	3	2	Condoms	Negative	0	4.4	Eligible	Eligible	Eligible	Lyso	106.73915	4069	LYZ	In	NA	NA	6.737945617590138	Unpublished	CVL	Luminex (or other bead-based)	Days since LMP
Thurman-unpublished	118	Ptid-118_Visit-3	Other	Late luteal	26	35	51.6	Black or African American non hispanic	3	2	Condoms	Negative	0	4.4	Eligible	Ineligible - days since LMP outside of allowed windows	Ineligible - days since LMP outside of allowed windows	Lyso	63.484175	4069	LYZ	In	NA	NA	5.988325104184174	Unpublished	CVL	Luminex (or other bead-based)	Days since LMP
Thurman-unpublished	119	Ptid-119_Visit-2	Follicular	Early follicular	8	32	24.4	Black or African American non hispanic	0	0	Same Sex	Negative	0	4	Eligible	Eligible	Eligible	Lyso	34.932648	4069	LYZ	In	NA	NA	5.126504102397441	Unpublished	CVL	Luminex (or other bead-based)	Days since LMP
Thurman-unpublished	119	Ptid-119_Visit-3	Other	Late luteal	25	32	24.4	Black or African American non hispanic	0	0	Same Sex	Negative	0	4	Eligible	Ineligible - days since LMP outside of allowed windows	Ineligible - days since LMP outside of allowed windows	Lyso	40.319616	4069	LYZ	In	NA	NA	5.333409993706993	Unpublished	CVL	Luminex (or other bead-based)	Days since LMP
Thurman-unpublished	120	Ptid-120_Visit-2	Follicular	Late follicular	11	38	24.2	Black or African American non hispanic	2	2	Abstinence	Negative	2	4	Eligible	Eligible	Eligible	Lyso	300.73427499999997	4069	LYZ	In	NA	NA	8.232345492520622	Unpublished	CVL	Luminex (or other bead-based)	Days since LMP
Thurman-unpublished	120	Ptid-120_Visit-3	Other	Late luteal	25	38	24.2	Black or African American non hispanic	2	2	Abstinence	Negative	3	4.4	Eligible	Ineligible - days since LMP outside of allowed windows	Ineligible - days since LMP outside of allowed windows	Lyso	199.462575	4069	LYZ	In	NA	NA	7.639974269922061	Unpublished	CVL	Luminex (or other bead-based)	Days since LMP
Thurman-unpublished	101	Ptid-101_Visit-2	Other	Late follicular	13	41	25.1	Black or African American non hispanic	6	4	Female Sterilization	Intermediate	4	4	Eligible	Ineligible - days since LMP outside of allowed windows	Ineligible - days since LMP outside of allowed windows	Il1B	0.5118430775143635	3553	IL1B	In	NA	NA	-0.9662265229280409	Unpublished	CVL	Luminex (or other bead-based)	Days since LMP
Thurman-unpublished	101	Ptid-101_Visit-3	Other	Late luteal	25	41	25.1	Black or African American non hispanic	6	4	Female Sterilization	Negative	3	4	Eligible	Ineligible - days since LMP outside of allowed windows	Ineligible - days since LMP outside of allowed windows	Il1B	0.903002616130538	3553	IL1B	In	NA	NA	-0.14719792747681446	Unpublished	CVL	Luminex (or other bead-based)	Days since LMP
Thurman-unpublished	102	Ptid-102_Visit-2	Follicular	Late follicular	11	21	40	Black or African American non hispanic	1	0	Condoms	Positive	8	5	Eligible	Eligible	Eligible	Il1B	82.91024890380835	3553	IL1B	In	NA	NA	6.373478545568304	Unpublished	CVL	Luminex (or other bead-based)	Days since LMP
Thurman-unpublished	102	Ptid-102_Visit-3	Luteal	Late luteal	23	21	40	Black or African American non hispanic	1	0	Condoms	Positive	8	5	Eligible	Eligible	Eligible	Il1B	94.06245353824345	3553	IL1B	In	NA	NA	6.555547059034043	Unpublished	CVL	Luminex (or other bead-based)	Days since LMP
Thurman-unpublished	104	Ptid-104_Visit-2	Follicular	Late follicular	10	40	36.4	Black or African American non hispanic	5	3	Female Sterilization	Positive	9	4.7	Eligible	Eligible	Eligible	Il1B	32.079152501071505	3553	IL1B	In	NA	NA	5.003564122632435	Unpublished	CVL	Luminex (or other bead-based)	Days since LMP
Thurman-unpublished	104	Ptid-104_Visit-3	Luteal	Late luteal	24	40	36.4	Black or African American non hispanic	5	3	Female Sterilization	Positive	8	5	Eligible	Eligible	Eligible	Il1B	11.82601724005675	3553	IL1B	In	NA	NA	3.5638923802757536	Unpublished	CVL	Luminex (or other bead-based)	Days since LMP
Thurman-unpublished	105	Ptid-105_Visit-2	Follicular	Late follicular	10	34	30.2	White non hispanic	1	1	Condoms	Positive	8	4.7	Eligible	Eligible	Eligible	Il1B	48.1191515222459	3553	IL1B	In	NA	NA	5.588539298801181	Unpublished	CVL	Luminex (or other bead-based)	Days since LMP
Thurman-unpublished	105	Ptid-105_Visit-3	Luteal	Late luteal	22	34	30.2	White non hispanic	1	1	Condoms	Positive	8	4.7	Eligible	Eligible	Eligible	Il1B	40.435155294824	3553	IL1B	In	NA	NA	5.3375382471522315	Unpublished	CVL	Luminex (or other bead-based)	Days since LMP
Thurman-unpublished	106	Ptid-106_Visit-2	Follicular	Early follicular	8	29	51.9	Black or African American non hispanic	1	1	Abstinence	Negative	1	4	Eligible	Eligible	Eligible	Il1B	0.7900372664145585	3553	IL1B	In	NA	NA	-0.34000738741608055	Unpublished	CVL	Luminex (or other bead-based)	Days since LMP
Thurman-unpublished	106	Ptid-106_Visit-3	Luteal	Early luteal	21	29	51.9	Black or African American non hispanic	1	1	Abstinence	Negative	0	4	Eligible	Eligible	Eligible	Il1B	15.3745083153147	3553	IL1B	In	NA	NA	3.942468367947386	Unpublished	CVL	Luminex (or other bead-based)	Days since LMP
Thurman-unpublished	107	Ptid-107_Visit-3	Luteal	Early luteal	21	30	21.6	White non hispanic	0	0	Condoms	Positive	8	5	Eligible	Eligible	Eligible	Il1B	39.13820278653225	3553	IL1B	In	NA	NA	5.290505604288783	Unpublished	CVL	Luminex (or other bead-based)	Days since LMP
Thurman-unpublished	107	Ptid-107_Visit-2	Follicular	Late follicular	11	30	21.6	White non hispanic	0	0	Condoms	Positive	7	4.7	Eligible	Eligible	Eligible	Il1B	8.09308465558616	3553	IL1B	In	NA	NA	3.0166896864767074	Unpublished	CVL	Luminex (or other bead-based)	Days since LMP
Thurman-unpublished	108	Ptid-108_Visit-2	Follicular	Early follicular	7	21	22.5	White non hispanic	1	0	Abstinence	Negative	2	4	Eligible	Eligible	Eligible	Il1B	8.651245465124715	3553	IL1B	In	NA	NA	3.1129078433868136	Unpublished	CVL	Luminex (or other bead-based)	Days since LMP
Thurman-unpublished	108	Ptid-108_Visit-3	Luteal	Early luteal	22	21	22.5	White non hispanic	1	0	Abstinence	Negative	0	4	Eligible	Eligible	Eligible	Il1B	0.8656095087407575	3553	IL1B	In	NA	NA	-0.20821174759672356	Unpublished	CVL	Luminex (or other bead-based)	Days since LMP
Thurman-unpublished	109	Ptid-109_Visit-2	Other	Late follicular	13	36	29.5	Black or African American non hispanic	3	2	Condoms	Negative	0	4	Eligible	Ineligible - days since LMP outside of allowed windows	Ineligible - days since LMP outside of allowed windows	Il1B	5.59488327755972	3553	IL1B	In	NA	NA	2.4841080334997394	Unpublished	CVL	Luminex (or other bead-based)	Days since LMP
Thurman-unpublished	109	Ptid-109_Visit-3	Other	Late luteal	25	36	29.5	Black or African American non hispanic	3	2	Condoms	Negative	3	4	Eligible	Ineligible - days since LMP outside of allowed windows	Ineligible - days since LMP outside of allowed windows	Il1B	5.84895268388878	3553	IL1B	In	NA	NA	2.5481783181954922	Unpublished	CVL	Luminex (or other bead-based)	Days since LMP
Thurman-unpublished	110	Ptid-110_Visit-2	Follicular	Early follicular	7	22	32.9	Black or African American non hispanic	0	0	Same Sex	Negative	0	4	Eligible	Eligible	Eligible	Il1B	0.623129042320135	3553	IL1B	In	NA	NA	-0.6823971363935054	Unpublished	CVL	Luminex (or other bead-based)	Days since LMP
Thurman-unpublished	110	Ptid-110_Visit-3	Luteal	Early luteal	19	22	32.9	Black or African American non hispanic	0	0	Same Sex	Intermediate	5	4	Eligible	Eligible	Eligible	Il1B	2.694508288475165	3553	IL1B	In	NA	NA	1.4300220245542046	Unpublished	CVL	Luminex (or other bead-based)	Days since LMP
Thurman-unpublished	111	Ptid-111_Visit-2	Follicular	Early follicular	9	30	30.4	White non hispanic	4	3	Female Sterilization	Negative	0	4	Eligible	Eligible	Eligible	Il1B	3.10093966254978	3553	IL1B	In	NA	NA	1.6327054545583737	Unpublished	CVL	Luminex (or other bead-based)	Days since LMP
Thurman-unpublished	111	Ptid-111_Visit-3	Luteal	Late luteal	22	30	30.4	White non hispanic	4	3	Female Sterilization	Negative	1	4.4	Eligible	Eligible	Eligible	Il1B	1.474132837250935	3553	IL1B	In	NA	NA	0.5598665346149374	Unpublished	CVL	Luminex (or other bead-based)	Days since LMP
Thurman-unpublished	112	Ptid-112_Visit-2	Follicular	Early follicular	9	32	26.8	Black or African American non hispanic	1	1	Abstinence	Negative	1	4.4	Eligible	Eligible	Eligible	Il1B	17.317585044744447	3553	IL1B	In	NA	NA	4.114165853653695	Unpublished	CVL	Luminex (or other bead-based)	Days since LMP
Thurman-unpublished	112	Ptid-112_Visit-3	Luteal	Early luteal	20	32	26.8	Black or African American non hispanic	1	1	Abstinence	Negative	1	4.4	Eligible	Eligible	Eligible	Il1B	6.4378965515002555	3553	IL1B	In	NA	NA	2.6865893947968518	Unpublished	CVL	Luminex (or other bead-based)	Days since LMP
Thurman-unpublished	113	Ptid-113_Visit-2	Follicular	Early follicular	7	35	25.9	Black or African American non hispanic	6	2	Female Sterilization	Positive	8	5	Eligible	Eligible	Eligible	Il1B	50.2039483946165	3553	IL1B	In	NA	NA	5.649728927297015	Unpublished	CVL	Luminex (or other bead-based)	Days since LMP
Thurman-unpublished	113	Ptid-113_Visit-3	Other	Late luteal	27	35	25.9	Black or African American non hispanic	6	2	Female Sterilization	Positive	9	4.7	Eligible	Ineligible - days since LMP outside of allowed windows	Ineligible - days since LMP outside of allowed windows	Il1B	23.63537896695845	3553	IL1B	In	NA	NA	4.562876091776371	Unpublished	CVL	Luminex (or other bead-based)	Days since LMP
Thurman-unpublished	114	Ptid-114_Visit-2	Follicular	Early follicular	6	29	48.7	Black or African American non hispanic	0	0	Condoms	Negative	2	4.4	Eligible	Eligible	Eligible	Il1B	1.3543282563700898	3553	IL1B	In	NA	NA	0.4375774556346356	Unpublished	CVL	Luminex (or other bead-based)	Days since LMP
Thurman-unpublished	114	Ptid-114_Visit-3	Luteal	Early luteal	20	29	48.7	Black or African American non hispanic	0	0	Condoms	Negative	0	4.4	Eligible	Eligible	Eligible	Il1B	0.8656114238568535	3553	IL1B	In	NA	NA	-0.2082085557123806	Unpublished	CVL	Luminex (or other bead-based)	Days since LMP
Thurman-unpublished	115	Ptid-115_Visit-2	Follicular	Early follicular	7	26	38.9	Black or African American non hispanic	2	1	Condoms	Negative	0	4	Eligible	Eligible	Eligible	Il1B	99.67894423404415	3553	IL1B	In	NA	NA	6.63921688278805	Unpublished	CVL	Luminex (or other bead-based)	Days since LMP
Thurman-unpublished	115	Ptid-115_Visit-3	Luteal	Early luteal	21	26	38.9	Black or African American non hispanic	2	1	Condoms	Negative	1	4.4	Eligible	Eligible	Eligible	Il1B	24.644650452131252	3553	IL1B	In	NA	NA	4.623202613549048	Unpublished	CVL	Luminex (or other bead-based)	Days since LMP
Thurman-unpublished	116	Ptid-116_Visit-3	Other	Early luteal	18	41	30	White non hispanic	2	2	Male Vasectomy	Negative	0	4.4	Eligible	Ineligible - days since LMP outside of allowed windows	Ineligible - days since LMP outside of allowed windows	Il1B	8.69539172426542	3553	IL1B	In	NA	NA	3.1202510218878463	Unpublished	CVL	Luminex (or other bead-based)	Days since LMP
Thurman-unpublished	116	Ptid-116_Visit-2	Other	Late follicular	13	41	30	White non hispanic	2	2	Male Vasectomy	Negative	0	4	Eligible	Ineligible - days since LMP outside of allowed windows	Ineligible - days since LMP outside of allowed windows	Il1B	6.53726817238644	3553	IL1B	In	NA	NA	2.7086878807509858	Unpublished	CVL	Luminex (or other bead-based)	Days since LMP
Thurman-unpublished	117	Ptid-117_Visit-3	Other	Early luteal	18	41	32	White non hispanic	3	3	Condoms	Positive	8	4.7	Eligible	Ineligible - days since LMP outside of allowed windows	Ineligible - days since LMP outside of allowed windows	Il1B	122.8567445966275	3553	IL1B	In	NA	NA	6.940833250804167	Unpublished	CVL	Luminex (or other bead-based)	Days since LMP
Thurman-unpublished	117	Ptid-117_Visit-2	Other	Late follicular	13	41	32	White non hispanic	3	3	Condoms	Negative	1	4	Eligible	Ineligible - days since LMP outside of allowed windows	Ineligible - days since LMP outside of allowed windows	Il1B	58.731425305730596	3553	IL1B	In	NA	NA	5.876060744753317	Unpublished	CVL	Luminex (or other bead-based)	Days since LMP
Thurman-unpublished	118	Ptid-118_Visit-2	Follicular	Late follicular	11	35	51.6	Black or African American non hispanic	3	2	Condoms	Negative	0	4.4	Eligible	Eligible	Eligible	Il1B	6.80985626372496	3553	IL1B	In	NA	NA	2.7676243474591313	Unpublished	CVL	Luminex (or other bead-based)	Days since LMP
Thurman-unpublished	118	Ptid-118_Visit-3	Other	Late luteal	26	35	51.6	Black or African American non hispanic	3	2	Condoms	Negative	0	4.4	Eligible	Ineligible - days since LMP outside of allowed windows	Ineligible - days since LMP outside of allowed windows	Il1B	1.913104928323375	3553	IL1B	In	NA	NA	0.9359160035430625	Unpublished	CVL	Luminex (or other bead-based)	Days since LMP
Thurman-unpublished	119	Ptid-119_Visit-2	Follicular	Early follicular	8	32	24.4	Black or African American non hispanic	0	0	Same Sex	Negative	0	4	Eligible	Eligible	Eligible	Il1B	4.03751107761294	3553	IL1B	In	NA	NA	2.0134662180964273	Unpublished	CVL	Luminex (or other bead-based)	Days since LMP
Thurman-unpublished	119	Ptid-119_Visit-3	Other	Late luteal	25	32	24.4	Black or African American non hispanic	0	0	Same Sex	Negative	0	4	Eligible	Ineligible - days since LMP outside of allowed windows	Ineligible - days since LMP outside of allowed windows	Il1B	0.6896550948978935	3553	IL1B	In	NA	NA	-0.5360530623963348	Unpublished	CVL	Luminex (or other bead-based)	Days since LMP
Thurman-unpublished	120	Ptid-120_Visit-2	Follicular	Late follicular	11	38	24.2	Black or African American non hispanic	2	2	Abstinence	Negative	2	4	Eligible	Eligible	Eligible	Il1B	24.6803352340861	3553	IL1B	In	NA	NA	4.625290085698392	Unpublished	CVL	Luminex (or other bead-based)	Days since LMP
Thurman-unpublished	120	Ptid-120_Visit-3	Other	Late luteal	25	38	24.2	Black or African American non hispanic	2	2	Abstinence	Negative	3	4.4	Eligible	Ineligible - days since LMP outside of allowed windows	Ineligible - days since LMP outside of allowed windows	Il1B	36.94542622803685	3553	IL1B	In	NA	NA	5.207323867471052	Unpublished	CVL	Luminex (or other bead-based)	Days since LMP
Thurman-unpublished	101	Ptid-101_Visit-2	Other	Late follicular	13	41	25.1	Black or African American non hispanic	6	4	Female Sterilization	Intermediate	4	4	Eligible	Ineligible - days since LMP outside of allowed windows	Ineligible - days since LMP outside of allowed windows	Il6	4.7690936118126	3569	IL6	In	NA	NA	2.2537151014515677	Unpublished	CVL	Luminex (or other bead-based)	Days since LMP
Thurman-unpublished	101	Ptid-101_Visit-3	Other	Late luteal	25	41	25.1	Black or African American non hispanic	6	4	Female Sterilization	Negative	3	4	Eligible	Ineligible - days since LMP outside of allowed windows	Ineligible - days since LMP outside of allowed windows	Il6	0.6061864127165786	3569	IL6	In	NA	NA	-0.722166579495731	Unpublished	CVL	Luminex (or other bead-based)	Days since LMP
Thurman-unpublished	102	Ptid-102_Visit-2	Follicular	Late follicular	11	21	40	Black or African American non hispanic	1	0	Condoms	Positive	8	5	Eligible	Eligible	Eligible	Il6	13.707896759042502	3569	IL6	In	NA	NA	3.7769353262473495	Unpublished	CVL	Luminex (or other bead-based)	Days since LMP
Thurman-unpublished	102	Ptid-102_Visit-3	Luteal	Late luteal	23	21	40	Black or African American non hispanic	1	0	Condoms	Positive	8	5	Eligible	Eligible	Eligible	Il6	25.910215048416198	3569	IL6	In	NA	NA	4.695449084469287	Unpublished	CVL	Luminex (or other bead-based)	Days since LMP
Thurman-unpublished	104	Ptid-104_Visit-2	Follicular	Late follicular	10	40	36.4	Black or African American non hispanic	5	3	Female Sterilization	Positive	9	4.7	Eligible	Eligible	Eligible	Il6	18.29650811453325	3569	IL6	In	NA	NA	4.193496431563881	Unpublished	CVL	Luminex (or other bead-based)	Days since LMP
Thurman-unpublished	104	Ptid-104_Visit-3	Luteal	Late luteal	24	40	36.4	Black or African American non hispanic	5	3	Female Sterilization	Positive	8	5	Eligible	Eligible	Eligible	Il6	13.11611849003835	3569	IL6	In	NA	NA	3.71326893498948	Unpublished	CVL	Luminex (or other bead-based)	Days since LMP
Thurman-unpublished	105	Ptid-105_Visit-2	Follicular	Late follicular	10	34	30.2	White non hispanic	1	1	Condoms	Positive	8	4.7	Eligible	Eligible	Eligible	Il6	8.38373676584813	3569	IL6	In	NA	NA	3.0675934195748593	Unpublished	CVL	Luminex (or other bead-based)	Days since LMP
Thurman-unpublished	105	Ptid-105_Visit-3	Luteal	Late luteal	22	34	30.2	White non hispanic	1	1	Condoms	Positive	8	4.7	Eligible	Eligible	Eligible	Il6	10.44508801026443	3569	IL6	In	NA	NA	3.3847527434855005	Unpublished	CVL	Luminex (or other bead-based)	Days since LMP
Thurman-unpublished	106	Ptid-106_Visit-2	Follicular	Early follicular	8	29	51.9	Black or African American non hispanic	1	1	Abstinence	Negative	1	4	Eligible	Eligible	Eligible	Il6	1.777099955593045	3569	IL6	In	NA	NA	0.8295248301470052	Unpublished	CVL	Luminex (or other bead-based)	Days since LMP
Thurman-unpublished	106	Ptid-106_Visit-3	Luteal	Early luteal	21	29	51.9	Black or African American non hispanic	1	1	Abstinence	Negative	0	4	Eligible	Eligible	Eligible	Il6	10.4349290755844	3569	IL6	In	NA	NA	3.383348889668733	Unpublished	CVL	Luminex (or other bead-based)	Days since LMP
Thurman-unpublished	107	Ptid-107_Visit-3	Luteal	Early luteal	21	30	21.6	White non hispanic	0	0	Condoms	Positive	8	5	Eligible	Eligible	Eligible	Il6	4.295071289955885	3569	IL6	In	NA	NA	2.102682077536559	Unpublished	CVL	Luminex (or other bead-based)	Days since LMP
Thurman-unpublished	107	Ptid-107_Visit-2	Follicular	Late follicular	11	30	21.6	White non hispanic	0	0	Condoms	Positive	7	4.7	Eligible	Eligible	Eligible	Il6	3.80513118420175	3569	IL6	In	NA	NA	1.9279461923713608	Unpublished	CVL	Luminex (or other bead-based)	Days since LMP
Thurman-unpublished	108	Ptid-108_Visit-2	Follicular	Early follicular	7	21	22.5	White non hispanic	1	0	Abstinence	Negative	2	4	Eligible	Eligible	Eligible	Il6	23.281866149867753	3569	IL6	In	NA	NA	4.541134796486536	Unpublished	CVL	Luminex (or other bead-based)	Days since LMP
Thurman-unpublished	108	Ptid-108_Visit-3	Luteal	Early luteal	22	21	22.5	White non hispanic	1	0	Abstinence	Negative	0	4	Eligible	Eligible	Eligible	Il6	11.359124996110825	3569	IL6	In	NA	NA	3.5057798018786417	Unpublished	CVL	Luminex (or other bead-based)	Days since LMP
Thurman-unpublished	109	Ptid-109_Visit-2	Other	Late follicular	13	36	29.5	Black or African American non hispanic	3	2	Condoms	Negative	0	4	Eligible	Ineligible - days since LMP outside of allowed windows	Ineligible - days since LMP outside of allowed windows	Il6	19.9739967106451	3569	IL6	In	NA	NA	4.320051133613651	Unpublished	CVL	Luminex (or other bead-based)	Days since LMP
Thurman-unpublished	109	Ptid-109_Visit-3	Other	Late luteal	25	36	29.5	Black or African American non hispanic	3	2	Condoms	Negative	3	4	Eligible	Ineligible - days since LMP outside of allowed windows	Ineligible - days since LMP outside of allowed windows	Il6	3.015336277416975	3569	IL6	In	NA	NA	1.5923189038528982	Unpublished	CVL	Luminex (or other bead-based)	Days since LMP
Thurman-unpublished	110	Ptid-110_Visit-2	Follicular	Early follicular	7	22	32.9	Black or African American non hispanic	0	0	Same Sex	Negative	0	4	Eligible	Eligible	Eligible	Il6	19.782116911502648	3569	IL6	In	NA	NA	4.306124914023394	Unpublished	CVL	Luminex (or other bead-based)	Days since LMP
Thurman-unpublished	110	Ptid-110_Visit-3	Luteal	Early luteal	19	22	32.9	Black or African American non hispanic	0	0	Same Sex	Intermediate	5	4	Eligible	Eligible	Eligible	Il6	3.16243515590365	3569	IL6	In	NA	NA	1.6610358983949862	Unpublished	CVL	Luminex (or other bead-based)	Days since LMP
Thurman-unpublished	111	Ptid-111_Visit-2	Follicular	Early follicular	9	30	30.4	White non hispanic	4	3	Female Sterilization	Negative	0	4	Eligible	Eligible	Eligible	Il6	11.771014088217346	3569	IL6	In	NA	NA	3.5571667106774694	Unpublished	CVL	Luminex (or other bead-based)	Days since LMP
Thurman-unpublished	111	Ptid-111_Visit-3	Luteal	Late luteal	22	30	30.4	White non hispanic	4	3	Female Sterilization	Negative	1	4.4	Eligible	Eligible	Eligible	Il6	4.614430728198955	3569	IL6	In	NA	NA	2.206152676849973	Unpublished	CVL	Luminex (or other bead-based)	Days since LMP
Thurman-unpublished	112	Ptid-112_Visit-2	Follicular	Early follicular	9	32	26.8	Black or African American non hispanic	1	1	Abstinence	Negative	1	4.4	Eligible	Eligible	Eligible	Il6	14.4929397368441	3569	IL6	In	NA	NA	3.8572783546270792	Unpublished	CVL	Luminex (or other bead-based)	Days since LMP
Thurman-unpublished	112	Ptid-112_Visit-3	Luteal	Early luteal	20	32	26.8	Black or African American non hispanic	1	1	Abstinence	Negative	1	4.4	Eligible	Eligible	Eligible	Il6	6.294361523770525	3569	IL6	In	NA	NA	2.6540600438368727	Unpublished	CVL	Luminex (or other bead-based)	Days since LMP
Thurman-unpublished	113	Ptid-113_Visit-2	Follicular	Early follicular	7	35	25.9	Black or African American non hispanic	6	2	Female Sterilization	Positive	8	5	Eligible	Eligible	Eligible	Il6	18.75352830737675	3569	IL6	In	NA	NA	4.229090146105522	Unpublished	CVL	Luminex (or other bead-based)	Days since LMP
Thurman-unpublished	113	Ptid-113_Visit-3	Other	Late luteal	27	35	25.9	Black or African American non hispanic	6	2	Female Sterilization	Positive	9	4.7	Eligible	Ineligible - days since LMP outside of allowed windows	Ineligible - days since LMP outside of allowed windows	Il6	11.13181697899045	3569	IL6	In	NA	NA	3.476617189151604	Unpublished	CVL	Luminex (or other bead-based)	Days since LMP
Thurman-unpublished	114	Ptid-114_Visit-2	Follicular	Early follicular	6	29	48.7	Black or African American non hispanic	0	0	Condoms	Negative	2	4.4	Eligible	Eligible	Eligible	Il6	5.073648425285235	3569	IL6	In	NA	NA	2.3430235523796537	Unpublished	CVL	Luminex (or other bead-based)	Days since LMP
Thurman-unpublished	114	Ptid-114_Visit-3	Luteal	Early luteal	20	29	48.7	Black or African American non hispanic	0	0	Condoms	Negative	0	4.4	Eligible	Eligible	Eligible	Il6	3.11052171505973	3569	IL6	In	NA	NA	1.6371565779778368	Unpublished	CVL	Luminex (or other bead-based)	Days since LMP
Thurman-unpublished	115	Ptid-115_Visit-2	Follicular	Early follicular	7	26	38.9	Black or African American non hispanic	2	1	Condoms	Negative	0	4	Eligible	Eligible	Eligible	Il6	89.6882895731514	3569	IL6	In	NA	NA	6.486847722421651	Unpublished	CVL	Luminex (or other bead-based)	Days since LMP
Thurman-unpublished	115	Ptid-115_Visit-3	Luteal	Early luteal	21	26	38.9	Black or African American non hispanic	2	1	Condoms	Negative	1	4.4	Eligible	Eligible	Eligible	Il6	38.0475594052826	3569	IL6	In	NA	NA	5.249732008620831	Unpublished	CVL	Luminex (or other bead-based)	Days since LMP
Thurman-unpublished	116	Ptid-116_Visit-3	Other	Early luteal	18	41	30	White non hispanic	2	2	Male Vasectomy	Negative	0	4.4	Eligible	Ineligible - days since LMP outside of allowed windows	Ineligible - days since LMP outside of allowed windows	Il6	24.9944818375278	3569	IL6	In	NA	NA	4.643537713600027	Unpublished	CVL	Luminex (or other bead-based)	Days since LMP
Thurman-unpublished	116	Ptid-116_Visit-2	Other	Late follicular	13	41	30	White non hispanic	2	2	Male Vasectomy	Negative	0	4	Eligible	Ineligible - days since LMP outside of allowed windows	Ineligible - days since LMP outside of allowed windows	Il6	28.341658873344898	3569	IL6	In	NA	NA	4.824852298390536	Unpublished	CVL	Luminex (or other bead-based)	Days since LMP
Thurman-unpublished	117	Ptid-117_Visit-3	Other	Early luteal	18	41	32	White non hispanic	3	3	Condoms	Positive	8	4.7	Eligible	Ineligible - days since LMP outside of allowed windows	Ineligible - days since LMP outside of allowed windows	Il6	114.933802546954	3569	IL6	In	NA	NA	6.844659353249563	Unpublished	CVL	Luminex (or other bead-based)	Days since LMP
Thurman-unpublished	117	Ptid-117_Visit-2	Other	Late follicular	13	41	32	White non hispanic	3	3	Condoms	Negative	1	4	Eligible	Ineligible - days since LMP outside of allowed windows	Ineligible - days since LMP outside of allowed windows	Il6	83.9057736109241	3569	IL6	In	NA	NA	6.39069818175342	Unpublished	CVL	Luminex (or other bead-based)	Days since LMP
Thurman-unpublished	118	Ptid-118_Visit-2	Follicular	Late follicular	11	35	51.6	Black or African American non hispanic	3	2	Condoms	Negative	0	4.4	Eligible	Eligible	Eligible	Il6	8.52285218083796	3569	IL6	In	NA	NA	3.0913363105635967	Unpublished	CVL	Luminex (or other bead-based)	Days since LMP
Thurman-unpublished	118	Ptid-118_Visit-3	Other	Late luteal	26	35	51.6	Black or African American non hispanic	3	2	Condoms	Negative	0	4.4	Eligible	Ineligible - days since LMP outside of allowed windows	Ineligible - days since LMP outside of allowed windows	Il6	7.48198835276877	3569	IL6	In	NA	NA	2.903421720043268	Unpublished	CVL	Luminex (or other bead-based)	Days since LMP
Thurman-unpublished	119	Ptid-119_Visit-2	Follicular	Early follicular	8	32	24.4	Black or African American non hispanic	0	0	Same Sex	Negative	0	4	Eligible	Eligible	Eligible	Il6	5.430171383500085	3569	IL6	In	NA	NA	2.4409977321408314	Unpublished	CVL	Luminex (or other bead-based)	Days since LMP
Thurman-unpublished	119	Ptid-119_Visit-3	Other	Late luteal	25	32	24.4	Black or African American non hispanic	0	0	Same Sex	Negative	0	4	Eligible	Ineligible - days since LMP outside of allowed windows	Ineligible - days since LMP outside of allowed windows	Il6	0.2744188268094585	3569	IL6	In	NA	NA	-1.8655486322800514	Unpublished	CVL	Luminex (or other bead-based)	Days since LMP
Thurman-unpublished	120	Ptid-120_Visit-2	Follicular	Late follicular	11	38	24.2	Black or African American non hispanic	2	2	Abstinence	Negative	2	4	Eligible	Eligible	Eligible	Il6	20.2833109599704	3569	IL6	In	NA	NA	4.34222126575151	Unpublished	CVL	Luminex (or other bead-based)	Days since LMP
Thurman-unpublished	120	Ptid-120_Visit-3	Other	Late luteal	25	38	24.2	Black or African American non hispanic	2	2	Abstinence	Negative	3	4.4	Eligible	Ineligible - days since LMP outside of allowed windows	Ineligible - days since LMP outside of allowed windows	Il6	24.94687231429285	3569	IL6	In	NA	NA	4.640787045539703	Unpublished	CVL	Luminex (or other bead-based)	Days since LMP
Thurman-unpublished	101	Ptid-101_Visit-2	Other	Late follicular	13	41	25.1	Black or African American non hispanic	6	4	Female Sterilization	Intermediate	4	4	Eligible	Ineligible - days since LMP outside of allowed windows	Ineligible - days since LMP outside of allowed windows	Il10	6.556537283925945	3586	IL10	In	NA	NA	2.7129340827922905	Unpublished	CVL	Luminex (or other bead-based)	Days since LMP
Thurman-unpublished	101	Ptid-101_Visit-3	Other	Late luteal	25	41	25.1	Black or African American non hispanic	6	4	Female Sterilization	Negative	3	4	Eligible	Ineligible - days since LMP outside of allowed windows	Ineligible - days since LMP outside of allowed windows	Il10	0.8730359237797469	3586	IL10	In	NA	NA	-0.19588707563449873	Unpublished	CVL	Luminex (or other bead-based)	Days since LMP
Thurman-unpublished	102	Ptid-102_Visit-2	Follicular	Late follicular	11	21	40	Black or African American non hispanic	1	0	Condoms	Positive	8	5	Eligible	Eligible	Eligible	Il10	49.7026709520493	3586	IL10	In	NA	NA	5.635251477172646	Unpublished	CVL	Luminex (or other bead-based)	Days since LMP
Thurman-unpublished	102	Ptid-102_Visit-3	Luteal	Late luteal	23	21	40	Black or African American non hispanic	1	0	Condoms	Positive	8	5	Eligible	Eligible	Eligible	Il10	19.737721582413798	3586	IL10	In	NA	NA	4.302883557251792	Unpublished	CVL	Luminex (or other bead-based)	Days since LMP
Thurman-unpublished	104	Ptid-104_Visit-2	Follicular	Late follicular	10	40	36.4	Black or African American non hispanic	5	3	Female Sterilization	Positive	9	4.7	Eligible	Eligible	Eligible	Il10	38.80850620293045	3586	IL10	In	NA	NA	5.2783009976036075	Unpublished	CVL	Luminex (or other bead-based)	Days since LMP
Thurman-unpublished	104	Ptid-104_Visit-3	Luteal	Late luteal	24	40	36.4	Black or African American non hispanic	5	3	Female Sterilization	Positive	8	5	Eligible	Eligible	Eligible	Il10	5.406610361075395	3586	IL10	In	NA	NA	2.434724389266346	Unpublished	CVL	Luminex (or other bead-based)	Days since LMP
Thurman-unpublished	105	Ptid-105_Visit-2	Follicular	Late follicular	10	34	30.2	White non hispanic	1	1	Condoms	Positive	8	4.7	Eligible	Eligible	Eligible	Il10	20.251952164900302	3586	IL10	In	NA	NA	4.339989076606868	Unpublished	CVL	Luminex (or other bead-based)	Days since LMP
Thurman-unpublished	105	Ptid-105_Visit-3	Luteal	Late luteal	22	34	30.2	White non hispanic	1	1	Condoms	Positive	8	4.7	Eligible	Eligible	Eligible	Il10	12.020658761449996	3586	IL10	In	NA	NA	3.5874440563137204	Unpublished	CVL	Luminex (or other bead-based)	Days since LMP
Thurman-unpublished	106	Ptid-106_Visit-2	Follicular	Early follicular	8	29	51.9	Black or African American non hispanic	1	1	Abstinence	Negative	1	4	Eligible	Eligible	Eligible	Il10	1.67965314479707	3586	IL10	In	NA	NA	0.7481633413697598	Unpublished	CVL	Luminex (or other bead-based)	Days since LMP
Thurman-unpublished	106	Ptid-106_Visit-3	Luteal	Early luteal	21	29	51.9	Black or African American non hispanic	1	1	Abstinence	Negative	0	4	Eligible	Eligible	Eligible	Il10	5.06892260225088	3586	IL10	In	NA	NA	2.3416791354797057	Unpublished	CVL	Luminex (or other bead-based)	Days since LMP
Thurman-unpublished	107	Ptid-107_Visit-3	Luteal	Early luteal	21	30	21.6	White non hispanic	0	0	Condoms	Positive	8	5	Eligible	Eligible	Eligible	Il10	4.2587654794695	3586	IL10	In	NA	NA	2.090435286140418	Unpublished	CVL	Luminex (or other bead-based)	Days since LMP
Thurman-unpublished	107	Ptid-107_Visit-2	Follicular	Late follicular	11	30	21.6	White non hispanic	0	0	Condoms	Positive	7	4.7	Eligible	Eligible	Eligible	Il10	0.2085653906265445	3586	IL10	In	NA	NA	-2.261428318208895	Unpublished	CVL	Luminex (or other bead-based)	Days since LMP
Thurman-unpublished	108	Ptid-108_Visit-2	Follicular	Early follicular	7	21	22.5	White non hispanic	1	0	Abstinence	Negative	2	4	Eligible	Eligible	Eligible	Il10	11.350340512161935	3586	IL10	In	NA	NA	3.504663674151433	Unpublished	CVL	Luminex (or other bead-based)	Days since LMP
Thurman-unpublished	108	Ptid-108_Visit-3	Luteal	Early luteal	22	21	22.5	White non hispanic	1	0	Abstinence	Negative	0	4	Eligible	Eligible	Eligible	Il10	2.692519345027125	3586	IL10	In	NA	NA	1.4289567101824594	Unpublished	CVL	Luminex (or other bead-based)	Days since LMP
Thurman-unpublished	109	Ptid-109_Visit-2	Other	Late follicular	13	36	29.5	Black or African American non hispanic	3	2	Condoms	Negative	0	4	Eligible	Ineligible - days since LMP outside of allowed windows	Ineligible - days since LMP outside of allowed windows	Il10	16.79017194341585	3586	IL10	In	NA	NA	4.0695450994710125	Unpublished	CVL	Luminex (or other bead-based)	Days since LMP
Thurman-unpublished	109	Ptid-109_Visit-3	Other	Late luteal	25	36	29.5	Black or African American non hispanic	3	2	Condoms	Negative	3	4	Eligible	Ineligible - days since LMP outside of allowed windows	Ineligible - days since LMP outside of allowed windows	Il10	0.9659106569092024	3586	IL10	In	NA	NA	-0.05003834350228744	Unpublished	CVL	Luminex (or other bead-based)	Days since LMP
Thurman-unpublished	110	Ptid-110_Visit-2	Follicular	Early follicular	7	22	32.9	Black or African American non hispanic	0	0	Same Sex	Negative	0	4	Eligible	Eligible	Eligible	Il10	2.660191885299625	3586	IL10	In	NA	NA	1.411530314142145	Unpublished	CVL	Luminex (or other bead-based)	Days since LMP
Thurman-unpublished	110	Ptid-110_Visit-3	Luteal	Early luteal	19	22	32.9	Black or African American non hispanic	0	0	Same Sex	Intermediate	5	4	Eligible	Eligible	Eligible	Il10	5.6213965501250005	3586	IL10	In	NA	NA	2.490928590525618	Unpublished	CVL	Luminex (or other bead-based)	Days since LMP
Thurman-unpublished	111	Ptid-111_Visit-2	Follicular	Early follicular	9	30	30.4	White non hispanic	4	3	Female Sterilization	Negative	0	4	Eligible	Eligible	Eligible	Il10	4.40447620766246	3586	IL10	In	NA	NA	2.1389704601129154	Unpublished	CVL	Luminex (or other bead-based)	Days since LMP
Thurman-unpublished	111	Ptid-111_Visit-3	Luteal	Late luteal	22	30	30.4	White non hispanic	4	3	Female Sterilization	Negative	1	4.4	Eligible	Eligible	Eligible	Il10	4.13754469528687	3586	IL10	In	NA	NA	2.048774896529025	Unpublished	CVL	Luminex (or other bead-based)	Days since LMP
Thurman-unpublished	112	Ptid-112_Visit-2	Follicular	Early follicular	9	32	26.8	Black or African American non hispanic	1	1	Abstinence	Negative	1	4.4	Eligible	Eligible	Eligible	Il10	1.436541652519195	3586	IL10	In	NA	NA	0.5225998244135572	Unpublished	CVL	Luminex (or other bead-based)	Days since LMP
Thurman-unpublished	112	Ptid-112_Visit-3	Luteal	Early luteal	20	32	26.8	Black or African American non hispanic	1	1	Abstinence	Negative	1	4.4	Eligible	Eligible	Eligible	Il10	8.69835474300038	3586	IL10	In	NA	NA	3.1207425471017363	Unpublished	CVL	Luminex (or other bead-based)	Days since LMP
Thurman-unpublished	113	Ptid-113_Visit-2	Follicular	Early follicular	7	35	25.9	Black or African American non hispanic	6	2	Female Sterilization	Positive	8	5	Eligible	Eligible	Eligible	Il10	13.331939326348099	3586	IL10	In	NA	NA	3.7368147517584003	Unpublished	CVL	Luminex (or other bead-based)	Days since LMP
Thurman-unpublished	113	Ptid-113_Visit-3	Other	Late luteal	27	35	25.9	Black or African American non hispanic	6	2	Female Sterilization	Positive	9	4.7	Eligible	Ineligible - days since LMP outside of allowed windows	Ineligible - days since LMP outside of allowed windows	Il10	11.082593449155699	3586	IL10	In	NA	NA	3.470223622341147	Unpublished	CVL	Luminex (or other bead-based)	Days since LMP
Thurman-unpublished	114	Ptid-114_Visit-2	Follicular	Early follicular	6	29	48.7	Black or African American non hispanic	0	0	Condoms	Negative	2	4.4	Eligible	Eligible	Eligible	Il10	3.74024218641599	3586	IL10	In	NA	NA	1.9031316898532717	Unpublished	CVL	Luminex (or other bead-based)	Days since LMP
Thurman-unpublished	114	Ptid-114_Visit-3	Luteal	Early luteal	20	29	48.7	Black or African American non hispanic	0	0	Condoms	Negative	0	4.4	Eligible	Eligible	Eligible	Il10	4.1928928029128	3586	IL10	In	NA	NA	2.0679459461673604	Unpublished	CVL	Luminex (or other bead-based)	Days since LMP
Thurman-unpublished	115	Ptid-115_Visit-2	Follicular	Early follicular	7	26	38.9	Black or African American non hispanic	2	1	Condoms	Negative	0	4	Eligible	Eligible	Eligible	Il10	46.91893640944078	3586	IL10	In	NA	NA	5.55209840462597	Unpublished	CVL	Luminex (or other bead-based)	Days since LMP
Thurman-unpublished	115	Ptid-115_Visit-3	Luteal	Early luteal	21	26	38.9	Black or African American non hispanic	2	1	Condoms	Negative	1	4.4	Eligible	Eligible	Eligible	Il10	10.890101114874245	3586	IL10	In	NA	NA	3.4449454444656342	Unpublished	CVL	Luminex (or other bead-based)	Days since LMP
Thurman-unpublished	116	Ptid-116_Visit-3	Other	Early luteal	18	41	30	White non hispanic	2	2	Male Vasectomy	Negative	0	4.4	Eligible	Ineligible - days since LMP outside of allowed windows	Ineligible - days since LMP outside of allowed windows	Il10	11.96439980453864	3586	IL10	In	NA	NA	3.5806761206200832	Unpublished	CVL	Luminex (or other bead-based)	Days since LMP
Thurman-unpublished	116	Ptid-116_Visit-2	Other	Late follicular	13	41	30	White non hispanic	2	2	Male Vasectomy	Negative	0	4	Eligible	Ineligible - days since LMP outside of allowed windows	Ineligible - days since LMP outside of allowed windows	Il10	48.5032900304694	3586	IL10	In	NA	NA	5.600010705066683	Unpublished	CVL	Luminex (or other bead-based)	Days since LMP
Thurman-unpublished	117	Ptid-117_Visit-3	Other	Early luteal	18	41	32	White non hispanic	3	3	Condoms	Positive	8	4.7	Eligible	Ineligible - days since LMP outside of allowed windows	Ineligible - days since LMP outside of allowed windows	Il10	19.1933684743151	3586	IL10	In	NA	NA	4.262536024488553	Unpublished	CVL	Luminex (or other bead-based)	Days since LMP
Thurman-unpublished	117	Ptid-117_Visit-2	Other	Late follicular	13	41	32	White non hispanic	3	3	Condoms	Negative	1	4	Eligible	Ineligible - days since LMP outside of allowed windows	Ineligible - days since LMP outside of allowed windows	Il10	11.111524918807735	3586	IL10	In	NA	NA	3.473984917179977	Unpublished	CVL	Luminex (or other bead-based)	Days since LMP
Thurman-unpublished	118	Ptid-118_Visit-2	Follicular	Late follicular	11	35	51.6	Black or African American non hispanic	3	2	Condoms	Negative	0	4.4	Eligible	Eligible	Eligible	Il10	3.649801491271945	3586	IL10	In	NA	NA	1.8678179995144217	Unpublished	CVL	Luminex (or other bead-based)	Days since LMP
Thurman-unpublished	118	Ptid-118_Visit-3	Other	Late luteal	26	35	51.6	Black or African American non hispanic	3	2	Condoms	Negative	0	4.4	Eligible	Ineligible - days since LMP outside of allowed windows	Ineligible - days since LMP outside of allowed windows	Il10	4.196911085239095	3586	IL10	In	NA	NA	2.069327898953288	Unpublished	CVL	Luminex (or other bead-based)	Days since LMP
Thurman-unpublished	119	Ptid-119_Visit-2	Follicular	Early follicular	8	32	24.4	Black or African American non hispanic	0	0	Same Sex	Negative	0	4	Eligible	Eligible	Eligible	Il10	2.1848508605856245	3586	IL10	In	NA	NA	1.1275348037364321	Unpublished	CVL	Luminex (or other bead-based)	Days since LMP
Thurman-unpublished	119	Ptid-119_Visit-3	Other	Late luteal	25	32	24.4	Black or African American non hispanic	0	0	Same Sex	Negative	0	4	Eligible	Ineligible - days since LMP outside of allowed windows	Ineligible - days since LMP outside of allowed windows	Il10	2.103482855960865	3586	IL10	In	NA	NA	1.0727800597415806	Unpublished	CVL	Luminex (or other bead-based)	Days since LMP
Thurman-unpublished	120	Ptid-120_Visit-2	Follicular	Late follicular	11	38	24.2	Black or African American non hispanic	2	2	Abstinence	Negative	2	4	Eligible	Eligible	Eligible	Il10	2.509204208293225	3586	IL10	In	NA	NA	1.327229887368601	Unpublished	CVL	Luminex (or other bead-based)	Days since LMP
Thurman-unpublished	120	Ptid-120_Visit-3	Other	Late luteal	25	38	24.2	Black or African American non hispanic	2	2	Abstinence	Negative	3	4.4	Eligible	Ineligible - days since LMP outside of allowed windows	Ineligible - days since LMP outside of allowed windows	Il10	10.69125133206801	3586	IL10	In	NA	NA	3.4183588146358437	Unpublished	CVL	Luminex (or other bead-based)	Days since LMP
Thurman-unpublished	101	Ptid-101_Visit-2	Other	Late follicular	13	41	25.1	Black or African American non hispanic	6	4	Female Sterilization	Intermediate	4	4	Eligible	Ineligible - days since LMP outside of allowed windows	Ineligible - days since LMP outside of allowed windows	Il12P70	0.0367655926375276	NA	IL12p70	In	NA	NA	-4.765499949352254	Unpublished	CVL	Luminex (or other bead-based)	Days since LMP
Thurman-unpublished	101	Ptid-101_Visit-3	Other	Late luteal	25	41	25.1	Black or African American non hispanic	6	4	Female Sterilization	Negative	3	4	Eligible	Ineligible - days since LMP outside of allowed windows	Ineligible - days since LMP outside of allowed windows	Il12P70	0.9314997590871796	NA	IL12p70	In	NA	NA	-0.10237269884312918	Unpublished	CVL	Luminex (or other bead-based)	Days since LMP
Thurman-unpublished	102	Ptid-102_Visit-2	Follicular	Late follicular	11	21	40	Black or African American non hispanic	1	0	Condoms	Positive	8	5	Eligible	Eligible	Eligible	Il12P70	19.957944061409698	NA	IL12p70	In	NA	NA	4.31889120608472	Unpublished	CVL	Luminex (or other bead-based)	Days since LMP
Thurman-unpublished	102	Ptid-102_Visit-3	Luteal	Late luteal	23	21	40	Black or African American non hispanic	1	0	Condoms	Positive	8	5	Eligible	Eligible	Eligible	Il12P70	20.527430307623348	NA	IL12p70	In	NA	NA	4.3594811322469935	Unpublished	CVL	Luminex (or other bead-based)	Days since LMP
Thurman-unpublished	104	Ptid-104_Visit-2	Follicular	Late follicular	10	40	36.4	Black or African American non hispanic	5	3	Female Sterilization	Positive	9	4.7	Eligible	Eligible	Eligible	Il12P70	6.925892017010325	NA	IL12p70	In	NA	NA	2.7919998943589723	Unpublished	CVL	Luminex (or other bead-based)	Days since LMP
Thurman-unpublished	104	Ptid-104_Visit-3	Luteal	Late luteal	24	40	36.4	Black or African American non hispanic	5	3	Female Sterilization	Positive	8	5	Eligible	Eligible	Eligible	Il12P70	8.46304797980454	NA	IL12p70	In	NA	NA	3.0811773457808638	Unpublished	CVL	Luminex (or other bead-based)	Days since LMP
Thurman-unpublished	105	Ptid-105_Visit-2	Follicular	Late follicular	10	34	30.2	White non hispanic	1	1	Condoms	Positive	8	4.7	Eligible	Eligible	Eligible	Il12P70	2.060314743451155	NA	IL12p70	In	NA	NA	1.0428647471807027	Unpublished	CVL	Luminex (or other bead-based)	Days since LMP
Thurman-unpublished	105	Ptid-105_Visit-3	Luteal	Late luteal	22	34	30.2	White non hispanic	1	1	Condoms	Positive	8	4.7	Eligible	Eligible	Eligible	Il12P70	3.377490941893185	NA	IL12p70	In	NA	NA	1.7559519003863986	Unpublished	CVL	Luminex (or other bead-based)	Days since LMP
Thurman-unpublished	106	Ptid-106_Visit-2	Follicular	Early follicular	8	29	51.9	Black or African American non hispanic	1	1	Abstinence	Negative	1	4	Eligible	Eligible	Eligible	Il12P70	2.08468930156447	NA	IL12p70	In	NA	NA	1.0598323829537883	Unpublished	CVL	Luminex (or other bead-based)	Days since LMP
Thurman-unpublished	106	Ptid-106_Visit-3	Luteal	Early luteal	21	29	51.9	Black or African American non hispanic	1	1	Abstinence	Negative	0	4	Eligible	Eligible	Eligible	Il12P70	4.502296605903985	NA	IL12p70	In	NA	NA	2.170661102942959	Unpublished	CVL	Luminex (or other bead-based)	Days since LMP
Thurman-unpublished	107	Ptid-107_Visit-3	Luteal	Early luteal	21	30	21.6	White non hispanic	0	0	Condoms	Positive	8	5	Eligible	Eligible	Eligible	Il12P70	3.01125830414584	NA	IL12p70	In	NA	NA	1.590366466988778	Unpublished	CVL	Luminex (or other bead-based)	Days since LMP
Thurman-unpublished	107	Ptid-107_Visit-2	Follicular	Late follicular	11	30	21.6	White non hispanic	0	0	Condoms	Positive	7	4.7	Eligible	Eligible	Eligible	Il12P70	0.6881166491442675	NA	IL12p70	In	NA	NA	-0.5392749443829359	Unpublished	CVL	Luminex (or other bead-based)	Days since LMP
Thurman-unpublished	108	Ptid-108_Visit-2	Follicular	Early follicular	7	21	22.5	White non hispanic	1	0	Abstinence	Negative	2	4	Eligible	Eligible	Eligible	Il12P70	3.545239310899405	NA	IL12p70	In	NA	NA	1.825883015615683	Unpublished	CVL	Luminex (or other bead-based)	Days since LMP
Thurman-unpublished	108	Ptid-108_Visit-3	Luteal	Early luteal	22	21	22.5	White non hispanic	1	0	Abstinence	Negative	0	4	Eligible	Eligible	Eligible	Il12P70	1.694233911309615	NA	IL12p70	In	NA	NA	0.7606330714763292	Unpublished	CVL	Luminex (or other bead-based)	Days since LMP
Thurman-unpublished	109	Ptid-109_Visit-2	Other	Late follicular	13	36	29.5	Black or African American non hispanic	3	2	Condoms	Negative	0	4	Eligible	Ineligible - days since LMP outside of allowed windows	Ineligible - days since LMP outside of allowed windows	Il12P70	2.72581374769842	NA	IL12p70	In	NA	NA	1.4466869875092911	Unpublished	CVL	Luminex (or other bead-based)	Days since LMP
Thurman-unpublished	109	Ptid-109_Visit-3	Other	Late luteal	25	36	29.5	Black or African American non hispanic	3	2	Condoms	Negative	3	4	Eligible	Ineligible - days since LMP outside of allowed windows	Ineligible - days since LMP outside of allowed windows	Il12P70	1.2749908946766544	NA	IL12p70	In	NA	NA	0.35048694414159026	Unpublished	CVL	Luminex (or other bead-based)	Days since LMP
Thurman-unpublished	110	Ptid-110_Visit-2	Follicular	Early follicular	7	22	32.9	Black or African American non hispanic	0	0	Same Sex	Negative	0	4	Eligible	Eligible	Eligible	Il12P70	1.1114282665153281	NA	IL12p70	In	NA	NA	0.15241483735975123	Unpublished	CVL	Luminex (or other bead-based)	Days since LMP
Thurman-unpublished	110	Ptid-110_Visit-3	Luteal	Early luteal	19	22	32.9	Black or African American non hispanic	0	0	Same Sex	Intermediate	5	4	Eligible	Eligible	Eligible	Il12P70	1.60955893408248	NA	IL12p70	In	NA	NA	0.6866654021352163	Unpublished	CVL	Luminex (or other bead-based)	Days since LMP
Thurman-unpublished	111	Ptid-111_Visit-2	Follicular	Early follicular	9	30	30.4	White non hispanic	4	3	Female Sterilization	Negative	0	4	Eligible	Eligible	Eligible	Il12P70	2.276548202093025	NA	IL12p70	In	NA	NA	1.1868480063302533	Unpublished	CVL	Luminex (or other bead-based)	Days since LMP
Thurman-unpublished	111	Ptid-111_Visit-3	Luteal	Late luteal	22	30	30.4	White non hispanic	4	3	Female Sterilization	Negative	1	4.4	Eligible	Eligible	Eligible	Il12P70	2.1141050947592817	NA	IL12p70	In	NA	NA	1.080047096644615	Unpublished	CVL	Luminex (or other bead-based)	Days since LMP
Thurman-unpublished	112	Ptid-112_Visit-2	Follicular	Early follicular	9	32	26.8	Black or African American non hispanic	1	1	Abstinence	Negative	1	4.4	Eligible	Eligible	Eligible	Il12P70	2.29858581467145	NA	IL12p70	In	NA	NA	1.2007465282777843	Unpublished	CVL	Luminex (or other bead-based)	Days since LMP
Thurman-unpublished	112	Ptid-112_Visit-3	Luteal	Early luteal	20	32	26.8	Black or African American non hispanic	1	1	Abstinence	Negative	1	4.4	Eligible	Eligible	Eligible	Il12P70	2.396159462336045	NA	IL12p70	In	NA	NA	1.2607239214264703	Unpublished	CVL	Luminex (or other bead-based)	Days since LMP
Thurman-unpublished	113	Ptid-113_Visit-2	Follicular	Early follicular	7	35	25.9	Black or African American non hispanic	6	2	Female Sterilization	Positive	8	5	Eligible	Eligible	Eligible	Il12P70	1.2654223645441949	NA	IL12p70	In	NA	NA	0.33961899877785207	Unpublished	CVL	Luminex (or other bead-based)	Days since LMP
Thurman-unpublished	113	Ptid-113_Visit-3	Other	Late luteal	27	35	25.9	Black or African American non hispanic	6	2	Female Sterilization	Positive	9	4.7	Eligible	Ineligible - days since LMP outside of allowed windows	Ineligible - days since LMP outside of allowed windows	Il12P70	2.745336723633245	NA	IL12p70	In	NA	NA	1.456983110878145	Unpublished	CVL	Luminex (or other bead-based)	Days since LMP
Thurman-unpublished	114	Ptid-114_Visit-2	Follicular	Early follicular	6	29	48.7	Black or African American non hispanic	0	0	Condoms	Negative	2	4.4	Eligible	Eligible	Eligible	Il12P70	2.4191857046026097	NA	IL12p70	In	NA	NA	1.2745215195559414	Unpublished	CVL	Luminex (or other bead-based)	Days since LMP
Thurman-unpublished	114	Ptid-114_Visit-3	Luteal	Early luteal	20	29	48.7	Black or African American non hispanic	0	0	Condoms	Negative	0	4.4	Eligible	Eligible	Eligible	Il12P70	0.9743760328429776	NA	IL12p70	In	NA	NA	-0.037449447812896844	Unpublished	CVL	Luminex (or other bead-based)	Days since LMP
Thurman-unpublished	115	Ptid-115_Visit-2	Follicular	Early follicular	7	26	38.9	Black or African American non hispanic	2	1	Condoms	Negative	0	4	Eligible	Eligible	Eligible	Il12P70	17.1490954342027	NA	IL12p70	In	NA	NA	4.100060575250047	Unpublished	CVL	Luminex (or other bead-based)	Days since LMP
Thurman-unpublished	115	Ptid-115_Visit-3	Luteal	Early luteal	21	26	38.9	Black or African American non hispanic	2	1	Condoms	Negative	1	4.4	Eligible	Eligible	Eligible	Il12P70	8.710191412628939	NA	IL12p70	In	NA	NA	3.122704423418424	Unpublished	CVL	Luminex (or other bead-based)	Days since LMP
Thurman-unpublished	116	Ptid-116_Visit-3	Other	Early luteal	18	41	30	White non hispanic	2	2	Male Vasectomy	Negative	0	4.4	Eligible	Ineligible - days since LMP outside of allowed windows	Ineligible - days since LMP outside of allowed windows	Il12P70	3.26457268849225	NA	IL12p70	In	NA	NA	1.7068941646543934	Unpublished	CVL	Luminex (or other bead-based)	Days since LMP
Thurman-unpublished	116	Ptid-116_Visit-2	Other	Late follicular	13	41	30	White non hispanic	2	2	Male Vasectomy	Negative	0	4	Eligible	Ineligible - days since LMP outside of allowed windows	Ineligible - days since LMP outside of allowed windows	Il12P70	3.3052554551803297	NA	IL12p70	In	NA	NA	1.724761778443869	Unpublished	CVL	Luminex (or other bead-based)	Days since LMP
Thurman-unpublished	117	Ptid-117_Visit-3	Other	Early luteal	18	41	32	White non hispanic	3	3	Condoms	Positive	8	4.7	Eligible	Ineligible - days since LMP outside of allowed windows	Ineligible - days since LMP outside of allowed windows	Il12P70	4.09724091566368	NA	IL12p70	In	NA	NA	2.0346527250404884	Unpublished	CVL	Luminex (or other bead-based)	Days since LMP
Thurman-unpublished	117	Ptid-117_Visit-2	Other	Late follicular	13	41	32	White non hispanic	3	3	Condoms	Negative	1	4	Eligible	Ineligible - days since LMP outside of allowed windows	Ineligible - days since LMP outside of allowed windows	Il12P70	5.9250808183799055	NA	IL12p70	In	NA	NA	2.5668348325730417	Unpublished	CVL	Luminex (or other bead-based)	Days since LMP
Thurman-unpublished	118	Ptid-118_Visit-2	Follicular	Late follicular	11	35	51.6	Black or African American non hispanic	3	2	Condoms	Negative	0	4.4	Eligible	Eligible	Eligible	Il12P70	2.2593900230644204	NA	IL12p70	In	NA	NA	1.175933334817717	Unpublished	CVL	Luminex (or other bead-based)	Days since LMP
Thurman-unpublished	118	Ptid-118_Visit-3	Other	Late luteal	26	35	51.6	Black or African American non hispanic	3	2	Condoms	Negative	0	4.4	Eligible	Ineligible - days since LMP outside of allowed windows	Ineligible - days since LMP outside of allowed windows	Il12P70	1.2196933344596599	NA	IL12p70	In	NA	NA	0.286518458879403	Unpublished	CVL	Luminex (or other bead-based)	Days since LMP
Thurman-unpublished	119	Ptid-119_Visit-2	Follicular	Early follicular	8	32	24.4	Black or African American non hispanic	0	0	Same Sex	Negative	0	4	Eligible	Eligible	Eligible	Il12P70	1.3426397194601551	NA	IL12p70	In	NA	NA	0.4250722275654504	Unpublished	CVL	Luminex (or other bead-based)	Days since LMP
Thurman-unpublished	119	Ptid-119_Visit-3	Other	Late luteal	25	32	24.4	Black or African American non hispanic	0	0	Same Sex	Negative	0	4	Eligible	Ineligible - days since LMP outside of allowed windows	Ineligible - days since LMP outside of allowed windows	Il12P70	1.0927376441089374	NA	IL12p70	In	NA	NA	0.12794706525829505	Unpublished	CVL	Luminex (or other bead-based)	Days since LMP
Thurman-unpublished	120	Ptid-120_Visit-2	Follicular	Late follicular	11	38	24.2	Black or African American non hispanic	2	2	Abstinence	Negative	2	4	Eligible	Eligible	Eligible	Il12P70	2.3829180565226347	NA	IL12p70	In	NA	NA	1.252729341171045	Unpublished	CVL	Luminex (or other bead-based)	Days since LMP
Thurman-unpublished	120	Ptid-120_Visit-3	Other	Late luteal	25	38	24.2	Black or African American non hispanic	2	2	Abstinence	Negative	3	4.4	Eligible	Ineligible - days since LMP outside of allowed windows	Ineligible - days since LMP outside of allowed windows	Il12P70	6.072421407535715	NA	IL12p70	In	NA	NA	2.6022719128657155	Unpublished	CVL	Luminex (or other bead-based)	Days since LMP
Thurman-unpublished	101	Ptid-101_Visit-2	Other	Late follicular	13	41	25.1	Black or African American non hispanic	6	4	Female Sterilization	Intermediate	4	4	Eligible	Ineligible - days since LMP outside of allowed windows	Ineligible - days since LMP outside of allowed windows	Il8	46.9212585595111	3576	CXCL8	In	NA	NA	5.5521698058926114	Unpublished	CVL	Luminex (or other bead-based)	Days since LMP
Thurman-unpublished	101	Ptid-101_Visit-3	Other	Late luteal	25	41	25.1	Black or African American non hispanic	6	4	Female Sterilization	Negative	3	4	Eligible	Ineligible - days since LMP outside of allowed windows	Ineligible - days since LMP outside of allowed windows	Il8	10.79473418762395	3576	CXCL8	In	NA	NA	3.4322558133827292	Unpublished	CVL	Luminex (or other bead-based)	Days since LMP
Thurman-unpublished	102	Ptid-102_Visit-2	Follicular	Late follicular	11	21	40	Black or African American non hispanic	1	0	Condoms	Positive	8	5	Eligible	Eligible	Eligible	Il8	1094.46414780448	3576	CXCL8	In	NA	NA	10.096008980494926	Unpublished	CVL	Luminex (or other bead-based)	Days since LMP
Thurman-unpublished	102	Ptid-102_Visit-3	Luteal	Late luteal	23	21	40	Black or African American non hispanic	1	0	Condoms	Positive	8	5	Eligible	Eligible	Eligible	Il8	536.3401903103395	3576	CXCL8	In	NA	NA	9.067004554620349	Unpublished	CVL	Luminex (or other bead-based)	Days since LMP
Thurman-unpublished	104	Ptid-104_Visit-2	Follicular	Late follicular	10	40	36.4	Black or African American non hispanic	5	3	Female Sterilization	Positive	9	4.7	Eligible	Eligible	Eligible	Il8	2076.6096744564	3576	CXCL8	In	NA	NA	11.020014353205907	Unpublished	CVL	Luminex (or other bead-based)	Days since LMP
Thurman-unpublished	104	Ptid-104_Visit-3	Luteal	Late luteal	24	40	36.4	Black or African American non hispanic	5	3	Female Sterilization	Positive	8	5	Eligible	Eligible	Eligible	Il8	557.0460160025825	3576	CXCL8	In	NA	NA	9.12165269923703	Unpublished	CVL	Luminex (or other bead-based)	Days since LMP
Thurman-unpublished	105	Ptid-105_Visit-2	Follicular	Late follicular	10	34	30.2	White non hispanic	1	1	Condoms	Positive	8	4.7	Eligible	Eligible	Eligible	Il8	531.3385660305664	3576	CXCL8	In	NA	NA	9.053487621203775	Unpublished	CVL	Luminex (or other bead-based)	Days since LMP
Thurman-unpublished	105	Ptid-105_Visit-3	Luteal	Late luteal	22	34	30.2	White non hispanic	1	1	Condoms	Positive	8	4.7	Eligible	Eligible	Eligible	Il8	345.974877200032	3576	CXCL8	In	NA	NA	8.434523470830843	Unpublished	CVL	Luminex (or other bead-based)	Days since LMP
Thurman-unpublished	106	Ptid-106_Visit-2	Follicular	Early follicular	8	29	51.9	Black or African American non hispanic	1	1	Abstinence	Negative	1	4	Eligible	Eligible	Eligible	Il8	30.96873425277155	3576	CXCL8	In	NA	NA	4.952740513593619	Unpublished	CVL	Luminex (or other bead-based)	Days since LMP
Thurman-unpublished	106	Ptid-106_Visit-3	Luteal	Early luteal	21	29	51.9	Black or African American non hispanic	1	1	Abstinence	Negative	0	4	Eligible	Eligible	Eligible	Il8	292.333886999963	3576	CXCL8	In	NA	NA	8.191473264122703	Unpublished	CVL	Luminex (or other bead-based)	Days since LMP
Thurman-unpublished	107	Ptid-107_Visit-3	Luteal	Early luteal	21	30	21.6	White non hispanic	0	0	Condoms	Positive	8	5	Eligible	Eligible	Eligible	Il8	55.748010712502946	3576	CXCL8	In	NA	NA	5.800848420343425	Unpublished	CVL	Luminex (or other bead-based)	Days since LMP
Thurman-unpublished	107	Ptid-107_Visit-2	Follicular	Late follicular	11	30	21.6	White non hispanic	0	0	Condoms	Positive	7	4.7	Eligible	Eligible	Eligible	Il8	12.4869300380115	3576	CXCL8	In	NA	NA	3.6423469230471657	Unpublished	CVL	Luminex (or other bead-based)	Days since LMP
Thurman-unpublished	108	Ptid-108_Visit-2	Follicular	Early follicular	7	21	22.5	White non hispanic	1	0	Abstinence	Negative	2	4	Eligible	Eligible	Eligible	Il8	258.4834223422925	3576	CXCL8	In	NA	NA	8.013927947021	Unpublished	CVL	Luminex (or other bead-based)	Days since LMP
Thurman-unpublished	108	Ptid-108_Visit-3	Luteal	Early luteal	22	21	22.5	White non hispanic	1	0	Abstinence	Negative	0	4	Eligible	Eligible	Eligible	Il8	144.615816999326	3576	CXCL8	In	NA	NA	7.176081541915429	Unpublished	CVL	Luminex (or other bead-based)	Days since LMP
Thurman-unpublished	109	Ptid-109_Visit-2	Other	Late follicular	13	36	29.5	Black or African American non hispanic	3	2	Condoms	Negative	0	4	Eligible	Ineligible - days since LMP outside of allowed windows	Ineligible - days since LMP outside of allowed windows	Il8	287.606740170851	3576	CXCL8	In	NA	NA	8.16795367604261	Unpublished	CVL	Luminex (or other bead-based)	Days since LMP
Thurman-unpublished	109	Ptid-109_Visit-3	Other	Late luteal	25	36	29.5	Black or African American non hispanic	3	2	Condoms	Negative	3	4	Eligible	Ineligible - days since LMP outside of allowed windows	Ineligible - days since LMP outside of allowed windows	Il8	112.3053511841255	3576	CXCL8	In	NA	NA	6.811282861439076	Unpublished	CVL	Luminex (or other bead-based)	Days since LMP
Thurman-unpublished	110	Ptid-110_Visit-2	Follicular	Early follicular	7	22	32.9	Black or African American non hispanic	0	0	Same Sex	Negative	0	4	Eligible	Eligible	Eligible	Il8	94.04085034479874	3576	CXCL8	In	NA	NA	6.555215679206643	Unpublished	CVL	Luminex (or other bead-based)	Days since LMP
Thurman-unpublished	110	Ptid-110_Visit-3	Luteal	Early luteal	19	22	32.9	Black or African American non hispanic	0	0	Same Sex	Intermediate	5	4	Eligible	Eligible	Eligible	Il8	62.4509102781296	3576	CXCL8	In	NA	NA	5.964650695450338	Unpublished	CVL	Luminex (or other bead-based)	Days since LMP
Thurman-unpublished	111	Ptid-111_Visit-2	Follicular	Early follicular	9	30	30.4	White non hispanic	4	3	Female Sterilization	Negative	0	4	Eligible	Eligible	Eligible	Il8	132.725745973063	3576	CXCL8	In	NA	NA	7.052304439796281	Unpublished	CVL	Luminex (or other bead-based)	Days since LMP
Thurman-unpublished	111	Ptid-111_Visit-3	Luteal	Late luteal	22	30	30.4	White non hispanic	4	3	Female Sterilization	Negative	1	4.4	Eligible	Eligible	Eligible	Il8	44.367096301268646	3576	CXCL8	In	NA	NA	5.471418230897856	Unpublished	CVL	Luminex (or other bead-based)	Days since LMP
Thurman-unpublished	112	Ptid-112_Visit-2	Follicular	Early follicular	9	32	26.8	Black or African American non hispanic	1	1	Abstinence	Negative	1	4.4	Eligible	Eligible	Eligible	Il8	253.0296957426125	3576	CXCL8	In	NA	NA	7.983162900332754	Unpublished	CVL	Luminex (or other bead-based)	Days since LMP
Thurman-unpublished	112	Ptid-112_Visit-3	Luteal	Early luteal	20	32	26.8	Black or African American non hispanic	1	1	Abstinence	Negative	1	4.4	Eligible	Eligible	Eligible	Il8	285.4156861752325	3576	CXCL8	In	NA	NA	8.156920815917537	Unpublished	CVL	Luminex (or other bead-based)	Days since LMP
Thurman-unpublished	113	Ptid-113_Visit-2	Follicular	Early follicular	7	35	25.9	Black or African American non hispanic	6	2	Female Sterilization	Positive	8	5	Eligible	Eligible	Eligible	Il8	151.75500037312702	3576	CXCL8	In	NA	NA	7.2456002442765035	Unpublished	CVL	Luminex (or other bead-based)	Days since LMP
Thurman-unpublished	113	Ptid-113_Visit-3	Other	Late luteal	27	35	25.9	Black or African American non hispanic	6	2	Female Sterilization	Positive	9	4.7	Eligible	Ineligible - days since LMP outside of allowed windows	Ineligible - days since LMP outside of allowed windows	Il8	176.6857125558075	3576	CXCL8	In	NA	NA	7.465041572854642	Unpublished	CVL	Luminex (or other bead-based)	Days since LMP
Thurman-unpublished	114	Ptid-114_Visit-2	Follicular	Early follicular	6	29	48.7	Black or African American non hispanic	0	0	Condoms	Negative	2	4.4	Eligible	Eligible	Eligible	Il8	58.80605726798425	3576	CXCL8	In	NA	NA	5.87789286118031	Unpublished	CVL	Luminex (or other bead-based)	Days since LMP
Thurman-unpublished	114	Ptid-114_Visit-3	Luteal	Early luteal	20	29	48.7	Black or African American non hispanic	0	0	Condoms	Negative	0	4.4	Eligible	Eligible	Eligible	Il8	49.7105416773326	3576	CXCL8	In	NA	NA	5.6354799187662294	Unpublished	CVL	Luminex (or other bead-based)	Days since LMP
Thurman-unpublished	115	Ptid-115_Visit-2	Follicular	Early follicular	7	26	38.9	Black or African American non hispanic	2	1	Condoms	Negative	0	4	Eligible	Eligible	Eligible	Il8	2136.55589226952	3576	CXCL8	In	NA	NA	11.061071343055012	Unpublished	CVL	Luminex (or other bead-based)	Days since LMP
Thurman-unpublished	115	Ptid-115_Visit-3	Luteal	Early luteal	21	26	38.9	Black or African American non hispanic	2	1	Condoms	Negative	1	4.4	Eligible	Eligible	Eligible	Il8	414.13961232476004	3576	CXCL8	In	NA	NA	8.69397339241317	Unpublished	CVL	Luminex (or other bead-based)	Days since LMP
Thurman-unpublished	116	Ptid-116_Visit-3	Other	Early luteal	18	41	30	White non hispanic	2	2	Male Vasectomy	Negative	0	4.4	Eligible	Ineligible - days since LMP outside of allowed windows	Ineligible - days since LMP outside of allowed windows	Il8	333.841139089659	3576	CXCL8	In	NA	NA	8.383017938074936	Unpublished	CVL	Luminex (or other bead-based)	Days since LMP
Thurman-unpublished	116	Ptid-116_Visit-2	Other	Late follicular	13	41	30	White non hispanic	2	2	Male Vasectomy	Negative	0	4	Eligible	Ineligible - days since LMP outside of allowed windows	Ineligible - days since LMP outside of allowed windows	Il8	584.3102510393505	3576	CXCL8	In	NA	NA	9.190590789675348	Unpublished	CVL	Luminex (or other bead-based)	Days since LMP
Thurman-unpublished	117	Ptid-117_Visit-3	Other	Early luteal	18	41	32	White non hispanic	3	3	Condoms	Positive	8	4.7	Eligible	Ineligible - days since LMP outside of allowed windows	Ineligible - days since LMP outside of allowed windows	Il8	1693.1508861884	3576	CXCL8	In	NA	NA	10.725494830285475	Unpublished	CVL	Luminex (or other bead-based)	Days since LMP
Thurman-unpublished	117	Ptid-117_Visit-2	Other	Late follicular	13	41	32	White non hispanic	3	3	Condoms	Negative	1	4	Eligible	Ineligible - days since LMP outside of allowed windows	Ineligible - days since LMP outside of allowed windows	Il8	1379.442537126175	3576	CXCL8	In	NA	NA	10.429869644847457	Unpublished	CVL	Luminex (or other bead-based)	Days since LMP
Thurman-unpublished	118	Ptid-118_Visit-2	Follicular	Late follicular	11	35	51.6	Black or African American non hispanic	3	2	Condoms	Negative	0	4.4	Eligible	Eligible	Eligible	Il8	205.966723646511	3576	CXCL8	In	NA	NA	7.68626746161017	Unpublished	CVL	Luminex (or other bead-based)	Days since LMP
Thurman-unpublished	118	Ptid-118_Visit-3	Other	Late luteal	26	35	51.6	Black or African American non hispanic	3	2	Condoms	Negative	0	4.4	Eligible	Ineligible - days since LMP outside of allowed windows	Ineligible - days since LMP outside of allowed windows	Il8	87.32967797670909	3576	CXCL8	In	NA	NA	6.4484001152219355	Unpublished	CVL	Luminex (or other bead-based)	Days since LMP
Thurman-unpublished	119	Ptid-119_Visit-2	Follicular	Early follicular	8	32	24.4	Black or African American non hispanic	0	0	Same Sex	Negative	0	4	Eligible	Eligible	Eligible	Il8	131.50840445429301	3576	CXCL8	In	NA	NA	7.039011192159806	Unpublished	CVL	Luminex (or other bead-based)	Days since LMP
Thurman-unpublished	119	Ptid-119_Visit-3	Other	Late luteal	25	32	24.4	Black or African American non hispanic	0	0	Same Sex	Negative	0	4	Eligible	Ineligible - days since LMP outside of allowed windows	Ineligible - days since LMP outside of allowed windows	Il8	27.6095276766044	3576	CXCL8	In	NA	NA	4.787094302463866	Unpublished	CVL	Luminex (or other bead-based)	Days since LMP
Thurman-unpublished	120	Ptid-120_Visit-2	Follicular	Late follicular	11	38	24.2	Black or African American non hispanic	2	2	Abstinence	Negative	2	4	Eligible	Eligible	Eligible	Il8	725.2742098656499	3576	CXCL8	In	NA	NA	9.502382738584986	Unpublished	CVL	Luminex (or other bead-based)	Days since LMP
Thurman-unpublished	120	Ptid-120_Visit-3	Other	Late luteal	25	38	24.2	Black or African American non hispanic	2	2	Abstinence	Negative	3	4.4	Eligible	Ineligible - days since LMP outside of allowed windows	Ineligible - days since LMP outside of allowed windows	Il8	406.4280449954815	3576	CXCL8	In	NA	NA	8.666856146461367	Unpublished	CVL	Luminex (or other bead-based)	Days since LMP
Thurman-unpublished	101	Ptid-101_Visit-2	Other	Late follicular	13	41	25.1	Black or African American non hispanic	6	4	Female Sterilization	Intermediate	4	4	Eligible	Ineligible - days since LMP outside of allowed windows	Ineligible - days since LMP outside of allowed windows	Tnfa	0.2038215275728525	7124	TNF	In	NA	NA	-2.294621658288518	Unpublished	CVL	Luminex (or other bead-based)	Days since LMP
Thurman-unpublished	101	Ptid-101_Visit-3	Other	Late luteal	25	41	25.1	Black or African American non hispanic	6	4	Female Sterilization	Negative	3	4	Eligible	Ineligible - days since LMP outside of allowed windows	Ineligible - days since LMP outside of allowed windows	Tnfa	0.19744245789450598	7124	TNF	In	NA	NA	-2.340495835552065	Unpublished	CVL	Luminex (or other bead-based)	Days since LMP
Thurman-unpublished	102	Ptid-102_Visit-2	Follicular	Late follicular	11	21	40	Black or African American non hispanic	1	0	Condoms	Positive	8	5	Eligible	Eligible	Eligible	Tnfa	1.162521586358325	7124	TNF	In	NA	NA	0.21725750524687837	Unpublished	CVL	Luminex (or other bead-based)	Days since LMP
Thurman-unpublished	102	Ptid-102_Visit-3	Luteal	Late luteal	23	21	40	Black or African American non hispanic	1	0	Condoms	Positive	8	5	Eligible	Eligible	Eligible	Tnfa	1.94583872279887	7124	TNF	In	NA	NA	0.9603921399954997	Unpublished	CVL	Luminex (or other bead-based)	Days since LMP
Thurman-unpublished	104	Ptid-104_Visit-2	Follicular	Late follicular	10	40	36.4	Black or African American non hispanic	5	3	Female Sterilization	Positive	9	4.7	Eligible	Eligible	Eligible	Tnfa	0.841273658543542	7124	TNF	In	NA	NA	-0.24935292270259218	Unpublished	CVL	Luminex (or other bead-based)	Days since LMP
Thurman-unpublished	104	Ptid-104_Visit-3	Luteal	Late luteal	24	40	36.4	Black or African American non hispanic	5	3	Female Sterilization	Positive	8	5	Eligible	Eligible	Eligible	Tnfa	0.9427813923863304	7124	TNF	In	NA	NA	-0.08500481039440523	Unpublished	CVL	Luminex (or other bead-based)	Days since LMP
Thurman-unpublished	105	Ptid-105_Visit-2	Follicular	Late follicular	10	34	30.2	White non hispanic	1	1	Condoms	Positive	8	4.7	Eligible	Eligible	Eligible	Tnfa	0.32134258903255497	7124	TNF	In	NA	NA	-1.6378158943014403	Unpublished	CVL	Luminex (or other bead-based)	Days since LMP
Thurman-unpublished	105	Ptid-105_Visit-3	Luteal	Late luteal	22	34	30.2	White non hispanic	1	1	Condoms	Positive	8	4.7	Eligible	Eligible	Eligible	Tnfa	0.4511822745163135	7124	TNF	In	NA	NA	-1.1482177048318059	Unpublished	CVL	Luminex (or other bead-based)	Days since LMP
Thurman-unpublished	106	Ptid-106_Visit-2	Follicular	Early follicular	8	29	51.9	Black or African American non hispanic	1	1	Abstinence	Negative	1	4	Eligible	Eligible	Eligible	Tnfa	0.20603594795101932	7124	TNF	In	NA	NA	-2.279032022497709	Unpublished	CVL	Luminex (or other bead-based)	Days since LMP
Thurman-unpublished	106	Ptid-106_Visit-3	Luteal	Early luteal	21	29	51.9	Black or African American non hispanic	1	1	Abstinence	Negative	0	4	Eligible	Eligible	Eligible	Tnfa	0.3657580134978785	7124	TNF	In	NA	NA	-1.4510386217553115	Unpublished	CVL	Luminex (or other bead-based)	Days since LMP
Thurman-unpublished	107	Ptid-107_Visit-3	Luteal	Early luteal	21	30	21.6	White non hispanic	0	0	Condoms	Positive	8	5	Eligible	Eligible	Eligible	Tnfa	0.2881480571741711	7124	TNF	In	NA	NA	-1.7951178024389691	Unpublished	CVL	Luminex (or other bead-based)	Days since LMP
Thurman-unpublished	107	Ptid-107_Visit-2	Follicular	Late follicular	11	30	21.6	White non hispanic	0	0	Condoms	Positive	7	4.7	Eligible	Eligible	Eligible	Tnfa	0.2398926503014835	7124	TNF	In	NA	NA	-2.0595391370727314	Unpublished	CVL	Luminex (or other bead-based)	Days since LMP
Thurman-unpublished	108	Ptid-108_Visit-2	Follicular	Early follicular	7	21	22.5	White non hispanic	1	0	Abstinence	Negative	2	4	Eligible	Eligible	Eligible	Tnfa	0.2596497785298175	7124	TNF	In	NA	NA	-1.9453611000184434	Unpublished	CVL	Luminex (or other bead-based)	Days since LMP
Thurman-unpublished	108	Ptid-108_Visit-3	Luteal	Early luteal	22	21	22.5	White non hispanic	1	0	Abstinence	Negative	0	4	Eligible	Eligible	Eligible	Tnfa	0.25662448563033	7124	TNF	In	NA	NA	-1.9622692642410282	Unpublished	CVL	Luminex (or other bead-based)	Days since LMP
Thurman-unpublished	109	Ptid-109_Visit-2	Other	Late follicular	13	36	29.5	Black or African American non hispanic	3	2	Condoms	Negative	0	4	Eligible	Ineligible - days since LMP outside of allowed windows	Ineligible - days since LMP outside of allowed windows	Tnfa	0.8757908175752891	7124	TNF	In	NA	NA	-0.19134177127633864	Unpublished	CVL	Luminex (or other bead-based)	Days since LMP
Thurman-unpublished	109	Ptid-109_Visit-3	Other	Late luteal	25	36	29.5	Black or African American non hispanic	3	2	Condoms	Negative	3	4	Eligible	Ineligible - days since LMP outside of allowed windows	Ineligible - days since LMP outside of allowed windows	Tnfa	0.292520424423994	7124	TNF	In	NA	NA	-1.7733907345110227	Unpublished	CVL	Luminex (or other bead-based)	Days since LMP
Thurman-unpublished	110	Ptid-110_Visit-2	Follicular	Early follicular	7	22	32.9	Black or African American non hispanic	0	0	Same Sex	Negative	0	4	Eligible	Eligible	Eligible	Tnfa	0.20468768353029948	7124	TNF	In	NA	NA	-2.288503799777348	Unpublished	CVL	Luminex (or other bead-based)	Days since LMP
Thurman-unpublished	110	Ptid-110_Visit-3	Luteal	Early luteal	19	22	32.9	Black or African American non hispanic	0	0	Same Sex	Intermediate	5	4	Eligible	Eligible	Eligible	Tnfa	0.2683227376524445	7124	TNF	In	NA	NA	-1.897958781218855	Unpublished	CVL	Luminex (or other bead-based)	Days since LMP
Thurman-unpublished	111	Ptid-111_Visit-2	Follicular	Early follicular	9	30	30.4	White non hispanic	4	3	Female Sterilization	Negative	0	4	Eligible	Eligible	Eligible	Tnfa	0.4666419344026115	7124	TNF	In	NA	NA	-1.099612135108581	Unpublished	CVL	Luminex (or other bead-based)	Days since LMP
Thurman-unpublished	111	Ptid-111_Visit-3	Luteal	Late luteal	22	30	30.4	White non hispanic	4	3	Female Sterilization	Negative	1	4.4	Eligible	Eligible	Eligible	Tnfa	0.15395342784420074	7124	TNF	In	NA	NA	-2.699434104875377	Unpublished	CVL	Luminex (or other bead-based)	Days since LMP
Thurman-unpublished	112	Ptid-112_Visit-2	Follicular	Early follicular	9	32	26.8	Black or African American non hispanic	1	1	Abstinence	Negative	1	4.4	Eligible	Eligible	Eligible	Tnfa	0.286763792350289	7124	TNF	In	NA	NA	-1.8020652183172643	Unpublished	CVL	Luminex (or other bead-based)	Days since LMP
Thurman-unpublished	112	Ptid-112_Visit-3	Luteal	Early luteal	20	32	26.8	Black or African American non hispanic	1	1	Abstinence	Negative	1	4.4	Eligible	Eligible	Eligible	Tnfa	0.2855062019533695	7124	TNF	In	NA	NA	-1.808406009788956	Unpublished	CVL	Luminex (or other bead-based)	Days since LMP
Thurman-unpublished	113	Ptid-113_Visit-2	Follicular	Early follicular	7	35	25.9	Black or African American non hispanic	6	2	Female Sterilization	Positive	8	5	Eligible	Eligible	Eligible	Tnfa	0.171786295440144	7124	TNF	In	NA	NA	-2.5413131474050155	Unpublished	CVL	Luminex (or other bead-based)	Days since LMP
Thurman-unpublished	113	Ptid-113_Visit-3	Other	Late luteal	27	35	25.9	Black or African American non hispanic	6	2	Female Sterilization	Positive	9	4.7	Eligible	Ineligible - days since LMP outside of allowed windows	Ineligible - days since LMP outside of allowed windows	Tnfa	1.075439544354257	7124	TNF	In	NA	NA	0.10492642619122652	Unpublished	CVL	Luminex (or other bead-based)	Days since LMP
Thurman-unpublished	114	Ptid-114_Visit-2	Follicular	Early follicular	6	29	48.7	Black or African American non hispanic	0	0	Condoms	Negative	2	4.4	Eligible	Eligible	Eligible	Tnfa	0.482979417236562	7124	TNF	In	NA	NA	-1.0499663867444669	Unpublished	CVL	Luminex (or other bead-based)	Days since LMP
Thurman-unpublished	114	Ptid-114_Visit-3	Luteal	Early luteal	20	29	48.7	Black or African American non hispanic	0	0	Condoms	Negative	0	4.4	Eligible	Eligible	Eligible	Tnfa	0.6600871724135184	7124	TNF	In	NA	NA	-0.5992715326828605	Unpublished	CVL	Luminex (or other bead-based)	Days since LMP
Thurman-unpublished	115	Ptid-115_Visit-2	Follicular	Early follicular	7	26	38.9	Black or African American non hispanic	2	1	Condoms	Negative	0	4	Eligible	Eligible	Eligible	Tnfa	2.7563508798302747	7124	TNF	In	NA	NA	1.4627595529078141	Unpublished	CVL	Luminex (or other bead-based)	Days since LMP
Thurman-unpublished	115	Ptid-115_Visit-3	Luteal	Early luteal	21	26	38.9	Black or African American non hispanic	2	1	Condoms	Negative	1	4.4	Eligible	Eligible	Eligible	Tnfa	1.3254551068086702	7124	TNF	In	NA	NA	0.4064878069223942	Unpublished	CVL	Luminex (or other bead-based)	Days since LMP
Thurman-unpublished	116	Ptid-116_Visit-3	Other	Early luteal	18	41	30	White non hispanic	2	2	Male Vasectomy	Negative	0	4.4	Eligible	Ineligible - days since LMP outside of allowed windows	Ineligible - days since LMP outside of allowed windows	Tnfa	0.751658449007267	7124	TNF	In	NA	NA	-0.4118508397122563	Unpublished	CVL	Luminex (or other bead-based)	Days since LMP
Thurman-unpublished	116	Ptid-116_Visit-2	Other	Late follicular	13	41	30	White non hispanic	2	2	Male Vasectomy	Negative	0	4	Eligible	Ineligible - days since LMP outside of allowed windows	Ineligible - days since LMP outside of allowed windows	Tnfa	0.35914527692286	7124	TNF	In	NA	NA	-1.477360551953142	Unpublished	CVL	Luminex (or other bead-based)	Days since LMP
Thurman-unpublished	117	Ptid-117_Visit-3	Other	Early luteal	18	41	32	White non hispanic	3	3	Condoms	Positive	8	4.7	Eligible	Ineligible - days since LMP outside of allowed windows	Ineligible - days since LMP outside of allowed windows	Tnfa	0.5923275692399015	7124	TNF	In	NA	NA	-0.755532858526435	Unpublished	CVL	Luminex (or other bead-based)	Days since LMP
Thurman-unpublished	117	Ptid-117_Visit-2	Other	Late follicular	13	41	32	White non hispanic	3	3	Condoms	Negative	1	4	Eligible	Ineligible - days since LMP outside of allowed windows	Ineligible - days since LMP outside of allowed windows	Tnfa	3.427333511192935	7124	TNF	In	NA	NA	1.7770865862349572	Unpublished	CVL	Luminex (or other bead-based)	Days since LMP
Thurman-unpublished	118	Ptid-118_Visit-2	Follicular	Late follicular	11	35	51.6	Black or African American non hispanic	3	2	Condoms	Negative	0	4.4	Eligible	Eligible	Eligible	Tnfa	0.110879835323194	7124	TNF	In	NA	NA	-3.1729310749636292	Unpublished	CVL	Luminex (or other bead-based)	Days since LMP
Thurman-unpublished	118	Ptid-118_Visit-3	Other	Late luteal	26	35	51.6	Black or African American non hispanic	3	2	Condoms	Negative	0	4.4	Eligible	Ineligible - days since LMP outside of allowed windows	Ineligible - days since LMP outside of allowed windows	Tnfa	0.20527232065454698	7124	TNF	In	NA	NA	-2.2843889903176793	Unpublished	CVL	Luminex (or other bead-based)	Days since LMP
Thurman-unpublished	119	Ptid-119_Visit-2	Follicular	Early follicular	8	32	24.4	Black or African American non hispanic	0	0	Same Sex	Negative	0	4	Eligible	Eligible	Eligible	Tnfa	0.1901748922717715	7124	TNF	In	NA	NA	-2.3946013070802876	Unpublished	CVL	Luminex (or other bead-based)	Days since LMP
Thurman-unpublished	119	Ptid-119_Visit-3	Other	Late luteal	25	32	24.4	Black or African American non hispanic	0	0	Same Sex	Negative	0	4	Eligible	Ineligible - days since LMP outside of allowed windows	Ineligible - days since LMP outside of allowed windows	Tnfa	0.1168881076383307	7124	TNF	In	NA	NA	-3.096799939388764	Unpublished	CVL	Luminex (or other bead-based)	Days since LMP
Thurman-unpublished	120	Ptid-120_Visit-2	Follicular	Late follicular	11	38	24.2	Black or African American non hispanic	2	2	Abstinence	Negative	2	4	Eligible	Eligible	Eligible	Tnfa	0.364404570476818	7124	TNF	In	NA	NA	-1.4563870408986366	Unpublished	CVL	Luminex (or other bead-based)	Days since LMP
Thurman-unpublished	120	Ptid-120_Visit-3	Other	Late luteal	25	38	24.2	Black or African American non hispanic	2	2	Abstinence	Negative	3	4.4	Eligible	Ineligible - days since LMP outside of allowed windows	Ineligible - days since LMP outside of allowed windows	Tnfa	0.5574521518699456	7124	TNF	In	NA	NA	-0.843080116262346	Unpublished	CVL	Luminex (or other bead-based)	Days since LMP
Thurman-unpublished	101	Ptid-101_Visit-2	Other	Late follicular	13	41	25.1	Black or African American non hispanic	6	4	Female Sterilization	Intermediate	4	4	Eligible	Ineligible - days since LMP outside of allowed windows	Ineligible - days since LMP outside of allowed windows	Icam1	12.508854430728551	3383	ICAM1	In	NA	NA	3.644877767462029	Unpublished	CVL	Luminex (or other bead-based)	Days since LMP
Thurman-unpublished	101	Ptid-101_Visit-3	Other	Late luteal	25	41	25.1	Black or African American non hispanic	6	4	Female Sterilization	Negative	3	4	Eligible	Ineligible - days since LMP outside of allowed windows	Ineligible - days since LMP outside of allowed windows	Icam1	3.3236349592869354	3383	ICAM1	Below	NA	NA	1.7327619370581862	Unpublished	CVL	Luminex (or other bead-based)	Days since LMP
Thurman-unpublished	102	Ptid-102_Visit-2	Follicular	Late follicular	11	21	40	Black or African American non hispanic	1	0	Condoms	Positive	8	5	Eligible	Eligible	Eligible	Icam1	463.3805512574165	3383	ICAM1	In	NA	NA	8.856053683279793	Unpublished	CVL	Luminex (or other bead-based)	Days since LMP
Thurman-unpublished	102	Ptid-102_Visit-3	Luteal	Late luteal	23	21	40	Black or African American non hispanic	1	0	Condoms	Positive	8	5	Eligible	Eligible	Eligible	Icam1	553.6626748927586	3383	ICAM1	In	NA	NA	9.112863455796582	Unpublished	CVL	Luminex (or other bead-based)	Days since LMP
Thurman-unpublished	104	Ptid-104_Visit-2	Follicular	Late follicular	10	40	36.4	Black or African American non hispanic	5	3	Female Sterilization	Positive	9	4.7	Eligible	Eligible	Eligible	Icam1	119.878089466331	3383	ICAM1	In	NA	NA	6.905424186251248	Unpublished	CVL	Luminex (or other bead-based)	Days since LMP
Thurman-unpublished	104	Ptid-104_Visit-3	Luteal	Late luteal	24	40	36.4	Black or African American non hispanic	5	3	Female Sterilization	Positive	8	5	Eligible	Eligible	Eligible	Icam1	62.81453159916845	3383	ICAM1	In	NA	NA	5.973026447648728	Unpublished	CVL	Luminex (or other bead-based)	Days since LMP
Thurman-unpublished	105	Ptid-105_Visit-2	Follicular	Late follicular	10	34	30.2	White non hispanic	1	1	Condoms	Positive	8	4.7	Eligible	Eligible	Eligible	Icam1	44.8776219858603	3383	ICAM1	In	NA	NA	5.487924326090292	Unpublished	CVL	Luminex (or other bead-based)	Days since LMP
Thurman-unpublished	105	Ptid-105_Visit-3	Luteal	Late luteal	22	34	30.2	White non hispanic	1	1	Condoms	Positive	8	4.7	Eligible	Eligible	Eligible	Icam1	94.3091152060461	3383	ICAM1	In	NA	NA	6.559325312521846	Unpublished	CVL	Luminex (or other bead-based)	Days since LMP
Thurman-unpublished	106	Ptid-106_Visit-2	Follicular	Early follicular	8	29	51.9	Black or African American non hispanic	1	1	Abstinence	Negative	1	4	Eligible	Eligible	Eligible	Icam1	28.22516569268975	3383	ICAM1	In	NA	NA	4.818910145090959	Unpublished	CVL	Luminex (or other bead-based)	Days since LMP
Thurman-unpublished	106	Ptid-106_Visit-3	Luteal	Early luteal	21	29	51.9	Black or African American non hispanic	1	1	Abstinence	Negative	0	4	Eligible	Eligible	Eligible	Icam1	21.55134905268725	3383	ICAM1	In	NA	NA	4.42970627560336	Unpublished	CVL	Luminex (or other bead-based)	Days since LMP
Thurman-unpublished	107	Ptid-107_Visit-3	Luteal	Early luteal	21	30	21.6	White non hispanic	0	0	Condoms	Positive	8	5	Eligible	Eligible	Eligible	Icam1	11.68914624302765	3383	ICAM1	In	NA	NA	3.54709765641389	Unpublished	CVL	Luminex (or other bead-based)	Days since LMP
Thurman-unpublished	107	Ptid-107_Visit-2	Follicular	Late follicular	11	30	21.6	White non hispanic	0	0	Condoms	Positive	7	4.7	Eligible	Eligible	Eligible	Icam1	23.572908200984	3383	ICAM1	In	NA	NA	4.559057850434177	Unpublished	CVL	Luminex (or other bead-based)	Days since LMP
Thurman-unpublished	108	Ptid-108_Visit-2	Follicular	Early follicular	7	21	22.5	White non hispanic	1	0	Abstinence	Negative	2	4	Eligible	Eligible	Eligible	Icam1	26.738355134391952	3383	ICAM1	In	NA	NA	4.740838812657993	Unpublished	CVL	Luminex (or other bead-based)	Days since LMP
Thurman-unpublished	108	Ptid-108_Visit-3	Luteal	Early luteal	22	21	22.5	White non hispanic	1	0	Abstinence	Negative	0	4	Eligible	Eligible	Eligible	Icam1	10.400773560421591	3383	ICAM1	In	NA	NA	3.3786189280884593	Unpublished	CVL	Luminex (or other bead-based)	Days since LMP
Thurman-unpublished	109	Ptid-109_Visit-2	Other	Late follicular	13	36	29.5	Black or African American non hispanic	3	2	Condoms	Negative	0	4	Eligible	Ineligible - days since LMP outside of allowed windows	Ineligible - days since LMP outside of allowed windows	Icam1	243.940636329764	3383	ICAM1	In	NA	NA	7.930386296199637	Unpublished	CVL	Luminex (or other bead-based)	Days since LMP
Thurman-unpublished	109	Ptid-109_Visit-3	Other	Late luteal	25	36	29.5	Black or African American non hispanic	3	2	Condoms	Negative	3	4	Eligible	Ineligible - days since LMP outside of allowed windows	Ineligible - days since LMP outside of allowed windows	Icam1	25.13267651129635	3383	ICAM1	In	NA	NA	4.651492414492599	Unpublished	CVL	Luminex (or other bead-based)	Days since LMP
Thurman-unpublished	110	Ptid-110_Visit-2	Follicular	Early follicular	7	22	32.9	Black or African American non hispanic	0	0	Same Sex	Negative	0	4	Eligible	Eligible	Eligible	Icam1	35.78475072330135	3383	ICAM1	In	NA	NA	5.161273024758315	Unpublished	CVL	Luminex (or other bead-based)	Days since LMP
Thurman-unpublished	110	Ptid-110_Visit-3	Luteal	Early luteal	19	22	32.9	Black or African American non hispanic	0	0	Same Sex	Intermediate	5	4	Eligible	Eligible	Eligible	Icam1	36.5336689946513	3383	ICAM1	In	NA	NA	5.191154742498748	Unpublished	CVL	Luminex (or other bead-based)	Days since LMP
Thurman-unpublished	111	Ptid-111_Visit-2	Follicular	Early follicular	9	30	30.4	White non hispanic	4	3	Female Sterilization	Negative	0	4	Eligible	Eligible	Eligible	Icam1	60.59328210426755	3383	ICAM1	In	NA	NA	5.92108594779184	Unpublished	CVL	Luminex (or other bead-based)	Days since LMP
Thurman-unpublished	111	Ptid-111_Visit-3	Luteal	Late luteal	22	30	30.4	White non hispanic	4	3	Female Sterilization	Negative	1	4.4	Eligible	Eligible	Eligible	Icam1	43.9683338853121	3383	ICAM1	In	NA	NA	5.4583929596885605	Unpublished	CVL	Luminex (or other bead-based)	Days since LMP
Thurman-unpublished	112	Ptid-112_Visit-2	Follicular	Early follicular	9	32	26.8	Black or African American non hispanic	1	1	Abstinence	Negative	1	4.4	Eligible	Eligible	Eligible	Icam1	51.342484077549955	3383	ICAM1	In	NA	NA	5.682081193676917	Unpublished	CVL	Luminex (or other bead-based)	Days since LMP
Thurman-unpublished	112	Ptid-112_Visit-3	Luteal	Early luteal	20	32	26.8	Black or African American non hispanic	1	1	Abstinence	Negative	1	4.4	Eligible	Eligible	Eligible	Icam1	32.06484349063585	3383	ICAM1	In	NA	NA	5.002920460246928	Unpublished	CVL	Luminex (or other bead-based)	Days since LMP
Thurman-unpublished	113	Ptid-113_Visit-2	Follicular	Early follicular	7	35	25.9	Black or African American non hispanic	6	2	Female Sterilization	Positive	8	5	Eligible	Eligible	Eligible	Icam1	57.91033012685495	3383	ICAM1	In	NA	NA	5.855748816046215	Unpublished	CVL	Luminex (or other bead-based)	Days since LMP
Thurman-unpublished	113	Ptid-113_Visit-3	Other	Late luteal	27	35	25.9	Black or African American non hispanic	6	2	Female Sterilization	Positive	9	4.7	Eligible	Ineligible - days since LMP outside of allowed windows	Ineligible - days since LMP outside of allowed windows	Icam1	32.436009650084046	3383	ICAM1	In	NA	NA	5.019524441812112	Unpublished	CVL	Luminex (or other bead-based)	Days since LMP
Thurman-unpublished	114	Ptid-114_Visit-2	Follicular	Early follicular	6	29	48.7	Black or African American non hispanic	0	0	Condoms	Negative	2	4.4	Eligible	Eligible	Eligible	Icam1	93.57931752084451	3383	ICAM1	In	NA	NA	6.548117801968964	Unpublished	CVL	Luminex (or other bead-based)	Days since LMP
Thurman-unpublished	114	Ptid-114_Visit-3	Luteal	Early luteal	20	29	48.7	Black or African American non hispanic	0	0	Condoms	Negative	0	4.4	Eligible	Eligible	Eligible	Icam1	153.9047184646645	3383	ICAM1	In	NA	NA	7.265893652767818	Unpublished	CVL	Luminex (or other bead-based)	Days since LMP
Thurman-unpublished	115	Ptid-115_Visit-2	Follicular	Early follicular	7	26	38.9	Black or African American non hispanic	2	1	Condoms	Negative	0	4	Eligible	Eligible	Eligible	Icam1	581.885000417498	3383	ICAM1	In	NA	NA	9.184590247167964	Unpublished	CVL	Luminex (or other bead-based)	Days since LMP
Thurman-unpublished	115	Ptid-115_Visit-3	Luteal	Early luteal	21	26	38.9	Black or African American non hispanic	2	1	Condoms	Negative	1	4.4	Eligible	Eligible	Eligible	Icam1	202.2344197676165	3383	ICAM1	In	NA	NA	7.659884750823982	Unpublished	CVL	Luminex (or other bead-based)	Days since LMP
Thurman-unpublished	116	Ptid-116_Visit-3	Other	Early luteal	18	41	30	White non hispanic	2	2	Male Vasectomy	Negative	0	4.4	Eligible	Ineligible - days since LMP outside of allowed windows	Ineligible - days since LMP outside of allowed windows	Icam1	207.51855436413751	3383	ICAM1	In	NA	NA	7.697096524269987	Unpublished	CVL	Luminex (or other bead-based)	Days since LMP
Thurman-unpublished	116	Ptid-116_Visit-2	Other	Late follicular	13	41	30	White non hispanic	2	2	Male Vasectomy	Negative	0	4	Eligible	Ineligible - days since LMP outside of allowed windows	Ineligible - days since LMP outside of allowed windows	Icam1	82.4450263115944	3383	ICAM1	In	NA	NA	6.365360557233753	Unpublished	CVL	Luminex (or other bead-based)	Days since LMP
Thurman-unpublished	117	Ptid-117_Visit-3	Other	Early luteal	18	41	32	White non hispanic	3	3	Condoms	Positive	8	4.7	Eligible	Ineligible - days since LMP outside of allowed windows	Ineligible - days since LMP outside of allowed windows	Icam1	187.31401408447948	3383	ICAM1	In	NA	NA	7.54931503005961	Unpublished	CVL	Luminex (or other bead-based)	Days since LMP
Thurman-unpublished	117	Ptid-117_Visit-2	Other	Late follicular	13	41	32	White non hispanic	3	3	Condoms	Negative	1	4	Eligible	Ineligible - days since LMP outside of allowed windows	Ineligible - days since LMP outside of allowed windows	Icam1	371.2761796194565	3383	ICAM1	In	NA	NA	8.536348947339388	Unpublished	CVL	Luminex (or other bead-based)	Days since LMP
Thurman-unpublished	118	Ptid-118_Visit-2	Follicular	Late follicular	11	35	51.6	Black or African American non hispanic	3	2	Condoms	Negative	0	4.4	Eligible	Eligible	Eligible	Icam1	17.2472611056682	3383	ICAM1	In	NA	NA	4.108295372546455	Unpublished	CVL	Luminex (or other bead-based)	Days since LMP
Thurman-unpublished	118	Ptid-118_Visit-3	Other	Late luteal	26	35	51.6	Black or African American non hispanic	3	2	Condoms	Negative	0	4.4	Eligible	Ineligible - days since LMP outside of allowed windows	Ineligible - days since LMP outside of allowed windows	Icam1	6.647269918573871	3383	ICAM1	In	NA	NA	2.732761937058186	Unpublished	CVL	Luminex (or other bead-based)	Days since LMP
Thurman-unpublished	119	Ptid-119_Visit-2	Follicular	Early follicular	8	32	24.4	Black or African American non hispanic	0	0	Same Sex	Negative	0	4	Eligible	Eligible	Eligible	Icam1	12.37524220605825	3383	ICAM1	In	NA	NA	3.6293848565288704	Unpublished	CVL	Luminex (or other bead-based)	Days since LMP
Thurman-unpublished	119	Ptid-119_Visit-3	Other	Late luteal	25	32	24.4	Black or African American non hispanic	0	0	Same Sex	Negative	0	4	Eligible	Ineligible - days since LMP outside of allowed windows	Ineligible - days since LMP outside of allowed windows	Icam1	6.908080073498135	3383	ICAM1	In	NA	NA	2.788284805647547	Unpublished	CVL	Luminex (or other bead-based)	Days since LMP
Thurman-unpublished	120	Ptid-120_Visit-2	Follicular	Late follicular	11	38	24.2	Black or African American non hispanic	2	2	Abstinence	Negative	2	4	Eligible	Eligible	Eligible	Icam1	91.36156044175294	3383	ICAM1	In	NA	NA	6.513515386813523	Unpublished	CVL	Luminex (or other bead-based)	Days since LMP
Thurman-unpublished	120	Ptid-120_Visit-3	Other	Late luteal	25	38	24.2	Black or African American non hispanic	2	2	Abstinence	Negative	3	4.4	Eligible	Ineligible - days since LMP outside of allowed windows	Ineligible - days since LMP outside of allowed windows	Icam1	127.60064724396	3383	ICAM1	In	NA	NA	6.995491836849945	Unpublished	CVL	Luminex (or other bead-based)	Days since LMP
Thurman-unpublished	101	Ptid-101_Visit-2	Other	Late follicular	13	41	25.1	Black or African American non hispanic	6	4	Female Sterilization	Intermediate	4	4	Eligible	Ineligible - days since LMP outside of allowed windows	Ineligible - days since LMP outside of allowed windows	Slpi	254054.8303	6590	SLPI	In	NA	NA	17.954780368541375	Unpublished	CVL	ELISA	Days since LMP
Thurman-unpublished	101	Ptid-101_Visit-3	Other	Late luteal	25	41	25.1	Black or African American non hispanic	6	4	Female Sterilization	Negative	3	4	Eligible	Ineligible - days since LMP outside of allowed windows	Ineligible - days since LMP outside of allowed windows	Slpi	149034.75900000002	6590	SLPI	In	NA	NA	17.18528932048455	Unpublished	CVL	ELISA	Days since LMP
Thurman-unpublished	102	Ptid-102_Visit-2	Follicular	Late follicular	11	21	40	Black or African American non hispanic	1	0	Condoms	Positive	8	5	Eligible	Eligible	Eligible	Slpi	57561.977679999996	6590	SLPI	In	NA	NA	15.812828539732486	Unpublished	CVL	ELISA	Days since LMP
Thurman-unpublished	102	Ptid-102_Visit-3	Luteal	Late luteal	23	21	40	Black or African American non hispanic	1	0	Condoms	Positive	8	5	Eligible	Eligible	Eligible	Slpi	399667.918	6590	SLPI	In	NA	NA	18.608442244343234	Unpublished	CVL	ELISA	Days since LMP
Thurman-unpublished	104	Ptid-104_Visit-2	Follicular	Late follicular	10	40	36.4	Black or African American non hispanic	5	3	Female Sterilization	Positive	9	4.7	Eligible	Eligible	Eligible	Slpi	26065.22268	6590	SLPI	In	NA	NA	14.66983856474558	Unpublished	CVL	ELISA	Days since LMP
Thurman-unpublished	104	Ptid-104_Visit-3	Luteal	Late luteal	24	40	36.4	Black or African American non hispanic	5	3	Female Sterilization	Positive	8	5	Eligible	Eligible	Eligible	Slpi	16942.15824	6590	SLPI	In	NA	NA	14.048330049013694	Unpublished	CVL	ELISA	Days since LMP
Thurman-unpublished	105	Ptid-105_Visit-2	Follicular	Late follicular	10	34	30.2	White non hispanic	1	1	Condoms	Positive	8	4.7	Eligible	Eligible	Eligible	Slpi	51527.23548	6590	SLPI	In	NA	NA	15.653047571181018	Unpublished	CVL	ELISA	Days since LMP
Thurman-unpublished	105	Ptid-105_Visit-3	Luteal	Late luteal	22	34	30.2	White non hispanic	1	1	Condoms	Positive	8	4.7	Eligible	Eligible	Eligible	Slpi	23211.15132	6590	SLPI	In	NA	NA	14.502530464595448	Unpublished	CVL	ELISA	Days since LMP
Thurman-unpublished	106	Ptid-106_Visit-2	Follicular	Early follicular	8	29	51.9	Black or African American non hispanic	1	1	Abstinence	Negative	1	4	Eligible	Eligible	Eligible	Slpi	26840.718240000002	6590	SLPI	In	NA	NA	14.712135657176294	Unpublished	CVL	ELISA	Days since LMP
Thurman-unpublished	106	Ptid-106_Visit-3	Luteal	Early luteal	21	29	51.9	Black or African American non hispanic	1	1	Abstinence	Negative	0	4	Eligible	Eligible	Eligible	Slpi	38841.9526	6590	SLPI	In	NA	NA	15.245328106967976	Unpublished	CVL	ELISA	Days since LMP
Thurman-unpublished	107	Ptid-107_Visit-3	Luteal	Early luteal	21	30	21.6	White non hispanic	0	0	Condoms	Positive	8	5	Eligible	Eligible	Eligible	Slpi	15501.5624	6590	SLPI	In	NA	NA	13.920126011380225	Unpublished	CVL	ELISA	Days since LMP
Thurman-unpublished	107	Ptid-107_Visit-2	Follicular	Late follicular	11	30	21.6	White non hispanic	0	0	Condoms	Positive	7	4.7	Eligible	Eligible	Eligible	Slpi	301891.495	6590	SLPI	In	NA	NA	18.2036705877171	Unpublished	CVL	ELISA	Days since LMP
Thurman-unpublished	108	Ptid-108_Visit-2	Follicular	Early follicular	7	21	22.5	White non hispanic	1	0	Abstinence	Negative	2	4	Eligible	Eligible	Eligible	Slpi	64226.73788	6590	SLPI	In	NA	NA	15.970886402385723	Unpublished	CVL	ELISA	Days since LMP
Thurman-unpublished	108	Ptid-108_Visit-3	Luteal	Early luteal	22	21	22.5	White non hispanic	1	0	Abstinence	Negative	0	4	Eligible	Eligible	Eligible	Slpi	165399.94351999997	6590	SLPI	In	NA	NA	17.335599216301322	Unpublished	CVL	ELISA	Days since LMP
Thurman-unpublished	109	Ptid-109_Visit-2	Other	Late follicular	13	36	29.5	Black or African American non hispanic	3	2	Condoms	Negative	0	4	Eligible	Ineligible - days since LMP outside of allowed windows	Ineligible - days since LMP outside of allowed windows	Slpi	98171.68128	6590	SLPI	In	NA	NA	16.583019302572893	Unpublished	CVL	ELISA	Days since LMP
Thurman-unpublished	109	Ptid-109_Visit-3	Other	Late luteal	25	36	29.5	Black or African American non hispanic	3	2	Condoms	Negative	3	4	Eligible	Ineligible - days since LMP outside of allowed windows	Ineligible - days since LMP outside of allowed windows	Slpi	22007.4818	6590	SLPI	In	NA	NA	14.42570645424297	Unpublished	CVL	ELISA	Days since LMP
Thurman-unpublished	110	Ptid-110_Visit-2	Follicular	Early follicular	7	22	32.9	Black or African American non hispanic	0	0	Same Sex	Negative	0	4	Eligible	Eligible	Eligible	Slpi	72441.02591999999	6590	SLPI	In	NA	NA	16.144519357632333	Unpublished	CVL	ELISA	Days since LMP
Thurman-unpublished	110	Ptid-110_Visit-3	Luteal	Early luteal	19	22	32.9	Black or African American non hispanic	0	0	Same Sex	Intermediate	5	4	Eligible	Eligible	Eligible	Slpi	82139.932	6590	SLPI	In	NA	NA	16.32579613252379	Unpublished	CVL	ELISA	Days since LMP
Thurman-unpublished	111	Ptid-111_Visit-2	Follicular	Early follicular	9	30	30.4	White non hispanic	4	3	Female Sterilization	Negative	0	4	Eligible	Eligible	Eligible	Slpi	153476.97532000003	6590	SLPI	In	NA	NA	17.227662712552213	Unpublished	CVL	ELISA	Days since LMP
Thurman-unpublished	111	Ptid-111_Visit-3	Luteal	Late luteal	22	30	30.4	White non hispanic	4	3	Female Sterilization	Negative	1	4.4	Eligible	Eligible	Eligible	Slpi	58325.746400000004	6590	SLPI	In	NA	NA	15.831845244179641	Unpublished	CVL	ELISA	Days since LMP
Thurman-unpublished	112	Ptid-112_Visit-2	Follicular	Early follicular	9	32	26.8	Black or African American non hispanic	1	1	Abstinence	Negative	1	4.4	Eligible	Eligible	Eligible	Slpi	59630.05731999999	6590	SLPI	In	NA	NA	15.863752103117502	Unpublished	CVL	ELISA	Days since LMP
Thurman-unpublished	112	Ptid-112_Visit-3	Luteal	Early luteal	20	32	26.8	Black or African American non hispanic	1	1	Abstinence	Negative	1	4.4	Eligible	Eligible	Eligible	Slpi	47942.18196	6590	SLPI	In	NA	NA	15.549007950431283	Unpublished	CVL	ELISA	Days since LMP
Thurman-unpublished	113	Ptid-113_Visit-2	Follicular	Early follicular	7	35	25.9	Black or African American non hispanic	6	2	Female Sterilization	Positive	8	5	Eligible	Eligible	Eligible	Slpi	28431.06672	6590	SLPI	In	NA	NA	14.795180608807003	Unpublished	CVL	ELISA	Days since LMP
Thurman-unpublished	113	Ptid-113_Visit-3	Other	Late luteal	27	35	25.9	Black or African American non hispanic	6	2	Female Sterilization	Positive	9	4.7	Eligible	Ineligible - days since LMP outside of allowed windows	Ineligible - days since LMP outside of allowed windows	Slpi	28260.230040000002	6590	SLPI	In	NA	NA	14.78648558889492	Unpublished	CVL	ELISA	Days since LMP
Thurman-unpublished	114	Ptid-114_Visit-2	Follicular	Early follicular	6	29	48.7	Black or African American non hispanic	0	0	Condoms	Negative	2	4.4	Eligible	Eligible	Eligible	Slpi	33016.11592	6590	SLPI	In	NA	NA	15.010882788336437	Unpublished	CVL	ELISA	Days since LMP
Thurman-unpublished	114	Ptid-114_Visit-3	Luteal	Early luteal	20	29	48.7	Black or African American non hispanic	0	0	Condoms	Negative	0	4.4	Eligible	Eligible	Eligible	Slpi	98387.23352000001	6590	SLPI	In	NA	NA	16.58618350677779	Unpublished	CVL	ELISA	Days since LMP
Thurman-unpublished	115	Ptid-115_Visit-2	Follicular	Early follicular	7	26	38.9	Black or African American non hispanic	2	1	Condoms	Negative	0	4	Eligible	Eligible	Eligible	Slpi	453671.27784	6590	SLPI	In	NA	NA	18.791287799257766	Unpublished	CVL	ELISA	Days since LMP
Thurman-unpublished	115	Ptid-115_Visit-3	Luteal	Early luteal	21	26	38.9	Black or African American non hispanic	2	1	Condoms	Negative	1	4.4	Eligible	Eligible	Eligible	Slpi	116489.93796000001	6590	SLPI	In	NA	NA	16.82984581916929	Unpublished	CVL	ELISA	Days since LMP
Thurman-unpublished	116	Ptid-116_Visit-3	Other	Early luteal	18	41	30	White non hispanic	2	2	Male Vasectomy	Negative	0	4.4	Eligible	Ineligible - days since LMP outside of allowed windows	Ineligible - days since LMP outside of allowed windows	Slpi	86213.25228000002	6590	SLPI	In	NA	NA	16.39562202994412	Unpublished	CVL	ELISA	Days since LMP
Thurman-unpublished	116	Ptid-116_Visit-2	Other	Late follicular	13	41	30	White non hispanic	2	2	Male Vasectomy	Negative	0	4	Eligible	Ineligible - days since LMP outside of allowed windows	Ineligible - days since LMP outside of allowed windows	Slpi	212244.33952000004	6590	SLPI	In	NA	NA	17.69536655257168	Unpublished	CVL	ELISA	Days since LMP
Thurman-unpublished	117	Ptid-117_Visit-3	Other	Early luteal	18	41	32	White non hispanic	3	3	Condoms	Positive	8	4.7	Eligible	Ineligible - days since LMP outside of allowed windows	Ineligible - days since LMP outside of allowed windows	Slpi	200241.446	6590	SLPI	In	NA	NA	17.611381088721405	Unpublished	CVL	ELISA	Days since LMP
Thurman-unpublished	117	Ptid-117_Visit-2	Other	Late follicular	13	41	32	White non hispanic	3	3	Condoms	Negative	1	4	Eligible	Ineligible - days since LMP outside of allowed windows	Ineligible - days since LMP outside of allowed windows	Slpi	444964.669	6590	SLPI	In	NA	NA	18.763331262466263	Unpublished	CVL	ELISA	Days since LMP
Thurman-unpublished	118	Ptid-118_Visit-2	Follicular	Late follicular	11	35	51.6	Black or African American non hispanic	3	2	Condoms	Negative	0	4.4	Eligible	Eligible	Eligible	Slpi	66223.32468	6590	SLPI	In	NA	NA	16.01505182125604	Unpublished	CVL	ELISA	Days since LMP
Thurman-unpublished	118	Ptid-118_Visit-3	Other	Late luteal	26	35	51.6	Black or African American non hispanic	3	2	Condoms	Negative	0	4.4	Eligible	Ineligible - days since LMP outside of allowed windows	Ineligible - days since LMP outside of allowed windows	Slpi	72959.51548	6590	SLPI	In	NA	NA	16.15480852822806	Unpublished	CVL	ELISA	Days since LMP
Thurman-unpublished	119	Ptid-119_Visit-2	Follicular	Early follicular	8	32	24.4	Black or African American non hispanic	0	0	Same Sex	Negative	0	4	Eligible	Eligible	Eligible	Slpi	108901.927	6590	SLPI	In	NA	NA	16.73266995694661	Unpublished	CVL	ELISA	Days since LMP
Thurman-unpublished	119	Ptid-119_Visit-3	Other	Late luteal	25	32	24.4	Black or African American non hispanic	0	0	Same Sex	Negative	0	4	Eligible	Ineligible - days since LMP outside of allowed windows	Ineligible - days since LMP outside of allowed windows	Slpi	76852.50428	6590	SLPI	In	NA	NA	16.2298046512218	Unpublished	CVL	ELISA	Days since LMP
Thurman-unpublished	120	Ptid-120_Visit-2	Follicular	Late follicular	11	38	24.2	Black or African American non hispanic	2	2	Abstinence	Negative	2	4	Eligible	Eligible	Eligible	Slpi	864032.3916	6590	SLPI	In	NA	NA	19.720725872849542	Unpublished	CVL	ELISA	Days since LMP
Thurman-unpublished	120	Ptid-120_Visit-3	Other	Late luteal	25	38	24.2	Black or African American non hispanic	2	2	Abstinence	Negative	3	4.4	Eligible	Ineligible - days since LMP outside of allowed windows	Ineligible - days since LMP outside of allowed windows	Slpi	51372.888680000004	6590	SLPI	In	NA	NA	15.64871957776499	Unpublished	CVL	ELISA	Days since LMP
Thurman-unpublished	101	Ptid-101_Visit-2	Other	Late follicular	13	41	25.1	Black or African American non hispanic	6	4	Female Sterilization	Intermediate	4	4	Eligible	Ineligible - days since LMP outside of allowed windows	Ineligible - days since LMP outside of allowed windows	Elafin	186287.7745	5266	PI3	In	NA	NA	17.507173472135776	Unpublished	CVL	Luminex (or other bead-based)	Days since LMP
Thurman-unpublished	101	Ptid-101_Visit-3	Other	Late luteal	25	41	25.1	Black or African American non hispanic	6	4	Female Sterilization	Negative	3	4	Eligible	Ineligible - days since LMP outside of allowed windows	Ineligible - days since LMP outside of allowed windows	Elafin	160443.249625	5266	PI3	In	NA	NA	17.29170356640989	Unpublished	CVL	Luminex (or other bead-based)	Days since LMP
Thurman-unpublished	102	Ptid-102_Visit-2	Follicular	Late follicular	11	21	40	Black or African American non hispanic	1	0	Condoms	Positive	8	5	Eligible	Eligible	Eligible	Elafin	95851.20925000001	5266	PI3	In	NA	NA	16.54850901246503	Unpublished	CVL	Luminex (or other bead-based)	Days since LMP
Thurman-unpublished	102	Ptid-102_Visit-3	Luteal	Late luteal	23	21	40	Black or African American non hispanic	1	0	Condoms	Positive	8	5	Eligible	Eligible	Eligible	Elafin	108752.87875	5266	PI3	In	NA	NA	16.730694064854546	Unpublished	CVL	Luminex (or other bead-based)	Days since LMP
Thurman-unpublished	104	Ptid-104_Visit-2	Follicular	Late follicular	10	40	36.4	Black or African American non hispanic	5	3	Female Sterilization	Positive	9	4.7	Eligible	Eligible	Eligible	Elafin	132237.5725	5266	PI3	In	NA	NA	17.012772620707533	Unpublished	CVL	Luminex (or other bead-based)	Days since LMP
Thurman-unpublished	104	Ptid-104_Visit-3	Luteal	Late luteal	24	40	36.4	Black or African American non hispanic	5	3	Female Sterilization	Positive	8	5	Eligible	Eligible	Eligible	Elafin	142803.02850000001	5266	PI3	In	NA	NA	17.123667050131562	Unpublished	CVL	Luminex (or other bead-based)	Days since LMP
Thurman-unpublished	105	Ptid-105_Visit-2	Follicular	Late follicular	10	34	30.2	White non hispanic	1	1	Condoms	Positive	8	4.7	Eligible	Eligible	Eligible	Elafin	10553.012812500001	5266	PI3	In	NA	NA	13.365367316788637	Unpublished	CVL	Luminex (or other bead-based)	Days since LMP
Thurman-unpublished	105	Ptid-105_Visit-3	Luteal	Late luteal	22	34	30.2	White non hispanic	1	1	Condoms	Positive	8	4.7	Eligible	Eligible	Eligible	Elafin	42267.262749999994	5266	PI3	In	NA	NA	15.367253065259339	Unpublished	CVL	Luminex (or other bead-based)	Days since LMP
Thurman-unpublished	106	Ptid-106_Visit-2	Follicular	Early follicular	8	29	51.9	Black or African American non hispanic	1	1	Abstinence	Negative	1	4	Eligible	Eligible	Eligible	Elafin	21271.826125	5266	PI3	In	NA	NA	14.376656269378095	Unpublished	CVL	Luminex (or other bead-based)	Days since LMP
Thurman-unpublished	106	Ptid-106_Visit-3	Luteal	Early luteal	21	29	51.9	Black or African American non hispanic	1	1	Abstinence	Negative	0	4	Eligible	Eligible	Eligible	Elafin	67408.366375	5266	PI3	In	NA	NA	16.04064004185645	Unpublished	CVL	Luminex (or other bead-based)	Days since LMP
Thurman-unpublished	107	Ptid-107_Visit-3	Luteal	Early luteal	21	30	21.6	White non hispanic	0	0	Condoms	Positive	8	5	Eligible	Eligible	Eligible	Elafin	55191.249375	5266	PI3	In	NA	NA	15.752151924015735	Unpublished	CVL	Luminex (or other bead-based)	Days since LMP
Thurman-unpublished	107	Ptid-107_Visit-2	Follicular	Late follicular	11	30	21.6	White non hispanic	0	0	Condoms	Positive	7	4.7	Eligible	Eligible	Eligible	Elafin	65240.66037499999	5266	PI3	In	NA	NA	15.993483764832169	Unpublished	CVL	Luminex (or other bead-based)	Days since LMP
Thurman-unpublished	108	Ptid-108_Visit-2	Follicular	Early follicular	7	21	22.5	White non hispanic	1	0	Abstinence	Negative	2	4	Eligible	Eligible	Eligible	Elafin	138533.570875	5266	PI3	In	NA	NA	17.079876101729848	Unpublished	CVL	Luminex (or other bead-based)	Days since LMP
Thurman-unpublished	108	Ptid-108_Visit-3	Luteal	Early luteal	22	21	22.5	White non hispanic	1	0	Abstinence	Negative	0	4	Eligible	Eligible	Eligible	Elafin	132022.051875	5266	PI3	In	NA	NA	17.010419400032447	Unpublished	CVL	Luminex (or other bead-based)	Days since LMP
Thurman-unpublished	109	Ptid-109_Visit-2	Other	Late follicular	13	36	29.5	Black or African American non hispanic	3	2	Condoms	Negative	0	4	Eligible	Ineligible - days since LMP outside of allowed windows	Ineligible - days since LMP outside of allowed windows	Elafin	123782.26725	5266	PI3	In	NA	NA	16.917445126768676	Unpublished	CVL	Luminex (or other bead-based)	Days since LMP
Thurman-unpublished	109	Ptid-109_Visit-3	Other	Late luteal	25	36	29.5	Black or African American non hispanic	3	2	Condoms	Negative	3	4	Eligible	Ineligible - days since LMP outside of allowed windows	Ineligible - days since LMP outside of allowed windows	Elafin	76852.890625	5266	PI3	In	NA	NA	16.2298119037716	Unpublished	CVL	Luminex (or other bead-based)	Days since LMP
Thurman-unpublished	110	Ptid-110_Visit-2	Follicular	Early follicular	7	22	32.9	Black or African American non hispanic	0	0	Same Sex	Negative	0	4	Eligible	Eligible	Eligible	Elafin	161135.97675	5266	PI3	In	NA	NA	17.29791911425503	Unpublished	CVL	Luminex (or other bead-based)	Days since LMP
Thurman-unpublished	110	Ptid-110_Visit-3	Luteal	Early luteal	19	22	32.9	Black or African American non hispanic	0	0	Same Sex	Intermediate	5	4	Eligible	Eligible	Eligible	Elafin	176288.23174999998	5266	PI3	In	NA	NA	17.427576644145436	Unpublished	CVL	Luminex (or other bead-based)	Days since LMP
Thurman-unpublished	111	Ptid-111_Visit-2	Follicular	Early follicular	9	30	30.4	White non hispanic	4	3	Female Sterilization	Negative	0	4	Eligible	Eligible	Eligible	Elafin	70626.263	5266	PI3	In	NA	NA	16.107917141717476	Unpublished	CVL	Luminex (or other bead-based)	Days since LMP
Thurman-unpublished	111	Ptid-111_Visit-3	Luteal	Late luteal	22	30	30.4	White non hispanic	4	3	Female Sterilization	Negative	1	4.4	Eligible	Eligible	Eligible	Elafin	95198.78649999999	5266	PI3	In	NA	NA	16.538655563149998	Unpublished	CVL	Luminex (or other bead-based)	Days since LMP
Thurman-unpublished	112	Ptid-112_Visit-2	Follicular	Early follicular	9	32	26.8	Black or African American non hispanic	1	1	Abstinence	Negative	1	4.4	Eligible	Eligible	Eligible	Elafin	101813.723	5266	PI3	In	NA	NA	16.635572503136657	Unpublished	CVL	Luminex (or other bead-based)	Days since LMP
Thurman-unpublished	112	Ptid-112_Visit-3	Luteal	Early luteal	20	32	26.8	Black or African American non hispanic	1	1	Abstinence	Negative	1	4.4	Eligible	Eligible	Eligible	Elafin	112018.35675	5266	PI3	In	NA	NA	16.773375644417346	Unpublished	CVL	Luminex (or other bead-based)	Days since LMP
Thurman-unpublished	113	Ptid-113_Visit-2	Follicular	Early follicular	7	35	25.9	Black or African American non hispanic	6	2	Female Sterilization	Positive	8	5	Eligible	Eligible	Eligible	Elafin	31256.872875	5266	PI3	In	NA	NA	14.931885829243381	Unpublished	CVL	Luminex (or other bead-based)	Days since LMP
Thurman-unpublished	113	Ptid-113_Visit-3	Other	Late luteal	27	35	25.9	Black or African American non hispanic	6	2	Female Sterilization	Positive	9	4.7	Eligible	Ineligible - days since LMP outside of allowed windows	Ineligible - days since LMP outside of allowed windows	Elafin	28654.998625	5266	PI3	In	NA	NA	14.806499206575957	Unpublished	CVL	Luminex (or other bead-based)	Days since LMP
Thurman-unpublished	114	Ptid-114_Visit-2	Follicular	Early follicular	6	29	48.7	Black or African American non hispanic	0	0	Condoms	Negative	2	4.4	Eligible	Eligible	Eligible	Elafin	223171.764375	5266	PI3	In	NA	NA	17.767794983803867	Unpublished	CVL	Luminex (or other bead-based)	Days since LMP
Thurman-unpublished	114	Ptid-114_Visit-3	Luteal	Early luteal	20	29	48.7	Black or African American non hispanic	0	0	Condoms	Negative	0	4.4	Eligible	Eligible	Eligible	Elafin	289413.88925	5266	PI3	In	NA	NA	18.142774634285953	Unpublished	CVL	Luminex (or other bead-based)	Days since LMP
Thurman-unpublished	115	Ptid-115_Visit-2	Follicular	Early follicular	7	26	38.9	Black or African American non hispanic	2	1	Condoms	Negative	0	4	Eligible	Eligible	Eligible	Elafin	107929.47099999999	5266	PI3	In	NA	NA	16.71972933240573	Unpublished	CVL	Luminex (or other bead-based)	Days since LMP
Thurman-unpublished	115	Ptid-115_Visit-3	Luteal	Early luteal	21	26	38.9	Black or African American non hispanic	2	1	Condoms	Negative	1	4.4	Eligible	Eligible	Eligible	Elafin	43708.795625	5266	PI3	In	NA	NA	15.415636005447492	Unpublished	CVL	Luminex (or other bead-based)	Days since LMP
Thurman-unpublished	116	Ptid-116_Visit-3	Other	Early luteal	18	41	30	White non hispanic	2	2	Male Vasectomy	Negative	0	4.4	Eligible	Ineligible - days since LMP outside of allowed windows	Ineligible - days since LMP outside of allowed windows	Elafin	60934.726624999996	5266	PI3	In	NA	NA	15.894977032164107	Unpublished	CVL	Luminex (or other bead-based)	Days since LMP
Thurman-unpublished	116	Ptid-116_Visit-2	Other	Late follicular	13	41	30	White non hispanic	2	2	Male Vasectomy	Negative	0	4	Eligible	Ineligible - days since LMP outside of allowed windows	Ineligible - days since LMP outside of allowed windows	Elafin	65429.172875	5266	PI3	In	NA	NA	15.997646412488637	Unpublished	CVL	Luminex (or other bead-based)	Days since LMP
Thurman-unpublished	117	Ptid-117_Visit-3	Other	Early luteal	18	41	32	White non hispanic	3	3	Condoms	Positive	8	4.7	Eligible	Ineligible - days since LMP outside of allowed windows	Ineligible - days since LMP outside of allowed windows	Elafin	176437.403125	5266	PI3	In	NA	NA	17.428796905983575	Unpublished	CVL	Luminex (or other bead-based)	Days since LMP
Thurman-unpublished	117	Ptid-117_Visit-2	Other	Late follicular	13	41	32	White non hispanic	3	3	Condoms	Negative	1	4	Eligible	Ineligible - days since LMP outside of allowed windows	Ineligible - days since LMP outside of allowed windows	Elafin	106759.143375	5266	PI3	In	NA	NA	16.70400010903085	Unpublished	CVL	Luminex (or other bead-based)	Days since LMP
Thurman-unpublished	118	Ptid-118_Visit-2	Follicular	Late follicular	11	35	51.6	Black or African American non hispanic	3	2	Condoms	Negative	0	4.4	Eligible	Eligible	Eligible	Elafin	108558.69925	5266	PI3	In	NA	NA	16.728115814042244	Unpublished	CVL	Luminex (or other bead-based)	Days since LMP
Thurman-unpublished	118	Ptid-118_Visit-3	Other	Late luteal	26	35	51.6	Black or African American non hispanic	3	2	Condoms	Negative	0	4.4	Eligible	Ineligible - days since LMP outside of allowed windows	Ineligible - days since LMP outside of allowed windows	Elafin	96011.12350000002	5266	PI3	In	NA	NA	16.550913940473144	Unpublished	CVL	Luminex (or other bead-based)	Days since LMP
Thurman-unpublished	119	Ptid-119_Visit-2	Follicular	Early follicular	8	32	24.4	Black or African American non hispanic	0	0	Same Sex	Negative	0	4	Eligible	Eligible	Eligible	Elafin	101278.207125	5266	PI3	In	NA	NA	16.627964245267858	Unpublished	CVL	Luminex (or other bead-based)	Days since LMP
Thurman-unpublished	119	Ptid-119_Visit-3	Other	Late luteal	25	32	24.4	Black or African American non hispanic	0	0	Same Sex	Negative	0	4	Eligible	Ineligible - days since LMP outside of allowed windows	Ineligible - days since LMP outside of allowed windows	Elafin	67651.542125	5266	PI3	In	NA	NA	16.045835200532228	Unpublished	CVL	Luminex (or other bead-based)	Days since LMP
Thurman-unpublished	120	Ptid-120_Visit-2	Follicular	Late follicular	11	38	24.2	Black or African American non hispanic	2	2	Abstinence	Negative	2	4	Eligible	Eligible	Eligible	Elafin	121740.629625	5266	PI3	In	NA	NA	16.893451206795408	Unpublished	CVL	Luminex (or other bead-based)	Days since LMP
Thurman-unpublished	120	Ptid-120_Visit-3	Other	Late luteal	25	38	24.2	Black or African American non hispanic	2	2	Abstinence	Negative	3	4.4	Eligible	Ineligible - days since LMP outside of allowed windows	Ineligible - days since LMP outside of allowed windows	Elafin	69072.6995	5266	PI3	In	NA	NA	16.07582798772424	Unpublished	CVL	Luminex (or other bead-based)	Days since LMP
Thurman-unpublished	101	Ptid-101_Visit-2	Other	Late follicular	13	41	25.1	Black or African American non hispanic	6	4	Female Sterilization	Intermediate	4	4	Eligible	Ineligible - days since LMP outside of allowed windows	Ineligible - days since LMP outside of allowed windows	Il1Ra	1727.87146840346	3557	IL1RN	In	NA	NA	10.75478018804678	Unpublished	CVL	Luminex (or other bead-based)	Days since LMP
Thurman-unpublished	101	Ptid-101_Visit-3	Other	Late luteal	25	41	25.1	Black or African American non hispanic	6	4	Female Sterilization	Negative	3	4	Eligible	Ineligible - days since LMP outside of allowed windows	Ineligible - days since LMP outside of allowed windows	Il1Ra	12640.99272220865	3557	IL1RN	In	NA	NA	13.62582214521394	Unpublished	CVL	Luminex (or other bead-based)	Days since LMP
Thurman-unpublished	102	Ptid-102_Visit-2	Follicular	Late follicular	11	21	40	Black or African American non hispanic	1	0	Condoms	Positive	8	5	Eligible	Eligible	Eligible	Il1Ra	93060.5639262085	3557	IL1RN	In	NA	NA	16.50588230908045	Unpublished	CVL	Luminex (or other bead-based)	Days since LMP
Thurman-unpublished	102	Ptid-102_Visit-3	Luteal	Late luteal	23	21	40	Black or African American non hispanic	1	0	Condoms	Positive	8	5	Eligible	Eligible	Eligible	Il1Ra	140628.80358973125	3557	IL1RN	In	NA	NA	17.10153259189241	Unpublished	CVL	Luminex (or other bead-based)	Days since LMP
Thurman-unpublished	104	Ptid-104_Visit-2	Follicular	Late follicular	10	40	36.4	Black or African American non hispanic	5	3	Female Sterilization	Positive	9	4.7	Eligible	Eligible	Eligible	Il1Ra	37869.1714782212	3557	IL1RN	In	NA	NA	15.208736237071301	Unpublished	CVL	Luminex (or other bead-based)	Days since LMP
Thurman-unpublished	104	Ptid-104_Visit-3	Luteal	Late luteal	24	40	36.4	Black or African American non hispanic	5	3	Female Sterilization	Positive	8	5	Eligible	Eligible	Eligible	Il1Ra	22665.457249324674	3557	IL1RN	In	NA	NA	14.468207645766908	Unpublished	CVL	Luminex (or other bead-based)	Days since LMP
Thurman-unpublished	105	Ptid-105_Visit-2	Follicular	Late follicular	10	34	30.2	White non hispanic	1	1	Condoms	Positive	8	4.7	Eligible	Eligible	Eligible	Il1Ra	16817.01913447975	3557	IL1RN	In	NA	NA	14.037634385914362	Unpublished	CVL	Luminex (or other bead-based)	Days since LMP
Thurman-unpublished	105	Ptid-105_Visit-3	Luteal	Late luteal	22	34	30.2	White non hispanic	1	1	Condoms	Positive	8	4.7	Eligible	Eligible	Eligible	Il1Ra	37977.43533071548	3557	IL1RN	In	NA	NA	15.212854861114012	Unpublished	CVL	Luminex (or other bead-based)	Days since LMP
Thurman-unpublished	106	Ptid-106_Visit-2	Follicular	Early follicular	8	29	51.9	Black or African American non hispanic	1	1	Abstinence	Negative	1	4	Eligible	Eligible	Eligible	Il1Ra	3284.0414794312273	3557	IL1RN	In	NA	NA	11.6812566340043	Unpublished	CVL	Luminex (or other bead-based)	Days since LMP
Thurman-unpublished	106	Ptid-106_Visit-3	Luteal	Early luteal	21	29	51.9	Black or African American non hispanic	1	1	Abstinence	Negative	0	4	Eligible	Eligible	Eligible	Il1Ra	9324.6533475801	3557	IL1RN	In	NA	NA	13.18683437753419	Unpublished	CVL	Luminex (or other bead-based)	Days since LMP
Thurman-unpublished	107	Ptid-107_Visit-3	Luteal	Early luteal	21	30	21.6	White non hispanic	0	0	Condoms	Positive	8	5	Eligible	Eligible	Eligible	Il1Ra	208196.70927263575	3557	IL1RN	In	NA	NA	17.66758774022319	Unpublished	CVL	Luminex (or other bead-based)	Days since LMP
Thurman-unpublished	107	Ptid-107_Visit-2	Follicular	Late follicular	11	30	21.6	White non hispanic	0	0	Condoms	Positive	7	4.7	Eligible	Eligible	Eligible	Il1Ra	234771.27379273548	3557	IL1RN	In	NA	NA	17.840896368012046	Unpublished	CVL	Luminex (or other bead-based)	Days since LMP
Thurman-unpublished	108	Ptid-108_Visit-2	Follicular	Early follicular	7	21	22.5	White non hispanic	1	0	Abstinence	Negative	2	4	Eligible	Eligible	Eligible	Il1Ra	36438.12737258665	3557	IL1RN	In	NA	NA	15.153161197643788	Unpublished	CVL	Luminex (or other bead-based)	Days since LMP
Thurman-unpublished	108	Ptid-108_Visit-3	Luteal	Early luteal	22	21	22.5	White non hispanic	1	0	Abstinence	Negative	0	4	Eligible	Eligible	Eligible	Il1Ra	14628.22782141255	3557	IL1RN	In	NA	NA	13.836467380186232	Unpublished	CVL	Luminex (or other bead-based)	Days since LMP
Thurman-unpublished	109	Ptid-109_Visit-2	Other	Late follicular	13	36	29.5	Black or African American non hispanic	3	2	Condoms	Negative	0	4	Eligible	Ineligible - days since LMP outside of allowed windows	Ineligible - days since LMP outside of allowed windows	Il1Ra	9267.2541633397	3557	IL1RN	In	NA	NA	13.177926224187516	Unpublished	CVL	Luminex (or other bead-based)	Days since LMP
Thurman-unpublished	109	Ptid-109_Visit-3	Other	Late luteal	25	36	29.5	Black or African American non hispanic	3	2	Condoms	Negative	3	4	Eligible	Ineligible - days since LMP outside of allowed windows	Ineligible - days since LMP outside of allowed windows	Il1Ra	8090.701537558776	3557	IL1RN	In	NA	NA	12.982049087549283	Unpublished	CVL	Luminex (or other bead-based)	Days since LMP
Thurman-unpublished	110	Ptid-110_Visit-2	Follicular	Early follicular	7	22	32.9	Black or African American non hispanic	0	0	Same Sex	Negative	0	4	Eligible	Eligible	Eligible	Il1Ra	9260.44653967115	3557	IL1RN	In	NA	NA	13.176866046726074	Unpublished	CVL	Luminex (or other bead-based)	Days since LMP
Thurman-unpublished	110	Ptid-110_Visit-3	Luteal	Early luteal	19	22	32.9	Black or African American non hispanic	0	0	Same Sex	Intermediate	5	4	Eligible	Eligible	Eligible	Il1Ra	34111.27230684005	3557	IL1RN	In	NA	NA	15.057960946184624	Unpublished	CVL	Luminex (or other bead-based)	Days since LMP
Thurman-unpublished	111	Ptid-111_Visit-2	Follicular	Early follicular	9	30	30.4	White non hispanic	4	3	Female Sterilization	Negative	0	4	Eligible	Eligible	Eligible	Il1Ra	14146.5241329618	3557	IL1RN	In	NA	NA	13.788159999239424	Unpublished	CVL	Luminex (or other bead-based)	Days since LMP
Thurman-unpublished	111	Ptid-111_Visit-3	Luteal	Late luteal	22	30	30.4	White non hispanic	4	3	Female Sterilization	Negative	1	4.4	Eligible	Eligible	Eligible	Il1Ra	19463.014732908377	3557	IL1RN	In	NA	NA	14.24844757391064	Unpublished	CVL	Luminex (or other bead-based)	Days since LMP
Thurman-unpublished	112	Ptid-112_Visit-2	Follicular	Early follicular	9	32	26.8	Black or African American non hispanic	1	1	Abstinence	Negative	1	4.4	Eligible	Eligible	Eligible	Il1Ra	74817.05526092675	3557	IL1RN	In	NA	NA	16.191079563240077	Unpublished	CVL	Luminex (or other bead-based)	Days since LMP
Thurman-unpublished	112	Ptid-112_Visit-3	Luteal	Early luteal	20	32	26.8	Black or African American non hispanic	1	1	Abstinence	Negative	1	4.4	Eligible	Eligible	Eligible	Il1Ra	21621.718574877028	3557	IL1RN	In	NA	NA	14.400193577964968	Unpublished	CVL	Luminex (or other bead-based)	Days since LMP
Thurman-unpublished	113	Ptid-113_Visit-2	Follicular	Early follicular	7	35	25.9	Black or African American non hispanic	6	2	Female Sterilization	Positive	8	5	Eligible	Eligible	Eligible	Il1Ra	8627.271731250676	3557	IL1RN	In	NA	NA	13.074688681598813	Unpublished	CVL	Luminex (or other bead-based)	Days since LMP
Thurman-unpublished	113	Ptid-113_Visit-3	Other	Late luteal	27	35	25.9	Black or African American non hispanic	6	2	Female Sterilization	Positive	9	4.7	Eligible	Ineligible - days since LMP outside of allowed windows	Ineligible - days since LMP outside of allowed windows	Il1Ra	8842.119160803575	3557	IL1RN	In	NA	NA	13.110176461562299	Unpublished	CVL	Luminex (or other bead-based)	Days since LMP
Thurman-unpublished	114	Ptid-114_Visit-2	Follicular	Early follicular	6	29	48.7	Black or African American non hispanic	0	0	Condoms	Negative	2	4.4	Eligible	Eligible	Eligible	Il1Ra	21925.867243062174	3557	IL1RN	In	NA	NA	14.420346286872627	Unpublished	CVL	Luminex (or other bead-based)	Days since LMP
Thurman-unpublished	114	Ptid-114_Visit-3	Luteal	Early luteal	20	29	48.7	Black or African American non hispanic	0	0	Condoms	Negative	0	4.4	Eligible	Eligible	Eligible	Il1Ra	7975.972539276776	3557	IL1RN	In	NA	NA	12.961444727307246	Unpublished	CVL	Luminex (or other bead-based)	Days since LMP
Thurman-unpublished	115	Ptid-115_Visit-2	Follicular	Early follicular	7	26	38.9	Black or African American non hispanic	2	1	Condoms	Negative	0	4	Eligible	Eligible	Eligible	Il1Ra	71672.31538977075	3557	IL1RN	In	NA	NA	16.12912834139544	Unpublished	CVL	Luminex (or other bead-based)	Days since LMP
Thurman-unpublished	115	Ptid-115_Visit-3	Luteal	Early luteal	21	26	38.9	Black or African American non hispanic	2	1	Condoms	Negative	1	4.4	Eligible	Eligible	Eligible	Il1Ra	13426.358232460176	3557	IL1RN	In	NA	NA	13.71278042054356	Unpublished	CVL	Luminex (or other bead-based)	Days since LMP
Thurman-unpublished	116	Ptid-116_Visit-3	Other	Early luteal	18	41	30	White non hispanic	2	2	Male Vasectomy	Negative	0	4.4	Eligible	Ineligible - days since LMP outside of allowed windows	Ineligible - days since LMP outside of allowed windows	Il1Ra	12341.03340622865	3557	IL1RN	In	NA	NA	13.591175586647632	Unpublished	CVL	Luminex (or other bead-based)	Days since LMP
Thurman-unpublished	116	Ptid-116_Visit-2	Other	Late follicular	13	41	30	White non hispanic	2	2	Male Vasectomy	Negative	0	4	Eligible	Ineligible - days since LMP outside of allowed windows	Ineligible - days since LMP outside of allowed windows	Il1Ra	6793.03088134085	3557	IL1RN	In	NA	NA	12.729839697402173	Unpublished	CVL	Luminex (or other bead-based)	Days since LMP
Thurman-unpublished	117	Ptid-117_Visit-3	Other	Early luteal	18	41	32	White non hispanic	3	3	Condoms	Positive	8	4.7	Eligible	Ineligible - days since LMP outside of allowed windows	Ineligible - days since LMP outside of allowed windows	Il1Ra	114144.89176324825	3557	IL1RN	In	NA	NA	16.80050677164524	Unpublished	CVL	Luminex (or other bead-based)	Days since LMP
Thurman-unpublished	117	Ptid-117_Visit-2	Other	Late follicular	13	41	32	White non hispanic	3	3	Condoms	Negative	1	4	Eligible	Ineligible - days since LMP outside of allowed windows	Ineligible - days since LMP outside of allowed windows	Il1Ra	22053.790952306197	3557	IL1RN	In	NA	NA	14.428739049754034	Unpublished	CVL	Luminex (or other bead-based)	Days since LMP
Thurman-unpublished	118	Ptid-118_Visit-2	Follicular	Late follicular	11	35	51.6	Black or African American non hispanic	3	2	Condoms	Negative	0	4.4	Eligible	Eligible	Eligible	Il1Ra	30669.2281023152	3557	IL1RN	In	NA	NA	14.904504236177996	Unpublished	CVL	Luminex (or other bead-based)	Days since LMP
Thurman-unpublished	118	Ptid-118_Visit-3	Other	Late luteal	26	35	51.6	Black or African American non hispanic	3	2	Condoms	Negative	0	4.4	Eligible	Ineligible - days since LMP outside of allowed windows	Ineligible - days since LMP outside of allowed windows	Il1Ra	9649.543837972775	3557	IL1RN	In	NA	NA	13.236245028260475	Unpublished	CVL	Luminex (or other bead-based)	Days since LMP
Thurman-unpublished	119	Ptid-119_Visit-2	Follicular	Early follicular	8	32	24.4	Black or African American non hispanic	0	0	Same Sex	Negative	0	4	Eligible	Eligible	Eligible	Il1Ra	7987.912015023276	3557	IL1RN	In	NA	NA	12.9636027265841	Unpublished	CVL	Luminex (or other bead-based)	Days since LMP
Thurman-unpublished	119	Ptid-119_Visit-3	Other	Late luteal	25	32	24.4	Black or African American non hispanic	0	0	Same Sex	Negative	0	4	Eligible	Ineligible - days since LMP outside of allowed windows	Ineligible - days since LMP outside of allowed windows	Il1Ra	10355.1097425839	3557	IL1RN	In	NA	NA	13.338055222749844	Unpublished	CVL	Luminex (or other bead-based)	Days since LMP
Thurman-unpublished	120	Ptid-120_Visit-2	Follicular	Late follicular	11	38	24.2	Black or African American non hispanic	2	2	Abstinence	Negative	2	4	Eligible	Eligible	Eligible	Il1Ra	4929.5162983941655	3557	IL1RN	In	NA	NA	12.26723037586084	Unpublished	CVL	Luminex (or other bead-based)	Days since LMP
Thurman-unpublished	120	Ptid-120_Visit-3	Other	Late luteal	25	38	24.2	Black or African American non hispanic	2	2	Abstinence	Negative	3	4.4	Eligible	Ineligible - days since LMP outside of allowed windows	Ineligible - days since LMP outside of allowed windows	Il1Ra	19126.108087367524	3557	IL1RN	In	NA	NA	14.223255713542454	Unpublished	CVL	Luminex (or other bead-based)	Days since LMP
