# Supplementary material for: Changes in concentrations of cervicovaginal immune mediators across the menstrual cycle: a systematic review and meta-analysis of individual patient data
Source: BMC Med. 2022 Oct 5;20:353. doi: 10.1186/s12916-022-02532-9 (PMC9533580; doi:10.1186/s12916-022-02532-9)
Supplement: Supplementary file 3 — Additional file 3. Code and data. IPD from co-authors who agreed to share it, results of all analyses presented in the paper, and R code files necessary to reproduce the analysis and figures. [file 12916_2022_2532_MOESM3_ESM.zip › MenstrualCycleMetaanalysis/data/data_complete/01_study/Yegorov-2019.csv]

StudyName	Ptid	SampleId	Visit	Phase	TheirPhase	DaysSinceEndOfLmp	Bv	NugentScore	Hsv2	KatoKatz	KatoKatzEggsPerGram	SchistosomiasisSerology	SchistosomiasisPcr	SchistosomiasisCompositeScore	CcaScore	Psa	Treatment	TreatmentTimepoint	Age	WeightKg	Bmi	EligibilityTheirPhase	EligibilityPrimary	EligibilitySecondary	Assay	Concentration	LowerLOD	EntrezId	OfficialSymbol	Detectable	Log2Concentration	Published	SampleType	OurPhasingMethod	AssayMethod
Yegorov-2019	SMT02	SMT02_Visit1	1	Follicular	Follicular	1	Positive	10	Positive	Negative	0	Negative	Negative	Negative	1	Negative	None	0	39	66	25.14860539551897	Eligible	Eligible	Eligible	IFNa	11.634013518861599	1	3440	IFNA2	In	3.5402769805955723	Published	Menstrual cup	Days since end of LMP	ELISA
Yegorov-2019	SMT02	SMT02_Visit2	2	Follicular	Follicular	3	Positive	10	Positive	NA	NA	NA	NA	NA	0.5	Negative	Oral praziquantel	720	39	66	25.14860539551897	Ineligible - post-treatment	Ineligible - post-treatment	Ineligible - post-treatment	IFNa	6.716285342860489	1	3440	IFNA2	In	2.7476635247932375	Published	Menstrual cup	Days since end of LMP	ELISA
Yegorov-2019	SMT02	SMT02_Visit3	3	Follicular	Follicular	4	Positive	10	NA	NA	NA	NA	NA	NA	0	Negative	Oral praziquantel	1440	39	66	25.14860539551897	Ineligible - post-treatment	Ineligible - post-treatment	Ineligible - post-treatment	IFNa	4.043741060871961	1	3440	IFNA2	In	2.015690617874865	Published	Menstrual cup	Days since end of LMP	ELISA
Yegorov-2019	SMT05	SMT05_Visit1	1	Follicular	Follicular	2	Intermediate	6	Positive	Negative	0	Positive	Positive	Positive	2	Positive	None	0	41	77	31.238589800803275	Eligible	Eligible	Eligible	IFNa	11.747924887439	1	3440	IFNA2	In	3.554334041550942	Published	Menstrual cup	Days since end of LMP	ELISA
Yegorov-2019	SMT05	SMT05_Visit2	2	Follicular	Follicular	3	Positive	8	Positive	NA	NA	NA	NA	NA	0.5	Positive	Oral praziquantel	720	41	77	31.238589800803275	Ineligible - post-treatment	Ineligible - post-treatment	Ineligible - post-treatment	IFNa	10.49127010158418	1	3440	IFNA2	In	3.39111743994617	Published	Menstrual cup	Days since end of LMP	ELISA
Yegorov-2019	SMT05	SMT05_Visit3	3	Follicular	Follicular	6	Intermediate	6	NA	NA	NA	NA	NA	NA	0.5	Negative	Oral praziquantel	1440	41	77	31.238589800803275	Ineligible - post-treatment	Ineligible - post-treatment	Ineligible - post-treatment	IFNa	70.84019666941438	1	3440	IFNA2	In	6.146496312250975	Published	Menstrual cup	Days since end of LMP	ELISA
Yegorov-2019	SMT06	SMT06_Visit1	1	Other	Amenorrheic	NA	Negative	0	Positive	Negative	0	Negative	Negative	Negative	1	Negative	None	0	42	69.5	25.68342864533772	Ineligible - irregular or no menstruation	Ineligible - irregular or no menstruation	Ineligible - irregular or no menstruation	IFNa	0.5	1	3440	IFNA2	Below	-1	Published	Menstrual cup	Days since end of LMP	ELISA
Yegorov-2019	SMT06	SMT06_Visit2	2	Other	Amenorrheic	NA	Negative	0	Positive	NA	NA	NA	NA	NA	0.5	Negative	Oral praziquantel	720	42	69.5	25.68342864533772	Ineligible - post-treatment	Ineligible - post-treatment	Ineligible - post-treatment	IFNa	0.5	1	3440	IFNA2	Below	-1	Published	Menstrual cup	Days since end of LMP	ELISA
Yegorov-2019	SMT06	SMT06_Visit3	3	Other	Amenorrheic	NA	Negative	0	NA	NA	NA	NA	NA	NA	0.5	Negative	Oral praziquantel	1440	42	69.5	25.68342864533772	Ineligible - post-treatment	Ineligible - post-treatment	Ineligible - post-treatment	IFNa	1.76	1	3440	IFNA2	In	0.8155754288625726	Published	Menstrual cup	Days since end of LMP	ELISA
Yegorov-2019	SMT07	SMT07_Visit1	1	Follicular	Luteal	6	Negative	0	Negative	Negative	0	Negative	Negative	Negative	1	Negative	None	0	20	47	19.067710657633167	Eligible	Eligible	Eligible	IFNa	6.1385642991908	1	3440	IFNA2	In	2.617901274384329	Published	Menstrual cup	Days since end of LMP	ELISA
Yegorov-2019	SMT07	SMT07_Visit2	2	Other	NA	12	Negative	0	Negative	NA	NA	NA	NA	NA	2	Positive	Oral praziquantel	720	20	47	19.067710657633167	Ineligible - no menstrual cycle information	Ineligible - no menstrual cycle information	Ineligible - no menstrual cycle information	IFNa	2.66512054727167	1	3440	IFNA2	In	1.4142007896515447	Published	Menstrual cup	Days since end of LMP	ELISA
Yegorov-2019	SMT08	SMT08_Visit1	1	Other	Luteal	NA	Negative	0	Negative	Negative	0	Negative	Negative	Negative	1	Negative	None	0	18	60	NA	Eligible	Ineligible - days since LMP outside of allowed windows	Ineligible - days since LMP outside of allowed windows	IFNa	0.5	1	3440	IFNA2	Below	-1	Published	Menstrual cup	Days since end of LMP	ELISA
Yegorov-2019	SMT09	SMT09_Visit1	1	Luteal	Luteal	15	Negative	0	Negative	Positive	240	Positive	Positive	Positive	3	Negative	None	0	35	73	28.694686569510914	Eligible	Eligible	Eligible	IFNa	18.351839629956626	1	3440	IFNA2	In	4.197852784222244	Published	Menstrual cup	Days since end of LMP	ELISA
Yegorov-2019	SMT09	SMT09_Visit2	2	Luteal	Luteal	17	Negative	0	Negative	NA	NA	NA	NA	NA	0.5	Negative	Oral praziquantel	720	35	73	28.694686569510914	Ineligible - post-treatment	Ineligible - post-treatment	Ineligible - post-treatment	IFNa	21.671500702793995	1	3440	IFNA2	In	4.437727155172404	Published	Menstrual cup	Days since end of LMP	ELISA
Yegorov-2019	SMT09	SMT09_Visit3	3	Luteal	Luteal	16	Negative	0	NA	NA	NA	NA	NA	NA	0.5	Negative	Oral praziquantel	1440	35	73	28.694686569510914	Ineligible - post-treatment	Ineligible - post-treatment	Ineligible - post-treatment	IFNa	0.5	1	3440	IFNA2	Below	-1	Published	Menstrual cup	Days since end of LMP	ELISA
Yegorov-2019	SMT12	SMT12_Visit1	1	Other	Luteal	12	Positive	10	Negative	Negative	0	Negative	Positive	Positive	1	Negative	None	0	35	56.5	25.449304085401558	Eligible	Ineligible - days since LMP outside of allowed windows	Ineligible - days since LMP outside of allowed windows	IFNa	13.192563654316835	1	3440	IFNA2	In	3.7216530394603238	Published	Menstrual cup	Days since end of LMP	ELISA
Yegorov-2019	SMT12	SMT12_Visit2	2	Luteal	Luteal	16	Positive	10	Negative	NA	NA	NA	NA	NA	0.5	Negative	Oral praziquantel	720	35	56.5	25.449304085401558	Ineligible - post-treatment	Ineligible - post-treatment	Ineligible - post-treatment	IFNa	9.96187967309038	1	3440	IFNA2	In	3.3164179851839397	Published	Menstrual cup	Days since end of LMP	ELISA
Yegorov-2019	SMT12	SMT12_Visit3	3	Luteal	Luteal	16	Positive	8	NA	NA	NA	NA	NA	NA	0	Negative	Oral praziquantel	1440	35	56.5	25.449304085401558	Ineligible - post-treatment	Ineligible - post-treatment	Ineligible - post-treatment	IFNa	13.192563654316835	1	3440	IFNA2	In	3.7216530394603238	Published	Menstrual cup	Days since end of LMP	ELISA
Yegorov-2019	SMT13	SMT13_Visit1	1	Luteal	Luteal	15	Negative	0	Positive	Positive	72	Positive	Positive	Positive	1	Positive	None	0	22	51	19.195302796492154	Eligible	Eligible	Eligible	IFNa	1.935186146209829	1	3440	IFNA2	In	0.9524723463683018	Published	Menstrual cup	Days since end of LMP	ELISA
Yegorov-2019	SMT13	SMT13_Visit2	2	Other	Luteal	11	Negative	0	Positive	NA	NA	NA	NA	NA	1	Positive	Oral praziquantel	720	22	51	19.195302796492154	Ineligible - post-treatment	Ineligible - post-treatment	Ineligible - post-treatment	IFNa	3.76802738596747	1	3440	IFNA2	In	1.9138094504750807	Published	Menstrual cup	Days since end of LMP	ELISA
Yegorov-2019	SMT13	SMT13_Visit3	3	Other	Luteal	23	Negative	3	NA	NA	NA	NA	NA	NA	0	Negative	Oral praziquantel	1440	22	51	19.195302796492154	Ineligible - post-treatment	Ineligible - post-treatment	Ineligible - post-treatment	IFNa	2.09483613180448	1	3440	IFNA2	In	1.06683739376738	Published	Menstrual cup	Days since end of LMP	ELISA
Yegorov-2019	SMT14	SMT14_Visit1	1	Other	Follicular	NA	Negative	0	Negative	Negative	0	Negative	Negative	Negative	1	Negative	None	0	27	53	20.703124999999996	Eligible	Ineligible - days since LMP outside of allowed windows	Ineligible - days since LMP outside of allowed windows	IFNa	1.9528794815277	1	3440	IFNA2	In	0.9656029186218915	Published	Menstrual cup	Days since end of LMP	ELISA
Yegorov-2019	SMT14	SMT14_Visit2	2	Other	NA	NA	Negative	0	Negative	NA	NA	NA	NA	NA	0.5	Negative	Oral praziquantel	720	27	53	20.703124999999996	Ineligible - no menstrual cycle information	Ineligible - no menstrual cycle information	Ineligible - no menstrual cycle information	IFNa	0.5	1	3440	IFNA2	Below	-1	Published	Menstrual cup	Days since end of LMP	ELISA
Yegorov-2019	SMT14	SMT14_Visit3	3	Other	NA	NA	Negative	0	NA	NA	NA	NA	NA	NA	0.5	Positive	Oral praziquantel	1440	27	53	20.703124999999996	Ineligible - no menstrual cycle information	Ineligible - no menstrual cycle information	Ineligible - no menstrual cycle information	IFNa	5.06341257804532	1	3440	IFNA2	In	2.340110043017072	Published	Menstrual cup	Days since end of LMP	ELISA
Yegorov-2019	SMT15	SMT15_Visit1	1	Other	Luteal	13	Positive	8	Negative	Negative	0	Positive	Positive	Positive	1	Negative	None	0	21	56.5	22.070312499999996	Eligible	Ineligible - days since LMP outside of allowed windows	Ineligible - days since LMP outside of allowed windows	IFNa	1.8099999999999998	1	3440	IFNA2	In	0.8559896973084805	Published	Menstrual cup	Days since end of LMP	ELISA
Yegorov-2019	SMT15	SMT15_Visit2	2	Follicular	Follicular	6	Positive	10	NA	NA	NA	NA	NA	NA	0	Negative	Oral praziquantel	720	21	56.5	22.070312499999996	Ineligible - post-treatment	Ineligible - post-treatment	Ineligible - post-treatment	IFNa	6.00012769576028	1	3440	IFNA2	In	2.5849932047344426	Published	Menstrual cup	Days since end of LMP	ELISA
Yegorov-2019	SMT15	SMT15_Visit3	3	Other	Follicular	9	Positive	8	NA	NA	NA	NA	NA	NA	0.5	Negative	Oral praziquantel	1440	21	56.5	22.070312499999996	Ineligible - post-treatment	Ineligible - post-treatment	Ineligible - post-treatment	IFNa	2.57010952761052	1	3440	IFNA2	In	1.3618298425216877	Published	Menstrual cup	Days since end of LMP	ELISA
Yegorov-2019	SMT16	SMT16_Visit1	1	Follicular	Follicular	7	Positive	8	Positive	Negative	0	Positive	Positive	Positive	1	Positive	None	0	33	87	34.41319568055061	Eligible	Eligible	Eligible	IFNa	1.8099999999999998	1	3440	IFNA2	In	0.8559896973084805	Published	Menstrual cup	Days since end of LMP	ELISA
Yegorov-2019	SMT16	SMT16_Visit2	2	Luteal	Luteal	15	Negative	0	Positive	NA	NA	NA	NA	NA	0.5	Negative	Oral praziquantel	720	33	87	34.41319568055061	Ineligible - post-treatment	Ineligible - post-treatment	Ineligible - post-treatment	IFNa	5.248470564570059	1	3440	IFNA2	In	2.391897074136132	Published	Menstrual cup	Days since end of LMP	ELISA
Yegorov-2019	SMT16	SMT16_Visit3	3	Luteal	Luteal	15	Positive	7	NA	NA	NA	NA	NA	NA	0.5	Negative	Oral praziquantel	1440	33	87	34.41319568055061	Ineligible - post-treatment	Ineligible - post-treatment	Ineligible - post-treatment	IFNa	2.6814206461879397	1	3440	IFNA2	In	1.4229975589572148	Published	Menstrual cup	Days since end of LMP	ELISA
Yegorov-2019	SMT18	SMT18_Visit1	1	Follicular	Follicular	5	Negative	0	Negative	Positive	24	Positive	Positive	Positive	2	Negative	None	0	27	49	17.78197125852809	Eligible	Eligible	Eligible	IFNa	4.102089645267601	1	3440	IFNA2	In	2.036359020186811	Published	Menstrual cup	Days since end of LMP	ELISA
Yegorov-2019	SMT18	SMT18_Visit2	2	Other	Follicular	11	Positive	10	Negative	NA	NA	NA	NA	NA	0.5	Negative	Oral praziquantel	720	27	49	17.78197125852809	Ineligible - post-treatment	Ineligible - post-treatment	Ineligible - post-treatment	IFNa	6.26722161324199	1	3440	IFNA2	In	2.647826008711367	Published	Menstrual cup	Days since end of LMP	ELISA
Yegorov-2019	SMT18	SMT18_Visit3	3	Luteal	Luteal	19	Positive	10	NA	NA	NA	NA	NA	NA	0.5	Negative	Oral praziquantel	1440	27	49	17.78197125852809	Ineligible - post-treatment	Ineligible - post-treatment	Ineligible - post-treatment	IFNa	9.983756602184037	1	3440	IFNA2	In	3.319582762615384	Published	Menstrual cup	Days since end of LMP	ELISA
Yegorov-2019	SMT19	SMT19_Visit1	1	Other	Luteal	24	Positive	10	Negative	Negative	0	Positive	Negative	Positive	1	Negative	None	0	23	51	21.78649237472767	Eligible	Ineligible - days since LMP outside of allowed windows	Ineligible - days since LMP outside of allowed windows	IFNa	5.70405798930449	1	3440	IFNA2	In	2.511988648762297	Published	Menstrual cup	Days since end of LMP	ELISA
Yegorov-2019	SMT19	SMT19_Visit2	2	Other	Luteal	21	Negative	0	Negative	NA	NA	NA	NA	NA	1	Negative	Oral praziquantel	720	23	51	21.78649237472767	Ineligible - post-treatment	Ineligible - post-treatment	Ineligible - post-treatment	IFNa	8.90708470980048	1	3440	IFNA2	In	3.154953314695543	Published	Menstrual cup	Days since end of LMP	ELISA
Yegorov-2019	SMT19	SMT19_Visit3	3	Other	Luteal	23	Negative	0	NA	NA	NA	NA	NA	NA	0.5	Negative	Oral praziquantel	1440	23	51	21.78649237472767	Ineligible - post-treatment	Ineligible - post-treatment	Ineligible - post-treatment	IFNa	6.631075285006119	1	3440	IFNA2	In	2.7292428345249187	Published	Menstrual cup	Days since end of LMP	ELISA
Yegorov-2019	SMT20	SMT20_Visit1	1	Other	Amenorrheic	NA	Negative	0	Positive	Negative	0	Negative	Negative	Negative	1	Negative	None	0	29	59.5	23.388134943642456	Ineligible - irregular or no menstruation	Ineligible - irregular or no menstruation	Ineligible - irregular or no menstruation	IFNa	10.601760668235038	1	3440	IFNA2	In	3.4062319725435533	Published	Menstrual cup	Days since end of LMP	ELISA
Yegorov-2019	SMT20	SMT20_Visit2	2	Other	Amenorrheic	NA	Negative	0	Positive	NA	NA	NA	NA	NA	0	Negative	Oral praziquantel	720	29	59.5	23.388134943642456	Ineligible - post-treatment	Ineligible - post-treatment	Ineligible - post-treatment	IFNa	13.127249771768302	1	3440	IFNA2	In	3.7144927905367853	Published	Menstrual cup	Days since end of LMP	ELISA
Yegorov-2019	SMT21	SMT21_Visit1	1	Luteal	Luteal	15	Positive	8	Positive	Positive	336	Positive	Positive	Positive	2	Positive	None	0	20	55	21.75546853368142	Eligible	Eligible	Eligible	IFNa	8.83541151254725	1	3440	IFNA2	In	3.1432973303949305	Published	Menstrual cup	Days since end of LMP	ELISA
Yegorov-2019	SMT21	SMT21_Visit2	2	Luteal	Luteal	19	Negative	0	Positive	NA	NA	NA	NA	NA	0	Negative	Oral praziquantel	720	20	55	21.75546853368142	Ineligible - post-treatment	Ineligible - post-treatment	Ineligible - post-treatment	IFNa	48.37710856029042	1	3440	IFNA2	In	5.596252638690747	Published	Menstrual cup	Days since end of LMP	ELISA
Yegorov-2019	SMT21	SMT21_Visit3	3	Other	Luteal	10	Positive	8	NA	NA	NA	NA	NA	NA	0.5	Negative	Oral praziquantel	1440	20	55	21.75546853368142	Ineligible - post-treatment	Ineligible - post-treatment	Ineligible - post-treatment	IFNa	10.612097718017703	1	3440	IFNA2	In	3.407637960211395	Published	Menstrual cup	Days since end of LMP	ELISA
Yegorov-2019	SMT22	SMT22_Visit1	1	Other	Luteal	8	Negative	0	Positive	Negative	0	Negative	Negative	Negative	1	Negative	None	0	31	50	19.05197378448407	Eligible	Ineligible - days since LMP outside of allowed windows	Ineligible - days since LMP outside of allowed windows	IFNa	2.61395536894613	1	3440	IFNA2	In	1.3862345085588326	Published	Menstrual cup	Days since end of LMP	ELISA
Yegorov-2019	SMT22	SMT22_Visit2	2	Other	Follicular	9	Negative	0	Positive	NA	NA	NA	NA	NA	0.5	Negative	Oral praziquantel	720	31	50	19.05197378448407	Ineligible - post-treatment	Ineligible - post-treatment	Ineligible - post-treatment	IFNa	0.5	1	3440	IFNA2	Below	-1	Published	Menstrual cup	Days since end of LMP	ELISA
Yegorov-2019	SMT22	SMT22_Visit3	3	Follicular	Follicular	7	Negative	0	NA	NA	NA	NA	NA	NA	0.5	Negative	Oral praziquantel	1440	31	50	19.05197378448407	Ineligible - post-treatment	Ineligible - post-treatment	Ineligible - post-treatment	IFNa	4.3191903186619705	1	3440	IFNA2	In	2.110760888144941	Published	Menstrual cup	Days since end of LMP	ELISA
Yegorov-2019	SMT23	SMT23_Visit1	1	Other	Amenorrheic	NA	Negative	0	Positive	Negative	0	Negative	Negative	Negative	1	Positive	None	0	29	38.5	16.6637811634349	Ineligible - irregular or no menstruation	Ineligible - irregular or no menstruation	Ineligible - irregular or no menstruation	IFNa	1.326169991522155	1	3440	IFNA2	In	0.4072657152749659	Published	Menstrual cup	Days since end of LMP	ELISA
Yegorov-2019	SMT23	SMT23_Visit2	2	Other	Amenorrheic	NA	Negative	0	Positive	NA	NA	NA	NA	NA	0.5	Positive	Oral praziquantel	720	29	38.5	16.6637811634349	Ineligible - post-treatment	Ineligible - post-treatment	Ineligible - post-treatment	IFNa	0.5	1	3440	IFNA2	Below	-1	Published	Menstrual cup	Days since end of LMP	ELISA
Yegorov-2019	SMT23	SMT23_Visit3	3	Other	Luteal	11	Positive	7	NA	NA	NA	NA	NA	NA	0.5	Negative	Oral praziquantel	1440	29	38.5	16.6637811634349	Ineligible - post-treatment	Ineligible - post-treatment	Ineligible - post-treatment	IFNa	0.5	1	3440	IFNA2	Below	-1	Published	Menstrual cup	Days since end of LMP	ELISA
Yegorov-2019	SMT24	SMT24_Visit1	1	Other	Follicular	NA	Negative	0	Positive	Negative	0	Positive	Positive	Positive	1	Positive	None	0	23	60	23.147255121330193	Eligible	Ineligible - days since LMP outside of allowed windows	Ineligible - days since LMP outside of allowed windows	IFNa	2.18931145723578	1	3440	IFNA2	In	1.1304772107299146	Published	Menstrual cup	Days since end of LMP	ELISA
Yegorov-2019	SMT24	SMT24_Visit2	2	Other	Amenorrheic	NA	Positive	10	Positive	NA	NA	NA	NA	NA	0.5	Positive	Oral praziquantel	720	23	60	23.147255121330193	Ineligible - post-treatment	Ineligible - post-treatment	Ineligible - post-treatment	IFNa	6.1993023813999395	1	3440	IFNA2	In	2.632105875576694	Published	Menstrual cup	Days since end of LMP	ELISA
Yegorov-2019	SMT28	SMT28_Visit1	1	Other	Luteal	21	Positive	10	Negative	Negative	0	Positive	Positive	Positive	1	Positive	None	0	18	50	19.77769866698311	Eligible	Ineligible - days since LMP outside of allowed windows	Ineligible - days since LMP outside of allowed windows	IFNa	2.48934024071607	1	3440	IFNA2	In	1.315763430016363	Published	Menstrual cup	Days since end of LMP	ELISA
Yegorov-2019	SMT28	SMT28_Visit2	2	Other	Luteal	26	Positive	8	Negative	NA	NA	NA	NA	NA	0.5	Negative	Oral praziquantel	720	18	50	19.77769866698311	Ineligible - post-treatment	Ineligible - post-treatment	Ineligible - post-treatment	IFNa	2.12332350201598	1	3440	IFNA2	In	1.0863241918739388	Published	Menstrual cup	Days since end of LMP	ELISA
Yegorov-2019	SMT29	SMT29_Visit1	1	Follicular	Follicular	6	Positive	8	Negative	Negative	0	Positive	Negative	Positive	1	Positive	None	0	18	54.5	22.251936837162777	Eligible	Eligible	Eligible	IFNa	14.885321588551298	1	3440	IFNA2	In	3.8958184853713664	Published	Menstrual cup	Days since end of LMP	ELISA
Yegorov-2019	SMT29	SMT29_Visit2	2	Follicular	Follicular	3	Positive	8	Negative	NA	NA	NA	NA	NA	0.5	Positive	Oral praziquantel	720	18	54.5	22.251936837162777	Ineligible - post-treatment	Ineligible - post-treatment	Ineligible - post-treatment	IFNa	4.04491681571306	1	3440	IFNA2	In	2.0161100337325717	Published	Menstrual cup	Days since end of LMP	ELISA
Yegorov-2019	SMT29	SMT29_Visit3	3	Follicular	Follicular	5	Negative	0	NA	NA	NA	NA	NA	NA	0	Negative	Oral praziquantel	1440	18	54.5	22.251936837162777	Ineligible - post-treatment	Ineligible - post-treatment	Ineligible - post-treatment	IFNa	9.076192159441238	1	3440	IFNA2	In	3.182087153802913	Published	Menstrual cup	Days since end of LMP	ELISA
Yegorov-2019	SMT30	SMT30_Visit1	1	Other	Luteal	NA	Positive	10	Positive	Negative	0	Positive	Negative	Positive	1	Negative	None	0	22	73	NA	Eligible	Ineligible - days since LMP outside of allowed windows	Ineligible - days since LMP outside of allowed windows	IFNa	12.910346989510304	1	3440	IFNA2	In	3.6904558711574404	Published	Menstrual cup	Days since end of LMP	ELISA
Yegorov-2019	SMT31	SMT31_Visit1	1	Other	Luteal	8	Positive	8	Positive	Positive	72	Positive	Positive	Positive	1	Negative	None	0	30	52.5	24.295432458697768	Eligible	Ineligible - days since LMP outside of allowed windows	Ineligible - days since LMP outside of allowed windows	IFNa	1.8486995727533309	1	3440	IFNA2	In	0.8865107952589432	Published	Menstrual cup	Days since end of LMP	ELISA
Yegorov-2019	SMT31	SMT31_Visit2	2	Other	Follicular	9	Positive	8	Positive	NA	NA	NA	NA	NA	0.5	Negative	Oral praziquantel	720	30	52.5	24.295432458697768	Ineligible - post-treatment	Ineligible - post-treatment	Ineligible - post-treatment	IFNa	3.02449074420711	1	3440	IFNA2	In	1.5966922456411266	Published	Menstrual cup	Days since end of LMP	ELISA
Yegorov-2019	SMT31	SMT31_Visit3	3	Other	Follicular	10	Positive	8	NA	NA	NA	NA	NA	NA	0.5	Negative	Oral praziquantel	1440	30	52.5	24.295432458697768	Ineligible - post-treatment	Ineligible - post-treatment	Ineligible - post-treatment	IFNa	0.5	1	3440	IFNA2	Below	-1	Published	Menstrual cup	Days since end of LMP	ELISA
Yegorov-2019	SMT32	SMT32_Visit1	1	Other	Follicular	9	Negative	0	Negative	Negative	0	Positive	Positive	Positive	1	Negative	None	0	24	58.5	20.850969035419915	Eligible	Ineligible - days since LMP outside of allowed windows	Ineligible - days since LMP outside of allowed windows	IFNa	3.9078752130125096	1	3440	IFNA2	In	1.9663843996393693	Published	Menstrual cup	Days since end of LMP	ELISA
Yegorov-2019	SMT32	SMT32_Visit2	2	Other	Luteal	13	Negative	0	Negative	NA	NA	NA	NA	NA	0.5	Negative	Oral praziquantel	720	24	58.5	20.850969035419915	Ineligible - post-treatment	Ineligible - post-treatment	Ineligible - post-treatment	IFNa	3.8088027253199703	1	3440	IFNA2	In	1.929337566301627	Published	Menstrual cup	Days since end of LMP	ELISA
Yegorov-2019	SMT32	SMT32_Visit3	3	Other	Luteal	22	Negative	0	NA	NA	NA	NA	NA	NA	0.5	Negative	Oral praziquantel	1440	24	58.5	20.850969035419915	Ineligible - post-treatment	Ineligible - post-treatment	Ineligible - post-treatment	IFNa	3.4952942356514303	1	3440	IFNA2	In	1.8054139075170723	Published	Menstrual cup	Days since end of LMP	ELISA
Yegorov-2019	SMT33	SMT33_Visit1	1	Other	Follicular	11	Negative	0	Negative	Negative	0	Negative	Negative	Negative	1	Negative	None	0	23	62	23.335466144755166	Eligible	Ineligible - days since LMP outside of allowed windows	Ineligible - days since LMP outside of allowed windows	IFNa	4.60943009600831	1	3440	IFNA2	In	2.2045883887265814	Published	Menstrual cup	Days since end of LMP	ELISA
Yegorov-2019	SMT33	SMT33_Visit2	2	Other	Follicular	9	Negative	3	Negative	NA	NA	NA	NA	NA	0.5	Negative	Oral praziquantel	720	23	62	23.335466144755166	Ineligible - post-treatment	Ineligible - post-treatment	Ineligible - post-treatment	IFNa	2.87663100657783	1	3440	IFNA2	In	1.5243801744586711	Published	Menstrual cup	Days since end of LMP	ELISA
Yegorov-2019	SMT33	SMT33_Visit3	3	Other	Follicular	10	Positive	8	NA	NA	NA	NA	NA	NA	0.5	Negative	Oral praziquantel	1440	23	62	23.335466144755166	Ineligible - post-treatment	Ineligible - post-treatment	Ineligible - post-treatment	IFNa	5.4618156337187	1	3440	IFNA2	In	2.44938061604225	Published	Menstrual cup	Days since end of LMP	ELISA
Yegorov-2019	SMT34	SMT34_Visit1	1	Other	Follicular	NA	Negative	0	Negative	Positive	192	Positive	Positive	Positive	2	Positive	None	0	22	67	NA	Eligible	Ineligible - days since LMP outside of allowed windows	Ineligible - days since LMP outside of allowed windows	IFNa	7.38347897968502	1	3440	IFNA2	In	2.8843007517993455	Published	Menstrual cup	Days since end of LMP	ELISA
Yegorov-2019	SMT34	SMT34_Visit2	2	Other	Follicular	NA	NA	NA	Negative	NA	NA	NA	NA	NA	1	Negative	Oral praziquantel	720	22	67	NA	Ineligible - post-treatment	Ineligible - post-treatment	Ineligible - post-treatment	IFNa	121.10585544040602	1	3440	IFNA2	In	6.920124810468507	Published	Menstrual cup	Days since end of LMP	ELISA
Yegorov-2019	SMT35	SMT35_Visit1	1	Other	Luteal	NA	Negative	0	Negative	Negative	0	Positive	Positive	Positive	1	Negative	None	0	30	44	NA	Eligible	Ineligible - days since LMP outside of allowed windows	Ineligible - days since LMP outside of allowed windows	IFNa	358.5491502491699	1	3440	IFNA2	In	8.486027088228795	Published	Menstrual cup	Days since end of LMP	ELISA
Yegorov-2019	SMT36	SMT36_Visit1	1	Other	Luteal	21	Positive	8	Positive	Positive	24	Positive	Positive	Positive	1	Positive	None	0	29	66	26.106562240417702	Eligible	Ineligible - days since LMP outside of allowed windows	Ineligible - days since LMP outside of allowed windows	IFNa	20.5153020240454	1	3440	IFNA2	In	4.358628488473654	Published	Menstrual cup	Days since end of LMP	ELISA
Yegorov-2019	SMT36	SMT36_Visit2	2	Luteal	Luteal	20	Positive	8	Positive	NA	NA	NA	NA	NA	0.5	Negative	Oral praziquantel	720	29	66	26.106562240417702	Ineligible - post-treatment	Ineligible - post-treatment	Ineligible - post-treatment	IFNa	19.108050935121298	1	3440	IFNA2	In	4.256108722515111	Published	Menstrual cup	Days since end of LMP	ELISA
Yegorov-2019	SMT36	SMT36_Visit3	3	Luteal	Luteal	19	Positive	8	NA	NA	NA	NA	NA	NA	0.5	Negative	Oral praziquantel	1440	29	66	26.106562240417702	Ineligible - post-treatment	Ineligible - post-treatment	Ineligible - post-treatment	IFNa	10.504541111797279	1	3440	IFNA2	In	3.392941234509496	Published	Menstrual cup	Days since end of LMP	ELISA
Yegorov-2019	SMT38	SMT38_Visit1	1	Other	Follicular	9	Negative	0	Negative	Positive	1608	Positive	Positive	Positive	3	Positive	None	0	26	72	29.09879809839354	Eligible	Ineligible - days since LMP outside of allowed windows	Ineligible - days since LMP outside of allowed windows	IFNa	1.894310647369678	1	3440	IFNA2	In	0.9216729372847109	Published	Menstrual cup	Days since end of LMP	ELISA
Yegorov-2019	SMT38	SMT38_Visit2	2	Other	Follicular	9	Negative	0	Negative	NA	NA	NA	NA	NA	0.5	Positive	Oral praziquantel	720	26	72	29.09879809839354	Ineligible - post-treatment	Ineligible - post-treatment	Ineligible - post-treatment	IFNa	3.1376110177758303	1	3440	IFNA2	In	1.6496665067004008	Published	Menstrual cup	Days since end of LMP	ELISA
Yegorov-2019	SMT38	SMT38_Visit3	3	Other	Follicular	8	Negative	0	NA	NA	NA	NA	NA	NA	0.5	Negative	Oral praziquantel	1440	26	72	29.09879809839354	Ineligible - post-treatment	Ineligible - post-treatment	Ineligible - post-treatment	IFNa	3.61694029293898	1	3440	IFNA2	In	1.8547697827346847	Published	Menstrual cup	Days since end of LMP	ELISA
Yegorov-2019	SMT40	SMT40_Visit1	1	Other	Luteal	30	NA	NA	Negative	Positive	192	Positive	Positive	Positive	2	Negative	None	0	25	75	30.234315948601665	Eligible	Ineligible - days since LMP outside of allowed windows	Ineligible - days since LMP outside of allowed windows	IFNa	1.76	1	3440	IFNA2	In	0.8155754288625726	Published	Menstrual cup	Days since end of LMP	ELISA
Yegorov-2019	SMT40	SMT40_Visit2	2	Other	Luteal	25	Positive	7	Positive	NA	NA	NA	NA	NA	1	Negative	Oral praziquantel	720	25	75	30.234315948601665	Ineligible - post-treatment	Ineligible - post-treatment	Ineligible - post-treatment	IFNa	3.6950338477203206	1	3440	IFNA2	In	1.8855875799910726	Published	Menstrual cup	Days since end of LMP	ELISA
Yegorov-2019	SMT40	SMT40_Visit3	3	Other	Luteal	26	Positive	8	NA	NA	NA	NA	NA	NA	1	Negative	Oral praziquantel	1440	25	75	30.234315948601665	Ineligible - post-treatment	Ineligible - post-treatment	Ineligible - post-treatment	IFNa	5.25808992294086	1	3440	IFNA2	In	2.3945388148870186	Published	Menstrual cup	Days since end of LMP	ELISA
Yegorov-2019	SMT42	SMT42_Visit1	1	Other	Amenorrheic	NA	NA	NA	Positive	Positive	96	Positive	Positive	Positive	1	Negative	None	0	22	86	31.975014872099948	Ineligible - irregular or no menstruation	Ineligible - irregular or no menstruation	Ineligible - irregular or no menstruation	IFNa	3.78541569207375	1	3440	IFNA2	In	1.920451737189459	Published	Menstrual cup	Days since end of LMP	ELISA
Yegorov-2019	SMT42	SMT42_Visit2	2	Follicular	Follicular	4	Negative	0	Positive	NA	NA	NA	NA	NA	0.5	Negative	Oral praziquantel	720	22	86	31.975014872099948	Ineligible - post-treatment	Ineligible - post-treatment	Ineligible - post-treatment	IFNa	3.6946818518990105	1	3440	IFNA2	In	1.8854501396220937	Published	Menstrual cup	Days since end of LMP	ELISA
Yegorov-2019	SMT42	SMT42_Visit3	3	Other	Follicular	10	Positive	8	NA	NA	NA	NA	NA	NA	1	Negative	Oral praziquantel	1440	22	86	31.975014872099948	Ineligible - post-treatment	Ineligible - post-treatment	Ineligible - post-treatment	IFNa	6.2778365029832495	1	3440	IFNA2	In	2.6502674565392117	Published	Menstrual cup	Days since end of LMP	ELISA
Yegorov-2019	SMT43	SMT43_Visit1	1	Other	Follicular	14	NA	NA	Positive	Negative	0	Positive	Positive	Positive	1	Negative	None	0	20	58	24.298027879892334	Eligible	Ineligible - days since LMP outside of allowed windows	Ineligible - days since LMP outside of allowed windows	IFNa	4.703637250310341	1	3440	IFNA2	In	2.233776802232524	Published	Menstrual cup	Days since end of LMP	ELISA
Yegorov-2019	SMT43	SMT43_Visit2	2	Luteal	Luteal	15	Negative	0	Positive	NA	NA	NA	NA	NA	0.5	Negative	Oral praziquantel	720	20	58	24.298027879892334	Ineligible - post-treatment	Ineligible - post-treatment	Ineligible - post-treatment	IFNa	4.975877679227749	1	3440	IFNA2	In	2.3149510204884947	Published	Menstrual cup	Days since end of LMP	ELISA
Yegorov-2019	SMT45	SMT45_Visit1	1	Other	Luteal	23	NA	NA	Negative	Positive	672	Positive	Positive	Positive	3	Positive	None	0	24	57	23.124670372023203	Eligible	Ineligible - days since LMP outside of allowed windows	Ineligible - days since LMP outside of allowed windows	IFNa	3.41036156760417	1	3440	IFNA2	In	1.7699247023393954	Published	Menstrual cup	Days since end of LMP	ELISA
Yegorov-2019	SMT45	SMT45_Visit2	2	Luteal	Luteal	17	Negative	0	Negative	NA	NA	NA	NA	NA	0.5	Positive	Oral praziquantel	720	24	57	23.124670372023203	Ineligible - post-treatment	Ineligible - post-treatment	Ineligible - post-treatment	IFNa	4.92178855220383	1	3440	IFNA2	In	2.299182678673833	Published	Menstrual cup	Days since end of LMP	ELISA
Yegorov-2019	SMT45	SMT45_Visit3	3	Luteal	Luteal	19	Negative	0	NA	NA	NA	NA	NA	NA	0	Negative	Oral praziquantel	1440	24	57	23.124670372023203	Ineligible - post-treatment	Ineligible - post-treatment	Ineligible - post-treatment	IFNa	3.9891432284859305	1	3440	IFNA2	In	1.9960789237050338	Published	Menstrual cup	Days since end of LMP	ELISA
Yegorov-2019	SMT46	SMT46_Visit1	1	Other	Amenorrheic	NA	Positive	8	Negative	Negative	0	Negative	Negative	Negative	2	Positive	None	0	19	57	20.43816558499767	Ineligible - irregular or no menstruation	Ineligible - irregular or no menstruation	Ineligible - irregular or no menstruation	IFNa	6.185079642428789	1	3440	IFNA2	In	2.6287921722424374	Published	Menstrual cup	Days since end of LMP	ELISA
Yegorov-2019	SMT46	SMT46_Visit2	2	Other	Follicular	8	Positive	10	Negative	NA	NA	NA	NA	NA	1	Negative	Oral praziquantel	720	19	57	20.43816558499767	Ineligible - post-treatment	Ineligible - post-treatment	Ineligible - post-treatment	IFNa	7.257218092334381	1	3440	IFNA2	In	2.859416626246995	Published	Menstrual cup	Days since end of LMP	ELISA
Yegorov-2019	SMT46	SMT46_Visit3	3	Other	Luteal	12	Positive	8	NA	NA	NA	NA	NA	NA	2	Negative	Oral praziquantel	1440	19	57	20.43816558499767	Ineligible - post-treatment	Ineligible - post-treatment	Ineligible - post-treatment	IFNa	5.590155050923389	1	3440	IFNA2	In	2.482888298828042	Published	Menstrual cup	Days since end of LMP	ELISA
Yegorov-2019	SMT48	SMT48_Visit1	1	Other	Follicular	10	Intermediate	6	Positive	Positive	216	Positive	Positive	Positive	1	Negative	None	0	28	68	32.34244946492271	Eligible	Ineligible - days since LMP outside of allowed windows	Ineligible - days since LMP outside of allowed windows	IFNa	2.22159366680365	1	3440	IFNA2	In	1.151594969520031	Published	Menstrual cup	Days since end of LMP	ELISA
Yegorov-2019	SMT48	SMT48_Visit2	2	Other	Follicular	10	Intermediate	6	Positive	NA	NA	NA	NA	NA	0.5	Negative	Oral praziquantel	720	28	68	32.34244946492271	Ineligible - post-treatment	Ineligible - post-treatment	Ineligible - post-treatment	IFNa	7.70645024268138	1	3440	IFNA2	In	2.9460664766681326	Published	Menstrual cup	Days since end of LMP	ELISA
Yegorov-2019	SMT02	SMT02_Visit1	1	Follicular	Follicular	1	Positive	10	Positive	Negative	0	Negative	Negative	Negative	1	Negative	None	0	39	66	25.14860539551897	Eligible	Eligible	Eligible	IFNg	28.622955870173296	0.12	3458	IFNG	In	4.8391007606291385	Published	Menstrual cup	Days since end of LMP	MSD
Yegorov-2019	SMT02	SMT02_Visit2	2	Follicular	Follicular	3	Positive	10	Positive	NA	NA	NA	NA	NA	0.5	Negative	Oral praziquantel	720	39	66	25.14860539551897	Ineligible - post-treatment	Ineligible - post-treatment	Ineligible - post-treatment	IFNg	32.5095995259399	0.12	3458	IFNG	In	5.022793878983945	Published	Menstrual cup	Days since end of LMP	MSD
Yegorov-2019	SMT02	SMT02_Visit3	3	Follicular	Follicular	4	Positive	10	NA	NA	NA	NA	NA	NA	0	Negative	Oral praziquantel	1440	39	66	25.14860539551897	Ineligible - post-treatment	Ineligible - post-treatment	Ineligible - post-treatment	IFNg	16.9165141311803	0.12	3458	IFNG	In	4.080360407803022	Published	Menstrual cup	Days since end of LMP	MSD
Yegorov-2019	SMT05	SMT05_Visit1	1	Follicular	Follicular	2	Intermediate	6	Positive	Negative	0	Positive	Positive	Positive	2	Positive	None	0	41	77	31.238589800803275	Eligible	Eligible	Eligible	IFNg	3961.122564975339	0.12	3458	IFNG	In	11.951693626436414	Published	Menstrual cup	Days since end of LMP	MSD
Yegorov-2019	SMT05	SMT05_Visit2	2	Follicular	Follicular	3	Positive	8	Positive	NA	NA	NA	NA	NA	0.5	Positive	Oral praziquantel	720	41	77	31.238589800803275	Ineligible - post-treatment	Ineligible - post-treatment	Ineligible - post-treatment	IFNg	1042.0695635024495	0.12	3458	IFNG	In	10.02523587280653	Published	Menstrual cup	Days since end of LMP	MSD
Yegorov-2019	SMT05	SMT05_Visit3	3	Follicular	Follicular	6	Intermediate	6	NA	NA	NA	NA	NA	NA	0.5	Negative	Oral praziquantel	1440	41	77	31.238589800803275	Ineligible - post-treatment	Ineligible - post-treatment	Ineligible - post-treatment	IFNg	10140.527257720794	0.12	3458	IFNG	In	13.307845046912705	Published	Menstrual cup	Days since end of LMP	MSD
Yegorov-2019	SMT06	SMT06_Visit1	1	Other	Amenorrheic	NA	Negative	0	Positive	Negative	0	Negative	Negative	Negative	1	Negative	None	0	42	69.5	25.68342864533772	Ineligible - irregular or no menstruation	Ineligible - irregular or no menstruation	Ineligible - irregular or no menstruation	IFNg	21.678927909244898	0.12	3458	IFNG	In	4.438221507563477	Published	Menstrual cup	Days since end of LMP	MSD
Yegorov-2019	SMT06	SMT06_Visit2	2	Other	Amenorrheic	NA	Negative	0	Positive	NA	NA	NA	NA	NA	0.5	Negative	Oral praziquantel	720	42	69.5	25.68342864533772	Ineligible - post-treatment	Ineligible - post-treatment	Ineligible - post-treatment	IFNg	31.0861769748921	0.12	3458	IFNG	In	4.958201297655107	Published	Menstrual cup	Days since end of LMP	MSD
Yegorov-2019	SMT06	SMT06_Visit3	3	Other	Amenorrheic	NA	Negative	0	NA	NA	NA	NA	NA	NA	0.5	Negative	Oral praziquantel	1440	42	69.5	25.68342864533772	Ineligible - post-treatment	Ineligible - post-treatment	Ineligible - post-treatment	IFNg	37.6766040721264	0.12	3458	IFNG	In	5.235597030403582	Published	Menstrual cup	Days since end of LMP	MSD
Yegorov-2019	SMT07	SMT07_Visit1	1	Follicular	Luteal	6	Negative	0	Negative	Negative	0	Negative	Negative	Negative	1	Negative	None	0	20	47	19.067710657633167	Eligible	Eligible	Eligible	IFNg	14.201202148506397	0.12	3458	IFNG	In	3.8279411556229412	Published	Menstrual cup	Days since end of LMP	MSD
Yegorov-2019	SMT07	SMT07_Visit2	2	Other	NA	12	Negative	0	Negative	NA	NA	NA	NA	NA	2	Positive	Oral praziquantel	720	20	47	19.067710657633167	Ineligible - no menstrual cycle information	Ineligible - no menstrual cycle information	Ineligible - no menstrual cycle information	IFNg	5.319970343185961	0.12	3458	IFNG	In	2.4114182032719915	Published	Menstrual cup	Days since end of LMP	MSD
Yegorov-2019	SMT08	SMT08_Visit1	1	Other	Luteal	NA	Negative	0	Negative	Negative	0	Negative	Negative	Negative	1	Negative	None	0	18	60	NA	Eligible	Ineligible - days since LMP outside of allowed windows	Ineligible - days since LMP outside of allowed windows	IFNg	8.029670384478	0.12	3458	IFNG	In	3.005340766766359	Published	Menstrual cup	Days since end of LMP	MSD
Yegorov-2019	SMT09	SMT09_Visit1	1	Luteal	Luteal	15	Negative	0	Negative	Positive	240	Positive	Positive	Positive	3	Negative	None	0	35	73	28.694686569510914	Eligible	Eligible	Eligible	IFNg	89.0844414904751	0.12	3458	IFNG	In	6.477101583373919	Published	Menstrual cup	Days since end of LMP	MSD
Yegorov-2019	SMT09	SMT09_Visit2	2	Luteal	Luteal	17	Negative	0	Negative	NA	NA	NA	NA	NA	0.5	Negative	Oral praziquantel	720	35	73	28.694686569510914	Ineligible - post-treatment	Ineligible - post-treatment	Ineligible - post-treatment	IFNg	148.512806615605	0.12	3458	IFNG	In	7.214443533219516	Published	Menstrual cup	Days since end of LMP	MSD
Yegorov-2019	SMT09	SMT09_Visit3	3	Luteal	Luteal	16	Negative	0	NA	NA	NA	NA	NA	NA	0.5	Negative	Oral praziquantel	1440	35	73	28.694686569510914	Ineligible - post-treatment	Ineligible - post-treatment	Ineligible - post-treatment	IFNg	28.170803211064598	0.12	3458	IFNG	In	4.816128793570022	Published	Menstrual cup	Days since end of LMP	MSD
Yegorov-2019	SMT12	SMT12_Visit1	1	Other	Luteal	12	Positive	10	Negative	Negative	0	Negative	Positive	Positive	1	Negative	None	0	35	56.5	25.449304085401558	Eligible	Ineligible - days since LMP outside of allowed windows	Ineligible - days since LMP outside of allowed windows	IFNg	56.5760767505757	0.12	3458	IFNG	In	5.822120231877249	Published	Menstrual cup	Days since end of LMP	MSD
Yegorov-2019	SMT12	SMT12_Visit2	2	Luteal	Luteal	16	Positive	10	Negative	NA	NA	NA	NA	NA	0.5	Negative	Oral praziquantel	720	35	56.5	25.449304085401558	Ineligible - post-treatment	Ineligible - post-treatment	Ineligible - post-treatment	IFNg	58.17268448171299	0.12	3458	IFNG	In	5.8622699763111346	Published	Menstrual cup	Days since end of LMP	MSD
Yegorov-2019	SMT12	SMT12_Visit3	3	Luteal	Luteal	16	Positive	8	NA	NA	NA	NA	NA	NA	0	Negative	Oral praziquantel	1440	35	56.5	25.449304085401558	Ineligible - post-treatment	Ineligible - post-treatment	Ineligible - post-treatment	IFNg	26.459776583639716	0.12	3458	IFNG	In	4.7257289749833244	Published	Menstrual cup	Days since end of LMP	MSD
Yegorov-2019	SMT13	SMT13_Visit1	1	Luteal	Luteal	15	Negative	0	Positive	Positive	72	Positive	Positive	Positive	1	Positive	None	0	22	51	19.195302796492154	Eligible	Eligible	Eligible	IFNg	10.540195010701758	0.12	3458	IFNG	In	3.397829654307433	Published	Menstrual cup	Days since end of LMP	MSD
Yegorov-2019	SMT13	SMT13_Visit2	2	Other	Luteal	11	Negative	0	Positive	NA	NA	NA	NA	NA	1	Positive	Oral praziquantel	720	22	51	19.195302796492154	Ineligible - post-treatment	Ineligible - post-treatment	Ineligible - post-treatment	IFNg	18.219451422621294	0.12	3458	IFNG	In	4.187407615949476	Published	Menstrual cup	Days since end of LMP	MSD
Yegorov-2019	SMT13	SMT13_Visit3	3	Other	Luteal	23	Negative	3	NA	NA	NA	NA	NA	NA	0	Negative	Oral praziquantel	1440	22	51	19.195302796492154	Ineligible - post-treatment	Ineligible - post-treatment	Ineligible - post-treatment	IFNg	8.977506578844679	0.12	3458	IFNG	In	3.1663148051177936	Published	Menstrual cup	Days since end of LMP	MSD
Yegorov-2019	SMT14	SMT14_Visit1	1	Other	Follicular	NA	Negative	0	Negative	Negative	0	Negative	Negative	Negative	1	Negative	None	0	27	53	20.703124999999996	Eligible	Ineligible - days since LMP outside of allowed windows	Ineligible - days since LMP outside of allowed windows	IFNg	31.202942762937703	0.12	3458	IFNG	In	4.963610191580416	Published	Menstrual cup	Days since end of LMP	MSD
Yegorov-2019	SMT14	SMT14_Visit2	2	Other	NA	NA	Negative	0	Negative	NA	NA	NA	NA	NA	0.5	Negative	Oral praziquantel	720	27	53	20.703124999999996	Ineligible - no menstrual cycle information	Ineligible - no menstrual cycle information	Ineligible - no menstrual cycle information	IFNg	12.000000000000002	0.12	3458	IFNG	In	3.5849625007211565	Published	Menstrual cup	Days since end of LMP	MSD
Yegorov-2019	SMT14	SMT14_Visit3	3	Other	NA	NA	Negative	0	NA	NA	NA	NA	NA	NA	0.5	Positive	Oral praziquantel	1440	27	53	20.703124999999996	Ineligible - no menstrual cycle information	Ineligible - no menstrual cycle information	Ineligible - no menstrual cycle information	IFNg	28.7684486859181	0.12	3458	IFNG	In	4.846415521961267	Published	Menstrual cup	Days since end of LMP	MSD
Yegorov-2019	SMT15	SMT15_Visit1	1	Other	Luteal	13	Positive	8	Negative	Negative	0	Positive	Positive	Positive	1	Negative	None	0	21	56.5	22.070312499999996	Eligible	Ineligible - days since LMP outside of allowed windows	Ineligible - days since LMP outside of allowed windows	IFNg	5.98745202791412	0.12	3458	IFNG	In	2.581942191873009	Published	Menstrual cup	Days since end of LMP	MSD
Yegorov-2019	SMT15	SMT15_Visit2	2	Follicular	Follicular	6	Positive	10	NA	NA	NA	NA	NA	NA	0	Negative	Oral praziquantel	720	21	56.5	22.070312499999996	Ineligible - post-treatment	Ineligible - post-treatment	Ineligible - post-treatment	IFNg	4.92017833134409	0.12	3458	IFNG	In	2.2987106068415875	Published	Menstrual cup	Days since end of LMP	MSD
Yegorov-2019	SMT15	SMT15_Visit3	3	Other	Follicular	9	Positive	8	NA	NA	NA	NA	NA	NA	0.5	Negative	Oral praziquantel	1440	21	56.5	22.070312499999996	Ineligible - post-treatment	Ineligible - post-treatment	Ineligible - post-treatment	IFNg	25.288815753848603	0.12	3458	IFNG	In	4.66042757372114	Published	Menstrual cup	Days since end of LMP	MSD
Yegorov-2019	SMT16	SMT16_Visit1	1	Follicular	Follicular	7	Positive	8	Positive	Negative	0	Positive	Positive	Positive	1	Positive	None	0	33	87	34.41319568055061	Eligible	Eligible	Eligible	IFNg	5.36436463072441	0.12	3458	IFNG	In	2.423407304553887	Published	Menstrual cup	Days since end of LMP	MSD
Yegorov-2019	SMT16	SMT16_Visit2	2	Luteal	Luteal	15	Negative	0	Positive	NA	NA	NA	NA	NA	0.5	Negative	Oral praziquantel	720	33	87	34.41319568055061	Ineligible - post-treatment	Ineligible - post-treatment	Ineligible - post-treatment	IFNg	28.2969126869861	0.12	3458	IFNG	In	4.822572752391731	Published	Menstrual cup	Days since end of LMP	MSD
Yegorov-2019	SMT16	SMT16_Visit3	3	Luteal	Luteal	15	Positive	7	NA	NA	NA	NA	NA	NA	0.5	Negative	Oral praziquantel	1440	33	87	34.41319568055061	Ineligible - post-treatment	Ineligible - post-treatment	Ineligible - post-treatment	IFNg	6.40839582835042	0.12	3458	IFNG	In	2.67996326166071	Published	Menstrual cup	Days since end of LMP	MSD
Yegorov-2019	SMT18	SMT18_Visit1	1	Follicular	Follicular	5	Negative	0	Negative	Positive	24	Positive	Positive	Positive	2	Negative	None	0	27	49	17.78197125852809	Eligible	Eligible	Eligible	IFNg	5.90289431372641	0.12	3458	IFNG	In	2.5614225117960268	Published	Menstrual cup	Days since end of LMP	MSD
Yegorov-2019	SMT18	SMT18_Visit2	2	Other	Follicular	11	Positive	10	Negative	NA	NA	NA	NA	NA	0.5	Negative	Oral praziquantel	720	27	49	17.78197125852809	Ineligible - post-treatment	Ineligible - post-treatment	Ineligible - post-treatment	IFNg	12.1459771911207	0.12	3458	IFNG	In	3.602406659959602	Published	Menstrual cup	Days since end of LMP	MSD
Yegorov-2019	SMT18	SMT18_Visit3	3	Luteal	Luteal	19	Positive	10	NA	NA	NA	NA	NA	NA	0.5	Negative	Oral praziquantel	1440	27	49	17.78197125852809	Ineligible - post-treatment	Ineligible - post-treatment	Ineligible - post-treatment	IFNg	11.5718141418954	0.12	3458	IFNG	In	3.5325431519298776	Published	Menstrual cup	Days since end of LMP	MSD
Yegorov-2019	SMT19	SMT19_Visit1	1	Other	Luteal	24	Positive	10	Negative	Negative	0	Positive	Negative	Positive	1	Negative	None	0	23	51	21.78649237472767	Eligible	Ineligible - days since LMP outside of allowed windows	Ineligible - days since LMP outside of allowed windows	IFNg	8.06468279512419	0.12	3458	IFNG	In	3.0116177895618175	Published	Menstrual cup	Days since end of LMP	MSD
Yegorov-2019	SMT19	SMT19_Visit2	2	Other	Luteal	21	Negative	0	Negative	NA	NA	NA	NA	NA	1	Negative	Oral praziquantel	720	23	51	21.78649237472767	Ineligible - post-treatment	Ineligible - post-treatment	Ineligible - post-treatment	IFNg	12.777839827617099	0.12	3458	IFNG	In	3.675572055319481	Published	Menstrual cup	Days since end of LMP	MSD
Yegorov-2019	SMT19	SMT19_Visit3	3	Other	Luteal	23	Negative	0	NA	NA	NA	NA	NA	NA	0.5	Negative	Oral praziquantel	1440	23	51	21.78649237472767	Ineligible - post-treatment	Ineligible - post-treatment	Ineligible - post-treatment	IFNg	10.861201909868571	0.12	3458	IFNG	In	3.4411118567277095	Published	Menstrual cup	Days since end of LMP	MSD
Yegorov-2019	SMT20	SMT20_Visit1	1	Other	Amenorrheic	NA	Negative	0	Positive	Negative	0	Negative	Negative	Negative	1	Negative	None	0	29	59.5	23.388134943642456	Ineligible - irregular or no menstruation	Ineligible - irregular or no menstruation	Ineligible - irregular or no menstruation	IFNg	56.994385460080686	0.12	3458	IFNG	In	5.832747900693586	Published	Menstrual cup	Days since end of LMP	MSD
Yegorov-2019	SMT20	SMT20_Visit2	2	Other	Amenorrheic	NA	Negative	0	Positive	NA	NA	NA	NA	NA	0	Negative	Oral praziquantel	720	29	59.5	23.388134943642456	Ineligible - post-treatment	Ineligible - post-treatment	Ineligible - post-treatment	IFNg	20.529552160117298	0.12	3458	IFNG	In	4.359630251149029	Published	Menstrual cup	Days since end of LMP	MSD
Yegorov-2019	SMT21	SMT21_Visit1	1	Luteal	Luteal	15	Positive	8	Positive	Positive	336	Positive	Positive	Positive	2	Positive	None	0	20	55	21.75546853368142	Eligible	Eligible	Eligible	IFNg	21.8452544646213	0.12	3458	IFNG	In	4.449248006012091	Published	Menstrual cup	Days since end of LMP	MSD
Yegorov-2019	SMT21	SMT21_Visit2	2	Luteal	Luteal	19	Negative	0	Positive	NA	NA	NA	NA	NA	0	Negative	Oral praziquantel	720	20	55	21.75546853368142	Ineligible - post-treatment	Ineligible - post-treatment	Ineligible - post-treatment	IFNg	1827.6288654481693	0.12	3458	IFNG	In	10.835757418330095	Published	Menstrual cup	Days since end of LMP	MSD
Yegorov-2019	SMT21	SMT21_Visit3	3	Other	Luteal	10	Positive	8	NA	NA	NA	NA	NA	NA	0.5	Negative	Oral praziquantel	1440	20	55	21.75546853368142	Ineligible - post-treatment	Ineligible - post-treatment	Ineligible - post-treatment	IFNg	418.99999999999983	0.12	3458	IFNG	In	8.710806433699352	Published	Menstrual cup	Days since end of LMP	MSD
Yegorov-2019	SMT22	SMT22_Visit1	1	Other	Luteal	8	Negative	0	Positive	Negative	0	Negative	Negative	Negative	1	Negative	None	0	31	50	19.05197378448407	Eligible	Ineligible - days since LMP outside of allowed windows	Ineligible - days since LMP outside of allowed windows	IFNg	24.318623554297496	0.12	3458	IFNG	In	4.603989668751658	Published	Menstrual cup	Days since end of LMP	MSD
Yegorov-2019	SMT22	SMT22_Visit2	2	Other	Follicular	9	Negative	0	Positive	NA	NA	NA	NA	NA	0.5	Negative	Oral praziquantel	720	31	50	19.05197378448407	Ineligible - post-treatment	Ineligible - post-treatment	Ineligible - post-treatment	IFNg	21.609999901425095	0.12	3458	IFNG	In	4.433627160503869	Published	Menstrual cup	Days since end of LMP	MSD
Yegorov-2019	SMT22	SMT22_Visit3	3	Follicular	Follicular	7	Negative	0	NA	NA	NA	NA	NA	NA	0.5	Negative	Oral praziquantel	1440	31	50	19.05197378448407	Ineligible - post-treatment	Ineligible - post-treatment	Ineligible - post-treatment	IFNg	50.291984742382986	0.12	3458	IFNG	In	5.652256584503938	Published	Menstrual cup	Days since end of LMP	MSD
Yegorov-2019	SMT23	SMT23_Visit1	1	Other	Amenorrheic	NA	Negative	0	Positive	Negative	0	Negative	Negative	Negative	1	Positive	None	0	29	38.5	16.6637811634349	Ineligible - irregular or no menstruation	Ineligible - irregular or no menstruation	Ineligible - irregular or no menstruation	IFNg	11.141944741475879	0.12	3458	IFNG	In	3.47792916095981	Published	Menstrual cup	Days since end of LMP	MSD
Yegorov-2019	SMT23	SMT23_Visit2	2	Other	Amenorrheic	NA	Negative	0	Positive	NA	NA	NA	NA	NA	0.5	Positive	Oral praziquantel	720	29	38.5	16.6637811634349	Ineligible - post-treatment	Ineligible - post-treatment	Ineligible - post-treatment	IFNg	36.31791646760939	0.12	3458	IFNG	In	5.182609533527506	Published	Menstrual cup	Days since end of LMP	MSD
Yegorov-2019	SMT23	SMT23_Visit3	3	Other	Luteal	11	Positive	7	NA	NA	NA	NA	NA	NA	0.5	Negative	Oral praziquantel	1440	29	38.5	16.6637811634349	Ineligible - post-treatment	Ineligible - post-treatment	Ineligible - post-treatment	IFNg	33.685241344747	0.12	3458	IFNG	In	5.074044730730956	Published	Menstrual cup	Days since end of LMP	MSD
Yegorov-2019	SMT24	SMT24_Visit1	1	Other	Follicular	NA	Negative	0	Positive	Negative	0	Positive	Positive	Positive	1	Positive	None	0	23	60	23.147255121330193	Eligible	Ineligible - days since LMP outside of allowed windows	Ineligible - days since LMP outside of allowed windows	IFNg	264.9519523232919	0.12	3458	IFNG	In	8.049586947828757	Published	Menstrual cup	Days since end of LMP	MSD
Yegorov-2019	SMT24	SMT24_Visit2	2	Other	Amenorrheic	NA	Positive	10	Positive	NA	NA	NA	NA	NA	0.5	Positive	Oral praziquantel	720	23	60	23.147255121330193	Ineligible - post-treatment	Ineligible - post-treatment	Ineligible - post-treatment	IFNg	59.00000000000001	0.12	3458	IFNG	In	5.882643049361842	Published	Menstrual cup	Days since end of LMP	MSD
Yegorov-2019	SMT28	SMT28_Visit1	1	Other	Luteal	21	Positive	10	Negative	Negative	0	Positive	Positive	Positive	1	Positive	None	0	18	50	19.77769866698311	Eligible	Ineligible - days since LMP outside of allowed windows	Ineligible - days since LMP outside of allowed windows	IFNg	15.184407199599605	0.12	3458	IFNG	In	3.924518681569107	Published	Menstrual cup	Days since end of LMP	MSD
Yegorov-2019	SMT28	SMT28_Visit2	2	Other	Luteal	26	Positive	8	Negative	NA	NA	NA	NA	NA	0.5	Negative	Oral praziquantel	720	18	50	19.77769866698311	Ineligible - post-treatment	Ineligible - post-treatment	Ineligible - post-treatment	IFNg	12.677123687269999	0.12	3458	IFNG	In	3.664155544399999	Published	Menstrual cup	Days since end of LMP	MSD
Yegorov-2019	SMT29	SMT29_Visit1	1	Follicular	Follicular	6	Positive	8	Negative	Negative	0	Positive	Negative	Positive	1	Positive	None	0	18	54.5	22.251936837162777	Eligible	Eligible	Eligible	IFNg	32.09032275381959	0.12	3458	IFNG	In	5.004066394728128	Published	Menstrual cup	Days since end of LMP	MSD
Yegorov-2019	SMT29	SMT29_Visit2	2	Follicular	Follicular	3	Positive	8	Negative	NA	NA	NA	NA	NA	0.5	Positive	Oral praziquantel	720	18	54.5	22.251936837162777	Ineligible - post-treatment	Ineligible - post-treatment	Ineligible - post-treatment	IFNg	51.23792863775959	0.12	3458	IFNG	In	5.6791402488566325	Published	Menstrual cup	Days since end of LMP	MSD
Yegorov-2019	SMT29	SMT29_Visit3	3	Follicular	Follicular	5	Negative	0	NA	NA	NA	NA	NA	NA	0	Negative	Oral praziquantel	1440	18	54.5	22.251936837162777	Ineligible - post-treatment	Ineligible - post-treatment	Ineligible - post-treatment	IFNg	15.357346725026401	0.12	3458	IFNG	In	3.9408570793516384	Published	Menstrual cup	Days since end of LMP	MSD
Yegorov-2019	SMT30	SMT30_Visit1	1	Other	Luteal	NA	Positive	10	Positive	Negative	0	Positive	Negative	Positive	1	Negative	None	0	22	73	NA	Eligible	Ineligible - days since LMP outside of allowed windows	Ineligible - days since LMP outside of allowed windows	IFNg	44.423849369764	0.12	3458	IFNG	In	5.4732625041174945	Published	Menstrual cup	Days since end of LMP	MSD
Yegorov-2019	SMT31	SMT31_Visit1	1	Other	Luteal	8	Positive	8	Positive	Positive	72	Positive	Positive	Positive	1	Negative	None	0	30	52.5	24.295432458697768	Eligible	Ineligible - days since LMP outside of allowed windows	Ineligible - days since LMP outside of allowed windows	IFNg	76.773685642985	0.12	3458	IFNG	In	6.262540003520242	Published	Menstrual cup	Days since end of LMP	MSD
Yegorov-2019	SMT31	SMT31_Visit2	2	Other	Follicular	9	Positive	8	Positive	NA	NA	NA	NA	NA	0.5	Negative	Oral praziquantel	720	30	52.5	24.295432458697768	Ineligible - post-treatment	Ineligible - post-treatment	Ineligible - post-treatment	IFNg	15.75538863080488	0.12	3458	IFNG	In	3.9777734359657546	Published	Menstrual cup	Days since end of LMP	MSD
Yegorov-2019	SMT31	SMT31_Visit3	3	Other	Follicular	10	Positive	8	NA	NA	NA	NA	NA	NA	0.5	Negative	Oral praziquantel	1440	30	52.5	24.295432458697768	Ineligible - post-treatment	Ineligible - post-treatment	Ineligible - post-treatment	IFNg	28.5368557530754	0.12	3458	IFNG	In	4.834754479478915	Published	Menstrual cup	Days since end of LMP	MSD
Yegorov-2019	SMT32	SMT32_Visit1	1	Other	Follicular	9	Negative	0	Negative	Negative	0	Positive	Positive	Positive	1	Negative	None	0	24	58.5	20.850969035419915	Eligible	Ineligible - days since LMP outside of allowed windows	Ineligible - days since LMP outside of allowed windows	IFNg	9.774650050199067	0.12	3458	IFNG	In	3.2890450523043997	Published	Menstrual cup	Days since end of LMP	MSD
Yegorov-2019	SMT32	SMT32_Visit2	2	Other	Luteal	13	Negative	0	Negative	NA	NA	NA	NA	NA	0.5	Negative	Oral praziquantel	720	24	58.5	20.850969035419915	Ineligible - post-treatment	Ineligible - post-treatment	Ineligible - post-treatment	IFNg	11.4371509904244	0.12	3458	IFNG	In	3.5156558144968213	Published	Menstrual cup	Days since end of LMP	MSD
Yegorov-2019	SMT32	SMT32_Visit3	3	Other	Luteal	22	Negative	0	NA	NA	NA	NA	NA	NA	0.5	Negative	Oral praziquantel	1440	24	58.5	20.850969035419915	Ineligible - post-treatment	Ineligible - post-treatment	Ineligible - post-treatment	IFNg	15.602720480341397	0.12	3458	IFNG	In	3.9637256932897977	Published	Menstrual cup	Days since end of LMP	MSD
Yegorov-2019	SMT33	SMT33_Visit1	1	Other	Follicular	11	Negative	0	Negative	Negative	0	Negative	Negative	Negative	1	Negative	None	0	23	62	23.335466144755166	Eligible	Ineligible - days since LMP outside of allowed windows	Ineligible - days since LMP outside of allowed windows	IFNg	7.9960984443010705	0.12	3458	IFNG	In	2.9992962339923306	Published	Menstrual cup	Days since end of LMP	MSD
Yegorov-2019	SMT33	SMT33_Visit2	2	Other	Follicular	9	Negative	3	Negative	NA	NA	NA	NA	NA	0.5	Negative	Oral praziquantel	720	23	62	23.335466144755166	Ineligible - post-treatment	Ineligible - post-treatment	Ineligible - post-treatment	IFNg	9.61639114862986	0.12	3458	IFNG	In	3.265495579151399	Published	Menstrual cup	Days since end of LMP	MSD
Yegorov-2019	SMT33	SMT33_Visit3	3	Other	Follicular	10	Positive	8	NA	NA	NA	NA	NA	NA	0.5	Negative	Oral praziquantel	1440	23	62	23.335466144755166	Ineligible - post-treatment	Ineligible - post-treatment	Ineligible - post-treatment	IFNg	12.566335227904698	0.12	3458	IFNG	In	3.6514920668884723	Published	Menstrual cup	Days since end of LMP	MSD
Yegorov-2019	SMT34	SMT34_Visit1	1	Other	Follicular	NA	Negative	0	Negative	Positive	192	Positive	Positive	Positive	2	Positive	None	0	22	67	NA	Eligible	Ineligible - days since LMP outside of allowed windows	Ineligible - days since LMP outside of allowed windows	IFNg	14.365776139774901	0.12	3458	IFNG	In	3.844564034347137	Published	Menstrual cup	Days since end of LMP	MSD
Yegorov-2019	SMT35	SMT35_Visit1	1	Other	Luteal	NA	Negative	0	Negative	Negative	0	Positive	Positive	Positive	1	Negative	None	0	30	44	NA	Eligible	Ineligible - days since LMP outside of allowed windows	Ineligible - days since LMP outside of allowed windows	IFNg	12370.751887977	0.12	3458	IFNG	In	13.59464556879582	Published	Menstrual cup	Days since end of LMP	MSD
Yegorov-2019	SMT36	SMT36_Visit1	1	Other	Luteal	21	Positive	8	Positive	Positive	24	Positive	Positive	Positive	1	Positive	None	0	29	66	26.106562240417702	Eligible	Ineligible - days since LMP outside of allowed windows	Ineligible - days since LMP outside of allowed windows	IFNg	32.466004809261605	0.12	3458	IFNG	In	5.020857955751167	Published	Menstrual cup	Days since end of LMP	MSD
Yegorov-2019	SMT36	SMT36_Visit2	2	Luteal	Luteal	20	Positive	8	Positive	NA	NA	NA	NA	NA	0.5	Negative	Oral praziquantel	720	29	66	26.106562240417702	Ineligible - post-treatment	Ineligible - post-treatment	Ineligible - post-treatment	IFNg	22.143531546547006	0.12	3458	IFNG	In	4.468813422625007	Published	Menstrual cup	Days since end of LMP	MSD
Yegorov-2019	SMT36	SMT36_Visit3	3	Luteal	Luteal	19	Positive	8	NA	NA	NA	NA	NA	NA	0.5	Negative	Oral praziquantel	1440	29	66	26.106562240417702	Ineligible - post-treatment	Ineligible - post-treatment	Ineligible - post-treatment	IFNg	88.39348033114979	0.12	3458	IFNG	In	6.465868059065304	Published	Menstrual cup	Days since end of LMP	MSD
Yegorov-2019	SMT38	SMT38_Visit1	1	Other	Follicular	9	Negative	0	Negative	Positive	1608	Positive	Positive	Positive	3	Positive	None	0	26	72	29.09879809839354	Eligible	Ineligible - days since LMP outside of allowed windows	Ineligible - days since LMP outside of allowed windows	IFNg	12.999999999999998	0.12	3458	IFNG	In	3.700439718141092	Published	Menstrual cup	Days since end of LMP	MSD
Yegorov-2019	SMT38	SMT38_Visit2	2	Other	Follicular	9	Negative	0	Negative	NA	NA	NA	NA	NA	0.5	Positive	Oral praziquantel	720	26	72	29.09879809839354	Ineligible - post-treatment	Ineligible - post-treatment	Ineligible - post-treatment	IFNg	11.35772009951814	0.12	3458	IFNG	In	3.505601358319135	Published	Menstrual cup	Days since end of LMP	MSD
Yegorov-2019	SMT38	SMT38_Visit3	3	Other	Follicular	8	Negative	0	NA	NA	NA	NA	NA	NA	0.5	Negative	Oral praziquantel	1440	26	72	29.09879809839354	Ineligible - post-treatment	Ineligible - post-treatment	Ineligible - post-treatment	IFNg	8.29192412564916	0.12	3458	IFNG	In	3.0517069152834946	Published	Menstrual cup	Days since end of LMP	MSD
Yegorov-2019	SMT40	SMT40_Visit1	1	Other	Luteal	30	NA	NA	Negative	Positive	192	Positive	Positive	Positive	2	Negative	None	0	25	75	30.234315948601665	Eligible	Ineligible - days since LMP outside of allowed windows	Ineligible - days since LMP outside of allowed windows	IFNg	4	0.12	3458	IFNG	In	2	Published	Menstrual cup	Days since end of LMP	MSD
Yegorov-2019	SMT40	SMT40_Visit2	2	Other	Luteal	25	Positive	7	Positive	NA	NA	NA	NA	NA	1	Negative	Oral praziquantel	720	25	75	30.234315948601665	Ineligible - post-treatment	Ineligible - post-treatment	Ineligible - post-treatment	IFNg	19.402643318960283	0.12	3458	IFNG	In	4.278181306236745	Published	Menstrual cup	Days since end of LMP	MSD
Yegorov-2019	SMT40	SMT40_Visit3	3	Other	Luteal	26	Positive	8	NA	NA	NA	NA	NA	NA	1	Negative	Oral praziquantel	1440	25	75	30.234315948601665	Ineligible - post-treatment	Ineligible - post-treatment	Ineligible - post-treatment	IFNg	45.01562729313479	0.12	3458	IFNG	In	5.492354018651999	Published	Menstrual cup	Days since end of LMP	MSD
Yegorov-2019	SMT42	SMT42_Visit1	1	Other	Amenorrheic	NA	NA	NA	Positive	Positive	96	Positive	Positive	Positive	1	Negative	None	0	22	86	31.975014872099948	Ineligible - irregular or no menstruation	Ineligible - irregular or no menstruation	Ineligible - irregular or no menstruation	IFNg	13.081479971883496	0.12	3458	IFNG	In	3.709453864111167	Published	Menstrual cup	Days since end of LMP	MSD
Yegorov-2019	SMT42	SMT42_Visit2	2	Follicular	Follicular	4	Negative	0	Positive	NA	NA	NA	NA	NA	0.5	Negative	Oral praziquantel	720	22	86	31.975014872099948	Ineligible - post-treatment	Ineligible - post-treatment	Ineligible - post-treatment	IFNg	7.294273403332661	0.12	3458	IFNG	In	2.8667642756597616	Published	Menstrual cup	Days since end of LMP	MSD
Yegorov-2019	SMT42	SMT42_Visit3	3	Other	Follicular	10	Positive	8	NA	NA	NA	NA	NA	NA	1	Negative	Oral praziquantel	1440	22	86	31.975014872099948	Ineligible - post-treatment	Ineligible - post-treatment	Ineligible - post-treatment	IFNg	3	0.12	3458	IFNG	In	1.584962500721156	Published	Menstrual cup	Days since end of LMP	MSD
Yegorov-2019	SMT43	SMT43_Visit1	1	Other	Follicular	14	NA	NA	Positive	Negative	0	Positive	Positive	Positive	1	Negative	None	0	20	58	24.298027879892334	Eligible	Ineligible - days since LMP outside of allowed windows	Ineligible - days since LMP outside of allowed windows	IFNg	5.7624138134392995	0.12	3458	IFNG	In	2.5266732677799673	Published	Menstrual cup	Days since end of LMP	MSD
Yegorov-2019	SMT43	SMT43_Visit2	2	Luteal	Luteal	15	Negative	0	Positive	NA	NA	NA	NA	NA	0.5	Negative	Oral praziquantel	720	20	58	24.298027879892334	Ineligible - post-treatment	Ineligible - post-treatment	Ineligible - post-treatment	IFNg	4.370089542282839	0.12	3458	IFNG	In	2.1276628405688793	Published	Menstrual cup	Days since end of LMP	MSD
Yegorov-2019	SMT45	SMT45_Visit1	1	Other	Luteal	23	NA	NA	Negative	Positive	672	Positive	Positive	Positive	3	Positive	None	0	24	57	23.124670372023203	Eligible	Ineligible - days since LMP outside of allowed windows	Ineligible - days since LMP outside of allowed windows	IFNg	3.2003249487232104	0.12	3458	IFNG	In	1.678218398272181	Published	Menstrual cup	Days since end of LMP	MSD
Yegorov-2019	SMT45	SMT45_Visit2	2	Luteal	Luteal	17	Negative	0	Negative	NA	NA	NA	NA	NA	0.5	Positive	Oral praziquantel	720	24	57	23.124670372023203	Ineligible - post-treatment	Ineligible - post-treatment	Ineligible - post-treatment	IFNg	5.410554834951341	0.12	3458	IFNG	In	2.435776545362485	Published	Menstrual cup	Days since end of LMP	MSD
Yegorov-2019	SMT45	SMT45_Visit3	3	Luteal	Luteal	19	Negative	0	NA	NA	NA	NA	NA	NA	0	Negative	Oral praziquantel	1440	24	57	23.124670372023203	Ineligible - post-treatment	Ineligible - post-treatment	Ineligible - post-treatment	IFNg	4.85297229031345	0.12	3458	IFNG	In	2.278868622570378	Published	Menstrual cup	Days since end of LMP	MSD
Yegorov-2019	SMT46	SMT46_Visit1	1	Other	Amenorrheic	NA	Positive	8	Negative	Negative	0	Negative	Negative	Negative	2	Positive	None	0	19	57	20.43816558499767	Ineligible - irregular or no menstruation	Ineligible - irregular or no menstruation	Ineligible - irregular or no menstruation	IFNg	12.392222668612202	0.12	3458	IFNG	In	3.631363067305052	Published	Menstrual cup	Days since end of LMP	MSD
Yegorov-2019	SMT46	SMT46_Visit2	2	Other	Follicular	8	Positive	10	Negative	NA	NA	NA	NA	NA	1	Negative	Oral praziquantel	720	19	57	20.43816558499767	Ineligible - post-treatment	Ineligible - post-treatment	Ineligible - post-treatment	IFNg	20.2843683805745	0.12	3458	IFNG	In	4.34229647515401	Published	Menstrual cup	Days since end of LMP	MSD
Yegorov-2019	SMT46	SMT46_Visit3	3	Other	Luteal	12	Positive	8	NA	NA	NA	NA	NA	NA	2	Negative	Oral praziquantel	1440	19	57	20.43816558499767	Ineligible - post-treatment	Ineligible - post-treatment	Ineligible - post-treatment	IFNg	11.6136386080478	0.12	3458	IFNG	In	3.5377481411105807	Published	Menstrual cup	Days since end of LMP	MSD
Yegorov-2019	SMT48	SMT48_Visit1	1	Other	Follicular	10	Intermediate	6	Positive	Positive	216	Positive	Positive	Positive	1	Negative	None	0	28	68	32.34244946492271	Eligible	Ineligible - days since LMP outside of allowed windows	Ineligible - days since LMP outside of allowed windows	IFNg	16.4933356993118	0.12	3458	IFNG	In	4.043811301435935	Published	Menstrual cup	Days since end of LMP	MSD
Yegorov-2019	SMT48	SMT48_Visit2	2	Other	Follicular	10	Intermediate	6	Positive	NA	NA	NA	NA	NA	0.5	Negative	Oral praziquantel	720	28	68	32.34244946492271	Ineligible - post-treatment	Ineligible - post-treatment	Ineligible - post-treatment	IFNg	8.674814770316601	0.12	3458	IFNG	In	3.1168329527573344	Published	Menstrual cup	Days since end of LMP	MSD
Yegorov-2019	SMT02	SMT02_Visit1	1	Follicular	Follicular	1	Positive	10	Positive	Negative	0	Negative	Negative	Negative	1	Negative	None	0	39	66	25.14860539551897	Eligible	Eligible	Eligible	IL10	10.44808290408792	0.03	3586	IL10	In	3.385166344514702	Published	Menstrual cup	Days since end of LMP	MSD
Yegorov-2019	SMT02	SMT02_Visit2	2	Follicular	Follicular	3	Positive	10	Positive	NA	NA	NA	NA	NA	0.5	Negative	Oral praziquantel	720	39	66	25.14860539551897	Ineligible - post-treatment	Ineligible - post-treatment	Ineligible - post-treatment	IL10	27.7680702881153	0.03	3586	IL10	In	4.795355017002739	Published	Menstrual cup	Days since end of LMP	MSD
Yegorov-2019	SMT02	SMT02_Visit3	3	Follicular	Follicular	4	Positive	10	NA	NA	NA	NA	NA	NA	0	Negative	Oral praziquantel	1440	39	66	25.14860539551897	Ineligible - post-treatment	Ineligible - post-treatment	Ineligible - post-treatment	IL10	6.29513430057924	0.03	3586	IL10	In	2.6542371567707983	Published	Menstrual cup	Days since end of LMP	MSD
Yegorov-2019	SMT05	SMT05_Visit1	1	Follicular	Follicular	2	Intermediate	6	Positive	Negative	0	Positive	Positive	Positive	2	Positive	None	0	41	77	31.238589800803275	Eligible	Eligible	Eligible	IL10	89.78645244526368	0.03	3586	IL10	In	6.488425873211282	Published	Menstrual cup	Days since end of LMP	MSD
Yegorov-2019	SMT05	SMT05_Visit2	2	Follicular	Follicular	3	Positive	8	Positive	NA	NA	NA	NA	NA	0.5	Positive	Oral praziquantel	720	41	77	31.238589800803275	Ineligible - post-treatment	Ineligible - post-treatment	Ineligible - post-treatment	IL10	6.61643258652993	0.03	3586	IL10	In	2.726053561903282	Published	Menstrual cup	Days since end of LMP	MSD
Yegorov-2019	SMT05	SMT05_Visit3	3	Follicular	Follicular	6	Intermediate	6	NA	NA	NA	NA	NA	NA	0.5	Negative	Oral praziquantel	1440	41	77	31.238589800803275	Ineligible - post-treatment	Ineligible - post-treatment	Ineligible - post-treatment	IL10	65.7121810667131	0.03	3586	IL10	In	6.038088922598336	Published	Menstrual cup	Days since end of LMP	MSD
Yegorov-2019	SMT06	SMT06_Visit1	1	Other	Amenorrheic	NA	Negative	0	Positive	Negative	0	Negative	Negative	Negative	1	Negative	None	0	42	69.5	25.68342864533772	Ineligible - irregular or no menstruation	Ineligible - irregular or no menstruation	Ineligible - irregular or no menstruation	IL10	5.944401388974851	0.03	3586	IL10	In	2.5715315355151565	Published	Menstrual cup	Days since end of LMP	MSD
Yegorov-2019	SMT06	SMT06_Visit2	2	Other	Amenorrheic	NA	Negative	0	Positive	NA	NA	NA	NA	NA	0.5	Negative	Oral praziquantel	720	42	69.5	25.68342864533772	Ineligible - post-treatment	Ineligible - post-treatment	Ineligible - post-treatment	IL10	7.920394810480941	0.03	3586	IL10	In	2.9855723465834725	Published	Menstrual cup	Days since end of LMP	MSD
Yegorov-2019	SMT06	SMT06_Visit3	3	Other	Amenorrheic	NA	Negative	0	NA	NA	NA	NA	NA	NA	0.5	Negative	Oral praziquantel	1440	42	69.5	25.68342864533772	Ineligible - post-treatment	Ineligible - post-treatment	Ineligible - post-treatment	IL10	25.370078745150504	0.03	3586	IL10	In	4.665056092218336	Published	Menstrual cup	Days since end of LMP	MSD
Yegorov-2019	SMT07	SMT07_Visit1	1	Follicular	Luteal	6	Negative	0	Negative	Negative	0	Negative	Negative	Negative	1	Negative	None	0	20	47	19.067710657633167	Eligible	Eligible	Eligible	IL10	4.830299412337169	0.03	3586	IL10	In	2.2721126191450893	Published	Menstrual cup	Days since end of LMP	MSD
Yegorov-2019	SMT07	SMT07_Visit2	2	Other	NA	12	Negative	0	Negative	NA	NA	NA	NA	NA	2	Positive	Oral praziquantel	720	20	47	19.067710657633167	Ineligible - no menstrual cycle information	Ineligible - no menstrual cycle information	Ineligible - no menstrual cycle information	IL10	1.830178631030318	0.03	3586	IL10	In	0.8719844668287345	Published	Menstrual cup	Days since end of LMP	MSD
Yegorov-2019	SMT08	SMT08_Visit1	1	Other	Luteal	NA	Negative	0	Negative	Negative	0	Negative	Negative	Negative	1	Negative	None	0	18	60	NA	Eligible	Ineligible - days since LMP outside of allowed windows	Ineligible - days since LMP outside of allowed windows	IL10	3.71594339980966	0.03	3586	IL10	In	1.8937285271684128	Published	Menstrual cup	Days since end of LMP	MSD
Yegorov-2019	SMT09	SMT09_Visit1	1	Luteal	Luteal	15	Negative	0	Negative	Positive	240	Positive	Positive	Positive	3	Negative	None	0	35	73	28.694686569510914	Eligible	Eligible	Eligible	IL10	80.01034259279321	0.03	3586	IL10	In	6.3221145979235	Published	Menstrual cup	Days since end of LMP	MSD
Yegorov-2019	SMT09	SMT09_Visit2	2	Luteal	Luteal	17	Negative	0	Negative	NA	NA	NA	NA	NA	0.5	Negative	Oral praziquantel	720	35	73	28.694686569510914	Ineligible - post-treatment	Ineligible - post-treatment	Ineligible - post-treatment	IL10	35.89297729875229	0.03	3586	IL10	In	5.165629693605373	Published	Menstrual cup	Days since end of LMP	MSD
Yegorov-2019	SMT09	SMT09_Visit3	3	Luteal	Luteal	16	Negative	0	NA	NA	NA	NA	NA	NA	0.5	Negative	Oral praziquantel	1440	35	73	28.694686569510914	Ineligible - post-treatment	Ineligible - post-treatment	Ineligible - post-treatment	IL10	13.417514704073099	0.03	3586	IL10	In	3.746045564029211	Published	Menstrual cup	Days since end of LMP	MSD
Yegorov-2019	SMT12	SMT12_Visit1	1	Other	Luteal	12	Positive	10	Negative	Negative	0	Negative	Positive	Positive	1	Negative	None	0	35	56.5	25.449304085401558	Eligible	Ineligible - days since LMP outside of allowed windows	Ineligible - days since LMP outside of allowed windows	IL10	8.200481167069318	0.03	3586	IL10	In	3.0357085630208136	Published	Menstrual cup	Days since end of LMP	MSD
Yegorov-2019	SMT12	SMT12_Visit2	2	Luteal	Luteal	16	Positive	10	Negative	NA	NA	NA	NA	NA	0.5	Negative	Oral praziquantel	720	35	56.5	25.449304085401558	Ineligible - post-treatment	Ineligible - post-treatment	Ineligible - post-treatment	IL10	8.208994568000548	0.03	3586	IL10	In	3.037205532528537	Published	Menstrual cup	Days since end of LMP	MSD
Yegorov-2019	SMT12	SMT12_Visit3	3	Luteal	Luteal	16	Positive	8	NA	NA	NA	NA	NA	NA	0	Negative	Oral praziquantel	1440	35	56.5	25.449304085401558	Ineligible - post-treatment	Ineligible - post-treatment	Ineligible - post-treatment	IL10	5.046652646712742	0.03	3586	IL10	In	2.3353267915877183	Published	Menstrual cup	Days since end of LMP	MSD
Yegorov-2019	SMT13	SMT13_Visit1	1	Luteal	Luteal	15	Negative	0	Positive	Positive	72	Positive	Positive	Positive	1	Positive	None	0	22	51	19.195302796492154	Eligible	Eligible	Eligible	IL10	6.705527015722341	0.03	3586	IL10	In	2.7453507240894526	Published	Menstrual cup	Days since end of LMP	MSD
Yegorov-2019	SMT13	SMT13_Visit2	2	Other	Luteal	11	Negative	0	Positive	NA	NA	NA	NA	NA	1	Positive	Oral praziquantel	720	22	51	19.195302796492154	Ineligible - post-treatment	Ineligible - post-treatment	Ineligible - post-treatment	IL10	35.601362163579296	0.03	3586	IL10	In	5.153860536894897	Published	Menstrual cup	Days since end of LMP	MSD
Yegorov-2019	SMT13	SMT13_Visit3	3	Other	Luteal	23	Negative	3	NA	NA	NA	NA	NA	NA	0	Negative	Oral praziquantel	1440	22	51	19.195302796492154	Ineligible - post-treatment	Ineligible - post-treatment	Ineligible - post-treatment	IL10	10.35768512474623	0.03	3586	IL10	In	3.3726297009796737	Published	Menstrual cup	Days since end of LMP	MSD
Yegorov-2019	SMT14	SMT14_Visit1	1	Other	Follicular	NA	Negative	0	Negative	Negative	0	Negative	Negative	Negative	1	Negative	None	0	27	53	20.703124999999996	Eligible	Ineligible - days since LMP outside of allowed windows	Ineligible - days since LMP outside of allowed windows	IL10	14.078522910065596	0.03	3586	IL10	In	3.815424072178696	Published	Menstrual cup	Days since end of LMP	MSD
Yegorov-2019	SMT14	SMT14_Visit2	2	Other	NA	NA	Negative	0	Negative	NA	NA	NA	NA	NA	0.5	Negative	Oral praziquantel	720	27	53	20.703124999999996	Ineligible - no menstrual cycle information	Ineligible - no menstrual cycle information	Ineligible - no menstrual cycle information	IL10	3.4	0.03	3586	IL10	In	1.765534746362977	Published	Menstrual cup	Days since end of LMP	MSD
Yegorov-2019	SMT14	SMT14_Visit3	3	Other	NA	NA	Negative	0	NA	NA	NA	NA	NA	NA	0.5	Positive	Oral praziquantel	1440	27	53	20.703124999999996	Ineligible - no menstrual cycle information	Ineligible - no menstrual cycle information	Ineligible - no menstrual cycle information	IL10	16.663584306042395	0.03	3586	IL10	In	4.05862684999477	Published	Menstrual cup	Days since end of LMP	MSD
Yegorov-2019	SMT15	SMT15_Visit1	1	Other	Luteal	13	Positive	8	Negative	Negative	0	Positive	Positive	Positive	1	Negative	None	0	21	56.5	22.070312499999996	Eligible	Ineligible - days since LMP outside of allowed windows	Ineligible - days since LMP outside of allowed windows	IL10	2.2	0.03	3586	IL10	In	1.1375035237499351	Published	Menstrual cup	Days since end of LMP	MSD
Yegorov-2019	SMT15	SMT15_Visit2	2	Follicular	Follicular	6	Positive	10	NA	NA	NA	NA	NA	NA	0	Negative	Oral praziquantel	720	21	56.5	22.070312499999996	Ineligible - post-treatment	Ineligible - post-treatment	Ineligible - post-treatment	IL10	2.09747849346076	0.03	3586	IL10	In	1.0686560180374096	Published	Menstrual cup	Days since end of LMP	MSD
Yegorov-2019	SMT15	SMT15_Visit3	3	Other	Follicular	9	Positive	8	NA	NA	NA	NA	NA	NA	0.5	Negative	Oral praziquantel	1440	21	56.5	22.070312499999996	Ineligible - post-treatment	Ineligible - post-treatment	Ineligible - post-treatment	IL10	4.090413961095059	0.03	3586	IL10	In	2.032246855244729	Published	Menstrual cup	Days since end of LMP	MSD
Yegorov-2019	SMT16	SMT16_Visit1	1	Follicular	Follicular	7	Positive	8	Positive	Negative	0	Positive	Positive	Positive	1	Positive	None	0	33	87	34.41319568055061	Eligible	Eligible	Eligible	IL10	2.10419162681945	0.03	3586	IL10	In	1.0732660955395792	Published	Menstrual cup	Days since end of LMP	MSD
Yegorov-2019	SMT16	SMT16_Visit2	2	Luteal	Luteal	15	Negative	0	Positive	NA	NA	NA	NA	NA	0.5	Negative	Oral praziquantel	720	33	87	34.41319568055061	Ineligible - post-treatment	Ineligible - post-treatment	Ineligible - post-treatment	IL10	7.57350072112626	0.03	3586	IL10	In	2.920960315479321	Published	Menstrual cup	Days since end of LMP	MSD
Yegorov-2019	SMT16	SMT16_Visit3	3	Luteal	Luteal	15	Positive	7	NA	NA	NA	NA	NA	NA	0.5	Negative	Oral praziquantel	1440	33	87	34.41319568055061	Ineligible - post-treatment	Ineligible - post-treatment	Ineligible - post-treatment	IL10	1.793808755742859	0.03	3586	IL10	In	0.843026087665999	Published	Menstrual cup	Days since end of LMP	MSD
Yegorov-2019	SMT18	SMT18_Visit1	1	Follicular	Follicular	5	Negative	0	Negative	Positive	24	Positive	Positive	Positive	2	Negative	None	0	27	49	17.78197125852809	Eligible	Eligible	Eligible	IL10	2.41532113342233	0.03	3586	IL10	In	1.272215017961755	Published	Menstrual cup	Days since end of LMP	MSD
Yegorov-2019	SMT18	SMT18_Visit2	2	Other	Follicular	11	Positive	10	Negative	NA	NA	NA	NA	NA	0.5	Negative	Oral praziquantel	720	27	49	17.78197125852809	Ineligible - post-treatment	Ineligible - post-treatment	Ineligible - post-treatment	IL10	4.532079776056289	0.03	3586	IL10	In	2.180173256460243	Published	Menstrual cup	Days since end of LMP	MSD
Yegorov-2019	SMT18	SMT18_Visit3	3	Luteal	Luteal	19	Positive	10	NA	NA	NA	NA	NA	NA	0.5	Negative	Oral praziquantel	1440	27	49	17.78197125852809	Ineligible - post-treatment	Ineligible - post-treatment	Ineligible - post-treatment	IL10	3.49001679103227	0.03	3586	IL10	In	1.8032339774895734	Published	Menstrual cup	Days since end of LMP	MSD
Yegorov-2019	SMT19	SMT19_Visit1	1	Other	Luteal	24	Positive	10	Negative	Negative	0	Positive	Negative	Positive	1	Negative	None	0	23	51	21.78649237472767	Eligible	Ineligible - days since LMP outside of allowed windows	Ineligible - days since LMP outside of allowed windows	IL10	2.7152740634980903	0.03	3586	IL10	In	1.4410978223739317	Published	Menstrual cup	Days since end of LMP	MSD
Yegorov-2019	SMT19	SMT19_Visit2	2	Other	Luteal	21	Negative	0	Negative	NA	NA	NA	NA	NA	1	Negative	Oral praziquantel	720	23	51	21.78649237472767	Ineligible - post-treatment	Ineligible - post-treatment	Ineligible - post-treatment	IL10	4.11370905949033	0.03	3586	IL10	In	2.040439763412418	Published	Menstrual cup	Days since end of LMP	MSD
Yegorov-2019	SMT19	SMT19_Visit3	3	Other	Luteal	23	Negative	0	NA	NA	NA	NA	NA	NA	0.5	Negative	Oral praziquantel	1440	23	51	21.78649237472767	Ineligible - post-treatment	Ineligible - post-treatment	Ineligible - post-treatment	IL10	3.20243150249784	0.03	3586	IL10	In	1.6791677127797169	Published	Menstrual cup	Days since end of LMP	MSD
Yegorov-2019	SMT20	SMT20_Visit1	1	Other	Amenorrheic	NA	Negative	0	Positive	Negative	0	Negative	Negative	Negative	1	Negative	None	0	29	59.5	23.388134943642456	Ineligible - irregular or no menstruation	Ineligible - irregular or no menstruation	Ineligible - irregular or no menstruation	IL10	6.9716043842413	0.03	3586	IL10	In	2.8014907035589727	Published	Menstrual cup	Days since end of LMP	MSD
Yegorov-2019	SMT20	SMT20_Visit2	2	Other	Amenorrheic	NA	Negative	0	Positive	NA	NA	NA	NA	NA	0	Negative	Oral praziquantel	720	29	59.5	23.388134943642456	Ineligible - post-treatment	Ineligible - post-treatment	Ineligible - post-treatment	IL10	7.958351238891312	0.03	3586	IL10	In	2.9924695732493327	Published	Menstrual cup	Days since end of LMP	MSD
Yegorov-2019	SMT21	SMT21_Visit1	1	Luteal	Luteal	15	Positive	8	Positive	Positive	336	Positive	Positive	Positive	2	Positive	None	0	20	55	21.75546853368142	Eligible	Eligible	Eligible	IL10	8.139294258459449	0.03	3586	IL10	In	3.024903706781309	Published	Menstrual cup	Days since end of LMP	MSD
Yegorov-2019	SMT21	SMT21_Visit2	2	Luteal	Luteal	19	Negative	0	Positive	NA	NA	NA	NA	NA	0	Negative	Oral praziquantel	720	20	55	21.75546853368142	Ineligible - post-treatment	Ineligible - post-treatment	Ineligible - post-treatment	IL10	49.9287142646374	0.03	3586	IL10	In	5.641797850585715	Published	Menstrual cup	Days since end of LMP	MSD
Yegorov-2019	SMT21	SMT21_Visit3	3	Other	Luteal	10	Positive	8	NA	NA	NA	NA	NA	NA	0.5	Negative	Oral praziquantel	1440	20	55	21.75546853368142	Ineligible - post-treatment	Ineligible - post-treatment	Ineligible - post-treatment	IL10	43.9626732662407	0.03	3586	IL10	In	5.458207210716986	Published	Menstrual cup	Days since end of LMP	MSD
Yegorov-2019	SMT22	SMT22_Visit1	1	Other	Luteal	8	Negative	0	Positive	Negative	0	Negative	Negative	Negative	1	Negative	None	0	31	50	19.05197378448407	Eligible	Ineligible - days since LMP outside of allowed windows	Ineligible - days since LMP outside of allowed windows	IL10	6.595992332774659	0.03	3586	IL10	In	2.7215897217780474	Published	Menstrual cup	Days since end of LMP	MSD
Yegorov-2019	SMT22	SMT22_Visit2	2	Other	Follicular	9	Negative	0	Positive	NA	NA	NA	NA	NA	0.5	Negative	Oral praziquantel	720	31	50	19.05197378448407	Ineligible - post-treatment	Ineligible - post-treatment	Ineligible - post-treatment	IL10	6.184261219493659	0.03	3586	IL10	In	2.628601259125115	Published	Menstrual cup	Days since end of LMP	MSD
Yegorov-2019	SMT22	SMT22_Visit3	3	Follicular	Follicular	7	Negative	0	NA	NA	NA	NA	NA	NA	0.5	Negative	Oral praziquantel	1440	31	50	19.05197378448407	Ineligible - post-treatment	Ineligible - post-treatment	Ineligible - post-treatment	IL10	11.858989127689897	0.03	3586	IL10	In	3.5679091332178294	Published	Menstrual cup	Days since end of LMP	MSD
Yegorov-2019	SMT23	SMT23_Visit1	1	Other	Amenorrheic	NA	Negative	0	Positive	Negative	0	Negative	Negative	Negative	1	Positive	None	0	29	38.5	16.6637811634349	Ineligible - irregular or no menstruation	Ineligible - irregular or no menstruation	Ineligible - irregular or no menstruation	IL10	2.86684484892183	0.03	3586	IL10	In	1.5194638293263094	Published	Menstrual cup	Days since end of LMP	MSD
Yegorov-2019	SMT23	SMT23_Visit2	2	Other	Amenorrheic	NA	Negative	0	Positive	NA	NA	NA	NA	NA	0.5	Positive	Oral praziquantel	720	29	38.5	16.6637811634349	Ineligible - post-treatment	Ineligible - post-treatment	Ineligible - post-treatment	IL10	6.31573049833702	0.03	3586	IL10	In	2.6589496105572223	Published	Menstrual cup	Days since end of LMP	MSD
Yegorov-2019	SMT23	SMT23_Visit3	3	Other	Luteal	11	Positive	7	NA	NA	NA	NA	NA	NA	0.5	Negative	Oral praziquantel	1440	29	38.5	16.6637811634349	Ineligible - post-treatment	Ineligible - post-treatment	Ineligible - post-treatment	IL10	4.03592287684614	0.03	3586	IL10	In	2.0128986059966247	Published	Menstrual cup	Days since end of LMP	MSD
Yegorov-2019	SMT24	SMT24_Visit1	1	Other	Follicular	NA	Negative	0	Positive	Negative	0	Positive	Positive	Positive	1	Positive	None	0	23	60	23.147255121330193	Eligible	Ineligible - days since LMP outside of allowed windows	Ineligible - days since LMP outside of allowed windows	IL10	8.29881635510738	0.03	3586	IL10	In	3.0529055821957503	Published	Menstrual cup	Days since end of LMP	MSD
Yegorov-2019	SMT24	SMT24_Visit2	2	Other	Amenorrheic	NA	Positive	10	Positive	NA	NA	NA	NA	NA	0.5	Positive	Oral praziquantel	720	23	60	23.147255121330193	Ineligible - post-treatment	Ineligible - post-treatment	Ineligible - post-treatment	IL10	8.939847261036832	0.03	3586	IL10	In	3.160250182904442	Published	Menstrual cup	Days since end of LMP	MSD
Yegorov-2019	SMT28	SMT28_Visit1	1	Other	Luteal	21	Positive	10	Negative	Negative	0	Positive	Positive	Positive	1	Positive	None	0	18	50	19.77769866698311	Eligible	Ineligible - days since LMP outside of allowed windows	Ineligible - days since LMP outside of allowed windows	IL10	5.46033429865905	0.03	3586	IL10	In	2.4489892801293047	Published	Menstrual cup	Days since end of LMP	MSD
Yegorov-2019	SMT28	SMT28_Visit2	2	Other	Luteal	26	Positive	8	Negative	NA	NA	NA	NA	NA	0.5	Negative	Oral praziquantel	720	18	50	19.77769866698311	Ineligible - post-treatment	Ineligible - post-treatment	Ineligible - post-treatment	IL10	6.450309577763529	0.03	3586	IL10	In	2.689368403262449	Published	Menstrual cup	Days since end of LMP	MSD
Yegorov-2019	SMT29	SMT29_Visit1	1	Follicular	Follicular	6	Positive	8	Negative	Negative	0	Positive	Negative	Positive	1	Positive	None	0	18	54.5	22.251936837162777	Eligible	Eligible	Eligible	IL10	5.1060430657468405	0.03	3586	IL10	In	2.3522057058761296	Published	Menstrual cup	Days since end of LMP	MSD
Yegorov-2019	SMT29	SMT29_Visit2	2	Follicular	Follicular	3	Positive	8	Negative	NA	NA	NA	NA	NA	0.5	Positive	Oral praziquantel	720	18	54.5	22.251936837162777	Ineligible - post-treatment	Ineligible - post-treatment	Ineligible - post-treatment	IL10	4.5615627544965	0.03	3586	IL10	In	2.1895281647229115	Published	Menstrual cup	Days since end of LMP	MSD
Yegorov-2019	SMT29	SMT29_Visit3	3	Follicular	Follicular	5	Negative	0	NA	NA	NA	NA	NA	NA	0	Negative	Oral praziquantel	1440	18	54.5	22.251936837162777	Ineligible - post-treatment	Ineligible - post-treatment	Ineligible - post-treatment	IL10	2.61269682701616	0.03	3586	IL10	In	1.3855397264428109	Published	Menstrual cup	Days since end of LMP	MSD
Yegorov-2019	SMT30	SMT30_Visit1	1	Other	Luteal	NA	Positive	10	Positive	Negative	0	Positive	Negative	Positive	1	Negative	None	0	22	73	NA	Eligible	Ineligible - days since LMP outside of allowed windows	Ineligible - days since LMP outside of allowed windows	IL10	6.595249667880071	0.03	3586	IL10	In	2.721427274760315	Published	Menstrual cup	Days since end of LMP	MSD
Yegorov-2019	SMT31	SMT31_Visit1	1	Other	Luteal	8	Positive	8	Positive	Positive	72	Positive	Positive	Positive	1	Negative	None	0	30	52.5	24.295432458697768	Eligible	Ineligible - days since LMP outside of allowed windows	Ineligible - days since LMP outside of allowed windows	IL10	11.729822590250798	0.03	3586	IL10	In	3.552109288125827	Published	Menstrual cup	Days since end of LMP	MSD
Yegorov-2019	SMT31	SMT31_Visit2	2	Other	Follicular	9	Positive	8	Positive	NA	NA	NA	NA	NA	0.5	Negative	Oral praziquantel	720	30	52.5	24.295432458697768	Ineligible - post-treatment	Ineligible - post-treatment	Ineligible - post-treatment	IL10	2.43630901513709	0.03	3586	IL10	In	1.2846971325593757	Published	Menstrual cup	Days since end of LMP	MSD
Yegorov-2019	SMT31	SMT31_Visit3	3	Other	Follicular	10	Positive	8	NA	NA	NA	NA	NA	NA	0.5	Negative	Oral praziquantel	1440	30	52.5	24.295432458697768	Ineligible - post-treatment	Ineligible - post-treatment	Ineligible - post-treatment	IL10	3.8795347908461406	0.03	3586	IL10	In	1.9558836639644757	Published	Menstrual cup	Days since end of LMP	MSD
Yegorov-2019	SMT32	SMT32_Visit1	1	Other	Follicular	9	Negative	0	Negative	Negative	0	Positive	Positive	Positive	1	Negative	None	0	24	58.5	20.850969035419915	Eligible	Ineligible - days since LMP outside of allowed windows	Ineligible - days since LMP outside of allowed windows	IL10	2.9620967632306	0.03	3586	IL10	In	1.5666187701178944	Published	Menstrual cup	Days since end of LMP	MSD
Yegorov-2019	SMT32	SMT32_Visit2	2	Other	Luteal	13	Negative	0	Negative	NA	NA	NA	NA	NA	0.5	Negative	Oral praziquantel	720	24	58.5	20.850969035419915	Ineligible - post-treatment	Ineligible - post-treatment	Ineligible - post-treatment	IL10	3.6084419834629595	0.03	3586	IL10	In	1.851376059296495	Published	Menstrual cup	Days since end of LMP	MSD
Yegorov-2019	SMT32	SMT32_Visit3	3	Other	Luteal	22	Negative	0	NA	NA	NA	NA	NA	NA	0.5	Negative	Oral praziquantel	1440	24	58.5	20.850969035419915	Ineligible - post-treatment	Ineligible - post-treatment	Ineligible - post-treatment	IL10	3.3291383400588295	0.03	3586	IL10	In	1.735148821926063	Published	Menstrual cup	Days since end of LMP	MSD
Yegorov-2019	SMT33	SMT33_Visit1	1	Other	Follicular	11	Negative	0	Negative	Negative	0	Negative	Negative	Negative	1	Negative	None	0	23	62	23.335466144755166	Eligible	Ineligible - days since LMP outside of allowed windows	Ineligible - days since LMP outside of allowed windows	IL10	2.92886980866408	0.03	3586	IL10	In	1.5503440653343241	Published	Menstrual cup	Days since end of LMP	MSD
Yegorov-2019	SMT33	SMT33_Visit2	2	Other	Follicular	9	Negative	3	Negative	NA	NA	NA	NA	NA	0.5	Negative	Oral praziquantel	720	23	62	23.335466144755166	Ineligible - post-treatment	Ineligible - post-treatment	Ineligible - post-treatment	IL10	3.14433262427513	0.03	3586	IL10	In	1.652753841645319	Published	Menstrual cup	Days since end of LMP	MSD
Yegorov-2019	SMT33	SMT33_Visit3	3	Other	Follicular	10	Positive	8	NA	NA	NA	NA	NA	NA	0.5	Negative	Oral praziquantel	1440	23	62	23.335466144755166	Ineligible - post-treatment	Ineligible - post-treatment	Ineligible - post-treatment	IL10	4.44595317547173	0.03	3586	IL10	In	2.152492754062055	Published	Menstrual cup	Days since end of LMP	MSD
Yegorov-2019	SMT34	SMT34_Visit1	1	Other	Follicular	NA	Negative	0	Negative	Positive	192	Positive	Positive	Positive	2	Positive	None	0	22	67	NA	Eligible	Ineligible - days since LMP outside of allowed windows	Ineligible - days since LMP outside of allowed windows	IL10	4.58423049986573	0.03	3586	IL10	In	2.1966795861220474	Published	Menstrual cup	Days since end of LMP	MSD
Yegorov-2019	SMT35	SMT35_Visit1	1	Other	Luteal	NA	Negative	0	Negative	Negative	0	Positive	Positive	Positive	1	Negative	None	0	30	44	NA	Eligible	Ineligible - days since LMP outside of allowed windows	Ineligible - days since LMP outside of allowed windows	IL10	65.52990384378312	0.03	3586	IL10	In	6.0340815096583125	Published	Menstrual cup	Days since end of LMP	MSD
Yegorov-2019	SMT36	SMT36_Visit1	1	Other	Luteal	21	Positive	8	Positive	Positive	24	Positive	Positive	Positive	1	Positive	None	0	29	66	26.106562240417702	Eligible	Ineligible - days since LMP outside of allowed windows	Ineligible - days since LMP outside of allowed windows	IL10	5.408751704606881	0.03	3586	IL10	In	2.4352956703229247	Published	Menstrual cup	Days since end of LMP	MSD
Yegorov-2019	SMT36	SMT36_Visit2	2	Luteal	Luteal	20	Positive	8	Positive	NA	NA	NA	NA	NA	0.5	Negative	Oral praziquantel	720	29	66	26.106562240417702	Ineligible - post-treatment	Ineligible - post-treatment	Ineligible - post-treatment	IL10	4.90418618181928	0.03	3586	IL10	In	2.294013750335526	Published	Menstrual cup	Days since end of LMP	MSD
Yegorov-2019	SMT36	SMT36_Visit3	3	Luteal	Luteal	19	Positive	8	NA	NA	NA	NA	NA	NA	0.5	Negative	Oral praziquantel	1440	29	66	26.106562240417702	Ineligible - post-treatment	Ineligible - post-treatment	Ineligible - post-treatment	IL10	5.058612099339941	0.03	3586	IL10	In	2.3387416157385132	Published	Menstrual cup	Days since end of LMP	MSD
Yegorov-2019	SMT38	SMT38_Visit1	1	Other	Follicular	9	Negative	0	Negative	Positive	1608	Positive	Positive	Positive	3	Positive	None	0	26	72	29.09879809839354	Eligible	Ineligible - days since LMP outside of allowed windows	Ineligible - days since LMP outside of allowed windows	IL10	2.85386729065936	0.03	3586	IL10	In	1.5129182487733372	Published	Menstrual cup	Days since end of LMP	MSD
Yegorov-2019	SMT38	SMT38_Visit2	2	Other	Follicular	9	Negative	0	Negative	NA	NA	NA	NA	NA	0.5	Positive	Oral praziquantel	720	26	72	29.09879809839354	Ineligible - post-treatment	Ineligible - post-treatment	Ineligible - post-treatment	IL10	2.6168987115424898	0.03	3586	IL10	In	1.387858085187132	Published	Menstrual cup	Days since end of LMP	MSD
Yegorov-2019	SMT38	SMT38_Visit3	3	Other	Follicular	8	Negative	0	NA	NA	NA	NA	NA	NA	0.5	Negative	Oral praziquantel	1440	26	72	29.09879809839354	Ineligible - post-treatment	Ineligible - post-treatment	Ineligible - post-treatment	IL10	2.55864507112821	0.03	3586	IL10	In	1.3553800341936961	Published	Menstrual cup	Days since end of LMP	MSD
Yegorov-2019	SMT40	SMT40_Visit1	1	Other	Luteal	30	NA	NA	Negative	Positive	192	Positive	Positive	Positive	2	Negative	None	0	25	75	30.234315948601665	Eligible	Ineligible - days since LMP outside of allowed windows	Ineligible - days since LMP outside of allowed windows	IL10	1.754497791300949	0.03	3586	IL10	In	0.8110581315638622	Published	Menstrual cup	Days since end of LMP	MSD
Yegorov-2019	SMT40	SMT40_Visit2	2	Other	Luteal	25	Positive	7	Positive	NA	NA	NA	NA	NA	1	Negative	Oral praziquantel	720	25	75	30.234315948601665	Ineligible - post-treatment	Ineligible - post-treatment	Ineligible - post-treatment	IL10	4.62066339604337	0.03	3586	IL10	In	2.2080999965491257	Published	Menstrual cup	Days since end of LMP	MSD
Yegorov-2019	SMT40	SMT40_Visit3	3	Other	Luteal	26	Positive	8	NA	NA	NA	NA	NA	NA	1	Negative	Oral praziquantel	1440	25	75	30.234315948601665	Ineligible - post-treatment	Ineligible - post-treatment	Ineligible - post-treatment	IL10	12.737868852704203	0.03	3586	IL10	In	3.6710520182568565	Published	Menstrual cup	Days since end of LMP	MSD
Yegorov-2019	SMT42	SMT42_Visit1	1	Other	Amenorrheic	NA	NA	NA	Positive	Positive	96	Positive	Positive	Positive	1	Negative	None	0	22	86	31.975014872099948	Ineligible - irregular or no menstruation	Ineligible - irregular or no menstruation	Ineligible - irregular or no menstruation	IL10	6.179472321042729	0.03	3586	IL10	In	2.6274836484342448	Published	Menstrual cup	Days since end of LMP	MSD
Yegorov-2019	SMT42	SMT42_Visit2	2	Follicular	Follicular	4	Negative	0	Positive	NA	NA	NA	NA	NA	0.5	Negative	Oral praziquantel	720	22	86	31.975014872099948	Ineligible - post-treatment	Ineligible - post-treatment	Ineligible - post-treatment	IL10	2.63141896593902	0.03	3586	IL10	In	1.3958409679874522	Published	Menstrual cup	Days since end of LMP	MSD
Yegorov-2019	SMT42	SMT42_Visit3	3	Other	Follicular	10	Positive	8	NA	NA	NA	NA	NA	NA	1	Negative	Oral praziquantel	1440	22	86	31.975014872099948	Ineligible - post-treatment	Ineligible - post-treatment	Ineligible - post-treatment	IL10	1.47081941992603	0.03	3586	IL10	In	0.5566201303661233	Published	Menstrual cup	Days since end of LMP	MSD
Yegorov-2019	SMT43	SMT43_Visit1	1	Other	Follicular	14	NA	NA	Positive	Negative	0	Positive	Positive	Positive	1	Negative	None	0	20	58	24.298027879892334	Eligible	Ineligible - days since LMP outside of allowed windows	Ineligible - days since LMP outside of allowed windows	IL10	2.24244520062385	0.03	3586	IL10	In	1.165072729958717	Published	Menstrual cup	Days since end of LMP	MSD
Yegorov-2019	SMT43	SMT43_Visit2	2	Luteal	Luteal	15	Negative	0	Positive	NA	NA	NA	NA	NA	0.5	Negative	Oral praziquantel	720	20	58	24.298027879892334	Ineligible - post-treatment	Ineligible - post-treatment	Ineligible - post-treatment	IL10	2.01914403285537	0.03	3586	IL10	In	1.0137438270015253	Published	Menstrual cup	Days since end of LMP	MSD
Yegorov-2019	SMT45	SMT45_Visit1	1	Other	Luteal	23	NA	NA	Negative	Positive	672	Positive	Positive	Positive	3	Positive	None	0	24	57	23.124670372023203	Eligible	Ineligible - days since LMP outside of allowed windows	Ineligible - days since LMP outside of allowed windows	IL10	1.2	0.03	3586	IL10	In	0.2630344058337938	Published	Menstrual cup	Days since end of LMP	MSD
Yegorov-2019	SMT45	SMT45_Visit2	2	Luteal	Luteal	17	Negative	0	Negative	NA	NA	NA	NA	NA	0.5	Positive	Oral praziquantel	720	24	57	23.124670372023203	Ineligible - post-treatment	Ineligible - post-treatment	Ineligible - post-treatment	IL10	1.810367994083437	0.03	3586	IL10	In	0.8562829842019385	Published	Menstrual cup	Days since end of LMP	MSD
Yegorov-2019	SMT45	SMT45_Visit3	3	Luteal	Luteal	19	Negative	0	NA	NA	NA	NA	NA	NA	0	Negative	Oral praziquantel	1440	24	57	23.124670372023203	Ineligible - post-treatment	Ineligible - post-treatment	Ineligible - post-treatment	IL10	1.640140520864007	0.03	3586	IL10	In	0.713819424641463	Published	Menstrual cup	Days since end of LMP	MSD
Yegorov-2019	SMT46	SMT46_Visit1	1	Other	Amenorrheic	NA	Positive	8	Negative	Negative	0	Negative	Negative	Negative	2	Positive	None	0	19	57	20.43816558499767	Ineligible - irregular or no menstruation	Ineligible - irregular or no menstruation	Ineligible - irregular or no menstruation	IL10	4.89187112884746	0.03	3586	IL10	In	2.2903863980963672	Published	Menstrual cup	Days since end of LMP	MSD
Yegorov-2019	SMT46	SMT46_Visit2	2	Other	Follicular	8	Positive	10	Negative	NA	NA	NA	NA	NA	1	Negative	Oral praziquantel	720	19	57	20.43816558499767	Ineligible - post-treatment	Ineligible - post-treatment	Ineligible - post-treatment	IL10	4.542662260872751	0.03	3586	IL10	In	2.1835380474864854	Published	Menstrual cup	Days since end of LMP	MSD
Yegorov-2019	SMT46	SMT46_Visit3	3	Other	Luteal	12	Positive	8	NA	NA	NA	NA	NA	NA	2	Negative	Oral praziquantel	1440	19	57	20.43816558499767	Ineligible - post-treatment	Ineligible - post-treatment	Ineligible - post-treatment	IL10	3.3074619739576603	0.03	3586	IL10	In	1.725724569868103	Published	Menstrual cup	Days since end of LMP	MSD
Yegorov-2019	SMT48	SMT48_Visit1	1	Other	Follicular	10	Intermediate	6	Positive	Positive	216	Positive	Positive	Positive	1	Negative	None	0	28	68	32.34244946492271	Eligible	Ineligible - days since LMP outside of allowed windows	Ineligible - days since LMP outside of allowed windows	IL10	3.80680078798709	0.03	3586	IL10	In	1.928579074837675	Published	Menstrual cup	Days since end of LMP	MSD
Yegorov-2019	SMT48	SMT48_Visit2	2	Other	Follicular	10	Intermediate	6	Positive	NA	NA	NA	NA	NA	0.5	Negative	Oral praziquantel	720	28	68	32.34244946492271	Ineligible - post-treatment	Ineligible - post-treatment	Ineligible - post-treatment	IL10	2.7463926992131302	0.03	3586	IL10	In	1.4575379272698041	Published	Menstrual cup	Days since end of LMP	MSD
Yegorov-2019	SMT02	SMT02_Visit1	1	Follicular	Follicular	1	Positive	10	Positive	Negative	0	Negative	Negative	Negative	1	Negative	None	0	39	66	25.14860539551897	Eligible	Eligible	Eligible	IL12p70	10.781104386770538	0.08	NA	IL12p70	In	3.430433066271658	Published	Menstrual cup	Days since end of LMP	MSD
Yegorov-2019	SMT02	SMT02_Visit2	2	Follicular	Follicular	3	Positive	10	Positive	NA	NA	NA	NA	NA	0.5	Negative	Oral praziquantel	720	39	66	25.14860539551897	Ineligible - post-treatment	Ineligible - post-treatment	Ineligible - post-treatment	IL12p70	14.422114229957797	0.08	NA	IL12p70	In	3.8502107688621536	Published	Menstrual cup	Days since end of LMP	MSD
Yegorov-2019	SMT02	SMT02_Visit3	3	Follicular	Follicular	4	Positive	10	NA	NA	NA	NA	NA	NA	0	Negative	Oral praziquantel	1440	39	66	25.14860539551897	Ineligible - post-treatment	Ineligible - post-treatment	Ineligible - post-treatment	IL12p70	10.505955073900722	0.08	NA	IL12p70	In	3.393135415179928	Published	Menstrual cup	Days since end of LMP	MSD
Yegorov-2019	SMT05	SMT05_Visit1	1	Follicular	Follicular	2	Intermediate	6	Positive	Negative	0	Positive	Positive	Positive	2	Positive	None	0	41	77	31.238589800803275	Eligible	Eligible	Eligible	IL12p70	22.413288183370398	0.08	NA	IL12p70	In	4.486282412537435	Published	Menstrual cup	Days since end of LMP	MSD
Yegorov-2019	SMT05	SMT05_Visit2	2	Follicular	Follicular	3	Positive	8	Positive	NA	NA	NA	NA	NA	0.5	Positive	Oral praziquantel	720	41	77	31.238589800803275	Ineligible - post-treatment	Ineligible - post-treatment	Ineligible - post-treatment	IL12p70	10.05896826682926	0.08	NA	IL12p70	In	3.3304104325693986	Published	Menstrual cup	Days since end of LMP	MSD
Yegorov-2019	SMT05	SMT05_Visit3	3	Follicular	Follicular	6	Intermediate	6	NA	NA	NA	NA	NA	NA	0.5	Negative	Oral praziquantel	1440	41	77	31.238589800803275	Ineligible - post-treatment	Ineligible - post-treatment	Ineligible - post-treatment	IL12p70	13.640278808315795	0.08	NA	IL12p70	In	3.7698012283450244	Published	Menstrual cup	Days since end of LMP	MSD
Yegorov-2019	SMT06	SMT06_Visit1	1	Other	Amenorrheic	NA	Negative	0	Positive	Negative	0	Negative	Negative	Negative	1	Negative	None	0	42	69.5	25.68342864533772	Ineligible - irregular or no menstruation	Ineligible - irregular or no menstruation	Ineligible - irregular or no menstruation	IL12p70	6.58998392722513	0.08	NA	IL12p70	In	2.720274946547306	Published	Menstrual cup	Days since end of LMP	MSD
Yegorov-2019	SMT06	SMT06_Visit2	2	Other	Amenorrheic	NA	Negative	0	Positive	NA	NA	NA	NA	NA	0.5	Negative	Oral praziquantel	720	42	69.5	25.68342864533772	Ineligible - post-treatment	Ineligible - post-treatment	Ineligible - post-treatment	IL12p70	9.92411653281292	0.08	NA	IL12p70	In	3.310938676012712	Published	Menstrual cup	Days since end of LMP	MSD
Yegorov-2019	SMT06	SMT06_Visit3	3	Other	Amenorrheic	NA	Negative	0	NA	NA	NA	NA	NA	NA	0.5	Negative	Oral praziquantel	1440	42	69.5	25.68342864533772	Ineligible - post-treatment	Ineligible - post-treatment	Ineligible - post-treatment	IL12p70	8.88587665274793	0.08	NA	IL12p70	In	3.1515141150476733	Published	Menstrual cup	Days since end of LMP	MSD
Yegorov-2019	SMT07	SMT07_Visit1	1	Follicular	Luteal	6	Negative	0	Negative	Negative	0	Negative	Negative	Negative	1	Negative	None	0	20	47	19.067710657633167	Eligible	Eligible	Eligible	IL12p70	8.1289644955013909	0.08	NA	IL12p70	In	3.023071586943365	Published	Menstrual cup	Days since end of LMP	MSD
Yegorov-2019	SMT07	SMT07_Visit2	2	Other	NA	12	Negative	0	Negative	NA	NA	NA	NA	NA	2	Positive	Oral praziquantel	720	20	47	19.067710657633167	Ineligible - no menstrual cycle information	Ineligible - no menstrual cycle information	Ineligible - no menstrual cycle information	IL12p70	3.34981035385462	0.08	NA	IL12p70	In	1.7440794211530501	Published	Menstrual cup	Days since end of LMP	MSD
Yegorov-2019	SMT08	SMT08_Visit1	1	Other	Luteal	NA	Negative	0	Negative	Negative	0	Negative	Negative	Negative	1	Negative	None	0	18	60	NA	Eligible	Ineligible - days since LMP outside of allowed windows	Ineligible - days since LMP outside of allowed windows	IL12p70	5.18824627814803	0.08	NA	IL12p70	In	2.3752469637511067	Published	Menstrual cup	Days since end of LMP	MSD
Yegorov-2019	SMT09	SMT09_Visit1	1	Luteal	Luteal	15	Negative	0	Negative	Positive	240	Positive	Positive	Positive	3	Negative	None	0	35	73	28.694686569510914	Eligible	Eligible	Eligible	IL12p70	13.459911580009898	0.08	NA	IL12p70	In	3.7505970276067497	Published	Menstrual cup	Days since end of LMP	MSD
Yegorov-2019	SMT09	SMT09_Visit2	2	Luteal	Luteal	17	Negative	0	Negative	NA	NA	NA	NA	NA	0.5	Negative	Oral praziquantel	720	35	73	28.694686569510914	Ineligible - post-treatment	Ineligible - post-treatment	Ineligible - post-treatment	IL12p70	11.535793853395097	0.08	NA	IL12p70	In	3.5280453836024934	Published	Menstrual cup	Days since end of LMP	MSD
Yegorov-2019	SMT09	SMT09_Visit3	3	Luteal	Luteal	16	Negative	0	NA	NA	NA	NA	NA	NA	0.5	Negative	Oral praziquantel	1440	35	73	28.694686569510914	Ineligible - post-treatment	Ineligible - post-treatment	Ineligible - post-treatment	IL12p70	13.1826665896424	0.08	NA	IL12p70	In	3.7205703230886935	Published	Menstrual cup	Days since end of LMP	MSD
Yegorov-2019	SMT12	SMT12_Visit1	1	Other	Luteal	12	Positive	10	Negative	Negative	0	Negative	Positive	Positive	1	Negative	None	0	35	56.5	25.449304085401558	Eligible	Ineligible - days since LMP outside of allowed windows	Ineligible - days since LMP outside of allowed windows	IL12p70	14.0641891507809	0.08	NA	IL12p70	In	3.813954473571372	Published	Menstrual cup	Days since end of LMP	MSD
Yegorov-2019	SMT12	SMT12_Visit2	2	Luteal	Luteal	16	Positive	10	Negative	NA	NA	NA	NA	NA	0.5	Negative	Oral praziquantel	720	35	56.5	25.449304085401558	Ineligible - post-treatment	Ineligible - post-treatment	Ineligible - post-treatment	IL12p70	7.3529367645425	0.08	NA	IL12p70	In	2.878320577762407	Published	Menstrual cup	Days since end of LMP	MSD
Yegorov-2019	SMT12	SMT12_Visit3	3	Luteal	Luteal	16	Positive	8	NA	NA	NA	NA	NA	NA	0	Negative	Oral praziquantel	1440	35	56.5	25.449304085401558	Ineligible - post-treatment	Ineligible - post-treatment	Ineligible - post-treatment	IL12p70	10.254499610941714	0.08	NA	IL12p70	In	3.358185189198924	Published	Menstrual cup	Days since end of LMP	MSD
Yegorov-2019	SMT13	SMT13_Visit1	1	Luteal	Luteal	15	Negative	0	Positive	Positive	72	Positive	Positive	Positive	1	Positive	None	0	22	51	19.195302796492154	Eligible	Eligible	Eligible	IL12p70	4.87721769304899	0.08	NA	IL12p70	In	2.2860583680418185	Published	Menstrual cup	Days since end of LMP	MSD
Yegorov-2019	SMT13	SMT13_Visit2	2	Other	Luteal	11	Negative	0	Positive	NA	NA	NA	NA	NA	1	Positive	Oral praziquantel	720	22	51	19.195302796492154	Ineligible - post-treatment	Ineligible - post-treatment	Ineligible - post-treatment	IL12p70	6.5837338215523395	0.08	NA	IL12p70	In	2.7189060091967927	Published	Menstrual cup	Days since end of LMP	MSD
Yegorov-2019	SMT13	SMT13_Visit3	3	Other	Luteal	23	Negative	3	NA	NA	NA	NA	NA	NA	0	Negative	Oral praziquantel	1440	22	51	19.195302796492154	Ineligible - post-treatment	Ineligible - post-treatment	Ineligible - post-treatment	IL12p70	5.43728375061126	0.08	NA	IL12p70	In	2.4428861187223547	Published	Menstrual cup	Days since end of LMP	MSD
Yegorov-2019	SMT14	SMT14_Visit1	1	Other	Follicular	NA	Negative	0	Negative	Negative	0	Negative	Negative	Negative	1	Negative	None	0	27	53	20.703124999999996	Eligible	Ineligible - days since LMP outside of allowed windows	Ineligible - days since LMP outside of allowed windows	IL12p70	8.4	0.08	NA	IL12p70	In	3.070389327891398	Published	Menstrual cup	Days since end of LMP	MSD
Yegorov-2019	SMT14	SMT14_Visit2	2	Other	NA	NA	Negative	0	Negative	NA	NA	NA	NA	NA	0.5	Negative	Oral praziquantel	720	27	53	20.703124999999996	Ineligible - no menstrual cycle information	Ineligible - no menstrual cycle information	Ineligible - no menstrual cycle information	IL12p70	6.300000000000002	0.08	NA	IL12p70	In	2.6553518286125546	Published	Menstrual cup	Days since end of LMP	MSD
Yegorov-2019	SMT14	SMT14_Visit3	3	Other	NA	NA	Negative	0	NA	NA	NA	NA	NA	NA	0.5	Positive	Oral praziquantel	1440	27	53	20.703124999999996	Ineligible - no menstrual cycle information	Ineligible - no menstrual cycle information	Ineligible - no menstrual cycle information	IL12p70	7.23322823458211	0.08	NA	IL12p70	In	2.8546396746402816	Published	Menstrual cup	Days since end of LMP	MSD
Yegorov-2019	SMT15	SMT15_Visit1	1	Other	Luteal	13	Positive	8	Negative	Negative	0	Positive	Positive	Positive	1	Negative	None	0	21	56.5	22.070312499999996	Eligible	Ineligible - days since LMP outside of allowed windows	Ineligible - days since LMP outside of allowed windows	IL12p70	2.33750945222573	0.08	NA	IL12p70	In	1.2249721988619275	Published	Menstrual cup	Days since end of LMP	MSD
Yegorov-2019	SMT15	SMT15_Visit2	2	Follicular	Follicular	6	Positive	10	NA	NA	NA	NA	NA	NA	0	Negative	Oral praziquantel	720	21	56.5	22.070312499999996	Ineligible - post-treatment	Ineligible - post-treatment	Ineligible - post-treatment	IL12p70	2.59764284651725	0.08	NA	IL12p70	In	1.3772030862981406	Published	Menstrual cup	Days since end of LMP	MSD
Yegorov-2019	SMT15	SMT15_Visit3	3	Other	Follicular	9	Positive	8	NA	NA	NA	NA	NA	NA	0.5	Negative	Oral praziquantel	1440	21	56.5	22.070312499999996	Ineligible - post-treatment	Ineligible - post-treatment	Ineligible - post-treatment	IL12p70	5.86347809345279	0.08	NA	IL12p70	In	2.551756695303837	Published	Menstrual cup	Days since end of LMP	MSD
Yegorov-2019	SMT16	SMT16_Visit1	1	Follicular	Follicular	7	Positive	8	Positive	Negative	0	Positive	Positive	Positive	1	Positive	None	0	33	87	34.41319568055061	Eligible	Eligible	Eligible	IL12p70	3.00703404532333	0.08	NA	IL12p70	In	1.5883412020459642	Published	Menstrual cup	Days since end of LMP	MSD
Yegorov-2019	SMT16	SMT16_Visit2	2	Luteal	Luteal	15	Negative	0	Positive	NA	NA	NA	NA	NA	0.5	Negative	Oral praziquantel	720	33	87	34.41319568055061	Ineligible - post-treatment	Ineligible - post-treatment	Ineligible - post-treatment	IL12p70	10.66826071247494	0.08	NA	IL12p70	In	3.4152530821065663	Published	Menstrual cup	Days since end of LMP	MSD
Yegorov-2019	SMT16	SMT16_Visit3	3	Luteal	Luteal	15	Positive	7	NA	NA	NA	NA	NA	NA	0.5	Negative	Oral praziquantel	1440	33	87	34.41319568055061	Ineligible - post-treatment	Ineligible - post-treatment	Ineligible - post-treatment	IL12p70	3.29478554282733	0.08	NA	IL12p70	In	1.7201845634522774	Published	Menstrual cup	Days since end of LMP	MSD
Yegorov-2019	SMT18	SMT18_Visit1	1	Follicular	Follicular	5	Negative	0	Negative	Positive	24	Positive	Positive	Positive	2	Negative	None	0	27	49	17.78197125852809	Eligible	Eligible	Eligible	IL12p70	2.74078529705113	0.08	NA	IL12p70	In	1.4545893172145274	Published	Menstrual cup	Days since end of LMP	MSD
Yegorov-2019	SMT18	SMT18_Visit2	2	Other	Follicular	11	Positive	10	Negative	NA	NA	NA	NA	NA	0.5	Negative	Oral praziquantel	720	27	49	17.78197125852809	Ineligible - post-treatment	Ineligible - post-treatment	Ineligible - post-treatment	IL12p70	9.4	0.08	NA	IL12p70	In	3.232660756790275	Published	Menstrual cup	Days since end of LMP	MSD
Yegorov-2019	SMT18	SMT18_Visit3	3	Luteal	Luteal	19	Positive	10	NA	NA	NA	NA	NA	NA	0.5	Negative	Oral praziquantel	1440	27	49	17.78197125852809	Ineligible - post-treatment	Ineligible - post-treatment	Ineligible - post-treatment	IL12p70	7.6000000000000005	0.08	NA	IL12p70	In	2.925999418556223	Published	Menstrual cup	Days since end of LMP	MSD
Yegorov-2019	SMT19	SMT19_Visit1	1	Other	Luteal	24	Positive	10	Negative	Negative	0	Positive	Negative	Positive	1	Negative	None	0	23	51	21.78649237472767	Eligible	Ineligible - days since LMP outside of allowed windows	Ineligible - days since LMP outside of allowed windows	IL12p70	4.360146375904539	0.08	NA	IL12p70	In	2.1243765690037657	Published	Menstrual cup	Days since end of LMP	MSD
Yegorov-2019	SMT19	SMT19_Visit2	2	Other	Luteal	21	Negative	0	Negative	NA	NA	NA	NA	NA	1	Negative	Oral praziquantel	720	23	51	21.78649237472767	Ineligible - post-treatment	Ineligible - post-treatment	Ineligible - post-treatment	IL12p70	7.958457818737969	0.08	NA	IL12p70	In	2.9924888939832406	Published	Menstrual cup	Days since end of LMP	MSD
Yegorov-2019	SMT19	SMT19_Visit3	3	Other	Luteal	23	Negative	0	NA	NA	NA	NA	NA	NA	0.5	Negative	Oral praziquantel	1440	23	51	21.78649237472767	Ineligible - post-treatment	Ineligible - post-treatment	Ineligible - post-treatment	IL12p70	4.97770539738659	0.08	NA	IL12p70	In	2.315480847774456	Published	Menstrual cup	Days since end of LMP	MSD
Yegorov-2019	SMT20	SMT20_Visit1	1	Other	Amenorrheic	NA	Negative	0	Positive	Negative	0	Negative	Negative	Negative	1	Negative	None	0	29	59.5	23.388134943642456	Ineligible - irregular or no menstruation	Ineligible - irregular or no menstruation	Ineligible - irregular or no menstruation	IL12p70	9.91348179504986	0.08	NA	IL12p70	In	3.3093918471427917	Published	Menstrual cup	Days since end of LMP	MSD
Yegorov-2019	SMT20	SMT20_Visit2	2	Other	Amenorrheic	NA	Negative	0	Positive	NA	NA	NA	NA	NA	0	Negative	Oral praziquantel	720	29	59.5	23.388134943642456	Ineligible - post-treatment	Ineligible - post-treatment	Ineligible - post-treatment	IL12p70	6.883984509849361	0.08	NA	IL12p70	In	2.78324385106948	Published	Menstrual cup	Days since end of LMP	MSD
Yegorov-2019	SMT21	SMT21_Visit1	1	Luteal	Luteal	15	Positive	8	Positive	Positive	336	Positive	Positive	Positive	2	Positive	None	0	20	55	21.75546853368142	Eligible	Eligible	Eligible	IL12p70	7.726615520918699	0.08	NA	IL12p70	In	2.949836610731319	Published	Menstrual cup	Days since end of LMP	MSD
Yegorov-2019	SMT21	SMT21_Visit2	2	Luteal	Luteal	19	Negative	0	Positive	NA	NA	NA	NA	NA	0	Negative	Oral praziquantel	720	20	55	21.75546853368142	Ineligible - post-treatment	Ineligible - post-treatment	Ineligible - post-treatment	IL12p70	17.3001416937865	0.08	NA	IL12p70	In	4.112711948939303	Published	Menstrual cup	Days since end of LMP	MSD
Yegorov-2019	SMT21	SMT21_Visit3	3	Other	Luteal	10	Positive	8	NA	NA	NA	NA	NA	NA	0.5	Negative	Oral praziquantel	1440	20	55	21.75546853368142	Ineligible - post-treatment	Ineligible - post-treatment	Ineligible - post-treatment	IL12p70	15.213982848885802	0.08	NA	IL12p70	In	3.9273259786629087	Published	Menstrual cup	Days since end of LMP	MSD
Yegorov-2019	SMT22	SMT22_Visit1	1	Other	Luteal	8	Negative	0	Positive	Negative	0	Negative	Negative	Negative	1	Negative	None	0	31	50	19.05197378448407	Eligible	Ineligible - days since LMP outside of allowed windows	Ineligible - days since LMP outside of allowed windows	IL12p70	12.6567595807325	0.08	NA	IL12p70	In	3.6618361840768543	Published	Menstrual cup	Days since end of LMP	MSD
Yegorov-2019	SMT22	SMT22_Visit2	2	Other	Follicular	9	Negative	0	Positive	NA	NA	NA	NA	NA	0.5	Negative	Oral praziquantel	720	31	50	19.05197378448407	Ineligible - post-treatment	Ineligible - post-treatment	Ineligible - post-treatment	IL12p70	14.0066564035345	0.08	NA	IL12p70	In	3.8080406990680284	Published	Menstrual cup	Days since end of LMP	MSD
Yegorov-2019	SMT22	SMT22_Visit3	3	Follicular	Follicular	7	Negative	0	NA	NA	NA	NA	NA	NA	0.5	Negative	Oral praziquantel	1440	31	50	19.05197378448407	Ineligible - post-treatment	Ineligible - post-treatment	Ineligible - post-treatment	IL12p70	18.437935394712497	0.08	NA	IL12p70	In	4.204605212554342	Published	Menstrual cup	Days since end of LMP	MSD
Yegorov-2019	SMT23	SMT23_Visit1	1	Other	Amenorrheic	NA	Negative	0	Positive	Negative	0	Negative	Negative	Negative	1	Positive	None	0	29	38.5	16.6637811634349	Ineligible - irregular or no menstruation	Ineligible - irregular or no menstruation	Ineligible - irregular or no menstruation	IL12p70	3.21685344385921	0.08	NA	IL12p70	In	1.6856502099621022	Published	Menstrual cup	Days since end of LMP	MSD
Yegorov-2019	SMT23	SMT23_Visit2	2	Other	Amenorrheic	NA	Negative	0	Positive	NA	NA	NA	NA	NA	0.5	Positive	Oral praziquantel	720	29	38.5	16.6637811634349	Ineligible - post-treatment	Ineligible - post-treatment	Ineligible - post-treatment	IL12p70	8.1112387700698	0.08	NA	IL12p70	In	3.019922263512716	Published	Menstrual cup	Days since end of LMP	MSD
Yegorov-2019	SMT23	SMT23_Visit3	3	Other	Luteal	11	Positive	7	NA	NA	NA	NA	NA	NA	0.5	Negative	Oral praziquantel	1440	29	38.5	16.6637811634349	Ineligible - post-treatment	Ineligible - post-treatment	Ineligible - post-treatment	IL12p70	5.1039561093039705	0.08	NA	IL12p70	In	2.3516159229190516	Published	Menstrual cup	Days since end of LMP	MSD
Yegorov-2019	SMT24	SMT24_Visit1	1	Other	Follicular	NA	Negative	0	Positive	Negative	0	Positive	Positive	Positive	1	Positive	None	0	23	60	23.147255121330193	Eligible	Ineligible - days since LMP outside of allowed windows	Ineligible - days since LMP outside of allowed windows	IL12p70	8.3575748841252	0.08	NA	IL12p70	In	3.0630843764920437	Published	Menstrual cup	Days since end of LMP	MSD
Yegorov-2019	SMT24	SMT24_Visit2	2	Other	Amenorrheic	NA	Positive	10	Positive	NA	NA	NA	NA	NA	0.5	Positive	Oral praziquantel	720	23	60	23.147255121330193	Ineligible - post-treatment	Ineligible - post-treatment	Ineligible - post-treatment	IL12p70	8.75228883306769	0.08	NA	IL12p70	In	3.1296603490946637	Published	Menstrual cup	Days since end of LMP	MSD
Yegorov-2019	SMT28	SMT28_Visit1	1	Other	Luteal	21	Positive	10	Negative	Negative	0	Positive	Positive	Positive	1	Positive	None	0	18	50	19.77769866698311	Eligible	Ineligible - days since LMP outside of allowed windows	Ineligible - days since LMP outside of allowed windows	IL12p70	7.774741264953669	0.08	NA	IL12p70	In	2.9587946646992807	Published	Menstrual cup	Days since end of LMP	MSD
Yegorov-2019	SMT28	SMT28_Visit2	2	Other	Luteal	26	Positive	8	Negative	NA	NA	NA	NA	NA	0.5	Negative	Oral praziquantel	720	18	50	19.77769866698311	Ineligible - post-treatment	Ineligible - post-treatment	Ineligible - post-treatment	IL12p70	6.425219759126359	0.08	NA	IL12p70	In	2.6837457990504596	Published	Menstrual cup	Days since end of LMP	MSD
Yegorov-2019	SMT29	SMT29_Visit1	1	Follicular	Follicular	6	Positive	8	Negative	Negative	0	Positive	Negative	Positive	1	Positive	None	0	18	54.5	22.251936837162777	Eligible	Eligible	Eligible	IL12p70	6.14291799909368	0.08	NA	IL12p70	In	2.6189241251070605	Published	Menstrual cup	Days since end of LMP	MSD
Yegorov-2019	SMT29	SMT29_Visit2	2	Follicular	Follicular	3	Positive	8	Negative	NA	NA	NA	NA	NA	0.5	Positive	Oral praziquantel	720	18	54.5	22.251936837162777	Ineligible - post-treatment	Ineligible - post-treatment	Ineligible - post-treatment	IL12p70	10.243354981673958	0.08	NA	IL12p70	In	3.3566164100968203	Published	Menstrual cup	Days since end of LMP	MSD
Yegorov-2019	SMT29	SMT29_Visit3	3	Follicular	Follicular	5	Negative	0	NA	NA	NA	NA	NA	NA	0	Negative	Oral praziquantel	1440	18	54.5	22.251936837162777	Ineligible - post-treatment	Ineligible - post-treatment	Ineligible - post-treatment	IL12p70	3.5336646568594694	0.08	NA	IL12p70	In	1.8211651352938278	Published	Menstrual cup	Days since end of LMP	MSD
Yegorov-2019	SMT30	SMT30_Visit1	1	Other	Luteal	NA	Positive	10	Positive	Negative	0	Positive	Negative	Positive	1	Negative	None	0	22	73	NA	Eligible	Ineligible - days since LMP outside of allowed windows	Ineligible - days since LMP outside of allowed windows	IL12p70	9.572812062973211	0.08	NA	IL12p70	In	3.258942786087775	Published	Menstrual cup	Days since end of LMP	MSD
Yegorov-2019	SMT31	SMT31_Visit1	1	Other	Luteal	8	Positive	8	Positive	Positive	72	Positive	Positive	Positive	1	Negative	None	0	30	52.5	24.295432458697768	Eligible	Ineligible - days since LMP outside of allowed windows	Ineligible - days since LMP outside of allowed windows	IL12p70	8.254122226284771	0.08	NA	IL12p70	In	3.045114801798948	Published	Menstrual cup	Days since end of LMP	MSD
Yegorov-2019	SMT31	SMT31_Visit2	2	Other	Follicular	9	Positive	8	Positive	NA	NA	NA	NA	NA	0.5	Negative	Oral praziquantel	720	30	52.5	24.295432458697768	Ineligible - post-treatment	Ineligible - post-treatment	Ineligible - post-treatment	IL12p70	4.2444402924033895	0.08	NA	IL12p70	In	2.0855743204184374	Published	Menstrual cup	Days since end of LMP	MSD
Yegorov-2019	SMT31	SMT31_Visit3	3	Other	Follicular	10	Positive	8	NA	NA	NA	NA	NA	NA	0.5	Negative	Oral praziquantel	1440	30	52.5	24.295432458697768	Ineligible - post-treatment	Ineligible - post-treatment	Ineligible - post-treatment	IL12p70	5.59079414544916	0.08	NA	IL12p70	In	2.483053225523942	Published	Menstrual cup	Days since end of LMP	MSD
Yegorov-2019	SMT32	SMT32_Visit1	1	Other	Follicular	9	Negative	0	Negative	Negative	0	Positive	Positive	Positive	1	Negative	None	0	24	58.5	20.850969035419915	Eligible	Ineligible - days since LMP outside of allowed windows	Ineligible - days since LMP outside of allowed windows	IL12p70	4.841753588030271	0.08	NA	IL12p70	In	2.275529657946355	Published	Menstrual cup	Days since end of LMP	MSD
Yegorov-2019	SMT32	SMT32_Visit2	2	Other	Luteal	13	Negative	0	Negative	NA	NA	NA	NA	NA	0.5	Negative	Oral praziquantel	720	24	58.5	20.850969035419915	Ineligible - post-treatment	Ineligible - post-treatment	Ineligible - post-treatment	IL12p70	5.46554606751901	0.08	NA	IL12p70	In	2.450365644029845	Published	Menstrual cup	Days since end of LMP	MSD
Yegorov-2019	SMT32	SMT32_Visit3	3	Other	Luteal	22	Negative	0	NA	NA	NA	NA	NA	NA	0.5	Negative	Oral praziquantel	1440	24	58.5	20.850969035419915	Ineligible - post-treatment	Ineligible - post-treatment	Ineligible - post-treatment	IL12p70	6.1568488476638095	0.08	NA	IL12p70	In	2.622192150426865	Published	Menstrual cup	Days since end of LMP	MSD
Yegorov-2019	SMT33	SMT33_Visit1	1	Other	Follicular	11	Negative	0	Negative	Negative	0	Negative	Negative	Negative	1	Negative	None	0	23	62	23.335466144755166	Eligible	Ineligible - days since LMP outside of allowed windows	Ineligible - days since LMP outside of allowed windows	IL12p70	2.84631688967114	0.08	NA	IL12p70	In	1.509096290714263	Published	Menstrual cup	Days since end of LMP	MSD
Yegorov-2019	SMT33	SMT33_Visit2	2	Other	Follicular	9	Negative	3	Negative	NA	NA	NA	NA	NA	0.5	Negative	Oral praziquantel	720	23	62	23.335466144755166	Ineligible - post-treatment	Ineligible - post-treatment	Ineligible - post-treatment	IL12p70	4.01389472836266	0.08	NA	IL12p70	In	2.0050027799141037	Published	Menstrual cup	Days since end of LMP	MSD
Yegorov-2019	SMT33	SMT33_Visit3	3	Other	Follicular	10	Positive	8	NA	NA	NA	NA	NA	NA	0.5	Negative	Oral praziquantel	1440	23	62	23.335466144755166	Ineligible - post-treatment	Ineligible - post-treatment	Ineligible - post-treatment	IL12p70	5.75598278381597	0.08	NA	IL12p70	In	2.5250622769738906	Published	Menstrual cup	Days since end of LMP	MSD
Yegorov-2019	SMT34	SMT34_Visit1	1	Other	Follicular	NA	Negative	0	Negative	Positive	192	Positive	Positive	Positive	2	Positive	None	0	22	67	NA	Eligible	Ineligible - days since LMP outside of allowed windows	Ineligible - days since LMP outside of allowed windows	IL12p70	8.27170915167933	0.08	NA	IL12p70	In	3.0481854587661408	Published	Menstrual cup	Days since end of LMP	MSD
Yegorov-2019	SMT35	SMT35_Visit1	1	Other	Luteal	NA	Negative	0	Negative	Negative	0	Positive	Positive	Positive	1	Negative	None	0	30	44	NA	Eligible	Ineligible - days since LMP outside of allowed windows	Ineligible - days since LMP outside of allowed windows	IL12p70	47.70096298737891	0.08	NA	IL12p70	In	5.575946486549854	Published	Menstrual cup	Days since end of LMP	MSD
Yegorov-2019	SMT36	SMT36_Visit1	1	Other	Luteal	21	Positive	8	Positive	Positive	24	Positive	Positive	Positive	1	Positive	None	0	29	66	26.106562240417702	Eligible	Ineligible - days since LMP outside of allowed windows	Ineligible - days since LMP outside of allowed windows	IL12p70	8.26355535466913	0.08	NA	IL12p70	In	3.0467626277663715	Published	Menstrual cup	Days since end of LMP	MSD
Yegorov-2019	SMT36	SMT36_Visit2	2	Luteal	Luteal	20	Positive	8	Positive	NA	NA	NA	NA	NA	0.5	Negative	Oral praziquantel	720	29	66	26.106562240417702	Ineligible - post-treatment	Ineligible - post-treatment	Ineligible - post-treatment	IL12p70	7.373600207493289	0.08	NA	IL12p70	In	2.882369196428633	Published	Menstrual cup	Days since end of LMP	MSD
Yegorov-2019	SMT36	SMT36_Visit3	3	Luteal	Luteal	19	Positive	8	NA	NA	NA	NA	NA	NA	0.5	Negative	Oral praziquantel	1440	29	66	26.106562240417702	Ineligible - post-treatment	Ineligible - post-treatment	Ineligible - post-treatment	IL12p70	12.8160282560679	0.08	NA	IL12p70	In	3.679877328524096	Published	Menstrual cup	Days since end of LMP	MSD
Yegorov-2019	SMT38	SMT38_Visit1	1	Other	Follicular	9	Negative	0	Negative	Positive	1608	Positive	Positive	Positive	3	Positive	None	0	26	72	29.09879809839354	Eligible	Ineligible - days since LMP outside of allowed windows	Ineligible - days since LMP outside of allowed windows	IL12p70	3.48761169703738	0.08	NA	IL12p70	In	1.8022394225852394	Published	Menstrual cup	Days since end of LMP	MSD
Yegorov-2019	SMT38	SMT38_Visit2	2	Other	Follicular	9	Negative	0	Negative	NA	NA	NA	NA	NA	0.5	Positive	Oral praziquantel	720	26	72	29.09879809839354	Ineligible - post-treatment	Ineligible - post-treatment	Ineligible - post-treatment	IL12p70	3.58776940504732	0.08	NA	IL12p70	In	1.843087167602356	Published	Menstrual cup	Days since end of LMP	MSD
Yegorov-2019	SMT38	SMT38_Visit3	3	Other	Follicular	8	Negative	0	NA	NA	NA	NA	NA	NA	0.5	Negative	Oral praziquantel	1440	26	72	29.09879809839354	Ineligible - post-treatment	Ineligible - post-treatment	Ineligible - post-treatment	IL12p70	3.20898494401611	0.08	NA	IL12p70	In	1.682117020768287	Published	Menstrual cup	Days since end of LMP	MSD
Yegorov-2019	SMT40	SMT40_Visit1	1	Other	Luteal	30	NA	NA	Negative	Positive	192	Positive	Positive	Positive	2	Negative	None	0	25	75	30.234315948601665	Eligible	Ineligible - days since LMP outside of allowed windows	Ineligible - days since LMP outside of allowed windows	IL12p70	1.866010478899206	0.08	NA	IL12p70	In	0.8999570879117885	Published	Menstrual cup	Days since end of LMP	MSD
Yegorov-2019	SMT40	SMT40_Visit2	2	Other	Luteal	25	Positive	7	Positive	NA	NA	NA	NA	NA	1	Negative	Oral praziquantel	720	25	75	30.234315948601665	Ineligible - post-treatment	Ineligible - post-treatment	Ineligible - post-treatment	IL12p70	6.3588469435074	0.08	NA	IL12p70	In	2.6687651837961806	Published	Menstrual cup	Days since end of LMP	MSD
Yegorov-2019	SMT40	SMT40_Visit3	3	Other	Luteal	26	Positive	8	NA	NA	NA	NA	NA	NA	1	Negative	Oral praziquantel	1440	25	75	30.234315948601665	Ineligible - post-treatment	Ineligible - post-treatment	Ineligible - post-treatment	IL12p70	10.965587470764207	0.08	NA	IL12p70	In	3.4549111999635915	Published	Menstrual cup	Days since end of LMP	MSD
Yegorov-2019	SMT42	SMT42_Visit1	1	Other	Amenorrheic	NA	NA	NA	Positive	Positive	96	Positive	Positive	Positive	1	Negative	None	0	22	86	31.975014872099948	Ineligible - irregular or no menstruation	Ineligible - irregular or no menstruation	Ineligible - irregular or no menstruation	IL12p70	6.64104565326864	0.08	NA	IL12p70	In	2.731410416273298	Published	Menstrual cup	Days since end of LMP	MSD
Yegorov-2019	SMT42	SMT42_Visit2	2	Follicular	Follicular	4	Negative	0	Positive	NA	NA	NA	NA	NA	0.5	Negative	Oral praziquantel	720	22	86	31.975014872099948	Ineligible - post-treatment	Ineligible - post-treatment	Ineligible - post-treatment	IL12p70	4.494345673258909	0.08	NA	IL12p70	In	2.1681110906766152	Published	Menstrual cup	Days since end of LMP	MSD
Yegorov-2019	SMT42	SMT42_Visit3	3	Other	Follicular	10	Positive	8	NA	NA	NA	NA	NA	NA	1	Negative	Oral praziquantel	1440	22	86	31.975014872099948	Ineligible - post-treatment	Ineligible - post-treatment	Ineligible - post-treatment	IL12p70	2.4778424236891796	0.08	NA	IL12p70	In	1.3090844434145095	Published	Menstrual cup	Days since end of LMP	MSD
Yegorov-2019	SMT43	SMT43_Visit1	1	Other	Follicular	14	NA	NA	Positive	Negative	0	Positive	Positive	Positive	1	Negative	None	0	20	58	24.298027879892334	Eligible	Ineligible - days since LMP outside of allowed windows	Ineligible - days since LMP outside of allowed windows	IL12p70	7.914244907746281	0.08	NA	IL12p70	In	2.984451710461497	Published	Menstrual cup	Days since end of LMP	MSD
Yegorov-2019	SMT43	SMT43_Visit2	2	Luteal	Luteal	15	Negative	0	Positive	NA	NA	NA	NA	NA	0.5	Negative	Oral praziquantel	720	20	58	24.298027879892334	Ineligible - post-treatment	Ineligible - post-treatment	Ineligible - post-treatment	IL12p70	3.5351618377889	0.08	NA	IL12p70	In	1.8217762623418992	Published	Menstrual cup	Days since end of LMP	MSD
Yegorov-2019	SMT45	SMT45_Visit1	1	Other	Luteal	23	NA	NA	Negative	Positive	672	Positive	Positive	Positive	3	Positive	None	0	24	57	23.124670372023203	Eligible	Ineligible - days since LMP outside of allowed windows	Ineligible - days since LMP outside of allowed windows	IL12p70	1.6	0.08	NA	IL12p70	In	0.6780719051126377	Published	Menstrual cup	Days since end of LMP	MSD
Yegorov-2019	SMT45	SMT45_Visit2	2	Luteal	Luteal	17	Negative	0	Negative	NA	NA	NA	NA	NA	0.5	Positive	Oral praziquantel	720	24	57	23.124670372023203	Ineligible - post-treatment	Ineligible - post-treatment	Ineligible - post-treatment	IL12p70	2.49401952889531	0.08	NA	IL12p70	In	1.3184727619318617	Published	Menstrual cup	Days since end of LMP	MSD
Yegorov-2019	SMT45	SMT45_Visit3	3	Luteal	Luteal	19	Negative	0	NA	NA	NA	NA	NA	NA	0	Negative	Oral praziquantel	1440	24	57	23.124670372023203	Ineligible - post-treatment	Ineligible - post-treatment	Ineligible - post-treatment	IL12p70	2.44524989957698	0.08	NA	IL12p70	In	1.2899819132172399	Published	Menstrual cup	Days since end of LMP	MSD
Yegorov-2019	SMT46	SMT46_Visit1	1	Other	Amenorrheic	NA	Positive	8	Negative	Negative	0	Negative	Negative	Negative	2	Positive	None	0	19	57	20.43816558499767	Ineligible - irregular or no menstruation	Ineligible - irregular or no menstruation	Ineligible - irregular or no menstruation	IL12p70	5.75924260342925	0.08	NA	IL12p70	In	2.5258790956739587	Published	Menstrual cup	Days since end of LMP	MSD
Yegorov-2019	SMT46	SMT46_Visit2	2	Other	Follicular	8	Positive	10	Negative	NA	NA	NA	NA	NA	1	Negative	Oral praziquantel	720	19	57	20.43816558499767	Ineligible - post-treatment	Ineligible - post-treatment	Ineligible - post-treatment	IL12p70	8.109226962503978	0.08	NA	IL12p70	In	3.0195643915673394	Published	Menstrual cup	Days since end of LMP	MSD
Yegorov-2019	SMT46	SMT46_Visit3	3	Other	Luteal	12	Positive	8	NA	NA	NA	NA	NA	NA	2	Negative	Oral praziquantel	1440	19	57	20.43816558499767	Ineligible - post-treatment	Ineligible - post-treatment	Ineligible - post-treatment	IL12p70	4.90985381392171	0.08	NA	IL12p70	In	2.2956800703505866	Published	Menstrual cup	Days since end of LMP	MSD
Yegorov-2019	SMT48	SMT48_Visit1	1	Other	Follicular	10	Intermediate	6	Positive	Positive	216	Positive	Positive	Positive	1	Negative	None	0	28	68	32.34244946492271	Eligible	Ineligible - days since LMP outside of allowed windows	Ineligible - days since LMP outside of allowed windows	IL12p70	6.30629585973205	0.08	NA	IL12p70	In	2.6567928556152194	Published	Menstrual cup	Days since end of LMP	MSD
Yegorov-2019	SMT48	SMT48_Visit2	2	Other	Follicular	10	Intermediate	6	Positive	NA	NA	NA	NA	NA	0.5	Negative	Oral praziquantel	720	28	68	32.34244946492271	Ineligible - post-treatment	Ineligible - post-treatment	Ineligible - post-treatment	IL12p70	3.4169451151205896	0.08	NA	IL12p70	In	1.7727070745803868	Published	Menstrual cup	Days since end of LMP	MSD
Yegorov-2019	SMT02	SMT02_Visit1	1	Follicular	Follicular	1	Positive	10	Positive	Negative	0	Negative	Negative	Negative	1	Negative	None	0	39	66	25.14860539551897	Eligible	Eligible	Eligible	IL13	100.15854101029946	0.63	3596	IL13	In	6.646141641857012	Published	Menstrual cup	Days since end of LMP	MSD
Yegorov-2019	SMT02	SMT02_Visit2	2	Follicular	Follicular	3	Positive	10	Positive	NA	NA	NA	NA	NA	0.5	Negative	Oral praziquantel	720	39	66	25.14860539551897	Ineligible - post-treatment	Ineligible - post-treatment	Ineligible - post-treatment	IL13	104.38060179050296	0.63	3596	IL13	In	6.705709814508867	Published	Menstrual cup	Days since end of LMP	MSD
Yegorov-2019	SMT02	SMT02_Visit3	3	Follicular	Follicular	4	Positive	10	NA	NA	NA	NA	NA	NA	0	Negative	Oral praziquantel	1440	39	66	25.14860539551897	Ineligible - post-treatment	Ineligible - post-treatment	Ineligible - post-treatment	IL13	69.2499618318304	0.63	3596	IL13	In	6.113741370886095	Published	Menstrual cup	Days since end of LMP	MSD
Yegorov-2019	SMT05	SMT05_Visit1	1	Follicular	Follicular	2	Intermediate	6	Positive	Negative	0	Positive	Positive	Positive	2	Positive	None	0	41	77	31.238589800803275	Eligible	Eligible	Eligible	IL13	104.93967973215605	0.63	3596	IL13	In	6.713416481880326	Published	Menstrual cup	Days since end of LMP	MSD
Yegorov-2019	SMT05	SMT05_Visit2	2	Follicular	Follicular	3	Positive	8	Positive	NA	NA	NA	NA	NA	0.5	Positive	Oral praziquantel	720	41	77	31.238589800803275	Ineligible - post-treatment	Ineligible - post-treatment	Ineligible - post-treatment	IL13	56.1827586357029	0.63	3596	IL13	In	5.812055559015942	Published	Menstrual cup	Days since end of LMP	MSD
Yegorov-2019	SMT05	SMT05_Visit3	3	Follicular	Follicular	6	Intermediate	6	NA	NA	NA	NA	NA	NA	0.5	Negative	Oral praziquantel	1440	41	77	31.238589800803275	Ineligible - post-treatment	Ineligible - post-treatment	Ineligible - post-treatment	IL13	79.70141271476359	0.63	3596	IL13	In	6.316533391230093	Published	Menstrual cup	Days since end of LMP	MSD
Yegorov-2019	SMT06	SMT06_Visit1	1	Other	Amenorrheic	NA	Negative	0	Positive	Negative	0	Negative	Negative	Negative	1	Negative	None	0	42	69.5	25.68342864533772	Ineligible - irregular or no menstruation	Ineligible - irregular or no menstruation	Ineligible - irregular or no menstruation	IL13	55.7788303004045	0.63	3596	IL13	In	5.8016457758025375	Published	Menstrual cup	Days since end of LMP	MSD
Yegorov-2019	SMT06	SMT06_Visit2	2	Other	Amenorrheic	NA	Negative	0	Positive	NA	NA	NA	NA	NA	0.5	Negative	Oral praziquantel	720	42	69.5	25.68342864533772	Ineligible - post-treatment	Ineligible - post-treatment	Ineligible - post-treatment	IL13	82.9054928827791	0.63	3596	IL13	In	6.373395785175578	Published	Menstrual cup	Days since end of LMP	MSD
Yegorov-2019	SMT06	SMT06_Visit3	3	Other	Amenorrheic	NA	Negative	0	NA	NA	NA	NA	NA	NA	0.5	Negative	Oral praziquantel	1440	42	69.5	25.68342864533772	Ineligible - post-treatment	Ineligible - post-treatment	Ineligible - post-treatment	IL13	73.33906104530031	0.63	3596	IL13	In	6.196509890334808	Published	Menstrual cup	Days since end of LMP	MSD
Yegorov-2019	SMT07	SMT07_Visit1	1	Follicular	Luteal	6	Negative	0	Negative	Negative	0	Negative	Negative	Negative	1	Negative	None	0	20	47	19.067710657633167	Eligible	Eligible	Eligible	IL13	70.60110713004678	0.63	3596	IL13	In	6.141618902158668	Published	Menstrual cup	Days since end of LMP	MSD
Yegorov-2019	SMT07	SMT07_Visit2	2	Other	NA	12	Negative	0	Negative	NA	NA	NA	NA	NA	2	Positive	Oral praziquantel	720	20	47	19.067710657633167	Ineligible - no menstrual cycle information	Ineligible - no menstrual cycle information	Ineligible - no menstrual cycle information	IL13	10.850775017227502	0.63	3596	IL13	In	3.439726185813256	Published	Menstrual cup	Days since end of LMP	MSD
Yegorov-2019	SMT08	SMT08_Visit1	1	Other	Luteal	NA	Negative	0	Negative	Negative	0	Negative	Negative	Negative	1	Negative	None	0	18	60	NA	Eligible	Ineligible - days since LMP outside of allowed windows	Ineligible - days since LMP outside of allowed windows	IL13	29.316761358489405	0.63	3596	IL13	In	4.873653831711167	Published	Menstrual cup	Days since end of LMP	MSD
Yegorov-2019	SMT09	SMT09_Visit1	1	Luteal	Luteal	15	Negative	0	Negative	Positive	240	Positive	Positive	Positive	3	Negative	None	0	35	73	28.694686569510914	Eligible	Eligible	Eligible	IL13	132.34135826605197	0.63	3596	IL13	In	7.048120181406257	Published	Menstrual cup	Days since end of LMP	MSD
Yegorov-2019	SMT09	SMT09_Visit2	2	Luteal	Luteal	17	Negative	0	Negative	NA	NA	NA	NA	NA	0.5	Negative	Oral praziquantel	720	35	73	28.694686569510914	Ineligible - post-treatment	Ineligible - post-treatment	Ineligible - post-treatment	IL13	111.53470840866898	0.63	3596	IL13	In	6.801348921059888	Published	Menstrual cup	Days since end of LMP	MSD
Yegorov-2019	SMT09	SMT09_Visit3	3	Luteal	Luteal	16	Negative	0	NA	NA	NA	NA	NA	NA	0.5	Negative	Oral praziquantel	1440	35	73	28.694686569510914	Ineligible - post-treatment	Ineligible - post-treatment	Ineligible - post-treatment	IL13	110.57637740521594	0.63	3596	IL13	In	6.788899403191915	Published	Menstrual cup	Days since end of LMP	MSD
Yegorov-2019	SMT12	SMT12_Visit1	1	Other	Luteal	12	Positive	10	Negative	Negative	0	Negative	Positive	Positive	1	Negative	None	0	35	56.5	25.449304085401558	Eligible	Ineligible - days since LMP outside of allowed windows	Ineligible - days since LMP outside of allowed windows	IL13	119.13052576238294	0.63	3596	IL13	In	6.896399323574977	Published	Menstrual cup	Days since end of LMP	MSD
Yegorov-2019	SMT12	SMT12_Visit2	2	Luteal	Luteal	16	Positive	10	Negative	NA	NA	NA	NA	NA	0.5	Negative	Oral praziquantel	720	35	56.5	25.449304085401558	Ineligible - post-treatment	Ineligible - post-treatment	Ineligible - post-treatment	IL13	140.67510566170304	0.63	3596	IL13	In	7.13622323678532	Published	Menstrual cup	Days since end of LMP	MSD
Yegorov-2019	SMT12	SMT12_Visit3	3	Luteal	Luteal	16	Positive	8	NA	NA	NA	NA	NA	NA	0	Negative	Oral praziquantel	1440	35	56.5	25.449304085401558	Ineligible - post-treatment	Ineligible - post-treatment	Ineligible - post-treatment	IL13	73.50820944901051	0.63	3596	IL13	In	6.199833475040352	Published	Menstrual cup	Days since end of LMP	MSD
Yegorov-2019	SMT13	SMT13_Visit1	1	Luteal	Luteal	15	Negative	0	Positive	Positive	72	Positive	Positive	Positive	1	Positive	None	0	22	51	19.195302796492154	Eligible	Eligible	Eligible	IL13	34.08571496374499	0.63	3596	IL13	In	5.091095339448253	Published	Menstrual cup	Days since end of LMP	MSD
Yegorov-2019	SMT13	SMT13_Visit2	2	Other	Luteal	11	Negative	0	Positive	NA	NA	NA	NA	NA	1	Positive	Oral praziquantel	720	22	51	19.195302796492154	Ineligible - post-treatment	Ineligible - post-treatment	Ineligible - post-treatment	IL13	33.5405619080446	0.63	3596	IL13	In	5.067834953591613	Published	Menstrual cup	Days since end of LMP	MSD
Yegorov-2019	SMT13	SMT13_Visit3	3	Other	Luteal	23	Negative	3	NA	NA	NA	NA	NA	NA	0	Negative	Oral praziquantel	1440	22	51	19.195302796492154	Ineligible - post-treatment	Ineligible - post-treatment	Ineligible - post-treatment	IL13	38.3723319004623	0.63	3596	IL13	In	5.261994535590598	Published	Menstrual cup	Days since end of LMP	MSD
Yegorov-2019	SMT14	SMT14_Visit1	1	Other	Follicular	NA	Negative	0	Negative	Negative	0	Negative	Negative	Negative	1	Negative	None	0	27	53	20.703124999999996	Eligible	Ineligible - days since LMP outside of allowed windows	Ineligible - days since LMP outside of allowed windows	IL13	82.87749111990061	0.63	3596	IL13	In	6.372908425087712	Published	Menstrual cup	Days since end of LMP	MSD
Yegorov-2019	SMT14	SMT14_Visit2	2	Other	NA	NA	Negative	0	Negative	NA	NA	NA	NA	NA	0.5	Negative	Oral praziquantel	720	27	53	20.703124999999996	Ineligible - no menstrual cycle information	Ineligible - no menstrual cycle information	Ineligible - no menstrual cycle information	IL13	35.95540801326451	0.63	3596	IL13	In	5.168136876042468	Published	Menstrual cup	Days since end of LMP	MSD
Yegorov-2019	SMT14	SMT14_Visit3	3	Other	NA	NA	Negative	0	NA	NA	NA	NA	NA	NA	0.5	Positive	Oral praziquantel	1440	27	53	20.703124999999996	Ineligible - no menstrual cycle information	Ineligible - no menstrual cycle information	Ineligible - no menstrual cycle information	IL13	77.49115602979471	0.63	3596	IL13	In	6.275959761661046	Published	Menstrual cup	Days since end of LMP	MSD
Yegorov-2019	SMT15	SMT15_Visit1	1	Other	Luteal	13	Positive	8	Negative	Negative	0	Positive	Positive	Positive	1	Negative	None	0	21	56.5	22.070312499999996	Eligible	Ineligible - days since LMP outside of allowed windows	Ineligible - days since LMP outside of allowed windows	IL13	23.9198535940488	0.63	3596	IL13	In	4.580136654164762	Published	Menstrual cup	Days since end of LMP	MSD
Yegorov-2019	SMT15	SMT15_Visit2	2	Follicular	Follicular	6	Positive	10	NA	NA	NA	NA	NA	NA	0	Negative	Oral praziquantel	720	21	56.5	22.070312499999996	Ineligible - post-treatment	Ineligible - post-treatment	Ineligible - post-treatment	IL13	20.392002166363195	0.63	3596	IL13	In	4.349931526626164	Published	Menstrual cup	Days since end of LMP	MSD
Yegorov-2019	SMT15	SMT15_Visit3	3	Other	Follicular	9	Positive	8	NA	NA	NA	NA	NA	NA	0.5	Negative	Oral praziquantel	1440	21	56.5	22.070312499999996	Ineligible - post-treatment	Ineligible - post-treatment	Ineligible - post-treatment	IL13	37.2322281146025	0.63	3596	IL13	In	5.218480049881573	Published	Menstrual cup	Days since end of LMP	MSD
Yegorov-2019	SMT16	SMT16_Visit1	1	Follicular	Follicular	7	Positive	8	Positive	Negative	0	Positive	Positive	Positive	1	Positive	None	0	33	87	34.41319568055061	Eligible	Eligible	Eligible	IL13	16.483392847077194	0.63	3596	IL13	In	4.042941324050176	Published	Menstrual cup	Days since end of LMP	MSD
Yegorov-2019	SMT16	SMT16_Visit2	2	Luteal	Luteal	15	Negative	0	Positive	NA	NA	NA	NA	NA	0.5	Negative	Oral praziquantel	720	33	87	34.41319568055061	Ineligible - post-treatment	Ineligible - post-treatment	Ineligible - post-treatment	IL13	71.67211866942888	0.63	3596	IL13	In	6.163340096935909	Published	Menstrual cup	Days since end of LMP	MSD
Yegorov-2019	SMT16	SMT16_Visit3	3	Luteal	Luteal	15	Positive	7	NA	NA	NA	NA	NA	NA	0.5	Negative	Oral praziquantel	1440	33	87	34.41319568055061	Ineligible - post-treatment	Ineligible - post-treatment	Ineligible - post-treatment	IL13	12.07624880662	0.63	3596	IL13	In	3.5941004809637485	Published	Menstrual cup	Days since end of LMP	MSD
Yegorov-2019	SMT18	SMT18_Visit1	1	Follicular	Follicular	5	Negative	0	Negative	Positive	24	Positive	Positive	Positive	2	Negative	None	0	27	49	17.78197125852809	Eligible	Eligible	Eligible	IL13	22.613715794687998	0.63	3596	IL13	In	4.499126164292863	Published	Menstrual cup	Days since end of LMP	MSD
Yegorov-2019	SMT18	SMT18_Visit2	2	Other	Follicular	11	Positive	10	Negative	NA	NA	NA	NA	NA	0.5	Negative	Oral praziquantel	720	27	49	17.78197125852809	Ineligible - post-treatment	Ineligible - post-treatment	Ineligible - post-treatment	IL13	47.99999999999999	0.63	3596	IL13	In	5.584962500721156	Published	Menstrual cup	Days since end of LMP	MSD
Yegorov-2019	SMT18	SMT18_Visit3	3	Luteal	Luteal	19	Positive	10	NA	NA	NA	NA	NA	NA	0.5	Negative	Oral praziquantel	1440	27	49	17.78197125852809	Ineligible - post-treatment	Ineligible - post-treatment	Ineligible - post-treatment	IL13	43.952102174826294	0.63	3596	IL13	In	5.457860264230293	Published	Menstrual cup	Days since end of LMP	MSD
Yegorov-2019	SMT19	SMT19_Visit1	1	Other	Luteal	24	Positive	10	Negative	Negative	0	Positive	Negative	Positive	1	Negative	None	0	23	51	21.78649237472767	Eligible	Ineligible - days since LMP outside of allowed windows	Ineligible - days since LMP outside of allowed windows	IL13	25.642938083748895	0.63	3596	IL13	In	4.68048966558089	Published	Menstrual cup	Days since end of LMP	MSD
Yegorov-2019	SMT19	SMT19_Visit2	2	Other	Luteal	21	Negative	0	Negative	NA	NA	NA	NA	NA	1	Negative	Oral praziquantel	720	23	51	21.78649237472767	Ineligible - post-treatment	Ineligible - post-treatment	Ineligible - post-treatment	IL13	40.2992331144277	0.63	3596	IL13	In	5.3326804797314455	Published	Menstrual cup	Days since end of LMP	MSD
Yegorov-2019	SMT19	SMT19_Visit3	3	Other	Luteal	23	Negative	0	NA	NA	NA	NA	NA	NA	0.5	Negative	Oral praziquantel	1440	23	51	21.78649237472767	Ineligible - post-treatment	Ineligible - post-treatment	Ineligible - post-treatment	IL13	29.123174167204997	0.63	3596	IL13	In	4.864095699933657	Published	Menstrual cup	Days since end of LMP	MSD
Yegorov-2019	SMT20	SMT20_Visit1	1	Other	Amenorrheic	NA	Negative	0	Positive	Negative	0	Negative	Negative	Negative	1	Negative	None	0	29	59.5	23.388134943642456	Ineligible - irregular or no menstruation	Ineligible - irregular or no menstruation	Ineligible - irregular or no menstruation	IL13	100.87583095637416	0.63	3596	IL13	In	6.656436747408661	Published	Menstrual cup	Days since end of LMP	MSD
Yegorov-2019	SMT20	SMT20_Visit2	2	Other	Amenorrheic	NA	Negative	0	Positive	NA	NA	NA	NA	NA	0	Negative	Oral praziquantel	720	29	59.5	23.388134943642456	Ineligible - post-treatment	Ineligible - post-treatment	Ineligible - post-treatment	IL13	46.51067296300841	0.63	3596	IL13	In	5.539489909257973	Published	Menstrual cup	Days since end of LMP	MSD
Yegorov-2019	SMT21	SMT21_Visit1	1	Luteal	Luteal	15	Positive	8	Positive	Positive	336	Positive	Positive	Positive	2	Positive	None	0	20	55	21.75546853368142	Eligible	Eligible	Eligible	IL13	62.49852407288222	0.63	3596	IL13	In	5.965750215256077	Published	Menstrual cup	Days since end of LMP	MSD
Yegorov-2019	SMT21	SMT21_Visit2	2	Luteal	Luteal	19	Negative	0	Positive	NA	NA	NA	NA	NA	0	Negative	Oral praziquantel	720	20	55	21.75546853368142	Ineligible - post-treatment	Ineligible - post-treatment	Ineligible - post-treatment	IL13	119.91811864222915	0.63	3596	IL13	In	6.905905844360449	Published	Menstrual cup	Days since end of LMP	MSD
Yegorov-2019	SMT21	SMT21_Visit3	3	Other	Luteal	10	Positive	8	NA	NA	NA	NA	NA	NA	0.5	Negative	Oral praziquantel	1440	20	55	21.75546853368142	Ineligible - post-treatment	Ineligible - post-treatment	Ineligible - post-treatment	IL13	131.49134599253875	0.63	3596	IL13	In	7.038824042490114	Published	Menstrual cup	Days since end of LMP	MSD
Yegorov-2019	SMT22	SMT22_Visit1	1	Other	Luteal	8	Negative	0	Positive	Negative	0	Negative	Negative	Negative	1	Negative	None	0	31	50	19.05197378448407	Eligible	Ineligible - days since LMP outside of allowed windows	Ineligible - days since LMP outside of allowed windows	IL13	105.99188045848801	0.63	3596	IL13	In	6.727809940686403	Published	Menstrual cup	Days since end of LMP	MSD
Yegorov-2019	SMT22	SMT22_Visit2	2	Other	Follicular	9	Negative	0	Positive	NA	NA	NA	NA	NA	0.5	Negative	Oral praziquantel	720	31	50	19.05197378448407	Ineligible - post-treatment	Ineligible - post-treatment	Ineligible - post-treatment	IL13	88.66261640136028	0.63	3596	IL13	In	6.470254031421359	Published	Menstrual cup	Days since end of LMP	MSD
Yegorov-2019	SMT22	SMT22_Visit3	3	Follicular	Follicular	7	Negative	0	NA	NA	NA	NA	NA	NA	0.5	Negative	Oral praziquantel	1440	31	50	19.05197378448407	Ineligible - post-treatment	Ineligible - post-treatment	Ineligible - post-treatment	IL13	97.08376200116071	0.63	3596	IL13	In	6.6011581089724185	Published	Menstrual cup	Days since end of LMP	MSD
Yegorov-2019	SMT23	SMT23_Visit1	1	Other	Amenorrheic	NA	Negative	0	Positive	Negative	0	Negative	Negative	Negative	1	Positive	None	0	29	38.5	16.6637811634349	Ineligible - irregular or no menstruation	Ineligible - irregular or no menstruation	Ineligible - irregular or no menstruation	IL13	24.433091829464306	0.63	3596	IL13	In	4.610764532573474	Published	Menstrual cup	Days since end of LMP	MSD
Yegorov-2019	SMT23	SMT23_Visit2	2	Other	Amenorrheic	NA	Negative	0	Positive	NA	NA	NA	NA	NA	0.5	Positive	Oral praziquantel	720	29	38.5	16.6637811634349	Ineligible - post-treatment	Ineligible - post-treatment	Ineligible - post-treatment	IL13	53.40954386354251	0.63	3596	IL13	In	5.7390256580424195	Published	Menstrual cup	Days since end of LMP	MSD
Yegorov-2019	SMT23	SMT23_Visit3	3	Other	Luteal	11	Positive	7	NA	NA	NA	NA	NA	NA	0.5	Negative	Oral praziquantel	1440	29	38.5	16.6637811634349	Ineligible - post-treatment	Ineligible - post-treatment	Ineligible - post-treatment	IL13	36.40430227473401	0.63	3596	IL13	In	5.186037053653193	Published	Menstrual cup	Days since end of LMP	MSD
Yegorov-2019	SMT24	SMT24_Visit1	1	Other	Follicular	NA	Negative	0	Positive	Negative	0	Positive	Positive	Positive	1	Positive	None	0	23	60	23.147255121330193	Eligible	Ineligible - days since LMP outside of allowed windows	Ineligible - days since LMP outside of allowed windows	IL13	48.7519345233683	0.63	3596	IL13	In	5.6073875624038845	Published	Menstrual cup	Days since end of LMP	MSD
Yegorov-2019	SMT24	SMT24_Visit2	2	Other	Amenorrheic	NA	Positive	10	Positive	NA	NA	NA	NA	NA	0.5	Positive	Oral praziquantel	720	23	60	23.147255121330193	Ineligible - post-treatment	Ineligible - post-treatment	Ineligible - post-treatment	IL13	66.65025048661862	0.63	3596	IL13	In	6.058538392183958	Published	Menstrual cup	Days since end of LMP	MSD
Yegorov-2019	SMT28	SMT28_Visit1	1	Other	Luteal	21	Positive	10	Negative	Negative	0	Positive	Positive	Positive	1	Positive	None	0	18	50	19.77769866698311	Eligible	Ineligible - days since LMP outside of allowed windows	Ineligible - days since LMP outside of allowed windows	IL13	58.969420100971114	0.63	3596	IL13	In	5.881895101806784	Published	Menstrual cup	Days since end of LMP	MSD
Yegorov-2019	SMT28	SMT28_Visit2	2	Other	Luteal	26	Positive	8	Negative	NA	NA	NA	NA	NA	0.5	Negative	Oral praziquantel	720	18	50	19.77769866698311	Ineligible - post-treatment	Ineligible - post-treatment	Ineligible - post-treatment	IL13	40.80467887948889	0.63	3596	IL13	In	5.350662683584481	Published	Menstrual cup	Days since end of LMP	MSD
Yegorov-2019	SMT29	SMT29_Visit1	1	Follicular	Follicular	6	Positive	8	Negative	Negative	0	Positive	Negative	Positive	1	Positive	None	0	18	54.5	22.251936837162777	Eligible	Eligible	Eligible	IL13	49.51637835478999	0.63	3596	IL13	In	5.629833894078953	Published	Menstrual cup	Days since end of LMP	MSD
Yegorov-2019	SMT29	SMT29_Visit2	2	Follicular	Follicular	3	Positive	8	Negative	NA	NA	NA	NA	NA	0.5	Positive	Oral praziquantel	720	18	54.5	22.251936837162777	Ineligible - post-treatment	Ineligible - post-treatment	Ineligible - post-treatment	IL13	57.04410107008589	0.63	3596	IL13	In	5.834005800035037	Published	Menstrual cup	Days since end of LMP	MSD
Yegorov-2019	SMT29	SMT29_Visit3	3	Follicular	Follicular	5	Negative	0	NA	NA	NA	NA	NA	NA	0	Negative	Oral praziquantel	1440	18	54.5	22.251936837162777	Ineligible - post-treatment	Ineligible - post-treatment	Ineligible - post-treatment	IL13	33.1513366449973	0.63	3596	IL13	In	5.050995135126675	Published	Menstrual cup	Days since end of LMP	MSD
Yegorov-2019	SMT30	SMT30_Visit1	1	Other	Luteal	NA	Positive	10	Positive	Negative	0	Positive	Negative	Positive	1	Negative	None	0	22	73	NA	Eligible	Ineligible - days since LMP outside of allowed windows	Ineligible - days since LMP outside of allowed windows	IL13	50.289787861772886	0.63	3596	IL13	In	5.652193562573025	Published	Menstrual cup	Days since end of LMP	MSD
Yegorov-2019	SMT31	SMT31_Visit1	1	Other	Luteal	8	Positive	8	Positive	Positive	72	Positive	Positive	Positive	1	Negative	None	0	30	52.5	24.295432458697768	Eligible	Ineligible - days since LMP outside of allowed windows	Ineligible - days since LMP outside of allowed windows	IL13	77.18892529454489	0.63	3596	IL13	In	6.2703219661013465	Published	Menstrual cup	Days since end of LMP	MSD
Yegorov-2019	SMT31	SMT31_Visit2	2	Other	Follicular	9	Positive	8	Positive	NA	NA	NA	NA	NA	0.5	Negative	Oral praziquantel	720	30	52.5	24.295432458697768	Ineligible - post-treatment	Ineligible - post-treatment	Ineligible - post-treatment	IL13	25.845815663089603	0.63	3596	IL13	In	4.6918588276231405	Published	Menstrual cup	Days since end of LMP	MSD
Yegorov-2019	SMT31	SMT31_Visit3	3	Other	Follicular	10	Positive	8	NA	NA	NA	NA	NA	NA	0.5	Negative	Oral praziquantel	1440	30	52.5	24.295432458697768	Ineligible - post-treatment	Ineligible - post-treatment	Ineligible - post-treatment	IL13	53.8998969519147	0.63	3596	IL13	In	5.752210609662847	Published	Menstrual cup	Days since end of LMP	MSD
Yegorov-2019	SMT32	SMT32_Visit1	1	Other	Follicular	9	Negative	0	Negative	Negative	0	Positive	Positive	Positive	1	Negative	None	0	24	58.5	20.850969035419915	Eligible	Ineligible - days since LMP outside of allowed windows	Ineligible - days since LMP outside of allowed windows	IL13	28.298149712959997	0.63	3596	IL13	In	4.822635819774736	Published	Menstrual cup	Days since end of LMP	MSD
Yegorov-2019	SMT32	SMT32_Visit2	2	Other	Luteal	13	Negative	0	Negative	NA	NA	NA	NA	NA	0.5	Negative	Oral praziquantel	720	24	58.5	20.850969035419915	Ineligible - post-treatment	Ineligible - post-treatment	Ineligible - post-treatment	IL13	32.78977678603601	0.63	3596	IL13	In	5.035174175612694	Published	Menstrual cup	Days since end of LMP	MSD
Yegorov-2019	SMT32	SMT32_Visit3	3	Other	Luteal	22	Negative	0	NA	NA	NA	NA	NA	NA	0.5	Negative	Oral praziquantel	1440	24	58.5	20.850969035419915	Ineligible - post-treatment	Ineligible - post-treatment	Ineligible - post-treatment	IL13	35.75515258512199	0.63	3596	IL13	In	5.160079254914282	Published	Menstrual cup	Days since end of LMP	MSD
Yegorov-2019	SMT33	SMT33_Visit1	1	Other	Follicular	11	Negative	0	Negative	Negative	0	Negative	Negative	Negative	1	Negative	None	0	23	62	23.335466144755166	Eligible	Ineligible - days since LMP outside of allowed windows	Ineligible - days since LMP outside of allowed windows	IL13	38.99999999999999	0.63	3596	IL13	In	5.285402218862248	Published	Menstrual cup	Days since end of LMP	MSD
Yegorov-2019	SMT33	SMT33_Visit2	2	Other	Follicular	9	Negative	3	Negative	NA	NA	NA	NA	NA	0.5	Negative	Oral praziquantel	720	23	62	23.335466144755166	Ineligible - post-treatment	Ineligible - post-treatment	Ineligible - post-treatment	IL13	46.523742525509	0.63	3596	IL13	In	5.539895251582772	Published	Menstrual cup	Days since end of LMP	MSD
Yegorov-2019	SMT33	SMT33_Visit3	3	Other	Follicular	10	Positive	8	NA	NA	NA	NA	NA	NA	0.5	Negative	Oral praziquantel	1440	23	62	23.335466144755166	Ineligible - post-treatment	Ineligible - post-treatment	Ineligible - post-treatment	IL13	61.831236503058015	0.63	3596	IL13	In	5.950263951836043	Published	Menstrual cup	Days since end of LMP	MSD
Yegorov-2019	SMT34	SMT34_Visit1	1	Other	Follicular	NA	Negative	0	Negative	Positive	192	Positive	Positive	Positive	2	Positive	None	0	22	67	NA	Eligible	Ineligible - days since LMP outside of allowed windows	Ineligible - days since LMP outside of allowed windows	IL13	40.30039144269771	0.63	3596	IL13	In	5.332721946784429	Published	Menstrual cup	Days since end of LMP	MSD
Yegorov-2019	SMT35	SMT35_Visit1	1	Other	Luteal	NA	Negative	0	Negative	Negative	0	Positive	Positive	Positive	1	Negative	None	0	30	44	NA	Eligible	Ineligible - days since LMP outside of allowed windows	Ineligible - days since LMP outside of allowed windows	IL13	110.95520837147104	0.63	3596	IL13	In	6.793833580746597	Published	Menstrual cup	Days since end of LMP	MSD
Yegorov-2019	SMT36	SMT36_Visit1	1	Other	Luteal	21	Positive	8	Positive	Positive	24	Positive	Positive	Positive	1	Positive	None	0	29	66	26.106562240417702	Eligible	Ineligible - days since LMP outside of allowed windows	Ineligible - days since LMP outside of allowed windows	IL13	57.199999999999996	0.63	3596	IL13	In	5.837943241891027	Published	Menstrual cup	Days since end of LMP	MSD
Yegorov-2019	SMT36	SMT36_Visit2	2	Luteal	Luteal	20	Positive	8	Positive	NA	NA	NA	NA	NA	0.5	Negative	Oral praziquantel	720	29	66	26.106562240417702	Ineligible - post-treatment	Ineligible - post-treatment	Ineligible - post-treatment	IL13	61.116693367823814	0.63	3596	IL13	In	5.933494585399607	Published	Menstrual cup	Days since end of LMP	MSD
Yegorov-2019	SMT36	SMT36_Visit3	3	Luteal	Luteal	19	Positive	8	NA	NA	NA	NA	NA	NA	0.5	Negative	Oral praziquantel	1440	29	66	26.106562240417702	Ineligible - post-treatment	Ineligible - post-treatment	Ineligible - post-treatment	IL13	76.05969860050831	0.63	3596	IL13	In	6.2490603169427255	Published	Menstrual cup	Days since end of LMP	MSD
Yegorov-2019	SMT38	SMT38_Visit1	1	Other	Follicular	9	Negative	0	Negative	Positive	1608	Positive	Positive	Positive	3	Positive	None	0	26	72	29.09879809839354	Eligible	Ineligible - days since LMP outside of allowed windows	Ineligible - days since LMP outside of allowed windows	IL13	28.92796579222859	0.63	3596	IL13	In	4.854392971744688	Published	Menstrual cup	Days since end of LMP	MSD
Yegorov-2019	SMT38	SMT38_Visit2	2	Other	Follicular	9	Negative	0	Negative	NA	NA	NA	NA	NA	0.5	Positive	Oral praziquantel	720	26	72	29.09879809839354	Ineligible - post-treatment	Ineligible - post-treatment	Ineligible - post-treatment	IL13	28.566404595342703	0.63	3596	IL13	In	4.836247563122403	Published	Menstrual cup	Days since end of LMP	MSD
Yegorov-2019	SMT38	SMT38_Visit3	3	Other	Follicular	8	Negative	0	NA	NA	NA	NA	NA	NA	0.5	Negative	Oral praziquantel	1440	26	72	29.09879809839354	Ineligible - post-treatment	Ineligible - post-treatment	Ineligible - post-treatment	IL13	24.442994968414403	0.63	3596	IL13	In	4.611349162423533	Published	Menstrual cup	Days since end of LMP	MSD
Yegorov-2019	SMT40	SMT40_Visit1	1	Other	Luteal	30	NA	NA	Negative	Positive	192	Positive	Positive	Positive	2	Negative	None	0	25	75	30.234315948601665	Eligible	Ineligible - days since LMP outside of allowed windows	Ineligible - days since LMP outside of allowed windows	IL13	10.43688291846079	0.63	3596	IL13	In	3.3836189955356777	Published	Menstrual cup	Days since end of LMP	MSD
Yegorov-2019	SMT40	SMT40_Visit2	2	Other	Luteal	25	Positive	7	Positive	NA	NA	NA	NA	NA	1	Negative	Oral praziquantel	720	25	75	30.234315948601665	Ineligible - post-treatment	Ineligible - post-treatment	Ineligible - post-treatment	IL13	33.07845596096429	0.63	3596	IL13	In	5.047819988723984	Published	Menstrual cup	Days since end of LMP	MSD
Yegorov-2019	SMT40	SMT40_Visit3	3	Other	Luteal	26	Positive	8	NA	NA	NA	NA	NA	NA	1	Negative	Oral praziquantel	1440	25	75	30.234315948601665	Ineligible - post-treatment	Ineligible - post-treatment	Ineligible - post-treatment	IL13	56.49983856750082	0.63	3596	IL13	In	5.820174840323175	Published	Menstrual cup	Days since end of LMP	MSD
Yegorov-2019	SMT42	SMT42_Visit1	1	Other	Amenorrheic	NA	NA	NA	Positive	Positive	96	Positive	Positive	Positive	1	Negative	None	0	22	86	31.975014872099948	Ineligible - irregular or no menstruation	Ineligible - irregular or no menstruation	Ineligible - irregular or no menstruation	IL13	62.521718029840414	0.63	3596	IL13	In	5.966285517483993	Published	Menstrual cup	Days since end of LMP	MSD
Yegorov-2019	SMT42	SMT42_Visit2	2	Follicular	Follicular	4	Negative	0	Positive	NA	NA	NA	NA	NA	0.5	Negative	Oral praziquantel	720	22	86	31.975014872099948	Ineligible - post-treatment	Ineligible - post-treatment	Ineligible - post-treatment	IL13	55.61102497159959	0.63	3596	IL13	In	5.797299022711801	Published	Menstrual cup	Days since end of LMP	MSD
Yegorov-2019	SMT42	SMT42_Visit3	3	Other	Follicular	10	Positive	8	NA	NA	NA	NA	NA	NA	1	Negative	Oral praziquantel	1440	22	86	31.975014872099948	Ineligible - post-treatment	Ineligible - post-treatment	Ineligible - post-treatment	IL13	19.110115305362843	0.63	3596	IL13	In	4.2562645780678965	Published	Menstrual cup	Days since end of LMP	MSD
Yegorov-2019	SMT43	SMT43_Visit1	1	Other	Follicular	14	NA	NA	Positive	Negative	0	Positive	Positive	Positive	1	Negative	None	0	20	58	24.298027879892334	Eligible	Ineligible - days since LMP outside of allowed windows	Ineligible - days since LMP outside of allowed windows	IL13	21.2591035370202	0.63	3596	IL13	In	4.4100088568568685	Published	Menstrual cup	Days since end of LMP	MSD
Yegorov-2019	SMT43	SMT43_Visit2	2	Luteal	Luteal	15	Negative	0	Positive	NA	NA	NA	NA	NA	0.5	Negative	Oral praziquantel	720	20	58	24.298027879892334	Ineligible - post-treatment	Ineligible - post-treatment	Ineligible - post-treatment	IL13	15.213324448027997	0.63	3596	IL13	In	3.9272635431904988	Published	Menstrual cup	Days since end of LMP	MSD
Yegorov-2019	SMT45	SMT45_Visit1	1	Other	Luteal	23	NA	NA	Negative	Positive	672	Positive	Positive	Positive	3	Positive	None	0	24	57	23.124670372023203	Eligible	Ineligible - days since LMP outside of allowed windows	Ineligible - days since LMP outside of allowed windows	IL13	15.429417553884097	0.63	3596	IL13	In	3.9476116974322433	Published	Menstrual cup	Days since end of LMP	MSD
Yegorov-2019	SMT45	SMT45_Visit2	2	Luteal	Luteal	17	Negative	0	Negative	NA	NA	NA	NA	NA	0.5	Positive	Oral praziquantel	720	24	57	23.124670372023203	Ineligible - post-treatment	Ineligible - post-treatment	Ineligible - post-treatment	IL13	29.9563377645544	0.63	3596	IL13	In	4.904789356472328	Published	Menstrual cup	Days since end of LMP	MSD
Yegorov-2019	SMT45	SMT45_Visit3	3	Luteal	Luteal	19	Negative	0	NA	NA	NA	NA	NA	NA	0	Negative	Oral praziquantel	1440	24	57	23.124670372023203	Ineligible - post-treatment	Ineligible - post-treatment	Ineligible - post-treatment	IL13	23.599999999999998	0.63	3596	IL13	In	4.560714954474479	Published	Menstrual cup	Days since end of LMP	MSD
Yegorov-2019	SMT46	SMT46_Visit1	1	Other	Amenorrheic	NA	Positive	8	Negative	Negative	0	Negative	Negative	Negative	2	Positive	None	0	19	57	20.43816558499767	Ineligible - irregular or no menstruation	Ineligible - irregular or no menstruation	Ineligible - irregular or no menstruation	IL13	63.48891625570219	0.63	3596	IL13	In	5.988432846478619	Published	Menstrual cup	Days since end of LMP	MSD
Yegorov-2019	SMT46	SMT46_Visit2	2	Other	Follicular	8	Positive	10	Negative	NA	NA	NA	NA	NA	1	Negative	Oral praziquantel	720	19	57	20.43816558499767	Ineligible - post-treatment	Ineligible - post-treatment	Ineligible - post-treatment	IL13	81.89210395339501	0.63	3596	IL13	In	6.35565244862848	Published	Menstrual cup	Days since end of LMP	MSD
Yegorov-2019	SMT46	SMT46_Visit3	3	Other	Luteal	12	Positive	8	NA	NA	NA	NA	NA	NA	2	Negative	Oral praziquantel	1440	19	57	20.43816558499767	Ineligible - post-treatment	Ineligible - post-treatment	Ineligible - post-treatment	IL13	60.5640869200838	0.63	3596	IL13	In	5.920390657879322	Published	Menstrual cup	Days since end of LMP	MSD
Yegorov-2019	SMT48	SMT48_Visit1	1	Other	Follicular	10	Intermediate	6	Positive	Positive	216	Positive	Positive	Positive	1	Negative	None	0	28	68	32.34244946492271	Eligible	Ineligible - days since LMP outside of allowed windows	Ineligible - days since LMP outside of allowed windows	IL13	37.5737004708212	0.63	3596	IL13	In	5.2316513026425	Published	Menstrual cup	Days since end of LMP	MSD
Yegorov-2019	SMT48	SMT48_Visit2	2	Other	Follicular	10	Intermediate	6	Positive	NA	NA	NA	NA	NA	0.5	Negative	Oral praziquantel	720	28	68	32.34244946492271	Ineligible - post-treatment	Ineligible - post-treatment	Ineligible - post-treatment	IL13	27.058196936854802	0.63	3596	IL13	In	4.757993801277725	Published	Menstrual cup	Days since end of LMP	MSD
Yegorov-2019	SMT02	SMT02_Visit1	1	Follicular	Follicular	1	Positive	10	Positive	Negative	0	Negative	Negative	Negative	1	Negative	None	0	39	66	25.14860539551897	Eligible	Eligible	Eligible	IL17	10.869818350711018	0.246	3605	IL17A	In	3.4422559260788854	Published	Menstrual cup	Days since end of LMP	MSD
Yegorov-2019	SMT02	SMT02_Visit2	2	Follicular	Follicular	3	Positive	10	Positive	NA	NA	NA	NA	NA	0.5	Negative	Oral praziquantel	720	39	66	25.14860539551897	Ineligible - post-treatment	Ineligible - post-treatment	Ineligible - post-treatment	IL17	9.49238245135721	0.246	3605	IL17A	In	3.2467702283827844	Published	Menstrual cup	Days since end of LMP	MSD
Yegorov-2019	SMT02	SMT02_Visit3	3	Follicular	Follicular	4	Positive	10	NA	NA	NA	NA	NA	NA	0	Negative	Oral praziquantel	1440	39	66	25.14860539551897	Ineligible - post-treatment	Ineligible - post-treatment	Ineligible - post-treatment	IL17	11.545011394712201	0.246	3605	IL17A	In	3.529197691913351	Published	Menstrual cup	Days since end of LMP	MSD
Yegorov-2019	SMT05	SMT05_Visit1	1	Follicular	Follicular	2	Intermediate	6	Positive	Negative	0	Positive	Positive	Positive	2	Positive	None	0	41	77	31.238589800803275	Eligible	Eligible	Eligible	IL17	61.13272663808352	0.246	3605	IL17A	In	5.933873010419936	Published	Menstrual cup	Days since end of LMP	MSD
Yegorov-2019	SMT05	SMT05_Visit2	2	Follicular	Follicular	3	Positive	8	Positive	NA	NA	NA	NA	NA	0.5	Positive	Oral praziquantel	720	41	77	31.238589800803275	Ineligible - post-treatment	Ineligible - post-treatment	Ineligible - post-treatment	IL17	19.340694711530496	0.246	3605	IL17A	In	4.2735677117744695	Published	Menstrual cup	Days since end of LMP	MSD
Yegorov-2019	SMT05	SMT05_Visit3	3	Follicular	Follicular	6	Intermediate	6	NA	NA	NA	NA	NA	NA	0.5	Negative	Oral praziquantel	1440	41	77	31.238589800803275	Ineligible - post-treatment	Ineligible - post-treatment	Ineligible - post-treatment	IL17	64.4793053224893	0.246	3605	IL17A	In	6.010764295744583	Published	Menstrual cup	Days since end of LMP	MSD
Yegorov-2019	SMT06	SMT06_Visit1	1	Other	Amenorrheic	NA	Negative	0	Positive	Negative	0	Negative	Negative	Negative	1	Negative	None	0	42	69.5	25.68342864533772	Ineligible - irregular or no menstruation	Ineligible - irregular or no menstruation	Ineligible - irregular or no menstruation	IL17	0.123	0.246	3605	IL17A	Below	-3.023269779322847	Published	Menstrual cup	Days since end of LMP	MSD
Yegorov-2019	SMT06	SMT06_Visit2	2	Other	Amenorrheic	NA	Negative	0	Positive	NA	NA	NA	NA	NA	0.5	Negative	Oral praziquantel	720	42	69.5	25.68342864533772	Ineligible - post-treatment	Ineligible - post-treatment	Ineligible - post-treatment	IL17	7.650215213000489	0.246	3605	IL17A	In	2.9355003337348644	Published	Menstrual cup	Days since end of LMP	MSD
Yegorov-2019	SMT06	SMT06_Visit3	3	Other	Amenorrheic	NA	Negative	0	NA	NA	NA	NA	NA	NA	0.5	Negative	Oral praziquantel	1440	42	69.5	25.68342864533772	Ineligible - post-treatment	Ineligible - post-treatment	Ineligible - post-treatment	IL17	76.99001683275581	0.246	3605	IL17A	In	6.266599480959576	Published	Menstrual cup	Days since end of LMP	MSD
Yegorov-2019	SMT07	SMT07_Visit1	1	Follicular	Luteal	6	Negative	0	Negative	Negative	0	Negative	Negative	Negative	1	Negative	None	0	20	47	19.067710657633167	Eligible	Eligible	Eligible	IL17	22.756939119192403	0.246	3605	IL17A	In	4.508234618501715	Published	Menstrual cup	Days since end of LMP	MSD
Yegorov-2019	SMT07	SMT07_Visit2	2	Other	NA	12	Negative	0	Negative	NA	NA	NA	NA	NA	2	Positive	Oral praziquantel	720	20	47	19.067710657633167	Ineligible - no menstrual cycle information	Ineligible - no menstrual cycle information	Ineligible - no menstrual cycle information	IL17	6.5764319252720895	0.246	3605	IL17A	In	2.7173050550999682	Published	Menstrual cup	Days since end of LMP	MSD
Yegorov-2019	SMT08	SMT08_Visit1	1	Other	Luteal	NA	Negative	0	Negative	Negative	0	Negative	Negative	Negative	1	Negative	None	0	18	60	NA	Eligible	Ineligible - days since LMP outside of allowed windows	Ineligible - days since LMP outside of allowed windows	IL17	7.3	0.246	3605	IL17A	In	2.867896463992655	Published	Menstrual cup	Days since end of LMP	MSD
Yegorov-2019	SMT09	SMT09_Visit1	1	Luteal	Luteal	15	Negative	0	Negative	Positive	240	Positive	Positive	Positive	3	Negative	None	0	35	73	28.694686569510914	Eligible	Eligible	Eligible	IL17	164.36327618836208	0.246	3605	IL17A	In	7.360744182350808	Published	Menstrual cup	Days since end of LMP	MSD
Yegorov-2019	SMT09	SMT09_Visit2	2	Luteal	Luteal	17	Negative	0	Negative	NA	NA	NA	NA	NA	0.5	Negative	Oral praziquantel	720	35	73	28.694686569510914	Ineligible - post-treatment	Ineligible - post-treatment	Ineligible - post-treatment	IL17	378.30655508221287	0.246	3605	IL17A	In	8.563411964583024	Published	Menstrual cup	Days since end of LMP	MSD
Yegorov-2019	SMT09	SMT09_Visit3	3	Luteal	Luteal	16	Negative	0	NA	NA	NA	NA	NA	NA	0.5	Negative	Oral praziquantel	1440	35	73	28.694686569510914	Ineligible - post-treatment	Ineligible - post-treatment	Ineligible - post-treatment	IL17	48.20761551426609	0.246	3605	IL17A	In	5.591189166587504	Published	Menstrual cup	Days since end of LMP	MSD
Yegorov-2019	SMT12	SMT12_Visit1	1	Other	Luteal	12	Positive	10	Negative	Negative	0	Negative	Positive	Positive	1	Negative	None	0	35	56.5	25.449304085401558	Eligible	Ineligible - days since LMP outside of allowed windows	Ineligible - days since LMP outside of allowed windows	IL17	7.60399722358675	0.246	3605	IL17A	In	2.9267580052218203	Published	Menstrual cup	Days since end of LMP	MSD
Yegorov-2019	SMT12	SMT12_Visit2	2	Luteal	Luteal	16	Positive	10	Negative	NA	NA	NA	NA	NA	0.5	Negative	Oral praziquantel	720	35	56.5	25.449304085401558	Ineligible - post-treatment	Ineligible - post-treatment	Ineligible - post-treatment	IL17	6.52194120360028	0.246	3605	IL17A	In	2.7053014350059343	Published	Menstrual cup	Days since end of LMP	MSD
Yegorov-2019	SMT12	SMT12_Visit3	3	Luteal	Luteal	16	Positive	8	NA	NA	NA	NA	NA	NA	0	Negative	Oral praziquantel	1440	35	56.5	25.449304085401558	Ineligible - post-treatment	Ineligible - post-treatment	Ineligible - post-treatment	IL17	5.51699830582009	0.246	3605	IL17A	In	2.4638835374430332	Published	Menstrual cup	Days since end of LMP	MSD
Yegorov-2019	SMT13	SMT13_Visit1	1	Luteal	Luteal	15	Negative	0	Positive	Positive	72	Positive	Positive	Positive	1	Positive	None	0	22	51	19.195302796492154	Eligible	Eligible	Eligible	IL17	215.98016772056698	0.246	3605	IL17A	In	7.754755033437608	Published	Menstrual cup	Days since end of LMP	MSD
Yegorov-2019	SMT13	SMT13_Visit2	2	Other	Luteal	11	Negative	0	Positive	NA	NA	NA	NA	NA	1	Positive	Oral praziquantel	720	22	51	19.195302796492154	Ineligible - post-treatment	Ineligible - post-treatment	Ineligible - post-treatment	IL17	921.3647039203497	0.246	3605	IL17A	In	9.847628521323943	Published	Menstrual cup	Days since end of LMP	MSD
Yegorov-2019	SMT13	SMT13_Visit3	3	Other	Luteal	23	Negative	3	NA	NA	NA	NA	NA	NA	0	Negative	Oral praziquantel	1440	22	51	19.195302796492154	Ineligible - post-treatment	Ineligible - post-treatment	Ineligible - post-treatment	IL17	29.0219594961042	0.246	3605	IL17A	In	4.859073025038927	Published	Menstrual cup	Days since end of LMP	MSD
Yegorov-2019	SMT14	SMT14_Visit1	1	Other	Follicular	NA	Negative	0	Negative	Negative	0	Negative	Negative	Negative	1	Negative	None	0	27	53	20.703124999999996	Eligible	Ineligible - days since LMP outside of allowed windows	Ineligible - days since LMP outside of allowed windows	IL17	6.114717261123099	0.246	3605	IL17A	In	2.6122857914090765	Published	Menstrual cup	Days since end of LMP	MSD
Yegorov-2019	SMT14	SMT14_Visit2	2	Other	NA	NA	Negative	0	Negative	NA	NA	NA	NA	NA	0.5	Negative	Oral praziquantel	720	27	53	20.703124999999996	Ineligible - no menstrual cycle information	Ineligible - no menstrual cycle information	Ineligible - no menstrual cycle information	IL17	3.44946687436911	0.246	3605	IL17A	In	1.7863734061988985	Published	Menstrual cup	Days since end of LMP	MSD
Yegorov-2019	SMT14	SMT14_Visit3	3	Other	NA	NA	Negative	0	NA	NA	NA	NA	NA	NA	0.5	Positive	Oral praziquantel	1440	27	53	20.703124999999996	Ineligible - no menstrual cycle information	Ineligible - no menstrual cycle information	Ineligible - no menstrual cycle information	IL17	18.750657327611297	0.246	3605	IL17A	In	4.228869266851216	Published	Menstrual cup	Days since end of LMP	MSD
Yegorov-2019	SMT15	SMT15_Visit1	1	Other	Luteal	13	Positive	8	Negative	Negative	0	Positive	Positive	Positive	1	Negative	None	0	21	56.5	22.070312499999996	Eligible	Ineligible - days since LMP outside of allowed windows	Ineligible - days since LMP outside of allowed windows	IL17	4.1	0.246	3605	IL17A	In	2.035623909730721	Published	Menstrual cup	Days since end of LMP	MSD
Yegorov-2019	SMT15	SMT15_Visit2	2	Follicular	Follicular	6	Positive	10	NA	NA	NA	NA	NA	NA	0	Negative	Oral praziquantel	720	21	56.5	22.070312499999996	Ineligible - post-treatment	Ineligible - post-treatment	Ineligible - post-treatment	IL17	12.949919984041895	0.246	3605	IL17A	In	3.694871278592042	Published	Menstrual cup	Days since end of LMP	MSD
Yegorov-2019	SMT15	SMT15_Visit3	3	Other	Follicular	9	Positive	8	NA	NA	NA	NA	NA	NA	0.5	Negative	Oral praziquantel	1440	21	56.5	22.070312499999996	Ineligible - post-treatment	Ineligible - post-treatment	Ineligible - post-treatment	IL17	6.69049866184475	0.246	3605	IL17A	In	2.7421137430281326	Published	Menstrual cup	Days since end of LMP	MSD
Yegorov-2019	SMT16	SMT16_Visit1	1	Follicular	Follicular	7	Positive	8	Positive	Negative	0	Positive	Positive	Positive	1	Positive	None	0	33	87	34.41319568055061	Eligible	Eligible	Eligible	IL17	3.33055745303705	0.246	3605	IL17A	In	1.7357636690154	Published	Menstrual cup	Days since end of LMP	MSD
Yegorov-2019	SMT16	SMT16_Visit2	2	Luteal	Luteal	15	Negative	0	Positive	NA	NA	NA	NA	NA	0.5	Negative	Oral praziquantel	720	33	87	34.41319568055061	Ineligible - post-treatment	Ineligible - post-treatment	Ineligible - post-treatment	IL17	11.759453257716999	0.246	3605	IL17A	In	3.5557490801707545	Published	Menstrual cup	Days since end of LMP	MSD
Yegorov-2019	SMT16	SMT16_Visit3	3	Luteal	Luteal	15	Positive	7	NA	NA	NA	NA	NA	NA	0.5	Negative	Oral praziquantel	1440	33	87	34.41319568055061	Ineligible - post-treatment	Ineligible - post-treatment	Ineligible - post-treatment	IL17	5.400704308323189	0.246	3605	IL17A	In	2.4331475620663046	Published	Menstrual cup	Days since end of LMP	MSD
Yegorov-2019	SMT18	SMT18_Visit1	1	Follicular	Follicular	5	Negative	0	Negative	Positive	24	Positive	Positive	Positive	2	Negative	None	0	27	49	17.78197125852809	Eligible	Eligible	Eligible	IL17	7.722419766429191	0.246	3605	IL17A	In	2.9490529767721703	Published	Menstrual cup	Days since end of LMP	MSD
Yegorov-2019	SMT18	SMT18_Visit2	2	Other	Follicular	11	Positive	10	Negative	NA	NA	NA	NA	NA	0.5	Negative	Oral praziquantel	720	27	49	17.78197125852809	Ineligible - post-treatment	Ineligible - post-treatment	Ineligible - post-treatment	IL17	11.230512725868497	0.246	3605	IL17A	In	3.4893518899617626	Published	Menstrual cup	Days since end of LMP	MSD
Yegorov-2019	SMT18	SMT18_Visit3	3	Luteal	Luteal	19	Positive	10	NA	NA	NA	NA	NA	NA	0.5	Negative	Oral praziquantel	1440	27	49	17.78197125852809	Ineligible - post-treatment	Ineligible - post-treatment	Ineligible - post-treatment	IL17	14.276290149945103	0.246	3605	IL17A	In	3.8355492228798687	Published	Menstrual cup	Days since end of LMP	MSD
Yegorov-2019	SMT19	SMT19_Visit1	1	Other	Luteal	24	Positive	10	Negative	Negative	0	Positive	Negative	Positive	1	Negative	None	0	23	51	21.78649237472767	Eligible	Ineligible - days since LMP outside of allowed windows	Ineligible - days since LMP outside of allowed windows	IL17	9.921534607526063	0.246	3605	IL17A	In	3.3105632858779193	Published	Menstrual cup	Days since end of LMP	MSD
Yegorov-2019	SMT19	SMT19_Visit2	2	Other	Luteal	21	Negative	0	Negative	NA	NA	NA	NA	NA	1	Negative	Oral praziquantel	720	23	51	21.78649237472767	Ineligible - post-treatment	Ineligible - post-treatment	Ineligible - post-treatment	IL17	16.169064727345997	0.246	3605	IL17A	In	4.015164325817462	Published	Menstrual cup	Days since end of LMP	MSD
Yegorov-2019	SMT19	SMT19_Visit3	3	Other	Luteal	23	Negative	0	NA	NA	NA	NA	NA	NA	0.5	Negative	Oral praziquantel	1440	23	51	21.78649237472767	Ineligible - post-treatment	Ineligible - post-treatment	Ineligible - post-treatment	IL17	17.711502195244798	0.246	3605	IL17A	In	4.146614673872838	Published	Menstrual cup	Days since end of LMP	MSD
Yegorov-2019	SMT20	SMT20_Visit1	1	Other	Amenorrheic	NA	Negative	0	Positive	Negative	0	Negative	Negative	Negative	1	Negative	None	0	29	59.5	23.388134943642456	Ineligible - irregular or no menstruation	Ineligible - irregular or no menstruation	Ineligible - irregular or no menstruation	IL17	52.11329230076861	0.246	3605	IL17A	In	5.703579496000194	Published	Menstrual cup	Days since end of LMP	MSD
Yegorov-2019	SMT20	SMT20_Visit2	2	Other	Amenorrheic	NA	Negative	0	Positive	NA	NA	NA	NA	NA	0	Negative	Oral praziquantel	720	29	59.5	23.388134943642456	Ineligible - post-treatment	Ineligible - post-treatment	Ineligible - post-treatment	IL17	205.19432264960392	0.246	3605	IL17A	In	7.680847004547316	Published	Menstrual cup	Days since end of LMP	MSD
Yegorov-2019	SMT21	SMT21_Visit1	1	Luteal	Luteal	15	Positive	8	Positive	Positive	336	Positive	Positive	Positive	2	Positive	None	0	20	55	21.75546853368142	Eligible	Eligible	Eligible	IL17	20.349438127977997	0.246	3605	IL17A	In	4.346917055414727	Published	Menstrual cup	Days since end of LMP	MSD
Yegorov-2019	SMT21	SMT21_Visit2	2	Luteal	Luteal	19	Negative	0	Positive	NA	NA	NA	NA	NA	0	Negative	Oral praziquantel	720	20	55	21.75546853368142	Ineligible - post-treatment	Ineligible - post-treatment	Ineligible - post-treatment	IL17	859.1948219759307	0.246	3605	IL17A	In	9.746841488577385	Published	Menstrual cup	Days since end of LMP	MSD
Yegorov-2019	SMT21	SMT21_Visit3	3	Other	Luteal	10	Positive	8	NA	NA	NA	NA	NA	NA	0.5	Negative	Oral praziquantel	1440	20	55	21.75546853368142	Ineligible - post-treatment	Ineligible - post-treatment	Ineligible - post-treatment	IL17	1106.0286796199098	0.246	3605	IL17A	In	10.111173080188568	Published	Menstrual cup	Days since end of LMP	MSD
Yegorov-2019	SMT22	SMT22_Visit1	1	Other	Luteal	8	Negative	0	Positive	Negative	0	Negative	Negative	Negative	1	Negative	None	0	31	50	19.05197378448407	Eligible	Ineligible - days since LMP outside of allowed windows	Ineligible - days since LMP outside of allowed windows	IL17	61.62469364611429	0.246	3605	IL17A	In	5.945436664348212	Published	Menstrual cup	Days since end of LMP	MSD
Yegorov-2019	SMT22	SMT22_Visit2	2	Other	Follicular	9	Negative	0	Positive	NA	NA	NA	NA	NA	0.5	Negative	Oral praziquantel	720	31	50	19.05197378448407	Ineligible - post-treatment	Ineligible - post-treatment	Ineligible - post-treatment	IL17	23.428192293677093	0.246	3605	IL17A	In	4.550173735833628	Published	Menstrual cup	Days since end of LMP	MSD
Yegorov-2019	SMT22	SMT22_Visit3	3	Follicular	Follicular	7	Negative	0	NA	NA	NA	NA	NA	NA	0.5	Negative	Oral praziquantel	1440	31	50	19.05197378448407	Ineligible - post-treatment	Ineligible - post-treatment	Ineligible - post-treatment	IL17	151.16868811874	0.246	3605	IL17A	In	7.2400155318870745	Published	Menstrual cup	Days since end of LMP	MSD
Yegorov-2019	SMT23	SMT23_Visit1	1	Other	Amenorrheic	NA	Negative	0	Positive	Negative	0	Negative	Negative	Negative	1	Positive	None	0	29	38.5	16.6637811634349	Ineligible - irregular or no menstruation	Ineligible - irregular or no menstruation	Ineligible - irregular or no menstruation	IL17	14.835951329287296	0.246	3605	IL17A	In	3.891025534953956	Published	Menstrual cup	Days since end of LMP	MSD
Yegorov-2019	SMT23	SMT23_Visit2	2	Other	Amenorrheic	NA	Negative	0	Positive	NA	NA	NA	NA	NA	0.5	Positive	Oral praziquantel	720	29	38.5	16.6637811634349	Ineligible - post-treatment	Ineligible - post-treatment	Ineligible - post-treatment	IL17	2.81176126988902	0.246	3605	IL17A	In	1.4914741088599779	Published	Menstrual cup	Days since end of LMP	MSD
Yegorov-2019	SMT23	SMT23_Visit3	3	Other	Luteal	11	Positive	7	NA	NA	NA	NA	NA	NA	0.5	Negative	Oral praziquantel	1440	29	38.5	16.6637811634349	Ineligible - post-treatment	Ineligible - post-treatment	Ineligible - post-treatment	IL17	22.055203348958607	0.246	3605	IL17A	In	4.463047157026026	Published	Menstrual cup	Days since end of LMP	MSD
Yegorov-2019	SMT24	SMT24_Visit1	1	Other	Follicular	NA	Negative	0	Positive	Negative	0	Positive	Positive	Positive	1	Positive	None	0	23	60	23.147255121330193	Eligible	Ineligible - days since LMP outside of allowed windows	Ineligible - days since LMP outside of allowed windows	IL17	32.33115797927399	0.246	3605	IL17A	In	5.014853275133242	Published	Menstrual cup	Days since end of LMP	MSD
Yegorov-2019	SMT24	SMT24_Visit2	2	Other	Amenorrheic	NA	Positive	10	Positive	NA	NA	NA	NA	NA	0.5	Positive	Oral praziquantel	720	23	60	23.147255121330193	Ineligible - post-treatment	Ineligible - post-treatment	Ineligible - post-treatment	IL17	20.601540938300996	0.246	3605	IL17A	In	4.364680345931879	Published	Menstrual cup	Days since end of LMP	MSD
Yegorov-2019	SMT28	SMT28_Visit1	1	Other	Luteal	21	Positive	10	Negative	Negative	0	Positive	Positive	Positive	1	Positive	None	0	18	50	19.77769866698311	Eligible	Ineligible - days since LMP outside of allowed windows	Ineligible - days since LMP outside of allowed windows	IL17	11.556986286319498	0.246	3605	IL17A	In	3.5306933303878103	Published	Menstrual cup	Days since end of LMP	MSD
Yegorov-2019	SMT28	SMT28_Visit2	2	Other	Luteal	26	Positive	8	Negative	NA	NA	NA	NA	NA	0.5	Negative	Oral praziquantel	720	18	50	19.77769866698311	Ineligible - post-treatment	Ineligible - post-treatment	Ineligible - post-treatment	IL17	12.951910017710704	0.246	3605	IL17A	In	3.695092962674645	Published	Menstrual cup	Days since end of LMP	MSD
Yegorov-2019	SMT29	SMT29_Visit1	1	Follicular	Follicular	6	Positive	8	Negative	Negative	0	Positive	Negative	Positive	1	Positive	None	0	18	54.5	22.251936837162777	Eligible	Eligible	Eligible	IL17	8.84674994900583	0.246	3605	IL17A	In	3.145147546312009	Published	Menstrual cup	Days since end of LMP	MSD
Yegorov-2019	SMT29	SMT29_Visit2	2	Follicular	Follicular	3	Positive	8	Negative	NA	NA	NA	NA	NA	0.5	Positive	Oral praziquantel	720	18	54.5	22.251936837162777	Ineligible - post-treatment	Ineligible - post-treatment	Ineligible - post-treatment	IL17	10.790653477200532	0.246	3605	IL17A	In	3.431710331332305	Published	Menstrual cup	Days since end of LMP	MSD
Yegorov-2019	SMT29	SMT29_Visit3	3	Follicular	Follicular	5	Negative	0	NA	NA	NA	NA	NA	NA	0	Negative	Oral praziquantel	1440	18	54.5	22.251936837162777	Ineligible - post-treatment	Ineligible - post-treatment	Ineligible - post-treatment	IL17	7.52249744993582	0.246	3605	IL17A	In	2.911211712497054	Published	Menstrual cup	Days since end of LMP	MSD
Yegorov-2019	SMT30	SMT30_Visit1	1	Other	Luteal	NA	Positive	10	Positive	Negative	0	Positive	Negative	Positive	1	Negative	None	0	22	73	NA	Eligible	Ineligible - days since LMP outside of allowed windows	Ineligible - days since LMP outside of allowed windows	IL17	18.204226510271404	0.246	3605	IL17A	In	4.186201537482339	Published	Menstrual cup	Days since end of LMP	MSD
Yegorov-2019	SMT31	SMT31_Visit1	1	Other	Luteal	8	Positive	8	Positive	Positive	72	Positive	Positive	Positive	1	Negative	None	0	30	52.5	24.295432458697768	Eligible	Ineligible - days since LMP outside of allowed windows	Ineligible - days since LMP outside of allowed windows	IL17	26.441079065264606	0.246	3605	IL17A	In	4.724709149582427	Published	Menstrual cup	Days since end of LMP	MSD
Yegorov-2019	SMT31	SMT31_Visit2	2	Other	Follicular	9	Positive	8	Positive	NA	NA	NA	NA	NA	0.5	Negative	Oral praziquantel	720	30	52.5	24.295432458697768	Ineligible - post-treatment	Ineligible - post-treatment	Ineligible - post-treatment	IL17	13.137711935037398	0.246	3605	IL17A	In	3.7156421325409412	Published	Menstrual cup	Days since end of LMP	MSD
Yegorov-2019	SMT31	SMT31_Visit3	3	Other	Follicular	10	Positive	8	NA	NA	NA	NA	NA	NA	0.5	Negative	Oral praziquantel	1440	30	52.5	24.295432458697768	Ineligible - post-treatment	Ineligible - post-treatment	Ineligible - post-treatment	IL17	2.9206589624326798	0.246	3605	IL17A	In	1.546293908344583	Published	Menstrual cup	Days since end of LMP	MSD
Yegorov-2019	SMT32	SMT32_Visit1	1	Other	Follicular	9	Negative	0	Negative	Negative	0	Positive	Positive	Positive	1	Negative	None	0	24	58.5	20.850969035419915	Eligible	Ineligible - days since LMP outside of allowed windows	Ineligible - days since LMP outside of allowed windows	IL17	8.485153698810521	0.246	3605	IL17A	In	3.0849407927677537	Published	Menstrual cup	Days since end of LMP	MSD
Yegorov-2019	SMT32	SMT32_Visit2	2	Other	Luteal	13	Negative	0	Negative	NA	NA	NA	NA	NA	0.5	Negative	Oral praziquantel	720	24	58.5	20.850969035419915	Ineligible - post-treatment	Ineligible - post-treatment	Ineligible - post-treatment	IL17	11.816064588126798	0.246	3605	IL17A	In	3.562677712080661	Published	Menstrual cup	Days since end of LMP	MSD
Yegorov-2019	SMT32	SMT32_Visit3	3	Other	Luteal	22	Negative	0	NA	NA	NA	NA	NA	NA	0.5	Negative	Oral praziquantel	1440	24	58.5	20.850969035419915	Ineligible - post-treatment	Ineligible - post-treatment	Ineligible - post-treatment	IL17	13.423018646060001	0.246	3605	IL17A	In	3.7466372445161493	Published	Menstrual cup	Days since end of LMP	MSD
Yegorov-2019	SMT33	SMT33_Visit1	1	Other	Follicular	11	Negative	0	Negative	Negative	0	Negative	Negative	Negative	1	Negative	None	0	23	62	23.335466144755166	Eligible	Ineligible - days since LMP outside of allowed windows	Ineligible - days since LMP outside of allowed windows	IL17	7.879335126785539	0.246	3605	IL17A	In	2.978073897478843	Published	Menstrual cup	Days since end of LMP	MSD
Yegorov-2019	SMT33	SMT33_Visit2	2	Other	Follicular	9	Negative	3	Negative	NA	NA	NA	NA	NA	0.5	Negative	Oral praziquantel	720	23	62	23.335466144755166	Ineligible - post-treatment	Ineligible - post-treatment	Ineligible - post-treatment	IL17	6.4417511443520405	0.246	3605	IL17A	In	2.687452928068765	Published	Menstrual cup	Days since end of LMP	MSD
Yegorov-2019	SMT33	SMT33_Visit3	3	Other	Follicular	10	Positive	8	NA	NA	NA	NA	NA	NA	0.5	Negative	Oral praziquantel	1440	23	62	23.335466144755166	Ineligible - post-treatment	Ineligible - post-treatment	Ineligible - post-treatment	IL17	9.480286267207811	0.246	3605	IL17A	In	3.244930623474335	Published	Menstrual cup	Days since end of LMP	MSD
Yegorov-2019	SMT34	SMT34_Visit1	1	Other	Follicular	NA	Negative	0	Negative	Positive	192	Positive	Positive	Positive	2	Positive	None	0	22	67	NA	Eligible	Ineligible - days since LMP outside of allowed windows	Ineligible - days since LMP outside of allowed windows	IL17	21.175070345154598	0.246	3605	IL17A	In	4.404294857192752	Published	Menstrual cup	Days since end of LMP	MSD
Yegorov-2019	SMT34	SMT34_Visit2	2	Other	Follicular	NA	NA	NA	Negative	NA	NA	NA	NA	NA	1	Negative	Oral praziquantel	720	22	67	NA	Ineligible - post-treatment	Ineligible - post-treatment	Ineligible - post-treatment	IL17	144.48251082826096	0.246	3605	IL17A	In	7.174751059190115	Published	Menstrual cup	Days since end of LMP	MSD
Yegorov-2019	SMT35	SMT35_Visit1	1	Other	Luteal	NA	Negative	0	Negative	Negative	0	Positive	Positive	Positive	1	Negative	None	0	30	44	NA	Eligible	Ineligible - days since LMP outside of allowed windows	Ineligible - days since LMP outside of allowed windows	IL17	220.2961179339711	0.246	3605	IL17A	In	7.783300261814177	Published	Menstrual cup	Days since end of LMP	MSD
Yegorov-2019	SMT36	SMT36_Visit1	1	Other	Luteal	21	Positive	8	Positive	Positive	24	Positive	Positive	Positive	1	Positive	None	0	29	66	26.106562240417702	Eligible	Ineligible - days since LMP outside of allowed windows	Ineligible - days since LMP outside of allowed windows	IL17	105.94729120806805	0.246	3605	IL17A	In	6.727202892061072	Published	Menstrual cup	Days since end of LMP	MSD
Yegorov-2019	SMT36	SMT36_Visit2	2	Luteal	Luteal	20	Positive	8	Positive	NA	NA	NA	NA	NA	0.5	Negative	Oral praziquantel	720	29	66	26.106562240417702	Ineligible - post-treatment	Ineligible - post-treatment	Ineligible - post-treatment	IL17	115.20989846986394	0.246	3605	IL17A	In	6.848120863672146	Published	Menstrual cup	Days since end of LMP	MSD
Yegorov-2019	SMT36	SMT36_Visit3	3	Luteal	Luteal	19	Positive	8	NA	NA	NA	NA	NA	NA	0.5	Negative	Oral praziquantel	1440	29	66	26.106562240417702	Ineligible - post-treatment	Ineligible - post-treatment	Ineligible - post-treatment	IL17	46.408549874067504	0.246	3605	IL17A	In	5.536318713270777	Published	Menstrual cup	Days since end of LMP	MSD
Yegorov-2019	SMT38	SMT38_Visit1	1	Other	Follicular	9	Negative	0	Negative	Positive	1608	Positive	Positive	Positive	3	Positive	None	0	26	72	29.09879809839354	Eligible	Ineligible - days since LMP outside of allowed windows	Ineligible - days since LMP outside of allowed windows	IL17	5.496884197778799	0.246	3605	IL17A	In	2.4586140866068855	Published	Menstrual cup	Days since end of LMP	MSD
Yegorov-2019	SMT38	SMT38_Visit2	2	Other	Follicular	9	Negative	0	Negative	NA	NA	NA	NA	NA	0.5	Positive	Oral praziquantel	720	26	72	29.09879809839354	Ineligible - post-treatment	Ineligible - post-treatment	Ineligible - post-treatment	IL17	4.286768437966661	0.246	3605	IL17A	In	2.0998904879689846	Published	Menstrual cup	Days since end of LMP	MSD
Yegorov-2019	SMT38	SMT38_Visit3	3	Other	Follicular	8	Negative	0	NA	NA	NA	NA	NA	NA	0.5	Negative	Oral praziquantel	1440	26	72	29.09879809839354	Ineligible - post-treatment	Ineligible - post-treatment	Ineligible - post-treatment	IL17	7.45992149507475	0.246	3605	IL17A	In	2.8991604482737725	Published	Menstrual cup	Days since end of LMP	MSD
Yegorov-2019	SMT40	SMT40_Visit1	1	Other	Luteal	30	NA	NA	Negative	Positive	192	Positive	Positive	Positive	2	Negative	None	0	25	75	30.234315948601665	Eligible	Ineligible - days since LMP outside of allowed windows	Ineligible - days since LMP outside of allowed windows	IL17	2	0.246	3605	IL17A	In	1	Published	Menstrual cup	Days since end of LMP	MSD
Yegorov-2019	SMT40	SMT40_Visit2	2	Other	Luteal	25	Positive	7	Positive	NA	NA	NA	NA	NA	1	Negative	Oral praziquantel	720	25	75	30.234315948601665	Ineligible - post-treatment	Ineligible - post-treatment	Ineligible - post-treatment	IL17	13.133814448618399	0.246	3605	IL17A	In	3.7152140733343493	Published	Menstrual cup	Days since end of LMP	MSD
Yegorov-2019	SMT40	SMT40_Visit3	3	Other	Luteal	26	Positive	8	NA	NA	NA	NA	NA	NA	1	Negative	Oral praziquantel	1440	25	75	30.234315948601665	Ineligible - post-treatment	Ineligible - post-treatment	Ineligible - post-treatment	IL17	22.625990889496897	0.246	3605	IL17A	In	4.499909070290263	Published	Menstrual cup	Days since end of LMP	MSD
Yegorov-2019	SMT42	SMT42_Visit1	1	Other	Amenorrheic	NA	NA	NA	Positive	Positive	96	Positive	Positive	Positive	1	Negative	None	0	22	86	31.975014872099948	Ineligible - irregular or no menstruation	Ineligible - irregular or no menstruation	Ineligible - irregular or no menstruation	IL17	18.988059855921104	0.246	3605	IL17A	In	4.247020597571455	Published	Menstrual cup	Days since end of LMP	MSD
Yegorov-2019	SMT42	SMT42_Visit2	2	Follicular	Follicular	4	Negative	0	Positive	NA	NA	NA	NA	NA	0.5	Negative	Oral praziquantel	720	22	86	31.975014872099948	Ineligible - post-treatment	Ineligible - post-treatment	Ineligible - post-treatment	IL17	20.414784427196697	0.246	3605	IL17A	In	4.3515424281885435	Published	Menstrual cup	Days since end of LMP	MSD
Yegorov-2019	SMT42	SMT42_Visit3	3	Other	Follicular	10	Positive	8	NA	NA	NA	NA	NA	NA	1	Negative	Oral praziquantel	1440	22	86	31.975014872099948	Ineligible - post-treatment	Ineligible - post-treatment	Ineligible - post-treatment	IL17	8.042697109002189	0.246	3605	IL17A	In	3.007679388626888	Published	Menstrual cup	Days since end of LMP	MSD
Yegorov-2019	SMT43	SMT43_Visit1	1	Other	Follicular	14	NA	NA	Positive	Negative	0	Positive	Positive	Positive	1	Negative	None	0	20	58	24.298027879892334	Eligible	Ineligible - days since LMP outside of allowed windows	Ineligible - days since LMP outside of allowed windows	IL17	15.743957456477403	0.246	3605	IL17A	In	3.976726322213484	Published	Menstrual cup	Days since end of LMP	MSD
Yegorov-2019	SMT43	SMT43_Visit2	2	Luteal	Luteal	15	Negative	0	Positive	NA	NA	NA	NA	NA	0.5	Negative	Oral praziquantel	720	20	58	24.298027879892334	Ineligible - post-treatment	Ineligible - post-treatment	Ineligible - post-treatment	IL17	10.81332341777189	0.246	3605	IL17A	In	3.4347380908048186	Published	Menstrual cup	Days since end of LMP	MSD
Yegorov-2019	SMT45	SMT45_Visit1	1	Other	Luteal	23	NA	NA	Negative	Positive	672	Positive	Positive	Positive	3	Positive	None	0	24	57	23.124670372023203	Eligible	Ineligible - days since LMP outside of allowed windows	Ineligible - days since LMP outside of allowed windows	IL17	5.63583492304421	0.246	3605	IL17A	In	2.49462935487088	Published	Menstrual cup	Days since end of LMP	MSD
Yegorov-2019	SMT45	SMT45_Visit2	2	Luteal	Luteal	17	Negative	0	Negative	NA	NA	NA	NA	NA	0.5	Positive	Oral praziquantel	720	24	57	23.124670372023203	Ineligible - post-treatment	Ineligible - post-treatment	Ineligible - post-treatment	IL17	6.888273027598241	0.246	3605	IL17A	In	2.7841423273682597	Published	Menstrual cup	Days since end of LMP	MSD
Yegorov-2019	SMT45	SMT45_Visit3	3	Luteal	Luteal	19	Negative	0	NA	NA	NA	NA	NA	NA	0	Negative	Oral praziquantel	1440	24	57	23.124670372023203	Ineligible - post-treatment	Ineligible - post-treatment	Ineligible - post-treatment	IL17	7.868444393288912	0.246	3605	IL17A	In	2.976078440317143	Published	Menstrual cup	Days since end of LMP	MSD
Yegorov-2019	SMT46	SMT46_Visit1	1	Other	Amenorrheic	NA	Positive	8	Negative	Negative	0	Negative	Negative	Negative	2	Positive	None	0	19	57	20.43816558499767	Ineligible - irregular or no menstruation	Ineligible - irregular or no menstruation	Ineligible - irregular or no menstruation	IL17	37.53574768340339	0.246	3605	IL17A	In	5.230193315552959	Published	Menstrual cup	Days since end of LMP	MSD
Yegorov-2019	SMT46	SMT46_Visit2	2	Other	Follicular	8	Positive	10	Negative	NA	NA	NA	NA	NA	1	Negative	Oral praziquantel	720	19	57	20.43816558499767	Ineligible - post-treatment	Ineligible - post-treatment	Ineligible - post-treatment	IL17	14.609889611511802	0.246	3605	IL17A	In	3.868873372445191	Published	Menstrual cup	Days since end of LMP	MSD
Yegorov-2019	SMT46	SMT46_Visit3	3	Other	Luteal	12	Positive	8	NA	NA	NA	NA	NA	NA	2	Negative	Oral praziquantel	1440	19	57	20.43816558499767	Ineligible - post-treatment	Ineligible - post-treatment	Ineligible - post-treatment	IL17	8.598129435058869	0.246	3605	IL17A	In	3.104022828617562	Published	Menstrual cup	Days since end of LMP	MSD
Yegorov-2019	SMT48	SMT48_Visit1	1	Other	Follicular	10	Intermediate	6	Positive	Positive	216	Positive	Positive	Positive	1	Negative	None	0	28	68	32.34244946492271	Eligible	Ineligible - days since LMP outside of allowed windows	Ineligible - days since LMP outside of allowed windows	IL17	22.5799060390202	0.246	3605	IL17A	In	4.496967577573934	Published	Menstrual cup	Days since end of LMP	MSD
Yegorov-2019	SMT48	SMT48_Visit2	2	Other	Follicular	10	Intermediate	6	Positive	NA	NA	NA	NA	NA	0.5	Negative	Oral praziquantel	720	28	68	32.34244946492271	Ineligible - post-treatment	Ineligible - post-treatment	Ineligible - post-treatment	IL17	13.973546569632397	0.246	3605	IL17A	In	3.8046263267336444	Published	Menstrual cup	Days since end of LMP	MSD
Yegorov-2019	SMT02	SMT02_Visit1	1	Follicular	Follicular	1	Positive	10	Positive	Negative	0	Negative	Negative	Negative	1	Negative	None	0	39	66	25.14860539551897	Eligible	Eligible	Eligible	IL1B	4078.8453542313787	0.01	3553	IL1B	In	11.993945094339011	Published	Menstrual cup	Days since end of LMP	MSD
Yegorov-2019	SMT02	SMT02_Visit2	2	Follicular	Follicular	3	Positive	10	Positive	NA	NA	NA	NA	NA	0.5	Negative	Oral praziquantel	720	39	66	25.14860539551897	Ineligible - post-treatment	Ineligible - post-treatment	Ineligible - post-treatment	IL1B	5170.75005105265	0.01	3553	IL1B	In	12.33615785271638	Published	Menstrual cup	Days since end of LMP	MSD
Yegorov-2019	SMT02	SMT02_Visit3	3	Follicular	Follicular	4	Positive	10	NA	NA	NA	NA	NA	NA	0	Negative	Oral praziquantel	1440	39	66	25.14860539551897	Ineligible - post-treatment	Ineligible - post-treatment	Ineligible - post-treatment	IL1B	869.9295080866907	0.01	3553	IL1B	In	9.764754691363631	Published	Menstrual cup	Days since end of LMP	MSD
Yegorov-2019	SMT05	SMT05_Visit1	1	Follicular	Follicular	2	Intermediate	6	Positive	Negative	0	Positive	Positive	Positive	2	Positive	None	0	41	77	31.238589800803275	Eligible	Eligible	Eligible	IL1B	4834.0888948272805	0.01	3553	IL1B	In	12.239028287957408	Published	Menstrual cup	Days since end of LMP	MSD
Yegorov-2019	SMT05	SMT05_Visit2	2	Follicular	Follicular	3	Positive	8	Positive	NA	NA	NA	NA	NA	0.5	Positive	Oral praziquantel	720	41	77	31.238589800803275	Ineligible - post-treatment	Ineligible - post-treatment	Ineligible - post-treatment	IL1B	2036.5286691289505	0.01	3553	IL1B	In	10.991896408612565	Published	Menstrual cup	Days since end of LMP	MSD
Yegorov-2019	SMT05	SMT05_Visit3	3	Follicular	Follicular	6	Intermediate	6	NA	NA	NA	NA	NA	NA	0.5	Negative	Oral praziquantel	1440	41	77	31.238589800803275	Ineligible - post-treatment	Ineligible - post-treatment	Ineligible - post-treatment	IL1B	3055.3766298160385	0.01	3553	IL1B	In	11.57713451363471	Published	Menstrual cup	Days since end of LMP	MSD
Yegorov-2019	SMT06	SMT06_Visit1	1	Other	Amenorrheic	NA	Negative	0	Positive	Negative	0	Negative	Negative	Negative	1	Negative	None	0	42	69.5	25.68342864533772	Ineligible - irregular or no menstruation	Ineligible - irregular or no menstruation	Ineligible - irregular or no menstruation	IL1B	1138.3277250289198	0.01	3553	IL1B	In	10.152700254614807	Published	Menstrual cup	Days since end of LMP	MSD
Yegorov-2019	SMT06	SMT06_Visit2	2	Other	Amenorrheic	NA	Negative	0	Positive	NA	NA	NA	NA	NA	0.5	Negative	Oral praziquantel	720	42	69.5	25.68342864533772	Ineligible - post-treatment	Ineligible - post-treatment	Ineligible - post-treatment	IL1B	2657.8401894690314	0.01	3553	IL1B	In	11.376038645562156	Published	Menstrual cup	Days since end of LMP	MSD
Yegorov-2019	SMT06	SMT06_Visit3	3	Other	Amenorrheic	NA	Negative	0	NA	NA	NA	NA	NA	NA	0.5	Negative	Oral praziquantel	1440	42	69.5	25.68342864533772	Ineligible - post-treatment	Ineligible - post-treatment	Ineligible - post-treatment	IL1B	3004.832114254051	0.01	3553	IL1B	In	11.553068671705269	Published	Menstrual cup	Days since end of LMP	MSD
Yegorov-2019	SMT07	SMT07_Visit1	1	Follicular	Luteal	6	Negative	0	Negative	Negative	0	Negative	Negative	Negative	1	Negative	None	0	20	47	19.067710657633167	Eligible	Eligible	Eligible	IL1B	358.6573565320239	0.01	3553	IL1B	In	8.486462412413323	Published	Menstrual cup	Days since end of LMP	MSD
Yegorov-2019	SMT07	SMT07_Visit2	2	Other	NA	12	Negative	0	Negative	NA	NA	NA	NA	NA	2	Positive	Oral praziquantel	720	20	47	19.067710657633167	Ineligible - no menstrual cycle information	Ineligible - no menstrual cycle information	Ineligible - no menstrual cycle information	IL1B	2.32550445850602	0.01	3553	IL1B	In	1.2175437058304273	Published	Menstrual cup	Days since end of LMP	MSD
Yegorov-2019	SMT08	SMT08_Visit1	1	Other	Luteal	NA	Negative	0	Negative	Negative	0	Negative	Negative	Negative	1	Negative	None	0	18	60	NA	Eligible	Ineligible - days since LMP outside of allowed windows	Ineligible - days since LMP outside of allowed windows	IL1B	44.900942838836706	0.01	3553	IL1B	In	5.488673834166319	Published	Menstrual cup	Days since end of LMP	MSD
Yegorov-2019	SMT09	SMT09_Visit1	1	Luteal	Luteal	15	Negative	0	Negative	Positive	240	Positive	Positive	Positive	3	Negative	None	0	35	73	28.694686569510914	Eligible	Eligible	Eligible	IL1B	6221.000000000001	0.01	3553	IL1B	In	12.60293079091524	Published	Menstrual cup	Days since end of LMP	MSD
Yegorov-2019	SMT09	SMT09_Visit2	2	Luteal	Luteal	17	Negative	0	Negative	NA	NA	NA	NA	NA	0.5	Negative	Oral praziquantel	720	35	73	28.694686569510914	Ineligible - post-treatment	Ineligible - post-treatment	Ineligible - post-treatment	IL1B	4637.737601066529	0.01	3553	IL1B	In	12.179205480594863	Published	Menstrual cup	Days since end of LMP	MSD
Yegorov-2019	SMT09	SMT09_Visit3	3	Luteal	Luteal	16	Negative	0	NA	NA	NA	NA	NA	NA	0.5	Negative	Oral praziquantel	1440	35	73	28.694686569510914	Ineligible - post-treatment	Ineligible - post-treatment	Ineligible - post-treatment	IL1B	1634.8619299352993	0.01	3553	IL1B	In	10.674953084661475	Published	Menstrual cup	Days since end of LMP	MSD
Yegorov-2019	SMT12	SMT12_Visit1	1	Other	Luteal	12	Positive	10	Negative	Negative	0	Negative	Positive	Positive	1	Negative	None	0	35	56.5	25.449304085401558	Eligible	Ineligible - days since LMP outside of allowed windows	Ineligible - days since LMP outside of allowed windows	IL1B	6221.000000000001	0.01	3553	IL1B	In	12.60293079091524	Published	Menstrual cup	Days since end of LMP	MSD
Yegorov-2019	SMT12	SMT12_Visit2	2	Luteal	Luteal	16	Positive	10	Negative	NA	NA	NA	NA	NA	0.5	Negative	Oral praziquantel	720	35	56.5	25.449304085401558	Ineligible - post-treatment	Ineligible - post-treatment	Ineligible - post-treatment	IL1B	906.3983641979606	0.01	3553	IL1B	In	9.824001447264111	Published	Menstrual cup	Days since end of LMP	MSD
Yegorov-2019	SMT12	SMT12_Visit3	3	Luteal	Luteal	16	Positive	8	NA	NA	NA	NA	NA	NA	0	Negative	Oral praziquantel	1440	35	56.5	25.449304085401558	Ineligible - post-treatment	Ineligible - post-treatment	Ineligible - post-treatment	IL1B	2047.0137127502896	0.01	3553	IL1B	In	10.99930505153273	Published	Menstrual cup	Days since end of LMP	MSD
Yegorov-2019	SMT13	SMT13_Visit1	1	Luteal	Luteal	15	Negative	0	Positive	Positive	72	Positive	Positive	Positive	1	Positive	None	0	22	51	19.195302796492154	Eligible	Eligible	Eligible	IL1B	567.473412559362	0.01	3553	IL1B	In	9.148408990165388	Published	Menstrual cup	Days since end of LMP	MSD
Yegorov-2019	SMT13	SMT13_Visit2	2	Other	Luteal	11	Negative	0	Positive	NA	NA	NA	NA	NA	1	Positive	Oral praziquantel	720	22	51	19.195302796492154	Ineligible - post-treatment	Ineligible - post-treatment	Ineligible - post-treatment	IL1B	208.096183241364	0.01	3553	IL1B	In	7.701106694159584	Published	Menstrual cup	Days since end of LMP	MSD
Yegorov-2019	SMT13	SMT13_Visit3	3	Other	Luteal	23	Negative	3	NA	NA	NA	NA	NA	NA	0	Negative	Oral praziquantel	1440	22	51	19.195302796492154	Ineligible - post-treatment	Ineligible - post-treatment	Ineligible - post-treatment	IL1B	62.27221238084419	0.01	3553	IL1B	In	5.960516630472766	Published	Menstrual cup	Days since end of LMP	MSD
Yegorov-2019	SMT14	SMT14_Visit1	1	Other	Follicular	NA	Negative	0	Negative	Negative	0	Negative	Negative	Negative	1	Negative	None	0	27	53	20.703124999999996	Eligible	Ineligible - days since LMP outside of allowed windows	Ineligible - days since LMP outside of allowed windows	IL1B	345.8093486475371	0.01	3553	IL1B	In	8.433833061256745	Published	Menstrual cup	Days since end of LMP	MSD
Yegorov-2019	SMT14	SMT14_Visit2	2	Other	NA	NA	Negative	0	Negative	NA	NA	NA	NA	NA	0.5	Negative	Oral praziquantel	720	27	53	20.703124999999996	Ineligible - no menstrual cycle information	Ineligible - no menstrual cycle information	Ineligible - no menstrual cycle information	IL1B	147.90316492758595	0.01	3553	IL1B	In	7.208509114263627	Published	Menstrual cup	Days since end of LMP	MSD
Yegorov-2019	SMT14	SMT14_Visit3	3	Other	NA	NA	Negative	0	NA	NA	NA	NA	NA	NA	0.5	Positive	Oral praziquantel	1440	27	53	20.703124999999996	Ineligible - no menstrual cycle information	Ineligible - no menstrual cycle information	Ineligible - no menstrual cycle information	IL1B	281.01048314776506	0.01	3553	IL1B	In	8.134480141228714	Published	Menstrual cup	Days since end of LMP	MSD
Yegorov-2019	SMT15	SMT15_Visit1	1	Other	Luteal	13	Positive	8	Negative	Negative	0	Positive	Positive	Positive	1	Negative	None	0	21	56.5	22.070312499999996	Eligible	Ineligible - days since LMP outside of allowed windows	Ineligible - days since LMP outside of allowed windows	IL1B	158.19905089361995	0.01	3553	IL1B	In	7.305597134242982	Published	Menstrual cup	Days since end of LMP	MSD
Yegorov-2019	SMT15	SMT15_Visit2	2	Follicular	Follicular	6	Positive	10	NA	NA	NA	NA	NA	NA	0	Negative	Oral praziquantel	720	21	56.5	22.070312499999996	Ineligible - post-treatment	Ineligible - post-treatment	Ineligible - post-treatment	IL1B	117.84919246026001	0.01	3553	IL1B	In	6.880798062596409	Published	Menstrual cup	Days since end of LMP	MSD
Yegorov-2019	SMT15	SMT15_Visit3	3	Other	Follicular	9	Positive	8	NA	NA	NA	NA	NA	NA	0.5	Negative	Oral praziquantel	1440	21	56.5	22.070312499999996	Ineligible - post-treatment	Ineligible - post-treatment	Ineligible - post-treatment	IL1B	1589.5069643855409	0.01	3553	IL1B	In	10.634363622284544	Published	Menstrual cup	Days since end of LMP	MSD
Yegorov-2019	SMT16	SMT16_Visit1	1	Follicular	Follicular	7	Positive	8	Positive	Negative	0	Positive	Positive	Positive	1	Positive	None	0	33	87	34.41319568055061	Eligible	Eligible	Eligible	IL1B	25.300177434961604	0.01	3553	IL1B	In	4.661075597737444	Published	Menstrual cup	Days since end of LMP	MSD
Yegorov-2019	SMT16	SMT16_Visit2	2	Luteal	Luteal	15	Negative	0	Positive	NA	NA	NA	NA	NA	0.5	Negative	Oral praziquantel	720	33	87	34.41319568055061	Ineligible - post-treatment	Ineligible - post-treatment	Ineligible - post-treatment	IL1B	6221.000000000001	0.01	3553	IL1B	In	12.60293079091524	Published	Menstrual cup	Days since end of LMP	MSD
Yegorov-2019	SMT16	SMT16_Visit3	3	Luteal	Luteal	15	Positive	7	NA	NA	NA	NA	NA	NA	0.5	Negative	Oral praziquantel	1440	33	87	34.41319568055061	Ineligible - post-treatment	Ineligible - post-treatment	Ineligible - post-treatment	IL1B	41.30000000000001	0.01	3553	IL1B	In	5.368069876532084	Published	Menstrual cup	Days since end of LMP	MSD
Yegorov-2019	SMT18	SMT18_Visit1	1	Follicular	Follicular	5	Negative	0	Negative	Positive	24	Positive	Positive	Positive	2	Negative	None	0	27	49	17.78197125852809	Eligible	Eligible	Eligible	IL1B	41.9989956091581	0.01	3553	IL1B	In	5.392282921659401	Published	Menstrual cup	Days since end of LMP	MSD
Yegorov-2019	SMT18	SMT18_Visit2	2	Other	Follicular	11	Positive	10	Negative	NA	NA	NA	NA	NA	0.5	Negative	Oral praziquantel	720	27	49	17.78197125852809	Ineligible - post-treatment	Ineligible - post-treatment	Ineligible - post-treatment	IL1B	430.8380568976471	0.01	3553	IL1B	In	8.751001881793606	Published	Menstrual cup	Days since end of LMP	MSD
Yegorov-2019	SMT18	SMT18_Visit3	3	Luteal	Luteal	19	Positive	10	NA	NA	NA	NA	NA	NA	0.5	Negative	Oral praziquantel	1440	27	49	17.78197125852809	Ineligible - post-treatment	Ineligible - post-treatment	Ineligible - post-treatment	IL1B	489.97774622924607	0.01	3553	IL1B	In	8.936572416280576	Published	Menstrual cup	Days since end of LMP	MSD
Yegorov-2019	SMT19	SMT19_Visit1	1	Other	Luteal	24	Positive	10	Negative	Negative	0	Positive	Negative	Positive	1	Negative	None	0	23	51	21.78649237472767	Eligible	Ineligible - days since LMP outside of allowed windows	Ineligible - days since LMP outside of allowed windows	IL1B	214.54821462867298	0.01	3553	IL1B	In	7.745158085467984	Published	Menstrual cup	Days since end of LMP	MSD
Yegorov-2019	SMT19	SMT19_Visit2	2	Other	Luteal	21	Negative	0	Negative	NA	NA	NA	NA	NA	1	Negative	Oral praziquantel	720	23	51	21.78649237472767	Ineligible - post-treatment	Ineligible - post-treatment	Ineligible - post-treatment	IL1B	423.26493241266104	0.01	3553	IL1B	In	8.725417155799203	Published	Menstrual cup	Days since end of LMP	MSD
Yegorov-2019	SMT19	SMT19_Visit3	3	Other	Luteal	23	Negative	0	NA	NA	NA	NA	NA	NA	0.5	Negative	Oral praziquantel	1440	23	51	21.78649237472767	Ineligible - post-treatment	Ineligible - post-treatment	Ineligible - post-treatment	IL1B	404.803447247806	0.01	3553	IL1B	In	8.66107776564227	Published	Menstrual cup	Days since end of LMP	MSD
Yegorov-2019	SMT20	SMT20_Visit1	1	Other	Amenorrheic	NA	Negative	0	Positive	Negative	0	Negative	Negative	Negative	1	Negative	None	0	29	59.5	23.388134943642456	Ineligible - irregular or no menstruation	Ineligible - irregular or no menstruation	Ineligible - irregular or no menstruation	IL1B	2074.8586084187195	0.01	3553	IL1B	In	11.018797311780313	Published	Menstrual cup	Days since end of LMP	MSD
Yegorov-2019	SMT20	SMT20_Visit2	2	Other	Amenorrheic	NA	Negative	0	Positive	NA	NA	NA	NA	NA	0	Negative	Oral praziquantel	720	29	59.5	23.388134943642456	Ineligible - post-treatment	Ineligible - post-treatment	Ineligible - post-treatment	IL1B	1479.8222628705305	0.01	3553	IL1B	In	10.531208193034145	Published	Menstrual cup	Days since end of LMP	MSD
Yegorov-2019	SMT21	SMT21_Visit1	1	Luteal	Luteal	15	Positive	8	Positive	Positive	336	Positive	Positive	Positive	2	Positive	None	0	20	55	21.75546853368142	Eligible	Eligible	Eligible	IL1B	2280.282391870781	0.01	3553	IL1B	In	11.154996784545013	Published	Menstrual cup	Days since end of LMP	MSD
Yegorov-2019	SMT21	SMT21_Visit2	2	Luteal	Luteal	19	Negative	0	Positive	NA	NA	NA	NA	NA	0	Negative	Oral praziquantel	720	20	55	21.75546853368142	Ineligible - post-treatment	Ineligible - post-treatment	Ineligible - post-treatment	IL1B	6221.000000000001	0.01	3553	IL1B	In	12.60293079091524	Published	Menstrual cup	Days since end of LMP	MSD
Yegorov-2019	SMT21	SMT21_Visit3	3	Other	Luteal	10	Positive	8	NA	NA	NA	NA	NA	NA	0.5	Negative	Oral praziquantel	1440	20	55	21.75546853368142	Ineligible - post-treatment	Ineligible - post-treatment	Ineligible - post-treatment	IL1B	6221.000000000001	0.01	3553	IL1B	In	12.60293079091524	Published	Menstrual cup	Days since end of LMP	MSD
Yegorov-2019	SMT22	SMT22_Visit1	1	Other	Luteal	8	Negative	0	Positive	Negative	0	Negative	Negative	Negative	1	Negative	None	0	31	50	19.05197378448407	Eligible	Ineligible - days since LMP outside of allowed windows	Ineligible - days since LMP outside of allowed windows	IL1B	1468.7730982674693	0.01	3553	IL1B	In	10.520395824675997	Published	Menstrual cup	Days since end of LMP	MSD
Yegorov-2019	SMT22	SMT22_Visit2	2	Other	Follicular	9	Negative	0	Positive	NA	NA	NA	NA	NA	0.5	Negative	Oral praziquantel	720	31	50	19.05197378448407	Ineligible - post-treatment	Ineligible - post-treatment	Ineligible - post-treatment	IL1B	732.2531358022592	0.01	3553	IL1B	In	9.516198656092657	Published	Menstrual cup	Days since end of LMP	MSD
Yegorov-2019	SMT22	SMT22_Visit3	3	Follicular	Follicular	7	Negative	0	NA	NA	NA	NA	NA	NA	0.5	Negative	Oral praziquantel	1440	31	50	19.05197378448407	Ineligible - post-treatment	Ineligible - post-treatment	Ineligible - post-treatment	IL1B	6221.000000000001	0.01	3553	IL1B	In	12.60293079091524	Published	Menstrual cup	Days since end of LMP	MSD
Yegorov-2019	SMT23	SMT23_Visit1	1	Other	Amenorrheic	NA	Negative	0	Positive	Negative	0	Negative	Negative	Negative	1	Positive	None	0	29	38.5	16.6637811634349	Ineligible - irregular or no menstruation	Ineligible - irregular or no menstruation	Ineligible - irregular or no menstruation	IL1B	84.4274528179467	0.01	3553	IL1B	In	6.399640283445066	Published	Menstrual cup	Days since end of LMP	MSD
Yegorov-2019	SMT23	SMT23_Visit2	2	Other	Amenorrheic	NA	Negative	0	Positive	NA	NA	NA	NA	NA	0.5	Positive	Oral praziquantel	720	29	38.5	16.6637811634349	Ineligible - post-treatment	Ineligible - post-treatment	Ineligible - post-treatment	IL1B	642.3179692136727	0.01	3553	IL1B	In	9.327143847005276	Published	Menstrual cup	Days since end of LMP	MSD
Yegorov-2019	SMT23	SMT23_Visit3	3	Other	Luteal	11	Positive	7	NA	NA	NA	NA	NA	NA	0.5	Negative	Oral praziquantel	1440	29	38.5	16.6637811634349	Ineligible - post-treatment	Ineligible - post-treatment	Ineligible - post-treatment	IL1B	158.74594348394595	0.01	3553	IL1B	In	7.3105759162083945	Published	Menstrual cup	Days since end of LMP	MSD
Yegorov-2019	SMT24	SMT24_Visit1	1	Other	Follicular	NA	Negative	0	Positive	Negative	0	Positive	Positive	Positive	1	Positive	None	0	23	60	23.147255121330193	Eligible	Ineligible - days since LMP outside of allowed windows	Ineligible - days since LMP outside of allowed windows	IL1B	829.6985326305352	0.01	3553	IL1B	In	9.696443424446946	Published	Menstrual cup	Days since end of LMP	MSD
Yegorov-2019	SMT24	SMT24_Visit2	2	Other	Amenorrheic	NA	Positive	10	Positive	NA	NA	NA	NA	NA	0.5	Positive	Oral praziquantel	720	23	60	23.147255121330193	Ineligible - post-treatment	Ineligible - post-treatment	Ineligible - post-treatment	IL1B	3300.59448812765	0.01	3553	IL1B	In	11.688510184233062	Published	Menstrual cup	Days since end of LMP	MSD
Yegorov-2019	SMT28	SMT28_Visit1	1	Other	Luteal	21	Positive	10	Negative	Negative	0	Positive	Positive	Positive	1	Positive	None	0	18	50	19.77769866698311	Eligible	Ineligible - days since LMP outside of allowed windows	Ineligible - days since LMP outside of allowed windows	IL1B	977.28797289922	0.01	3553	IL1B	In	9.932639926847813	Published	Menstrual cup	Days since end of LMP	MSD
Yegorov-2019	SMT28	SMT28_Visit2	2	Other	Luteal	26	Positive	8	Negative	NA	NA	NA	NA	NA	0.5	Negative	Oral praziquantel	720	18	50	19.77769866698311	Ineligible - post-treatment	Ineligible - post-treatment	Ineligible - post-treatment	IL1B	898.7669214778322	0.01	3553	IL1B	In	9.81180321783274	Published	Menstrual cup	Days since end of LMP	MSD
Yegorov-2019	SMT29	SMT29_Visit1	1	Follicular	Follicular	6	Positive	8	Negative	Negative	0	Positive	Negative	Positive	1	Positive	None	0	18	54.5	22.251936837162777	Eligible	Eligible	Eligible	IL1B	936.6198677099902	0.01	3553	IL1B	In	9.871319830782738	Published	Menstrual cup	Days since end of LMP	MSD
Yegorov-2019	SMT29	SMT29_Visit2	2	Follicular	Follicular	3	Positive	8	Negative	NA	NA	NA	NA	NA	0.5	Positive	Oral praziquantel	720	18	54.5	22.251936837162777	Ineligible - post-treatment	Ineligible - post-treatment	Ineligible - post-treatment	IL1B	1043.1199698507996	0.01	3553	IL1B	In	10.026689377280467	Published	Menstrual cup	Days since end of LMP	MSD
Yegorov-2019	SMT29	SMT29_Visit3	3	Follicular	Follicular	5	Negative	0	NA	NA	NA	NA	NA	NA	0	Negative	Oral praziquantel	1440	18	54.5	22.251936837162777	Ineligible - post-treatment	Ineligible - post-treatment	Ineligible - post-treatment	IL1B	407.94073123168806	0.01	3553	IL1B	In	8.672215751360314	Published	Menstrual cup	Days since end of LMP	MSD
Yegorov-2019	SMT30	SMT30_Visit1	1	Other	Luteal	NA	Positive	10	Positive	Negative	0	Positive	Negative	Positive	1	Negative	None	0	22	73	NA	Eligible	Ineligible - days since LMP outside of allowed windows	Ineligible - days since LMP outside of allowed windows	IL1B	6231.000000000002	0.01	3553	IL1B	In	12.605248001565805	Published	Menstrual cup	Days since end of LMP	MSD
Yegorov-2019	SMT31	SMT31_Visit1	1	Other	Luteal	8	Positive	8	Positive	Positive	72	Positive	Positive	Positive	1	Negative	None	0	30	52.5	24.295432458697768	Eligible	Ineligible - days since LMP outside of allowed windows	Ineligible - days since LMP outside of allowed windows	IL1B	739.674866204322	0.01	3553	IL1B	In	9.530747444310572	Published	Menstrual cup	Days since end of LMP	MSD
Yegorov-2019	SMT31	SMT31_Visit2	2	Other	Follicular	9	Positive	8	Positive	NA	NA	NA	NA	NA	0.5	Negative	Oral praziquantel	720	30	52.5	24.295432458697768	Ineligible - post-treatment	Ineligible - post-treatment	Ineligible - post-treatment	IL1B	128.36938251640694	0.01	3553	IL1B	In	7.00415733492156	Published	Menstrual cup	Days since end of LMP	MSD
Yegorov-2019	SMT31	SMT31_Visit3	3	Other	Follicular	10	Positive	8	NA	NA	NA	NA	NA	NA	0.5	Negative	Oral praziquantel	1440	30	52.5	24.295432458697768	Ineligible - post-treatment	Ineligible - post-treatment	Ineligible - post-treatment	IL1B	558.7736620817601	0.01	3553	IL1B	In	9.126120210379778	Published	Menstrual cup	Days since end of LMP	MSD
Yegorov-2019	SMT32	SMT32_Visit1	1	Other	Follicular	9	Negative	0	Negative	Negative	0	Positive	Positive	Positive	1	Negative	None	0	24	58.5	20.850969035419915	Eligible	Ineligible - days since LMP outside of allowed windows	Ineligible - days since LMP outside of allowed windows	IL1B	97.2676834211864	0.01	3553	IL1B	In	6.603888653108242	Published	Menstrual cup	Days since end of LMP	MSD
Yegorov-2019	SMT32	SMT32_Visit2	2	Other	Luteal	13	Negative	0	Negative	NA	NA	NA	NA	NA	0.5	Negative	Oral praziquantel	720	24	58.5	20.850969035419915	Ineligible - post-treatment	Ineligible - post-treatment	Ineligible - post-treatment	IL1B	206.11305490480203	0.01	3553	IL1B	In	7.687292075777258	Published	Menstrual cup	Days since end of LMP	MSD
Yegorov-2019	SMT32	SMT32_Visit3	3	Other	Luteal	22	Negative	0	NA	NA	NA	NA	NA	NA	0.5	Negative	Oral praziquantel	1440	24	58.5	20.850969035419915	Ineligible - post-treatment	Ineligible - post-treatment	Ineligible - post-treatment	IL1B	179.62012064127805	0.01	3553	IL1B	In	7.488805156354386	Published	Menstrual cup	Days since end of LMP	MSD
Yegorov-2019	SMT33	SMT33_Visit1	1	Other	Follicular	11	Negative	0	Negative	Negative	0	Negative	Negative	Negative	1	Negative	None	0	23	62	23.335466144755166	Eligible	Ineligible - days since LMP outside of allowed windows	Ineligible - days since LMP outside of allowed windows	IL1B	292.9666009862939	0.01	3553	IL1B	In	8.194592392518052	Published	Menstrual cup	Days since end of LMP	MSD
Yegorov-2019	SMT33	SMT33_Visit2	2	Other	Follicular	9	Negative	3	Negative	NA	NA	NA	NA	NA	0.5	Negative	Oral praziquantel	720	23	62	23.335466144755166	Ineligible - post-treatment	Ineligible - post-treatment	Ineligible - post-treatment	IL1B	277.112086135353	0.01	3553	IL1B	In	8.11432582454673	Published	Menstrual cup	Days since end of LMP	MSD
Yegorov-2019	SMT33	SMT33_Visit3	3	Other	Follicular	10	Positive	8	NA	NA	NA	NA	NA	NA	0.5	Negative	Oral praziquantel	1440	23	62	23.335466144755166	Ineligible - post-treatment	Ineligible - post-treatment	Ineligible - post-treatment	IL1B	515.562061611489	0.01	3553	IL1B	In	9.010002294555091	Published	Menstrual cup	Days since end of LMP	MSD
Yegorov-2019	SMT34	SMT34_Visit1	1	Other	Follicular	NA	Negative	0	Negative	Positive	192	Positive	Positive	Positive	2	Positive	None	0	22	67	NA	Eligible	Ineligible - days since LMP outside of allowed windows	Ineligible - days since LMP outside of allowed windows	IL1B	167.54897405964894	0.01	3553	IL1B	In	7.3884390423953645	Published	Menstrual cup	Days since end of LMP	MSD
Yegorov-2019	SMT35	SMT35_Visit1	1	Other	Luteal	NA	Negative	0	Negative	Negative	0	Positive	Positive	Positive	1	Negative	None	0	30	44	NA	Eligible	Ineligible - days since LMP outside of allowed windows	Ineligible - days since LMP outside of allowed windows	IL1B	6221.000000000001	0.01	3553	IL1B	In	12.60293079091524	Published	Menstrual cup	Days since end of LMP	MSD
Yegorov-2019	SMT36	SMT36_Visit1	1	Other	Luteal	21	Positive	8	Positive	Positive	24	Positive	Positive	Positive	1	Positive	None	0	29	66	26.106562240417702	Eligible	Ineligible - days since LMP outside of allowed windows	Ineligible - days since LMP outside of allowed windows	IL1B	55.28135490789299	0.01	3553	IL1B	In	5.788721070507591	Published	Menstrual cup	Days since end of LMP	MSD
Yegorov-2019	SMT36	SMT36_Visit2	2	Luteal	Luteal	20	Positive	8	Positive	NA	NA	NA	NA	NA	0.5	Negative	Oral praziquantel	720	29	66	26.106562240417702	Ineligible - post-treatment	Ineligible - post-treatment	Ineligible - post-treatment	IL1B	261.33213386336814	0.01	3553	IL1B	In	8.029740721684837	Published	Menstrual cup	Days since end of LMP	MSD
Yegorov-2019	SMT36	SMT36_Visit3	3	Luteal	Luteal	19	Positive	8	NA	NA	NA	NA	NA	NA	0.5	Negative	Oral praziquantel	1440	29	66	26.106562240417702	Ineligible - post-treatment	Ineligible - post-treatment	Ineligible - post-treatment	IL1B	885.0046173982038	0.01	3553	IL1B	In	9.789541172066532	Published	Menstrual cup	Days since end of LMP	MSD
Yegorov-2019	SMT38	SMT38_Visit1	1	Other	Follicular	9	Negative	0	Negative	Positive	1608	Positive	Positive	Positive	3	Positive	None	0	26	72	29.09879809839354	Eligible	Ineligible - days since LMP outside of allowed windows	Ineligible - days since LMP outside of allowed windows	IL1B	24.9818305338412	0.01	3553	IL1B	In	4.6428072886201415	Published	Menstrual cup	Days since end of LMP	MSD
Yegorov-2019	SMT38	SMT38_Visit2	2	Other	Follicular	9	Negative	0	Negative	NA	NA	NA	NA	NA	0.5	Positive	Oral praziquantel	720	26	72	29.09879809839354	Ineligible - post-treatment	Ineligible - post-treatment	Ineligible - post-treatment	IL1B	35.5455695665789	0.01	3553	IL1B	In	5.151597847062662	Published	Menstrual cup	Days since end of LMP	MSD
Yegorov-2019	SMT38	SMT38_Visit3	3	Other	Follicular	8	Negative	0	NA	NA	NA	NA	NA	NA	0.5	Negative	Oral praziquantel	1440	26	72	29.09879809839354	Ineligible - post-treatment	Ineligible - post-treatment	Ineligible - post-treatment	IL1B	29.616497233531696	0.01	3553	IL1B	In	4.888329116924061	Published	Menstrual cup	Days since end of LMP	MSD
Yegorov-2019	SMT40	SMT40_Visit1	1	Other	Luteal	30	NA	NA	Negative	Positive	192	Positive	Positive	Positive	2	Negative	None	0	25	75	30.234315948601665	Eligible	Ineligible - days since LMP outside of allowed windows	Ineligible - days since LMP outside of allowed windows	IL1B	24.766135979277497	0.01	3553	IL1B	In	4.630296891271906	Published	Menstrual cup	Days since end of LMP	MSD
Yegorov-2019	SMT40	SMT40_Visit2	2	Other	Luteal	25	Positive	7	Positive	NA	NA	NA	NA	NA	1	Negative	Oral praziquantel	720	25	75	30.234315948601665	Ineligible - post-treatment	Ineligible - post-treatment	Ineligible - post-treatment	IL1B	379.8890054884798	0.01	3553	IL1B	In	8.569434148798521	Published	Menstrual cup	Days since end of LMP	MSD
Yegorov-2019	SMT40	SMT40_Visit3	3	Other	Luteal	26	Positive	8	NA	NA	NA	NA	NA	NA	1	Negative	Oral praziquantel	1440	25	75	30.234315948601665	Ineligible - post-treatment	Ineligible - post-treatment	Ineligible - post-treatment	IL1B	1795.5712462034307	0.01	3553	IL1B	In	10.810227183281544	Published	Menstrual cup	Days since end of LMP	MSD
Yegorov-2019	SMT42	SMT42_Visit1	1	Other	Amenorrheic	NA	NA	NA	Positive	Positive	96	Positive	Positive	Positive	1	Negative	None	0	22	86	31.975014872099948	Ineligible - irregular or no menstruation	Ineligible - irregular or no menstruation	Ineligible - irregular or no menstruation	IL1B	251.08330448986004	0.01	3553	IL1B	In	7.972022291142122	Published	Menstrual cup	Days since end of LMP	MSD
Yegorov-2019	SMT42	SMT42_Visit2	2	Follicular	Follicular	4	Negative	0	Positive	NA	NA	NA	NA	NA	0.5	Negative	Oral praziquantel	720	22	86	31.975014872099948	Ineligible - post-treatment	Ineligible - post-treatment	Ineligible - post-treatment	IL1B	83.77980204295442	0.01	3553	IL1B	In	6.3885305702593165	Published	Menstrual cup	Days since end of LMP	MSD
Yegorov-2019	SMT42	SMT42_Visit3	3	Other	Follicular	10	Positive	8	NA	NA	NA	NA	NA	NA	1	Negative	Oral praziquantel	1440	22	86	31.975014872099948	Ineligible - post-treatment	Ineligible - post-treatment	Ineligible - post-treatment	IL1B	8.76178265651668	0.01	3553	IL1B	In	3.1312244278251424	Published	Menstrual cup	Days since end of LMP	MSD
Yegorov-2019	SMT43	SMT43_Visit1	1	Other	Follicular	14	NA	NA	Positive	Negative	0	Positive	Positive	Positive	1	Negative	None	0	20	58	24.298027879892334	Eligible	Ineligible - days since LMP outside of allowed windows	Ineligible - days since LMP outside of allowed windows	IL1B	20.013429433944903	0.01	3553	IL1B	In	4.322896498683578	Published	Menstrual cup	Days since end of LMP	MSD
Yegorov-2019	SMT43	SMT43_Visit2	2	Luteal	Luteal	15	Negative	0	Positive	NA	NA	NA	NA	NA	0.5	Negative	Oral praziquantel	720	20	58	24.298027879892334	Ineligible - post-treatment	Ineligible - post-treatment	Ineligible - post-treatment	IL1B	13.926849043186198	0.01	3553	IL1B	In	3.7997969792455346	Published	Menstrual cup	Days since end of LMP	MSD
Yegorov-2019	SMT45	SMT45_Visit1	1	Other	Luteal	23	NA	NA	Negative	Positive	672	Positive	Positive	Positive	3	Positive	None	0	24	57	23.124670372023203	Eligible	Ineligible - days since LMP outside of allowed windows	Ineligible - days since LMP outside of allowed windows	IL1B	15.294713227071105	0.01	3553	IL1B	In	3.9349611517827587	Published	Menstrual cup	Days since end of LMP	MSD
Yegorov-2019	SMT45	SMT45_Visit2	2	Luteal	Luteal	17	Negative	0	Negative	NA	NA	NA	NA	NA	0.5	Positive	Oral praziquantel	720	24	57	23.124670372023203	Ineligible - post-treatment	Ineligible - post-treatment	Ineligible - post-treatment	IL1B	86.3723299987824	0.01	3553	IL1B	In	6.432497303490395	Published	Menstrual cup	Days since end of LMP	MSD
Yegorov-2019	SMT45	SMT45_Visit3	3	Luteal	Luteal	19	Negative	0	NA	NA	NA	NA	NA	NA	0	Negative	Oral praziquantel	1440	24	57	23.124670372023203	Ineligible - post-treatment	Ineligible - post-treatment	Ineligible - post-treatment	IL1B	30.835177441886305	0.01	3553	IL1B	In	4.946505243255923	Published	Menstrual cup	Days since end of LMP	MSD
Yegorov-2019	SMT46	SMT46_Visit1	1	Other	Amenorrheic	NA	Positive	8	Negative	Negative	0	Negative	Negative	Negative	2	Positive	None	0	19	57	20.43816558499767	Ineligible - irregular or no menstruation	Ineligible - irregular or no menstruation	Ineligible - irregular or no menstruation	IL1B	361.47352433291513	0.01	3553	IL1B	In	8.497746172463168	Published	Menstrual cup	Days since end of LMP	MSD
Yegorov-2019	SMT46	SMT46_Visit2	2	Other	Follicular	8	Positive	10	Negative	NA	NA	NA	NA	NA	1	Negative	Oral praziquantel	720	19	57	20.43816558499767	Ineligible - post-treatment	Ineligible - post-treatment	Ineligible - post-treatment	IL1B	1404.4784889680398	0.01	3553	IL1B	In	10.455818812937869	Published	Menstrual cup	Days since end of LMP	MSD
Yegorov-2019	SMT46	SMT46_Visit3	3	Other	Luteal	12	Positive	8	NA	NA	NA	NA	NA	NA	2	Negative	Oral praziquantel	1440	19	57	20.43816558499767	Ineligible - post-treatment	Ineligible - post-treatment	Ineligible - post-treatment	IL1B	493.25980447159026	0.01	3553	IL1B	In	8.946203917301284	Published	Menstrual cup	Days since end of LMP	MSD
Yegorov-2019	SMT48	SMT48_Visit1	1	Other	Follicular	10	Intermediate	6	Positive	Positive	216	Positive	Positive	Positive	1	Negative	None	0	28	68	32.34244946492271	Eligible	Ineligible - days since LMP outside of allowed windows	Ineligible - days since LMP outside of allowed windows	IL1B	1285.84997953257	0.01	3553	IL1B	In	10.328506617522663	Published	Menstrual cup	Days since end of LMP	MSD
Yegorov-2019	SMT48	SMT48_Visit2	2	Other	Follicular	10	Intermediate	6	Positive	NA	NA	NA	NA	NA	0.5	Negative	Oral praziquantel	720	28	68	32.34244946492271	Ineligible - post-treatment	Ineligible - post-treatment	Ineligible - post-treatment	IL1B	269.64125978051493	0.01	3553	IL1B	In	8.07489746050186	Published	Menstrual cup	Days since end of LMP	MSD
Yegorov-2019	SMT02	SMT02_Visit1	1	Follicular	Follicular	1	Positive	10	Positive	Negative	0	Negative	Negative	Negative	1	Negative	None	0	39	66	25.14860539551897	Eligible	Eligible	Eligible	IL2	24.427616197473196	0.11	3558	IL2	In	4.610441177981558	Published	Menstrual cup	Days since end of LMP	MSD
Yegorov-2019	SMT02	SMT02_Visit2	2	Follicular	Follicular	3	Positive	10	Positive	NA	NA	NA	NA	NA	0.5	Negative	Oral praziquantel	720	39	66	25.14860539551897	Ineligible - post-treatment	Ineligible - post-treatment	Ineligible - post-treatment	IL2	46.627154568902405	0.11	3558	IL2	In	5.543098486508381	Published	Menstrual cup	Days since end of LMP	MSD
Yegorov-2019	SMT02	SMT02_Visit3	3	Follicular	Follicular	4	Positive	10	NA	NA	NA	NA	NA	NA	0	Negative	Oral praziquantel	1440	39	66	25.14860539551897	Ineligible - post-treatment	Ineligible - post-treatment	Ineligible - post-treatment	IL2	38.07815860425499	0.11	3558	IL2	In	5.250891808912885	Published	Menstrual cup	Days since end of LMP	MSD
Yegorov-2019	SMT05	SMT05_Visit1	1	Follicular	Follicular	2	Intermediate	6	Positive	Negative	0	Positive	Positive	Positive	2	Positive	None	0	41	77	31.238589800803275	Eligible	Eligible	Eligible	IL2	74.15959634337031	0.11	3558	IL2	In	6.212561486167381	Published	Menstrual cup	Days since end of LMP	MSD
Yegorov-2019	SMT05	SMT05_Visit2	2	Follicular	Follicular	3	Positive	8	Positive	NA	NA	NA	NA	NA	0.5	Positive	Oral praziquantel	720	41	77	31.238589800803275	Ineligible - post-treatment	Ineligible - post-treatment	Ineligible - post-treatment	IL2	26.490371463192	0.11	3558	IL2	In	4.727396169034594	Published	Menstrual cup	Days since end of LMP	MSD
Yegorov-2019	SMT05	SMT05_Visit3	3	Follicular	Follicular	6	Intermediate	6	NA	NA	NA	NA	NA	NA	0.5	Negative	Oral praziquantel	1440	41	77	31.238589800803275	Ineligible - post-treatment	Ineligible - post-treatment	Ineligible - post-treatment	IL2	63.208201806285714	0.11	3558	IL2	In	5.98203986749107	Published	Menstrual cup	Days since end of LMP	MSD
Yegorov-2019	SMT06	SMT06_Visit1	1	Other	Amenorrheic	NA	Negative	0	Positive	Negative	0	Negative	Negative	Negative	1	Negative	None	0	42	69.5	25.68342864533772	Ineligible - irregular or no menstruation	Ineligible - irregular or no menstruation	Ineligible - irregular or no menstruation	IL2	20.1623146645754	0.11	3558	IL2	In	4.333589366831113	Published	Menstrual cup	Days since end of LMP	MSD
Yegorov-2019	SMT06	SMT06_Visit2	2	Other	Amenorrheic	NA	Negative	0	Positive	NA	NA	NA	NA	NA	0.5	Negative	Oral praziquantel	720	42	69.5	25.68342864533772	Ineligible - post-treatment	Ineligible - post-treatment	Ineligible - post-treatment	IL2	27.855758187404007	0.11	3558	IL2	In	4.7999036791755705	Published	Menstrual cup	Days since end of LMP	MSD
Yegorov-2019	SMT06	SMT06_Visit3	3	Other	Amenorrheic	NA	Negative	0	NA	NA	NA	NA	NA	NA	0.5	Negative	Oral praziquantel	1440	42	69.5	25.68342864533772	Ineligible - post-treatment	Ineligible - post-treatment	Ineligible - post-treatment	IL2	15.678539028631802	0.11	3558	IL2	In	3.9707192261295656	Published	Menstrual cup	Days since end of LMP	MSD
Yegorov-2019	SMT07	SMT07_Visit1	1	Follicular	Luteal	6	Negative	0	Negative	Negative	0	Negative	Negative	Negative	1	Negative	None	0	20	47	19.067710657633167	Eligible	Eligible	Eligible	IL2	12.167226332653899	0.11	3558	IL2	In	3.6049284205238554	Published	Menstrual cup	Days since end of LMP	MSD
Yegorov-2019	SMT07	SMT07_Visit2	2	Other	NA	12	Negative	0	Negative	NA	NA	NA	NA	NA	2	Positive	Oral praziquantel	720	20	47	19.067710657633167	Ineligible - no menstrual cycle information	Ineligible - no menstrual cycle information	Ineligible - no menstrual cycle information	IL2	14.5495420581234	0.11	3558	IL2	In	3.8629018404008897	Published	Menstrual cup	Days since end of LMP	MSD
Yegorov-2019	SMT08	SMT08_Visit1	1	Other	Luteal	NA	Negative	0	Negative	Negative	0	Negative	Negative	Negative	1	Negative	None	0	18	60	NA	Eligible	Ineligible - days since LMP outside of allowed windows	Ineligible - days since LMP outside of allowed windows	IL2	6.979094678847101	0.11	3558	IL2	In	2.8030399036201454	Published	Menstrual cup	Days since end of LMP	MSD
Yegorov-2019	SMT09	SMT09_Visit1	1	Luteal	Luteal	15	Negative	0	Negative	Positive	240	Positive	Positive	Positive	3	Negative	None	0	35	73	28.694686569510914	Eligible	Eligible	Eligible	IL2	31.7861470744002	0.11	3558	IL2	In	4.990326247143939	Published	Menstrual cup	Days since end of LMP	MSD
Yegorov-2019	SMT09	SMT09_Visit2	2	Luteal	Luteal	17	Negative	0	Negative	NA	NA	NA	NA	NA	0.5	Negative	Oral praziquantel	720	35	73	28.694686569510914	Ineligible - post-treatment	Ineligible - post-treatment	Ineligible - post-treatment	IL2	29.6266385120186	0.11	3558	IL2	In	4.888823039878682	Published	Menstrual cup	Days since end of LMP	MSD
Yegorov-2019	SMT09	SMT09_Visit3	3	Luteal	Luteal	16	Negative	0	NA	NA	NA	NA	NA	NA	0.5	Negative	Oral praziquantel	1440	35	73	28.694686569510914	Ineligible - post-treatment	Ineligible - post-treatment	Ineligible - post-treatment	IL2	25.5313501377626	0.11	3558	IL2	In	4.674197926621872	Published	Menstrual cup	Days since end of LMP	MSD
Yegorov-2019	SMT12	SMT12_Visit1	1	Other	Luteal	12	Positive	10	Negative	Negative	0	Negative	Positive	Positive	1	Negative	None	0	35	56.5	25.449304085401558	Eligible	Ineligible - days since LMP outside of allowed windows	Ineligible - days since LMP outside of allowed windows	IL2	64.39452984152209	0.11	3558	IL2	In	6.008866235002211	Published	Menstrual cup	Days since end of LMP	MSD
Yegorov-2019	SMT12	SMT12_Visit2	2	Luteal	Luteal	16	Positive	10	Negative	NA	NA	NA	NA	NA	0.5	Negative	Oral praziquantel	720	35	56.5	25.449304085401558	Ineligible - post-treatment	Ineligible - post-treatment	Ineligible - post-treatment	IL2	110.55981977700502	0.11	3558	IL2	In	6.788683358885666	Published	Menstrual cup	Days since end of LMP	MSD
Yegorov-2019	SMT12	SMT12_Visit3	3	Luteal	Luteal	16	Positive	8	NA	NA	NA	NA	NA	NA	0	Negative	Oral praziquantel	1440	35	56.5	25.449304085401558	Ineligible - post-treatment	Ineligible - post-treatment	Ineligible - post-treatment	IL2	23.726145287987208	0.11	3558	IL2	In	4.568405824343216	Published	Menstrual cup	Days since end of LMP	MSD
Yegorov-2019	SMT13	SMT13_Visit1	1	Luteal	Luteal	15	Negative	0	Positive	Positive	72	Positive	Positive	Positive	1	Positive	None	0	22	51	19.195302796492154	Eligible	Eligible	Eligible	IL2	11.765218405947802	0.11	3558	IL2	In	3.556456197451539	Published	Menstrual cup	Days since end of LMP	MSD
Yegorov-2019	SMT13	SMT13_Visit2	2	Other	Luteal	11	Negative	0	Positive	NA	NA	NA	NA	NA	1	Positive	Oral praziquantel	720	22	51	19.195302796492154	Ineligible - post-treatment	Ineligible - post-treatment	Ineligible - post-treatment	IL2	35.2984681686825	0.11	3558	IL2	In	5.141533671772006	Published	Menstrual cup	Days since end of LMP	MSD
Yegorov-2019	SMT13	SMT13_Visit3	3	Other	Luteal	23	Negative	3	NA	NA	NA	NA	NA	NA	0	Negative	Oral praziquantel	1440	22	51	19.195302796492154	Ineligible - post-treatment	Ineligible - post-treatment	Ineligible - post-treatment	IL2	9.143291901414111	0.11	3558	IL2	In	3.192713678937906	Published	Menstrual cup	Days since end of LMP	MSD
Yegorov-2019	SMT14	SMT14_Visit1	1	Other	Follicular	NA	Negative	0	Negative	Negative	0	Negative	Negative	Negative	1	Negative	None	0	27	53	20.703124999999996	Eligible	Ineligible - days since LMP outside of allowed windows	Ineligible - days since LMP outside of allowed windows	IL2	13.949185601332	0.11	3558	IL2	In	3.8021089901879153	Published	Menstrual cup	Days since end of LMP	MSD
Yegorov-2019	SMT14	SMT14_Visit2	2	Other	NA	NA	Negative	0	Negative	NA	NA	NA	NA	NA	0.5	Negative	Oral praziquantel	720	27	53	20.703124999999996	Ineligible - no menstrual cycle information	Ineligible - no menstrual cycle information	Ineligible - no menstrual cycle information	IL2	10.3	0.11	3558	IL2	In	3.3645724322958563	Published	Menstrual cup	Days since end of LMP	MSD
Yegorov-2019	SMT14	SMT14_Visit3	3	Other	NA	NA	Negative	0	NA	NA	NA	NA	NA	NA	0.5	Positive	Oral praziquantel	1440	27	53	20.703124999999996	Ineligible - no menstrual cycle information	Ineligible - no menstrual cycle information	Ineligible - no menstrual cycle information	IL2	14.007433078345297	0.11	3558	IL2	In	3.8081206948786317	Published	Menstrual cup	Days since end of LMP	MSD
Yegorov-2019	SMT15	SMT15_Visit1	1	Other	Luteal	13	Positive	8	Negative	Negative	0	Positive	Positive	Positive	1	Negative	None	0	21	56.5	22.070312499999996	Eligible	Ineligible - days since LMP outside of allowed windows	Ineligible - days since LMP outside of allowed windows	IL2	15.429527331124097	0.11	3558	IL2	In	3.9476219618842747	Published	Menstrual cup	Days since end of LMP	MSD
Yegorov-2019	SMT15	SMT15_Visit2	2	Follicular	Follicular	6	Positive	10	NA	NA	NA	NA	NA	NA	0	Negative	Oral praziquantel	720	21	56.5	22.070312499999996	Ineligible - post-treatment	Ineligible - post-treatment	Ineligible - post-treatment	IL2	4.2546904794968	0.11	3558	IL2	In	2.0890541824547815	Published	Menstrual cup	Days since end of LMP	MSD
Yegorov-2019	SMT15	SMT15_Visit3	3	Other	Follicular	9	Positive	8	NA	NA	NA	NA	NA	NA	0.5	Negative	Oral praziquantel	1440	21	56.5	22.070312499999996	Ineligible - post-treatment	Ineligible - post-treatment	Ineligible - post-treatment	IL2	11.582324514454701	0.11	3558	IL2	In	3.533852918934017	Published	Menstrual cup	Days since end of LMP	MSD
Yegorov-2019	SMT16	SMT16_Visit1	1	Follicular	Follicular	7	Positive	8	Positive	Negative	0	Positive	Positive	Positive	1	Positive	None	0	33	87	34.41319568055061	Eligible	Eligible	Eligible	IL2	79.82835661307472	0.11	3558	IL2	In	6.318829406224551	Published	Menstrual cup	Days since end of LMP	MSD
Yegorov-2019	SMT16	SMT16_Visit2	2	Luteal	Luteal	15	Negative	0	Positive	NA	NA	NA	NA	NA	0.5	Negative	Oral praziquantel	720	33	87	34.41319568055061	Ineligible - post-treatment	Ineligible - post-treatment	Ineligible - post-treatment	IL2	20.166381374991296	0.11	3558	IL2	In	4.333880327042863	Published	Menstrual cup	Days since end of LMP	MSD
Yegorov-2019	SMT16	SMT16_Visit3	3	Luteal	Luteal	15	Positive	7	NA	NA	NA	NA	NA	NA	0.5	Negative	Oral praziquantel	1440	33	87	34.41319568055061	Ineligible - post-treatment	Ineligible - post-treatment	Ineligible - post-treatment	IL2	22.4280445616266	0.11	3558	IL2	In	4.487231936255709	Published	Menstrual cup	Days since end of LMP	MSD
Yegorov-2019	SMT18	SMT18_Visit1	1	Follicular	Follicular	5	Negative	0	Negative	Positive	24	Positive	Positive	Positive	2	Negative	None	0	27	49	17.78197125852809	Eligible	Eligible	Eligible	IL2	19.117827691811897	0.11	3558	IL2	In	4.256846697897638	Published	Menstrual cup	Days since end of LMP	MSD
Yegorov-2019	SMT18	SMT18_Visit2	2	Other	Follicular	11	Positive	10	Negative	NA	NA	NA	NA	NA	0.5	Negative	Oral praziquantel	720	27	49	17.78197125852809	Ineligible - post-treatment	Ineligible - post-treatment	Ineligible - post-treatment	IL2	2.5	0.11	3558	IL2	In	1.3219280948873624	Published	Menstrual cup	Days since end of LMP	MSD
Yegorov-2019	SMT18	SMT18_Visit3	3	Luteal	Luteal	19	Positive	10	NA	NA	NA	NA	NA	NA	0.5	Negative	Oral praziquantel	1440	27	49	17.78197125852809	Ineligible - post-treatment	Ineligible - post-treatment	Ineligible - post-treatment	IL2	7.459734937478399	0.11	3558	IL2	In	2.8991243689283364	Published	Menstrual cup	Days since end of LMP	MSD
Yegorov-2019	SMT19	SMT19_Visit1	1	Other	Luteal	24	Positive	10	Negative	Negative	0	Positive	Negative	Positive	1	Negative	None	0	23	51	21.78649237472767	Eligible	Ineligible - days since LMP outside of allowed windows	Ineligible - days since LMP outside of allowed windows	IL2	9.742409914880788	0.11	3558	IL2	In	3.284278686291093	Published	Menstrual cup	Days since end of LMP	MSD
Yegorov-2019	SMT19	SMT19_Visit2	2	Other	Luteal	21	Negative	0	Negative	NA	NA	NA	NA	NA	1	Negative	Oral praziquantel	720	23	51	21.78649237472767	Ineligible - post-treatment	Ineligible - post-treatment	Ineligible - post-treatment	IL2	9.582448952384059	0.11	3558	IL2	In	3.260394407522164	Published	Menstrual cup	Days since end of LMP	MSD
Yegorov-2019	SMT19	SMT19_Visit3	3	Other	Luteal	23	Negative	0	NA	NA	NA	NA	NA	NA	0.5	Negative	Oral praziquantel	1440	23	51	21.78649237472767	Ineligible - post-treatment	Ineligible - post-treatment	Ineligible - post-treatment	IL2	8.40813608784022	0.11	3558	IL2	In	3.0717860198785107	Published	Menstrual cup	Days since end of LMP	MSD
Yegorov-2019	SMT20	SMT20_Visit1	1	Other	Amenorrheic	NA	Negative	0	Positive	Negative	0	Negative	Negative	Negative	1	Negative	None	0	29	59.5	23.388134943642456	Ineligible - irregular or no menstruation	Ineligible - irregular or no menstruation	Ineligible - irregular or no menstruation	IL2	25.305256885388204	0.11	3558	IL2	In	4.661365214774188	Published	Menstrual cup	Days since end of LMP	MSD
Yegorov-2019	SMT20	SMT20_Visit2	2	Other	Amenorrheic	NA	Negative	0	Positive	NA	NA	NA	NA	NA	0	Negative	Oral praziquantel	720	29	59.5	23.388134943642456	Ineligible - post-treatment	Ineligible - post-treatment	Ineligible - post-treatment	IL2	11.616229681066804	0.11	3558	IL2	In	3.538069979199723	Published	Menstrual cup	Days since end of LMP	MSD
Yegorov-2019	SMT21	SMT21_Visit1	1	Luteal	Luteal	15	Positive	8	Positive	Positive	336	Positive	Positive	Positive	2	Positive	None	0	20	55	21.75546853368142	Eligible	Eligible	Eligible	IL2	12.6113770649246	0.11	3558	IL2	In	3.656653910305156	Published	Menstrual cup	Days since end of LMP	MSD
Yegorov-2019	SMT21	SMT21_Visit2	2	Luteal	Luteal	19	Negative	0	Positive	NA	NA	NA	NA	NA	0	Negative	Oral praziquantel	720	20	55	21.75546853368142	Ineligible - post-treatment	Ineligible - post-treatment	Ineligible - post-treatment	IL2	62.877563813966795	0.11	3558	IL2	In	5.974473416466137	Published	Menstrual cup	Days since end of LMP	MSD
Yegorov-2019	SMT21	SMT21_Visit3	3	Other	Luteal	10	Positive	8	NA	NA	NA	NA	NA	NA	0.5	Negative	Oral praziquantel	1440	20	55	21.75546853368142	Ineligible - post-treatment	Ineligible - post-treatment	Ineligible - post-treatment	IL2	27.78348374262359	0.11	3558	IL2	In	4.7961556036052455	Published	Menstrual cup	Days since end of LMP	MSD
Yegorov-2019	SMT22	SMT22_Visit1	1	Other	Luteal	8	Negative	0	Positive	Negative	0	Negative	Negative	Negative	1	Negative	None	0	31	50	19.05197378448407	Eligible	Ineligible - days since LMP outside of allowed windows	Ineligible - days since LMP outside of allowed windows	IL2	23.642741659930596	0.11	3558	IL2	In	4.563325437925648	Published	Menstrual cup	Days since end of LMP	MSD
Yegorov-2019	SMT22	SMT22_Visit2	2	Other	Follicular	9	Negative	0	Positive	NA	NA	NA	NA	NA	0.5	Negative	Oral praziquantel	720	31	50	19.05197378448407	Ineligible - post-treatment	Ineligible - post-treatment	Ineligible - post-treatment	IL2	19.4289661597382	0.11	3558	IL2	In	4.28013723019555	Published	Menstrual cup	Days since end of LMP	MSD
Yegorov-2019	SMT22	SMT22_Visit3	3	Follicular	Follicular	7	Negative	0	NA	NA	NA	NA	NA	NA	0.5	Negative	Oral praziquantel	1440	31	50	19.05197378448407	Ineligible - post-treatment	Ineligible - post-treatment	Ineligible - post-treatment	IL2	32.15346253161469	0.11	3558	IL2	In	5.006902201280694	Published	Menstrual cup	Days since end of LMP	MSD
Yegorov-2019	SMT23	SMT23_Visit1	1	Other	Amenorrheic	NA	Negative	0	Positive	Negative	0	Negative	Negative	Negative	1	Positive	None	0	29	38.5	16.6637811634349	Ineligible - irregular or no menstruation	Ineligible - irregular or no menstruation	Ineligible - irregular or no menstruation	IL2	6.52361750785228	0.11	3558	IL2	In	2.7056721965652026	Published	Menstrual cup	Days since end of LMP	MSD
Yegorov-2019	SMT23	SMT23_Visit2	2	Other	Amenorrheic	NA	Negative	0	Positive	NA	NA	NA	NA	NA	0.5	Positive	Oral praziquantel	720	29	38.5	16.6637811634349	Ineligible - post-treatment	Ineligible - post-treatment	Ineligible - post-treatment	IL2	20.519987635049805	0.11	3558	IL2	In	4.358957956492286	Published	Menstrual cup	Days since end of LMP	MSD
Yegorov-2019	SMT23	SMT23_Visit3	3	Other	Luteal	11	Positive	7	NA	NA	NA	NA	NA	NA	0.5	Negative	Oral praziquantel	1440	29	38.5	16.6637811634349	Ineligible - post-treatment	Ineligible - post-treatment	Ineligible - post-treatment	IL2	11.448634123449398	0.11	3558	IL2	In	3.517103583090023	Published	Menstrual cup	Days since end of LMP	MSD
Yegorov-2019	SMT24	SMT24_Visit1	1	Other	Follicular	NA	Negative	0	Positive	Negative	0	Positive	Positive	Positive	1	Positive	None	0	23	60	23.147255121330193	Eligible	Ineligible - days since LMP outside of allowed windows	Ineligible - days since LMP outside of allowed windows	IL2	25.155439438383997	0.11	3558	IL2	In	4.6527984870565895	Published	Menstrual cup	Days since end of LMP	MSD
Yegorov-2019	SMT24	SMT24_Visit2	2	Other	Amenorrheic	NA	Positive	10	Positive	NA	NA	NA	NA	NA	0.5	Positive	Oral praziquantel	720	23	60	23.147255121330193	Ineligible - post-treatment	Ineligible - post-treatment	Ineligible - post-treatment	IL2	14.5033455053017	0.11	3558	IL2	In	3.858313821830516	Published	Menstrual cup	Days since end of LMP	MSD
Yegorov-2019	SMT28	SMT28_Visit1	1	Other	Luteal	21	Positive	10	Negative	Negative	0	Positive	Positive	Positive	1	Positive	None	0	18	50	19.77769866698311	Eligible	Ineligible - days since LMP outside of allowed windows	Ineligible - days since LMP outside of allowed windows	IL2	12.466683744243403	0.11	3558	IL2	In	3.6400058405666895	Published	Menstrual cup	Days since end of LMP	MSD
Yegorov-2019	SMT28	SMT28_Visit2	2	Other	Luteal	26	Positive	8	Negative	NA	NA	NA	NA	NA	0.5	Negative	Oral praziquantel	720	18	50	19.77769866698311	Ineligible - post-treatment	Ineligible - post-treatment	Ineligible - post-treatment	IL2	12.444608969842403	0.11	3558	IL2	In	3.637448994058688	Published	Menstrual cup	Days since end of LMP	MSD
Yegorov-2019	SMT29	SMT29_Visit1	1	Follicular	Follicular	6	Positive	8	Negative	Negative	0	Positive	Negative	Positive	1	Positive	None	0	18	54.5	22.251936837162777	Eligible	Eligible	Eligible	IL2	15.706220166288096	0.11	3558	IL2	In	3.9732641206199326	Published	Menstrual cup	Days since end of LMP	MSD
Yegorov-2019	SMT29	SMT29_Visit2	2	Follicular	Follicular	3	Positive	8	Negative	NA	NA	NA	NA	NA	0.5	Positive	Oral praziquantel	720	18	54.5	22.251936837162777	Ineligible - post-treatment	Ineligible - post-treatment	Ineligible - post-treatment	IL2	15.399188490787298	0.11	3558	IL2	In	3.944782420407232	Published	Menstrual cup	Days since end of LMP	MSD
Yegorov-2019	SMT29	SMT29_Visit3	3	Follicular	Follicular	5	Negative	0	NA	NA	NA	NA	NA	NA	0	Negative	Oral praziquantel	1440	18	54.5	22.251936837162777	Ineligible - post-treatment	Ineligible - post-treatment	Ineligible - post-treatment	IL2	7.132427620599749	0.11	3558	IL2	In	2.834393201508133	Published	Menstrual cup	Days since end of LMP	MSD
Yegorov-2019	SMT30	SMT30_Visit1	1	Other	Luteal	NA	Positive	10	Positive	Negative	0	Positive	Negative	Positive	1	Negative	None	0	22	73	NA	Eligible	Ineligible - days since LMP outside of allowed windows	Ineligible - days since LMP outside of allowed windows	IL2	19.430164648711695	0.11	3558	IL2	In	4.280226221074305	Published	Menstrual cup	Days since end of LMP	MSD
Yegorov-2019	SMT31	SMT31_Visit1	1	Other	Luteal	8	Positive	8	Positive	Positive	72	Positive	Positive	Positive	1	Negative	None	0	30	52.5	24.295432458697768	Eligible	Ineligible - days since LMP outside of allowed windows	Ineligible - days since LMP outside of allowed windows	IL2	22.6907851579212	0.11	3558	IL2	In	4.504034625618244	Published	Menstrual cup	Days since end of LMP	MSD
Yegorov-2019	SMT31	SMT31_Visit2	2	Other	Follicular	9	Positive	8	Positive	NA	NA	NA	NA	NA	0.5	Negative	Oral praziquantel	720	30	52.5	24.295432458697768	Ineligible - post-treatment	Ineligible - post-treatment	Ineligible - post-treatment	IL2	10.33310640449424	0.11	3558	IL2	In	3.3692021265006495	Published	Menstrual cup	Days since end of LMP	MSD
Yegorov-2019	SMT31	SMT31_Visit3	3	Other	Follicular	10	Positive	8	NA	NA	NA	NA	NA	NA	0.5	Negative	Oral praziquantel	1440	30	52.5	24.295432458697768	Ineligible - post-treatment	Ineligible - post-treatment	Ineligible - post-treatment	IL2	17.6944607771921	0.11	3558	IL2	In	4.14522589248412	Published	Menstrual cup	Days since end of LMP	MSD
Yegorov-2019	SMT32	SMT32_Visit1	1	Other	Follicular	9	Negative	0	Negative	Negative	0	Positive	Positive	Positive	1	Negative	None	0	24	58.5	20.850969035419915	Eligible	Ineligible - days since LMP outside of allowed windows	Ineligible - days since LMP outside of allowed windows	IL2	10.040485217697688	0.11	3558	IL2	In	3.327757085715019	Published	Menstrual cup	Days since end of LMP	MSD
Yegorov-2019	SMT32	SMT32_Visit2	2	Other	Luteal	13	Negative	0	Negative	NA	NA	NA	NA	NA	0.5	Negative	Oral praziquantel	720	24	58.5	20.850969035419915	Ineligible - post-treatment	Ineligible - post-treatment	Ineligible - post-treatment	IL2	8.459517320964089	0.11	3558	IL2	In	3.080575349099679	Published	Menstrual cup	Days since end of LMP	MSD
Yegorov-2019	SMT32	SMT32_Visit3	3	Other	Luteal	22	Negative	0	NA	NA	NA	NA	NA	NA	0.5	Negative	Oral praziquantel	1440	24	58.5	20.850969035419915	Ineligible - post-treatment	Ineligible - post-treatment	Ineligible - post-treatment	IL2	18.071831422966596	0.11	3558	IL2	In	4.175670813095737	Published	Menstrual cup	Days since end of LMP	MSD
Yegorov-2019	SMT33	SMT33_Visit1	1	Other	Follicular	11	Negative	0	Negative	Negative	0	Negative	Negative	Negative	1	Negative	None	0	23	62	23.335466144755166	Eligible	Ineligible - days since LMP outside of allowed windows	Ineligible - days since LMP outside of allowed windows	IL2	13.400000000000002	0.11	3558	IL2	In	3.7441610955704103	Published	Menstrual cup	Days since end of LMP	MSD
Yegorov-2019	SMT33	SMT33_Visit2	2	Other	Follicular	9	Negative	3	Negative	NA	NA	NA	NA	NA	0.5	Negative	Oral praziquantel	720	23	62	23.335466144755166	Ineligible - post-treatment	Ineligible - post-treatment	Ineligible - post-treatment	IL2	7.67232733016386	0.11	3558	IL2	In	2.939664272432462	Published	Menstrual cup	Days since end of LMP	MSD
Yegorov-2019	SMT33	SMT33_Visit3	3	Other	Follicular	10	Positive	8	NA	NA	NA	NA	NA	NA	0.5	Negative	Oral praziquantel	1440	23	62	23.335466144755166	Ineligible - post-treatment	Ineligible - post-treatment	Ineligible - post-treatment	IL2	9.121409983020811	0.11	3558	IL2	In	3.189256852710504	Published	Menstrual cup	Days since end of LMP	MSD
Yegorov-2019	SMT34	SMT34_Visit1	1	Other	Follicular	NA	Negative	0	Negative	Positive	192	Positive	Positive	Positive	2	Positive	None	0	22	67	NA	Eligible	Ineligible - days since LMP outside of allowed windows	Ineligible - days since LMP outside of allowed windows	IL2	15.608586131376798	0.11	3558	IL2	In	3.9642679548404125	Published	Menstrual cup	Days since end of LMP	MSD
Yegorov-2019	SMT35	SMT35_Visit1	1	Other	Luteal	NA	Negative	0	Negative	Negative	0	Positive	Positive	Positive	1	Negative	None	0	30	44	NA	Eligible	Ineligible - days since LMP outside of allowed windows	Ineligible - days since LMP outside of allowed windows	IL2	55.005702502251296	0.11	3558	IL2	In	5.781509287074736	Published	Menstrual cup	Days since end of LMP	MSD
Yegorov-2019	SMT36	SMT36_Visit1	1	Other	Luteal	21	Positive	8	Positive	Positive	24	Positive	Positive	Positive	1	Positive	None	0	29	66	26.106562240417702	Eligible	Ineligible - days since LMP outside of allowed windows	Ineligible - days since LMP outside of allowed windows	IL2	11.989250071546401	0.11	3558	IL2	In	3.583669515783173	Published	Menstrual cup	Days since end of LMP	MSD
Yegorov-2019	SMT36	SMT36_Visit2	2	Luteal	Luteal	20	Positive	8	Positive	NA	NA	NA	NA	NA	0.5	Negative	Oral praziquantel	720	29	66	26.106562240417702	Ineligible - post-treatment	Ineligible - post-treatment	Ineligible - post-treatment	IL2	11.309957156234798	0.11	3558	IL2	In	3.4995215590864786	Published	Menstrual cup	Days since end of LMP	MSD
Yegorov-2019	SMT36	SMT36_Visit3	3	Luteal	Luteal	19	Positive	8	NA	NA	NA	NA	NA	NA	0.5	Negative	Oral praziquantel	1440	29	66	26.106562240417702	Ineligible - post-treatment	Ineligible - post-treatment	Ineligible - post-treatment	IL2	15.267657553442705	0.11	3558	IL2	In	3.932406827928206	Published	Menstrual cup	Days since end of LMP	MSD
Yegorov-2019	SMT38	SMT38_Visit1	1	Other	Follicular	9	Negative	0	Negative	Positive	1608	Positive	Positive	Positive	3	Positive	None	0	26	72	29.09879809839354	Eligible	Ineligible - days since LMP outside of allowed windows	Ineligible - days since LMP outside of allowed windows	IL2	11.5414373286722	0.11	3558	IL2	In	3.528750998058034	Published	Menstrual cup	Days since end of LMP	MSD
Yegorov-2019	SMT38	SMT38_Visit2	2	Other	Follicular	9	Negative	0	Negative	NA	NA	NA	NA	NA	0.5	Positive	Oral praziquantel	720	26	72	29.09879809839354	Ineligible - post-treatment	Ineligible - post-treatment	Ineligible - post-treatment	IL2	8.86617416520774	0.11	3558	IL2	In	3.148311702770893	Published	Menstrual cup	Days since end of LMP	MSD
Yegorov-2019	SMT38	SMT38_Visit3	3	Other	Follicular	8	Negative	0	NA	NA	NA	NA	NA	NA	0.5	Negative	Oral praziquantel	1440	26	72	29.09879809839354	Ineligible - post-treatment	Ineligible - post-treatment	Ineligible - post-treatment	IL2	16.594937574779703	0.11	3558	IL2	In	4.052671297324055	Published	Menstrual cup	Days since end of LMP	MSD
Yegorov-2019	SMT40	SMT40_Visit1	1	Other	Luteal	30	NA	NA	Negative	Positive	192	Positive	Positive	Positive	2	Negative	None	0	25	75	30.234315948601665	Eligible	Ineligible - days since LMP outside of allowed windows	Ineligible - days since LMP outside of allowed windows	IL2	3.5201885574847793	0.11	3558	IL2	In	1.8156527083121377	Published	Menstrual cup	Days since end of LMP	MSD
Yegorov-2019	SMT40	SMT40_Visit2	2	Other	Luteal	25	Positive	7	Positive	NA	NA	NA	NA	NA	1	Negative	Oral praziquantel	720	25	75	30.234315948601665	Ineligible - post-treatment	Ineligible - post-treatment	Ineligible - post-treatment	IL2	14.799999999999995	0.11	3558	IL2	In	3.887525270741587	Published	Menstrual cup	Days since end of LMP	MSD
Yegorov-2019	SMT40	SMT40_Visit3	3	Other	Luteal	26	Positive	8	NA	NA	NA	NA	NA	NA	1	Negative	Oral praziquantel	1440	25	75	30.234315948601665	Ineligible - post-treatment	Ineligible - post-treatment	Ineligible - post-treatment	IL2	19.086120776637404	0.11	3558	IL2	In	4.254452001976374	Published	Menstrual cup	Days since end of LMP	MSD
Yegorov-2019	SMT42	SMT42_Visit1	1	Other	Amenorrheic	NA	NA	NA	Positive	Positive	96	Positive	Positive	Positive	1	Negative	None	0	22	86	31.975014872099948	Ineligible - irregular or no menstruation	Ineligible - irregular or no menstruation	Ineligible - irregular or no menstruation	IL2	11.304479402954499	0.11	3558	IL2	In	3.4988226491112884	Published	Menstrual cup	Days since end of LMP	MSD
Yegorov-2019	SMT42	SMT42_Visit2	2	Follicular	Follicular	4	Negative	0	Positive	NA	NA	NA	NA	NA	0.5	Negative	Oral praziquantel	720	22	86	31.975014872099948	Ineligible - post-treatment	Ineligible - post-treatment	Ineligible - post-treatment	IL2	4.86219975634314	0.11	3558	IL2	In	2.2816091655932302	Published	Menstrual cup	Days since end of LMP	MSD
Yegorov-2019	SMT42	SMT42_Visit3	3	Other	Follicular	10	Positive	8	NA	NA	NA	NA	NA	NA	1	Negative	Oral praziquantel	1440	22	86	31.975014872099948	Ineligible - post-treatment	Ineligible - post-treatment	Ineligible - post-treatment	IL2	2.73214232334416	0.11	3558	IL2	In	1.450032638765157	Published	Menstrual cup	Days since end of LMP	MSD
Yegorov-2019	SMT43	SMT43_Visit1	1	Other	Follicular	14	NA	NA	Positive	Negative	0	Positive	Positive	Positive	1	Negative	None	0	20	58	24.298027879892334	Eligible	Ineligible - days since LMP outside of allowed windows	Ineligible - days since LMP outside of allowed windows	IL2	10.12065994829063	0.11	3558	IL2	In	3.339231463287475	Published	Menstrual cup	Days since end of LMP	MSD
Yegorov-2019	SMT43	SMT43_Visit2	2	Luteal	Luteal	15	Negative	0	Positive	NA	NA	NA	NA	NA	0.5	Negative	Oral praziquantel	720	20	58	24.298027879892334	Ineligible - post-treatment	Ineligible - post-treatment	Ineligible - post-treatment	IL2	4.9793975686582606	0.11	3558	IL2	In	2.3159712087024897	Published	Menstrual cup	Days since end of LMP	MSD
Yegorov-2019	SMT45	SMT45_Visit1	1	Other	Luteal	23	NA	NA	Negative	Positive	672	Positive	Positive	Positive	3	Positive	None	0	24	57	23.124670372023203	Eligible	Ineligible - days since LMP outside of allowed windows	Ineligible - days since LMP outside of allowed windows	IL2	2.1	0.11	3558	IL2	In	1.070389327891398	Published	Menstrual cup	Days since end of LMP	MSD
Yegorov-2019	SMT45	SMT45_Visit2	2	Luteal	Luteal	17	Negative	0	Negative	NA	NA	NA	NA	NA	0.5	Positive	Oral praziquantel	720	24	57	23.124670372023203	Ineligible - post-treatment	Ineligible - post-treatment	Ineligible - post-treatment	IL2	3.7367192483692695	0.11	3558	IL2	In	1.901772173512361	Published	Menstrual cup	Days since end of LMP	MSD
Yegorov-2019	SMT45	SMT45_Visit3	3	Luteal	Luteal	19	Negative	0	NA	NA	NA	NA	NA	NA	0	Negative	Oral praziquantel	1440	24	57	23.124670372023203	Ineligible - post-treatment	Ineligible - post-treatment	Ineligible - post-treatment	IL2	7.17950156337885	0.11	3558	IL2	In	2.843883688476959	Published	Menstrual cup	Days since end of LMP	MSD
Yegorov-2019	SMT46	SMT46_Visit1	1	Other	Amenorrheic	NA	Positive	8	Negative	Negative	0	Negative	Negative	Negative	2	Positive	None	0	19	57	20.43816558499767	Ineligible - irregular or no menstruation	Ineligible - irregular or no menstruation	Ineligible - irregular or no menstruation	IL2	26.6230004788607	0.11	3558	IL2	In	4.734601270646239	Published	Menstrual cup	Days since end of LMP	MSD
Yegorov-2019	SMT46	SMT46_Visit2	2	Other	Follicular	8	Positive	10	Negative	NA	NA	NA	NA	NA	1	Negative	Oral praziquantel	720	19	57	20.43816558499767	Ineligible - post-treatment	Ineligible - post-treatment	Ineligible - post-treatment	IL2	10.816171053670713	0.11	3558	IL2	In	3.435117967479112	Published	Menstrual cup	Days since end of LMP	MSD
Yegorov-2019	SMT46	SMT46_Visit3	3	Other	Luteal	12	Positive	8	NA	NA	NA	NA	NA	NA	2	Negative	Oral praziquantel	1440	19	57	20.43816558499767	Ineligible - post-treatment	Ineligible - post-treatment	Ineligible - post-treatment	IL2	8.873445736147211	0.11	3558	IL2	In	3.1494944406175596	Published	Menstrual cup	Days since end of LMP	MSD
Yegorov-2019	SMT48	SMT48_Visit1	1	Other	Follicular	10	Intermediate	6	Positive	Positive	216	Positive	Positive	Positive	1	Negative	None	0	28	68	32.34244946492271	Eligible	Ineligible - days since LMP outside of allowed windows	Ineligible - days since LMP outside of allowed windows	IL2	9.219475659107191	0.11	3558	IL2	In	3.2046847023339367	Published	Menstrual cup	Days since end of LMP	MSD
Yegorov-2019	SMT48	SMT48_Visit2	2	Other	Follicular	10	Intermediate	6	Positive	NA	NA	NA	NA	NA	0.5	Negative	Oral praziquantel	720	28	68	32.34244946492271	Ineligible - post-treatment	Ineligible - post-treatment	Ineligible - post-treatment	IL2	6.401729278482629	0.11	3558	IL2	In	2.678461668316047	Published	Menstrual cup	Days since end of LMP	MSD
Yegorov-2019	SMT02	SMT02_Visit1	1	Follicular	Follicular	1	Positive	10	Positive	Negative	0	Negative	Negative	Negative	1	Negative	None	0	39	66	25.14860539551897	Eligible	Eligible	Eligible	IL4	4.12191390375221	0.02	3565	IL4	In	2.0433143709793193	Published	Menstrual cup	Days since end of LMP	MSD
Yegorov-2019	SMT02	SMT02_Visit2	2	Follicular	Follicular	3	Positive	10	Positive	NA	NA	NA	NA	NA	0.5	Negative	Oral praziquantel	720	39	66	25.14860539551897	Ineligible - post-treatment	Ineligible - post-treatment	Ineligible - post-treatment	IL4	6.49136984806745	0.02	3565	IL4	In	2.6985229565720994	Published	Menstrual cup	Days since end of LMP	MSD
Yegorov-2019	SMT02	SMT02_Visit3	3	Follicular	Follicular	4	Positive	10	NA	NA	NA	NA	NA	NA	0	Negative	Oral praziquantel	1440	39	66	25.14860539551897	Ineligible - post-treatment	Ineligible - post-treatment	Ineligible - post-treatment	IL4	3.668844813614	0.02	3565	IL4	In	1.8753258821377081	Published	Menstrual cup	Days since end of LMP	MSD
Yegorov-2019	SMT05	SMT05_Visit1	1	Follicular	Follicular	2	Intermediate	6	Positive	Negative	0	Positive	Positive	Positive	2	Positive	None	0	41	77	31.238589800803275	Eligible	Eligible	Eligible	IL4	11.937217036497003	0.02	3565	IL4	In	3.5773946303493913	Published	Menstrual cup	Days since end of LMP	MSD
Yegorov-2019	SMT05	SMT05_Visit2	2	Follicular	Follicular	3	Positive	8	Positive	NA	NA	NA	NA	NA	0.5	Positive	Oral praziquantel	720	41	77	31.238589800803275	Ineligible - post-treatment	Ineligible - post-treatment	Ineligible - post-treatment	IL4	3.76551178173452	0.02	3565	IL4	In	1.9128459591316849	Published	Menstrual cup	Days since end of LMP	MSD
Yegorov-2019	SMT05	SMT05_Visit3	3	Follicular	Follicular	6	Intermediate	6	NA	NA	NA	NA	NA	NA	0.5	Negative	Oral praziquantel	1440	41	77	31.238589800803275	Ineligible - post-treatment	Ineligible - post-treatment	Ineligible - post-treatment	IL4	5.611103567974011	0.02	3565	IL4	In	2.4882845418622703	Published	Menstrual cup	Days since end of LMP	MSD
Yegorov-2019	SMT06	SMT06_Visit1	1	Other	Amenorrheic	NA	Negative	0	Positive	Negative	0	Negative	Negative	Negative	1	Negative	None	0	42	69.5	25.68342864533772	Ineligible - irregular or no menstruation	Ineligible - irregular or no menstruation	Ineligible - irregular or no menstruation	IL4	2.9636655239971903	0.02	3565	IL4	In	1.567382635869328	Published	Menstrual cup	Days since end of LMP	MSD
Yegorov-2019	SMT06	SMT06_Visit2	2	Other	Amenorrheic	NA	Negative	0	Positive	NA	NA	NA	NA	NA	0.5	Negative	Oral praziquantel	720	42	69.5	25.68342864533772	Ineligible - post-treatment	Ineligible - post-treatment	Ineligible - post-treatment	IL4	4.07820122049539	0.02	3565	IL4	In	2.027932960408197	Published	Menstrual cup	Days since end of LMP	MSD
Yegorov-2019	SMT06	SMT06_Visit3	3	Other	Amenorrheic	NA	Negative	0	NA	NA	NA	NA	NA	NA	0.5	Negative	Oral praziquantel	1440	42	69.5	25.68342864533772	Ineligible - post-treatment	Ineligible - post-treatment	Ineligible - post-treatment	IL4	3.86600097072514	0.02	3565	IL4	In	1.9508419997995805	Published	Menstrual cup	Days since end of LMP	MSD
Yegorov-2019	SMT07	SMT07_Visit1	1	Follicular	Luteal	6	Negative	0	Negative	Negative	0	Negative	Negative	Negative	1	Negative	None	0	20	47	19.067710657633167	Eligible	Eligible	Eligible	IL4	3.0572544395059102	0.02	3565	IL4	In	1.61223662528276	Published	Menstrual cup	Days since end of LMP	MSD
Yegorov-2019	SMT07	SMT07_Visit2	2	Other	NA	12	Negative	0	Negative	NA	NA	NA	NA	NA	2	Positive	Oral praziquantel	720	20	47	19.067710657633167	Ineligible - no menstrual cycle information	Ineligible - no menstrual cycle information	Ineligible - no menstrual cycle information	IL4	1.8849358035673058	0.02	3565	IL4	In	0.9145153895670372	Published	Menstrual cup	Days since end of LMP	MSD
Yegorov-2019	SMT08	SMT08_Visit1	1	Other	Luteal	NA	Negative	0	Negative	Negative	0	Negative	Negative	Negative	1	Negative	None	0	18	60	NA	Eligible	Ineligible - days since LMP outside of allowed windows	Ineligible - days since LMP outside of allowed windows	IL4	2.1775639173772703	0.02	3565	IL4	In	1.122715066438306	Published	Menstrual cup	Days since end of LMP	MSD
Yegorov-2019	SMT09	SMT09_Visit1	1	Luteal	Luteal	15	Negative	0	Negative	Positive	240	Positive	Positive	Positive	3	Negative	None	0	35	73	28.694686569510914	Eligible	Eligible	Eligible	IL4	5.74938649767949	0.02	3565	IL4	In	2.523408017974074	Published	Menstrual cup	Days since end of LMP	MSD
Yegorov-2019	SMT09	SMT09_Visit2	2	Luteal	Luteal	17	Negative	0	Negative	NA	NA	NA	NA	NA	0.5	Negative	Oral praziquantel	720	35	73	28.694686569510914	Ineligible - post-treatment	Ineligible - post-treatment	Ineligible - post-treatment	IL4	4.50696290107384	0.02	3565	IL4	In	2.172155574602401	Published	Menstrual cup	Days since end of LMP	MSD
Yegorov-2019	SMT09	SMT09_Visit3	3	Luteal	Luteal	16	Negative	0	NA	NA	NA	NA	NA	NA	0.5	Negative	Oral praziquantel	1440	35	73	28.694686569510914	Ineligible - post-treatment	Ineligible - post-treatment	Ineligible - post-treatment	IL4	4.1369270790768695	0.02	3565	IL4	In	2.048559527652487	Published	Menstrual cup	Days since end of LMP	MSD
Yegorov-2019	SMT12	SMT12_Visit1	1	Other	Luteal	12	Positive	10	Negative	Negative	0	Negative	Positive	Positive	1	Negative	None	0	35	56.5	25.449304085401558	Eligible	Ineligible - days since LMP outside of allowed windows	Ineligible - days since LMP outside of allowed windows	IL4	6.478681794732241	0.02	3565	IL4	In	2.6957003005074065	Published	Menstrual cup	Days since end of LMP	MSD
Yegorov-2019	SMT12	SMT12_Visit2	2	Luteal	Luteal	16	Positive	10	Negative	NA	NA	NA	NA	NA	0.5	Negative	Oral praziquantel	720	35	56.5	25.449304085401558	Ineligible - post-treatment	Ineligible - post-treatment	Ineligible - post-treatment	IL4	4.1500993249911	0.02	3565	IL4	In	2.0531458651239776	Published	Menstrual cup	Days since end of LMP	MSD
Yegorov-2019	SMT12	SMT12_Visit3	3	Luteal	Luteal	16	Positive	8	NA	NA	NA	NA	NA	NA	0	Negative	Oral praziquantel	1440	35	56.5	25.449304085401558	Ineligible - post-treatment	Ineligible - post-treatment	Ineligible - post-treatment	IL4	4.739938577448927	0.02	3565	IL4	In	2.2448683640636227	Published	Menstrual cup	Days since end of LMP	MSD
Yegorov-2019	SMT13	SMT13_Visit1	1	Luteal	Luteal	15	Negative	0	Positive	Positive	72	Positive	Positive	Positive	1	Positive	None	0	22	51	19.195302796492154	Eligible	Eligible	Eligible	IL4	2.9940036558003498	0.02	3565	IL4	In	1.5820759829867823	Published	Menstrual cup	Days since end of LMP	MSD
Yegorov-2019	SMT13	SMT13_Visit2	2	Other	Luteal	11	Negative	0	Positive	NA	NA	NA	NA	NA	1	Positive	Oral praziquantel	720	22	51	19.195302796492154	Ineligible - post-treatment	Ineligible - post-treatment	Ineligible - post-treatment	IL4	2.55794667054449	0.02	3565	IL4	In	1.3549861864466743	Published	Menstrual cup	Days since end of LMP	MSD
Yegorov-2019	SMT13	SMT13_Visit3	3	Other	Luteal	23	Negative	3	NA	NA	NA	NA	NA	NA	0	Negative	Oral praziquantel	1440	22	51	19.195302796492154	Ineligible - post-treatment	Ineligible - post-treatment	Ineligible - post-treatment	IL4	2.80201926901805	0.02	3565	IL4	In	1.4864668769754397	Published	Menstrual cup	Days since end of LMP	MSD
Yegorov-2019	SMT14	SMT14_Visit1	1	Other	Follicular	NA	Negative	0	Negative	Negative	0	Negative	Negative	Negative	1	Negative	None	0	27	53	20.703124999999996	Eligible	Ineligible - days since LMP outside of allowed windows	Ineligible - days since LMP outside of allowed windows	IL4	3.5000000000000004	0.02	3565	IL4	In	1.8073549220576044	Published	Menstrual cup	Days since end of LMP	MSD
Yegorov-2019	SMT14	SMT14_Visit2	2	Other	NA	NA	Negative	0	Negative	NA	NA	NA	NA	NA	0.5	Negative	Oral praziquantel	720	27	53	20.703124999999996	Ineligible - no menstrual cycle information	Ineligible - no menstrual cycle information	Ineligible - no menstrual cycle information	IL4	2.6	0.02	3565	IL4	In	1.3785116232537298	Published	Menstrual cup	Days since end of LMP	MSD
Yegorov-2019	SMT14	SMT14_Visit3	3	Other	NA	NA	Negative	0	NA	NA	NA	NA	NA	NA	0.5	Positive	Oral praziquantel	1440	27	53	20.703124999999996	Ineligible - no menstrual cycle information	Ineligible - no menstrual cycle information	Ineligible - no menstrual cycle information	IL4	3.23473534196956	0.02	3565	IL4	In	1.6936476793128559	Published	Menstrual cup	Days since end of LMP	MSD
Yegorov-2019	SMT15	SMT15_Visit1	1	Other	Luteal	13	Positive	8	Negative	Negative	0	Positive	Positive	Positive	1	Negative	None	0	21	56.5	22.070312499999996	Eligible	Ineligible - days since LMP outside of allowed windows	Ineligible - days since LMP outside of allowed windows	IL4	1.638496987671919	0.02	3565	IL4	In	0.7123730205310977	Published	Menstrual cup	Days since end of LMP	MSD
Yegorov-2019	SMT15	SMT15_Visit2	2	Follicular	Follicular	6	Positive	10	NA	NA	NA	NA	NA	NA	0	Negative	Oral praziquantel	720	21	56.5	22.070312499999996	Ineligible - post-treatment	Ineligible - post-treatment	Ineligible - post-treatment	IL4	1.8788717249668658	0.02	3565	IL4	In	0.9098665739046787	Published	Menstrual cup	Days since end of LMP	MSD
Yegorov-2019	SMT15	SMT15_Visit3	3	Other	Follicular	9	Positive	8	NA	NA	NA	NA	NA	NA	0.5	Negative	Oral praziquantel	1440	21	56.5	22.070312499999996	Ineligible - post-treatment	Ineligible - post-treatment	Ineligible - post-treatment	IL4	2.64776521980439	0.02	3565	IL4	In	1.4047752024923255	Published	Menstrual cup	Days since end of LMP	MSD
Yegorov-2019	SMT16	SMT16_Visit1	1	Follicular	Follicular	7	Positive	8	Positive	Negative	0	Positive	Positive	Positive	1	Positive	None	0	33	87	34.41319568055061	Eligible	Eligible	Eligible	IL4	1.8912132139913171	0.02	3565	IL4	In	0.9193120208380787	Published	Menstrual cup	Days since end of LMP	MSD
Yegorov-2019	SMT16	SMT16_Visit2	2	Luteal	Luteal	15	Negative	0	Positive	NA	NA	NA	NA	NA	0.5	Negative	Oral praziquantel	720	33	87	34.41319568055061	Ineligible - post-treatment	Ineligible - post-treatment	Ineligible - post-treatment	IL4	4.255417315558459	0.02	3565	IL4	In	2.089300619470504	Published	Menstrual cup	Days since end of LMP	MSD
Yegorov-2019	SMT16	SMT16_Visit3	3	Luteal	Luteal	15	Positive	7	NA	NA	NA	NA	NA	NA	0.5	Negative	Oral praziquantel	1440	33	87	34.41319568055061	Ineligible - post-treatment	Ineligible - post-treatment	Ineligible - post-treatment	IL4	1.454139172879342	0.02	3565	IL4	In	0.5401653534488546	Published	Menstrual cup	Days since end of LMP	MSD
Yegorov-2019	SMT18	SMT18_Visit1	1	Follicular	Follicular	5	Negative	0	Negative	Positive	24	Positive	Positive	Positive	2	Negative	None	0	27	49	17.78197125852809	Eligible	Eligible	Eligible	IL4	1.725142043828464	0.02	3565	IL4	In	0.7867151546387147	Published	Menstrual cup	Days since end of LMP	MSD
Yegorov-2019	SMT18	SMT18_Visit2	2	Other	Follicular	11	Positive	10	Negative	NA	NA	NA	NA	NA	0.5	Negative	Oral praziquantel	720	27	49	17.78197125852809	Ineligible - post-treatment	Ineligible - post-treatment	Ineligible - post-treatment	IL4	3.11501276430677	0.02	3565	IL4	In	1.639238074955328	Published	Menstrual cup	Days since end of LMP	MSD
Yegorov-2019	SMT18	SMT18_Visit3	3	Luteal	Luteal	19	Positive	10	NA	NA	NA	NA	NA	NA	0.5	Negative	Oral praziquantel	1440	27	49	17.78197125852809	Ineligible - post-treatment	Ineligible - post-treatment	Ineligible - post-treatment	IL4	2.9084694620551703	0.02	3565	IL4	In	1.5402601564358098	Published	Menstrual cup	Days since end of LMP	MSD
Yegorov-2019	SMT19	SMT19_Visit1	1	Other	Luteal	24	Positive	10	Negative	Negative	0	Positive	Negative	Positive	1	Negative	None	0	23	51	21.78649237472767	Eligible	Ineligible - days since LMP outside of allowed windows	Ineligible - days since LMP outside of allowed windows	IL4	2.26756675473085	0.02	3565	IL4	In	1.1811450227721245	Published	Menstrual cup	Days since end of LMP	MSD
Yegorov-2019	SMT19	SMT19_Visit2	2	Other	Luteal	21	Negative	0	Negative	NA	NA	NA	NA	NA	1	Negative	Oral praziquantel	720	23	51	21.78649237472767	Ineligible - post-treatment	Ineligible - post-treatment	Ineligible - post-treatment	IL4	2.6977604529829904	0.02	3565	IL4	In	1.4317622502000116	Published	Menstrual cup	Days since end of LMP	MSD
Yegorov-2019	SMT19	SMT19_Visit3	3	Other	Luteal	23	Negative	0	NA	NA	NA	NA	NA	NA	0.5	Negative	Oral praziquantel	1440	23	51	21.78649237472767	Ineligible - post-treatment	Ineligible - post-treatment	Ineligible - post-treatment	IL4	2.36435831664522	0.02	3565	IL4	In	1.241448691384353	Published	Menstrual cup	Days since end of LMP	MSD
Yegorov-2019	SMT20	SMT20_Visit1	1	Other	Amenorrheic	NA	Negative	0	Positive	Negative	0	Negative	Negative	Negative	1	Negative	None	0	29	59.5	23.388134943642456	Ineligible - irregular or no menstruation	Ineligible - irregular or no menstruation	Ineligible - irregular or no menstruation	IL4	4.17690805347688	0.02	3565	IL4	In	2.0624353857192963	Published	Menstrual cup	Days since end of LMP	MSD
Yegorov-2019	SMT20	SMT20_Visit2	2	Other	Amenorrheic	NA	Negative	0	Positive	NA	NA	NA	NA	NA	0	Negative	Oral praziquantel	720	29	59.5	23.388134943642456	Ineligible - post-treatment	Ineligible - post-treatment	Ineligible - post-treatment	IL4	2.93472571989172	0.02	3565	IL4	In	1.5532256750413997	Published	Menstrual cup	Days since end of LMP	MSD
Yegorov-2019	SMT21	SMT21_Visit1	1	Luteal	Luteal	15	Positive	8	Positive	Positive	336	Positive	Positive	Positive	2	Positive	None	0	20	55	21.75546853368142	Eligible	Eligible	Eligible	IL4	2.7299054420915	0.02	3565	IL4	In	1.4488509802336786	Published	Menstrual cup	Days since end of LMP	MSD
Yegorov-2019	SMT21	SMT21_Visit2	2	Luteal	Luteal	19	Negative	0	Positive	NA	NA	NA	NA	NA	0	Negative	Oral praziquantel	720	20	55	21.75546853368142	Ineligible - post-treatment	Ineligible - post-treatment	Ineligible - post-treatment	IL4	5.09578261332671	0.02	3565	IL4	In	2.349303733370311	Published	Menstrual cup	Days since end of LMP	MSD
Yegorov-2019	SMT21	SMT21_Visit3	3	Other	Luteal	10	Positive	8	NA	NA	NA	NA	NA	NA	0.5	Negative	Oral praziquantel	1440	20	55	21.75546853368142	Ineligible - post-treatment	Ineligible - post-treatment	Ineligible - post-treatment	IL4	4.51793709617182	0.02	3565	IL4	In	2.1756641840393782	Published	Menstrual cup	Days since end of LMP	MSD
Yegorov-2019	SMT22	SMT22_Visit1	1	Other	Luteal	8	Negative	0	Positive	Negative	0	Negative	Negative	Negative	1	Negative	None	0	31	50	19.05197378448407	Eligible	Ineligible - days since LMP outside of allowed windows	Ineligible - days since LMP outside of allowed windows	IL4	5.091466988082119	0.02	3565	IL4	In	2.3480813952997295	Published	Menstrual cup	Days since end of LMP	MSD
Yegorov-2019	SMT22	SMT22_Visit2	2	Other	Follicular	9	Negative	0	Positive	NA	NA	NA	NA	NA	0.5	Negative	Oral praziquantel	720	31	50	19.05197378448407	Ineligible - post-treatment	Ineligible - post-treatment	Ineligible - post-treatment	IL4	4.44694731900853	0.02	3565	IL4	In	2.152815313829217	Published	Menstrual cup	Days since end of LMP	MSD
Yegorov-2019	SMT22	SMT22_Visit3	3	Follicular	Follicular	7	Negative	0	NA	NA	NA	NA	NA	NA	0.5	Negative	Oral praziquantel	1440	31	50	19.05197378448407	Ineligible - post-treatment	Ineligible - post-treatment	Ineligible - post-treatment	IL4	5.67578256201108	0.02	3565	IL4	In	2.5048193211255496	Published	Menstrual cup	Days since end of LMP	MSD
Yegorov-2019	SMT23	SMT23_Visit1	1	Other	Amenorrheic	NA	Negative	0	Positive	Negative	0	Negative	Negative	Negative	1	Positive	None	0	29	38.5	16.6637811634349	Ineligible - irregular or no menstruation	Ineligible - irregular or no menstruation	Ineligible - irregular or no menstruation	IL4	1.7807484291661142	0.02	3565	IL4	In	0.8324837176579498	Published	Menstrual cup	Days since end of LMP	MSD
Yegorov-2019	SMT23	SMT23_Visit2	2	Other	Amenorrheic	NA	Negative	0	Positive	NA	NA	NA	NA	NA	0.5	Positive	Oral praziquantel	720	29	38.5	16.6637811634349	Ineligible - post-treatment	Ineligible - post-treatment	Ineligible - post-treatment	IL4	3.3285236840948804	0.02	3565	IL4	In	1.734882433782494	Published	Menstrual cup	Days since end of LMP	MSD
Yegorov-2019	SMT23	SMT23_Visit3	3	Other	Luteal	11	Positive	7	NA	NA	NA	NA	NA	NA	0.5	Negative	Oral praziquantel	1440	29	38.5	16.6637811634349	Ineligible - post-treatment	Ineligible - post-treatment	Ineligible - post-treatment	IL4	2.210754863991	0.02	3565	IL4	In	1.14453906309574	Published	Menstrual cup	Days since end of LMP	MSD
Yegorov-2019	SMT24	SMT24_Visit1	1	Other	Follicular	NA	Negative	0	Positive	Negative	0	Positive	Positive	Positive	1	Positive	None	0	23	60	23.147255121330193	Eligible	Ineligible - days since LMP outside of allowed windows	Ineligible - days since LMP outside of allowed windows	IL4	3.52112565813482	0.02	3565	IL4	In	1.8160367134643607	Published	Menstrual cup	Days since end of LMP	MSD
Yegorov-2019	SMT24	SMT24_Visit2	2	Other	Amenorrheic	NA	Positive	10	Positive	NA	NA	NA	NA	NA	0.5	Positive	Oral praziquantel	720	23	60	23.147255121330193	Ineligible - post-treatment	Ineligible - post-treatment	Ineligible - post-treatment	IL4	3.9263986970458302	0.02	3565	IL4	In	1.9732066753629893	Published	Menstrual cup	Days since end of LMP	MSD
Yegorov-2019	SMT28	SMT28_Visit1	1	Other	Luteal	21	Positive	10	Negative	Negative	0	Positive	Positive	Positive	1	Positive	None	0	18	50	19.77769866698311	Eligible	Ineligible - days since LMP outside of allowed windows	Ineligible - days since LMP outside of allowed windows	IL4	3.7333675181417596	0.02	3565	IL4	In	1.9004775366351025	Published	Menstrual cup	Days since end of LMP	MSD
Yegorov-2019	SMT28	SMT28_Visit2	2	Other	Luteal	26	Positive	8	Negative	NA	NA	NA	NA	NA	0.5	Negative	Oral praziquantel	720	18	50	19.77769866698311	Ineligible - post-treatment	Ineligible - post-treatment	Ineligible - post-treatment	IL4	2.85877775725129	0.02	3565	IL4	In	1.5153984685265411	Published	Menstrual cup	Days since end of LMP	MSD
Yegorov-2019	SMT29	SMT29_Visit1	1	Follicular	Follicular	6	Positive	8	Negative	Negative	0	Positive	Negative	Positive	1	Positive	None	0	18	54.5	22.251936837162777	Eligible	Eligible	Eligible	IL4	2.70102356477973	0.02	3565	IL4	In	1.4335062265342382	Published	Menstrual cup	Days since end of LMP	MSD
Yegorov-2019	SMT29	SMT29_Visit2	2	Follicular	Follicular	3	Positive	8	Negative	NA	NA	NA	NA	NA	0.5	Positive	Oral praziquantel	720	18	54.5	22.251936837162777	Ineligible - post-treatment	Ineligible - post-treatment	Ineligible - post-treatment	IL4	3.85129447044849	0.02	3565	IL4	In	1.9453434359923365	Published	Menstrual cup	Days since end of LMP	MSD
Yegorov-2019	SMT29	SMT29_Visit3	3	Follicular	Follicular	5	Negative	0	NA	NA	NA	NA	NA	NA	0	Negative	Oral praziquantel	1440	18	54.5	22.251936837162777	Ineligible - post-treatment	Ineligible - post-treatment	Ineligible - post-treatment	IL4	1.951286879768346	0.02	3565	IL4	In	0.964425899727127	Published	Menstrual cup	Days since end of LMP	MSD
Yegorov-2019	SMT30	SMT30_Visit1	1	Other	Luteal	NA	Positive	10	Positive	Negative	0	Positive	Negative	Positive	1	Negative	None	0	22	73	NA	Eligible	Ineligible - days since LMP outside of allowed windows	Ineligible - days since LMP outside of allowed windows	IL4	4.31830932533856	0.02	3565	IL4	In	2.110466588925136	Published	Menstrual cup	Days since end of LMP	MSD
Yegorov-2019	SMT31	SMT31_Visit1	1	Other	Luteal	8	Positive	8	Positive	Positive	72	Positive	Positive	Positive	1	Negative	None	0	30	52.5	24.295432458697768	Eligible	Ineligible - days since LMP outside of allowed windows	Ineligible - days since LMP outside of allowed windows	IL4	3.01054509783038	0.02	3565	IL4	In	1.5900247290904872	Published	Menstrual cup	Days since end of LMP	MSD
Yegorov-2019	SMT31	SMT31_Visit2	2	Other	Follicular	9	Positive	8	Positive	NA	NA	NA	NA	NA	0.5	Negative	Oral praziquantel	720	30	52.5	24.295432458697768	Ineligible - post-treatment	Ineligible - post-treatment	Ineligible - post-treatment	IL4	2.20210423960438	0.02	3565	IL4	In	1.1388827624540008	Published	Menstrual cup	Days since end of LMP	MSD
Yegorov-2019	SMT31	SMT31_Visit3	3	Other	Follicular	10	Positive	8	NA	NA	NA	NA	NA	NA	0.5	Negative	Oral praziquantel	1440	30	52.5	24.295432458697768	Ineligible - post-treatment	Ineligible - post-treatment	Ineligible - post-treatment	IL4	2.41526946527155	0.02	3565	IL4	In	1.27218415573761	Published	Menstrual cup	Days since end of LMP	MSD
Yegorov-2019	SMT32	SMT32_Visit1	1	Other	Follicular	9	Negative	0	Negative	Negative	0	Positive	Positive	Positive	1	Negative	None	0	24	58.5	20.850969035419915	Eligible	Ineligible - days since LMP outside of allowed windows	Ineligible - days since LMP outside of allowed windows	IL4	2.30863203010097	0.02	3565	IL4	In	1.2070382421230754	Published	Menstrual cup	Days since end of LMP	MSD
Yegorov-2019	SMT32	SMT32_Visit2	2	Other	Luteal	13	Negative	0	Negative	NA	NA	NA	NA	NA	0.5	Negative	Oral praziquantel	720	24	58.5	20.850969035419915	Ineligible - post-treatment	Ineligible - post-treatment	Ineligible - post-treatment	IL4	2.22319497190496	0.02	3565	IL4	In	1.152634476779584	Published	Menstrual cup	Days since end of LMP	MSD
Yegorov-2019	SMT32	SMT32_Visit3	3	Other	Luteal	22	Negative	0	NA	NA	NA	NA	NA	NA	0.5	Negative	Oral praziquantel	1440	24	58.5	20.850969035419915	Ineligible - post-treatment	Ineligible - post-treatment	Ineligible - post-treatment	IL4	2.3929980059350697	0.02	3565	IL4	In	1.2588191946913785	Published	Menstrual cup	Days since end of LMP	MSD
Yegorov-2019	SMT33	SMT33_Visit1	1	Other	Follicular	11	Negative	0	Negative	Negative	0	Negative	Negative	Negative	1	Negative	None	0	23	62	23.335466144755166	Eligible	Ineligible - days since LMP outside of allowed windows	Ineligible - days since LMP outside of allowed windows	IL4	1.6989443634077661	0.02	3565	IL4	In	0.7646386082902507	Published	Menstrual cup	Days since end of LMP	MSD
Yegorov-2019	SMT33	SMT33_Visit2	2	Other	Follicular	9	Negative	3	Negative	NA	NA	NA	NA	NA	0.5	Negative	Oral praziquantel	720	23	62	23.335466144755166	Ineligible - post-treatment	Ineligible - post-treatment	Ineligible - post-treatment	IL4	1.737199524002639	0.02	3565	IL4	In	0.7967634626021601	Published	Menstrual cup	Days since end of LMP	MSD
Yegorov-2019	SMT33	SMT33_Visit3	3	Other	Follicular	10	Positive	8	NA	NA	NA	NA	NA	NA	0.5	Negative	Oral praziquantel	1440	23	62	23.335466144755166	Ineligible - post-treatment	Ineligible - post-treatment	Ineligible - post-treatment	IL4	2.1899402254469003	0.02	3565	IL4	In	1.1308914919140138	Published	Menstrual cup	Days since end of LMP	MSD
Yegorov-2019	SMT34	SMT34_Visit1	1	Other	Follicular	NA	Negative	0	Negative	Positive	192	Positive	Positive	Positive	2	Positive	None	0	22	67	NA	Eligible	Ineligible - days since LMP outside of allowed windows	Ineligible - days since LMP outside of allowed windows	IL4	2.5437115723733896	0.02	3565	IL4	In	1.3469350948766339	Published	Menstrual cup	Days since end of LMP	MSD
Yegorov-2019	SMT35	SMT35_Visit1	1	Other	Luteal	NA	Negative	0	Negative	Negative	0	Positive	Positive	Positive	1	Negative	None	0	30	44	NA	Eligible	Ineligible - days since LMP outside of allowed windows	Ineligible - days since LMP outside of allowed windows	IL4	15.610728813629098	0.02	3565	IL4	In	3.9644659884660634	Published	Menstrual cup	Days since end of LMP	MSD
Yegorov-2019	SMT36	SMT36_Visit1	1	Other	Luteal	21	Positive	8	Positive	Positive	24	Positive	Positive	Positive	1	Positive	None	0	29	66	26.106562240417702	Eligible	Ineligible - days since LMP outside of allowed windows	Ineligible - days since LMP outside of allowed windows	IL4	2.71846441337772	0.02	3565	IL4	In	1.442791942360945	Published	Menstrual cup	Days since end of LMP	MSD
Yegorov-2019	SMT36	SMT36_Visit2	2	Luteal	Luteal	20	Positive	8	Positive	NA	NA	NA	NA	NA	0.5	Negative	Oral praziquantel	720	29	66	26.106562240417702	Ineligible - post-treatment	Ineligible - post-treatment	Ineligible - post-treatment	IL4	2.33386156807761	0.02	3565	IL4	In	1.2227189907921254	Published	Menstrual cup	Days since end of LMP	MSD
Yegorov-2019	SMT36	SMT36_Visit3	3	Luteal	Luteal	19	Positive	8	NA	NA	NA	NA	NA	NA	0.5	Negative	Oral praziquantel	1440	29	66	26.106562240417702	Ineligible - post-treatment	Ineligible - post-treatment	Ineligible - post-treatment	IL4	3.95643683879662	0.02	3565	IL4	In	1.984201725988835	Published	Menstrual cup	Days since end of LMP	MSD
Yegorov-2019	SMT38	SMT38_Visit1	1	Other	Follicular	9	Negative	0	Negative	Positive	1608	Positive	Positive	Positive	3	Positive	None	0	26	72	29.09879809839354	Eligible	Ineligible - days since LMP outside of allowed windows	Ineligible - days since LMP outside of allowed windows	IL4	1.8682132079421412	0.02	3565	IL4	In	0.901659110555181	Published	Menstrual cup	Days since end of LMP	MSD
Yegorov-2019	SMT38	SMT38_Visit2	2	Other	Follicular	9	Negative	0	Negative	NA	NA	NA	NA	NA	0.5	Positive	Oral praziquantel	720	26	72	29.09879809839354	Ineligible - post-treatment	Ineligible - post-treatment	Ineligible - post-treatment	IL4	1.696933665016695	0.02	3565	IL4	In	0.7629301694639834	Published	Menstrual cup	Days since end of LMP	MSD
Yegorov-2019	SMT38	SMT38_Visit3	3	Other	Follicular	8	Negative	0	NA	NA	NA	NA	NA	NA	0.5	Negative	Oral praziquantel	1440	26	72	29.09879809839354	Ineligible - post-treatment	Ineligible - post-treatment	Ineligible - post-treatment	IL4	1.713068644619536	0.02	3565	IL4	In	0.7765829630202622	Published	Menstrual cup	Days since end of LMP	MSD
Yegorov-2019	SMT40	SMT40_Visit1	1	Other	Luteal	30	NA	NA	Negative	Positive	192	Positive	Positive	Positive	2	Negative	None	0	25	75	30.234315948601665	Eligible	Ineligible - days since LMP outside of allowed windows	Ineligible - days since LMP outside of allowed windows	IL4	1.44240699442158	0.02	3565	IL4	In	0.5284782977182094	Published	Menstrual cup	Days since end of LMP	MSD
Yegorov-2019	SMT40	SMT40_Visit2	2	Other	Luteal	25	Positive	7	Positive	NA	NA	NA	NA	NA	1	Negative	Oral praziquantel	720	25	75	30.234315948601665	Ineligible - post-treatment	Ineligible - post-treatment	Ineligible - post-treatment	IL4	2.34067351918236	0.02	3565	IL4	In	1.2269237191129791	Published	Menstrual cup	Days since end of LMP	MSD
Yegorov-2019	SMT40	SMT40_Visit3	3	Other	Luteal	26	Positive	8	NA	NA	NA	NA	NA	NA	1	Negative	Oral praziquantel	1440	25	75	30.234315948601665	Ineligible - post-treatment	Ineligible - post-treatment	Ineligible - post-treatment	IL4	3.6763843866120496	0.02	3565	IL4	In	1.8782876163731885	Published	Menstrual cup	Days since end of LMP	MSD
Yegorov-2019	SMT42	SMT42_Visit1	1	Other	Amenorrheic	NA	NA	NA	Positive	Positive	96	Positive	Positive	Positive	1	Negative	None	0	22	86	31.975014872099948	Ineligible - irregular or no menstruation	Ineligible - irregular or no menstruation	Ineligible - irregular or no menstruation	IL4	2.05716499910053	0.02	3565	IL4	In	1.0406575127920903	Published	Menstrual cup	Days since end of LMP	MSD
Yegorov-2019	SMT42	SMT42_Visit2	2	Follicular	Follicular	4	Negative	0	Positive	NA	NA	NA	NA	NA	0.5	Negative	Oral praziquantel	720	22	86	31.975014872099948	Ineligible - post-treatment	Ineligible - post-treatment	Ineligible - post-treatment	IL4	1.964741838549003	0.02	3565	IL4	In	0.9743397589401938	Published	Menstrual cup	Days since end of LMP	MSD
Yegorov-2019	SMT42	SMT42_Visit3	3	Other	Follicular	10	Positive	8	NA	NA	NA	NA	NA	NA	1	Negative	Oral praziquantel	1440	22	86	31.975014872099948	Ineligible - post-treatment	Ineligible - post-treatment	Ineligible - post-treatment	IL4	1.492086402763956	0.02	3565	IL4	In	0.5773310806533727	Published	Menstrual cup	Days since end of LMP	MSD
Yegorov-2019	SMT43	SMT43_Visit1	1	Other	Follicular	14	NA	NA	Positive	Negative	0	Positive	Positive	Positive	1	Negative	None	0	20	58	24.298027879892334	Eligible	Ineligible - days since LMP outside of allowed windows	Ineligible - days since LMP outside of allowed windows	IL4	3.12765020280158	0.02	3565	IL4	In	1.645079170285113	Published	Menstrual cup	Days since end of LMP	MSD
Yegorov-2019	SMT43	SMT43_Visit2	2	Luteal	Luteal	15	Negative	0	Positive	NA	NA	NA	NA	NA	0.5	Negative	Oral praziquantel	720	20	58	24.298027879892334	Ineligible - post-treatment	Ineligible - post-treatment	Ineligible - post-treatment	IL4	2.00458114616237	0.02	3565	IL4	In	1.0033008194824504	Published	Menstrual cup	Days since end of LMP	MSD
Yegorov-2019	SMT45	SMT45_Visit1	1	Other	Luteal	23	NA	NA	Negative	Positive	672	Positive	Positive	Positive	3	Positive	None	0	24	57	23.124670372023203	Eligible	Ineligible - days since LMP outside of allowed windows	Ineligible - days since LMP outside of allowed windows	IL4	1.312830912531915	0.02	3565	IL4	In	0.392681114737752	Published	Menstrual cup	Days since end of LMP	MSD
Yegorov-2019	SMT45	SMT45_Visit2	2	Luteal	Luteal	17	Negative	0	Negative	NA	NA	NA	NA	NA	0.5	Positive	Oral praziquantel	720	24	57	23.124670372023203	Ineligible - post-treatment	Ineligible - post-treatment	Ineligible - post-treatment	IL4	1.42397331794307	0.02	3565	IL4	In	0.5099221136976693	Published	Menstrual cup	Days since end of LMP	MSD
Yegorov-2019	SMT45	SMT45_Visit3	3	Luteal	Luteal	19	Negative	0	NA	NA	NA	NA	NA	NA	0	Negative	Oral praziquantel	1440	24	57	23.124670372023203	Ineligible - post-treatment	Ineligible - post-treatment	Ineligible - post-treatment	IL4	1.439882181684838	0.02	3565	IL4	In	0.525950768019701	Published	Menstrual cup	Days since end of LMP	MSD
Yegorov-2019	SMT46	SMT46_Visit1	1	Other	Amenorrheic	NA	Positive	8	Negative	Negative	0	Negative	Negative	Negative	2	Positive	None	0	19	57	20.43816558499767	Ineligible - irregular or no menstruation	Ineligible - irregular or no menstruation	Ineligible - irregular or no menstruation	IL4	2.29515939978151	0.02	3565	IL4	In	1.198594352893343	Published	Menstrual cup	Days since end of LMP	MSD
Yegorov-2019	SMT46	SMT46_Visit2	2	Other	Follicular	8	Positive	10	Negative	NA	NA	NA	NA	NA	1	Negative	Oral praziquantel	720	19	57	20.43816558499767	Ineligible - post-treatment	Ineligible - post-treatment	Ineligible - post-treatment	IL4	2.5597725443016497	0.02	3565	IL4	In	1.3560156212460157	Published	Menstrual cup	Days since end of LMP	MSD
Yegorov-2019	SMT46	SMT46_Visit3	3	Other	Luteal	12	Positive	8	NA	NA	NA	NA	NA	NA	2	Negative	Oral praziquantel	1440	19	57	20.43816558499767	Ineligible - post-treatment	Ineligible - post-treatment	Ineligible - post-treatment	IL4	2.18465343024859	0.02	3565	IL4	In	1.1274044311589515	Published	Menstrual cup	Days since end of LMP	MSD
Yegorov-2019	SMT48	SMT48_Visit1	1	Other	Follicular	10	Intermediate	6	Positive	Positive	216	Positive	Positive	Positive	1	Negative	None	0	28	68	32.34244946492271	Eligible	Ineligible - days since LMP outside of allowed windows	Ineligible - days since LMP outside of allowed windows	IL4	3.2762412734435795	0.02	3565	IL4	In	1.7120416058138412	Published	Menstrual cup	Days since end of LMP	MSD
Yegorov-2019	SMT48	SMT48_Visit2	2	Other	Follicular	10	Intermediate	6	Positive	NA	NA	NA	NA	NA	0.5	Negative	Oral praziquantel	720	28	68	32.34244946492271	Ineligible - post-treatment	Ineligible - post-treatment	Ineligible - post-treatment	IL4	1.922681078702888	0.02	3565	IL4	In	0.9431194780541423	Published	Menstrual cup	Days since end of LMP	MSD
Yegorov-2019	SMT02	SMT02_Visit1	1	Follicular	Follicular	1	Positive	10	Positive	Negative	0	Negative	Negative	Negative	1	Negative	None	0	39	66	25.14860539551897	Eligible	Eligible	Eligible	IL6	163.6868102111649	0.09	3569	IL6	In	7.354794264735302	Published	Menstrual cup	Days since end of LMP	MSD
Yegorov-2019	SMT02	SMT02_Visit2	2	Follicular	Follicular	3	Positive	10	Positive	NA	NA	NA	NA	NA	0.5	Negative	Oral praziquantel	720	39	66	25.14860539551897	Ineligible - post-treatment	Ineligible - post-treatment	Ineligible - post-treatment	IL6	543.5500274120091	0.09	3569	IL6	In	9.086269014314729	Published	Menstrual cup	Days since end of LMP	MSD
Yegorov-2019	SMT02	SMT02_Visit3	3	Follicular	Follicular	4	Positive	10	NA	NA	NA	NA	NA	NA	0	Negative	Oral praziquantel	1440	39	66	25.14860539551897	Ineligible - post-treatment	Ineligible - post-treatment	Ineligible - post-treatment	IL6	72.0300334691877	0.09	3569	IL6	In	6.17052666953392	Published	Menstrual cup	Days since end of LMP	MSD
Yegorov-2019	SMT05	SMT05_Visit1	1	Follicular	Follicular	2	Intermediate	6	Positive	Negative	0	Positive	Positive	Positive	2	Positive	None	0	41	77	31.238589800803275	Eligible	Eligible	Eligible	IL6	6949.83674463001	0.09	3569	IL6	In	12.762763373220679	Published	Menstrual cup	Days since end of LMP	MSD
Yegorov-2019	SMT05	SMT05_Visit2	2	Follicular	Follicular	3	Positive	8	Positive	NA	NA	NA	NA	NA	0.5	Positive	Oral praziquantel	720	41	77	31.238589800803275	Ineligible - post-treatment	Ineligible - post-treatment	Ineligible - post-treatment	IL6	305.146142888641	0.09	3569	IL6	In	8.253356544332846	Published	Menstrual cup	Days since end of LMP	MSD
Yegorov-2019	SMT05	SMT05_Visit3	3	Follicular	Follicular	6	Intermediate	6	NA	NA	NA	NA	NA	NA	0.5	Negative	Oral praziquantel	1440	41	77	31.238589800803275	Ineligible - post-treatment	Ineligible - post-treatment	Ineligible - post-treatment	IL6	1470.57507870486	0.09	3569	IL6	In	10.522164726085403	Published	Menstrual cup	Days since end of LMP	MSD
Yegorov-2019	SMT06	SMT06_Visit1	1	Other	Amenorrheic	NA	Negative	0	Positive	Negative	0	Negative	Negative	Negative	1	Negative	None	0	42	69.5	25.68342864533772	Ineligible - irregular or no menstruation	Ineligible - irregular or no menstruation	Ineligible - irregular or no menstruation	IL6	62.98798036706181	0.09	3569	IL6	In	5.977004648591384	Published	Menstrual cup	Days since end of LMP	MSD
Yegorov-2019	SMT06	SMT06_Visit2	2	Other	Amenorrheic	NA	Negative	0	Positive	NA	NA	NA	NA	NA	0.5	Negative	Oral praziquantel	720	42	69.5	25.68342864533772	Ineligible - post-treatment	Ineligible - post-treatment	Ineligible - post-treatment	IL6	183.28114144974205	0.09	3569	IL6	In	7.517914538464228	Published	Menstrual cup	Days since end of LMP	MSD
Yegorov-2019	SMT06	SMT06_Visit3	3	Other	Amenorrheic	NA	Negative	0	NA	NA	NA	NA	NA	NA	0.5	Negative	Oral praziquantel	1440	42	69.5	25.68342864533772	Ineligible - post-treatment	Ineligible - post-treatment	Ineligible - post-treatment	IL6	325.37134171983985	0.09	3569	IL6	In	8.345943375697804	Published	Menstrual cup	Days since end of LMP	MSD
Yegorov-2019	SMT07	SMT07_Visit1	1	Follicular	Luteal	6	Negative	0	Negative	Negative	0	Negative	Negative	Negative	1	Negative	None	0	20	47	19.067710657633167	Eligible	Eligible	Eligible	IL6	260.1370160146241	0.09	3569	IL6	In	8.023127890943721	Published	Menstrual cup	Days since end of LMP	MSD
Yegorov-2019	SMT07	SMT07_Visit2	2	Other	NA	12	Negative	0	Negative	NA	NA	NA	NA	NA	2	Positive	Oral praziquantel	720	20	47	19.067710657633167	Ineligible - no menstrual cycle information	Ineligible - no menstrual cycle information	Ineligible - no menstrual cycle information	IL6	10.065025516030571	0.09	3569	IL6	In	3.3312789245538785	Published	Menstrual cup	Days since end of LMP	MSD
Yegorov-2019	SMT08	SMT08_Visit1	1	Other	Luteal	NA	Negative	0	Negative	Negative	0	Negative	Negative	Negative	1	Negative	None	0	18	60	NA	Eligible	Ineligible - days since LMP outside of allowed windows	Ineligible - days since LMP outside of allowed windows	IL6	43.7749128434547	0.09	3569	IL6	In	5.452032401120362	Published	Menstrual cup	Days since end of LMP	MSD
Yegorov-2019	SMT09	SMT09_Visit1	1	Luteal	Luteal	15	Negative	0	Negative	Positive	240	Positive	Positive	Positive	3	Negative	None	0	35	73	28.694686569510914	Eligible	Eligible	Eligible	IL6	632.3440730197902	0.09	3569	IL6	In	9.304565965527667	Published	Menstrual cup	Days since end of LMP	MSD
Yegorov-2019	SMT09	SMT09_Visit2	2	Luteal	Luteal	17	Negative	0	Negative	NA	NA	NA	NA	NA	0.5	Negative	Oral praziquantel	720	35	73	28.694686569510914	Ineligible - post-treatment	Ineligible - post-treatment	Ineligible - post-treatment	IL6	397.6941001357151	0.09	3569	IL6	In	8.635515349433359	Published	Menstrual cup	Days since end of LMP	MSD
Yegorov-2019	SMT09	SMT09_Visit3	3	Luteal	Luteal	16	Negative	0	NA	NA	NA	NA	NA	NA	0.5	Negative	Oral praziquantel	1440	35	73	28.694686569510914	Ineligible - post-treatment	Ineligible - post-treatment	Ineligible - post-treatment	IL6	224.49564398984595	0.09	3569	IL6	In	7.810543641622142	Published	Menstrual cup	Days since end of LMP	MSD
Yegorov-2019	SMT12	SMT12_Visit1	1	Other	Luteal	12	Positive	10	Negative	Negative	0	Negative	Positive	Positive	1	Negative	None	0	35	56.5	25.449304085401558	Eligible	Ineligible - days since LMP outside of allowed windows	Ineligible - days since LMP outside of allowed windows	IL6	124.49409221220995	0.09	3569	IL6	In	6.959933471518891	Published	Menstrual cup	Days since end of LMP	MSD
Yegorov-2019	SMT12	SMT12_Visit2	2	Luteal	Luteal	16	Positive	10	Negative	NA	NA	NA	NA	NA	0.5	Negative	Oral praziquantel	720	35	56.5	25.449304085401558	Ineligible - post-treatment	Ineligible - post-treatment	Ineligible - post-treatment	IL6	97.73855507972459	0.09	3569	IL6	In	6.610855871512829	Published	Menstrual cup	Days since end of LMP	MSD
Yegorov-2019	SMT12	SMT12_Visit3	3	Luteal	Luteal	16	Positive	8	NA	NA	NA	NA	NA	NA	0	Negative	Oral praziquantel	1440	35	56.5	25.449304085401558	Ineligible - post-treatment	Ineligible - post-treatment	Ineligible - post-treatment	IL6	116.43931797698478	0.09	3569	IL6	In	6.86343448403798	Published	Menstrual cup	Days since end of LMP	MSD
Yegorov-2019	SMT13	SMT13_Visit1	1	Luteal	Luteal	15	Negative	0	Positive	Positive	72	Positive	Positive	Positive	1	Positive	None	0	22	51	19.195302796492154	Eligible	Eligible	Eligible	IL6	347.1830415390959	0.09	3569	IL6	In	8.439552669570462	Published	Menstrual cup	Days since end of LMP	MSD
Yegorov-2019	SMT13	SMT13_Visit2	2	Other	Luteal	11	Negative	0	Positive	NA	NA	NA	NA	NA	1	Positive	Oral praziquantel	720	22	51	19.195302796492154	Ineligible - post-treatment	Ineligible - post-treatment	Ineligible - post-treatment	IL6	260.46708863257896	0.09	3569	IL6	In	8.02495728179413	Published	Menstrual cup	Days since end of LMP	MSD
Yegorov-2019	SMT13	SMT13_Visit3	3	Other	Luteal	23	Negative	3	NA	NA	NA	NA	NA	NA	0	Negative	Oral praziquantel	1440	22	51	19.195302796492154	Ineligible - post-treatment	Ineligible - post-treatment	Ineligible - post-treatment	IL6	133.98352724530207	0.09	3569	IL6	In	7.065911827604267	Published	Menstrual cup	Days since end of LMP	MSD
Yegorov-2019	SMT14	SMT14_Visit1	1	Other	Follicular	NA	Negative	0	Negative	Negative	0	Negative	Negative	Negative	1	Negative	None	0	27	53	20.703124999999996	Eligible	Ineligible - days since LMP outside of allowed windows	Ineligible - days since LMP outside of allowed windows	IL6	327.12239720112194	0.09	3569	IL6	In	8.353686730072193	Published	Menstrual cup	Days since end of LMP	MSD
Yegorov-2019	SMT14	SMT14_Visit2	2	Other	NA	NA	Negative	0	Negative	NA	NA	NA	NA	NA	0.5	Negative	Oral praziquantel	720	27	53	20.703124999999996	Ineligible - no menstrual cycle information	Ineligible - no menstrual cycle information	Ineligible - no menstrual cycle information	IL6	31.663179595044404	0.09	3569	IL6	In	4.984734232095679	Published	Menstrual cup	Days since end of LMP	MSD
Yegorov-2019	SMT14	SMT14_Visit3	3	Other	NA	NA	Negative	0	NA	NA	NA	NA	NA	NA	0.5	Positive	Oral praziquantel	1440	27	53	20.703124999999996	Ineligible - no menstrual cycle information	Ineligible - no menstrual cycle information	Ineligible - no menstrual cycle information	IL6	518.7828554927069	0.09	3569	IL6	In	9.018986992601905	Published	Menstrual cup	Days since end of LMP	MSD
Yegorov-2019	SMT15	SMT15_Visit1	1	Other	Luteal	13	Positive	8	Negative	Negative	0	Positive	Positive	Positive	1	Negative	None	0	21	56.5	22.070312499999996	Eligible	Ineligible - days since LMP outside of allowed windows	Ineligible - days since LMP outside of allowed windows	IL6	38.359300427274306	0.09	3569	IL6	In	5.261504504521163	Published	Menstrual cup	Days since end of LMP	MSD
Yegorov-2019	SMT15	SMT15_Visit2	2	Follicular	Follicular	6	Positive	10	NA	NA	NA	NA	NA	NA	0	Negative	Oral praziquantel	720	21	56.5	22.070312499999996	Ineligible - post-treatment	Ineligible - post-treatment	Ineligible - post-treatment	IL6	22.2896586941751	0.09	3569	IL6	In	4.478302620682386	Published	Menstrual cup	Days since end of LMP	MSD
Yegorov-2019	SMT15	SMT15_Visit3	3	Other	Follicular	9	Positive	8	NA	NA	NA	NA	NA	NA	0.5	Negative	Oral praziquantel	1440	21	56.5	22.070312499999996	Ineligible - post-treatment	Ineligible - post-treatment	Ineligible - post-treatment	IL6	32.238289696934196	0.09	3569	IL6	In	5.010703303045995	Published	Menstrual cup	Days since end of LMP	MSD
Yegorov-2019	SMT16	SMT16_Visit1	1	Follicular	Follicular	7	Positive	8	Positive	Negative	0	Positive	Positive	Positive	1	Positive	None	0	33	87	34.41319568055061	Eligible	Eligible	Eligible	IL6	13.354293722516799	0.09	3569	IL6	In	3.739231772098364	Published	Menstrual cup	Days since end of LMP	MSD
Yegorov-2019	SMT16	SMT16_Visit2	2	Luteal	Luteal	15	Negative	0	Positive	NA	NA	NA	NA	NA	0.5	Negative	Oral praziquantel	720	33	87	34.41319568055061	Ineligible - post-treatment	Ineligible - post-treatment	Ineligible - post-treatment	IL6	160.74833124946002	0.09	3569	IL6	In	7.328659950590001	Published	Menstrual cup	Days since end of LMP	MSD
Yegorov-2019	SMT16	SMT16_Visit3	3	Luteal	Luteal	15	Positive	7	NA	NA	NA	NA	NA	NA	0.5	Negative	Oral praziquantel	1440	33	87	34.41319568055061	Ineligible - post-treatment	Ineligible - post-treatment	Ineligible - post-treatment	IL6	11.029664883654396	0.09	3569	IL6	In	3.46331705281262	Published	Menstrual cup	Days since end of LMP	MSD
Yegorov-2019	SMT18	SMT18_Visit1	1	Follicular	Follicular	5	Negative	0	Negative	Positive	24	Positive	Positive	Positive	2	Negative	None	0	27	49	17.78197125852809	Eligible	Eligible	Eligible	IL6	26.176365661603796	0.09	3569	IL6	In	4.710192901645256	Published	Menstrual cup	Days since end of LMP	MSD
Yegorov-2019	SMT18	SMT18_Visit2	2	Other	Follicular	11	Positive	10	Negative	NA	NA	NA	NA	NA	0.5	Negative	Oral praziquantel	720	27	49	17.78197125852809	Ineligible - post-treatment	Ineligible - post-treatment	Ineligible - post-treatment	IL6	245.94380947611694	0.09	3569	IL6	In	7.942184931965444	Published	Menstrual cup	Days since end of LMP	MSD
Yegorov-2019	SMT18	SMT18_Visit3	3	Luteal	Luteal	19	Positive	10	NA	NA	NA	NA	NA	NA	0.5	Negative	Oral praziquantel	1440	27	49	17.78197125852809	Ineligible - post-treatment	Ineligible - post-treatment	Ineligible - post-treatment	IL6	413.66052508164023	0.09	3569	IL6	In	8.692303479989292	Published	Menstrual cup	Days since end of LMP	MSD
Yegorov-2019	SMT19	SMT19_Visit1	1	Other	Luteal	24	Positive	10	Negative	Negative	0	Positive	Negative	Positive	1	Negative	None	0	23	51	21.78649237472767	Eligible	Ineligible - days since LMP outside of allowed windows	Ineligible - days since LMP outside of allowed windows	IL6	167.34017118922893	0.09	3569	IL6	In	7.386640005854541	Published	Menstrual cup	Days since end of LMP	MSD
Yegorov-2019	SMT19	SMT19_Visit2	2	Other	Luteal	21	Negative	0	Negative	NA	NA	NA	NA	NA	1	Negative	Oral praziquantel	720	23	51	21.78649237472767	Ineligible - post-treatment	Ineligible - post-treatment	Ineligible - post-treatment	IL6	315.39697703164387	0.09	3569	IL6	In	8.301025022248245	Published	Menstrual cup	Days since end of LMP	MSD
Yegorov-2019	SMT19	SMT19_Visit3	3	Other	Luteal	23	Negative	0	NA	NA	NA	NA	NA	NA	0.5	Negative	Oral praziquantel	1440	23	51	21.78649237472767	Ineligible - post-treatment	Ineligible - post-treatment	Ineligible - post-treatment	IL6	200.33077988499494	0.09	3569	IL6	In	7.646240291284211	Published	Menstrual cup	Days since end of LMP	MSD
Yegorov-2019	SMT20	SMT20_Visit1	1	Other	Amenorrheic	NA	Negative	0	Positive	Negative	0	Negative	Negative	Negative	1	Negative	None	0	29	59.5	23.388134943642456	Ineligible - irregular or no menstruation	Ineligible - irregular or no menstruation	Ineligible - irregular or no menstruation	IL6	214.97483650925804	0.09	3569	IL6	In	7.748023987413054	Published	Menstrual cup	Days since end of LMP	MSD
Yegorov-2019	SMT20	SMT20_Visit2	2	Other	Amenorrheic	NA	Negative	0	Positive	NA	NA	NA	NA	NA	0	Negative	Oral praziquantel	720	29	59.5	23.388134943642456	Ineligible - post-treatment	Ineligible - post-treatment	Ineligible - post-treatment	IL6	359.7217789045719	0.09	3569	IL6	In	8.490737698056611	Published	Menstrual cup	Days since end of LMP	MSD
Yegorov-2019	SMT21	SMT21_Visit1	1	Luteal	Luteal	15	Positive	8	Positive	Positive	336	Positive	Positive	Positive	2	Positive	None	0	20	55	21.75546853368142	Eligible	Eligible	Eligible	IL6	369.91865942550686	0.09	3569	IL6	In	8.53106426445044	Published	Menstrual cup	Days since end of LMP	MSD
Yegorov-2019	SMT21	SMT21_Visit2	2	Luteal	Luteal	19	Negative	0	Positive	NA	NA	NA	NA	NA	0	Negative	Oral praziquantel	720	20	55	21.75546853368142	Ineligible - post-treatment	Ineligible - post-treatment	Ineligible - post-treatment	IL6	4169.255653497052	0.09	3569	IL6	In	12.025574123760668	Published	Menstrual cup	Days since end of LMP	MSD
Yegorov-2019	SMT21	SMT21_Visit3	3	Other	Luteal	10	Positive	8	NA	NA	NA	NA	NA	NA	0.5	Negative	Oral praziquantel	1440	20	55	21.75546853368142	Ineligible - post-treatment	Ineligible - post-treatment	Ineligible - post-treatment	IL6	3293.7481657341914	0.09	3569	IL6	In	11.685514537985169	Published	Menstrual cup	Days since end of LMP	MSD
Yegorov-2019	SMT22	SMT22_Visit1	1	Other	Luteal	8	Negative	0	Positive	Negative	0	Negative	Negative	Negative	1	Negative	None	0	31	50	19.05197378448407	Eligible	Ineligible - days since LMP outside of allowed windows	Ineligible - days since LMP outside of allowed windows	IL6	1402.4451226715694	0.09	3569	IL6	In	10.453728604302901	Published	Menstrual cup	Days since end of LMP	MSD
Yegorov-2019	SMT22	SMT22_Visit2	2	Other	Follicular	9	Negative	0	Positive	NA	NA	NA	NA	NA	0.5	Negative	Oral praziquantel	720	31	50	19.05197378448407	Ineligible - post-treatment	Ineligible - post-treatment	Ineligible - post-treatment	IL6	613.14078603759	0.09	3569	IL6	In	9.260074565481673	Published	Menstrual cup	Days since end of LMP	MSD
Yegorov-2019	SMT22	SMT22_Visit3	3	Follicular	Follicular	7	Negative	0	NA	NA	NA	NA	NA	NA	0.5	Negative	Oral praziquantel	1440	31	50	19.05197378448407	Ineligible - post-treatment	Ineligible - post-treatment	Ineligible - post-treatment	IL6	454.86279693125687	0.09	3569	IL6	In	8.82928763170775	Published	Menstrual cup	Days since end of LMP	MSD
Yegorov-2019	SMT23	SMT23_Visit1	1	Other	Amenorrheic	NA	Negative	0	Positive	Negative	0	Negative	Negative	Negative	1	Positive	None	0	29	38.5	16.6637811634349	Ineligible - irregular or no menstruation	Ineligible - irregular or no menstruation	Ineligible - irregular or no menstruation	IL6	98.30278647475147	0.09	3569	IL6	In	6.619160406431137	Published	Menstrual cup	Days since end of LMP	MSD
Yegorov-2019	SMT23	SMT23_Visit2	2	Other	Amenorrheic	NA	Negative	0	Positive	NA	NA	NA	NA	NA	0.5	Positive	Oral praziquantel	720	29	38.5	16.6637811634349	Ineligible - post-treatment	Ineligible - post-treatment	Ineligible - post-treatment	IL6	44.6303037609443	0.09	3569	IL6	In	5.479951720722405	Published	Menstrual cup	Days since end of LMP	MSD
Yegorov-2019	SMT23	SMT23_Visit3	3	Other	Luteal	11	Positive	7	NA	NA	NA	NA	NA	NA	0.5	Negative	Oral praziquantel	1440	29	38.5	16.6637811634349	Ineligible - post-treatment	Ineligible - post-treatment	Ineligible - post-treatment	IL6	102.52385894784396	0.09	3569	IL6	In	6.679815876873674	Published	Menstrual cup	Days since end of LMP	MSD
Yegorov-2019	SMT24	SMT24_Visit1	1	Other	Follicular	NA	Negative	0	Positive	Negative	0	Positive	Positive	Positive	1	Positive	None	0	23	60	23.147255121330193	Eligible	Ineligible - days since LMP outside of allowed windows	Ineligible - days since LMP outside of allowed windows	IL6	587.2397690835601	0.09	3569	IL6	In	9.197805863536272	Published	Menstrual cup	Days since end of LMP	MSD
Yegorov-2019	SMT24	SMT24_Visit2	2	Other	Amenorrheic	NA	Positive	10	Positive	NA	NA	NA	NA	NA	0.5	Positive	Oral praziquantel	720	23	60	23.147255121330193	Ineligible - post-treatment	Ineligible - post-treatment	Ineligible - post-treatment	IL6	846.1133395724038	0.09	3569	IL6	In	9.724707119652946	Published	Menstrual cup	Days since end of LMP	MSD
Yegorov-2019	SMT28	SMT28_Visit1	1	Other	Luteal	21	Positive	10	Negative	Negative	0	Positive	Positive	Positive	1	Positive	None	0	18	50	19.77769866698311	Eligible	Ineligible - days since LMP outside of allowed windows	Ineligible - days since LMP outside of allowed windows	IL6	347.7599664122211	0.09	3569	IL6	In	8.441948051163228	Published	Menstrual cup	Days since end of LMP	MSD
Yegorov-2019	SMT28	SMT28_Visit2	2	Other	Luteal	26	Positive	8	Negative	NA	NA	NA	NA	NA	0.5	Negative	Oral praziquantel	720	18	50	19.77769866698311	Ineligible - post-treatment	Ineligible - post-treatment	Ineligible - post-treatment	IL6	256.1952935605579	0.09	3569	IL6	In	8.001100162647061	Published	Menstrual cup	Days since end of LMP	MSD
Yegorov-2019	SMT29	SMT29_Visit1	1	Follicular	Follicular	6	Positive	8	Negative	Negative	0	Positive	Negative	Positive	1	Positive	None	0	18	54.5	22.251936837162777	Eligible	Eligible	Eligible	IL6	49.682431985955304	0.09	3569	IL6	In	5.634663890994094	Published	Menstrual cup	Days since end of LMP	MSD
Yegorov-2019	SMT29	SMT29_Visit2	2	Follicular	Follicular	3	Positive	8	Negative	NA	NA	NA	NA	NA	0.5	Positive	Oral praziquantel	720	18	54.5	22.251936837162777	Ineligible - post-treatment	Ineligible - post-treatment	Ineligible - post-treatment	IL6	1597.4128570769008	0.09	3569	IL6	In	10.6415215153072	Published	Menstrual cup	Days since end of LMP	MSD
Yegorov-2019	SMT29	SMT29_Visit3	3	Follicular	Follicular	5	Negative	0	NA	NA	NA	NA	NA	NA	0	Negative	Oral praziquantel	1440	18	54.5	22.251936837162777	Ineligible - post-treatment	Ineligible - post-treatment	Ineligible - post-treatment	IL6	38.413221858740094	0.09	3569	IL6	In	5.263531067990711	Published	Menstrual cup	Days since end of LMP	MSD
Yegorov-2019	SMT30	SMT30_Visit1	1	Other	Luteal	NA	Positive	10	Positive	Negative	0	Positive	Negative	Positive	1	Negative	None	0	22	73	NA	Eligible	Ineligible - days since LMP outside of allowed windows	Ineligible - days since LMP outside of allowed windows	IL6	399.59284978986403	0.09	3569	IL6	In	8.642386957927588	Published	Menstrual cup	Days since end of LMP	MSD
Yegorov-2019	SMT31	SMT31_Visit1	1	Other	Luteal	8	Positive	8	Positive	Positive	72	Positive	Positive	Positive	1	Negative	None	0	30	52.5	24.295432458697768	Eligible	Ineligible - days since LMP outside of allowed windows	Ineligible - days since LMP outside of allowed windows	IL6	440.465503198899	0.09	3569	IL6	In	8.782885222966435	Published	Menstrual cup	Days since end of LMP	MSD
Yegorov-2019	SMT31	SMT31_Visit2	2	Other	Follicular	9	Positive	8	Positive	NA	NA	NA	NA	NA	0.5	Negative	Oral praziquantel	720	30	52.5	24.295432458697768	Ineligible - post-treatment	Ineligible - post-treatment	Ineligible - post-treatment	IL6	70.69647392229591	0.09	3569	IL6	In	6.14356635544287	Published	Menstrual cup	Days since end of LMP	MSD
Yegorov-2019	SMT31	SMT31_Visit3	3	Other	Follicular	10	Positive	8	NA	NA	NA	NA	NA	NA	0.5	Negative	Oral praziquantel	1440	30	52.5	24.295432458697768	Ineligible - post-treatment	Ineligible - post-treatment	Ineligible - post-treatment	IL6	108.68770047779796	0.09	3569	IL6	In	6.764044878404305	Published	Menstrual cup	Days since end of LMP	MSD
Yegorov-2019	SMT32	SMT32_Visit1	1	Other	Follicular	9	Negative	0	Negative	Negative	0	Positive	Positive	Positive	1	Negative	None	0	24	58.5	20.850969035419915	Eligible	Ineligible - days since LMP outside of allowed windows	Ineligible - days since LMP outside of allowed windows	IL6	15.30440634257	0.09	3569	IL6	In	3.9358751787433683	Published	Menstrual cup	Days since end of LMP	MSD
Yegorov-2019	SMT32	SMT32_Visit2	2	Other	Luteal	13	Negative	0	Negative	NA	NA	NA	NA	NA	0.5	Negative	Oral praziquantel	720	24	58.5	20.850969035419915	Ineligible - post-treatment	Ineligible - post-treatment	Ineligible - post-treatment	IL6	18.6612085463325	0.09	3569	IL6	In	4.2219705166258334	Published	Menstrual cup	Days since end of LMP	MSD
Yegorov-2019	SMT32	SMT32_Visit3	3	Other	Luteal	22	Negative	0	NA	NA	NA	NA	NA	NA	0.5	Negative	Oral praziquantel	1440	24	58.5	20.850969035419915	Ineligible - post-treatment	Ineligible - post-treatment	Ineligible - post-treatment	IL6	52.70244730055679	0.09	3569	IL6	In	5.719798051558188	Published	Menstrual cup	Days since end of LMP	MSD
Yegorov-2019	SMT33	SMT33_Visit1	1	Other	Follicular	11	Negative	0	Negative	Negative	0	Negative	Negative	Negative	1	Negative	None	0	23	62	23.335466144755166	Eligible	Ineligible - days since LMP outside of allowed windows	Ineligible - days since LMP outside of allowed windows	IL6	39.07379035893591	0.09	3569	IL6	In	5.2881293060476295	Published	Menstrual cup	Days since end of LMP	MSD
Yegorov-2019	SMT33	SMT33_Visit2	2	Other	Follicular	9	Negative	3	Negative	NA	NA	NA	NA	NA	0.5	Negative	Oral praziquantel	720	23	62	23.335466144755166	Ineligible - post-treatment	Ineligible - post-treatment	Ineligible - post-treatment	IL6	145.30804512896702	0.09	3569	IL6	In	7.182970771247548	Published	Menstrual cup	Days since end of LMP	MSD
Yegorov-2019	SMT33	SMT33_Visit3	3	Other	Follicular	10	Positive	8	NA	NA	NA	NA	NA	NA	0.5	Negative	Oral praziquantel	1440	23	62	23.335466144755166	Ineligible - post-treatment	Ineligible - post-treatment	Ineligible - post-treatment	IL6	112.94001798096204	0.09	3569	IL6	In	6.819412955895273	Published	Menstrual cup	Days since end of LMP	MSD
Yegorov-2019	SMT34	SMT34_Visit1	1	Other	Follicular	NA	Negative	0	Negative	Positive	192	Positive	Positive	Positive	2	Positive	None	0	22	67	NA	Eligible	Ineligible - days since LMP outside of allowed windows	Ineligible - days since LMP outside of allowed windows	IL6	176.90601451899602	0.09	3569	IL6	In	7.466839287940028	Published	Menstrual cup	Days since end of LMP	MSD
Yegorov-2019	SMT35	SMT35_Visit1	1	Other	Luteal	NA	Negative	0	Negative	Negative	0	Positive	Positive	Positive	1	Negative	None	0	30	44	NA	Eligible	Ineligible - days since LMP outside of allowed windows	Ineligible - days since LMP outside of allowed windows	IL6	8311.000000000002	0.09	3569	IL6	In	13.020806360724265	Published	Menstrual cup	Days since end of LMP	MSD
Yegorov-2019	SMT36	SMT36_Visit1	1	Other	Luteal	21	Positive	8	Positive	Positive	24	Positive	Positive	Positive	1	Positive	None	0	29	66	26.106562240417702	Eligible	Ineligible - days since LMP outside of allowed windows	Ineligible - days since LMP outside of allowed windows	IL6	43.12828340921341	0.09	3569	IL6	In	5.430562389992942	Published	Menstrual cup	Days since end of LMP	MSD
Yegorov-2019	SMT36	SMT36_Visit2	2	Luteal	Luteal	20	Positive	8	Positive	NA	NA	NA	NA	NA	0.5	Negative	Oral praziquantel	720	29	66	26.106562240417702	Ineligible - post-treatment	Ineligible - post-treatment	Ineligible - post-treatment	IL6	17.268444378692802	0.09	3569	IL6	In	4.11006621896843	Published	Menstrual cup	Days since end of LMP	MSD
Yegorov-2019	SMT36	SMT36_Visit3	3	Luteal	Luteal	19	Positive	8	NA	NA	NA	NA	NA	NA	0.5	Negative	Oral praziquantel	1440	29	66	26.106562240417702	Ineligible - post-treatment	Ineligible - post-treatment	Ineligible - post-treatment	IL6	125.92442464733003	0.09	3569	IL6	In	6.976414329066714	Published	Menstrual cup	Days since end of LMP	MSD
Yegorov-2019	SMT38	SMT38_Visit1	1	Other	Follicular	9	Negative	0	Negative	Positive	1608	Positive	Positive	Positive	3	Positive	None	0	26	72	29.09879809839354	Eligible	Ineligible - days since LMP outside of allowed windows	Ineligible - days since LMP outside of allowed windows	IL6	24.103712854386497	0.09	3569	IL6	In	4.591183486323509	Published	Menstrual cup	Days since end of LMP	MSD
Yegorov-2019	SMT38	SMT38_Visit2	2	Other	Follicular	9	Negative	0	Negative	NA	NA	NA	NA	NA	0.5	Positive	Oral praziquantel	720	26	72	29.09879809839354	Ineligible - post-treatment	Ineligible - post-treatment	Ineligible - post-treatment	IL6	77.64433563733131	0.09	3569	IL6	In	6.278808774863655	Published	Menstrual cup	Days since end of LMP	MSD
Yegorov-2019	SMT38	SMT38_Visit3	3	Other	Follicular	8	Negative	0	NA	NA	NA	NA	NA	NA	0.5	Negative	Oral praziquantel	1440	26	72	29.09879809839354	Ineligible - post-treatment	Ineligible - post-treatment	Ineligible - post-treatment	IL6	20.4279530781613	0.09	3569	IL6	In	4.352472745266222	Published	Menstrual cup	Days since end of LMP	MSD
Yegorov-2019	SMT40	SMT40_Visit1	1	Other	Luteal	30	NA	NA	Negative	Positive	192	Positive	Positive	Positive	2	Negative	None	0	25	75	30.234315948601665	Eligible	Ineligible - days since LMP outside of allowed windows	Ineligible - days since LMP outside of allowed windows	IL6	2.65505704911448	0.09	3569	IL6	In	1.40874286049847	Published	Menstrual cup	Days since end of LMP	MSD
Yegorov-2019	SMT40	SMT40_Visit2	2	Other	Luteal	25	Positive	7	Positive	NA	NA	NA	NA	NA	1	Negative	Oral praziquantel	720	25	75	30.234315948601665	Ineligible - post-treatment	Ineligible - post-treatment	Ineligible - post-treatment	IL6	143.79553733785298	0.09	3569	IL6	In	7.167875092530707	Published	Menstrual cup	Days since end of LMP	MSD
Yegorov-2019	SMT40	SMT40_Visit3	3	Other	Luteal	26	Positive	8	NA	NA	NA	NA	NA	NA	1	Negative	Oral praziquantel	1440	25	75	30.234315948601665	Ineligible - post-treatment	Ineligible - post-treatment	Ineligible - post-treatment	IL6	535.6773674370472	0.09	3569	IL6	In	9.065220532731471	Published	Menstrual cup	Days since end of LMP	MSD
Yegorov-2019	SMT42	SMT42_Visit1	1	Other	Amenorrheic	NA	NA	NA	Positive	Positive	96	Positive	Positive	Positive	1	Negative	None	0	22	86	31.975014872099948	Ineligible - irregular or no menstruation	Ineligible - irregular or no menstruation	Ineligible - irregular or no menstruation	IL6	57.88334850802929	0.09	3569	IL6	In	5.855076477990488	Published	Menstrual cup	Days since end of LMP	MSD
Yegorov-2019	SMT42	SMT42_Visit2	2	Follicular	Follicular	4	Negative	0	Positive	NA	NA	NA	NA	NA	0.5	Negative	Oral praziquantel	720	22	86	31.975014872099948	Ineligible - post-treatment	Ineligible - post-treatment	Ineligible - post-treatment	IL6	79.9529499541925	0.09	3569	IL6	In	6.3210793594343775	Published	Menstrual cup	Days since end of LMP	MSD
Yegorov-2019	SMT42	SMT42_Visit3	3	Other	Follicular	10	Positive	8	NA	NA	NA	NA	NA	NA	1	Negative	Oral praziquantel	1440	22	86	31.975014872099948	Ineligible - post-treatment	Ineligible - post-treatment	Ineligible - post-treatment	IL6	5.302648490599271	0.09	3569	IL6	In	2.4067131162559066	Published	Menstrual cup	Days since end of LMP	MSD
Yegorov-2019	SMT43	SMT43_Visit1	1	Other	Follicular	14	NA	NA	Positive	Negative	0	Positive	Positive	Positive	1	Negative	None	0	20	58	24.298027879892334	Eligible	Ineligible - days since LMP outside of allowed windows	Ineligible - days since LMP outside of allowed windows	IL6	10.363927236838299	0.09	3569	IL6	In	3.3734988866661113	Published	Menstrual cup	Days since end of LMP	MSD
Yegorov-2019	SMT43	SMT43_Visit2	2	Luteal	Luteal	15	Negative	0	Positive	NA	NA	NA	NA	NA	0.5	Negative	Oral praziquantel	720	20	58	24.298027879892334	Ineligible - post-treatment	Ineligible - post-treatment	Ineligible - post-treatment	IL6	12.854347313907697	0.09	3569	IL6	In	3.6841844533363317	Published	Menstrual cup	Days since end of LMP	MSD
Yegorov-2019	SMT45	SMT45_Visit1	1	Other	Luteal	23	NA	NA	Negative	Positive	672	Positive	Positive	Positive	3	Positive	None	0	24	57	23.124670372023203	Eligible	Ineligible - days since LMP outside of allowed windows	Ineligible - days since LMP outside of allowed windows	IL6	6.711740916646129	0.09	3569	IL6	In	2.7466870266412764	Published	Menstrual cup	Days since end of LMP	MSD
Yegorov-2019	SMT45	SMT45_Visit2	2	Luteal	Luteal	17	Negative	0	Negative	NA	NA	NA	NA	NA	0.5	Positive	Oral praziquantel	720	24	57	23.124670372023203	Ineligible - post-treatment	Ineligible - post-treatment	Ineligible - post-treatment	IL6	14.798793337349398	0.09	3569	IL6	In	3.887407641201547	Published	Menstrual cup	Days since end of LMP	MSD
Yegorov-2019	SMT45	SMT45_Visit3	3	Luteal	Luteal	19	Negative	0	NA	NA	NA	NA	NA	NA	0	Negative	Oral praziquantel	1440	24	57	23.124670372023203	Ineligible - post-treatment	Ineligible - post-treatment	Ineligible - post-treatment	IL6	7.649334354796709	0.09	3569	IL6	In	2.9353342099208146	Published	Menstrual cup	Days since end of LMP	MSD
Yegorov-2019	SMT46	SMT46_Visit1	1	Other	Amenorrheic	NA	Positive	8	Negative	Negative	0	Negative	Negative	Negative	2	Positive	None	0	19	57	20.43816558499767	Ineligible - irregular or no menstruation	Ineligible - irregular or no menstruation	Ineligible - irregular or no menstruation	IL6	815.935760022849	0.09	3569	IL6	In	9.672311760666666	Published	Menstrual cup	Days since end of LMP	MSD
Yegorov-2019	SMT46	SMT46_Visit2	2	Other	Follicular	8	Positive	10	Negative	NA	NA	NA	NA	NA	1	Negative	Oral praziquantel	720	19	57	20.43816558499767	Ineligible - post-treatment	Ineligible - post-treatment	Ineligible - post-treatment	IL6	338.0234137027511	0.09	3569	IL6	In	8.400979370196238	Published	Menstrual cup	Days since end of LMP	MSD
Yegorov-2019	SMT46	SMT46_Visit3	3	Other	Luteal	12	Positive	8	NA	NA	NA	NA	NA	NA	2	Negative	Oral praziquantel	1440	19	57	20.43816558499767	Ineligible - post-treatment	Ineligible - post-treatment	Ineligible - post-treatment	IL6	25.405437342215595	0.09	3569	IL6	In	4.667065394528393	Published	Menstrual cup	Days since end of LMP	MSD
Yegorov-2019	SMT48	SMT48_Visit1	1	Other	Follicular	10	Intermediate	6	Positive	Positive	216	Positive	Positive	Positive	1	Negative	None	0	28	68	32.34244946492271	Eligible	Ineligible - days since LMP outside of allowed windows	Ineligible - days since LMP outside of allowed windows	IL6	133.237143187859	0.09	3569	IL6	In	7.0578525155996115	Published	Menstrual cup	Days since end of LMP	MSD
Yegorov-2019	SMT48	SMT48_Visit2	2	Other	Follicular	10	Intermediate	6	Positive	NA	NA	NA	NA	NA	0.5	Negative	Oral praziquantel	720	28	68	32.34244946492271	Ineligible - post-treatment	Ineligible - post-treatment	Ineligible - post-treatment	IL6	55.7874631374983	0.09	3569	IL6	In	5.8018690430798685	Published	Menstrual cup	Days since end of LMP	MSD
Yegorov-2019	SMT02	SMT02_Visit1	1	Follicular	Follicular	1	Positive	10	Positive	Negative	0	Negative	Negative	Negative	1	Negative	None	0	39	66	25.14860539551897	Eligible	Eligible	Eligible	MIP1a	138.72127144287404	3.94	6348	CCL3	In	7.116045216456936	Published	Menstrual cup	Days since end of LMP	MSD
Yegorov-2019	SMT02	SMT02_Visit2	2	Follicular	Follicular	3	Positive	10	Positive	NA	NA	NA	NA	NA	0.5	Negative	Oral praziquantel	720	39	66	25.14860539551897	Ineligible - post-treatment	Ineligible - post-treatment	Ineligible - post-treatment	MIP1a	126.94231519012699	3.94	6348	CCL3	In	6.988029249804069	Published	Menstrual cup	Days since end of LMP	MSD
Yegorov-2019	SMT02	SMT02_Visit3	3	Follicular	Follicular	4	Positive	10	NA	NA	NA	NA	NA	NA	0	Negative	Oral praziquantel	1440	39	66	25.14860539551897	Ineligible - post-treatment	Ineligible - post-treatment	Ineligible - post-treatment	MIP1a	73.1342270763588	3.94	6348	CCL3	In	6.192474845479524	Published	Menstrual cup	Days since end of LMP	MSD
Yegorov-2019	SMT05	SMT05_Visit1	1	Follicular	Follicular	2	Intermediate	6	Positive	Negative	0	Positive	Positive	Positive	2	Positive	None	0	41	77	31.238589800803275	Eligible	Eligible	Eligible	MIP1a	3990.458071157099	3.94	6348	CCL3	In	11.962338649920447	Published	Menstrual cup	Days since end of LMP	MSD
Yegorov-2019	SMT05	SMT05_Visit2	2	Follicular	Follicular	3	Positive	8	Positive	NA	NA	NA	NA	NA	0.5	Positive	Oral praziquantel	720	41	77	31.238589800803275	Ineligible - post-treatment	Ineligible - post-treatment	Ineligible - post-treatment	MIP1a	385.5873561410059	3.94	6348	CCL3	In	8.590913934465679	Published	Menstrual cup	Days since end of LMP	MSD
Yegorov-2019	SMT05	SMT05_Visit3	3	Follicular	Follicular	6	Intermediate	6	NA	NA	NA	NA	NA	NA	0.5	Negative	Oral praziquantel	1440	41	77	31.238589800803275	Ineligible - post-treatment	Ineligible - post-treatment	Ineligible - post-treatment	MIP1a	844.2560950817432	3.94	6348	CCL3	In	9.72153687953897	Published	Menstrual cup	Days since end of LMP	MSD
Yegorov-2019	SMT06	SMT06_Visit1	1	Other	Amenorrheic	NA	Negative	0	Positive	Negative	0	Negative	Negative	Negative	1	Negative	None	0	42	69.5	25.68342864533772	Ineligible - irregular or no menstruation	Ineligible - irregular or no menstruation	Ineligible - irregular or no menstruation	MIP1a	60.074923855984714	3.94	6348	CCL3	In	5.908691009650529	Published	Menstrual cup	Days since end of LMP	MSD
Yegorov-2019	SMT06	SMT06_Visit2	2	Other	Amenorrheic	NA	Negative	0	Positive	NA	NA	NA	NA	NA	0.5	Negative	Oral praziquantel	720	42	69.5	25.68342864533772	Ineligible - post-treatment	Ineligible - post-treatment	Ineligible - post-treatment	MIP1a	52.494194129323596	3.94	6348	CCL3	In	5.714085964065833	Published	Menstrual cup	Days since end of LMP	MSD
Yegorov-2019	SMT06	SMT06_Visit3	3	Other	Amenorrheic	NA	Negative	0	NA	NA	NA	NA	NA	NA	0.5	Negative	Oral praziquantel	1440	42	69.5	25.68342864533772	Ineligible - post-treatment	Ineligible - post-treatment	Ineligible - post-treatment	MIP1a	320.0391246901808	3.94	6348	CCL3	In	8.322104474719135	Published	Menstrual cup	Days since end of LMP	MSD
Yegorov-2019	SMT07	SMT07_Visit1	1	Follicular	Luteal	6	Negative	0	Negative	Negative	0	Negative	Negative	Negative	1	Negative	None	0	20	47	19.067710657633167	Eligible	Eligible	Eligible	MIP1a	160.07354839205098	3.94	6348	CCL3	In	7.322591116888886	Published	Menstrual cup	Days since end of LMP	MSD
Yegorov-2019	SMT07	SMT07_Visit2	2	Other	NA	12	Negative	0	Negative	NA	NA	NA	NA	NA	2	Positive	Oral praziquantel	720	20	47	19.067710657633167	Ineligible - no menstrual cycle information	Ineligible - no menstrual cycle information	Ineligible - no menstrual cycle information	MIP1a	29.300000000000008	3.94	6348	CCL3	In	4.872828759534886	Published	Menstrual cup	Days since end of LMP	MSD
Yegorov-2019	SMT08	SMT08_Visit1	1	Other	Luteal	NA	Negative	0	Negative	Negative	0	Negative	Negative	Negative	1	Negative	None	0	18	60	NA	Eligible	Ineligible - days since LMP outside of allowed windows	Ineligible - days since LMP outside of allowed windows	MIP1a	36.8071713173415	3.94	6348	CCL3	In	5.201914975735332	Published	Menstrual cup	Days since end of LMP	MSD
Yegorov-2019	SMT09	SMT09_Visit1	1	Luteal	Luteal	15	Negative	0	Negative	Positive	240	Positive	Positive	Positive	3	Negative	None	0	35	73	28.694686569510914	Eligible	Eligible	Eligible	MIP1a	353.316896513362	3.94	6348	CCL3	In	8.464818934002308	Published	Menstrual cup	Days since end of LMP	MSD
Yegorov-2019	SMT09	SMT09_Visit2	2	Luteal	Luteal	17	Negative	0	Negative	NA	NA	NA	NA	NA	0.5	Negative	Oral praziquantel	720	35	73	28.694686569510914	Ineligible - post-treatment	Ineligible - post-treatment	Ineligible - post-treatment	MIP1a	227.59593086628092	3.94	6348	CCL3	In	7.830330954047007	Published	Menstrual cup	Days since end of LMP	MSD
Yegorov-2019	SMT09	SMT09_Visit3	3	Luteal	Luteal	16	Negative	0	NA	NA	NA	NA	NA	NA	0.5	Negative	Oral praziquantel	1440	35	73	28.694686569510914	Ineligible - post-treatment	Ineligible - post-treatment	Ineligible - post-treatment	MIP1a	98.35661706753109	3.94	6348	CCL3	In	6.619950209814977	Published	Menstrual cup	Days since end of LMP	MSD
Yegorov-2019	SMT12	SMT12_Visit1	1	Other	Luteal	12	Positive	10	Negative	Negative	0	Negative	Positive	Positive	1	Negative	None	0	35	56.5	25.449304085401558	Eligible	Ineligible - days since LMP outside of allowed windows	Ineligible - days since LMP outside of allowed windows	MIP1a	154.058536516802	3.94	6348	CCL3	In	7.267334815347326	Published	Menstrual cup	Days since end of LMP	MSD
Yegorov-2019	SMT12	SMT12_Visit2	2	Luteal	Luteal	16	Positive	10	Negative	NA	NA	NA	NA	NA	0.5	Negative	Oral praziquantel	720	35	56.5	25.449304085401558	Ineligible - post-treatment	Ineligible - post-treatment	Ineligible - post-treatment	MIP1a	130.92763827701003	3.94	6348	CCL3	In	7.032625866097674	Published	Menstrual cup	Days since end of LMP	MSD
Yegorov-2019	SMT12	SMT12_Visit3	3	Luteal	Luteal	16	Positive	8	NA	NA	NA	NA	NA	NA	0	Negative	Oral praziquantel	1440	35	56.5	25.449304085401558	Ineligible - post-treatment	Ineligible - post-treatment	Ineligible - post-treatment	MIP1a	174.587128011296	3.94	6348	CCL3	In	7.447803385403979	Published	Menstrual cup	Days since end of LMP	MSD
Yegorov-2019	SMT13	SMT13_Visit1	1	Luteal	Luteal	15	Negative	0	Positive	Positive	72	Positive	Positive	Positive	1	Positive	None	0	22	51	19.195302796492154	Eligible	Eligible	Eligible	MIP1a	900.8942273952476	3.94	6348	CCL3	In	9.815213921151926	Published	Menstrual cup	Days since end of LMP	MSD
Yegorov-2019	SMT13	SMT13_Visit2	2	Other	Luteal	11	Negative	0	Positive	NA	NA	NA	NA	NA	1	Positive	Oral praziquantel	720	22	51	19.195302796492154	Ineligible - post-treatment	Ineligible - post-treatment	Ineligible - post-treatment	MIP1a	303.45098600175595	3.94	6348	CCL3	In	8.245319698141401	Published	Menstrual cup	Days since end of LMP	MSD
Yegorov-2019	SMT13	SMT13_Visit3	3	Other	Luteal	23	Negative	3	NA	NA	NA	NA	NA	NA	0	Negative	Oral praziquantel	1440	22	51	19.195302796492154	Ineligible - post-treatment	Ineligible - post-treatment	Ineligible - post-treatment	MIP1a	468.648464056543	3.94	6348	CCL3	In	8.872362344229025	Published	Menstrual cup	Days since end of LMP	MSD
Yegorov-2019	SMT14	SMT14_Visit1	1	Other	Follicular	NA	Negative	0	Negative	Negative	0	Negative	Negative	Negative	1	Negative	None	0	27	53	20.703124999999996	Eligible	Ineligible - days since LMP outside of allowed windows	Ineligible - days since LMP outside of allowed windows	MIP1a	667.9388363980482	3.94	6348	CCL3	In	9.38357218998122	Published	Menstrual cup	Days since end of LMP	MSD
Yegorov-2019	SMT14	SMT14_Visit2	2	Other	NA	NA	Negative	0	Negative	NA	NA	NA	NA	NA	0.5	Negative	Oral praziquantel	720	27	53	20.703124999999996	Ineligible - no menstrual cycle information	Ineligible - no menstrual cycle information	Ineligible - no menstrual cycle information	MIP1a	24.700000000000003	3.94	6348	CCL3	In	4.626439136697315	Published	Menstrual cup	Days since end of LMP	MSD
Yegorov-2019	SMT14	SMT14_Visit3	3	Other	NA	NA	Negative	0	NA	NA	NA	NA	NA	NA	0.5	Positive	Oral praziquantel	1440	27	53	20.703124999999996	Ineligible - no menstrual cycle information	Ineligible - no menstrual cycle information	Ineligible - no menstrual cycle information	MIP1a	287.3002238999851	3.94	6348	CCL3	In	8.166415306972597	Published	Menstrual cup	Days since end of LMP	MSD
Yegorov-2019	SMT15	SMT15_Visit1	1	Other	Luteal	13	Positive	8	Negative	Negative	0	Positive	Positive	Positive	1	Negative	None	0	21	56.5	22.070312499999996	Eligible	Ineligible - days since LMP outside of allowed windows	Ineligible - days since LMP outside of allowed windows	MIP1a	29.300000000000008	3.94	6348	CCL3	In	4.872828759534886	Published	Menstrual cup	Days since end of LMP	MSD
Yegorov-2019	SMT15	SMT15_Visit2	2	Follicular	Follicular	6	Positive	10	NA	NA	NA	NA	NA	NA	0	Negative	Oral praziquantel	720	21	56.5	22.070312499999996	Ineligible - post-treatment	Ineligible - post-treatment	Ineligible - post-treatment	MIP1a	79.9917999789604	3.94	6348	CCL3	In	6.321780210687035	Published	Menstrual cup	Days since end of LMP	MSD
Yegorov-2019	SMT15	SMT15_Visit3	3	Other	Follicular	9	Positive	8	NA	NA	NA	NA	NA	NA	0.5	Negative	Oral praziquantel	1440	21	56.5	22.070312499999996	Ineligible - post-treatment	Ineligible - post-treatment	Ineligible - post-treatment	MIP1a	81.49601195028458	3.94	6348	CCL3	In	6.348657556926523	Published	Menstrual cup	Days since end of LMP	MSD
Yegorov-2019	SMT16	SMT16_Visit1	1	Follicular	Follicular	7	Positive	8	Positive	Negative	0	Positive	Positive	Positive	1	Positive	None	0	33	87	34.41319568055061	Eligible	Eligible	Eligible	MIP1a	35.7028032432641	3.94	6348	CCL3	In	5.157965448312131	Published	Menstrual cup	Days since end of LMP	MSD
Yegorov-2019	SMT16	SMT16_Visit2	2	Luteal	Luteal	15	Negative	0	Positive	NA	NA	NA	NA	NA	0.5	Negative	Oral praziquantel	720	33	87	34.41319568055061	Ineligible - post-treatment	Ineligible - post-treatment	Ineligible - post-treatment	MIP1a	105.19529364911097	3.94	6348	CCL3	In	6.716926350859581	Published	Menstrual cup	Days since end of LMP	MSD
Yegorov-2019	SMT16	SMT16_Visit3	3	Luteal	Luteal	15	Positive	7	NA	NA	NA	NA	NA	NA	0.5	Negative	Oral praziquantel	1440	33	87	34.41319568055061	Ineligible - post-treatment	Ineligible - post-treatment	Ineligible - post-treatment	MIP1a	33.84402550248719	3.94	6348	CCL3	In	5.0808292717103924	Published	Menstrual cup	Days since end of LMP	MSD
Yegorov-2019	SMT18	SMT18_Visit1	1	Follicular	Follicular	5	Negative	0	Negative	Positive	24	Positive	Positive	Positive	2	Negative	None	0	27	49	17.78197125852809	Eligible	Eligible	Eligible	MIP1a	69.85372918011942	3.94	6348	CCL3	In	6.126265231653859	Published	Menstrual cup	Days since end of LMP	MSD
Yegorov-2019	SMT18	SMT18_Visit2	2	Other	Follicular	11	Positive	10	Negative	NA	NA	NA	NA	NA	0.5	Negative	Oral praziquantel	720	27	49	17.78197125852809	Ineligible - post-treatment	Ineligible - post-treatment	Ineligible - post-treatment	MIP1a	101.70573462232093	3.94	6348	CCL3	In	6.668257216835785	Published	Menstrual cup	Days since end of LMP	MSD
Yegorov-2019	SMT18	SMT18_Visit3	3	Luteal	Luteal	19	Positive	10	NA	NA	NA	NA	NA	NA	0.5	Negative	Oral praziquantel	1440	27	49	17.78197125852809	Ineligible - post-treatment	Ineligible - post-treatment	Ineligible - post-treatment	MIP1a	135.50272960503895	3.94	6348	CCL3	In	7.082178103700654	Published	Menstrual cup	Days since end of LMP	MSD
Yegorov-2019	SMT19	SMT19_Visit1	1	Other	Luteal	24	Positive	10	Negative	Negative	0	Positive	Negative	Positive	1	Negative	None	0	23	51	21.78649237472767	Eligible	Ineligible - days since LMP outside of allowed windows	Ineligible - days since LMP outside of allowed windows	MIP1a	96.29718745146272	3.94	6348	CCL3	In	6.589421756828556	Published	Menstrual cup	Days since end of LMP	MSD
Yegorov-2019	SMT19	SMT19_Visit2	2	Other	Luteal	21	Negative	0	Negative	NA	NA	NA	NA	NA	1	Negative	Oral praziquantel	720	23	51	21.78649237472767	Ineligible - post-treatment	Ineligible - post-treatment	Ineligible - post-treatment	MIP1a	533.7130855735593	3.94	6348	CCL3	In	9.05992057352113	Published	Menstrual cup	Days since end of LMP	MSD
Yegorov-2019	SMT19	SMT19_Visit3	3	Other	Luteal	23	Negative	0	NA	NA	NA	NA	NA	NA	0.5	Negative	Oral praziquantel	1440	23	51	21.78649237472767	Ineligible - post-treatment	Ineligible - post-treatment	Ineligible - post-treatment	MIP1a	119.89990758737899	3.94	6348	CCL3	In	6.905686736572887	Published	Menstrual cup	Days since end of LMP	MSD
Yegorov-2019	SMT20	SMT20_Visit1	1	Other	Amenorrheic	NA	Negative	0	Positive	Negative	0	Negative	Negative	Negative	1	Negative	None	0	29	59.5	23.388134943642456	Ineligible - irregular or no menstruation	Ineligible - irregular or no menstruation	Ineligible - irregular or no menstruation	MIP1a	290.53092043726804	3.94	6348	CCL3	In	8.182547903792234	Published	Menstrual cup	Days since end of LMP	MSD
Yegorov-2019	SMT20	SMT20_Visit2	2	Other	Amenorrheic	NA	Negative	0	Positive	NA	NA	NA	NA	NA	0	Negative	Oral praziquantel	720	29	59.5	23.388134943642456	Ineligible - post-treatment	Ineligible - post-treatment	Ineligible - post-treatment	MIP1a	355.31304008326686	3.94	6348	CCL3	In	8.472946826707972	Published	Menstrual cup	Days since end of LMP	MSD
Yegorov-2019	SMT21	SMT21_Visit1	1	Luteal	Luteal	15	Positive	8	Positive	Positive	336	Positive	Positive	Positive	2	Positive	None	0	20	55	21.75546853368142	Eligible	Eligible	Eligible	MIP1a	107.165979571617	3.94	6348	CCL3	In	6.743703176792186	Published	Menstrual cup	Days since end of LMP	MSD
Yegorov-2019	SMT21	SMT21_Visit2	2	Luteal	Luteal	19	Negative	0	Positive	NA	NA	NA	NA	NA	0	Negative	Oral praziquantel	720	20	55	21.75546853368142	Ineligible - post-treatment	Ineligible - post-treatment	Ineligible - post-treatment	MIP1a	367.01551079587193	3.94	6348	CCL3	In	8.51969722525581	Published	Menstrual cup	Days since end of LMP	MSD
Yegorov-2019	SMT21	SMT21_Visit3	3	Other	Luteal	10	Positive	8	NA	NA	NA	NA	NA	NA	0.5	Negative	Oral praziquantel	1440	20	55	21.75546853368142	Ineligible - post-treatment	Ineligible - post-treatment	Ineligible - post-treatment	MIP1a	177.523070089456	3.94	6348	CCL3	In	7.47186271265062	Published	Menstrual cup	Days since end of LMP	MSD
Yegorov-2019	SMT22	SMT22_Visit1	1	Other	Luteal	8	Negative	0	Positive	Negative	0	Negative	Negative	Negative	1	Negative	None	0	31	50	19.05197378448407	Eligible	Ineligible - days since LMP outside of allowed windows	Ineligible - days since LMP outside of allowed windows	MIP1a	1027.8772502519496	3.94	6348	CCL3	In	10.005452271930757	Published	Menstrual cup	Days since end of LMP	MSD
Yegorov-2019	SMT22	SMT22_Visit2	2	Other	Follicular	9	Negative	0	Positive	NA	NA	NA	NA	NA	0.5	Negative	Oral praziquantel	720	31	50	19.05197378448407	Ineligible - post-treatment	Ineligible - post-treatment	Ineligible - post-treatment	MIP1a	358.0152746451429	3.94	6348	CCL3	In	8.483877330852797	Published	Menstrual cup	Days since end of LMP	MSD
Yegorov-2019	SMT22	SMT22_Visit3	3	Follicular	Follicular	7	Negative	0	NA	NA	NA	NA	NA	NA	0.5	Negative	Oral praziquantel	1440	31	50	19.05197378448407	Ineligible - post-treatment	Ineligible - post-treatment	Ineligible - post-treatment	MIP1a	144.73925041828502	3.94	6348	CCL3	In	7.177312395024746	Published	Menstrual cup	Days since end of LMP	MSD
Yegorov-2019	SMT23	SMT23_Visit1	1	Other	Amenorrheic	NA	Negative	0	Positive	Negative	0	Negative	Negative	Negative	1	Positive	None	0	29	38.5	16.6637811634349	Ineligible - irregular or no menstruation	Ineligible - irregular or no menstruation	Ineligible - irregular or no menstruation	MIP1a	71.14233819858188	3.94	6348	CCL3	In	6.152636486381077	Published	Menstrual cup	Days since end of LMP	MSD
Yegorov-2019	SMT23	SMT23_Visit2	2	Other	Amenorrheic	NA	Negative	0	Positive	NA	NA	NA	NA	NA	0.5	Positive	Oral praziquantel	720	29	38.5	16.6637811634349	Ineligible - post-treatment	Ineligible - post-treatment	Ineligible - post-treatment	MIP1a	38.312290025146105	3.94	6348	CCL3	In	5.259735356858532	Published	Menstrual cup	Days since end of LMP	MSD
Yegorov-2019	SMT23	SMT23_Visit3	3	Other	Luteal	11	Positive	7	NA	NA	NA	NA	NA	NA	0.5	Negative	Oral praziquantel	1440	29	38.5	16.6637811634349	Ineligible - post-treatment	Ineligible - post-treatment	Ineligible - post-treatment	MIP1a	75.01463052526242	3.94	6348	CCL3	In	6.2291000948660376	Published	Menstrual cup	Days since end of LMP	MSD
Yegorov-2019	SMT24	SMT24_Visit1	1	Other	Follicular	NA	Negative	0	Positive	Negative	0	Positive	Positive	Positive	1	Positive	None	0	23	60	23.147255121330193	Eligible	Ineligible - days since LMP outside of allowed windows	Ineligible - days since LMP outside of allowed windows	MIP1a	264.979980006025	3.94	6348	CCL3	In	8.049739553838917	Published	Menstrual cup	Days since end of LMP	MSD
Yegorov-2019	SMT24	SMT24_Visit2	2	Other	Amenorrheic	NA	Positive	10	Positive	NA	NA	NA	NA	NA	0.5	Positive	Oral praziquantel	720	23	60	23.147255121330193	Ineligible - post-treatment	Ineligible - post-treatment	Ineligible - post-treatment	MIP1a	192.82658973859898	3.94	6348	CCL3	In	7.591160194864461	Published	Menstrual cup	Days since end of LMP	MSD
Yegorov-2019	SMT28	SMT28_Visit1	1	Other	Luteal	21	Positive	10	Negative	Negative	0	Positive	Positive	Positive	1	Positive	None	0	18	50	19.77769866698311	Eligible	Ineligible - days since LMP outside of allowed windows	Ineligible - days since LMP outside of allowed windows	MIP1a	74.85082655674621	3.94	6348	CCL3	In	6.225946342536916	Published	Menstrual cup	Days since end of LMP	MSD
Yegorov-2019	SMT28	SMT28_Visit2	2	Other	Luteal	26	Positive	8	Negative	NA	NA	NA	NA	NA	0.5	Negative	Oral praziquantel	720	18	50	19.77769866698311	Ineligible - post-treatment	Ineligible - post-treatment	Ineligible - post-treatment	MIP1a	77.51311072001202	3.94	6348	CCL3	In	6.276368446190532	Published	Menstrual cup	Days since end of LMP	MSD
Yegorov-2019	SMT29	SMT29_Visit1	1	Follicular	Follicular	6	Positive	8	Negative	Negative	0	Positive	Negative	Positive	1	Positive	None	0	18	54.5	22.251936837162777	Eligible	Eligible	Eligible	MIP1a	180.0166401978099	3.94	6348	CCL3	In	7.491986460892289	Published	Menstrual cup	Days since end of LMP	MSD
Yegorov-2019	SMT29	SMT29_Visit2	2	Follicular	Follicular	3	Positive	8	Negative	NA	NA	NA	NA	NA	0.5	Positive	Oral praziquantel	720	18	54.5	22.251936837162777	Ineligible - post-treatment	Ineligible - post-treatment	Ineligible - post-treatment	MIP1a	117.38566017440898	3.94	6348	CCL3	In	6.875112369442127	Published	Menstrual cup	Days since end of LMP	MSD
Yegorov-2019	SMT29	SMT29_Visit3	3	Follicular	Follicular	5	Negative	0	NA	NA	NA	NA	NA	NA	0	Negative	Oral praziquantel	1440	18	54.5	22.251936837162777	Ineligible - post-treatment	Ineligible - post-treatment	Ineligible - post-treatment	MIP1a	134.33621331998702	3.94	6348	CCL3	In	7.069704457568037	Published	Menstrual cup	Days since end of LMP	MSD
Yegorov-2019	SMT30	SMT30_Visit1	1	Other	Luteal	NA	Positive	10	Positive	Negative	0	Positive	Negative	Positive	1	Negative	None	0	22	73	NA	Eligible	Ineligible - days since LMP outside of allowed windows	Ineligible - days since LMP outside of allowed windows	MIP1a	170.48833558477907	3.94	6348	CCL3	In	7.413529226562859	Published	Menstrual cup	Days since end of LMP	MSD
Yegorov-2019	SMT31	SMT31_Visit1	1	Other	Luteal	8	Positive	8	Positive	Positive	72	Positive	Positive	Positive	1	Negative	None	0	30	52.5	24.295432458697768	Eligible	Ineligible - days since LMP outside of allowed windows	Ineligible - days since LMP outside of allowed windows	MIP1a	98.43027488118109	3.94	6348	CCL3	In	6.621030218410936	Published	Menstrual cup	Days since end of LMP	MSD
Yegorov-2019	SMT31	SMT31_Visit2	2	Other	Follicular	9	Positive	8	Positive	NA	NA	NA	NA	NA	0.5	Negative	Oral praziquantel	720	30	52.5	24.295432458697768	Ineligible - post-treatment	Ineligible - post-treatment	Ineligible - post-treatment	MIP1a	66.73107601384271	3.94	6348	CCL3	In	6.060286861848125	Published	Menstrual cup	Days since end of LMP	MSD
Yegorov-2019	SMT31	SMT31_Visit3	3	Other	Follicular	10	Positive	8	NA	NA	NA	NA	NA	NA	0.5	Negative	Oral praziquantel	1440	30	52.5	24.295432458697768	Ineligible - post-treatment	Ineligible - post-treatment	Ineligible - post-treatment	MIP1a	79.73581814587472	3.94	6348	CCL3	In	6.317156038090506	Published	Menstrual cup	Days since end of LMP	MSD
Yegorov-2019	SMT32	SMT32_Visit1	1	Other	Follicular	9	Negative	0	Negative	Negative	0	Positive	Positive	Positive	1	Negative	None	0	24	58.5	20.850969035419915	Eligible	Ineligible - days since LMP outside of allowed windows	Ineligible - days since LMP outside of allowed windows	MIP1a	60.15342407396298	3.94	6348	CCL3	In	5.910574956211044	Published	Menstrual cup	Days since end of LMP	MSD
Yegorov-2019	SMT32	SMT32_Visit2	2	Other	Luteal	13	Negative	0	Negative	NA	NA	NA	NA	NA	0.5	Negative	Oral praziquantel	720	24	58.5	20.850969035419915	Ineligible - post-treatment	Ineligible - post-treatment	Ineligible - post-treatment	MIP1a	92.08123317747108	3.94	6348	CCL3	In	6.524835249459905	Published	Menstrual cup	Days since end of LMP	MSD
Yegorov-2019	SMT32	SMT32_Visit3	3	Other	Luteal	22	Negative	0	NA	NA	NA	NA	NA	NA	0.5	Negative	Oral praziquantel	1440	24	58.5	20.850969035419915	Ineligible - post-treatment	Ineligible - post-treatment	Ineligible - post-treatment	MIP1a	72.5719747948076	3.94	6348	CCL3	In	6.181340623406612	Published	Menstrual cup	Days since end of LMP	MSD
Yegorov-2019	SMT33	SMT33_Visit1	1	Other	Follicular	11	Negative	0	Negative	Negative	0	Negative	Negative	Negative	1	Negative	None	0	23	62	23.335466144755166	Eligible	Ineligible - days since LMP outside of allowed windows	Ineligible - days since LMP outside of allowed windows	MIP1a	53.30149390767031	3.94	6348	CCL3	In	5.736104063575079	Published	Menstrual cup	Days since end of LMP	MSD
Yegorov-2019	SMT33	SMT33_Visit2	2	Other	Follicular	9	Negative	3	Negative	NA	NA	NA	NA	NA	0.5	Negative	Oral praziquantel	720	23	62	23.335466144755166	Ineligible - post-treatment	Ineligible - post-treatment	Ineligible - post-treatment	MIP1a	117.29202999472601	3.94	6348	CCL3	In	6.873961175198003	Published	Menstrual cup	Days since end of LMP	MSD
Yegorov-2019	SMT33	SMT33_Visit3	3	Other	Follicular	10	Positive	8	NA	NA	NA	NA	NA	NA	0.5	Negative	Oral praziquantel	1440	23	62	23.335466144755166	Ineligible - post-treatment	Ineligible - post-treatment	Ineligible - post-treatment	MIP1a	62.555684388208284	3.94	6348	CCL3	In	5.967069081853442	Published	Menstrual cup	Days since end of LMP	MSD
Yegorov-2019	SMT34	SMT34_Visit1	1	Other	Follicular	NA	Negative	0	Negative	Positive	192	Positive	Positive	Positive	2	Positive	None	0	22	67	NA	Eligible	Ineligible - days since LMP outside of allowed windows	Ineligible - days since LMP outside of allowed windows	MIP1a	282.64264784284103	3.94	6348	CCL3	In	8.142835359583811	Published	Menstrual cup	Days since end of LMP	MSD
Yegorov-2019	SMT34	SMT34_Visit2	2	Other	Follicular	NA	NA	NA	Negative	NA	NA	NA	NA	NA	1	Negative	Oral praziquantel	720	22	67	NA	Ineligible - post-treatment	Ineligible - post-treatment	Ineligible - post-treatment	MIP1a	5028.748845331851	3.94	6348	CCL3	In	12.29598378625091	Published	Menstrual cup	Days since end of LMP	MSD
Yegorov-2019	SMT35	SMT35_Visit1	1	Other	Luteal	NA	Negative	0	Negative	Negative	0	Positive	Positive	Positive	1	Negative	None	0	30	44	NA	Eligible	Ineligible - days since LMP outside of allowed windows	Ineligible - days since LMP outside of allowed windows	MIP1a	998.6424865994653	3.94	6348	CCL3	In	9.96382447627695	Published	Menstrual cup	Days since end of LMP	MSD
Yegorov-2019	SMT36	SMT36_Visit1	1	Other	Luteal	21	Positive	8	Positive	Positive	24	Positive	Positive	Positive	1	Positive	None	0	29	66	26.106562240417702	Eligible	Ineligible - days since LMP outside of allowed windows	Ineligible - days since LMP outside of allowed windows	MIP1a	256.03889438013687	3.94	6348	CCL3	In	8.000219173699755	Published	Menstrual cup	Days since end of LMP	MSD
Yegorov-2019	SMT36	SMT36_Visit2	2	Luteal	Luteal	20	Positive	8	Positive	NA	NA	NA	NA	NA	0.5	Negative	Oral praziquantel	720	29	66	26.106562240417702	Ineligible - post-treatment	Ineligible - post-treatment	Ineligible - post-treatment	MIP1a	228.55435971819514	3.94	6348	CCL3	In	7.836393528663425	Published	Menstrual cup	Days since end of LMP	MSD
Yegorov-2019	SMT36	SMT36_Visit3	3	Luteal	Luteal	19	Positive	8	NA	NA	NA	NA	NA	NA	0.5	Negative	Oral praziquantel	1440	29	66	26.106562240417702	Ineligible - post-treatment	Ineligible - post-treatment	Ineligible - post-treatment	MIP1a	135.345096770405	3.94	6348	CCL3	In	7.0804988128787345	Published	Menstrual cup	Days since end of LMP	MSD
Yegorov-2019	SMT38	SMT38_Visit1	1	Other	Follicular	9	Negative	0	Negative	Positive	1608	Positive	Positive	Positive	3	Positive	None	0	26	72	29.09879809839354	Eligible	Ineligible - days since LMP outside of allowed windows	Ineligible - days since LMP outside of allowed windows	MIP1a	17.775772534162705	3.94	6348	CCL3	In	4.151840355547038	Published	Menstrual cup	Days since end of LMP	MSD
Yegorov-2019	SMT38	SMT38_Visit2	2	Other	Follicular	9	Negative	0	Negative	NA	NA	NA	NA	NA	0.5	Positive	Oral praziquantel	720	26	72	29.09879809839354	Ineligible - post-treatment	Ineligible - post-treatment	Ineligible - post-treatment	MIP1a	35.287382825726205	3.94	6348	CCL3	In	5.141080527998409	Published	Menstrual cup	Days since end of LMP	MSD
Yegorov-2019	SMT38	SMT38_Visit3	3	Other	Follicular	8	Negative	0	NA	NA	NA	NA	NA	NA	0.5	Negative	Oral praziquantel	1440	26	72	29.09879809839354	Ineligible - post-treatment	Ineligible - post-treatment	Ineligible - post-treatment	MIP1a	27.350496107511805	3.94	6348	CCL3	In	4.773495097022405	Published	Menstrual cup	Days since end of LMP	MSD
Yegorov-2019	SMT40	SMT40_Visit1	1	Other	Luteal	30	NA	NA	Negative	Positive	192	Positive	Positive	Positive	2	Negative	None	0	25	75	30.234315948601665	Eligible	Ineligible - days since LMP outside of allowed windows	Ineligible - days since LMP outside of allowed windows	MIP1a	37.7752609977744	3.94	6348	CCL3	In	5.239369818216422	Published	Menstrual cup	Days since end of LMP	MSD
Yegorov-2019	SMT40	SMT40_Visit2	2	Other	Luteal	25	Positive	7	Positive	NA	NA	NA	NA	NA	1	Negative	Oral praziquantel	720	25	75	30.234315948601665	Ineligible - post-treatment	Ineligible - post-treatment	Ineligible - post-treatment	MIP1a	54.08690717033249	3.94	6348	CCL3	In	5.7572074976922165	Published	Menstrual cup	Days since end of LMP	MSD
Yegorov-2019	SMT40	SMT40_Visit3	3	Other	Luteal	26	Positive	8	NA	NA	NA	NA	NA	NA	1	Negative	Oral praziquantel	1440	25	75	30.234315948601665	Ineligible - post-treatment	Ineligible - post-treatment	Ineligible - post-treatment	MIP1a	121.69053233682098	3.94	6348	CCL3	In	6.927073118861334	Published	Menstrual cup	Days since end of LMP	MSD
Yegorov-2019	SMT42	SMT42_Visit1	1	Other	Amenorrheic	NA	NA	NA	Positive	Positive	96	Positive	Positive	Positive	1	Negative	None	0	22	86	31.975014872099948	Ineligible - irregular or no menstruation	Ineligible - irregular or no menstruation	Ineligible - irregular or no menstruation	MIP1a	110.15053496723894	3.94	6348	CCL3	In	6.783332691556222	Published	Menstrual cup	Days since end of LMP	MSD
Yegorov-2019	SMT42	SMT42_Visit2	2	Follicular	Follicular	4	Negative	0	Positive	NA	NA	NA	NA	NA	0.5	Negative	Oral praziquantel	720	22	86	31.975014872099948	Ineligible - post-treatment	Ineligible - post-treatment	Ineligible - post-treatment	MIP1a	55.703642092744616	3.94	6348	CCL3	In	5.799699753823607	Published	Menstrual cup	Days since end of LMP	MSD
Yegorov-2019	SMT42	SMT42_Visit3	3	Other	Follicular	10	Positive	8	NA	NA	NA	NA	NA	NA	1	Negative	Oral praziquantel	1440	22	86	31.975014872099948	Ineligible - post-treatment	Ineligible - post-treatment	Ineligible - post-treatment	MIP1a	55.629097949582714	3.94	6348	CCL3	In	5.7977678067306435	Published	Menstrual cup	Days since end of LMP	MSD
Yegorov-2019	SMT43	SMT43_Visit1	1	Other	Follicular	14	NA	NA	Positive	Negative	0	Positive	Positive	Positive	1	Negative	None	0	20	58	24.298027879892334	Eligible	Ineligible - days since LMP outside of allowed windows	Ineligible - days since LMP outside of allowed windows	MIP1a	92.425101001466615	3.94	6348	CCL3	In	6.530212809867209	Published	Menstrual cup	Days since end of LMP	MSD
Yegorov-2019	SMT43	SMT43_Visit2	2	Luteal	Luteal	15	Negative	0	Positive	NA	NA	NA	NA	NA	0.5	Negative	Oral praziquantel	720	20	58	24.298027879892334	Ineligible - post-treatment	Ineligible - post-treatment	Ineligible - post-treatment	MIP1a	65.9608995879688	3.94	6348	CCL3	In	6.0435391695610345	Published	Menstrual cup	Days since end of LMP	MSD
Yegorov-2019	SMT45	SMT45_Visit1	1	Other	Luteal	23	NA	NA	Negative	Positive	672	Positive	Positive	Positive	3	Positive	None	0	24	57	23.124670372023203	Eligible	Ineligible - days since LMP outside of allowed windows	Ineligible - days since LMP outside of allowed windows	MIP1a	40.297136888492496	3.94	6348	CCL3	In	5.332605433801663	Published	Menstrual cup	Days since end of LMP	MSD
Yegorov-2019	SMT45	SMT45_Visit2	2	Luteal	Luteal	17	Negative	0	Negative	NA	NA	NA	NA	NA	0.5	Positive	Oral praziquantel	720	24	57	23.124670372023203	Ineligible - post-treatment	Ineligible - post-treatment	Ineligible - post-treatment	MIP1a	64.440003906271	3.94	6348	CCL3	In	6.009884676386184	Published	Menstrual cup	Days since end of LMP	MSD
Yegorov-2019	SMT45	SMT45_Visit3	3	Luteal	Luteal	19	Negative	0	NA	NA	NA	NA	NA	NA	0	Negative	Oral praziquantel	1440	24	57	23.124670372023203	Ineligible - post-treatment	Ineligible - post-treatment	Ineligible - post-treatment	MIP1a	53.713224089040004	3.94	6348	CCL3	In	5.747205415480962	Published	Menstrual cup	Days since end of LMP	MSD
Yegorov-2019	SMT46	SMT46_Visit1	1	Other	Amenorrheic	NA	Positive	8	Negative	Negative	0	Negative	Negative	Negative	2	Positive	None	0	19	57	20.43816558499767	Ineligible - irregular or no menstruation	Ineligible - irregular or no menstruation	Ineligible - irregular or no menstruation	MIP1a	151.06858634542402	3.94	6348	CCL3	In	7.239059883134063	Published	Menstrual cup	Days since end of LMP	MSD
Yegorov-2019	SMT46	SMT46_Visit2	2	Other	Follicular	8	Positive	10	Negative	NA	NA	NA	NA	NA	1	Negative	Oral praziquantel	720	19	57	20.43816558499767	Ineligible - post-treatment	Ineligible - post-treatment	Ineligible - post-treatment	MIP1a	120.82305505373604	3.94	6348	CCL3	In	6.916751960978068	Published	Menstrual cup	Days since end of LMP	MSD
Yegorov-2019	SMT46	SMT46_Visit3	3	Other	Luteal	12	Positive	8	NA	NA	NA	NA	NA	NA	2	Negative	Oral praziquantel	1440	19	57	20.43816558499767	Ineligible - post-treatment	Ineligible - post-treatment	Ineligible - post-treatment	MIP1a	65.74349779595671	3.94	6348	CCL3	In	6.038776310031457	Published	Menstrual cup	Days since end of LMP	MSD
Yegorov-2019	SMT48	SMT48_Visit1	1	Other	Follicular	10	Intermediate	6	Positive	Positive	216	Positive	Positive	Positive	1	Negative	None	0	28	68	32.34244946492271	Eligible	Ineligible - days since LMP outside of allowed windows	Ineligible - days since LMP outside of allowed windows	MIP1a	512.4089709462891	3.94	6348	CCL3	In	9.001151923507425	Published	Menstrual cup	Days since end of LMP	MSD
Yegorov-2019	SMT48	SMT48_Visit2	2	Other	Follicular	10	Intermediate	6	Positive	NA	NA	NA	NA	NA	0.5	Negative	Oral praziquantel	720	28	68	32.34244946492271	Ineligible - post-treatment	Ineligible - post-treatment	Ineligible - post-treatment	MIP1a	926.9168211580632	3.94	6348	CCL3	In	9.856296071142348	Published	Menstrual cup	Days since end of LMP	MSD
Yegorov-2019	SMT02	SMT02_Visit1	1	Follicular	Follicular	1	Positive	10	Positive	Negative	0	Negative	Negative	Negative	1	Negative	None	0	39	66	25.14860539551897	Eligible	Eligible	Eligible	MIP3a	124.58844983622396	0.835	6364	CCL20	In	6.9610265170742105	Published	Menstrual cup	Days since end of LMP	MSD
Yegorov-2019	SMT02	SMT02_Visit2	2	Follicular	Follicular	3	Positive	10	Positive	NA	NA	NA	NA	NA	0.5	Negative	Oral praziquantel	720	39	66	25.14860539551897	Ineligible - post-treatment	Ineligible - post-treatment	Ineligible - post-treatment	MIP3a	188.80964998012703	0.835	6364	CCL20	In	7.56078869188282	Published	Menstrual cup	Days since end of LMP	MSD
Yegorov-2019	SMT02	SMT02_Visit3	3	Follicular	Follicular	4	Positive	10	NA	NA	NA	NA	NA	NA	0	Negative	Oral praziquantel	1440	39	66	25.14860539551897	Ineligible - post-treatment	Ineligible - post-treatment	Ineligible - post-treatment	MIP3a	61.841957464376705	0.835	6364	CCL20	In	5.950514080053333	Published	Menstrual cup	Days since end of LMP	MSD
Yegorov-2019	SMT05	SMT05_Visit1	1	Follicular	Follicular	2	Intermediate	6	Positive	Negative	0	Positive	Positive	Positive	2	Positive	None	0	41	77	31.238589800803275	Eligible	Eligible	Eligible	MIP3a	7619.850858135473	0.835	6364	CCL20	In	12.895547045066508	Published	Menstrual cup	Days since end of LMP	MSD
Yegorov-2019	SMT05	SMT05_Visit2	2	Follicular	Follicular	3	Positive	8	Positive	NA	NA	NA	NA	NA	0.5	Positive	Oral praziquantel	720	41	77	31.238589800803275	Ineligible - post-treatment	Ineligible - post-treatment	Ineligible - post-treatment	MIP3a	16.153289364607005	0.835	6364	CCL20	In	4.013756071992005	Published	Menstrual cup	Days since end of LMP	MSD
Yegorov-2019	SMT05	SMT05_Visit3	3	Follicular	Follicular	6	Intermediate	6	NA	NA	NA	NA	NA	NA	0.5	Negative	Oral praziquantel	1440	41	77	31.238589800803275	Ineligible - post-treatment	Ineligible - post-treatment	Ineligible - post-treatment	MIP3a	584.7735649800541	0.835	6364	CCL20	In	9.191734284693347	Published	Menstrual cup	Days since end of LMP	MSD
Yegorov-2019	SMT06	SMT06_Visit1	1	Other	Amenorrheic	NA	Negative	0	Positive	Negative	0	Negative	Negative	Negative	1	Negative	None	0	42	69.5	25.68342864533772	Ineligible - irregular or no menstruation	Ineligible - irregular or no menstruation	Ineligible - irregular or no menstruation	MIP3a	3.25144717134102	0.835	6364	CCL20	In	1.7010819834387911	Published	Menstrual cup	Days since end of LMP	MSD
Yegorov-2019	SMT06	SMT06_Visit2	2	Other	Amenorrheic	NA	Negative	0	Positive	NA	NA	NA	NA	NA	0.5	Negative	Oral praziquantel	720	42	69.5	25.68342864533772	Ineligible - post-treatment	Ineligible - post-treatment	Ineligible - post-treatment	MIP3a	88.82283766150361	0.835	6364	CCL20	In	6.4728587573293375	Published	Menstrual cup	Days since end of LMP	MSD
Yegorov-2019	SMT06	SMT06_Visit3	3	Other	Amenorrheic	NA	Negative	0	NA	NA	NA	NA	NA	NA	0.5	Negative	Oral praziquantel	1440	42	69.5	25.68342864533772	Ineligible - post-treatment	Ineligible - post-treatment	Ineligible - post-treatment	MIP3a	931.6476579205363	0.835	6364	CCL20	In	9.863640631477866	Published	Menstrual cup	Days since end of LMP	MSD
Yegorov-2019	SMT07	SMT07_Visit1	1	Follicular	Luteal	6	Negative	0	Negative	Negative	0	Negative	Negative	Negative	1	Negative	None	0	20	47	19.067710657633167	Eligible	Eligible	Eligible	MIP3a	836.5551283903825	0.835	6364	CCL20	In	9.708316805752352	Published	Menstrual cup	Days since end of LMP	MSD
Yegorov-2019	SMT07	SMT07_Visit2	2	Other	NA	12	Negative	0	Negative	NA	NA	NA	NA	NA	2	Positive	Oral praziquantel	720	20	47	19.067710657633167	Ineligible - no menstrual cycle information	Ineligible - no menstrual cycle information	Ineligible - no menstrual cycle information	MIP3a	36.695415277902804	0.835	6364	CCL20	In	5.197527919018118	Published	Menstrual cup	Days since end of LMP	MSD
Yegorov-2019	SMT08	SMT08_Visit1	1	Other	Luteal	NA	Negative	0	Negative	Negative	0	Negative	Negative	Negative	1	Negative	None	0	18	60	NA	Eligible	Ineligible - days since LMP outside of allowed windows	Ineligible - days since LMP outside of allowed windows	MIP3a	60.725411802842814	0.835	6364	CCL20	In	5.924228463262784	Published	Menstrual cup	Days since end of LMP	MSD
Yegorov-2019	SMT09	SMT09_Visit1	1	Luteal	Luteal	15	Negative	0	Negative	Positive	240	Positive	Positive	Positive	3	Negative	None	0	35	73	28.694686569510914	Eligible	Eligible	Eligible	MIP3a	4669.47544184006	0.835	6364	CCL20	In	12.189044774648044	Published	Menstrual cup	Days since end of LMP	MSD
Yegorov-2019	SMT09	SMT09_Visit2	2	Luteal	Luteal	17	Negative	0	Negative	NA	NA	NA	NA	NA	0.5	Negative	Oral praziquantel	720	35	73	28.694686569510914	Ineligible - post-treatment	Ineligible - post-treatment	Ineligible - post-treatment	MIP3a	2492.0101207271086	0.835	6364	CCL20	In	11.283094212210663	Published	Menstrual cup	Days since end of LMP	MSD
Yegorov-2019	SMT09	SMT09_Visit3	3	Luteal	Luteal	16	Negative	0	NA	NA	NA	NA	NA	NA	0.5	Negative	Oral praziquantel	1440	35	73	28.694686569510914	Ineligible - post-treatment	Ineligible - post-treatment	Ineligible - post-treatment	MIP3a	1125.92919080935	0.835	6364	CCL20	In	10.136900384477736	Published	Menstrual cup	Days since end of LMP	MSD
Yegorov-2019	SMT12	SMT12_Visit1	1	Other	Luteal	12	Positive	10	Negative	Negative	0	Negative	Positive	Positive	1	Negative	None	0	35	56.5	25.449304085401558	Eligible	Ineligible - days since LMP outside of allowed windows	Ineligible - days since LMP outside of allowed windows	MIP3a	32.193970728054	0.835	6364	CCL20	In	5.008718621264458	Published	Menstrual cup	Days since end of LMP	MSD
Yegorov-2019	SMT12	SMT12_Visit2	2	Luteal	Luteal	16	Positive	10	Negative	NA	NA	NA	NA	NA	0.5	Negative	Oral praziquantel	720	35	56.5	25.449304085401558	Ineligible - post-treatment	Ineligible - post-treatment	Ineligible - post-treatment	MIP3a	38.778022167596205	0.835	6364	CCL20	In	5.2771673170590665	Published	Menstrual cup	Days since end of LMP	MSD
Yegorov-2019	SMT12	SMT12_Visit3	3	Luteal	Luteal	16	Positive	8	NA	NA	NA	NA	NA	NA	0	Negative	Oral praziquantel	1440	35	56.5	25.449304085401558	Ineligible - post-treatment	Ineligible - post-treatment	Ineligible - post-treatment	MIP3a	81.2357071519899	0.835	6364	CCL20	In	6.344042098256383	Published	Menstrual cup	Days since end of LMP	MSD
Yegorov-2019	SMT13	SMT13_Visit1	1	Luteal	Luteal	15	Negative	0	Positive	Positive	72	Positive	Positive	Positive	1	Positive	None	0	22	51	19.195302796492154	Eligible	Eligible	Eligible	MIP3a	153.7943679957801	0.835	6364	CCL20	In	7.264858862038499	Published	Menstrual cup	Days since end of LMP	MSD
Yegorov-2019	SMT13	SMT13_Visit2	2	Other	Luteal	11	Negative	0	Positive	NA	NA	NA	NA	NA	1	Positive	Oral praziquantel	720	22	51	19.195302796492154	Ineligible - post-treatment	Ineligible - post-treatment	Ineligible - post-treatment	MIP3a	273.3168080168189	0.835	6364	CCL20	In	8.094430373005356	Published	Menstrual cup	Days since end of LMP	MSD
Yegorov-2019	SMT13	SMT13_Visit3	3	Other	Luteal	23	Negative	3	NA	NA	NA	NA	NA	NA	0	Negative	Oral praziquantel	1440	22	51	19.195302796492154	Ineligible - post-treatment	Ineligible - post-treatment	Ineligible - post-treatment	MIP3a	97.24231264415319	0.835	6364	CCL20	In	6.60351229924307	Published	Menstrual cup	Days since end of LMP	MSD
Yegorov-2019	SMT14	SMT14_Visit1	1	Other	Follicular	NA	Negative	0	Negative	Negative	0	Negative	Negative	Negative	1	Negative	None	0	27	53	20.703124999999996	Eligible	Ineligible - days since LMP outside of allowed windows	Ineligible - days since LMP outside of allowed windows	MIP3a	68.42817055105618	0.835	6364	CCL20	In	6.09651847186254	Published	Menstrual cup	Days since end of LMP	MSD
Yegorov-2019	SMT14	SMT14_Visit2	2	Other	NA	NA	Negative	0	Negative	NA	NA	NA	NA	NA	0.5	Negative	Oral praziquantel	720	27	53	20.703124999999996	Ineligible - no menstrual cycle information	Ineligible - no menstrual cycle information	Ineligible - no menstrual cycle information	MIP3a	1.63	0.835	6364	CCL20	In	0.7048719644563528	Published	Menstrual cup	Days since end of LMP	MSD
Yegorov-2019	SMT14	SMT14_Visit3	3	Other	NA	NA	Negative	0	NA	NA	NA	NA	NA	NA	0.5	Positive	Oral praziquantel	1440	27	53	20.703124999999996	Ineligible - no menstrual cycle information	Ineligible - no menstrual cycle information	Ineligible - no menstrual cycle information	MIP3a	768.2584547524103	0.835	6364	CCL20	In	9.585447928667165	Published	Menstrual cup	Days since end of LMP	MSD
Yegorov-2019	SMT15	SMT15_Visit1	1	Other	Luteal	13	Positive	8	Negative	Negative	0	Positive	Positive	Positive	1	Negative	None	0	21	56.5	22.070312499999996	Eligible	Ineligible - days since LMP outside of allowed windows	Ineligible - days since LMP outside of allowed windows	MIP3a	4.7265091272042	0.835	6364	CCL20	In	2.2407750410195946	Published	Menstrual cup	Days since end of LMP	MSD
Yegorov-2019	SMT15	SMT15_Visit2	2	Follicular	Follicular	6	Positive	10	NA	NA	NA	NA	NA	NA	0	Negative	Oral praziquantel	720	21	56.5	22.070312499999996	Ineligible - post-treatment	Ineligible - post-treatment	Ineligible - post-treatment	MIP3a	10.3	0.835	6364	CCL20	In	3.3645724322958563	Published	Menstrual cup	Days since end of LMP	MSD
Yegorov-2019	SMT15	SMT15_Visit3	3	Other	Follicular	9	Positive	8	NA	NA	NA	NA	NA	NA	0.5	Negative	Oral praziquantel	1440	21	56.5	22.070312499999996	Ineligible - post-treatment	Ineligible - post-treatment	Ineligible - post-treatment	MIP3a	3.6300000000000003	0.835	6364	CCL20	In	1.8599695482210261	Published	Menstrual cup	Days since end of LMP	MSD
Yegorov-2019	SMT16	SMT16_Visit1	1	Follicular	Follicular	7	Positive	8	Positive	Negative	0	Positive	Positive	Positive	1	Positive	None	0	33	87	34.41319568055061	Eligible	Eligible	Eligible	MIP3a	1.3	0.835	6364	CCL20	In	0.37851162325372983	Published	Menstrual cup	Days since end of LMP	MSD
Yegorov-2019	SMT16	SMT16_Visit2	2	Luteal	Luteal	15	Negative	0	Positive	NA	NA	NA	NA	NA	0.5	Negative	Oral praziquantel	720	33	87	34.41319568055061	Ineligible - post-treatment	Ineligible - post-treatment	Ineligible - post-treatment	MIP3a	13.579619118802999	0.835	6364	CCL20	In	3.763371110322722	Published	Menstrual cup	Days since end of LMP	MSD
Yegorov-2019	SMT16	SMT16_Visit3	3	Luteal	Luteal	15	Positive	7	NA	NA	NA	NA	NA	NA	0.5	Negative	Oral praziquantel	1440	33	87	34.41319568055061	Ineligible - post-treatment	Ineligible - post-treatment	Ineligible - post-treatment	MIP3a	3.9178451862175296	0.835	6364	CCL20	In	1.9700603905894212	Published	Menstrual cup	Days since end of LMP	MSD
Yegorov-2019	SMT18	SMT18_Visit1	1	Follicular	Follicular	5	Negative	0	Negative	Positive	24	Positive	Positive	Positive	2	Negative	None	0	27	49	17.78197125852809	Eligible	Eligible	Eligible	MIP3a	26.075431419409394	0.835	6364	CCL20	In	4.704619217296586	Published	Menstrual cup	Days since end of LMP	MSD
Yegorov-2019	SMT18	SMT18_Visit2	2	Other	Follicular	11	Positive	10	Negative	NA	NA	NA	NA	NA	0.5	Negative	Oral praziquantel	720	27	49	17.78197125852809	Ineligible - post-treatment	Ineligible - post-treatment	Ineligible - post-treatment	MIP3a	84.41080303867962	0.835	6364	CCL20	In	6.3993557442103235	Published	Menstrual cup	Days since end of LMP	MSD
Yegorov-2019	SMT18	SMT18_Visit3	3	Luteal	Luteal	19	Positive	10	NA	NA	NA	NA	NA	NA	0.5	Negative	Oral praziquantel	1440	27	49	17.78197125852809	Ineligible - post-treatment	Ineligible - post-treatment	Ineligible - post-treatment	MIP3a	109.94102358017405	0.835	6364	CCL20	In	6.780586006200155	Published	Menstrual cup	Days since end of LMP	MSD
Yegorov-2019	SMT19	SMT19_Visit1	1	Other	Luteal	24	Positive	10	Negative	Negative	0	Positive	Negative	Positive	1	Negative	None	0	23	51	21.78649237472767	Eligible	Ineligible - days since LMP outside of allowed windows	Ineligible - days since LMP outside of allowed windows	MIP3a	132.69429418918702	0.835	6364	CCL20	In	7.051962526406397	Published	Menstrual cup	Days since end of LMP	MSD
Yegorov-2019	SMT19	SMT19_Visit2	2	Other	Luteal	21	Negative	0	Negative	NA	NA	NA	NA	NA	1	Negative	Oral praziquantel	720	23	51	21.78649237472767	Ineligible - post-treatment	Ineligible - post-treatment	Ineligible - post-treatment	MIP3a	884.6814925047952	0.835	6364	CCL20	In	9.789014332098834	Published	Menstrual cup	Days since end of LMP	MSD
Yegorov-2019	SMT19	SMT19_Visit3	3	Other	Luteal	23	Negative	0	NA	NA	NA	NA	NA	NA	0.5	Negative	Oral praziquantel	1440	23	51	21.78649237472767	Ineligible - post-treatment	Ineligible - post-treatment	Ineligible - post-treatment	MIP3a	393.0470199339231	0.835	6364	CCL20	In	8.618558101158811	Published	Menstrual cup	Days since end of LMP	MSD
Yegorov-2019	SMT20	SMT20_Visit1	1	Other	Amenorrheic	NA	Negative	0	Positive	Negative	0	Negative	Negative	Negative	1	Negative	None	0	29	59.5	23.388134943642456	Ineligible - irregular or no menstruation	Ineligible - irregular or no menstruation	Ineligible - irregular or no menstruation	MIP3a	181.91104162584796	0.835	6364	CCL20	In	7.507089304041719	Published	Menstrual cup	Days since end of LMP	MSD
Yegorov-2019	SMT20	SMT20_Visit2	2	Other	Amenorrheic	NA	Negative	0	Positive	NA	NA	NA	NA	NA	0	Negative	Oral praziquantel	720	29	59.5	23.388134943642456	Ineligible - post-treatment	Ineligible - post-treatment	Ineligible - post-treatment	MIP3a	5703.833417758608	0.835	6364	CCL20	In	12.477716132698632	Published	Menstrual cup	Days since end of LMP	MSD
Yegorov-2019	SMT21	SMT21_Visit1	1	Luteal	Luteal	15	Positive	8	Positive	Positive	336	Positive	Positive	Positive	2	Positive	None	0	20	55	21.75546853368142	Eligible	Eligible	Eligible	MIP3a	26.541768603107293	0.835	6364	CCL20	In	4.730192602367105	Published	Menstrual cup	Days since end of LMP	MSD
Yegorov-2019	SMT21	SMT21_Visit2	2	Luteal	Luteal	19	Negative	0	Positive	NA	NA	NA	NA	NA	0	Negative	Oral praziquantel	720	20	55	21.75546853368142	Ineligible - post-treatment	Ineligible - post-treatment	Ineligible - post-treatment	MIP3a	4859.038772636889	0.835	6364	CCL20	In	12.24645522912959	Published	Menstrual cup	Days since end of LMP	MSD
Yegorov-2019	SMT21	SMT21_Visit3	3	Other	Luteal	10	Positive	8	NA	NA	NA	NA	NA	NA	0.5	Negative	Oral praziquantel	1440	20	55	21.75546853368142	Ineligible - post-treatment	Ineligible - post-treatment	Ineligible - post-treatment	MIP3a	2524.476297981651	0.835	6364	CCL20	In	11.301768416816461	Published	Menstrual cup	Days since end of LMP	MSD
Yegorov-2019	SMT22	SMT22_Visit1	1	Other	Luteal	8	Negative	0	Positive	Negative	0	Negative	Negative	Negative	1	Negative	None	0	31	50	19.05197378448407	Eligible	Ineligible - days since LMP outside of allowed windows	Ineligible - days since LMP outside of allowed windows	MIP3a	2929.6294541266097	0.835	6364	CCL20	In	11.516502485657647	Published	Menstrual cup	Days since end of LMP	MSD
Yegorov-2019	SMT22	SMT22_Visit2	2	Other	Follicular	9	Negative	0	Positive	NA	NA	NA	NA	NA	0.5	Negative	Oral praziquantel	720	31	50	19.05197378448407	Ineligible - post-treatment	Ineligible - post-treatment	Ineligible - post-treatment	MIP3a	885.8997350065891	0.835	6364	CCL20	In	9.790999615423853	Published	Menstrual cup	Days since end of LMP	MSD
Yegorov-2019	SMT22	SMT22_Visit3	3	Follicular	Follicular	7	Negative	0	NA	NA	NA	NA	NA	NA	0.5	Negative	Oral praziquantel	1440	31	50	19.05197378448407	Ineligible - post-treatment	Ineligible - post-treatment	Ineligible - post-treatment	MIP3a	1163.0545998433695	0.835	6364	CCL20	In	10.183703110685837	Published	Menstrual cup	Days since end of LMP	MSD
Yegorov-2019	SMT23	SMT23_Visit1	1	Other	Amenorrheic	NA	Negative	0	Positive	Negative	0	Negative	Negative	Negative	1	Positive	None	0	29	38.5	16.6637811634349	Ineligible - irregular or no menstruation	Ineligible - irregular or no menstruation	Ineligible - irregular or no menstruation	MIP3a	57.71100504086809	0.835	6364	CCL20	In	5.850774550742287	Published	Menstrual cup	Days since end of LMP	MSD
Yegorov-2019	SMT23	SMT23_Visit2	2	Other	Amenorrheic	NA	Negative	0	Positive	NA	NA	NA	NA	NA	0.5	Positive	Oral praziquantel	720	29	38.5	16.6637811634349	Ineligible - post-treatment	Ineligible - post-treatment	Ineligible - post-treatment	MIP3a	32.2929107374909	0.835	6364	CCL20	In	5.013145579731622	Published	Menstrual cup	Days since end of LMP	MSD
Yegorov-2019	SMT23	SMT23_Visit3	3	Other	Luteal	11	Positive	7	NA	NA	NA	NA	NA	NA	0.5	Negative	Oral praziquantel	1440	29	38.5	16.6637811634349	Ineligible - post-treatment	Ineligible - post-treatment	Ineligible - post-treatment	MIP3a	7.905947224152959	0.835	6364	CCL20	In	2.982938324534337	Published	Menstrual cup	Days since end of LMP	MSD
Yegorov-2019	SMT24	SMT24_Visit1	1	Other	Follicular	NA	Negative	0	Positive	Negative	0	Positive	Positive	Positive	1	Positive	None	0	23	60	23.147255121330193	Eligible	Ineligible - days since LMP outside of allowed windows	Ineligible - days since LMP outside of allowed windows	MIP3a	68.64561831144091	0.835	6364	CCL20	In	6.1010957301599396	Published	Menstrual cup	Days since end of LMP	MSD
Yegorov-2019	SMT24	SMT24_Visit2	2	Other	Amenorrheic	NA	Positive	10	Positive	NA	NA	NA	NA	NA	0.5	Positive	Oral praziquantel	720	23	60	23.147255121330193	Ineligible - post-treatment	Ineligible - post-treatment	Ineligible - post-treatment	MIP3a	6.52143922608408	0.835	6364	CCL20	In	2.7051903901004333	Published	Menstrual cup	Days since end of LMP	MSD
Yegorov-2019	SMT28	SMT28_Visit1	1	Other	Luteal	21	Positive	10	Negative	Negative	0	Positive	Positive	Positive	1	Positive	None	0	18	50	19.77769866698311	Eligible	Ineligible - days since LMP outside of allowed windows	Ineligible - days since LMP outside of allowed windows	MIP3a	87.06955111991361	0.835	6364	CCL20	In	6.444096380548917	Published	Menstrual cup	Days since end of LMP	MSD
Yegorov-2019	SMT28	SMT28_Visit2	2	Other	Luteal	26	Positive	8	Negative	NA	NA	NA	NA	NA	0.5	Negative	Oral praziquantel	720	18	50	19.77769866698311	Ineligible - post-treatment	Ineligible - post-treatment	Ineligible - post-treatment	MIP3a	109.89995046967601	0.835	6364	CCL20	In	6.78004692586015	Published	Menstrual cup	Days since end of LMP	MSD
Yegorov-2019	SMT29	SMT29_Visit1	1	Follicular	Follicular	6	Positive	8	Negative	Negative	0	Positive	Negative	Positive	1	Positive	None	0	18	54.5	22.251936837162777	Eligible	Eligible	Eligible	MIP3a	17.358804062365802	0.835	6364	CCL20	In	4.1175956513836	Published	Menstrual cup	Days since end of LMP	MSD
Yegorov-2019	SMT29	SMT29_Visit2	2	Follicular	Follicular	3	Positive	8	Negative	NA	NA	NA	NA	NA	0.5	Positive	Oral praziquantel	720	18	54.5	22.251936837162777	Ineligible - post-treatment	Ineligible - post-treatment	Ineligible - post-treatment	MIP3a	22.846491873771996	0.835	6364	CCL20	In	4.513900748360309	Published	Menstrual cup	Days since end of LMP	MSD
Yegorov-2019	SMT29	SMT29_Visit3	3	Follicular	Follicular	5	Negative	0	NA	NA	NA	NA	NA	NA	0	Negative	Oral praziquantel	1440	18	54.5	22.251936837162777	Ineligible - post-treatment	Ineligible - post-treatment	Ineligible - post-treatment	MIP3a	9.348740589903478	0.835	6364	CCL20	In	3.224772026275192	Published	Menstrual cup	Days since end of LMP	MSD
Yegorov-2019	SMT30	SMT30_Visit1	1	Other	Luteal	NA	Positive	10	Positive	Negative	0	Positive	Negative	Positive	1	Negative	None	0	22	73	NA	Eligible	Ineligible - days since LMP outside of allowed windows	Ineligible - days since LMP outside of allowed windows	MIP3a	27.982662738929793	0.835	6364	CCL20	In	4.80646134607731	Published	Menstrual cup	Days since end of LMP	MSD
Yegorov-2019	SMT31	SMT31_Visit1	1	Other	Luteal	8	Positive	8	Positive	Positive	72	Positive	Positive	Positive	1	Negative	None	0	30	52.5	24.295432458697768	Eligible	Ineligible - days since LMP outside of allowed windows	Ineligible - days since LMP outside of allowed windows	MIP3a	156.703058037357	0.835	6364	CCL20	In	7.2918895238435555	Published	Menstrual cup	Days since end of LMP	MSD
Yegorov-2019	SMT31	SMT31_Visit2	2	Other	Follicular	9	Positive	8	Positive	NA	NA	NA	NA	NA	0.5	Negative	Oral praziquantel	720	30	52.5	24.295432458697768	Ineligible - post-treatment	Ineligible - post-treatment	Ineligible - post-treatment	MIP3a	88.50555822947447	0.835	6364	CCL20	In	6.467696155487503	Published	Menstrual cup	Days since end of LMP	MSD
Yegorov-2019	SMT31	SMT31_Visit3	3	Other	Follicular	10	Positive	8	NA	NA	NA	NA	NA	NA	0.5	Negative	Oral praziquantel	1440	30	52.5	24.295432458697768	Ineligible - post-treatment	Ineligible - post-treatment	Ineligible - post-treatment	MIP3a	17.8355454790797	0.835	6364	CCL20	In	4.156683434489617	Published	Menstrual cup	Days since end of LMP	MSD
Yegorov-2019	SMT32	SMT32_Visit1	1	Other	Follicular	9	Negative	0	Negative	Negative	0	Positive	Positive	Positive	1	Negative	None	0	24	58.5	20.850969035419915	Eligible	Ineligible - days since LMP outside of allowed windows	Ineligible - days since LMP outside of allowed windows	MIP3a	12.703503892392401	0.835	6364	CCL20	In	3.667154572276154	Published	Menstrual cup	Days since end of LMP	MSD
Yegorov-2019	SMT32	SMT32_Visit2	2	Other	Luteal	13	Negative	0	Negative	NA	NA	NA	NA	NA	0.5	Negative	Oral praziquantel	720	24	58.5	20.850969035419915	Ineligible - post-treatment	Ineligible - post-treatment	Ineligible - post-treatment	MIP3a	10.712161489553221	0.835	6364	CCL20	In	3.4211777099547414	Published	Menstrual cup	Days since end of LMP	MSD
Yegorov-2019	SMT32	SMT32_Visit3	3	Other	Luteal	22	Negative	0	NA	NA	NA	NA	NA	NA	0.5	Negative	Oral praziquantel	1440	24	58.5	20.850969035419915	Ineligible - post-treatment	Ineligible - post-treatment	Ineligible - post-treatment	MIP3a	12.365499582200501	0.835	6364	CCL20	In	3.6282486225410904	Published	Menstrual cup	Days since end of LMP	MSD
Yegorov-2019	SMT33	SMT33_Visit1	1	Other	Follicular	11	Negative	0	Negative	Negative	0	Negative	Negative	Negative	1	Negative	None	0	23	62	23.335466144755166	Eligible	Ineligible - days since LMP outside of allowed windows	Ineligible - days since LMP outside of allowed windows	MIP3a	22.480435070289005	0.835	6364	CCL20	In	4.490598051606102	Published	Menstrual cup	Days since end of LMP	MSD
Yegorov-2019	SMT33	SMT33_Visit2	2	Other	Follicular	9	Negative	3	Negative	NA	NA	NA	NA	NA	0.5	Negative	Oral praziquantel	720	23	62	23.335466144755166	Ineligible - post-treatment	Ineligible - post-treatment	Ineligible - post-treatment	MIP3a	47.632214529768	0.835	6364	CCL20	In	5.5738657193156085	Published	Menstrual cup	Days since end of LMP	MSD
Yegorov-2019	SMT33	SMT33_Visit3	3	Other	Follicular	10	Positive	8	NA	NA	NA	NA	NA	NA	0.5	Negative	Oral praziquantel	1440	23	62	23.335466144755166	Ineligible - post-treatment	Ineligible - post-treatment	Ineligible - post-treatment	MIP3a	24.967603320368294	0.835	6364	CCL20	In	4.641985436226858	Published	Menstrual cup	Days since end of LMP	MSD
Yegorov-2019	SMT34	SMT34_Visit1	1	Other	Follicular	NA	Negative	0	Negative	Positive	192	Positive	Positive	Positive	2	Positive	None	0	22	67	NA	Eligible	Ineligible - days since LMP outside of allowed windows	Ineligible - days since LMP outside of allowed windows	MIP3a	240.63657563702608	0.835	6364	CCL20	In	7.910712131872029	Published	Menstrual cup	Days since end of LMP	MSD
Yegorov-2019	SMT34	SMT34_Visit2	2	Other	Follicular	NA	NA	NA	Negative	NA	NA	NA	NA	NA	1	Negative	Oral praziquantel	720	22	67	NA	Ineligible - post-treatment	Ineligible - post-treatment	Ineligible - post-treatment	MIP3a	3548.565571160281	0.835	6364	CCL20	In	11.793020249679268	Published	Menstrual cup	Days since end of LMP	MSD
Yegorov-2019	SMT35	SMT35_Visit1	1	Other	Luteal	NA	Negative	0	Negative	Negative	0	Positive	Positive	Positive	1	Negative	None	0	30	44	NA	Eligible	Ineligible - days since LMP outside of allowed windows	Ineligible - days since LMP outside of allowed windows	MIP3a	385.72723715368306	0.835	6364	CCL20	In	8.591437211601287	Published	Menstrual cup	Days since end of LMP	MSD
Yegorov-2019	SMT36	SMT36_Visit1	1	Other	Luteal	21	Positive	8	Positive	Positive	24	Positive	Positive	Positive	1	Positive	None	0	29	66	26.106562240417702	Eligible	Ineligible - days since LMP outside of allowed windows	Ineligible - days since LMP outside of allowed windows	MIP3a	1987.6783558334805	0.835	6364	CCL20	In	10.956868604949236	Published	Menstrual cup	Days since end of LMP	MSD
Yegorov-2019	SMT36	SMT36_Visit2	2	Luteal	Luteal	20	Positive	8	Positive	NA	NA	NA	NA	NA	0.5	Negative	Oral praziquantel	720	29	66	26.106562240417702	Ineligible - post-treatment	Ineligible - post-treatment	Ineligible - post-treatment	MIP3a	81.4297864611306	0.835	6364	CCL20	In	6.347484713939391	Published	Menstrual cup	Days since end of LMP	MSD
Yegorov-2019	SMT36	SMT36_Visit3	3	Luteal	Luteal	19	Positive	8	NA	NA	NA	NA	NA	NA	0.5	Negative	Oral praziquantel	1440	29	66	26.106562240417702	Ineligible - post-treatment	Ineligible - post-treatment	Ineligible - post-treatment	MIP3a	80.67536572121399	0.835	6364	CCL20	In	6.334056307704765	Published	Menstrual cup	Days since end of LMP	MSD
Yegorov-2019	SMT38	SMT38_Visit1	1	Other	Follicular	9	Negative	0	Negative	Positive	1608	Positive	Positive	Positive	3	Positive	None	0	26	72	29.09879809839354	Eligible	Ineligible - days since LMP outside of allowed windows	Ineligible - days since LMP outside of allowed windows	MIP3a	53.5136190127288	0.835	6364	CCL20	In	5.741834193536332	Published	Menstrual cup	Days since end of LMP	MSD
Yegorov-2019	SMT38	SMT38_Visit2	2	Other	Follicular	9	Negative	0	Negative	NA	NA	NA	NA	NA	0.5	Positive	Oral praziquantel	720	26	72	29.09879809839354	Ineligible - post-treatment	Ineligible - post-treatment	Ineligible - post-treatment	MIP3a	97.62814919546157	0.835	6364	CCL20	In	6.609225275969352	Published	Menstrual cup	Days since end of LMP	MSD
Yegorov-2019	SMT38	SMT38_Visit3	3	Other	Follicular	8	Negative	0	NA	NA	NA	NA	NA	NA	0.5	Negative	Oral praziquantel	1440	26	72	29.09879809839354	Ineligible - post-treatment	Ineligible - post-treatment	Ineligible - post-treatment	MIP3a	38.0512960496854	0.835	6364	CCL20	In	5.249873688500814	Published	Menstrual cup	Days since end of LMP	MSD
Yegorov-2019	SMT40	SMT40_Visit1	1	Other	Luteal	30	NA	NA	Negative	Positive	192	Positive	Positive	Positive	2	Negative	None	0	25	75	30.234315948601665	Eligible	Ineligible - days since LMP outside of allowed windows	Ineligible - days since LMP outside of allowed windows	MIP3a	0.4175	0.835	6364	CCL20	Below	-1.2601518973006725	Published	Menstrual cup	Days since end of LMP	MSD
Yegorov-2019	SMT40	SMT40_Visit2	2	Other	Luteal	25	Positive	7	Positive	NA	NA	NA	NA	NA	1	Negative	Oral praziquantel	720	25	75	30.234315948601665	Ineligible - post-treatment	Ineligible - post-treatment	Ineligible - post-treatment	MIP3a	16.1972018486567	0.835	6364	CCL20	In	4.017672696408217	Published	Menstrual cup	Days since end of LMP	MSD
Yegorov-2019	SMT40	SMT40_Visit3	3	Other	Luteal	26	Positive	8	NA	NA	NA	NA	NA	NA	1	Negative	Oral praziquantel	1440	25	75	30.234315948601665	Ineligible - post-treatment	Ineligible - post-treatment	Ineligible - post-treatment	MIP3a	174.33933246902495	0.835	6364	CCL20	In	7.445754280503219	Published	Menstrual cup	Days since end of LMP	MSD
Yegorov-2019	SMT42	SMT42_Visit1	1	Other	Amenorrheic	NA	NA	NA	Positive	Positive	96	Positive	Positive	Positive	1	Negative	None	0	22	86	31.975014872099948	Ineligible - irregular or no menstruation	Ineligible - irregular or no menstruation	Ineligible - irregular or no menstruation	MIP3a	23.593631869299198	0.835	6364	CCL20	In	4.560325610816293	Published	Menstrual cup	Days since end of LMP	MSD
Yegorov-2019	SMT42	SMT42_Visit2	2	Follicular	Follicular	4	Negative	0	Positive	NA	NA	NA	NA	NA	0.5	Negative	Oral praziquantel	720	22	86	31.975014872099948	Ineligible - post-treatment	Ineligible - post-treatment	Ineligible - post-treatment	MIP3a	109.12445650904603	0.835	6364	CCL20	In	6.769830658349655	Published	Menstrual cup	Days since end of LMP	MSD
Yegorov-2019	SMT42	SMT42_Visit3	3	Other	Follicular	10	Positive	8	NA	NA	NA	NA	NA	NA	1	Negative	Oral praziquantel	1440	22	86	31.975014872099948	Ineligible - post-treatment	Ineligible - post-treatment	Ineligible - post-treatment	MIP3a	49.60171097245049	0.835	6364	CCL20	In	5.632317981001448	Published	Menstrual cup	Days since end of LMP	MSD
Yegorov-2019	SMT43	SMT43_Visit1	1	Other	Follicular	14	NA	NA	Positive	Negative	0	Positive	Positive	Positive	1	Negative	None	0	20	58	24.298027879892334	Eligible	Ineligible - days since LMP outside of allowed windows	Ineligible - days since LMP outside of allowed windows	MIP3a	52.01733138636061	0.835	6364	CCL20	In	5.700920482357061	Published	Menstrual cup	Days since end of LMP	MSD
Yegorov-2019	SMT43	SMT43_Visit2	2	Luteal	Luteal	15	Negative	0	Positive	NA	NA	NA	NA	NA	0.5	Negative	Oral praziquantel	720	20	58	24.298027879892334	Ineligible - post-treatment	Ineligible - post-treatment	Ineligible - post-treatment	MIP3a	34.0037649264141	0.835	6364	CCL20	In	5.087622586543217	Published	Menstrual cup	Days since end of LMP	MSD
Yegorov-2019	SMT45	SMT45_Visit1	1	Other	Luteal	23	NA	NA	Negative	Positive	672	Positive	Positive	Positive	3	Positive	None	0	24	57	23.124670372023203	Eligible	Ineligible - days since LMP outside of allowed windows	Ineligible - days since LMP outside of allowed windows	MIP3a	15.200000000000003	0.835	6364	CCL20	In	3.9259994185562235	Published	Menstrual cup	Days since end of LMP	MSD
Yegorov-2019	SMT45	SMT45_Visit2	2	Luteal	Luteal	17	Negative	0	Negative	NA	NA	NA	NA	NA	0.5	Positive	Oral praziquantel	720	24	57	23.124670372023203	Ineligible - post-treatment	Ineligible - post-treatment	Ineligible - post-treatment	MIP3a	16.161602268424502	0.835	6364	CCL20	In	4.014498329494437	Published	Menstrual cup	Days since end of LMP	MSD
Yegorov-2019	SMT45	SMT45_Visit3	3	Luteal	Luteal	19	Negative	0	NA	NA	NA	NA	NA	NA	0	Negative	Oral praziquantel	1440	24	57	23.124670372023203	Ineligible - post-treatment	Ineligible - post-treatment	Ineligible - post-treatment	MIP3a	18.784155246310497	0.835	6364	CCL20	In	4.231444332008268	Published	Menstrual cup	Days since end of LMP	MSD
Yegorov-2019	SMT46	SMT46_Visit1	1	Other	Amenorrheic	NA	Positive	8	Negative	Negative	0	Negative	Negative	Negative	2	Positive	None	0	19	57	20.43816558499767	Ineligible - irregular or no menstruation	Ineligible - irregular or no menstruation	Ineligible - irregular or no menstruation	MIP3a	309.5401335782421	0.835	6364	CCL20	In	8.273982664676561	Published	Menstrual cup	Days since end of LMP	MSD
Yegorov-2019	SMT46	SMT46_Visit2	2	Other	Follicular	8	Positive	10	Negative	NA	NA	NA	NA	NA	1	Negative	Oral praziquantel	720	19	57	20.43816558499767	Ineligible - post-treatment	Ineligible - post-treatment	Ineligible - post-treatment	MIP3a	142.91104094824104	0.835	6364	CCL20	In	7.158973569511125	Published	Menstrual cup	Days since end of LMP	MSD
Yegorov-2019	SMT46	SMT46_Visit3	3	Other	Luteal	12	Positive	8	NA	NA	NA	NA	NA	NA	2	Negative	Oral praziquantel	1440	19	57	20.43816558499767	Ineligible - post-treatment	Ineligible - post-treatment	Ineligible - post-treatment	MIP3a	20.2080907314155	0.835	6364	CCL20	In	4.336861116632855	Published	Menstrual cup	Days since end of LMP	MSD
Yegorov-2019	SMT48	SMT48_Visit1	1	Other	Follicular	10	Intermediate	6	Positive	Positive	216	Positive	Positive	Positive	1	Negative	None	0	28	68	32.34244946492271	Eligible	Ineligible - days since LMP outside of allowed windows	Ineligible - days since LMP outside of allowed windows	MIP3a	22.615033800675	0.835	6364	CCL20	In	4.4992102471259665	Published	Menstrual cup	Days since end of LMP	MSD
Yegorov-2019	SMT48	SMT48_Visit2	2	Other	Follicular	10	Intermediate	6	Positive	NA	NA	NA	NA	NA	0.5	Negative	Oral praziquantel	720	28	68	32.34244946492271	Ineligible - post-treatment	Ineligible - post-treatment	Ineligible - post-treatment	MIP3a	46.154039599201404	0.835	6364	CCL20	In	5.528385019132968	Published	Menstrual cup	Days since end of LMP	MSD
Yegorov-2019	SMT02	SMT02_Visit1	1	Follicular	Follicular	1	Positive	10	Positive	Negative	0	Negative	Negative	Negative	1	Negative	None	0	39	66	25.14860539551897	Eligible	Eligible	Eligible	TNFa	44.409350568930805	0.06	7124	TNF	In	5.472791568740607	Published	Menstrual cup	Days since end of LMP	MSD
Yegorov-2019	SMT02	SMT02_Visit2	2	Follicular	Follicular	3	Positive	10	Positive	NA	NA	NA	NA	NA	0.5	Negative	Oral praziquantel	720	39	66	25.14860539551897	Ineligible - post-treatment	Ineligible - post-treatment	Ineligible - post-treatment	TNFa	49.2986766141624	0.06	7124	TNF	In	5.6234770139487456	Published	Menstrual cup	Days since end of LMP	MSD
Yegorov-2019	SMT02	SMT02_Visit3	3	Follicular	Follicular	4	Positive	10	NA	NA	NA	NA	NA	NA	0	Negative	Oral praziquantel	1440	39	66	25.14860539551897	Ineligible - post-treatment	Ineligible - post-treatment	Ineligible - post-treatment	TNFa	23.965422610225993	0.06	7124	TNF	In	4.582882475791514	Published	Menstrual cup	Days since end of LMP	MSD
Yegorov-2019	SMT05	SMT05_Visit1	1	Follicular	Follicular	2	Intermediate	6	Positive	Negative	0	Positive	Positive	Positive	2	Positive	None	0	41	77	31.238589800803275	Eligible	Eligible	Eligible	TNFa	820.660572567092	0.06	7124	TNF	In	9.680641832570922	Published	Menstrual cup	Days since end of LMP	MSD
Yegorov-2019	SMT05	SMT05_Visit2	2	Follicular	Follicular	3	Positive	8	Positive	NA	NA	NA	NA	NA	0.5	Positive	Oral praziquantel	720	41	77	31.238589800803275	Ineligible - post-treatment	Ineligible - post-treatment	Ineligible - post-treatment	TNFa	29.280875467299605	0.06	7124	TNF	In	4.871886784214569	Published	Menstrual cup	Days since end of LMP	MSD
Yegorov-2019	SMT05	SMT05_Visit3	3	Follicular	Follicular	6	Intermediate	6	NA	NA	NA	NA	NA	NA	0.5	Negative	Oral praziquantel	1440	41	77	31.238589800803275	Ineligible - post-treatment	Ineligible - post-treatment	Ineligible - post-treatment	TNFa	90.87761521618069	0.06	7124	TNF	In	6.505853071445056	Published	Menstrual cup	Days since end of LMP	MSD
Yegorov-2019	SMT06	SMT06_Visit1	1	Other	Amenorrheic	NA	Negative	0	Positive	Negative	0	Negative	Negative	Negative	1	Negative	None	0	42	69.5	25.68342864533772	Ineligible - irregular or no menstruation	Ineligible - irregular or no menstruation	Ineligible - irregular or no menstruation	TNFa	18.357064184488205	0.06	7124	TNF	In	4.198263444208309	Published	Menstrual cup	Days since end of LMP	MSD
Yegorov-2019	SMT06	SMT06_Visit2	2	Other	Amenorrheic	NA	Negative	0	Positive	NA	NA	NA	NA	NA	0.5	Negative	Oral praziquantel	720	42	69.5	25.68342864533772	Ineligible - post-treatment	Ineligible - post-treatment	Ineligible - post-treatment	TNFa	39.210502458868106	0.06	7124	TNF	In	5.293168224124489	Published	Menstrual cup	Days since end of LMP	MSD
Yegorov-2019	SMT06	SMT06_Visit3	3	Other	Amenorrheic	NA	Negative	0	NA	NA	NA	NA	NA	NA	0.5	Negative	Oral praziquantel	1440	42	69.5	25.68342864533772	Ineligible - post-treatment	Ineligible - post-treatment	Ineligible - post-treatment	TNFa	153.13953972743394	0.06	7124	TNF	In	7.25870301607337	Published	Menstrual cup	Days since end of LMP	MSD
Yegorov-2019	SMT07	SMT07_Visit1	1	Follicular	Luteal	6	Negative	0	Negative	Negative	0	Negative	Negative	Negative	1	Negative	None	0	20	47	19.067710657633167	Eligible	Eligible	Eligible	TNFa	24.381503740137003	0.06	7124	TNF	In	4.607715202450759	Published	Menstrual cup	Days since end of LMP	MSD
Yegorov-2019	SMT07	SMT07_Visit2	2	Other	NA	12	Negative	0	Negative	NA	NA	NA	NA	NA	2	Positive	Oral praziquantel	720	20	47	19.067710657633167	Ineligible - no menstrual cycle information	Ineligible - no menstrual cycle information	Ineligible - no menstrual cycle information	TNFa	3.2354418122898005	0.06	7124	TNF	In	1.693962731345373	Published	Menstrual cup	Days since end of LMP	MSD
Yegorov-2019	SMT08	SMT08_Visit1	1	Other	Luteal	NA	Negative	0	Negative	Negative	0	Negative	Negative	Negative	1	Negative	None	0	18	60	NA	Eligible	Ineligible - days since LMP outside of allowed windows	Ineligible - days since LMP outside of allowed windows	TNFa	8.085202595452479	0.06	7124	TNF	In	3.0152839245700083	Published	Menstrual cup	Days since end of LMP	MSD
Yegorov-2019	SMT09	SMT09_Visit1	1	Luteal	Luteal	15	Negative	0	Negative	Positive	240	Positive	Positive	Positive	3	Negative	None	0	35	73	28.694686569510914	Eligible	Eligible	Eligible	TNFa	168.1118131594641	0.06	7124	TNF	In	7.393277295596674	Published	Menstrual cup	Days since end of LMP	MSD
Yegorov-2019	SMT09	SMT09_Visit2	2	Luteal	Luteal	17	Negative	0	Negative	NA	NA	NA	NA	NA	0.5	Negative	Oral praziquantel	720	35	73	28.694686569510914	Ineligible - post-treatment	Ineligible - post-treatment	Ineligible - post-treatment	TNFa	108.41556902139898	0.06	7124	TNF	In	6.760428139613236	Published	Menstrual cup	Days since end of LMP	MSD
Yegorov-2019	SMT09	SMT09_Visit3	3	Luteal	Luteal	16	Negative	0	NA	NA	NA	NA	NA	NA	0.5	Negative	Oral praziquantel	1440	35	73	28.694686569510914	Ineligible - post-treatment	Ineligible - post-treatment	Ineligible - post-treatment	TNFa	47.96042131126031	0.06	7124	TNF	In	5.583772427138168	Published	Menstrual cup	Days since end of LMP	MSD
Yegorov-2019	SMT12	SMT12_Visit1	1	Other	Luteal	12	Positive	10	Negative	Negative	0	Negative	Positive	Positive	1	Negative	None	0	35	56.5	25.449304085401558	Eligible	Ineligible - days since LMP outside of allowed windows	Ineligible - days since LMP outside of allowed windows	TNFa	38.2084040922513	0.06	7124	TNF	In	5.25581809463256	Published	Menstrual cup	Days since end of LMP	MSD
Yegorov-2019	SMT12	SMT12_Visit2	2	Luteal	Luteal	16	Positive	10	Negative	NA	NA	NA	NA	NA	0.5	Negative	Oral praziquantel	720	35	56.5	25.449304085401558	Ineligible - post-treatment	Ineligible - post-treatment	Ineligible - post-treatment	TNFa	20.630153767231004	0.06	7124	TNF	In	4.366682669305889	Published	Menstrual cup	Days since end of LMP	MSD
Yegorov-2019	SMT12	SMT12_Visit3	3	Luteal	Luteal	16	Positive	8	NA	NA	NA	NA	NA	NA	0	Negative	Oral praziquantel	1440	35	56.5	25.449304085401558	Ineligible - post-treatment	Ineligible - post-treatment	Ineligible - post-treatment	TNFa	22.409421786806867	0.06	7124	TNF	In	4.4860335194577505	Published	Menstrual cup	Days since end of LMP	MSD
Yegorov-2019	SMT13	SMT13_Visit1	1	Luteal	Luteal	15	Negative	0	Positive	Positive	72	Positive	Positive	Positive	1	Positive	None	0	22	51	19.195302796492154	Eligible	Eligible	Eligible	TNFa	73.76776271665372	0.06	7124	TNF	In	6.204918576082238	Published	Menstrual cup	Days since end of LMP	MSD
Yegorov-2019	SMT13	SMT13_Visit2	2	Other	Luteal	11	Negative	0	Positive	NA	NA	NA	NA	NA	1	Positive	Oral praziquantel	720	22	51	19.195302796492154	Ineligible - post-treatment	Ineligible - post-treatment	Ineligible - post-treatment	TNFa	62.3998280764306	0.06	7124	TNF	In	5.963470149077087	Published	Menstrual cup	Days since end of LMP	MSD
Yegorov-2019	SMT13	SMT13_Visit3	3	Other	Luteal	23	Negative	3	NA	NA	NA	NA	NA	NA	0	Negative	Oral praziquantel	1440	22	51	19.195302796492154	Ineligible - post-treatment	Ineligible - post-treatment	Ineligible - post-treatment	TNFa	51.197131478881815	0.06	7124	TNF	In	5.677991074700043	Published	Menstrual cup	Days since end of LMP	MSD
Yegorov-2019	SMT14	SMT14_Visit1	1	Other	Follicular	NA	Negative	0	Negative	Negative	0	Negative	Negative	Negative	1	Negative	None	0	27	53	20.703124999999996	Eligible	Ineligible - days since LMP outside of allowed windows	Ineligible - days since LMP outside of allowed windows	TNFa	177.60952366369105	0.06	7124	TNF	In	7.472565132802832	Published	Menstrual cup	Days since end of LMP	MSD
Yegorov-2019	SMT14	SMT14_Visit2	2	Other	NA	NA	Negative	0	Negative	NA	NA	NA	NA	NA	0.5	Negative	Oral praziquantel	720	27	53	20.703124999999996	Ineligible - no menstrual cycle information	Ineligible - no menstrual cycle information	Ineligible - no menstrual cycle information	TNFa	10.83189086051014	0.06	7124	TNF	In	3.4372132027428557	Published	Menstrual cup	Days since end of LMP	MSD
Yegorov-2019	SMT14	SMT14_Visit3	3	Other	NA	NA	Negative	0	NA	NA	NA	NA	NA	NA	0.5	Positive	Oral praziquantel	1440	27	53	20.703124999999996	Ineligible - no menstrual cycle information	Ineligible - no menstrual cycle information	Ineligible - no menstrual cycle information	TNFa	48.0031650568245	0.06	7124	TNF	In	5.585057626997124	Published	Menstrual cup	Days since end of LMP	MSD
Yegorov-2019	SMT15	SMT15_Visit1	1	Other	Luteal	13	Positive	8	Negative	Negative	0	Positive	Positive	Positive	1	Negative	None	0	21	56.5	22.070312499999996	Eligible	Ineligible - days since LMP outside of allowed windows	Ineligible - days since LMP outside of allowed windows	TNFa	6.42297166330949	0.06	7124	TNF	In	2.683240931616141	Published	Menstrual cup	Days since end of LMP	MSD
Yegorov-2019	SMT15	SMT15_Visit2	2	Follicular	Follicular	6	Positive	10	NA	NA	NA	NA	NA	NA	0	Negative	Oral praziquantel	720	21	56.5	22.070312499999996	Ineligible - post-treatment	Ineligible - post-treatment	Ineligible - post-treatment	TNFa	6.923118971906671	0.06	7124	TNF	In	2.791422140687483	Published	Menstrual cup	Days since end of LMP	MSD
Yegorov-2019	SMT15	SMT15_Visit3	3	Other	Follicular	9	Positive	8	NA	NA	NA	NA	NA	NA	0.5	Negative	Oral praziquantel	1440	21	56.5	22.070312499999996	Ineligible - post-treatment	Ineligible - post-treatment	Ineligible - post-treatment	TNFa	16.882029282142703	0.06	7124	TNF	In	4.077416426617325	Published	Menstrual cup	Days since end of LMP	MSD
Yegorov-2019	SMT16	SMT16_Visit1	1	Follicular	Follicular	7	Positive	8	Positive	Negative	0	Positive	Positive	Positive	1	Positive	None	0	33	87	34.41319568055061	Eligible	Eligible	Eligible	TNFa	4.43018295444932	0.06	7124	TNF	In	2.147366279373186	Published	Menstrual cup	Days since end of LMP	MSD
Yegorov-2019	SMT16	SMT16_Visit2	2	Luteal	Luteal	15	Negative	0	Positive	NA	NA	NA	NA	NA	0.5	Negative	Oral praziquantel	720	33	87	34.41319568055061	Ineligible - post-treatment	Ineligible - post-treatment	Ineligible - post-treatment	TNFa	38.491218276576305	0.06	7124	TNF	In	5.266457429163161	Published	Menstrual cup	Days since end of LMP	MSD
Yegorov-2019	SMT16	SMT16_Visit3	3	Luteal	Luteal	15	Positive	7	NA	NA	NA	NA	NA	NA	0.5	Negative	Oral praziquantel	1440	33	87	34.41319568055061	Ineligible - post-treatment	Ineligible - post-treatment	Ineligible - post-treatment	TNFa	3.2810659693229396	0.06	7124	TNF	In	1.7141646010670204	Published	Menstrual cup	Days since end of LMP	MSD
Yegorov-2019	SMT18	SMT18_Visit1	1	Follicular	Follicular	5	Negative	0	Negative	Positive	24	Positive	Positive	Positive	2	Negative	None	0	27	49	17.78197125852809	Eligible	Eligible	Eligible	TNFa	7.2551144935892395	0.06	7124	TNF	In	2.858998381766871	Published	Menstrual cup	Days since end of LMP	MSD
Yegorov-2019	SMT18	SMT18_Visit2	2	Other	Follicular	11	Positive	10	Negative	NA	NA	NA	NA	NA	0.5	Negative	Oral praziquantel	720	27	49	17.78197125852809	Ineligible - post-treatment	Ineligible - post-treatment	Ineligible - post-treatment	TNFa	25.475643297993894	0.06	7124	TNF	In	4.671046671940189	Published	Menstrual cup	Days since end of LMP	MSD
Yegorov-2019	SMT18	SMT18_Visit3	3	Luteal	Luteal	19	Positive	10	NA	NA	NA	NA	NA	NA	0.5	Negative	Oral praziquantel	1440	27	49	17.78197125852809	Ineligible - post-treatment	Ineligible - post-treatment	Ineligible - post-treatment	TNFa	15.608258428435395	0.06	7124	TNF	In	3.964237665077617	Published	Menstrual cup	Days since end of LMP	MSD
Yegorov-2019	SMT19	SMT19_Visit1	1	Other	Luteal	24	Positive	10	Negative	Negative	0	Positive	Negative	Positive	1	Negative	None	0	23	51	21.78649237472767	Eligible	Ineligible - days since LMP outside of allowed windows	Ineligible - days since LMP outside of allowed windows	TNFa	7.26456940083198	0.06	7124	TNF	In	2.860877286268976	Published	Menstrual cup	Days since end of LMP	MSD
Yegorov-2019	SMT19	SMT19_Visit2	2	Other	Luteal	21	Negative	0	Negative	NA	NA	NA	NA	NA	1	Negative	Oral praziquantel	720	23	51	21.78649237472767	Ineligible - post-treatment	Ineligible - post-treatment	Ineligible - post-treatment	TNFa	12.469995388113503	0.06	7124	TNF	In	3.6403890264906305	Published	Menstrual cup	Days since end of LMP	MSD
Yegorov-2019	SMT19	SMT19_Visit3	3	Other	Luteal	23	Negative	0	NA	NA	NA	NA	NA	NA	0.5	Negative	Oral praziquantel	1440	23	51	21.78649237472767	Ineligible - post-treatment	Ineligible - post-treatment	Ineligible - post-treatment	TNFa	8.84727055009962	0.06	7124	TNF	In	3.145232441502059	Published	Menstrual cup	Days since end of LMP	MSD
Yegorov-2019	SMT20	SMT20_Visit1	1	Other	Amenorrheic	NA	Negative	0	Positive	Negative	0	Negative	Negative	Negative	1	Negative	None	0	29	59.5	23.388134943642456	Ineligible - irregular or no menstruation	Ineligible - irregular or no menstruation	Ineligible - irregular or no menstruation	TNFa	31.300545613669	0.06	7124	TNF	In	4.968115900520459	Published	Menstrual cup	Days since end of LMP	MSD
Yegorov-2019	SMT20	SMT20_Visit2	2	Other	Amenorrheic	NA	Negative	0	Positive	NA	NA	NA	NA	NA	0	Negative	Oral praziquantel	720	29	59.5	23.388134943642456	Ineligible - post-treatment	Ineligible - post-treatment	Ineligible - post-treatment	TNFa	13.975691506291797	0.06	7124	TNF	In	3.8048477631448416	Published	Menstrual cup	Days since end of LMP	MSD
Yegorov-2019	SMT21	SMT21_Visit1	1	Luteal	Luteal	15	Positive	8	Positive	Positive	336	Positive	Positive	Positive	2	Positive	None	0	20	55	21.75546853368142	Eligible	Eligible	Eligible	TNFa	16.243621249987402	0.06	7124	TNF	In	4.021801388556546	Published	Menstrual cup	Days since end of LMP	MSD
Yegorov-2019	SMT21	SMT21_Visit2	2	Luteal	Luteal	19	Negative	0	Positive	NA	NA	NA	NA	NA	0	Negative	Oral praziquantel	720	20	55	21.75546853368142	Ineligible - post-treatment	Ineligible - post-treatment	Ineligible - post-treatment	TNFa	334.65986894400794	0.06	7124	TNF	In	8.386551749025323	Published	Menstrual cup	Days since end of LMP	MSD
Yegorov-2019	SMT21	SMT21_Visit3	3	Other	Luteal	10	Positive	8	NA	NA	NA	NA	NA	NA	0.5	Negative	Oral praziquantel	1440	20	55	21.75546853368142	Ineligible - post-treatment	Ineligible - post-treatment	Ineligible - post-treatment	TNFa	570.9947275696927	0.06	7124	TNF	In	9.157333613919452	Published	Menstrual cup	Days since end of LMP	MSD
Yegorov-2019	SMT22	SMT22_Visit1	1	Other	Luteal	8	Negative	0	Positive	Negative	0	Negative	Negative	Negative	1	Negative	None	0	31	50	19.05197378448407	Eligible	Ineligible - days since LMP outside of allowed windows	Ineligible - days since LMP outside of allowed windows	TNFa	44.8867291148393	0.06	7124	TNF	In	5.488217066130157	Published	Menstrual cup	Days since end of LMP	MSD
Yegorov-2019	SMT22	SMT22_Visit2	2	Other	Follicular	9	Negative	0	Positive	NA	NA	NA	NA	NA	0.5	Negative	Oral praziquantel	720	31	50	19.05197378448407	Ineligible - post-treatment	Ineligible - post-treatment	Ineligible - post-treatment	TNFa	42.767470357391204	0.06	7124	TNF	In	5.41844197101027	Published	Menstrual cup	Days since end of LMP	MSD
Yegorov-2019	SMT22	SMT22_Visit3	3	Follicular	Follicular	7	Negative	0	NA	NA	NA	NA	NA	NA	0.5	Negative	Oral praziquantel	1440	31	50	19.05197378448407	Ineligible - post-treatment	Ineligible - post-treatment	Ineligible - post-treatment	TNFa	87.77211824101691	0.06	7124	TNF	In	6.455690819799792	Published	Menstrual cup	Days since end of LMP	MSD
Yegorov-2019	SMT23	SMT23_Visit1	1	Other	Amenorrheic	NA	Negative	0	Positive	Negative	0	Negative	Negative	Negative	1	Positive	None	0	29	38.5	16.6637811634349	Ineligible - irregular or no menstruation	Ineligible - irregular or no menstruation	Ineligible - irregular or no menstruation	TNFa	11.768896748877802	0.06	7124	TNF	In	3.556907179110471	Published	Menstrual cup	Days since end of LMP	MSD
Yegorov-2019	SMT23	SMT23_Visit2	2	Other	Amenorrheic	NA	Negative	0	Positive	NA	NA	NA	NA	NA	0.5	Positive	Oral praziquantel	720	29	38.5	16.6637811634349	Ineligible - post-treatment	Ineligible - post-treatment	Ineligible - post-treatment	TNFa	40.40664754164641	0.06	7124	TNF	In	5.336520753865393	Published	Menstrual cup	Days since end of LMP	MSD
Yegorov-2019	SMT23	SMT23_Visit3	3	Other	Luteal	11	Positive	7	NA	NA	NA	NA	NA	NA	0.5	Negative	Oral praziquantel	1440	29	38.5	16.6637811634349	Ineligible - post-treatment	Ineligible - post-treatment	Ineligible - post-treatment	TNFa	19.69185933012434	0.06	7124	TNF	In	4.29952743363855	Published	Menstrual cup	Days since end of LMP	MSD
Yegorov-2019	SMT24	SMT24_Visit1	1	Other	Follicular	NA	Negative	0	Positive	Negative	0	Positive	Positive	Positive	1	Positive	None	0	23	60	23.147255121330193	Eligible	Ineligible - days since LMP outside of allowed windows	Ineligible - days since LMP outside of allowed windows	TNFa	106.11973338738396	0.06	7124	TNF	In	6.729549145866879	Published	Menstrual cup	Days since end of LMP	MSD
Yegorov-2019	SMT24	SMT24_Visit2	2	Other	Amenorrheic	NA	Positive	10	Positive	NA	NA	NA	NA	NA	0.5	Positive	Oral praziquantel	720	23	60	23.147255121330193	Ineligible - post-treatment	Ineligible - post-treatment	Ineligible - post-treatment	TNFa	76.4186950322556	0.06	7124	TNF	In	6.255853716537667	Published	Menstrual cup	Days since end of LMP	MSD
Yegorov-2019	SMT28	SMT28_Visit1	1	Other	Luteal	21	Positive	10	Negative	Negative	0	Positive	Positive	Positive	1	Positive	None	0	18	50	19.77769866698311	Eligible	Ineligible - days since LMP outside of allowed windows	Ineligible - days since LMP outside of allowed windows	TNFa	79.33601998037561	0.06	7124	TNF	In	6.309904119058235	Published	Menstrual cup	Days since end of LMP	MSD
Yegorov-2019	SMT28	SMT28_Visit2	2	Other	Luteal	26	Positive	8	Negative	NA	NA	NA	NA	NA	0.5	Negative	Oral praziquantel	720	18	50	19.77769866698311	Ineligible - post-treatment	Ineligible - post-treatment	Ineligible - post-treatment	TNFa	69.0606864340449	0.06	7124	TNF	In	6.109792768929093	Published	Menstrual cup	Days since end of LMP	MSD
Yegorov-2019	SMT29	SMT29_Visit1	1	Follicular	Follicular	6	Positive	8	Negative	Negative	0	Positive	Negative	Positive	1	Positive	None	0	18	54.5	22.251936837162777	Eligible	Eligible	Eligible	TNFa	22.794505224645608	0.06	7124	TNF	In	4.510614189429061	Published	Menstrual cup	Days since end of LMP	MSD
Yegorov-2019	SMT29	SMT29_Visit2	2	Follicular	Follicular	3	Positive	8	Negative	NA	NA	NA	NA	NA	0.5	Positive	Oral praziquantel	720	18	54.5	22.251936837162777	Ineligible - post-treatment	Ineligible - post-treatment	Ineligible - post-treatment	TNFa	37.08722930724821	0.06	7124	TNF	In	5.212850586669998	Published	Menstrual cup	Days since end of LMP	MSD
Yegorov-2019	SMT29	SMT29_Visit3	3	Follicular	Follicular	5	Negative	0	NA	NA	NA	NA	NA	NA	0	Negative	Oral praziquantel	1440	18	54.5	22.251936837162777	Ineligible - post-treatment	Ineligible - post-treatment	Ineligible - post-treatment	TNFa	16.20039554799596	0.06	7124	TNF	In	4.01795713319267	Published	Menstrual cup	Days since end of LMP	MSD
Yegorov-2019	SMT30	SMT30_Visit1	1	Other	Luteal	NA	Positive	10	Positive	Negative	0	Positive	Negative	Positive	1	Negative	None	0	22	73	NA	Eligible	Ineligible - days since LMP outside of allowed windows	Ineligible - days since LMP outside of allowed windows	TNFa	42.6004999979272	0.06	7124	TNF	In	5.412798458209294	Published	Menstrual cup	Days since end of LMP	MSD
Yegorov-2019	SMT31	SMT31_Visit1	1	Other	Luteal	8	Positive	8	Positive	Positive	72	Positive	Positive	Positive	1	Negative	None	0	30	52.5	24.295432458697768	Eligible	Ineligible - days since LMP outside of allowed windows	Ineligible - days since LMP outside of allowed windows	TNFa	129.52395046406141	0.06	7124	TNF	In	7.0170750832146505	Published	Menstrual cup	Days since end of LMP	MSD
Yegorov-2019	SMT31	SMT31_Visit2	2	Other	Follicular	9	Positive	8	Positive	NA	NA	NA	NA	NA	0.5	Negative	Oral praziquantel	720	30	52.5	24.295432458697768	Ineligible - post-treatment	Ineligible - post-treatment	Ineligible - post-treatment	TNFa	8.95993539153506	0.06	7124	TNF	In	3.163488329308769	Published	Menstrual cup	Days since end of LMP	MSD
Yegorov-2019	SMT31	SMT31_Visit3	3	Other	Follicular	10	Positive	8	NA	NA	NA	NA	NA	NA	0.5	Negative	Oral praziquantel	1440	30	52.5	24.295432458697768	Ineligible - post-treatment	Ineligible - post-treatment	Ineligible - post-treatment	TNFa	71.84832530833341	0.06	7124	TNF	In	6.1668826246037955	Published	Menstrual cup	Days since end of LMP	MSD
Yegorov-2019	SMT32	SMT32_Visit1	1	Other	Follicular	9	Negative	0	Negative	Negative	0	Positive	Positive	Positive	1	Negative	None	0	24	58.5	20.850969035419915	Eligible	Ineligible - days since LMP outside of allowed windows	Ineligible - days since LMP outside of allowed windows	TNFa	8.18913459437158	0.06	7124	TNF	In	3.033710999805713	Published	Menstrual cup	Days since end of LMP	MSD
Yegorov-2019	SMT32	SMT32_Visit2	2	Other	Luteal	13	Negative	0	Negative	NA	NA	NA	NA	NA	0.5	Negative	Oral praziquantel	720	24	58.5	20.850969035419915	Ineligible - post-treatment	Ineligible - post-treatment	Ineligible - post-treatment	TNFa	10.1138327973668	0.06	7124	TNF	In	3.338257927921032	Published	Menstrual cup	Days since end of LMP	MSD
Yegorov-2019	SMT32	SMT32_Visit3	3	Other	Luteal	22	Negative	0	NA	NA	NA	NA	NA	NA	0.5	Negative	Oral praziquantel	1440	24	58.5	20.850969035419915	Ineligible - post-treatment	Ineligible - post-treatment	Ineligible - post-treatment	TNFa	10.63711359577137	0.06	7124	TNF	In	3.4110348203507015	Published	Menstrual cup	Days since end of LMP	MSD
Yegorov-2019	SMT33	SMT33_Visit1	1	Other	Follicular	11	Negative	0	Negative	Negative	0	Negative	Negative	Negative	1	Negative	None	0	23	62	23.335466144755166	Eligible	Ineligible - days since LMP outside of allowed windows	Ineligible - days since LMP outside of allowed windows	TNFa	9.180449418131618	0.06	7124	TNF	In	3.198564780811124	Published	Menstrual cup	Days since end of LMP	MSD
Yegorov-2019	SMT33	SMT33_Visit2	2	Other	Follicular	9	Negative	3	Negative	NA	NA	NA	NA	NA	0.5	Negative	Oral praziquantel	720	23	62	23.335466144755166	Ineligible - post-treatment	Ineligible - post-treatment	Ineligible - post-treatment	TNFa	24.687266396905603	0.06	7124	TNF	In	4.625695191636806	Published	Menstrual cup	Days since end of LMP	MSD
Yegorov-2019	SMT33	SMT33_Visit3	3	Other	Follicular	10	Positive	8	NA	NA	NA	NA	NA	NA	0.5	Negative	Oral praziquantel	1440	23	62	23.335466144755166	Ineligible - post-treatment	Ineligible - post-treatment	Ineligible - post-treatment	TNFa	12.543785747966595	0.06	7124	TNF	In	3.648900917952336	Published	Menstrual cup	Days since end of LMP	MSD
Yegorov-2019	SMT34	SMT34_Visit1	1	Other	Follicular	NA	Negative	0	Negative	Positive	192	Positive	Positive	Positive	2	Positive	None	0	22	67	NA	Eligible	Ineligible - days since LMP outside of allowed windows	Ineligible - days since LMP outside of allowed windows	TNFa	11.702413024621203	0.06	7124	TNF	In	3.5487341374921137	Published	Menstrual cup	Days since end of LMP	MSD
Yegorov-2019	SMT35	SMT35_Visit1	1	Other	Luteal	NA	Negative	0	Negative	Negative	0	Positive	Positive	Positive	1	Negative	None	0	30	44	NA	Eligible	Ineligible - days since LMP outside of allowed windows	Ineligible - days since LMP outside of allowed windows	TNFa	1362.94629842533	0.06	7124	TNF	In	10.412513004162697	Published	Menstrual cup	Days since end of LMP	MSD
Yegorov-2019	SMT36	SMT36_Visit1	1	Other	Luteal	21	Positive	8	Positive	Positive	24	Positive	Positive	Positive	1	Positive	None	0	29	66	26.106562240417702	Eligible	Ineligible - days since LMP outside of allowed windows	Ineligible - days since LMP outside of allowed windows	TNFa	300.054542026156	0.06	7124	TNF	In	8.229080958357754	Published	Menstrual cup	Days since end of LMP	MSD
Yegorov-2019	SMT36	SMT36_Visit2	2	Luteal	Luteal	20	Positive	8	Positive	NA	NA	NA	NA	NA	0.5	Negative	Oral praziquantel	720	29	66	26.106562240417702	Ineligible - post-treatment	Ineligible - post-treatment	Ineligible - post-treatment	TNFa	257.56283269599794	0.06	7124	TNF	In	8.008780611822576	Published	Menstrual cup	Days since end of LMP	MSD
Yegorov-2019	SMT36	SMT36_Visit3	3	Luteal	Luteal	19	Positive	8	NA	NA	NA	NA	NA	NA	0.5	Negative	Oral praziquantel	1440	29	66	26.106562240417702	Ineligible - post-treatment	Ineligible - post-treatment	Ineligible - post-treatment	TNFa	49.002559343197504	0.06	7124	TNF	In	5.61478519626447	Published	Menstrual cup	Days since end of LMP	MSD
Yegorov-2019	SMT38	SMT38_Visit1	1	Other	Follicular	9	Negative	0	Negative	Positive	1608	Positive	Positive	Positive	3	Positive	None	0	26	72	29.09879809839354	Eligible	Ineligible - days since LMP outside of allowed windows	Ineligible - days since LMP outside of allowed windows	TNFa	12.532480508434121	0.06	7124	TNF	In	3.647600085208912	Published	Menstrual cup	Days since end of LMP	MSD
Yegorov-2019	SMT38	SMT38_Visit2	2	Other	Follicular	9	Negative	0	Negative	NA	NA	NA	NA	NA	0.5	Positive	Oral praziquantel	720	26	72	29.09879809839354	Ineligible - post-treatment	Ineligible - post-treatment	Ineligible - post-treatment	TNFa	18.791138626823482	0.06	7124	TNF	In	4.231980582693877	Published	Menstrual cup	Days since end of LMP	MSD
Yegorov-2019	SMT38	SMT38_Visit3	3	Other	Follicular	8	Negative	0	NA	NA	NA	NA	NA	NA	0.5	Negative	Oral praziquantel	1440	26	72	29.09879809839354	Ineligible - post-treatment	Ineligible - post-treatment	Ineligible - post-treatment	TNFa	9.126672543294262	0.06	7124	TNF	In	3.1900889697078285	Published	Menstrual cup	Days since end of LMP	MSD
Yegorov-2019	SMT40	SMT40_Visit1	1	Other	Luteal	30	NA	NA	Negative	Positive	192	Positive	Positive	Positive	2	Negative	None	0	25	75	30.234315948601665	Eligible	Ineligible - days since LMP outside of allowed windows	Ineligible - days since LMP outside of allowed windows	TNFa	3.56956117767128	0.06	7124	TNF	In	1.8357467281171214	Published	Menstrual cup	Days since end of LMP	MSD
Yegorov-2019	SMT40	SMT40_Visit2	2	Other	Luteal	25	Positive	7	Positive	NA	NA	NA	NA	NA	1	Negative	Oral praziquantel	720	25	75	30.234315948601665	Ineligible - post-treatment	Ineligible - post-treatment	Ineligible - post-treatment	TNFa	168.06098866919737	0.06	7124	TNF	In	7.3928410661324016	Published	Menstrual cup	Days since end of LMP	MSD
Yegorov-2019	SMT40	SMT40_Visit3	3	Other	Luteal	26	Positive	8	NA	NA	NA	NA	NA	NA	1	Negative	Oral praziquantel	1440	25	75	30.234315948601665	Ineligible - post-treatment	Ineligible - post-treatment	Ineligible - post-treatment	TNFa	77.9961401373726	0.06	7124	TNF	In	6.285330824728172	Published	Menstrual cup	Days since end of LMP	MSD
Yegorov-2019	SMT42	SMT42_Visit1	1	Other	Amenorrheic	NA	NA	NA	Positive	Positive	96	Positive	Positive	Positive	1	Negative	None	0	22	86	31.975014872099948	Ineligible - irregular or no menstruation	Ineligible - irregular or no menstruation	Ineligible - irregular or no menstruation	TNFa	15.609181270345399	0.06	7124	TNF	In	3.964322962235893	Published	Menstrual cup	Days since end of LMP	MSD
Yegorov-2019	SMT42	SMT42_Visit2	2	Follicular	Follicular	4	Negative	0	Positive	NA	NA	NA	NA	NA	0.5	Negative	Oral praziquantel	720	22	86	31.975014872099948	Ineligible - post-treatment	Ineligible - post-treatment	Ineligible - post-treatment	TNFa	6.299038728303231	0.06	7124	TNF	In	2.6551316813548986	Published	Menstrual cup	Days since end of LMP	MSD
Yegorov-2019	SMT42	SMT42_Visit3	3	Other	Follicular	10	Positive	8	NA	NA	NA	NA	NA	NA	1	Negative	Oral praziquantel	1440	22	86	31.975014872099948	Ineligible - post-treatment	Ineligible - post-treatment	Ineligible - post-treatment	TNFa	2.37631078593075	0.06	7124	TNF	In	1.2487235314247858	Published	Menstrual cup	Days since end of LMP	MSD
Yegorov-2019	SMT43	SMT43_Visit1	1	Other	Follicular	14	NA	NA	Positive	Negative	0	Positive	Positive	Positive	1	Negative	None	0	20	58	24.298027879892334	Eligible	Ineligible - days since LMP outside of allowed windows	Ineligible - days since LMP outside of allowed windows	TNFa	3.8107970966344196	0.06	7124	TNF	In	1.9300927948537783	Published	Menstrual cup	Days since end of LMP	MSD
[truncated: 543 more rows]
