# Supplementary material for: Changes in concentrations of cervicovaginal immune mediators across the menstrual cycle: a systematic review and meta-analysis of individual patient data
Source: BMC Med. 2022 Oct 5;20:353. doi: 10.1186/s12916-022-02532-9 (PMC9533580; doi:10.1186/s12916-022-02532-9)
Supplement: Supplementary file 3 — Additional file 3. Code and data. IPD from co-authors who agreed to share it, results of all analyses presented in the paper, and R code files necessary to reproduce the analysis and figures. [file 12916_2022_2532_MOESM3_ESM.zip › MenstrualCycleMetaanalysis/data/data_complete/02_models/models_periovulatory_linear.csv]

StudyName	Assay	EntrezId	OfficialSymbol	SampleType	OurPhasingMethod	AssayMethod	Value	Std.Error	DF	t-value	p-value	Coefficient	Model
Safaeian-2009	IgA	NA	IgA	Sponge	Days since LH peak - their phase	ELISA	25.884037557272723	0.5245508553532074	20	49.34514412304914	2.277709449458987e-22	(Intercept)	Periovulatory_Linear
Safaeian-2009	IgA	NA	IgA	Sponge	Days since LH peak - their phase	ELISA	3.4755835081818285	0.46571089295024	20	7.46296374165589	3.352427672754324e-7	PhaseFollicularVsPeriovulatory	Periovulatory_Linear
Safaeian-2009	IgA	NA	IgA	Sponge	Days since LH peak - their phase	ELISA	2.2033887900000004	0.46571089295024004	20	4.731237390737662	1.278203080754558e-4	PhaseLutealVsPeriovulatory	Periovulatory_Linear
Safaeian-2009	IgG	NA	IgG	Sponge	Days since LH peak - their phase	ELISA	26.72342376333334	0.6251608464984622	22	42.746477027491004	1.142470102204827e-22	(Intercept)	Periovulatory_Linear
Safaeian-2009	IgG	NA	IgG	Sponge	Days since LH peak - their phase	ELISA	3.666849897500009	0.4935113548742019	22	7.430122653276548	1.9684003045245134e-7	PhaseFollicularVsPeriovulatory	Periovulatory_Linear
Safaeian-2009	IgG	NA	IgG	Sponge	Days since LH peak - their phase	ELISA	2.368424359166666	0.4935113548742019	22	4.799128400541842	8.578477485853419e-5	PhaseLutealVsPeriovulatory	Periovulatory_Linear
Fidel-2003	IgE-tot	NA	IgE	CVL	Serum progesterone plus LH	ELISA	13.08077651170454	0.7980191460384315	109	16.39155724100207	3.4744855961940356e-31	(Intercept)	Periovulatory_Linear
Fidel-2003	IgE-tot	NA	IgE	CVL	Serum progesterone plus LH	ELISA	2.581785813101026	0.9134948649963913	109	2.8262729348908002	0.005603394131023985	PhaseFollicularVsPeriovulatory	Periovulatory_Linear
Fidel-2003	IgE-tot	NA	IgE	CVL	Serum progesterone plus LH	ELISA	-0.3286413008817412	0.9773698563828646	109	-0.3362507025723154	0.7373282720929832	PhaseLutealVsPeriovulatory	Periovulatory_Linear
Fidel-2003	TGF-b-tot	7040	TGFB1	CVL	Serum progesterone plus LH	ELISA	6.597912776431523	0.6246949114157567	109	10.561816105526713	2.2125984808683793e-18	(Intercept)	Periovulatory_Linear
Fidel-2003	TGF-b-tot	7040	TGFB1	CVL	Serum progesterone plus LH	ELISA	-4.58578975938606	0.7150901035401815	109	-6.4128838263643795	3.772441538735334e-9	PhaseFollicularVsPeriovulatory	Periovulatory_Linear
Fidel-2003	TGF-b-tot	7040	TGFB1	CVL	Serum progesterone plus LH	ELISA	-0.12412937130898462	0.7650918889408715	109	-0.1622411282922092	0.871416351895818	PhaseLutealVsPeriovulatory	Periovulatory_Linear
Fidel-2003	TNF-a	7124	TNF	CVL	Serum progesterone plus LH	ELISA	3.896551580507945	0.6554932524215069	88	5.944457194812305	5.467603213839334e-8	(Intercept)	Periovulatory_Linear
Fidel-2003	TNF-a	7124	TNF	CVL	Serum progesterone plus LH	ELISA	-2.2562962545666823	0.7467654455614771	88	-3.021425626985487	0.0032938778920995676	PhaseFollicularVsPeriovulatory	Periovulatory_Linear
Fidel-2003	TNF-a	7124	TNF	CVL	Serum progesterone plus LH	ELISA	-1.7053437402327323	0.7938417511209969	88	-2.148216238091016	0.03444404593200705	PhaseLutealVsPeriovulatory	Periovulatory_Linear
Fidel-2003	IL-1a	3552	IL1A	CVL	Serum progesterone plus LH	ELISA	9.349486136787903	0.5646342415109278	109	16.55848237572208	1.5756328083816858e-31	(Intercept)	Periovulatory_Linear
Fidel-2003	IL-1a	3552	IL1A	CVL	Serum progesterone plus LH	ELISA	-3.1297683609344933	0.6463384779448953	109	-4.842305491212496	4.264501887304354e-6	PhaseFollicularVsPeriovulatory	Periovulatory_Linear
Fidel-2003	IL-1a	3552	IL1A	CVL	Serum progesterone plus LH	ELISA	-0.7321975866184866	0.6915328915025896	109	-1.0588037035050337	0.29202992633496155	PhaseLutealVsPeriovulatory	Periovulatory_Linear
Fidel-2003	IL-2	3558	IL2	CVL	Serum progesterone plus LH	ELISA	0.18404385391466313	0.8889299903743916	107	0.20703976230698345	0.8363723018819892	(Intercept)	Periovulatory_Linear
Fidel-2003	IL-2	3558	IL2	CVL	Serum progesterone plus LH	ELISA	3.709690644127564	1.004082554789052	107	3.6946072077777847	3.4889323745659786e-4	PhaseFollicularVsPeriovulatory	Periovulatory_Linear
Fidel-2003	IL-2	3558	IL2	CVL	Serum progesterone plus LH	ELISA	4.100976049240885	1.0683608868641934	107	3.8385681277399555	2.0983646565303526e-4	PhaseLutealVsPeriovulatory	Periovulatory_Linear
Fidel-2003	IL-12	NA	IL12p70	CVL	Serum progesterone plus LH	ELISA	2.502603749752885	0.5918934070179724	109	4.228132498318054	4.918815991684921e-5	(Intercept)	Periovulatory_Linear
Fidel-2003	IL-12	NA	IL12p70	CVL	Serum progesterone plus LH	ELISA	0.3322349374696572	0.6775421249230257	109	0.4903531828480802	0.6248696256565851	PhaseFollicularVsPeriovulatory	Periovulatory_Linear
Fidel-2003	IL-12	NA	IL12p70	CVL	Serum progesterone plus LH	ELISA	4.020519382230149	0.7249184146557566	109	5.546168094156335	2.0624886628679032e-7	PhaseLutealVsPeriovulatory	Periovulatory_Linear
Fidel-2003	IFN-g	3458	IFNG	CVL	Serum progesterone plus LH	ELISA	2.3144123801929917	0.783866986645917	106	2.952557537977348	0.0038814155998709793	(Intercept)	Periovulatory_Linear
Fidel-2003	IFN-g	3458	IFNG	CVL	Serum progesterone plus LH	ELISA	0.7619883744771131	0.8794067754692863	106	0.8664799905259838	0.3881840887867115	PhaseFollicularVsPeriovulatory	Periovulatory_Linear
Fidel-2003	IFN-g	3458	IFNG	CVL	Serum progesterone plus LH	ELISA	3.454603112805198	0.9329883304382289	106	3.7027291768832256	3.4051793820649484e-4	PhaseLutealVsPeriovulatory	Periovulatory_Linear
Fidel-2003	IL-6	3569	IL6	CVL	Serum progesterone plus LH	ELISA	6.030303894152783	0.4630981662172572	99	13.021653580298858	3.5198677113513077e-23	(Intercept)	Periovulatory_Linear
Fidel-2003	IL-6	3569	IL6	CVL	Serum progesterone plus LH	ELISA	1.0569676046792824	0.5415174083564965	99	1.95186265181608	0.053779888798384454	PhaseFollicularVsPeriovulatory	Periovulatory_Linear
Fidel-2003	IL-6	3569	IL6	CVL	Serum progesterone plus LH	ELISA	-0.18732616253266562	0.5698715472392678	99	-0.32871646854482167	0.7430643260911558	PhaseLutealVsPeriovulatory	Periovulatory_Linear
Fidel-2003	IL-10	3586	IL10	CVL	Serum progesterone plus LH	ELISA	0.7563586322314495	0.6513686259911212	109	1.1611837015953534	0.24810382603033546	(Intercept)	Periovulatory_Linear
Fidel-2003	IL-10	3586	IL10	CVL	Serum progesterone plus LH	ELISA	4.880040108042956	0.7456235831138676	109	6.54491115699824	2.0063442361648828e-9	PhaseFollicularVsPeriovulatory	Periovulatory_Linear
Fidel-2003	IL-10	3586	IL10	CVL	Serum progesterone plus LH	ELISA	6.067935526460659	0.7977603840680115	109	7.6062131532760455	1.0653052634725011e-11	PhaseLutealVsPeriovulatory	Periovulatory_Linear
Fidel-2003	IL-4	3565	IL4	CVL	Serum progesterone plus LH	ELISA	4.881030410924069	0.13964632545787417	101	34.952802337763515	3.1627336073653572e-58	(Intercept)	Periovulatory_Linear
Fidel-2003	IL-4	3565	IL4	CVL	Serum progesterone plus LH	ELISA	0.4985902997163448	0.16285420120735475	101	3.0615746847176064	0.002821369079384373	PhaseFollicularVsPeriovulatory	Periovulatory_Linear
Fidel-2003	IL-4	3565	IL4	CVL	Serum progesterone plus LH	ELISA	-0.016183268528902034	0.17103112091321201	101	-0.09462177668305213	0.9248027209352762	PhaseLutealVsPeriovulatory	Periovulatory_Linear
Cortez-2014	eotaxin	6356	CCL11	Swab	Days since LH peak	Luminex (or other bead-based)	5.214691146636052	0.23396809557021503	290	22.288043734882205	8.321084636091118e-65	(Intercept)	Periovulatory_Linear
Cortez-2014	eotaxin	6356	CCL11	Swab	Days since LH peak	Luminex (or other bead-based)	0.06749225083455161	0.17675137788651363	290	0.38184851310118906	0.7028533802006265	PhaseFollicularVsPeriovulatory	Periovulatory_Linear
Cortez-2014	eotaxin	6356	CCL11	Swab	Days since LH peak	Luminex (or other bead-based)	0.34361538386646717	0.17529911683268937	290	1.960166086828742	0.050933695844573995	PhaseLutealVsPeriovulatory	Periovulatory_Linear
Cortez-2014	gcsf	1440	CSF3	Swab	Days since LH peak	Luminex (or other bead-based)	8.294494989622729	0.40569610400929684	244	20.445094019026257	8.382056915589563e-55	(Intercept)	Periovulatory_Linear
Cortez-2014	gcsf	1440	CSF3	Swab	Days since LH peak	Luminex (or other bead-based)	0.2900840601733818	0.31471437703866534	244	0.9217375542323651	0.3575759596346644	PhaseFollicularVsPeriovulatory	Periovulatory_Linear
Cortez-2014	gcsf	1440	CSF3	Swab	Days since LH peak	Luminex (or other bead-based)	-0.45194541479838213	0.31192502489171886	244	-1.4488911717015	0.1486518894534901	PhaseLutealVsPeriovulatory	Periovulatory_Linear
Cortez-2014	gmcsf	1437	CSF2	Swab	Days since LH peak	Luminex (or other bead-based)	3.2297871414093273	0.4079560212396722	290	7.916998336229589	5.206646601335507e-14	(Intercept)	Periovulatory_Linear
Cortez-2014	gmcsf	1437	CSF2	Swab	Days since LH peak	Luminex (or other bead-based)	0.3288221059416391	0.25121174123364187	290	1.3089440180099503	0.19158957437644356	PhaseFollicularVsPeriovulatory	Periovulatory_Linear
Cortez-2014	gmcsf	1437	CSF2	Swab	Days since LH peak	Luminex (or other bead-based)	0.35734480775887345	0.24911148497674457	290	1.4344774500952169	0.15251352054017236	PhaseLutealVsPeriovulatory	Periovulatory_Linear
Cortez-2014	ifna2	3440	IFNA2	Swab	Days since LH peak	Luminex (or other bead-based)	5.144435073426958	0.30563800978915984	290	16.831790905116076	8.002775002232397e-45	(Intercept)	Periovulatory_Linear
Cortez-2014	ifna2	3440	IFNA2	Swab	Days since LH peak	Luminex (or other bead-based)	0.11763754502888644	0.22648663471301306	290	0.5194017085288408	0.6038768225180235	PhaseFollicularVsPeriovulatory	Periovulatory_Linear
Cortez-2014	ifna2	3440	IFNA2	Swab	Days since LH peak	Luminex (or other bead-based)	0.10141939913113529	0.2246212370405831	290	0.4515129578456177	0.6519573605730828	PhaseLutealVsPeriovulatory	Periovulatory_Linear
Cortez-2014	ifng	3458	IFNG	Swab	Days since LH peak	Luminex (or other bead-based)	2.695243951739742	0.591364410929215	290	4.557670197813708	7.632574939798557e-6	(Intercept)	Periovulatory_Linear
Cortez-2014	ifng	3458	IFNG	Swab	Days since LH peak	Luminex (or other bead-based)	0.14579120119143674	0.30275169433843596	290	0.48155370859283003	0.6304861928415917	PhaseFollicularVsPeriovulatory	Periovulatory_Linear
Cortez-2014	ifng	3458	IFNG	Swab	Days since LH peak	Luminex (or other bead-based)	0.3177712138185209	0.3002016649987052	290	1.058525820700866	0.2906966734139218	PhaseLutealVsPeriovulatory	Periovulatory_Linear
Cortez-2014	il10	3586	IL10	Swab	Days since LH peak	Luminex (or other bead-based)	2.00543984885752	0.4778093189248742	290	4.197155160912285	3.598001828838586e-5	(Intercept)	Periovulatory_Linear
Cortez-2014	il10	3586	IL10	Swab	Days since LH peak	Luminex (or other bead-based)	0.18692696929731661	0.266226078873984	290	0.7021362072714035	0.48315737434982	PhaseFollicularVsPeriovulatory	Periovulatory_Linear
Cortez-2014	il10	3586	IL10	Swab	Days since LH peak	Luminex (or other bead-based)	0.3872779776044847	0.26399008504231947	290	1.4670171326411796	0.14345499340154705	PhaseLutealVsPeriovulatory	Periovulatory_Linear
Cortez-2014	il12p40	NA	IL12p40	Swab	Days since LH peak	Luminex (or other bead-based)	3.820345437740191	0.4283950276120625	290	8.917809945263286	5.4654250509260735e-17	(Intercept)	Periovulatory_Linear
Cortez-2014	il12p40	NA	IL12p40	Swab	Days since LH peak	Luminex (or other bead-based)	-0.0012473736728140544	0.28980861845828737	290	-0.004304128978115918	0.9965687718053988	PhaseFollicularVsPeriovulatory	Periovulatory_Linear
Cortez-2014	il12p40	NA	IL12p40	Swab	Days since LH peak	Luminex (or other bead-based)	-0.04314641954593912	0.2874005315170184	290	-0.1501264431147519	0.8807692177150143	PhaseLutealVsPeriovulatory	Periovulatory_Linear
Cortez-2014	il12p70	NA	IL12p70	Swab	Days since LH peak	Luminex (or other bead-based)	2.060172122822728	0.4147714866194524	290	4.9670051806451925	1.1631888662964577e-6	(Intercept)	Periovulatory_Linear
Cortez-2014	il12p70	NA	IL12p70	Swab	Days since LH peak	Luminex (or other bead-based)	0.06102219287448569	0.2901740226664457	290	0.21029516120617917	0.8335849869332888	PhaseFollicularVsPeriovulatory	Periovulatory_Linear
Cortez-2014	il12p70	NA	IL12p70	Swab	Days since LH peak	Luminex (or other bead-based)	0.05146128325766368	0.28776972962027275	290	0.17882799322072387	0.8581976324246604	PhaseLutealVsPeriovulatory	Periovulatory_Linear
Cortez-2014	il13	3596	IL13	Swab	Days since LH peak	Luminex (or other bead-based)	2.6183863902796607	0.4706277250215303	290	5.563604205765555	6.009366548409993e-8	(Intercept)	Periovulatory_Linear
Cortez-2014	il13	3596	IL13	Swab	Days since LH peak	Luminex (or other bead-based)	-0.16761968864033155	0.27338513268623243	290	-0.6131265698076961	0.5402732004840858	PhaseFollicularVsPeriovulatory	Periovulatory_Linear
Cortez-2014	il13	3596	IL13	Swab	Days since LH peak	Luminex (or other bead-based)	-0.14114902337231477	0.27109295243253845	290	-0.520666517169751	0.6029964000516361	PhaseLutealVsPeriovulatory	Periovulatory_Linear
Cortez-2014	il15	3600	IL15	Swab	Days since LH peak	Luminex (or other bead-based)	2.0095136680185113	0.358146536292959	290	5.610870033306022	4.7007892023634805e-8	(Intercept)	Periovulatory_Linear
Cortez-2014	il15	3600	IL15	Swab	Days since LH peak	Luminex (or other bead-based)	0.08210227387360251	0.2712500742049703	290	0.30268111120058855	0.7623498848699857	PhaseFollicularVsPeriovulatory	Periovulatory_Linear
Cortez-2014	il15	3600	IL15	Swab	Days since LH peak	Luminex (or other bead-based)	0.09953579185993014	0.269022121740384	290	0.3699911041367288	0.7116591768487726	PhaseLutealVsPeriovulatory	Periovulatory_Linear
Cortez-2014	il17	3605	IL17A	Swab	Days since LH peak	Luminex (or other bead-based)	2.5217255185742458	0.5005536450598145	244	5.037872650538601	9.164585148970143e-7	(Intercept)	Periovulatory_Linear
Cortez-2014	il17	3605	IL17A	Swab	Days since LH peak	Luminex (or other bead-based)	0.46026000794176813	0.3729402159426311	244	1.2341388465666823	0.21833850612473488	PhaseFollicularVsPeriovulatory	Periovulatory_Linear
Cortez-2014	il17	3605	IL17A	Swab	Days since LH peak	Luminex (or other bead-based)	0.40866566183506636	0.36961868854558244	244	1.1056412310836619	0.2699708021367102	PhaseLutealVsPeriovulatory	Periovulatory_Linear
Cortez-2014	il1a	3552	IL1A	Swab	Days since LH peak	Luminex (or other bead-based)	9.81204820766727	0.3713383092622182	290	26.42347412838182	3.4704919768050785e-79	(Intercept)	Periovulatory_Linear
Cortez-2014	il1a	3552	IL1A	Swab	Days since LH peak	Luminex (or other bead-based)	-0.2331045701252384	0.32295180150909275	290	-0.7217936826361853	0.471002899542599	PhaseFollicularVsPeriovulatory	Periovulatory_Linear
Cortez-2014	il1a	3552	IL1A	Swab	Days since LH peak	Luminex (or other bead-based)	0.589703051814873	0.32037381073809634	290	1.8406718403613576	0.06669118898121706	PhaseLutealVsPeriovulatory	Periovulatory_Linear
Cortez-2014	il1b	3553	IL1B	Swab	Days since LH peak	Luminex (or other bead-based)	5.556776751029655	0.6085185469458766	244	9.131647307906771	2.6535487524998063e-17	(Intercept)	Periovulatory_Linear
Cortez-2014	il1b	3553	IL1B	Swab	Days since LH peak	Luminex (or other bead-based)	-0.40515794983839853	0.4498269973707695	244	-0.9006972729661388	0.368637424476274	PhaseFollicularVsPeriovulatory	Periovulatory_Linear
Cortez-2014	il1b	3553	IL1B	Swab	Days since LH peak	Luminex (or other bead-based)	0.0951330785032787	0.4458173401185888	244	0.21339026085879254	0.8312007667966798	PhaseLutealVsPeriovulatory	Periovulatory_Linear
Cortez-2014	il2	3558	IL2	Swab	Days since LH peak	Luminex (or other bead-based)	2.513399398779649	0.4384054198815767	290	5.733048189638201	2.473710105351914e-8	(Intercept)	Periovulatory_Linear
Cortez-2014	il2	3558	IL2	Swab	Days since LH peak	Luminex (or other bead-based)	0.12932773710990372	0.2549028781872033	290	0.5073608349566148	0.6122872693332675	PhaseFollicularVsPeriovulatory	Periovulatory_Linear
Cortez-2014	il2	3558	IL2	Swab	Days since LH peak	Luminex (or other bead-based)	0.004942937300082138	0.25276574863936574	290	0.019555407829936988	0.9844114839917966	PhaseLutealVsPeriovulatory	Periovulatory_Linear
Cortez-2014	il3	3562	IL3	Swab	Days since LH peak	Luminex (or other bead-based)	2.1558237787193884	0.42797749902750193	290	5.037236265032837	8.317544728336997e-7	(Intercept)	Periovulatory_Linear
Cortez-2014	il3	3562	IL3	Swab	Days since LH peak	Luminex (or other bead-based)	-0.012731427267148076	0.15926109566820085	290	-0.07994059825930307	0.936339636926643	PhaseFollicularVsPeriovulatory	Periovulatory_Linear
Cortez-2014	il3	3562	IL3	Swab	Days since LH peak	Luminex (or other bead-based)	0.09572115870987842	0.157911321099963	290	0.6061703368898029	0.5448758234975889	PhaseLutealVsPeriovulatory	Periovulatory_Linear
Cortez-2014	il4	3565	IL4	Swab	Days since LH peak	Luminex (or other bead-based)	3.2466197885460404	0.38350096687013613	290	8.465740816881524	1.2842418680391884e-15	(Intercept)	Periovulatory_Linear
Cortez-2014	il4	3565	IL4	Swab	Days since LH peak	Luminex (or other bead-based)	0.23554298309112828	0.28510656649565774	290	0.8261576924946612	0.40939380834550554	PhaseFollicularVsPeriovulatory	Periovulatory_Linear
Cortez-2014	il4	3565	IL4	Swab	Days since LH peak	Luminex (or other bead-based)	0.30826269681773705	0.2827592733196161	290	1.0901948261456071	0.2765323540063542	PhaseLutealVsPeriovulatory	Periovulatory_Linear
Cortez-2014	il6	3569	IL6	Swab	Days since LH peak	Luminex (or other bead-based)	2.9090996053408986	0.5167384719935312	290	5.629732955856471	4.260071285197559e-8	(Intercept)	Periovulatory_Linear
Cortez-2014	il6	3569	IL6	Swab	Days since LH peak	Luminex (or other bead-based)	0.3534947919761655	0.2839777935732753	290	1.244797304493996	0.21421126143110417	PhaseFollicularVsPeriovulatory	Periovulatory_Linear
Cortez-2014	il6	3569	IL6	Swab	Days since LH peak	Luminex (or other bead-based)	0.28124662001105816	0.2815914705393884	290	0.9987753516551134	0.31873616997581083	PhaseLutealVsPeriovulatory	Periovulatory_Linear
Cortez-2014	il7	3574	IL7	Swab	Days since LH peak	Luminex (or other bead-based)	3.3095000243383077	0.3253369792754683	290	10.172529516037887	5.497844690440357e-21	(Intercept)	Periovulatory_Linear
Cortez-2014	il7	3574	IL7	Swab	Days since LH peak	Luminex (or other bead-based)	0.15686103637828647	0.24292683958563518	290	0.645713074133131	0.5189757764351399	PhaseFollicularVsPeriovulatory	Periovulatory_Linear
Cortez-2014	il7	3574	IL7	Swab	Days since LH peak	Luminex (or other bead-based)	0.10164330199644317	0.2409278848612731	290	0.42188268101456855	0.673423221662776	PhaseLutealVsPeriovulatory	Periovulatory_Linear
Cortez-2014	il8	3576	CXCL8	Swab	Days since LH peak	Luminex (or other bead-based)	9.466614217814909	0.49476587218847107	244	19.133523045843376	1.8234260189164257e-50	(Intercept)	Periovulatory_Linear
Cortez-2014	il8	3576	CXCL8	Swab	Days since LH peak	Luminex (or other bead-based)	0.817878419315625	0.36822867092567485	244	2.2211155292704237	0.02726167517763356	PhaseFollicularVsPeriovulatory	Periovulatory_Linear
Cortez-2014	il8	3576	CXCL8	Swab	Days since LH peak	Luminex (or other bead-based)	0.6535409820604081	0.36494872189911304	244	1.7907748208009178	0.07456897735279164	PhaseLutealVsPeriovulatory	Periovulatory_Linear
Cortez-2014	ip10	3627	CXCL10	Swab	Days since LH peak	Luminex (or other bead-based)	7.605097341528092	0.5085392409303698	290	14.954789580474865	7.087385065424547e-38	(Intercept)	Periovulatory_Linear
Cortez-2014	ip10	3627	CXCL10	Swab	Days since LH peak	Luminex (or other bead-based)	1.0990009212282645	0.3043220788998386	290	3.6113085360131834	3.588921315676953e-4	PhaseFollicularVsPeriovulatory	Periovulatory_Linear
Cortez-2014	ip10	3627	CXCL10	Swab	Days since LH peak	Luminex (or other bead-based)	1.1342717505245727	0.30177403734241953	290	3.758679045134448	2.065367032092671e-4	PhaseLutealVsPeriovulatory	Periovulatory_Linear
Cortez-2014	mcp1	6347	CCL2	Swab	Days since LH peak	Luminex (or other bead-based)	4.6089908708102785	0.4561178816626461	290	10.104823897737866	9.170271045438137e-21	(Intercept)	Periovulatory_Linear
Cortez-2014	mcp1	6347	CCL2	Swab	Days since LH peak	Luminex (or other bead-based)	1.0106290853860047	0.3628541630435903	290	2.785221139283432	0.00570133828651268	PhaseFollicularVsPeriovulatory	Periovulatory_Linear
Cortez-2014	mcp1	6347	CCL2	Swab	Days since LH peak	Luminex (or other bead-based)	0.25254201597041614	0.3598960702188856	290	0.7017081787439978	0.4834239210106648	PhaseLutealVsPeriovulatory	Periovulatory_Linear
Cortez-2014	mip1a	6348	CCL3	Swab	Days since LH peak	Luminex (or other bead-based)	3.4115404421152467	0.41976253218813137	290	8.127310516094955	1.282121099343366e-14	(Intercept)	Periovulatory_Linear
Cortez-2014	mip1a	6348	CCL3	Swab	Days since LH peak	Luminex (or other bead-based)	0.4145452208942961	0.23344673788224843	290	1.7757593216119152	0.0768211914852918	PhaseFollicularVsPeriovulatory	Periovulatory_Linear
Cortez-2014	mip1a	6348	CCL3	Swab	Days since LH peak	Luminex (or other bead-based)	0.5966564454365234	0.2314859124907742	290	2.5775065057589757	0.010445527863558976	PhaseLutealVsPeriovulatory	Periovulatory_Linear
Cortez-2014	mip1b	6351	CCL4	Swab	Days since LH peak	Luminex (or other bead-based)	5.253425935905055	0.38012115730840734	290	13.820398667372103	1.0113846817117235e-33	(Intercept)	Periovulatory_Linear
Cortez-2014	mip1b	6351	CCL4	Swab	Days since LH peak	Luminex (or other bead-based)	0.20342890420401646	0.23229554054905188	290	0.8757331446104972	0.3818998860291931	PhaseFollicularVsPeriovulatory	Periovulatory_Linear
Cortez-2014	mip1b	6351	CCL4	Swab	Days since LH peak	Luminex (or other bead-based)	0.3258651383776	0.2303526407100052	290	1.4146360005824161	0.15824803347920674	PhaseLutealVsPeriovulatory	Periovulatory_Linear
Cortez-2014	tnfa	7124	TNF	Swab	Days since LH peak	Luminex (or other bead-based)	2.9635664540359747	0.5564695778443843	290	5.325657631664332	2.0201933025704378e-7	(Intercept)	Periovulatory_Linear
Cortez-2014	tnfa	7124	TNF	Swab	Days since LH peak	Luminex (or other bead-based)	0.6315887092528932	0.33035723723726984	290	1.9118355466790404	0.05688262379579853	PhaseFollicularVsPeriovulatory	Periovulatory_Linear
Cortez-2014	tnfa	7124	TNF	Swab	Days since LH peak	Luminex (or other bead-based)	0.5746108260192802	0.3275901404293929	290	1.7540540910849813	0.08047750791229341	PhaseLutealVsPeriovulatory	Periovulatory_Linear
Bradley-2018	IL10	3586	IL10	Swab	Serum progesterone plus LH	Luminex (or other bead-based)	2.4106210080570794	0.6219176706894027	23	3.8761095264987064	7.648354645038905e-4	(Intercept)	Periovulatory_Linear
Bradley-2018	IL10	3586	IL10	Swab	Serum progesterone plus LH	Luminex (or other bead-based)	0.0038752189853695825	0.6293032035172057	23	0.006157952102755553	0.9951397971507493	PhaseFollicularVsPeriovulatory	Periovulatory_Linear
Bradley-2018	IL10	3586	IL10	Swab	Serum progesterone plus LH	Luminex (or other bead-based)	0.5530807185457071	0.6407112619223085	23	0.8632292756745278	0.39692401305229363	PhaseLutealVsPeriovulatory	Periovulatory_Linear
Bradley-2018	CCL20	6364	CCL20	Swab	Serum progesterone plus LH	Luminex (or other bead-based)	3.022987017060308	1.0068445127098469	23	3.0024368002206856	0.006353873984186799	(Intercept)	Periovulatory_Linear
Bradley-2018	CCL20	6364	CCL20	Swab	Serum progesterone plus LH	Luminex (or other bead-based)	2.053424658181251	1.089504941464555	23	1.8847318447412982	0.07216480224749112	PhaseFollicularVsPeriovulatory	Periovulatory_Linear
Bradley-2018	CCL20	6364	CCL20	Swab	Serum progesterone plus LH	Luminex (or other bead-based)	2.4050907555373686	1.1283674267767743	23	2.1314783628659013	0.04395641826736638	PhaseLutealVsPeriovulatory	Periovulatory_Linear
Bradley-2018	TNF	7124	TNF	Swab	Serum progesterone plus LH	Luminex (or other bead-based)	1.8413778625331754	0.566404447163942	23	3.2509947119115763	0.003521413238239673	(Intercept)	Periovulatory_Linear
Bradley-2018	TNF	7124	TNF	Swab	Serum progesterone plus LH	Luminex (or other bead-based)	0.8033156751235517	0.5646358156093096	23	1.42271470019428	0.1682412363093277	PhaseFollicularVsPeriovulatory	Periovulatory_Linear
Bradley-2018	TNF	7124	TNF	Swab	Serum progesterone plus LH	Luminex (or other bead-based)	1.1998688031997704	0.5737806760175117	23	2.0911627967811706	0.047754335528686874	PhaseLutealVsPeriovulatory	Periovulatory_Linear
Bradley-2018	IL1A	3552	IL1A	Swab	Serum progesterone plus LH	Luminex (or other bead-based)	6.87263563897213	0.6987730666243894	23	9.835289834755994	1.0448310580420773e-9	(Intercept)	Periovulatory_Linear
Bradley-2018	IL1A	3552	IL1A	Swab	Serum progesterone plus LH	Luminex (or other bead-based)	-0.31119598500949064	0.6700992619624206	23	-0.46440281712613285	0.6467251784888366	PhaseFollicularVsPeriovulatory	Periovulatory_Linear
Bradley-2018	IL1A	3552	IL1A	Swab	Serum progesterone plus LH	Luminex (or other bead-based)	0.5400425938144074	0.6784950008558204	23	0.7959418907040202	0.43420444167620476	PhaseLutealVsPeriovulatory	Periovulatory_Linear
Bradley-2018	CCL5	6352	CCL5	Swab	Serum progesterone plus LH	Luminex (or other bead-based)	2.2788056812296422	0.6987256708538597	23	3.261373921534737	0.0034347901680835975	(Intercept)	Periovulatory_Linear
Bradley-2018	CCL5	6352	CCL5	Swab	Serum progesterone plus LH	Luminex (or other bead-based)	0.9511694621967536	0.7488681123651362	23	1.270142828211356	0.2167333539475217	PhaseFollicularVsPeriovulatory	Periovulatory_Linear
Bradley-2018	CCL5	6352	CCL5	Swab	Serum progesterone plus LH	Luminex (or other bead-based)	0.17866370084224728	0.7725052332032676	23	0.23127830487490808	0.8191437192717426	PhaseLutealVsPeriovulatory	Periovulatory_Linear
Bradley-2018	TGFB	7040	TGFB1	Swab	Serum progesterone plus LH	Luminex (or other bead-based)	2.2643958227829155	0.6014548529486131	23	3.7648641650853554	0.0010068378863377942	(Intercept)	Periovulatory_Linear
Bradley-2018	TGFB	7040	TGFB1	Swab	Serum progesterone plus LH	Luminex (or other bead-based)	0.5962114586886539	0.6492107854824911	23	0.9183634530124938	0.36795961172918745	PhaseFollicularVsPeriovulatory	Periovulatory_Linear
Bradley-2018	TGFB	7040	TGFB1	Swab	Serum progesterone plus LH	Luminex (or other bead-based)	0.4312636421651822	0.671615575278274	23	0.6421287088026428	0.5271386604639771	PhaseLutealVsPeriovulatory	Periovulatory_Linear
Bradley-2018	CXCL1	2919	CXCL1	Swab	Serum progesterone plus LH	Luminex (or other bead-based)	11.146582495322475	0.7644871904233576	23	14.580469934557991	4.1387282445111563e-13	(Intercept)	Periovulatory_Linear
Bradley-2018	CXCL1	2919	CXCL1	Swab	Serum progesterone plus LH	Luminex (or other bead-based)	-0.8968978375452382	0.7363327841407821	23	-1.2180604434064655	0.23554938266738384	PhaseFollicularVsPeriovulatory	Periovulatory_Linear
Bradley-2018	CXCL1	2919	CXCL1	Swab	Serum progesterone plus LH	Luminex (or other bead-based)	-1.4072485686876353	0.7458092691670448	23	-1.8868746030192374	0.07186355254509949	PhaseLutealVsPeriovulatory	Periovulatory_Linear
Bradley-2018	IL6	3569	IL6	Swab	Serum progesterone plus LH	Luminex (or other bead-based)	2.432599345629444	0.8911481589451522	23	2.729736151291498	0.011943581404656314	(Intercept)	Periovulatory_Linear
Bradley-2018	IL6	3569	IL6	Swab	Serum progesterone plus LH	Luminex (or other bead-based)	1.7054568222483097	0.9779462392132071	23	1.74391674497405	0.09452643222582686	PhaseFollicularVsPeriovulatory	Periovulatory_Linear
Bradley-2018	IL6	3569	IL6	Swab	Serum progesterone plus LH	Luminex (or other bead-based)	2.6460713406172762	1.020792764980279	23	2.5921728987454142	0.016292717481752955	PhaseLutealVsPeriovulatory	Periovulatory_Linear
Bradley-2018	IFNG	3458	IFNG	Swab	Serum progesterone plus LH	Luminex (or other bead-based)	1.6463366282577137	0.5429250241409977	23	3.0323461897202213	0.005922330913730292	(Intercept)	Periovulatory_Linear
Bradley-2018	IFNG	3458	IFNG	Swab	Serum progesterone plus LH	Luminex (or other bead-based)	-0.28195437831838815	0.5491487087139041	23	-0.5134390263408248	0.6125414104525349	PhaseFollicularVsPeriovulatory	Periovulatory_Linear
Bradley-2018	IFNG	3458	IFNG	Swab	Serum progesterone plus LH	Luminex (or other bead-based)	0.027891989369275057	0.5590719129054819	23	0.04988980616880059	0.9606409310824346	PhaseLutealVsPeriovulatory	Periovulatory_Linear
Bradley-2018	CXCL8	3576	CXCL8	Swab	Serum progesterone plus LH	Luminex (or other bead-based)	8.707780339427389	0.8273577966823191	23	10.524806044428827	2.8871607326611865e-10	(Intercept)	Periovulatory_Linear
Bradley-2018	CXCL8	3576	CXCL8	Swab	Serum progesterone plus LH	Luminex (or other bead-based)	0.32280458028877235	0.8464524703174566	23	0.38136173218055175	0.7064351316455136	PhaseFollicularVsPeriovulatory	Periovulatory_Linear
Bradley-2018	CXCL8	3576	CXCL8	Swab	Serum progesterone plus LH	Luminex (or other bead-based)	0.7694867801949845	0.863233441799571	23	0.8914005678357941	0.38194514080158515	PhaseLutealVsPeriovulatory	Periovulatory_Linear
