# Supplementary material for: Changes in concentrations of cervicovaginal immune mediators across the menstrual cycle: a systematic review and meta-analysis of individual patient data
Source: BMC Med. 2022 Oct 5;20:353. doi: 10.1186/s12916-022-02532-9 (PMC9533580; doi:10.1186/s12916-022-02532-9)
Supplement: Supplementary file 3 — Additional file 3. Code and data. IPD from co-authors who agreed to share it, results of all analyses presented in the paper, and R code files necessary to reproduce the analysis and figures. [file 12916_2022_2532_MOESM3_ESM.zip › MenstrualCycleMetaanalysis/data/data_complete/02_models/models_periovulatory_logistic.csv]

StudyName	Assay	EntrezId	OfficialSymbol	SampleType	OurPhasingMethod	AssayMethod	Value	Std.Error	z	p-value	Coefficient	Model
Cortez-2014	il5	3567	IL5	Swab	Days since LH peak	Luminex (or other bead-based)	-3.3369760417118157	0.9408305776800764	-3.5468405479977223	3.8988048591737123e-4	(Intercept)	Periovulatory_Logistic
Cortez-2014	il5	3567	IL5	Swab	Days since LH peak	Luminex (or other bead-based)	1.540444198455356	0.7787029887350007	1.978217909446836	0.04790412917502578	PhaseFollicularVsPeriovulatory	Periovulatory_Logistic
Cortez-2014	il5	3567	IL5	Swab	Days since LH peak	Luminex (or other bead-based)	1.7105456692945535	0.7776082749188515	2.1997524003625863	0.02782446680487788	PhaseLutealVsPeriovulatory	Periovulatory_Logistic
Cortez-2014	tnfb	4049	LTA	Swab	Days since LH peak	Luminex (or other bead-based)	-0.5489370470851381	0.75611316095289	-0.725998534919484	0.46783966870253846	(Intercept)	Periovulatory_Logistic
Cortez-2014	tnfb	4049	LTA	Swab	Days since LH peak	Luminex (or other bead-based)	-0.5521762770654945	0.5560486229945416	-0.9930359580638957	0.3206924313808323	PhaseFollicularVsPeriovulatory	Periovulatory_Logistic
Cortez-2014	tnfb	4049	LTA	Swab	Days since LH peak	Luminex (or other bead-based)	-0.34329107607317744	0.5508471817469162	-0.6232056502213362	0.533149389195009	PhaseLutealVsPeriovulatory	Periovulatory_Logistic
