# Supplementary material for: Changes in concentrations of cervicovaginal immune mediators across the menstrual cycle: a systematic review and meta-analysis of individual patient data
Source: BMC Med. 2022 Oct 5;20:353. doi: 10.1186/s12916-022-02532-9 (PMC9533580; doi:10.1186/s12916-022-02532-9)
Supplement: Supplementary file 3 — Additional file 3. Code and data. IPD from co-authors who agreed to share it, results of all analyses presented in the paper, and R code files necessary to reproduce the analysis and figures. [file 12916_2022_2532_MOESM3_ESM.zip › MenstrualCycleMetaanalysis/data/data_complete/02_models/models_primary_linear.csv]

StudyName	Assay	EntrezId	OfficialSymbol	SampleType	OurPhasingMethod	AssayMethod	Value	Std.Error	DF	t-value	p-value	Coefficient	Model
Yegorov-2019	IFNa	3440	IFNA2	Menstrual cup	Days since end of LMP	ELISA	2.750113249899584	0.538512750503006	7	5.106867474039936	0.0013888585099924274	(Intercept)	Primary_Linear
Yegorov-2019	IFNa	3440	IFNA2	Menstrual cup	Days since end of LMP	ELISA	0.014427570428908342	0.9327314443948689	7	0.015468086248843644	0.9880903808287091	PhaseLuteal	Primary_Linear
Yegorov-2019	IFNg	3458	IFNG	Menstrual cup	Days since end of LMP	MSD	5.10127195896109	1.264435573644517	7	4.034426162384498	0.004967836739612981	(Intercept)	Primary_Linear
Yegorov-2019	IFNg	3458	IFNG	Menstrual cup	Days since end of LMP	MSD	-0.32654554439660943	2.1900666564498024	7	-0.14910301630999423	0.8856770833338639	PhaseLuteal	Primary_Linear
Yegorov-2019	IL10	3586	IL10	Menstrual cup	Days since end of LMP	MSD	2.807231942708089	0.8114631522281985	7	3.4594693979630553	0.010555138122779731	(Intercept)	Primary_Linear
Yegorov-2019	IL10	3586	IL10	Menstrual cup	Days since end of LMP	MSD	1.2235577335566643	1.4054954081292383	7	0.8705526367996185	0.4128545809035107	PhaseLuteal	Primary_Linear
Yegorov-2019	IL12p70	NA	IL12p70	Menstrual cup	Days since end of LMP	MSD	2.7669402850200013	0.42736170155331865	7	6.474469459858212	3.4226504528209314e-4	(Intercept)	Primary_Linear
Yegorov-2019	IL12p70	NA	IL12p70	Menstrual cup	Days since end of LMP	MSD	0.22855705043996075	0.7402121802994353	7	0.3087723446370518	0.7664815972581127	PhaseLuteal	Primary_Linear
Yegorov-2019	IL13	3596	IL13	Menstrual cup	Days since end of LMP	MSD	5.612179734719665	0.44147961670871033	7	12.712205778738364	4.314289952359491e-6	(Intercept)	Primary_Linear
Yegorov-2019	IL13	3596	IL13	Menstrual cup	Days since end of LMP	MSD	0.4228088439838622	0.7646651266455201	7	0.5529333419959479	0.5975157157950071	PhaseLuteal	Primary_Linear
Yegorov-2019	IL17	3605	IL17A	Menstrual cup	Days since end of LMP	MSD	3.619054624516687	0.642746043552659	7	5.6306136160917255	7.902739411002904e-4	(Intercept)	Primary_Linear
Yegorov-2019	IL17	3605	IL17A	Menstrual cup	Days since end of LMP	MSD	2.8684174658843618	1.1132688037970837	7	2.5765722133782076	0.036654988314469596	PhaseLuteal	Primary_Linear
Yegorov-2019	IL1B	3553	IL1B	Menstrual cup	Days since end of LMP	MSD	8.774019024148222	1.1754663691330638	7	7.464287583675646	1.414998424134389e-4	(Intercept)	Primary_Linear
Yegorov-2019	IL1B	3553	IL1B	Menstrual cup	Days since end of LMP	MSD	2.194759831060325	2.0359674739269793	7	1.0779935628475765	0.31677687915664804	PhaseLuteal	Primary_Linear
Yegorov-2019	IL2	3558	IL2	Menstrual cup	Days since end of LMP	MSD	4.829478551569152	0.43701267896014584	7	11.051117699973151	1.1030206929323643e-5	(Intercept)	Primary_Linear
Yegorov-2019	IL2	3558	IL2	Menstrual cup	Days since end of LMP	MSD	-0.7616664332689416	0.7569281635107592	7	-1.0062598671665293	0.3478001113887788	PhaseLuteal	Primary_Linear
Yegorov-2019	IL4	3565	IL4	Menstrual cup	Days since end of LMP	MSD	1.7287465047704171	0.37308167644574847	7	4.633694480092759	0.002387267113751865	(Intercept)	Primary_Linear
Yegorov-2019	IL4	3565	IL4	Menstrual cup	Days since end of LMP	MSD	0.1226984889610944	0.6461964189770092	7	0.18987800823059012	0.8547935079324982	PhaseLuteal	Primary_Linear
Yegorov-2019	IL6	3569	IL6	Menstrual cup	Days since end of LMP	MSD	7.03746234893957	1.1187291032858553	7	6.290586638239421	4.078461181897461e-4	(Intercept)	Primary_Linear
Yegorov-2019	IL6	3569	IL6	Menstrual cup	Days since end of LMP	MSD	1.7209319509099539	1.9376956467970714	7	0.8881332596037883	0.4039523621615668	PhaseLuteal	Primary_Linear
Yegorov-2019	MIP1a	6348	CCL3	Menstrual cup	Days since end of LMP	MSD	7.529532020687424	0.8755741057969186	7	8.59953711608944	5.729806370121326e-5	(Intercept)	Primary_Linear
Yegorov-2019	MIP1a	6348	CCL3	Menstrual cup	Days since end of LMP	MSD	0.8117133232947152	1.5165388370319504	7	0.5352407096169962	0.6090586280732748	PhaseLuteal	Primary_Linear
Yegorov-2019	MIP3a	6364	CCL20	Menstrual cup	Days since end of LMP	MSD	6.460936143304499	1.7357614134534485	7	3.722248975710264	0.007434062630004545	(Intercept)	Primary_Linear
Yegorov-2019	MIP3a	6364	CCL20	Menstrual cup	Days since end of LMP	MSD	1.6004292697133844	3.0064269579189413	7	0.5323359895698936	0.6109652996330284	PhaseLuteal	Primary_Linear
Yegorov-2019	TNFa	7124	TNF	Menstrual cup	Days since end of LMP	MSD	4.879687909055233	0.9881226994899469	7	4.938342081984404	0.0016782953278733678	(Intercept)	Primary_Linear
Yegorov-2019	TNFa	7124	TNF	Menstrual cup	Days since end of LMP	MSD	0.993644511023252	1.7114787196287016	7	0.5805766087695319	0.579727909823906	PhaseLuteal	Primary_Linear
Yegorov-2019	IL1a	3552	IL1A	Menstrual cup	Days since end of LMP	MSD	11.568980004187116	0.8276646676376223	7	13.977858976640986	2.2704540166640774e-6	(Intercept)	Primary_Linear
Yegorov-2019	IL1a	3552	IL1A	Menstrual cup	Days since end of LMP	MSD	-0.5814043349483436	1.4335572559779701	7	-0.40556757152452255	0.6971701580308121	PhaseLuteal	Primary_Linear
Yegorov-2019	Rantes	6352	CCL5	Menstrual cup	Days since end of LMP	MSD	4.217067195111156	0.8418941289625947	7	5.0090231657839714	0.0015494586919095478	(Intercept)	Primary_Linear
Yegorov-2019	Rantes	6352	CCL5	Menstrual cup	Days since end of LMP	MSD	-0.3959297922056187	1.4582034059571587	7	-0.27151890510482796	0.7938251649501274	PhaseLuteal	Primary_Linear
Yegorov-2019	MIG	4283	CXCL9	Menstrual cup	Days since end of LMP	MSD	8.67710813593719	1.241957250971597	7	6.9866399420342304	2.140831903127553e-4	(Intercept)	Primary_Linear
Yegorov-2019	MIG	4283	CXCL9	Menstrual cup	Days since end of LMP	MSD	0.49249691884796637	2.1511330595113773	7	0.22894767790879259	0.8254547147536108	PhaseLuteal	Primary_Linear
Yegorov-2019	IP10	3627	CXCL10	Menstrual cup	Days since end of LMP	MSD	6.106593702540811	1.863942563830707	7	3.2761705328466566	0.013558447173900541	(Intercept)	Primary_Linear
Yegorov-2019	IP10	3627	CXCL10	Menstrual cup	Days since end of LMP	MSD	1.8037408120960692	3.2284432229449798	7	0.5587029684389804	0.5937780158191173	PhaseLuteal	Primary_Linear
Yegorov-2019	IL8HA	3576	CXCL8	Menstrual cup	Days since end of LMP	MSD	14.324653120880965	1.049523266698036	7	13.648723735252252	2.6685302637830757e-6	(Intercept)	Primary_Linear
Yegorov-2019	IL8HA	3576	CXCL8	Menstrual cup	Days since end of LMP	MSD	-0.04908269119851556	1.8178276216466598	7	-0.027000740121912403	0.9792127783361881	PhaseLuteal	Primary_Linear
Yegorov-2019	MIP1b	6351	CCL4	Menstrual cup	Days since end of LMP	MSD	7.252980388091879	1.3152461371962232	7	5.514542246482795	8.926930965236897e-4	(Intercept)	Primary_Linear
Yegorov-2019	MIP1b	6351	CCL4	Menstrual cup	Days since end of LMP	MSD	1.1928945901851558	2.278073134082565	7	0.5236419201552821	0.6166914516542883	PhaseLuteal	Primary_Linear
Thurman-unpublished	Bd2	1673	DEFB4A	CVL	Days since LMP	ELISA	12.091415563872104	0.5898125399682529	14	20.500438265559655	7.690146306461476e-12	(Intercept)	Primary_Linear
Thurman-unpublished	Bd2	1673	DEFB4A	CVL	Days since LMP	ELISA	0.8081477735947664	0.4846803688330701	10	1.6673829301988967	0.12640263644273597	PhaseLuteal	Primary_Linear
Thurman-unpublished	Groa	2919	CXCL1	CVL	Days since LMP	Luminex (or other bead-based)	9.494644716813974	0.44103333551196616	14	21.528179283301284	3.9545259243864454e-12	(Intercept)	Primary_Linear
Thurman-unpublished	Groa	2919	CXCL1	CVL	Days since LMP	Luminex (or other bead-based)	-0.5307386525744021	0.522684382495432	10	-1.015409433204254	0.3338482833650026	PhaseLuteal	Primary_Linear
Thurman-unpublished	Mip3A	6364	CCL20	CVL	Days since LMP	Luminex (or other bead-based)	6.728439171267984	0.4911495650085869	14	13.699369093710484	1.67923645691144e-9	(Intercept)	Primary_Linear
Thurman-unpublished	Mip3A	6364	CCL20	CVL	Days since LMP	Luminex (or other bead-based)	-0.501389242015114	0.4941505766252179	10	-1.0146487037196887	0.3341935097762424	PhaseLuteal	Primary_Linear
Thurman-unpublished	Rantes	6352	CCL5	CVL	Days since LMP	Luminex (or other bead-based)	0.528910981238701	0.3891049399389762	14	1.3593016354961998	0.19554498258088845	(Intercept)	Primary_Linear
Thurman-unpublished	Rantes	6352	CCL5	CVL	Days since LMP	Luminex (or other bead-based)	-1.2265576565467078	0.5442108818081526	10	-2.253827877295366	0.04786757493865143	PhaseLuteal	Primary_Linear
Thurman-unpublished	Lactoferrin	4057	LTF	CVL	Days since LMP	Luminex (or other bead-based)	8.492751343912039	0.4545442831425077	14	18.684101107150894	2.6998026016065478e-11	(Intercept)	Primary_Linear
Thurman-unpublished	Lactoferrin	4057	LTF	CVL	Days since LMP	Luminex (or other bead-based)	-0.1305299365975237	0.4448215605054716	10	-0.29344336737903715	0.7751829150206913	PhaseLuteal	Primary_Linear
Thurman-unpublished	Lyso	4069	LYZ	CVL	Days since LMP	Luminex (or other bead-based)	5.755696834893612	0.4734064372316122	14	12.158045143094792	7.905800209314643e-9	(Intercept)	Primary_Linear
Thurman-unpublished	Lyso	4069	LYZ	CVL	Days since LMP	Luminex (or other bead-based)	0.23243024766484743	0.600002683934351	10	0.38738201326159183	0.7065903956932379	PhaseLuteal	Primary_Linear
Thurman-unpublished	Il1B	3553	IL1B	CVL	Days since LMP	Luminex (or other bead-based)	3.330170013216104	0.6031336303270095	14	5.52144640220201	7.528887934080554e-5	(Intercept)	Primary_Linear
Thurman-unpublished	Il1B	3553	IL1B	CVL	Days since LMP	Luminex (or other bead-based)	-0.18741470015928127	0.6309854657689583	10	-0.2970190445367644	0.7725299635183729	PhaseLuteal	Primary_Linear
Thurman-unpublished	Il6	3569	IL6	CVL	Days since LMP	Luminex (or other bead-based)	3.5327145136721136	0.3262163967862377	14	10.829359126258213	3.4518178413260674e-8	(Intercept)	Primary_Linear
Thurman-unpublished	Il6	3569	IL6	CVL	Days since LMP	Luminex (or other bead-based)	-0.4253099392091727	0.3878647546812868	10	-1.0965418591814435	0.2985453639761929	PhaseLuteal	Primary_Linear
Thurman-unpublished	Il10	3586	IL10	CVL	Days since LMP	Luminex (or other bead-based)	2.4555112256147424	0.45439810483468973	14	5.403876467548338	9.296037990030989e-5	(Intercept)	Primary_Linear
Thurman-unpublished	Il10	3586	IL10	CVL	Days since LMP	Luminex (or other bead-based)	0.16933568976171504	0.6069861109437806	10	0.2789778657347219	0.7859461632143694	PhaseLuteal	Primary_Linear
Thurman-unpublished	Il12P70	NA	IL12p70	CVL	Days since LMP	Luminex (or other bead-based)	1.440542778061118	0.33524175497285724	14	4.297026717861416	7.377757539729655e-4	(Intercept)	Primary_Linear
Thurman-unpublished	Il12P70	NA	IL12p70	CVL	Days since LMP	Luminex (or other bead-based)	0.19773765186735667	0.2949391186228933	10	0.6704354878071714	0.5177634063693402	PhaseLuteal	Primary_Linear
Thurman-unpublished	Il8	3576	CXCL8	CVL	Days since LMP	Luminex (or other bead-based)	7.7854290132512585	0.47319509532721027	14	16.45289456744623	1.4889875076892012e-10	(Intercept)	Primary_Linear
Thurman-unpublished	Il8	3576	CXCL8	CVL	Days since LMP	Luminex (or other bead-based)	-0.3387377582083593	0.4797632141040896	10	-0.7060519611552931	0.49627542886909914	PhaseLuteal	Primary_Linear
Thurman-unpublished	Tnfa	7124	TNF	CVL	Days since LMP	Luminex (or other bead-based)	-1.4864309419155637	0.3041452569238042	14	-4.8872402514169435	2.3994745145238542e-4	(Intercept)	Primary_Linear
Thurman-unpublished	Tnfa	7124	TNF	CVL	Days since LMP	Luminex (or other bead-based)	0.12542836652913086	0.22226745324902014	10	0.564312789370046	0.5849752376276112	PhaseLuteal	Primary_Linear
Thurman-unpublished	Icam1	3383	ICAM1	CVL	Days since LMP	Luminex (or other bead-based)	5.864820110073568	0.4245919499819013	14	13.812838680346065	1.507298747840123e-9	(Intercept)	Primary_Linear
Thurman-unpublished	Icam1	3383	ICAM1	CVL	Days since LMP	Luminex (or other bead-based)	-0.35057864216367046	0.2490026415332938	10	-1.4079314179355606	0.18947072912112567	PhaseLuteal	Primary_Linear
Thurman-unpublished	Slpi	6590	SLPI	CVL	Days since LMP	ELISA	16.354942689579577	0.3854393394386471	14	42.4319497677608	3.4217285439981705e-16	(Intercept)	Primary_Linear
Thurman-unpublished	Slpi	6590	SLPI	CVL	Days since LMP	ELISA	-0.45719327766614315	0.5797896492551733	10	-0.7885502582763877	0.44866495302580367	PhaseLuteal	Primary_Linear
Thurman-unpublished	Elafin	5266	PI3	CVL	Days since LMP	Luminex (or other bead-based)	16.27246768377126	0.2701884520262122	14	60.22636260632114	2.6063415964626764e-18	(Intercept)	Primary_Linear
Thurman-unpublished	Elafin	5266	PI3	CVL	Days since LMP	Luminex (or other bead-based)	0.30774853251516116	0.25763160335893664	10	1.1945294307950285	0.25983409247747624	PhaseLuteal	Primary_Linear
Thurman-unpublished	Il1Ra	3557	IL1RN	CVL	Days since LMP	Luminex (or other bead-based)	14.489544892628116	0.42237854090021243	14	34.304642612161715	6.536959063165269e-15	(Intercept)	Primary_Linear
Thurman-unpublished	Il1Ra	3557	IL1RN	CVL	Days since LMP	Luminex (or other bead-based)	-0.03870943842965671	0.42426899401308077	10	-0.09123796217939803	0.9291052722639824	PhaseLuteal	Primary_Linear
Thurman-2017	Hd5	1670	DEFA5	CVL	Serum progesterone	ELISA	19.945292458088247	0.1355864925685901	19	147.10383077428145	1.6470489182414607e-30	(Intercept)	Primary_Linear
Thurman-2017	Hd5	1670	DEFA5	CVL	Serum progesterone	ELISA	-0.06828332962364271	0.1246427050241927	16	-0.5478325395007206	0.5913683257825155	PhaseLuteal	Primary_Linear
Thurman-2017	Lactoferrin	4057	LTF	CVL	Serum progesterone	Luminex (or other bead-based)	19.47896353638985	0.29398545874097226	19	66.25825515251955	6.088099264831451e-24	(Intercept)	Primary_Linear
Thurman-2017	Lactoferrin	4057	LTF	CVL	Serum progesterone	Luminex (or other bead-based)	0.31904444030196455	0.2927725070692349	16	1.0897349737368505	0.29197091485007975	PhaseLuteal	Primary_Linear
Thurman-2017	Slpi	6590	SLPI	CVL	Serum progesterone	ELISA	17.515530041011104	0.3928153630765529	19	44.58972761102939	1.076904791565382e-20	(Intercept)	Primary_Linear
Thurman-2017	Slpi	6590	SLPI	CVL	Serum progesterone	ELISA	0.5012051131567246	0.5313991525362356	16	0.9431801137894135	0.35961385201995144	PhaseLuteal	Primary_Linear
Thurman-2017	Elafin	5266	PI3	CVL	Serum progesterone	Luminex (or other bead-based)	15.199827404472627	0.4252173531935256	19	35.746018572188554	6.8499241051104115e-19	(Intercept)	Primary_Linear
Thurman-2017	Elafin	5266	PI3	CVL	Serum progesterone	Luminex (or other bead-based)	-0.028143273202353464	0.6569372576006383	16	-0.04284012343148631	0.9663590539947543	PhaseLuteal	Primary_Linear
Thurman-2017	Hnp13	NA	DEFA1-3	CVL	Serum progesterone	ELISA	16.717761833074803	0.42054998280208933	19	39.752140094468096	9.336778078937157e-20	(Intercept)	Primary_Linear
Thurman-2017	Hnp13	NA	DEFA1-3	CVL	Serum progesterone	ELISA	0.44565416079561704	0.4964710632331421	16	0.897643777853652	0.3826844209013275	PhaseLuteal	Primary_Linear
Thurman-2017	Hbd2	1673	DEFB4A	CVL	Serum progesterone	ELISA	9.414294070883457	0.37570169187598673	19	25.05789639614125	5.104097847999265e-16	(Intercept)	Primary_Linear
Thurman-2017	Hbd2	1673	DEFB4A	CVL	Serum progesterone	ELISA	0.6522059188058427	0.47473898351397564	16	1.3738200178512254	0.18844035647759325	PhaseLuteal	Primary_Linear
Thurman-2017	Hbd3	55894	DEFB103B	CVL	Serum progesterone	ELISA	9.297091431998979	0.42692228557790896	19	21.777011287695718	6.740263533322676e-15	(Intercept)	Primary_Linear
Thurman-2017	Hbd3	55894	DEFB103B	CVL	Serum progesterone	ELISA	0.7887098069945345	0.5842154059770945	16	1.3500325375285596	0.19579582012252783	PhaseLuteal	Primary_Linear
Thurman-2017	Il1B	3553	IL1B	CVL	Serum progesterone	Luminex (or other bead-based)	1.4345616135807837	0.6960830505687542	19	2.060905824971079	0.053269169965253646	(Intercept)	Primary_Linear
Thurman-2017	Il1B	3553	IL1B	CVL	Serum progesterone	Luminex (or other bead-based)	-0.28603121927047054	0.9368716121981931	16	-0.3053046068920287	0.7640701462938704	PhaseLuteal	Primary_Linear
Thurman-2017	Tnfa	7124	TNF	CVL	Serum progesterone	Luminex (or other bead-based)	-0.8040836373781464	0.4937644090154245	19	-1.6284762990137427	0.1198925079898461	(Intercept)	Primary_Linear
Thurman-2017	Tnfa	7124	TNF	CVL	Serum progesterone	Luminex (or other bead-based)	-0.09524592797761629	0.19181322582389265	16	-0.49655558196525706	0.626255284270409	PhaseLuteal	Primary_Linear
Thurman-2017	Groa	2919	CXCL1	CVL	Serum progesterone	Luminex (or other bead-based)	9.461295113181237	0.5789750943037917	19	16.341454418792043	1.2088595687853829e-12	(Intercept)	Primary_Linear
Thurman-2017	Groa	2919	CXCL1	CVL	Serum progesterone	Luminex (or other bead-based)	0.3411449409714033	0.7598316074467714	16	0.4489744012067853	0.6594716221666448	PhaseLuteal	Primary_Linear
Thurman-2017	Mip1A	6348	CCL3	CVL	Serum progesterone	Luminex (or other bead-based)	1.9965698085031194	0.5071291137990653	19	3.93700490501557	8.847738976460661e-4	(Intercept)	Primary_Linear
Thurman-2017	Mip1A	6348	CCL3	CVL	Serum progesterone	Luminex (or other bead-based)	-0.36310167649266295	0.35433085038350604	16	-1.0247532104519375	0.32072424669991284	PhaseLuteal	Primary_Linear
Thurman-2017	Mip1B	6351	CCL4	CVL	Serum progesterone	Luminex (or other bead-based)	2.2244485518345156	0.6249145725043292	19	3.5596042238543015	0.002092070758015267	(Intercept)	Primary_Linear
Thurman-2017	Mip1B	6351	CCL4	CVL	Serum progesterone	Luminex (or other bead-based)	-0.7506631468734082	0.4889253523386682	16	-1.5353328341080579	0.14423886065137953	PhaseLuteal	Primary_Linear
Thurman-2017	Ip10	3627	CXCL10	CVL	Serum progesterone	Luminex (or other bead-based)	6.594817009905101	0.5494552525907773	19	12.002464220351682	2.581924890095258e-10	(Intercept)	Primary_Linear
Thurman-2017	Ip10	3627	CXCL10	CVL	Serum progesterone	Luminex (or other bead-based)	1.1801878955163188	0.5333606027279979	16	2.212739166485059	0.04179992543656538	PhaseLuteal	Primary_Linear
Thurman-2017	Icam1	3383	ICAM1	CVL	Serum progesterone	Luminex (or other bead-based)	-1.800274469806499	0.7804990147186269	19	-2.3065685360993124	0.03251176588501789	(Intercept)	Primary_Linear
Thurman-2017	Icam1	3383	ICAM1	CVL	Serum progesterone	Luminex (or other bead-based)	-1.9530939377606809	0.8410017095585915	16	-2.3223424109158857	0.033728728585555263	PhaseLuteal	Primary_Linear
Thurman-2015	GRO alpha	2919	CXCL1	CVL	Days since LMP	MSD	6.133397536022295	1.2792453147728737	11	4.794543677583265	5.582150017172147e-4	(Intercept)	Primary_Linear
Thurman-2015	GRO alpha	2919	CXCL1	CVL	Days since LMP	MSD	-0.7763631529109889	1.6307242056747566	11	-0.4760848892837446	0.6433293507968916	PhaseLuteal	Primary_Linear
Thurman-2015	MIP3alpha	6364	CCL20	CVL	Days since LMP	MSD	2.769137615041793	0.7611668506637709	11	3.638016569727102	0.0039015809591553367	(Intercept)	Primary_Linear
Thurman-2015	MIP3alpha	6364	CCL20	CVL	Days since LMP	MSD	-1.0331240530909072	0.9703011561586331	11	-1.0647457714891182	0.3098050250074723	PhaseLuteal	Primary_Linear
Thurman-2015	RANTES	6351	CCL4	CVL	Days since LMP	MSD	1.80085180944576	1.329036791184094	11	1.3550052349125012	0.20258885926336262	(Intercept)	Primary_Linear
Thurman-2015	RANTES	6351	CCL4	CVL	Days since LMP	MSD	-1.925276703913071	1.6941961331326083	11	-1.1363954068016844	0.2799424803085771	PhaseLuteal	Primary_Linear
Thurman-2015	IL-1RA	3557	IL1RN	CVL	Days since LMP	MSD	15.08337046896386	0.714590731026961	11	21.107705171724056	2.995109043376544e-10	(Intercept)	Primary_Linear
Thurman-2015	IL-1RA	3557	IL1RN	CVL	Days since LMP	MSD	0.34805535866183246	0.9109280204347517	11	0.3820887609711673	0.709674231795913	PhaseLuteal	Primary_Linear
Thurman-2015	TGFb1	7040	TGFB1	CVL	Days since LMP	MSD	5.511729676587431	0.4089289898943515	11	13.478451791865892	3.494200729531201e-8	(Intercept)	Primary_Linear
Thurman-2015	TGFb1	7040	TGFB1	CVL	Days since LMP	MSD	0.2496771961713431	0.5212842247862712	11	0.4789655706034684	0.6413427393090845	PhaseLuteal	Primary_Linear
Thurman-2015	TGFb2	7042	TGFB2	CVL	Days since LMP	MSD	8.63783448556529	0.8195310523930812	11	10.5399721710877	4.360459299871546e-7	(Intercept)	Primary_Linear
Thurman-2015	TGFb2	7042	TGFB2	CVL	Days since LMP	MSD	-0.1917408493379323	1.044701207036888	11	-0.18353654427352645	0.8577164246368645	PhaseLuteal	Primary_Linear
Thurman-2015	Elafin	5266	PI3	CVL	Days since LMP	MSD	16.183240194397104	0.46960468589383936	11	34.46141122632569	1.4724935481656512e-12	(Intercept)	Primary_Linear
Thurman-2015	Elafin	5266	PI3	CVL	Days since LMP	MSD	-0.630748775088563	0.5986308642618243	11	-1.0536522801348431	0.31463654157146664	PhaseLuteal	Primary_Linear
Thurman-2015	Lysozyme	4069	LYZ	CVL	Days since LMP	MSD	3.682454127917641	1.2836605693396952	11	2.8687132843940715	0.015276647811575922	(Intercept)	Primary_Linear
Thurman-2015	Lysozyme	4069	LYZ	CVL	Days since LMP	MSD	-0.3324760079818826	1.6363525729731823	11	-0.20318115635543504	0.8427030694933529	PhaseLuteal	Primary_Linear
Thurman-2015	Lactoferrin	4057	LTF	CVL	Days since LMP	MSD	7.348931606341568	1.0262542773884435	11	7.160926651670318	1.8426459143670935e-5	(Intercept)	Primary_Linear
Thurman-2015	Lactoferrin	4057	LTF	CVL	Days since LMP	MSD	0.7957763856661889	1.308222646577934	11	0.6082881898947333	0.5553483057210302	PhaseLuteal	Primary_Linear
Thurman-2015	SLPI	6590	SLPI	CVL	Days since LMP	MSD	15.688548714980467	0.6435674379618155	11	24.3774743555489	6.334713803706374e-11	(Intercept)	Primary_Linear
Thurman-2015	SLPI	6590	SLPI	CVL	Days since LMP	MSD	-0.6472989386488303	0.8203907311200527	11	-0.7890129838072332	0.44677712540264825	PhaseLuteal	Primary_Linear
Thurman-2015	IL_IB	3553	IL1B	CVL	Days since LMP	MSD	3.6459563101795456	0.9355079535705905	11	3.897301242885086	0.0024881090015837336	(Intercept)	Primary_Linear
Thurman-2015	IL_IB	3553	IL1B	CVL	Days since LMP	MSD	0.8342424714095797	1.1925433275944233	11	0.6995489825031335	0.49873535016748427	PhaseLuteal	Primary_Linear
Thurman-2015	IL_6	3569	IL6	CVL	Days since LMP	MSD	2.732609856035795	0.5891395899983052	11	4.638306273125621	7.186230256561138e-4	(Intercept)	Primary_Linear
Thurman-2015	IL_6	3569	IL6	CVL	Days since LMP	MSD	-0.19900481510710177	0.7510085664078527	11	-0.2649834156472558	0.7959220374785898	PhaseLuteal	Primary_Linear
Thurman-2015	IL_8	3576	CXCL8	CVL	Days since LMP	MSD	6.134719388658067	0.9904902942504848	11	6.193618881748133	6.776694754568967e-5	(Intercept)	Primary_Linear
Thurman-2015	IL_8	3576	CXCL8	CVL	Days since LMP	MSD	0.8828894281395228	1.2626323346018704	11	0.6992450644137138	0.4989179359908468	PhaseLuteal	Primary_Linear
Thurman-2015	ICAM_1	3383	ICAM1	CVL	Days since LMP	MSD	6.967902848261925	0.7303548133270217	11	9.540435307765948	1.1805726959318298e-6	(Intercept)	Primary_Linear
Thurman-2015	ICAM_1	3383	ICAM1	CVL	Days since LMP	MSD	-1.0476924589403465	0.931023361250225	11	-1.1253127499759537	0.28441077766823203	PhaseLuteal	Primary_Linear
Thurman-2015	IL_10	3586	IL10	CVL	Days since LMP	MSD	2.3687335110838244	0.7570337274400567	11	3.1289669472109285	0.009595314447632288	(Intercept)	Primary_Linear
Thurman-2015	IL_10	3586	IL10	CVL	Days since LMP	MSD	0.5075058460924494	0.9650324371661826	11	0.5258951166271054	0.6093996334158451	PhaseLuteal	Primary_Linear
Thurman-2015	TNFa	7124	TNF	CVL	Days since LMP	MSD	-1.290183767239908	0.8521384492224815	11	-1.5140541638710387	0.15820333069182385	(Intercept)	Primary_Linear
Thurman-2015	TNFa	7124	TNF	CVL	Days since LMP	MSD	-1.2241551006886988	1.086267645217032	11	-1.1269369073807933	0.28375252676151924	PhaseLuteal	Primary_Linear
Sriprasert-2020	il8	3576	CXCL8	CVL	Serum progesterone	ELISA	8.766547453194123	0.729911470127072	12	12.010425663906794	4.7893577408834705e-8	(Intercept)	Primary_Linear
Sriprasert-2020	il8	3576	CXCL8	CVL	Serum progesterone	ELISA	0.1996659517884957	0.8801630158003927	12	0.22685110394797234	0.8243580175429837	PhaseLuteal	Primary_Linear
Sriprasert-2020	il1b	3553	IL1B	CVL	Serum progesterone	ELISA	2.993504211914999	0.7774785096437973	12	3.8502726117619335	0.0023090181992715055	(Intercept)	Primary_Linear
Sriprasert-2020	il1b	3553	IL1B	CVL	Serum progesterone	ELISA	1.3380615738859523	1.1322954033954689	12	1.1817248130421112	0.26020417481986957	PhaseLuteal	Primary_Linear
Safaeian-2009	IgA	NA	IgA	Sponge	Days since LH peak - their phase	ELISA	29.359621065454537	0.5321204641127444	10	55.174764072283246	9.271878337028936e-14	(Intercept)	Primary_Linear
Safaeian-2009	IgA	NA	IgA	Sponge	Days since LH peak - their phase	ELISA	-1.2721947181818236	0.4557298126923545	10	-2.791554738685996	0.01906883937166289	PhaseLuteal	Primary_Linear
Safaeian-2009	IgG	NA	IgG	Sponge	Days since LH peak - their phase	ELISA	30.390273660833344	0.5987904201555717	11	50.752771984791686	2.1359604485698042e-14	(Intercept)	Primary_Linear
Safaeian-2009	IgG	NA	IgG	Sponge	Days since LH peak - their phase	ELISA	-1.298425538333339	0.5380515845750413	11	-2.4131989860393195	0.034418954195743076	PhaseLuteal	Primary_Linear
Patel-2014	CCL20	6364	CCL20	Menstrual cup	Days since LMP - their phase	ELISA	10.791843948955092	1.1975556210430758	7	9.011559679837962	4.2302329004154835e-5	(Intercept)	Primary_Linear
Patel-2014	CCL20	6364	CCL20	Menstrual cup	Days since LMP - their phase	ELISA	-0.04621881888561202	1.1593270472511132	7	-0.039866937457554985	0.9693124297474853	PhaseLuteal	Primary_Linear
Patel-2014	Elafin	5266	PI3	Menstrual cup	Days since LMP - their phase	ELISA	14.473867606658349	0.38208828595186534	7	37.88095091845275	2.324094171712787e-9	(Intercept)	Primary_Linear
Patel-2014	Elafin	5266	PI3	Menstrual cup	Days since LMP - their phase	ELISA	-0.9638951271328049	0.5998933064363704	7	-1.606777599934837	0.15213840715938282	PhaseLuteal	Primary_Linear
Patel-2014	HBD2	1673	DEFB4A	Menstrual cup	Days since LMP - their phase	ELISA	13.16455813055122	0.30745924628856985	7	42.817245828396565	9.892243299688902e-10	(Intercept)	Primary_Linear
Patel-2014	HBD2	1673	DEFB4A	Menstrual cup	Days since LMP - their phase	ELISA	0.23822006273096707	0.5325350352525117	7	0.4473321884221392	0.6681494590331485	PhaseLuteal	Primary_Linear
Patel-2014	IL8	3576	CXCL8	Menstrual cup	Days since LMP - their phase	ELISA	12.432137029137659	1.090260536542081	7	11.402904730063861	8.949123336688088e-6	(Intercept)	Primary_Linear
Patel-2014	IL8	3576	CXCL8	Menstrual cup	Days since LMP - their phase	ELISA	0.5650607526547747	0.4246125041049674	7	1.3307680466119467	0.2249755330069173	PhaseLuteal	Primary_Linear
Patel-2014	RANTES	6352	CCL5	Menstrual cup	Days since LMP - their phase	ELISA	6.889885145429318	0.7503129521124016	7	9.182681874318984	3.742386915248085e-5	(Intercept)	Primary_Linear
Patel-2014	RANTES	6352	CCL5	Menstrual cup	Days since LMP - their phase	ELISA	-1.4149375072600612	1.0383659990604222	7	-1.3626577801472546	0.21520492877504172	PhaseLuteal	Primary_Linear
Novak-2007	RANTES (pg/ml)	6352	CCL5	Sponge	Days since LMP	ELISA	6.97456327712937	0.8209542308074748	8	8.495678584017192	2.825812146617773e-5	(Intercept)	Primary_Linear
Novak-2007	RANTES (pg/ml)	6352	CCL5	Sponge	Days since LMP	ELISA	0.12558388172864074	1.2980426120515964	8	0.0967486587594775	0.9253058462061385	PhaseLuteal	Primary_Linear
Novak-2007	SPLI	6590	SLPI	CVL	Days since LMP	ELISA	13.214937674305283	0.08711326842346222	41	151.69833382977632	5.239340778510098e-58	(Intercept)	Primary_Linear
Novak-2007	SPLI	6590	SLPI	CVL	Days since LMP	ELISA	0.058757858584550265	0.14749350856291532	41	0.39837589570585286	0.6924201876402247	PhaseLuteal	Primary_Linear
Novak-2007	Lactoferrin	4057	LTF	CVL	Days since LMP	ELISA	17.324797689939658	0.14367647761565303	41	120.58200463603364	6.279142327753355e-54	(Intercept)	Primary_Linear
Novak-2007	Lactoferrin	4057	LTF	CVL	Days since LMP	ELISA	0.14587405894632136	0.2432619986025731	41	0.5996582276898976	0.5520338123439681	PhaseLuteal	Primary_Linear
New wet lab data	CTSD	1509	CTSD	CVL	Serum progesterone	ELISA	10.914259925320525	0.17486844585522618	98	62.41411863611149	1.033079641837708e-80	(Intercept)	Primary_Linear
New wet lab data	CTSD	1509	CTSD	CVL	Serum progesterone	ELISA	0.1217041319399943	0.23949020182118383	82	0.5081800049208907	0.6126914995423856	PhaseLuteal	Primary_Linear
New wet lab data	GNLY	10578	GNLY	CVL	Serum progesterone	ELISA	4.552776990836426	0.1800991390199532	98	25.27928237531454	9.965331485341841e-45	(Intercept)	Primary_Linear
New wet lab data	GNLY	10578	GNLY	CVL	Serum progesterone	ELISA	-1.767356596610109	0.2616562258635242	81	-6.754498543948022	1.999951531203423e-9	PhaseLuteal	Primary_Linear
New wet lab data	IgA	NA	IgA	CVL	Serum progesterone	MSD	21.206027205369	0.172395935506186	98	123.0076981983608	3.3567658794748656e-109	(Intercept)	Primary_Linear
New wet lab data	IgA	NA	IgA	CVL	Serum progesterone	MSD	-0.4483600102495516	0.23052355584520795	78	-1.9449639695416487	0.05538340208227857	PhaseLuteal	Primary_Linear
New wet lab data	IgG	NA	IgG	CVL	Serum progesterone	MSD	22.894663366359712	0.19119535897309115	98	119.7448697987586	4.5985434691024346e-108	(Intercept)	Primary_Linear
New wet lab data	IgG	NA	IgG	CVL	Serum progesterone	MSD	-0.3420666214352628	0.2547745138485045	78	-1.342624959883799	0.18328783799240192	PhaseLuteal	Primary_Linear
New wet lab data	IgM	NA	IgM	CVL	Serum progesterone	MSD	16.770194345150337	0.29431433422081155	98	56.98055580455817	6.131815620913913e-77	(Intercept)	Primary_Linear
New wet lab data	IgM	NA	IgM	CVL	Serum progesterone	MSD	-1.6045606793274456	0.43115527798380776	78	-3.721537833958061	3.718750440838096e-4	PhaseLuteal	Primary_Linear
New wet lab data	Eotaxin	6356	CCL11	CVL	Serum progesterone	MSD	4.389254908705864	0.19842614976709694	98	22.120345094927053	6.911663928011523e-40	(Intercept)	Primary_Linear
New wet lab data	Eotaxin	6356	CCL11	CVL	Serum progesterone	MSD	-1.6347543790362413	0.2638775025514475	77	-6.195126008203438	2.6534271751737193e-8	PhaseLuteal	Primary_Linear
New wet lab data	IL-16	3603	IL16	CVL	Serum progesterone	MSD	4.091704314987592	0.22539944693141784	98	18.15312491087244	4.101006683155054e-33	(Intercept)	Primary_Linear
New wet lab data	IL-16	3603	IL16	CVL	Serum progesterone	MSD	-1.2751486072053193	0.3052787620578353	81	-4.176997438700768	7.402008491108787e-5	PhaseLuteal	Primary_Linear
New wet lab data	IL-1a	3552	IL1A	CVL	Serum progesterone	MSD	7.3888350472271975	0.20339406874252966	98	36.32768198654061	1.1558186047708455e-58	(Intercept)	Primary_Linear
New wet lab data	IL-1a	3552	IL1A	CVL	Serum progesterone	MSD	0.7301613137073901	0.2096754050653724	81	3.482341257334121	8.041083275649675e-4	PhaseLuteal	Primary_Linear
New wet lab data	MCP-1	6347	CCL2	CVL	Serum progesterone	MSD	7.7219735302989525	0.20012288359000366	98	38.58615962240049	4.592363040881376e-61	(Intercept)	Primary_Linear
New wet lab data	MCP-1	6347	CCL2	CVL	Serum progesterone	MSD	-1.362084807999928	0.2560241976848837	79	-5.320140909791625	9.423574196021632e-7	PhaseLuteal	Primary_Linear
New wet lab data	MMP-1	4312	MMP1	CVL	Serum progesterone	MSD	4.444951196741754	0.32611534005468895	98	13.629997276412523	2.3396881628613927e-24	(Intercept)	Primary_Linear
New wet lab data	MMP-1	4312	MMP1	CVL	Serum progesterone	MSD	-2.016491992355337	0.4505555943344057	78	-4.475567538639154	2.5634343626432588e-5	PhaseLuteal	Primary_Linear
New wet lab data	MMP-7	4316	MMP7	CVL	Serum progesterone	MSD	8.430365474198691	0.4041105570438704	98	20.861532388235744	7.95548393755456e-38	(Intercept)	Primary_Linear
New wet lab data	MMP-7	4316	MMP7	CVL	Serum progesterone	MSD	-3.866359499947751	0.5702858391186056	79	-6.7796870178704225	1.965159033694921e-9	PhaseLuteal	Primary_Linear
New wet lab data	sCD40L	959	CD40LG	CVL	Serum progesterone	MSD	0.6714573018583704	0.25961990695987114	97	2.5863089996490753	0.011186958991277952	(Intercept)	Primary_Linear
New wet lab data	sCD40L	959	CD40LG	CVL	Serum progesterone	MSD	-2.3353842396698976	0.3771765359789507	76	-6.19175377282809	2.7967904682238338e-8	PhaseLuteal	Primary_Linear
Moscicki-2020	IFN-a2	3440	IFNA2	CVL	Days since LMP	Luminex (or other bead-based)	2.4930136421786777	0.21034890230669306	22	11.851802480736563	5.0452506020157535e-11	(Intercept)	Primary_Linear
Moscicki-2020	IFN-a2	3440	IFNA2	CVL	Days since LMP	Luminex (or other bead-based)	-0.24740999860350965	0.18988066094351475	22	-1.3029762871802337	0.20605651875437578	PhaseLuteal	Primary_Linear
Moscicki-2020	IFN-g	3458	IFNG	CVL	Days since LMP	Luminex (or other bead-based)	1.3195238523679182	0.3255369139028727	22	4.053377039636162	5.295347028851508e-4	(Intercept)	Primary_Linear
Moscicki-2020	IFN-g	3458	IFNG	CVL	Days since LMP	Luminex (or other bead-based)	-0.6571071713011891	0.35670063886193576	22	-1.8421810888752808	0.07896909253287694	PhaseLuteal	Primary_Linear
Moscicki-2020	IL-10	3586	IL10	CVL	Days since LMP	Luminex (or other bead-based)	1.3153081939861675	0.24091259692002764	22	5.459690405573901	1.7440754664460283e-5	(Intercept)	Primary_Linear
Moscicki-2020	IL-10	3586	IL10	CVL	Days since LMP	Luminex (or other bead-based)	-0.3353935569881165	0.2827218598775194	22	-1.18630217392251	0.24815694537093674	PhaseLuteal	Primary_Linear
Moscicki-2020	IL-12	NA	IL12p70	CVL	Days since LMP	Luminex (or other bead-based)	1.0522819306019475	0.29223146134961847	22	3.6008509341950132	0.0015882197500843972	(Intercept)	Primary_Linear
Moscicki-2020	IL-12	NA	IL12p70	CVL	Days since LMP	Luminex (or other bead-based)	-0.4594196767379765	0.3142522668666899	22	-1.461945466038177	0.15789467246496047	PhaseLuteal	Primary_Linear
Moscicki-2020	IL-13	3596	IL13	CVL	Days since LMP	Luminex (or other bead-based)	1.492139581947779	0.28720556705407324	22	5.19537137546797	3.2868278744281994e-5	(Intercept)	Primary_Linear
Moscicki-2020	IL-13	3596	IL13	CVL	Days since LMP	Luminex (or other bead-based)	-0.4177342875728846	0.26572129423069313	22	-1.5720768212509808	0.13020497648017912	PhaseLuteal	Primary_Linear
Moscicki-2020	IL-1a	3552	IL1A	CVL	Days since LMP	Luminex (or other bead-based)	6.816321146388775	0.43758205879113937	22	15.577240907041501	2.292265890620775e-13	(Intercept)	Primary_Linear
Moscicki-2020	IL-1a	3552	IL1A	CVL	Days since LMP	Luminex (or other bead-based)	1.0263720485434809	0.6013686364324071	22	1.7067269331376969	0.1019506565626638	PhaseLuteal	Primary_Linear
Moscicki-2020	IL-1b	3553	IL1B	CVL	Days since LMP	Luminex (or other bead-based)	3.9165416071881882	0.5216341334264389	22	7.508215732474686	1.6646575488030695e-7	(Intercept)	Primary_Linear
Moscicki-2020	IL-1b	3553	IL1B	CVL	Days since LMP	Luminex (or other bead-based)	-1.0804814173102575	0.746866412216072	22	-1.4466863144967204	0.16208349392692456	PhaseLuteal	Primary_Linear
Moscicki-2020	IL-4	3565	IL4	CVL	Days since LMP	Luminex (or other bead-based)	2.8974030907145316	0.5397509007760815	22	5.36803752721579	2.1712471161417073e-5	(Intercept)	Primary_Linear
Moscicki-2020	IL-4	3565	IL4	CVL	Days since LMP	Luminex (or other bead-based)	-1.149215376035106	0.5738329511827703	22	-2.0027002173130204	0.05768450474051539	PhaseLuteal	Primary_Linear
Moscicki-2020	IL-6	3569	IL6	CVL	Days since LMP	Luminex (or other bead-based)	4.070308005632262	0.42092600090255317	22	9.669889711979474	2.215535905385202e-9	(Intercept)	Primary_Linear
Moscicki-2020	IL-6	3569	IL6	CVL	Days since LMP	Luminex (or other bead-based)	-0.6847912286254898	0.5239298462692338	22	-1.307028476239152	0.20470035343744603	PhaseLuteal	Primary_Linear
Moscicki-2020	IL-8	3576	CXCL8	CVL	Days since LMP	Luminex (or other bead-based)	9.304017217346669	0.4025487378734938	22	23.112772049655703	6.352184673877819e-17	(Intercept)	Primary_Linear
Moscicki-2020	IL-8	3576	CXCL8	CVL	Days since LMP	Luminex (or other bead-based)	-0.052461962009072514	0.49619372180781945	22	-0.1057287903964886	0.9167556565993304	PhaseLuteal	Primary_Linear
Moscicki-2020	MIP-1a	6348	CCL3	CVL	Days since LMP	Luminex (or other bead-based)	3.813675576995706	0.32693301093096583	22	11.665006131182604	6.834237079464822e-11	(Intercept)	Primary_Linear
Moscicki-2020	MIP-1a	6348	CCL3	CVL	Days since LMP	Luminex (or other bead-based)	-0.6192109032250547	0.2914238574611546	22	-2.124777664462809	0.04508013571367091	PhaseLuteal	Primary_Linear
Moscicki-2020	TNF-a	7124	TNF	CVL	Days since LMP	Luminex (or other bead-based)	-0.11878406474415719	0.2025482599346542	22	-0.5864482113175354	0.5635439285836371	(Intercept)	Primary_Linear
Moscicki-2020	TNF-a	7124	TNF	CVL	Days since LMP	Luminex (or other bead-based)	-0.49679549934180983	0.22833824851487963	22	-2.1756998775850565	0.04059933224079602	PhaseLuteal	Primary_Linear
Makinde-2018	IL-6	3569	IL6	Menstrual cup	Days since LMP - their phase	Luminex (or other bead-based)	8.09196904815507	1.1343999782998684	6	7.133259170440526	3.822278326245636e-4	(Intercept)	Primary_Linear
Makinde-2018	IL-6	3569	IL6	Menstrual cup	Days since LMP - their phase	Luminex (or other bead-based)	-2.0127049976098044	0.6311729590331704	5	-3.1888327419680054	0.024296703218483248	PhaseLuteal	Primary_Linear
Makinde-2018	IL-1α	3552	IL1A	Menstrual cup	Days since LMP - their phase	Luminex (or other bead-based)	9.859864111888712	0.36957332650636465	6	26.679046902804306	1.8310962117060517e-7	(Intercept)	Primary_Linear
Makinde-2018	IL-1α	3552	IL1A	Menstrual cup	Days since LMP - their phase	Luminex (or other bead-based)	-0.5552564015916616	0.42012968853335964	6	-1.3216309552653107	0.2344467400399117	PhaseLuteal	Primary_Linear
Makinde-2018	IL-1β	3553	IL1B	Menstrual cup	Days since LMP - their phase	Luminex (or other bead-based)	8.769853261286098	0.8093690706350789	6	10.835419315448702	3.65909201918431e-5	(Intercept)	Primary_Linear
Makinde-2018	IL-1β	3553	IL1B	Menstrual cup	Days since LMP - their phase	Luminex (or other bead-based)	-1.7889203107652074	0.794247723484846	6	-2.2523455313364074	0.06523058976306181	PhaseLuteal	Primary_Linear
Makinde-2018	IL-12	NA	IL12p70	Menstrual cup	Days since LMP - their phase	Luminex (or other bead-based)	2.599103296929312	0.28278846584614875	6	9.190980576779804	9.350576641779783e-5	(Intercept)	Primary_Linear
Makinde-2018	IL-12	NA	IL12p70	Menstrual cup	Days since LMP - their phase	Luminex (or other bead-based)	-0.7101900938812481	0.28438458389807153	6	-2.497287596066715	0.04669930264516138	PhaseLuteal	Primary_Linear
Makinde-2018	IL-16	3603	IL16	Menstrual cup	Days since LMP - their phase	Luminex (or other bead-based)	6.394765693529298	0.8735661027076608	6	7.3202997159670105	3.318765227664758e-4	(Intercept)	Primary_Linear
Makinde-2018	IL-16	3603	IL16	Menstrual cup	Days since LMP - their phase	Luminex (or other bead-based)	-1.9766127847084698	1.0987852610838593	6	-1.7989072612411159	0.12213711124845811	PhaseLuteal	Primary_Linear
Makinde-2018	IL-10	3586	IL10	Menstrual cup	Days since LMP - their phase	Luminex (or other bead-based)	5.990086527807855	0.7359746086784262	6	8.138985308968913	1.8489619957274655e-4	(Intercept)	Primary_Linear
Makinde-2018	IL-10	3586	IL10	Menstrual cup	Days since LMP - their phase	Luminex (or other bead-based)	0.2806614753762145	0.840182628565336	5	0.3340481769486967	0.7518985583923694	PhaseLuteal	Primary_Linear
Makinde-2018	TNF-α	7124	TNF	Menstrual cup	Days since LMP - their phase	Luminex (or other bead-based)	1.7423424589719292	0.5249153869278981	6	3.319282502212601	0.01601864811950682	(Intercept)	Primary_Linear
Makinde-2018	TNF-α	7124	TNF	Menstrual cup	Days since LMP - their phase	Luminex (or other bead-based)	-0.7423424589719294	0.7423315638062625	6	-1.000014676953262	0.3559111336997007	PhaseLuteal	Primary_Linear
Makinde-2018	IL-2	3558	IL2	Menstrual cup	Days since LMP - their phase	Luminex (or other bead-based)	7.57670444293947	0.24756804471428626	6	30.604533196857478	8.078096896918456e-8	(Intercept)	Primary_Linear
Makinde-2018	IL-2	3558	IL2	Menstrual cup	Days since LMP - their phase	Luminex (or other bead-based)	-0.07245987690698462	0.2508882566497957	6	-0.2888133461269504	0.7824429343975493	PhaseLuteal	Primary_Linear
Makinde-2018	IL-4	3565	IL4	Menstrual cup	Days since LMP - their phase	Luminex (or other bead-based)	6.040590727012441	0.456396845694613	6	13.235391050564704	1.1494058342613798e-5	(Intercept)	Primary_Linear
Makinde-2018	IL-4	3565	IL4	Menstrual cup	Days since LMP - their phase	Luminex (or other bead-based)	-0.7047505259319864	0.15661673892933037	6	-4.4998416564527535	0.004104625780556043	PhaseLuteal	Primary_Linear
Makinde-2018	IFN-γ	3458	IFNG	Menstrual cup	Days since LMP - their phase	Luminex (or other bead-based)	4.998684269127552	0.42620037872517763	6	11.728483874367464	2.3182200935752564e-5	(Intercept)	Primary_Linear
Makinde-2018	IFN-γ	3458	IFNG	Menstrual cup	Days since LMP - their phase	Luminex (or other bead-based)	0.01988847919321018	0.24461344652884087	5	0.08130574780509972	0.9383530718167756	PhaseLuteal	Primary_Linear
Makinde-2018	IFN-β	3456	IFNB1	Menstrual cup	Days since LMP - their phase	Luminex (or other bead-based)	0.3291437409842996	0.8401645802321982	6	0.39176102959890713	0.7087706346380697	(Intercept)	Primary_Linear
Makinde-2018	IFN-β	3456	IFNB1	Menstrual cup	Days since LMP - their phase	Luminex (or other bead-based)	-0.6035809365192528	1.1143523741026444	6	-0.5416427967906462	0.6075755817586717	PhaseLuteal	Primary_Linear
Makinde-2018	β-defensin 3	55894	DEFB103B	Menstrual cup	Days since LMP - their phase	Luminex (or other bead-based)	13.807822688800266	0.4247839970113756	6	32.50551524056236	5.6377475857409966e-8	(Intercept)	Primary_Linear
Makinde-2018	β-defensin 3	55894	DEFB103B	Menstrual cup	Days since LMP - their phase	Luminex (or other bead-based)	0.2522301639745758	0.5788830096593154	5	0.43571871995866396	0.6812096349416279	PhaseLuteal	Primary_Linear
Makinde-2018	SLP-1	6590	SLPI	Menstrual cup	Days since LMP - their phase	Luminex (or other bead-based)	13.38815307649289	0.246480483781743	6	54.31729470454959	2.6143207948288572e-9	(Intercept)	Primary_Linear
Makinde-2018	SLP-1	6590	SLPI	Menstrual cup	Days since LMP - their phase	Luminex (or other bead-based)	-0.17578610922553847	0.22156917080008123	6	-0.7933689898769708	0.4577802859506378	PhaseLuteal	Primary_Linear
Makinde-2018	Elafin	5266	PI3	Menstrual cup	Days since LMP - their phase	Luminex (or other bead-based)	21.00992469974811	0.740854153283117	6	28.359056376537826	1.2725614458716888e-7	(Intercept)	Primary_Linear
Makinde-2018	Elafin	5266	PI3	Menstrual cup	Days since LMP - their phase	Luminex (or other bead-based)	1.1382827925879073	0.976156067435031	6	1.1660868897520495	0.2878297813431212	PhaseLuteal	Primary_Linear
Makinde-2018	Hnp-1-3	NA	DEFA1-3	Menstrual cup	Days since LMP - their phase	Luminex (or other bead-based)	25.410369717309578	0.4769024071004858	6	53.28211671608418	2.9336484750091623e-9	(Intercept)	Primary_Linear
Makinde-2018	Hnp-1-3	NA	DEFA1-3	Menstrual cup	Days since LMP - their phase	Luminex (or other bead-based)	-0.8946955807633377	0.3345791714009813	6	-2.674092284397096	0.03682503921531051	PhaseLuteal	Primary_Linear
Makinde-2018	IL-8/ CXCL8	3576	CXCL8	Menstrual cup	Days since LMP - their phase	Luminex (or other bead-based)	15.209197094023702	0.580078127774811	6	26.219221800977785	2.0308461850909474e-7	(Intercept)	Primary_Linear
Makinde-2018	IL-8/ CXCL8	3576	CXCL8	Menstrual cup	Days since LMP - their phase	Luminex (or other bead-based)	-0.2754429536629101	0.5117741218267762	5	-0.5382119609325249	0.6135158444881154	PhaseLuteal	Primary_Linear
Makinde-2018	MCP-1/ CCL2	6347	CCL2	Menstrual cup	Days since LMP - their phase	Luminex (or other bead-based)	6.65664124316312	1.2072651998437016	6	5.513818541298897	0.0014954968595310375	(Intercept)	Primary_Linear
Makinde-2018	MCP-1/ CCL2	6347	CCL2	Menstrual cup	Days since LMP - their phase	Luminex (or other bead-based)	-3.1009123928732962	0.9618133114122736	6	-3.224027320146035	0.018045513347372068	PhaseLuteal	Primary_Linear
Makinde-2018	MCP-2	6355	CCL8	Menstrual cup	Days since LMP - their phase	Luminex (or other bead-based)	2.198970632229572	0.5008704013183297	6	4.390298621043908	0.004616493068990582	(Intercept)	Primary_Linear
Makinde-2018	MCP-2	6355	CCL8	Menstrual cup	Days since LMP - their phase	Luminex (or other bead-based)	-0.8672666186742354	0.6144746914145508	6	-1.411395181594453	0.20782083160317846	PhaseLuteal	Primary_Linear
Makinde-2018	MIP-1β	6351	CCL4	Menstrual cup	Days since LMP - their phase	Luminex (or other bead-based)	4.002233262016092	1.0062280314257954	6	3.977461506757117	0.007304395031472983	(Intercept)	Primary_Linear
Makinde-2018	MIP-1β	6351	CCL4	Menstrual cup	Days since LMP - their phase	Luminex (or other bead-based)	-1.8191923891032336	0.8643975011710554	6	-2.104578491537349	0.07996988308259786	PhaseLuteal	Primary_Linear
Makinde-2018	MIP-3α/ CCL20	6364	CCL20	Menstrual cup	Days since LMP - their phase	Luminex (or other bead-based)	10.644369844356381	0.9936971260293783	6	10.71188550870548	3.908097820930209e-5	(Intercept)	Primary_Linear
Makinde-2018	MIP-3α/ CCL20	6364	CCL20	Menstrual cup	Days since LMP - their phase	Luminex (or other bead-based)	-2.313893780450841	0.5069936966049073	6	-4.5639498004528924	0.00383488782657136	PhaseLuteal	Primary_Linear
Makinde-2018	RANTES/ CCL5	6352	CCL5	Menstrual cup	Days since LMP - their phase	Luminex (or other bead-based)	3.4589792399591697	0.9287238342765438	6	3.7244432761367015	0.009800773360700317	(Intercept)	Primary_Linear
Makinde-2018	RANTES/ CCL5	6352	CCL5	Menstrual cup	Days since LMP - their phase	Luminex (or other bead-based)	-1.8410249214236751	0.5517074783669234	6	-3.336958431075076	0.015670741555045633	PhaseLuteal	Primary_Linear
Makinde-2018	IP10/ CXCL10	3627	CXCL10	Menstrual cup	Days since LMP - their phase	Luminex (or other bead-based)	9.915389129975575	0.4683519514429158	6	21.170807764177948	7.239635122233318e-7	(Intercept)	Primary_Linear
Makinde-2018	IP10/ CXCL10	3627	CXCL10	Menstrual cup	Days since LMP - their phase	Luminex (or other bead-based)	-1.3208935434458713	0.369863902487595	6	-3.571296183709556	0.011765789312980925	PhaseLuteal	Primary_Linear
Makinde-2018	MIG	4283	CXCL9	Menstrual cup	Days since LMP - their phase	Luminex (or other bead-based)	7.6115063891377535	0.5418811209630139	6	14.046450586082104	8.123437270423055e-6	(Intercept)	Primary_Linear
Makinde-2018	MIG	4283	CXCL9	Menstrual cup	Days since LMP - their phase	Luminex (or other bead-based)	-1.622604853047663	0.42785221604720125	6	-3.792442325152419	0.009047470558874417	PhaseLuteal	Primary_Linear
Makinde-2018	L-Selectin/ CD62L	6402	SELL	Menstrual cup	Days since LMP - their phase	Luminex (or other bead-based)	8.974383858560039	1.1711809537852191	6	7.662679135581158	2.582053373456516e-4	(Intercept)	Primary_Linear
Makinde-2018	L-Selectin/ CD62L	6402	SELL	Menstrual cup	Days since LMP - their phase	Luminex (or other bead-based)	-2.6335907152959663	0.9843770200859686	5	-2.675388252222677	0.04406293901273084	PhaseLuteal	Primary_Linear
Makinde-2018	P-Selectin	6403	SELP	Menstrual cup	Days since LMP - their phase	Luminex (or other bead-based)	17.600712144944424	0.16235171870943282	6	108.4109998025035	4.1522340564181964e-11	(Intercept)	Primary_Linear
Makinde-2018	P-Selectin	6403	SELP	Menstrual cup	Days since LMP - their phase	Luminex (or other bead-based)	0.14920735316589728	0.2296000024323204	6	0.6498578030715806	0.5398517590938632	PhaseLuteal	Primary_Linear
Makinde-2018	IL-7	3574	IL7	Menstrual cup	Days since LMP - their phase	Luminex (or other bead-based)	3.98588312493929	0.494873081580381	6	8.054354284557853	1.95957698387184e-4	(Intercept)	Primary_Linear
Makinde-2018	IL-7	3574	IL7	Menstrual cup	Days since LMP - their phase	Luminex (or other bead-based)	-0.46926341854331605	0.3569107584479787	6	-1.3147920241572466	0.2365960846637595	PhaseLuteal	Primary_Linear
Makinde-2018	GCSF	1440	CSF3	Menstrual cup	Days since LMP - their phase	Luminex (or other bead-based)	10.990319389380936	0.6721374814286897	6	16.351296710934804	3.331830154192416e-6	(Intercept)	Primary_Linear
Makinde-2018	GCSF	1440	CSF3	Menstrual cup	Days since LMP - their phase	Luminex (or other bead-based)	-0.9866275107594656	0.5865300766240745	5	-1.6821430819682006	0.15336712153589355	PhaseLuteal	Primary_Linear
Makinde-2018	GM-CSF	1437	CSF2	Menstrual cup	Days since LMP - their phase	Luminex (or other bead-based)	2.543975989269408	0.5274834788342754	6	4.822854347763703	0.002931529068055687	(Intercept)	Primary_Linear
Makinde-2018	GM-CSF	1437	CSF2	Menstrual cup	Days since LMP - their phase	Luminex (or other bead-based)	-0.6587763874403361	0.36019235282518586	6	-1.8289571732247842	0.11715730002804042	PhaseLuteal	Primary_Linear
Makinde-2018	TGF-β	7040	TGFB1	Menstrual cup	Days since LMP - their phase	Luminex (or other bead-based)	8.66876689628374	0.9685006947071985	6	8.95070797951727	1.085804913392851e-4	(Intercept)	Primary_Linear
Makinde-2018	TGF-β	7040	TGFB1	Menstrual cup	Days since LMP - their phase	Luminex (or other bead-based)	-2.117767414193709	0.7058965667076147	6	-3.0001100927168793	0.024004785920520615	PhaseLuteal	Primary_Linear
Makinde-2018	IgG1	NA	IgG1	Menstrual cup	Days since LMP - their phase	Luminex (or other bead-based)	25.186970010222783	0.616257923861719	6	40.87082540438773	1.434615848398654e-8	(Intercept)	Primary_Linear
Makinde-2018	IgG1	NA	IgG1	Menstrual cup	Days since LMP - their phase	Luminex (or other bead-based)	-2.175525746462799	0.7862598555383263	5	-2.7669297003257123	0.03950877077632927	PhaseLuteal	Primary_Linear
Makinde-2018	IgG2	NA	IgG2	Menstrual cup	Days since LMP - their phase	Luminex (or other bead-based)	26.3511538668296	0.3767470757365447	6	69.94388427650779	5.74655992345743e-10	(Intercept)	Primary_Linear
Makinde-2018	IgG2	NA	IgG2	Menstrual cup	Days since LMP - their phase	Luminex (or other bead-based)	-1.1577752045848566	0.5134197182487212	5	-2.255026761601672	0.0738102875596247	PhaseLuteal	Primary_Linear
Makinde-2018	IgG3	NA	IgG3	Menstrual cup	Days since LMP - their phase	Luminex (or other bead-based)	20.223735395626946	1.483441660646041	6	13.632983306414275	9.672138601664706e-6	(Intercept)	Primary_Linear
Makinde-2018	IgG3	NA	IgG3	Menstrual cup	Days since LMP - their phase	Luminex (or other bead-based)	-3.8844533856533876	1.9532570212292675	5	-1.9887057071520144	0.10342090094065035	PhaseLuteal	Primary_Linear
Makinde-2018	IgG4	NA	IgG4	Menstrual cup	Days since LMP - their phase	Luminex (or other bead-based)	20.51992166479881	0.44423016359679235	6	46.19209442838244	6.897575833161242e-9	(Intercept)	Primary_Linear
Makinde-2018	IgG4	NA	IgG4	Menstrual cup	Days since LMP - their phase	Luminex (or other bead-based)	-2.4486953642429543	0.5453914137546811	5	-4.489794489768747	0.006460028266548517	PhaseLuteal	Primary_Linear
Makinde-2018	IgGA	NA	IgA	Menstrual cup	Days since LMP - their phase	Luminex (or other bead-based)	25.544014849741984	0.4220716539706383	6	60.52056471794946	1.3677916216611529e-9	(Intercept)	Primary_Linear
Makinde-2018	IgGA	NA	IgA	Menstrual cup	Days since LMP - their phase	Luminex (or other bead-based)	-0.41850007466667594	0.190022927874828	5	-2.2023662057367654	0.07885858161570154	PhaseLuteal	Primary_Linear
Makinde-2018	IgGM	NA	IgM	Menstrual cup	Days since LMP - their phase	Luminex (or other bead-based)	21.416196033530333	1.7293467538177685	6	12.383980243552177	1.6918840259662223e-5	(Intercept)	Primary_Linear
Makinde-2018	IgGM	NA	IgM	Menstrual cup	Days since LMP - their phase	Luminex (or other bead-based)	-4.8069436552450915	2.34132312388476	5	-2.0530885319533922	0.09526752370466557	PhaseLuteal	Primary_Linear
Lieberman-2008	GMCSF	1437	CSF2	Sponge	Days since LMP	Luminex (or other bead-based)	-1.6251650185208073	0.7955102116806098	6	-2.0429216302421227	0.08709136232178996	(Intercept)	Primary_Linear
Lieberman-2008	GMCSF	1437	CSF2	Sponge	Days since LMP	Luminex (or other bead-based)	-0.9742970518954647	1.299062735860619	6	-0.7500000000000003	0.48161781431215445	PhaseLuteal	Primary_Linear
Lieberman-2008	IFN_a	3440	IFNA2	Sponge	Days since LMP	Luminex (or other bead-based)	1.2180645709304576	0.7207736563238379	6	1.68994046916608	0.14199760568539346	(Intercept)	Primary_Linear
Lieberman-2008	IFN_a	3440	IFNA2	Sponge	Days since LMP	Luminex (or other bead-based)	-0.072945294268065	1.1770184520223794	6	-0.06197463951625292	0.9525959475703385	PhaseLuteal	Primary_Linear
Lieberman-2008	IFN_g	3458	IFNG	Sponge	Days since LMP	Luminex (or other bead-based)	1.9235160980016597	1.1013645566765866	6	1.74648447359333	0.13132753741047398	(Intercept)	Primary_Linear
Lieberman-2008	IFN_g	3458	IFNG	Sponge	Days since LMP	Luminex (or other bead-based)	-2.2839445630539776	1.7985207897628284	6	-1.2699016747841776	0.25114479123291017	PhaseLuteal	Primary_Linear
Lieberman-2008	IL_10	3586	IL10	Sponge	Days since LMP	Luminex (or other bead-based)	4.608112407917359	1.1854209327557752	6	3.8873216092150273	0.008101781265191683	(Intercept)	Primary_Linear
Lieberman-2008	IL_10	3586	IL10	Sponge	Days since LMP	Luminex (or other bead-based)	-0.10220803196668647	1.9357842771104925	6	-0.05279928821369002	0.9596058584925705	PhaseLuteal	Primary_Linear
Lieberman-2008	IL_12	NA	IL12p70	Sponge	Days since LMP	Luminex (or other bead-based)	7.116833131871144	0.6313138485269174	6	11.273050873946895	2.9136125002846944e-5	(Intercept)	Primary_Linear
Lieberman-2008	IL_12	NA	IL12p70	Sponge	Days since LMP	Luminex (or other bead-based)	-0.2708661466734397	1.0309311976291047	6	-0.2627393052963836	0.8015403876529474	PhaseLuteal	Primary_Linear
Lieberman-2008	IL_13	3596	IL13	Sponge	Days since LMP	Luminex (or other bead-based)	2.0334442693525174	0.9513470315323964	6	2.13743692044439	0.07642037233992588	(Intercept)	Primary_Linear
Lieberman-2008	IL_13	3596	IL13	Sponge	Days since LMP	Luminex (or other bead-based)	-0.7664575768627517	1.553543197043887	6	-0.4933609688621356	0.6392935082990456	PhaseLuteal	Primary_Linear
Lieberman-2008	IL_1B	3553	IL1B	Sponge	Days since LMP	Luminex (or other bead-based)	8.684648552833641	0.8153152292756901	6	10.651890509329638	4.036084167887102e-5	(Intercept)	Primary_Linear
Lieberman-2008	IL_1B	3553	IL1B	Sponge	Days since LMP	Luminex (or other bead-based)	-1.818450658417784	1.3314041941638124	6	-1.3658141279627414	0.22097802815787293	PhaseLuteal	Primary_Linear
Lieberman-2008	IL_2	3558	IL2	Sponge	Days since LMP	Luminex (or other bead-based)	4.048684034479768	0.626802651009229	6	6.459264376053437	6.527812423657765e-4	(Intercept)	Primary_Linear
Lieberman-2008	IL_2	3558	IL2	Sponge	Days since LMP	Luminex (or other bead-based)	0.05510214467512293	1.0235644429309407	6	0.05383358620522209	0.958815450495492	PhaseLuteal	Primary_Linear
Lieberman-2008	IL_4	3565	IL4	Sponge	Days since LMP	Luminex (or other bead-based)	1.7675098913982041	0.8801885983054977	6	2.008103598252625	0.09139433207736532	(Intercept)	Primary_Linear
Lieberman-2008	IL_4	3565	IL4	Sponge	Days since LMP	Luminex (or other bead-based)	1.5533192802803129	1.437341962176013	6	1.0806887443324342	0.32134779322855267	PhaseLuteal	Primary_Linear
Lieberman-2008	IL_6	3569	IL6	Sponge	Days since LMP	Luminex (or other bead-based)	11.33488436651459	0.6207796480750388	6	18.259110783774354	1.73815022720551e-6	(Intercept)	Primary_Linear
Lieberman-2008	IL_6	3569	IL6	Sponge	Days since LMP	Luminex (or other bead-based)	-0.4161465766829856	1.0137289203255726	6	-0.41051070788168353	0.6956882687219801	PhaseLuteal	Primary_Linear
Lieberman-2008	IL_8	3576	CXCL8	Sponge	Days since LMP	Luminex (or other bead-based)	12.896891816084581	1.194757474304061	6	10.794568850550144	3.7393412515609975e-5	(Intercept)	Primary_Linear
Lieberman-2008	IL_8	3576	CXCL8	Sponge	Days since LMP	Luminex (or other bead-based)	0.25568917691973353	1.9510307856142235	6	0.13105337896512867	0.9000168803400784	PhaseLuteal	Primary_Linear
Lieberman-2008	TNF_a	7124	TNF	Sponge	Days since LMP	Luminex (or other bead-based)	4.052354768545449	1.2121706627279054	6	3.343056298216216	0.015552652604374807	(Intercept)	Primary_Linear
Lieberman-2008	TNF_a	7124	TNF	Sponge	Days since LMP	Luminex (or other bead-based)	-0.34861569282131905	1.9794664032364613	6	-0.1761159938109212	0.8659966895429891	PhaseLuteal	Primary_Linear
Lieberman-2008	VEGF	7422	VEGFA	Sponge	Days since LMP	Luminex (or other bead-based)	8.980074583740173	0.5763820459125332	6	15.580073403436499	4.426310467793806e-6	(Intercept)	Primary_Linear
Lieberman-2008	VEGF	7422	VEGFA	Sponge	Days since LMP	Luminex (or other bead-based)	-0.5524529571859048	0.9412279395914219	6	-0.5869491692158219	0.578638168052504	PhaseLuteal	Primary_Linear
Lahey-2012	IL-8	3576	CXCL8	CVL	Days since LMP	ELISA	9.357247370117475	0.6431024742075835	14	14.55016540194044	7.609040822207913e-10	(Intercept)	Primary_Linear
Lahey-2012	IL-8	3576	CXCL8	CVL	Days since LMP	ELISA	0.5111974179914693	1.050181942753306	14	0.4867703368153919	0.6339533957074067	PhaseLuteal	Primary_Linear
Lahey-2012	IL1a	3552	IL1A	CVL	Days since LMP	ELISA	1.3429305811841032	1.475930712096434	14	0.9098872800584146	0.3782808997955921	(Intercept)	Primary_Linear
Lahey-2012	IL1a	3552	IL1A	CVL	Days since LMP	ELISA	-0.8422866553992485	2.410184760225925	14	-0.3494697457635134	0.7319376200084079	PhaseLuteal	Primary_Linear
Lahey-2012	IL1a-ra	3557	IL1RN	CVL	Days since LMP	ELISA	14.839925833605909	0.42776492362713553	14	34.69177815650271	5.596136856828052e-15	(Intercept)	Primary_Linear
Lahey-2012	IL1a-ra	3557	IL1RN	CVL	Days since LMP	ELISA	1.1525307463099819	0.6985371951647322	14	1.6499203682893175	0.12120663531670986	PhaseLuteal	Primary_Linear
Kyongo-2012	Il1a	3552	IL1A	CVL	Days since LMP - their phase	Luminex (or other bead-based)	3.809298862452699	0.27978392590517376	103	13.615145509623638	9.15526661198499e-25	(Intercept)	Primary_Linear
Kyongo-2012	Il1a	3552	IL1A	CVL	Days since LMP - their phase	Luminex (or other bead-based)	0.7344240103263606	0.17913190320135206	103	4.099906254559446	8.266950490134921e-5	PhaseLuteal	Primary_Linear
Kyongo-2012	Il1b	3553	IL1B	CVL	Days since LMP - their phase	Luminex (or other bead-based)	2.475438673722984	0.3984153616972577	103	6.2132109143020084	1.1142873394772816e-8	(Intercept)	Primary_Linear
Kyongo-2012	Il1b	3553	IL1B	CVL	Days since LMP - their phase	Luminex (or other bead-based)	0.4248908518332779	0.28191268674643916	103	1.5071718010883195	0.13482764628906985	PhaseLuteal	Primary_Linear
Kyongo-2012	Il1ra	3557	IL1RN	CVL	Days since LMP - their phase	Luminex (or other bead-based)	13.895867818266723	0.12536421273395787	103	110.84397624508591	5.825011261474375e-109	(Intercept)	Primary_Linear
Kyongo-2012	Il1ra	3557	IL1RN	CVL	Days since LMP - their phase	Luminex (or other bead-based)	-0.2627217971676546	0.10364905408543428	103	-2.5347245036226016	0.012757857912840589	PhaseLuteal	Primary_Linear
Kyongo-2012	Il12	NA	IL12p70	CVL	Days since LMP - their phase	Luminex (or other bead-based)	-1.1040142677510678	0.13018752720973786	103	-8.480184633758746	1.72761516382969e-13	(Intercept)	Primary_Linear
Kyongo-2012	Il12	NA	IL12p70	CVL	Days since LMP - their phase	Luminex (or other bead-based)	-0.09086036738508219	0.13866999789078402	103	-0.6552272933374058	0.513782160840626	PhaseLuteal	Primary_Linear
Kyongo-2012	Gcsf	1440	CSF3	CVL	Days since LMP - their phase	Luminex (or other bead-based)	6.238856984267474	0.27284120354973757	103	22.866256647083592	3.758718587738873e-42	(Intercept)	Primary_Linear
Kyongo-2012	Gcsf	1440	CSF3	CVL	Days since LMP - their phase	Luminex (or other bead-based)	-0.10378840507057042	0.24976995062244792	103	-0.4155359954707158	0.678613978319432	PhaseLuteal	Primary_Linear
Kyongo-2012	Gmcsf	1437	CSF2	CVL	Days since LMP - their phase	Luminex (or other bead-based)	-0.7591789522805245	0.11038849722627124	103	-6.877337506682248	4.841660901050945e-10	(Intercept)	Primary_Linear
Kyongo-2012	Gmcsf	1437	CSF2	CVL	Days since LMP - their phase	Luminex (or other bead-based)	-0.04826830954752867	0.11653816395167747	103	-0.4141845719102209	0.6796001966382821	PhaseLuteal	Primary_Linear
Kyongo-2012	Ip10	3627	CXCL10	CVL	Days since LMP - their phase	Luminex (or other bead-based)	7.826382063852695	0.26122747647061073	103	29.960026294298327	1.1620188017275581e-52	(Intercept)	Primary_Linear
Kyongo-2012	Ip10	3627	CXCL10	CVL	Days since LMP - their phase	Luminex (or other bead-based)	-0.36646046790115017	0.2036114582509584	103	-1.7998027765680777	0.07481937739041065	PhaseLuteal	Primary_Linear
Kyongo-2012	Il6	3569	IL6	CVL	Days since LMP - their phase	Luminex (or other bead-based)	2.400517455146403	0.34566970193926266	103	6.944541108691661	3.503191182740292e-10	(Intercept)	Primary_Linear
Kyongo-2012	Il6	3569	IL6	CVL	Days since LMP - their phase	Luminex (or other bead-based)	-0.04422729560133886	0.27739465398960556	103	-0.159438168563249	0.8736358989101465	PhaseLuteal	Primary_Linear
Kyongo-2012	Il8	3576	CXCL8	CVL	Days since LMP - their phase	Luminex (or other bead-based)	7.226062707259656	0.2570004442201543	103	28.11692691499628	3.969451292978163e-50	(Intercept)	Primary_Linear
Kyongo-2012	Il8	3576	CXCL8	CVL	Days since LMP - their phase	Luminex (or other bead-based)	0.06408471067677726	0.15353117412808612	103	0.41740520152157146	0.6772508218604816	PhaseLuteal	Primary_Linear
Kyongo-2012	Mip1b	6351	CCL4	CVL	Days since LMP - their phase	Luminex (or other bead-based)	3.1235545177730906	0.3307821899657775	103	9.442934391649839	1.282244937036618e-15	(Intercept)	Primary_Linear
Kyongo-2012	Mip1b	6351	CCL4	CVL	Days since LMP - their phase	Luminex (or other bead-based)	-0.45215508862725756	0.2233430729032081	103	-2.024486735808509	0.045508258645363495	PhaseLuteal	Primary_Linear
Kyongo-2012	Elafin	5266	PI3	CVL	Days since LMP - their phase	ELISA	16.39453765623898	0.18918214821453988	114	86.66006708860786	6.839246625951145e-106	(Intercept)	Primary_Linear
Kyongo-2012	Elafin	5266	PI3	CVL	Days since LMP - their phase	ELISA	-0.1485409593358943	0.10145642979163762	114	-1.464086205684103	0.1459225079838832	PhaseLuteal	Primary_Linear
Kyongo-2012	Defensin	1673	DEFB4A	CVL	Days since LMP - their phase	ELISA	12.30159753923125	0.36622620210885787	114	33.59016222322262	5.831034011748606e-61	(Intercept)	Primary_Linear
Kyongo-2012	Defensin	1673	DEFB4A	CVL	Days since LMP - their phase	ELISA	0.44326434323515773	0.2258579696146103	114	1.9625800408615905	0.05213133311970138	PhaseLuteal	Primary_Linear
Joag-unpublished	GMCSF	1437	CSF2	Menstrual cup	Serum progesterone	MSD	4.005148202387162	0.46240978369239133	17	8.661469423085359	1.2173356230203048e-7	(Intercept)	Primary_Linear
Joag-unpublished	GMCSF	1437	CSF2	Menstrual cup	Serum progesterone	MSD	-1.1636818781355522	0.5005663285063976	14	-2.3247306338158533	0.03563706390056651	PhaseLuteal	Primary_Linear
Joag-unpublished	IFNg	3458	IFNG	Menstrual cup	Serum progesterone	MSD	5.466263283774119	0.4641434767614606	17	11.777098154895368	1.339793142516357e-9	(Intercept)	Primary_Linear
Joag-unpublished	IFNg	3458	IFNG	Menstrual cup	Serum progesterone	MSD	-1.0298567212529794	0.6012676977755813	14	-1.7128089951663523	0.10879598938190324	PhaseLuteal	Primary_Linear
Joag-unpublished	IL1a	3552	IL1A	Menstrual cup	Serum progesterone	MSD	11.611787257495275	0.35867749839415275	17	32.373893844701165	1.0222602106941311e-16	(Intercept)	Primary_Linear
Joag-unpublished	IL1a	3552	IL1A	Menstrual cup	Serum progesterone	MSD	0.3092454768496953	0.347831250911201	14	0.8890675465173875	0.3889879568055812	PhaseLuteal	Primary_Linear
Joag-unpublished	MCP1	6347	CCL2	Menstrual cup	Serum progesterone	MSD	10.58870239899579	0.39575333789560246	17	26.75581324291706	2.4601217727633623e-15	(Intercept)	Primary_Linear
Joag-unpublished	MCP1	6347	CCL2	Menstrual cup	Serum progesterone	MSD	-3.1508410000352804	0.42463524086019755	14	-7.4201118909785215	3.2511869770965054e-6	PhaseLuteal	Primary_Linear
Joag-unpublished	MIG	4283	CXCL9	Menstrual cup	Serum progesterone	MSD	10.912945937406638	0.37885262836890643	17	28.805253336609283	7.197773202187755e-16	(Intercept)	Primary_Linear
Joag-unpublished	MIG	4283	CXCL9	Menstrual cup	Serum progesterone	MSD	-0.5383442589543908	0.28190969489281686	14	-1.909633718553281	0.07688746921458815	PhaseLuteal	Primary_Linear
Joag-unpublished	MIP1a	6348	CCL3	Menstrual cup	Serum progesterone	MSD	7.805616238943429	0.41848060393159797	17	18.652277227690302	9.32919448294524e-13	(Intercept)	Primary_Linear
Joag-unpublished	MIP1a	6348	CCL3	Menstrual cup	Serum progesterone	MSD	-1.1118651307245992	0.5778414648546586	14	-1.9241698603340291	0.0749036450520546	PhaseLuteal	Primary_Linear
Joag-unpublished	MIP3a	6364	CCL20	Menstrual cup	Serum progesterone	MSD	8.120113354033542	0.5562025656324879	17	14.59920154233687	4.7547315539224534e-11	(Intercept)	Primary_Linear
Joag-unpublished	MIP3a	6364	CCL20	Menstrual cup	Serum progesterone	MSD	-0.4151093645345022	0.7037770200879736	14	-0.5898308024928303	0.5647029126547125	PhaseLuteal	Primary_Linear
Joag-unpublished	RANTES	6352	CCL5	Menstrual cup	Serum progesterone	MSD	5.609710533394658	0.5547161209691633	17	10.11275915975498	1.3132934224044517e-8	(Intercept)	Primary_Linear
Joag-unpublished	RANTES	6352	CCL5	Menstrual cup	Serum progesterone	MSD	-2.60418337342296	0.7587913931497331	14	-3.4320149080935525	0.004046820835800319	PhaseLuteal	Primary_Linear
Joag-unpublished	IL10	3586	IL10	Menstrual cup	Serum progesterone	MSD	3.956651370339598	0.16600043824993765	17	23.835186292594525	1.6722909466525704e-14	(Intercept)	Primary_Linear
Joag-unpublished	IL10	3586	IL10	Menstrual cup	Serum progesterone	MSD	-0.16992343716091915	0.27528038638709157	14	-0.6172740433529382	0.5469630205288323	PhaseLuteal	Primary_Linear
Joag-unpublished	IL17	3605	IL17A	Menstrual cup	Serum progesterone	MSD	6.317792534837175	0.48488703765964075	17	13.029411067226457	2.828698497670743e-10	(Intercept)	Primary_Linear
Joag-unpublished	IL17	3605	IL17A	Menstrual cup	Serum progesterone	MSD	-0.8900154426406791	0.5255655682966627	14	-1.6934432092368306	0.11249363218664508	PhaseLuteal	Primary_Linear
Joag-unpublished	IL1b	3553	IL1B	Menstrual cup	Serum progesterone	MSD	10.047777005782995	0.6736722325139161	17	14.91493417843289	3.3884457727725506e-11	(Intercept)	Primary_Linear
Joag-unpublished	IL1b	3553	IL1B	Menstrual cup	Serum progesterone	MSD	-0.9263421143501243	0.5714668567728308	14	-1.6209900948260298	0.12731731857959205	PhaseLuteal	Primary_Linear
Joag-unpublished	IL6	3569	IL6	Menstrual cup	Serum progesterone	MSD	10.407466420756668	0.506544587621664	17	20.54600261276498	1.9261714241316305e-13	(Intercept)	Primary_Linear
Joag-unpublished	IL6	3569	IL6	Menstrual cup	Serum progesterone	MSD	-1.6883738640036137	0.6450452421946922	14	-2.617450302027058	0.02027645210598381	PhaseLuteal	Primary_Linear
Joag-unpublished	IP10	3627	CXCL10	Menstrual cup	Serum progesterone	MSD	11.226178229171209	0.6122610607726409	17	18.335607061151936	1.2319489879368839e-12	(Intercept)	Primary_Linear
Joag-unpublished	IP10	3627	CXCL10	Menstrual cup	Serum progesterone	MSD	-1.667676956664157	0.5373603175976767	14	-3.103461312736442	0.007778726388600752	PhaseLuteal	Primary_Linear
Joag-unpublished	MIP1b	6351	CCL4	Menstrual cup	Serum progesterone	MSD	8.921183007988297	0.4668200644238898	17	19.110538916098378	6.286028292128271e-13	(Intercept)	Primary_Linear
Joag-unpublished	MIP1b	6351	CCL4	Menstrual cup	Serum progesterone	MSD	-1.9213657804827349	0.5226982592055738	14	-3.675860301128484	0.002493735865505805	PhaseLuteal	Primary_Linear
Joag-unpublished	TNFa	7124	TNF	Menstrual cup	Serum progesterone	MSD	4.305704905076618	0.4220697115323401	17	10.201406989012769	1.1549629670088408e-8	(Intercept)	Primary_Linear
Joag-unpublished	TNFa	7124	TNF	Menstrual cup	Serum progesterone	MSD	-1.4259981933621786	0.5813848035470511	14	-2.452761380521315	0.02789521973274076	PhaseLuteal	Primary_Linear
Joag-unpublished	IL8	3576	CXCL8	Menstrual cup	Serum progesterone	MSD	15.359092176737692	0.4944706677794459	17	31.06168510603843	2.0428533036298817e-16	(Intercept)	Primary_Linear
Joag-unpublished	IL8	3576	CXCL8	Menstrual cup	Serum progesterone	MSD	-1.0067859303500644	0.5009500518048364	14	-2.0097531215393407	0.06413656060657387	PhaseLuteal	Primary_Linear
Jespers-2017	IL1-b	3553	IL1B	CVL	Days since LMP	Luminex (or other bead-based)	2.747042719620214	0.3444246866414973	146	7.975742814508356	4.0343226256324526e-13	(Intercept)	Primary_Linear
Jespers-2017	IL1-b	3553	IL1B	CVL	Days since LMP	Luminex (or other bead-based)	-0.5790832051387044	0.3015181025745859	146	-1.9205586669392687	0.056736781122464275	PhaseLuteal	Primary_Linear
Jespers-2017	IL-1ra	3557	IL1RN	CVL	Days since LMP	MSD	15.309463719985521	0.28662962096976613	146	53.41200838974131	1.0229346478237614e-97	(Intercept)	Primary_Linear
Jespers-2017	IL-1ra	3557	IL1RN	CVL	Days since LMP	MSD	-0.5567282543680753	0.1940798966000069	146	-2.8685518908507883	0.004735379070309712	PhaseLuteal	Primary_Linear
Jespers-2017	GM-CSF	1437	CSF2	CVL	Days since LMP	Luminex (or other bead-based)	0.8028298534816889	0.17788034350209822	146	4.513314049633702	1.3042884424953028e-5	(Intercept)	Primary_Linear
Jespers-2017	GM-CSF	1437	CSF2	CVL	Days since LMP	Luminex (or other bead-based)	0.03242014748816623	0.16526748973549837	146	0.19616772506227884	0.844751668545473	PhaseLuteal	Primary_Linear
Jespers-2017	IL-1a	3552	IL1A	CVL	Days since LMP	Luminex (or other bead-based)	3.8077901760701702	0.2575551462875403	146	14.784368438979156	8.227493689099483e-31	(Intercept)	Primary_Linear
Jespers-2017	IL-1a	3552	IL1A	CVL	Days since LMP	Luminex (or other bead-based)	0.15341698849583363	0.21460793582034937	146	0.714870994445707	0.4758302850108108	PhaseLuteal	Primary_Linear
Jespers-2017	IL-6	3569	IL6	CVL	Days since LMP	Luminex (or other bead-based)	2.865882418767704	0.2965520168299041	146	9.664012571566872	2.195578657690972e-17	(Intercept)	Primary_Linear
Jespers-2017	IL-6	3569	IL6	CVL	Days since LMP	Luminex (or other bead-based)	-1.123686675275244	0.24040593358741089	146	-4.67412205059687	6.652253860203735e-6	PhaseLuteal	Primary_Linear
Jespers-2017	IL-8	3576	CXCL8	CVL	Days since LMP	Luminex (or other bead-based)	6.834012560204212	0.23387576506169497	146	29.220695690301397	7.16705240651612e-63	(Intercept)	Primary_Linear
Jespers-2017	IL-8	3576	CXCL8	CVL	Days since LMP	Luminex (or other bead-based)	-0.38215214882873105	0.17590311753520158	146	-2.1725149285785403	0.03143042420734536	PhaseLuteal	Primary_Linear
Jespers-2017	IL-12	NA	IL12p70	CVL	Days since LMP	Luminex (or other bead-based)	0.034655544779013295	0.1469981478761966	146	0.2357549756899016	0.8139531921022877	(Intercept)	Primary_Linear
Jespers-2017	IL-12	NA	IL12p70	CVL	Days since LMP	Luminex (or other bead-based)	-0.3052652211848515	0.14357750772112732	146	-2.1261353956482694	0.03517415020258614	PhaseLuteal	Primary_Linear
Jespers-2017	G-CSF	1440	CSF3	CVL	Days since LMP	Luminex (or other bead-based)	6.371390550810957	0.30717232389294574	146	20.742072300209845	2.2674679262633388e-45	(Intercept)	Primary_Linear
Jespers-2017	G-CSF	1440	CSF3	CVL	Days since LMP	Luminex (or other bead-based)	-0.909806392530827	0.23907880248337218	146	-3.8054665787198076	2.0762854378228243e-4	PhaseLuteal	Primary_Linear
Jespers-2017	IP-10	3627	CXCL10	CVL	Days since LMP	Luminex (or other bead-based)	8.037012741863744	0.23225355116589094	146	34.60447731162214	3.02527308544111e-72	(Intercept)	Primary_Linear
Jespers-2017	IP-10	3627	CXCL10	CVL	Days since LMP	Luminex (or other bead-based)	-0.5155526218485186	0.2644811559409667	146	-1.9492981267958163	0.0531765523605822	PhaseLuteal	Primary_Linear
Jespers-2017	MIP-1b	6351	CCL4	CVL	Days since LMP	Luminex (or other bead-based)	2.743358787783665	0.23506572760837124	146	11.67060300833905	1.2046996622590362e-22	(Intercept)	Primary_Linear
Jespers-2017	MIP-1b	6351	CCL4	CVL	Days since LMP	Luminex (or other bead-based)	-0.9871114315516624	0.19935196744502096	146	-4.951601151485484	2.0073226652607063e-6	PhaseLuteal	Primary_Linear
Jespers-2017	Elafin	5266	PI3	CVL	Days since LMP	ELISA	16.835073110762767	0.19382615428538738	146	86.85656057528233	1.4060640227087037e-127	(Intercept)	Primary_Linear
Jespers-2017	Elafin	5266	PI3	CVL	Days since LMP	ELISA	-0.19087544123279657	0.19925032901884693	146	-0.9579680102547876	0.3396625415262122	PhaseLuteal	Primary_Linear
Jespers-2017	SLPI	6590	SLPI	CVL	Days since LMP	ELISA	15.773891417517007	0.2295399087149137	146	68.71960307829531	4.407661251751649e-113	(Intercept)	Primary_Linear
Jespers-2017	SLPI	6590	SLPI	CVL	Days since LMP	ELISA	-0.09653750623259003	0.2514718851076194	146	-0.38388985787129254	0.7016185725996127	PhaseLuteal	Primary_Linear
Jais-2017	Cathepsin-B(pg/mL)	1508	CTSB	CVL	Days since LMP	ELISA	14.34967940415829	0.2840526900683699	19	50.51766769293542	1.024335070955035e-21	(Intercept)	Primary_Linear
Jais-2017	Cathepsin-B(pg/mL)	1508	CTSB	CVL	Days since LMP	ELISA	-0.5209263624507352	0.28011382126880463	19	-1.8596953198922679	0.07848386182308284	PhaseLuteal	Primary_Linear
Jais-2017	Cathepsin-D(pg/ml)	1509	CTSD	CVL	Days since LMP	ELISA	13.380460503446857	0.6662843570969981	19	20.08220718515071	2.9558740424712124e-14	(Intercept)	Primary_Linear
Jais-2017	Cathepsin-D(pg/ml)	1509	CTSD	CVL	Days since LMP	ELISA	-1.3708001879823268	0.7776118691534923	19	-1.7628334164633814	0.09400681022597972	PhaseLuteal	Primary_Linear
Jais-2016	MIP-3 α( pg/ml)	6364	CCL20	CVL	Days since LMP	ELISA	7.026712548012852	0.36564674124199303	19	19.217216387995702	6.572662655170047e-14	(Intercept)	Primary_Linear
Jais-2016	MIP-3 α( pg/ml)	6364	CCL20	CVL	Days since LMP	ELISA	-0.4942078477852229	0.3408606723283332	19	-1.4498822771468878	0.16339858264915805	PhaseLuteal	Primary_Linear
Jais-2016	IL-8( pg/ml)	3576	CXCL8	CVL	Days since LMP	ELISA	8.318365269458367	0.5203587308588703	19	15.985828191502838	1.7873263735226301e-12	(Intercept)	Primary_Linear
Jais-2016	IL-8( pg/ml)	3576	CXCL8	CVL	Days since LMP	ELISA	-0.6895166046333149	0.4398982230456063	19	-1.5674457602021945	0.13351441923675714	PhaseLuteal	Primary_Linear
Jais-2016	Elafin(pg/ml)	5266	PI3	CVL	Days since LMP	ELISA	18.130592963485398	0.31240407531825276	19	58.03571206622504	7.459264193499628e-23	(Intercept)	Primary_Linear
Jais-2016	Elafin(pg/ml)	5266	PI3	CVL	Days since LMP	ELISA	0.2985525244145877	0.177965277451696	19	1.6775886211602258	0.10980170900509705	PhaseLuteal	Primary_Linear
Jais-2016	TNF-α( pg/ml)	7124	TNF	CVL	Days since LMP	ELISA	5.0512389823912	0.30244310074783815	19	16.701452173652555	8.198193896023686e-13	(Intercept)	Primary_Linear
Jais-2016	TNF-α( pg/ml)	7124	TNF	CVL	Days since LMP	ELISA	0.5314843398448071	0.3745531120711294	19	1.4189825760782246	0.1721011916076114	PhaseLuteal	Primary_Linear
Jais-2016	Human BD-2(pg/ml)	1673	DEFB4A	CVL	Days since LMP	ELISA	12.207095563200644	0.5173307616424353	19	23.59630717579066	1.5456655782695659e-15	(Intercept)	Primary_Linear
Jais-2016	Human BD-2(pg/ml)	1673	DEFB4A	CVL	Days since LMP	ELISA	0.37740084667674345	0.38675399670640476	19	0.9758162808676505	0.34141694001441114	PhaseLuteal	Primary_Linear
Jais-2016	IL-6(pg/ml)	3569	IL6	CVL	Days since LMP	ELISA	3.6149415242242706	0.45093450673262464	19	8.016555553526757	1.6252535188630905e-7	(Intercept)	Primary_Linear
Jais-2016	IL-6(pg/ml)	3569	IL6	CVL	Days since LMP	ELISA	-0.6597486100718732	0.359635886144387	19	-1.8344904818730927	0.08229025977646144	PhaseLuteal	Primary_Linear
Jais-2016	SLPI(pg/ml)	6590	SLPI	CVL	Days since LMP	ELISA	17.886261975027008	0.5674500344087136	19	31.52041746488676	7.199909288037808e-18	(Intercept)	Primary_Linear
Jais-2016	SLPI(pg/ml)	6590	SLPI	CVL	Days since LMP	ELISA	-0.3036550504609756	0.7978120285302247	19	-0.38060976721595235	0.7077147857553954	PhaseLuteal	Primary_Linear
Jais-2016	MMP-1 (pg/ml)	4312	MMP1	CVL	Days since LMP	ELISA	6.2147811324597795	0.36084749492215545	19	17.22273597548592	4.732379197690905e-13	(Intercept)	Primary_Linear
Jais-2016	MMP-1 (pg/ml)	4312	MMP1	CVL	Days since LMP	ELISA	-0.7140600574107443	0.43783518899866497	18	-1.6308877754750808	0.12028672618477537	PhaseLuteal	Primary_Linear
Jais-2016	MMP-2 (pg/ml)	4313	MMP2	CVL	Days since LMP	ELISA	10.256540511907483	0.3436021437979127	19	29.85004807752247	1.986754348275008e-17	(Intercept)	Primary_Linear
Jais-2016	MMP-2 (pg/ml)	4313	MMP2	CVL	Days since LMP	ELISA	-0.7972298759934957	0.43046274460120754	18	-1.8520299050085538	0.08049537127362069	PhaseLuteal	Primary_Linear
Jais-2016	MMP-7 (pg/ml)	4316	MMP7	CVL	Days since LMP	ELISA	11.953144822425182	0.7328162290593848	19	16.31124468649908	1.2493280445730776e-12	(Intercept)	Primary_Linear
Jais-2016	MMP-7 (pg/ml)	4316	MMP7	CVL	Days since LMP	ELISA	-2.2445261654018687	0.8127790514953361	18	-2.7615452948404986	0.012851672638989554	PhaseLuteal	Primary_Linear
Jais-2016	MMP-9(pg/ml)	4318	MMP9	CVL	Days since LMP	ELISA	13.421635602703988	0.7349153462189008	19	18.262832136731895	1.6500432010638857e-13	(Intercept)	Primary_Linear
Jais-2016	MMP-9(pg/ml)	4318	MMP9	CVL	Days since LMP	ELISA	0.017588087899863974	0.7131220564339917	19	0.024663502890114253	0.9805805599114505	PhaseLuteal	Primary_Linear
Hwang-2011	IFNA2	3440	IFNA2	CVL	Days since LMP	Luminex (or other bead-based)	-1.0861877387096444	0.42106468390418633	6	-2.579622039631344	0.041790683841631614	(Intercept)	Primary_Linear
Hwang-2011	IFNA2	3440	IFNA2	CVL	Days since LMP	Luminex (or other bead-based)	-0.11208447844038977	0.5326093773584274	6	-0.2104440575122673	0.840285809546208	PhaseLuteal	Primary_Linear
Hwang-2011	IFNG	3458	IFNG	CVL	Days since LMP	Luminex (or other bead-based)	-2.907371734565075	0.8972206677300772	6	-3.2404199313872004	0.01767756692240756	(Intercept)	Primary_Linear
Hwang-2011	IFNG	3458	IFNG	CVL	Days since LMP	Luminex (or other bead-based)	0.23758848870703145	1.134904349521672	6	0.2093467073301533	0.8411045580950443	PhaseLuteal	Primary_Linear
Hwang-2011	IL10	3586	IL10	CVL	Days since LMP	Luminex (or other bead-based)	-1.4127347094981177	0.7412496086006334	6	-1.9058825706028313	0.1053073980021622	(Intercept)	Primary_Linear
Hwang-2011	IL10	3586	IL10	CVL	Days since LMP	Luminex (or other bead-based)	0.39631037277674386	0.9376148311545351	6	0.4226792917607177	0.6872584146626068	PhaseLuteal	Primary_Linear
Hwang-2011	IL12	NA	IL12p70	CVL	Days since LMP	Luminex (or other bead-based)	-0.2976730859991376	0.12291990255750337	6	-2.421683387357736	0.051744465360123094	(Intercept)	Primary_Linear
Hwang-2011	IL12	NA	IL12p70	CVL	Days since LMP	Luminex (or other bead-based)	-0.051518668311200624	0.15548274473906679	6	-0.33134653236061623	0.7516496481113049	PhaseLuteal	Primary_Linear
Hwang-2011	IL1A	3552	IL1A	CVL	Days since LMP	Luminex (or other bead-based)	6.785489210350553	1.1490642230401047	6	5.905230599207096	0.0010483984317520422	(Intercept)	Primary_Linear
Hwang-2011	IL1A	3552	IL1A	CVL	Days since LMP	Luminex (or other bead-based)	1.4790429808248486	1.4534640490473838	6	1.0175985995623555	0.34813269058029733	PhaseLuteal	Primary_Linear
Hwang-2011	IL1B	3553	IL1B	CVL	Days since LMP	Luminex (or other bead-based)	2.1045127962597667	1.6519875343621286	6	1.273927770328103	0.24980837286511154	(Intercept)	Primary_Linear
Hwang-2011	IL1B	3553	IL1B	CVL	Days since LMP	Luminex (or other bead-based)	1.178316145187617	2.0896173099160014	6	0.5638908806871354	0.5932632189214424	PhaseLuteal	Primary_Linear
Hwang-2011	IL6	3569	IL6	CVL	Days since LMP	Luminex (or other bead-based)	5.463917581176117	1.2906987445164122	6	4.233302003577365	0.005480121584530781	(Intercept)	Primary_Linear
Hwang-2011	IL6	3569	IL6	CVL	Days since LMP	Luminex (or other bead-based)	-1.0414968371748958	1.6326191223166504	6	-0.6379300737927379	0.5470780964595323	PhaseLuteal	Primary_Linear
Hwang-2011	IL8	3576	CXCL8	CVL	Days since LMP	Luminex (or other bead-based)	9.442828128184319	1.8033328788547796	6	5.236320059877719	0.0019452827676197275	(Intercept)	Primary_Linear
Hwang-2011	IL8	3576	CXCL8	CVL	Days since LMP	Luminex (or other bead-based)	-0.47300743985364346	2.2810557106598397	6	-0.20736338776961166	0.8425848929878608	PhaseLuteal	Primary_Linear
Hwang-2011	MIP1A	6348	CCL3	CVL	Days since LMP	Luminex (or other bead-based)	3.2471525886722206	1.4569018393100608	6	2.2288067054743794	0.06737643782106924	(Intercept)	Primary_Linear
Hwang-2011	MIP1A	6348	CCL3	CVL	Days since LMP	Luminex (or other bead-based)	0.20383155848514078	1.842851255803371	6	0.11060662538186385	0.9155352887441908	PhaseLuteal	Primary_Linear
Hwang-2011	RANTES	6352	CCL5	CVL	Days since LMP	Luminex (or other bead-based)	1.3071000557266368	1.3676894280226104	6	0.9556994657891207	0.3761279674535543	(Intercept)	Primary_Linear
Hwang-2011	RANTES	6352	CCL5	CVL	Days since LMP	Luminex (or other bead-based)	-0.44754666009541005	1.730005489713748	6	-0.25869667047672923	0.8045152458714316	PhaseLuteal	Primary_Linear
Hughes-unpublished	IFNg	3458	IFNG	CVL	Serum progesterone	MSD	0.553040547058807	0.17029434387313638	89	3.247556756616672	0.0016422473793677355	(Intercept)	Primary_Linear
Hughes-unpublished	IFNg	3458	IFNG	CVL	Serum progesterone	MSD	-0.24480741672498388	0.2160165991937013	62	-1.1332805795422505	0.2614598149762647	PhaseLuteal	Primary_Linear
Hughes-unpublished	IL-10	3586	IL10	CVL	Serum progesterone	MSD	-3.251008612109226	0.11885446488790609	89	-27.352852206059858	4.288608962694785e-45	(Intercept)	Primary_Linear
Hughes-unpublished	IL-10	3586	IL10	CVL	Serum progesterone	MSD	-0.37373836353544954	0.16552805334185033	62	-2.2578551247962846	0.027485397950774412	PhaseLuteal	Primary_Linear
Hughes-unpublished	IL-12p70	NA	IL12p70	CVL	Serum progesterone	MSD	-1.1336943954886234	0.09932421107451274	89	-11.414079036964402	4.066074568994079e-19	(Intercept)	Primary_Linear
Hughes-unpublished	IL-12p70	NA	IL12p70	CVL	Serum progesterone	MSD	-0.1644424646402207	0.13275331544241167	62	-1.2387070265793532	0.22012335349279175	PhaseLuteal	Primary_Linear
Hughes-unpublished	IL-17A	3605	IL17A	CVL	Serum progesterone	MSD	1.9530211678630651	0.2013276095557726	89	9.700712049243455	1.3304146423955034e-15	(Intercept)	Primary_Linear
Hughes-unpublished	IL-17A	3605	IL17A	CVL	Serum progesterone	MSD	-0.10124623513288383	0.2448230231716038	62	-0.4135486680185193	0.6806316553576371	PhaseLuteal	Primary_Linear
Hughes-unpublished	IL-18	3606	IL18	CVL	Serum progesterone	MSD	9.181455601893628	0.27131627323274105	89	33.8404161773871	1.3289753761022104e-52	(Intercept)	Primary_Linear
Hughes-unpublished	IL-18	3606	IL18	CVL	Serum progesterone	MSD	-1.0725311736011067	0.3431128369679094	62	-3.1258847179227462	0.002697421313223377	PhaseLuteal	Primary_Linear
Hughes-unpublished	IL-1a	3552	IL1A	CVL	Serum progesterone	MSD	5.99376674615422	0.18859576811724016	89	31.781024600871255	2.3270817636189485e-50	(Intercept)	Primary_Linear
Hughes-unpublished	IL-1a	3552	IL1A	CVL	Serum progesterone	MSD	0.47654488228781877	0.232451734285921	62	2.050080993165048	0.04459137549267717	PhaseLuteal	Primary_Linear
Hughes-unpublished	IL-1b	3553	IL1B	CVL	Serum progesterone	MSD	2.5206556977381935	0.32634111544867184	89	7.723990568190148	1.5945499016078527e-11	(Intercept)	Primary_Linear
Hughes-unpublished	IL-1b	3553	IL1B	CVL	Serum progesterone	MSD	0.16538935215927916	0.40556939262052794	62	0.4077954480012404	0.6848286368774392	PhaseLuteal	Primary_Linear
Hughes-unpublished	IL-2	3558	IL2	CVL	Serum progesterone	MSD	1.0189902816564818	0.20984107439268185	89	4.856009647327744	5.089687370574558e-6	(Intercept)	Primary_Linear
Hughes-unpublished	IL-2	3558	IL2	CVL	Serum progesterone	MSD	-0.24915066094929786	0.2620678813359801	62	-0.9507104025078071	0.34544289897120806	PhaseLuteal	Primary_Linear
Hughes-unpublished	IL-6	3569	IL6	CVL	Serum progesterone	MSD	2.1422359761253387	0.2960506560448664	89	7.236045360428735	1.5566536262760278e-10	(Intercept)	Primary_Linear
Hughes-unpublished	IL-6	3569	IL6	CVL	Serum progesterone	MSD	-0.3882018637913927	0.3868596725648203	62	-1.0034694524184284	0.31953480967087494	PhaseLuteal	Primary_Linear
Hughes-unpublished	IL-7	3574	IL7	CVL	Serum progesterone	MSD	0.981360248571948	0.13237261270996592	89	7.413619996472764	6.816432718111696e-11	(Intercept)	Primary_Linear
Hughes-unpublished	IL-7	3574	IL7	CVL	Serum progesterone	MSD	-0.6717219305909394	0.18564253441665202	62	-3.618362207247944	5.972553748594513e-4	PhaseLuteal	Primary_Linear
Hughes-unpublished	CXCL8	3576	CXCL8	CVL	Serum progesterone	MSD	9.054564200305197	0.24398263312712365	89	37.11151111147918	6.176252382252048e-56	(Intercept)	Primary_Linear
Hughes-unpublished	CXCL8	3576	CXCL8	CVL	Serum progesterone	MSD	-0.26077842022694575	0.3087701454096335	62	-0.8445713554365207	0.40159746318579204	PhaseLuteal	Primary_Linear
Hughes-unpublished	IL-1RA	3557	IL1RN	CVL	Serum progesterone	MSD	15.975853747555457	0.18390246852208367	89	86.8713393351597	7.75843539202415e-88	(Intercept)	Primary_Linear
Hughes-unpublished	IL-1RA	3557	IL1RN	CVL	Serum progesterone	MSD	-0.4371192904762494	0.21607512676017518	62	-2.0229968022252476	0.047391069978446665	PhaseLuteal	Primary_Linear
Hughes-unpublished	CXCL10	3627	CXCL10	CVL	Serum progesterone	MSD	7.222569855721279	0.24573601543773022	89	29.39158040328641	1.3421056434790652e-47	(Intercept)	Primary_Linear
Hughes-unpublished	CXCL10	3627	CXCL10	CVL	Serum progesterone	MSD	0.17072782379326906	0.323352792118895	62	0.5279924217586264	0.5993893191607798	PhaseLuteal	Primary_Linear
Hughes-unpublished	CXCL9	4283	CXCL9	CVL	Serum progesterone	MSD	5.719628223653308	0.18405719832244705	89	31.07527592391783	1.4582982472231121e-49	(Intercept)	Primary_Linear
Hughes-unpublished	CXCL9	4283	CXCL9	CVL	Serum progesterone	MSD	-0.17549644484672966	0.2456052743529661	62	-0.7145467266900746	0.47757099761158617	PhaseLuteal	Primary_Linear
Hughes-unpublished	CCL3	6348	CCL3	CVL	Serum progesterone	MSD	4.947607738450743	0.15177527718966288	89	32.59824544591716	2.8990639084682966e-51	(Intercept)	Primary_Linear
Hughes-unpublished	CCL3	6348	CCL3	CVL	Serum progesterone	MSD	-0.6284505863370333	0.1985028314235767	62	-3.165952756593227	0.0023973838623040527	PhaseLuteal	Primary_Linear
Hughes-unpublished	CCL4	6351	CCL4	CVL	Serum progesterone	MSD	3.0441686873504787	0.19539725417032722	89	15.579383140649897	3.679651438151907e-27	(Intercept)	Primary_Linear
Hughes-unpublished	CCL4	6351	CCL4	CVL	Serum progesterone	MSD	-0.8834617654552342	0.23655331728071272	62	-3.734725750672307	4.109993654187085e-4	PhaseLuteal	Primary_Linear
Hughes-unpublished	CCL20	6364	CCL20	CVL	Serum progesterone	MSD	5.346435896558386	0.2520251690306535	89	21.21389667993083	1.4301208443964674e-36	(Intercept)	Primary_Linear
Hughes-unpublished	CCL20	6364	CCL20	CVL	Serum progesterone	MSD	-0.3441965242621124	0.3340535408886664	62	-1.030363346385921	0.30684229762374926	PhaseLuteal	Primary_Linear
Hughes-unpublished	CCL5	6352	CCL5	CVL	Serum progesterone	MSD	4.859370006216124	0.23672101039919313	89	20.527835691566004	1.6321638400155217e-35	(Intercept)	Primary_Linear
Hughes-unpublished	CCL5	6352	CCL5	CVL	Serum progesterone	MSD	-0.5645833096360262	0.27119477305769374	62	-2.08183698848767	0.041491830385220974	PhaseLuteal	Primary_Linear
Hughes-unpublished	TNF	7124	TNF	CVL	Serum progesterone	MSD	0.36703826028929604	0.22855917729105735	89	1.605878462810064	0.11184314431036844	(Intercept)	Primary_Linear
Hughes-unpublished	TNF	7124	TNF	CVL	Serum progesterone	MSD	-0.39619292394206734	0.290131669349014	62	-1.3655624869599012	0.17701028826016152	PhaseLuteal	Primary_Linear
Hughes-2021	GNLY	10578	GNLY	Menstrual cup	Serum progesterone	ELISA	7.740545814575838	0.6047386942288173	27	12.79981897709859	5.590404587954823e-13	(Intercept)	Primary_Linear
Hughes-2021	GNLY	10578	GNLY	Menstrual cup	Serum progesterone	ELISA	-3.153621026670071	0.8836301597581474	17	-3.5689377414791137	0.0023629390885650213	PhaseLuteal	Primary_Linear
Hughes-2021	IFN-y	3458	IFNG	Menstrual cup	Serum progesterone	MSD	4.166102471036145	0.4344480568487716	27	9.589414442901598	3.46333201974397e-10	(Intercept)	Primary_Linear
Hughes-2021	IFN-y	3458	IFNG	Menstrual cup	Serum progesterone	MSD	0.07235628312037212	0.420159066937613	17	0.17221164271843714	0.865304656128092	PhaseLuteal	Primary_Linear
Hughes-2021	IL-17A	3605	IL17A	Menstrual cup	Serum progesterone	MSD	3.22115352150121	0.460304850724231	27	6.997870034246078	1.6010320302715763e-7	(Intercept)	Primary_Linear
Hughes-2021	IL-17A	3605	IL17A	Menstrual cup	Serum progesterone	MSD	-0.03418787298682713	0.5476566623333897	17	-0.062425741049444275	0.950951899795877	PhaseLuteal	Primary_Linear
Hughes-2021	IL-1a	3552	IL1A	Menstrual cup	Serum progesterone	MSD	9.776618045933315	0.3325346610549484	27	29.400297746158305	4.853204432416527e-22	(Intercept)	Primary_Linear
Hughes-2021	IL-1a	3552	IL1A	Menstrual cup	Serum progesterone	MSD	-0.1443043411662565	0.5117755638519724	17	-0.28196801754293127	0.7813718683036289	PhaseLuteal	Primary_Linear
Hughes-2021	IL-1b	3553	IL1B	Menstrual cup	Serum progesterone	MSD	6.492247476292463	0.5121879919679689	27	12.675516759671464	7.016240204672645e-13	(Intercept)	Primary_Linear
Hughes-2021	IL-1b	3553	IL1B	Menstrual cup	Serum progesterone	MSD	-1.4195480029522303	0.7888357091944527	17	-1.799548355134495	0.08970605464170975	PhaseLuteal	Primary_Linear
Hughes-2021	IL-1RA	3557	IL1RN	Menstrual cup	Serum progesterone	MSD	18.63525566165687	0.3000240781800607	27	62.112533682956084	1.1228702148346246e-30	(Intercept)	Primary_Linear
Hughes-2021	IL-1RA	3557	IL1RN	Menstrual cup	Serum progesterone	MSD	-0.3562941170116387	0.43673966974797496	17	-0.8158043376669718	0.4258955434621573	PhaseLuteal	Primary_Linear
Hughes-2021	IL-2	3558	IL2	Menstrual cup	Serum progesterone	MSD	2.5544893466427196	0.291168781408569	27	8.773225392794606	2.17570008879547e-9	(Intercept)	Primary_Linear
Hughes-2021	IL-2	3558	IL2	Menstrual cup	Serum progesterone	MSD	-0.022266503956531413	0.4530508214301693	17	-0.04914791653228124	0.9613742369729348	PhaseLuteal	Primary_Linear
Hughes-2021	IL-6	3569	IL6	Menstrual cup	Serum progesterone	MSD	5.9846468699402955	0.40583435468637785	27	14.746526016914297	1.9427432567661178e-14	(Intercept)	Primary_Linear
Hughes-2021	IL-6	3569	IL6	Menstrual cup	Serum progesterone	MSD	-1.5849920804277	0.4311639155336601	17	-3.6760777591184177	0.0018726201512421852	PhaseLuteal	Primary_Linear
Hughes-2021	IL-8	3576	CXCL8	Menstrual cup	Serum progesterone	MSD	11.94650072058499	0.5223207583947526	27	22.87196234991722	3.307961449950496e-19	(Intercept)	Primary_Linear
Hughes-2021	IL-8	3576	CXCL8	Menstrual cup	Serum progesterone	MSD	-1.5997478100914373	0.627211918288556	17	-2.550569852780532	0.020685570050596697	PhaseLuteal	Primary_Linear
Hughes-2021	IP-10	3627	CXCL10	Menstrual cup	Serum progesterone	MSD	8.384060764000314	0.5932648192172467	27	14.132071365806317	5.397408603632921e-14	(Intercept)	Primary_Linear
Hughes-2021	IP-10	3627	CXCL10	Menstrual cup	Serum progesterone	MSD	0.1650917661173269	0.6612335035180269	17	0.24967241562772097	0.8058326069294204	PhaseLuteal	Primary_Linear
Hughes-2021	MIG	4283	CXCL9	Menstrual cup	Serum progesterone	MSD	11.580041898305288	0.5056778980023928	27	22.900035663117894	3.20521808716294e-19	(Intercept)	Primary_Linear
Hughes-2021	MIG	4283	CXCL9	Menstrual cup	Serum progesterone	MSD	0.0521415942965162	0.5177815449199972	17	0.10070191726237102	0.9209652140796227	PhaseLuteal	Primary_Linear
Hughes-2021	MIP-1b	6351	CCL4	Menstrual cup	Serum progesterone	MSD	4.909006836064105	0.5563019221518329	27	8.824357135196589	1.9341123294393327e-9	(Intercept)	Primary_Linear
Hughes-2021	MIP-1b	6351	CCL4	Menstrual cup	Serum progesterone	MSD	-2.1208006059903286	0.7995909549024879	17	-2.6523569244839265	0.016758340654193828	PhaseLuteal	Primary_Linear
Hughes-2021	MIP-3a	6364	CCL20	Menstrual cup	Serum progesterone	MSD	6.557776937103411	0.44204613729929565	27	14.835050877649328	1.6814353906757296e-14	(Intercept)	Primary_Linear
Hughes-2021	MIP-3a	6364	CCL20	Menstrual cup	Serum progesterone	MSD	-1.2995924906617107	0.6761583340329883	17	-1.9220239184366932	0.07152653064968376	PhaseLuteal	Primary_Linear
Hughes-2021	RANTES	6352	CCL5	Menstrual cup	Serum progesterone	MSD	5.947583859198425	0.45884679837921355	27	12.96202540849604	4.166208519995287e-13	(Intercept)	Primary_Linear
Hughes-2021	RANTES	6352	CCL5	Menstrual cup	Serum progesterone	MSD	0.12953846929397897	0.5174056086503459	17	0.2503615483254626	0.8053083861135168	PhaseLuteal	Primary_Linear
Hughes-2021	TNF-a	7124	TNF	Menstrual cup	Serum progesterone	MSD	6.0449104682235095	0.38222336303515164	27	15.815125533463483	3.5508107502973233e-15	(Intercept)	Primary_Linear
Hughes-2021	TNF-a	7124	TNF	Menstrual cup	Serum progesterone	MSD	0.13432390506112	0.4278773413911013	17	0.31393086772113327	0.7573930784433203	PhaseLuteal	Primary_Linear
Ghosh-2010a	HBD2	1673	DEFB4A	CVL	Days since LMP	ELISA	12.468017967647997	1.3319394143164567	14	9.360799623191951	2.1036456868729274e-7	(Intercept)	Primary_Linear
Ghosh-2010a	HBD2	1673	DEFB4A	CVL	Days since LMP	ELISA	2.06983875769842	2.17504795558453	14	0.9516290215045692	0.35742649287912576	PhaseLuteal	Primary_Linear
Ghosh-2010a	Elafin	5266	PI3	CVL	Days since LMP	ELISA	10.397938270192991	1.076254171523656	14	9.661229238696098	1.4291129088028563e-7	(Intercept)	Primary_Linear
Ghosh-2010a	Elafin	5266	PI3	CVL	Days since LMP	ELISA	0.5406042394826325	1.7575157025165353	14	0.3075956810562529	0.7629183618256434	PhaseLuteal	Primary_Linear
Ghosh-2010a	MIP3a	6364	CCL20	CVL	Days since LMP	ELISA	5.860436978465109	0.8816340713768561	14	6.647244212457454	1.1010623538050164e-5	(Intercept)	Primary_Linear
Ghosh-2010a	MIP3a	6364	CCL20	CVL	Days since LMP	ELISA	1.1571558294809279	1.4397024098171878	14	0.8037465392781156	0.4349788099455687	PhaseLuteal	Primary_Linear
Ghosh-2010a	SLPI	6590	SLPI	CVL	Days since LMP	ELISA	11.818031474207645	0.36456183715415563	14	32.41708338552828	1.430434612229127e-14	(Intercept)	Primary_Linear
Ghosh-2010a	SLPI	6590	SLPI	CVL	Days since LMP	ELISA	-0.09978105121269515	0.595326987146197	14	-0.16760713585489026	0.8692893682962493	PhaseLuteal	Primary_Linear
Francis-2016	il_1alpha	3552	IL1A	CVL	Urine PDG/CRT	Luminex (or other bead-based)	5.012550847120017	0.24945303842371233	294	20.094166336053487	4.036160475220742e-57	(Intercept)	Primary_Linear
Francis-2016	il_1alpha	3552	IL1A	CVL	Urine PDG/CRT	Luminex (or other bead-based)	0.5978687303624023	0.16431677541048792	294	3.6385130420727685	3.238002634563807e-4	PhaseLuteal	Primary_Linear
Francis-2016	il_1beta	3553	IL1B	CVL	Urine PDG/CRT	Luminex (or other bead-based)	3.7732737984203975	0.3565519760356535	294	10.582675323732012	2.1783075216131794e-22	(Intercept)	Primary_Linear
Francis-2016	il_1beta	3553	IL1B	CVL	Urine PDG/CRT	Luminex (or other bead-based)	0.3771747062568275	0.2617580048049836	294	1.4409290234995191	0.1506688982025703	PhaseLuteal	Primary_Linear
Francis-2016	il_6	3569	IL6	CVL	Urine PDG/CRT	Luminex (or other bead-based)	3.755370661264471	0.31638656263175247	294	11.869564339353465	8.221068969887433e-27	(Intercept)	Primary_Linear
Francis-2016	il_6	3569	IL6	CVL	Urine PDG/CRT	Luminex (or other bead-based)	-0.16291626744548415	0.2313134541395554	294	-0.7043095182314556	0.4817975399797143	PhaseLuteal	Primary_Linear
Francis-2016	il_12	NA	IL12p70	CVL	Urine PDG/CRT	Luminex (or other bead-based)	-0.16769687626999832	0.4840138647377561	294	-0.3464712242506902	0.7292364418613778	(Intercept)	Primary_Linear
Francis-2016	il_12	NA	IL12p70	CVL	Urine PDG/CRT	Luminex (or other bead-based)	0.2986948667992865	0.30431357321444114	294	0.9815364580823501	0.32713528303602324	PhaseLuteal	Primary_Linear
Francis-2016	il_18	3606	IL18	CVL	Urine PDG/CRT	Luminex (or other bead-based)	14.208755224390133	0.27336151966915545	284	51.977890822332036	4.0838389623750587e-147	(Intercept)	Primary_Linear
Francis-2016	il_18	3606	IL18	CVL	Urine PDG/CRT	Luminex (or other bead-based)	-0.22611264152672686	0.23907183630978374	284	-0.9457937204854835	0.3450577922284669	PhaseLuteal	Primary_Linear
Francis-2016	tnf_alpha	7124	TNF	CVL	Urine PDG/CRT	Luminex (or other bead-based)	-3.066152753769673	0.3584803772288775	294	-8.553195512322391	6.695751257219372e-16	(Intercept)	Primary_Linear
Francis-2016	tnf_alpha	7124	TNF	CVL	Urine PDG/CRT	Luminex (or other bead-based)	0.051986719537636845	0.19508548003815593	294	0.26648174701402166	0.7900550160365816	PhaseLuteal	Primary_Linear
Francis-2016	s100a8	6279	S100A8	CVL	Urine PDG/CRT	Luminex (or other bead-based)	13.40889584690718	0.13960286077338552	284	96.05029418898204	1.423042126508319e-218	(Intercept)	Primary_Linear
Francis-2016	s100a8	6279	S100A8	CVL	Urine PDG/CRT	Luminex (or other bead-based)	-0.021767787955912325	0.08564201461714477	284	-0.2541718343878684	0.7995467368067402	PhaseLuteal	Primary_Linear
Francis-2016	il_10	3586	IL10	CVL	Urine PDG/CRT	Luminex (or other bead-based)	5.232531085853519	0.20034555118488112	284	26.117530710851074	1.763193082448241e-77	(Intercept)	Primary_Linear
Francis-2016	il_10	3586	IL10	CVL	Urine PDG/CRT	Luminex (or other bead-based)	0.07150508064283859	0.14092256422286112	284	0.5074068942554673	0.6122631413026132	PhaseLuteal	Primary_Linear
Francis-2016	ifn_gamma	3458	IFNG	CVL	Urine PDG/CRT	Luminex (or other bead-based)	-2.2322366016494857	0.3811624102023248	294	-5.856392293417896	1.2643786608753525e-8	(Intercept)	Primary_Linear
Francis-2016	ifn_gamma	3458	IFNG	CVL	Urine PDG/CRT	Luminex (or other bead-based)	-0.04326445516573505	0.2684706046614066	294	-0.16115155407907658	0.8720847177018503	PhaseLuteal	Primary_Linear
Francis-2016	il_2	3558	IL2	CVL	Urine PDG/CRT	Luminex (or other bead-based)	3.441661720957447	0.26973681191398025	294	12.759332686318698	5.702477836749098e-30	(Intercept)	Primary_Linear
Francis-2016	il_2	3558	IL2	CVL	Urine PDG/CRT	Luminex (or other bead-based)	-0.16587711253153944	0.17702030239424654	294	-0.9370513454559025	0.349501249896522	PhaseLuteal	Primary_Linear
Francis-2016	il_4	3565	IL4	CVL	Urine PDG/CRT	Luminex (or other bead-based)	-1.4356787842913266	0.2381741221283743	294	-6.027853788068147	4.9691595878730675e-9	(Intercept)	Primary_Linear
Francis-2016	il_4	3565	IL4	CVL	Urine PDG/CRT	Luminex (or other bead-based)	0.32433377836102023	0.20157456324152562	294	1.6090015185715925	0.10868923844550413	PhaseLuteal	Primary_Linear
Francis-2016	il_16	3603	IL16	CVL	Urine PDG/CRT	Luminex (or other bead-based)	2.4412850226756877	0.6489431553420856	294	3.7619397054720185	2.0347411268382268e-4	(Intercept)	Primary_Linear
Francis-2016	il_16	3603	IL16	CVL	Urine PDG/CRT	Luminex (or other bead-based)	-0.7893156164027186	0.5080724651659113	294	-1.5535492877870625	0.12136774439848994	PhaseLuteal	Primary_Linear
Francis-2016	il_17	3605	IL17A	CVL	Urine PDG/CRT	Luminex (or other bead-based)	4.0224503246915315	0.27670218292520304	284	14.537110918922036	3.583565813350765e-36	(Intercept)	Primary_Linear
Francis-2016	il_17	3605	IL17A	CVL	Urine PDG/CRT	Luminex (or other bead-based)	0.22919458788544467	0.19269108177360458	284	1.1894405583063183	0.23525981977915988	PhaseLuteal	Primary_Linear
Francis-2016	mip_1alpha	6348	CCL3	CVL	Urine PDG/CRT	Luminex (or other bead-based)	0.5033245084178056	0.3077819948814124	294	1.635327981455625	0.103050454024458	(Intercept)	Primary_Linear
Francis-2016	mip_1alpha	6348	CCL3	CVL	Urine PDG/CRT	Luminex (or other bead-based)	-0.20691069320135502	0.20321865477723292	294	-1.0181678125375315	0.30943533509608817	PhaseLuteal	Primary_Linear
Francis-2016	mip_1beta	6351	CCL4	CVL	Urine PDG/CRT	Luminex (or other bead-based)	3.142060101967964	0.37920051447420267	294	8.286012233724755	4.2042511178383604e-15	(Intercept)	Primary_Linear
Francis-2016	mip_1beta	6351	CCL4	CVL	Urine PDG/CRT	Luminex (or other bead-based)	-0.13792994058353036	0.2355239888844229	294	-0.5856301145239851	0.5585733667033015	PhaseLuteal	Primary_Linear
Francis-2016	mcp_1	6347	CCL2	CVL	Urine PDG/CRT	Luminex (or other bead-based)	3.796268067441106	0.32408492055950633	294	11.713806556896127	2.885845994005162e-26	(Intercept)	Primary_Linear
Francis-2016	mcp_1	6347	CCL2	CVL	Urine PDG/CRT	Luminex (or other bead-based)	-1.5959940001811073	0.2794968405048983	294	-5.710239862812105	2.7589561698154026e-8	PhaseLuteal	Primary_Linear
Francis-2016	mcp_2	6355	CCL8	CVL	Urine PDG/CRT	Luminex (or other bead-based)	0.2859722052721933	0.4377056753506748	294	0.6533436082204832	0.5140454039329843	(Intercept)	Primary_Linear
Francis-2016	mcp_2	6355	CCL8	CVL	Urine PDG/CRT	Luminex (or other bead-based)	-0.3814540288287399	0.28108757487901226	294	-1.3570647119244887	0.17580158329373705	PhaseLuteal	Primary_Linear
Francis-2016	rantes	6352	CCL5	CVL	Urine PDG/CRT	Luminex (or other bead-based)	0.6565684320537417	0.4274284410169375	294	1.5360897147874262	0.12559183900614423	(Intercept)	Primary_Linear
Francis-2016	rantes	6352	CCL5	CVL	Urine PDG/CRT	Luminex (or other bead-based)	-0.6231647881480786	0.30075653232531224	294	-2.071990866931644	0.03913796565488363	PhaseLuteal	Primary_Linear
Francis-2016	ip_10	3627	CXCL10	CVL	Urine PDG/CRT	Luminex (or other bead-based)	7.31167258510572	0.3499956380120128	294	20.890753458060995	4.7842260379276403e-60	(Intercept)	Primary_Linear
Francis-2016	ip_10	3627	CXCL10	CVL	Urine PDG/CRT	Luminex (or other bead-based)	-0.08420909929440412	0.21367635998504064	294	-0.3940964704766571	0.6937955091284984	PhaseLuteal	Primary_Linear
Francis-2016	mig	4283	CXCL9	CVL	Urine PDG/CRT	Luminex (or other bead-based)	7.909592719075759	0.7748692660893977	294	10.20764800621634	3.86612091170842e-21	(Intercept)	Primary_Linear
Francis-2016	mig	4283	CXCL9	CVL	Urine PDG/CRT	Luminex (or other bead-based)	-0.34786766421796106	0.4238420151924309	294	-0.8207484198092624	0.41245456270265923	PhaseLuteal	Primary_Linear
Francis-2016	il_8	3576	CXCL8	CVL	Urine PDG/CRT	Luminex (or other bead-based)	8.722285655427573	0.2533089655825805	294	34.43338705113478	3.535643009696799e-105	(Intercept)	Primary_Linear
Francis-2016	il_8	3576	CXCL8	CVL	Urine PDG/CRT	Luminex (or other bead-based)	0.18853545235798552	0.1605225479199633	294	1.17451071392157	0.24114096259471074	PhaseLuteal	Primary_Linear
Francis-2016	gm_csf	1437	CSF2	CVL	Urine PDG/CRT	Luminex (or other bead-based)	0.8470832545351273	0.2695312440767253	294	3.1428017090812483	0.0018442368563916741	(Intercept)	Primary_Linear
Francis-2016	gm_csf	1437	CSF2	CVL	Urine PDG/CRT	Luminex (or other bead-based)	0.05574230603301422	0.19562044591841238	294	0.2849513289437175	0.7758820529101853	PhaseLuteal	Primary_Linear
Francis-2016	g_csf	1440	CSF3	CVL	Urine PDG/CRT	Luminex (or other bead-based)	6.253774511723555	0.3481953382003391	294	17.960534865419014	3.351756016625825e-49	(Intercept)	Primary_Linear
Francis-2016	g_csf	1440	CSF3	CVL	Urine PDG/CRT	Luminex (or other bead-based)	-0.2729788530016019	0.20102321360365435	294	-1.3579469162194284	0.17552177003609556	PhaseLuteal	Primary_Linear
Francis-2016	tgf_alpha	7039	TGFA	CVL	Urine PDG/CRT	Luminex (or other bead-based)	4.351619801534584	0.20186846458824212	284	21.556709268140168	9.947613750870507e-62	(Intercept)	Primary_Linear
Francis-2016	tgf_alpha	7039	TGFA	CVL	Urine PDG/CRT	Luminex (or other bead-based)	-0.22699255338587868	0.12406282576712264	284	-1.8296580944558252	0.06834931627754236	PhaseLuteal	Primary_Linear
Francis-2016	tgf_beta1	7040	TGFB1	CVL	Urine PDG/CRT	Luminex (or other bead-based)	3.632863923381499	0.3442053709148666	294	10.554349903738217	2.711181968273437e-22	(Intercept)	Primary_Linear
Francis-2016	tgf_beta1	7040	TGFB1	CVL	Urine PDG/CRT	Luminex (or other bead-based)	0.5851371170406514	0.2632370423558037	294	2.2228524975210453	0.026986145056165166	PhaseLuteal	Primary_Linear
Francis-2016	ifn_beta	3456	IFNB1	CVL	Urine PDG/CRT	Luminex (or other bead-based)	4.505520807665808	0.45380863684653366	294	9.92823944245349	3.194951362056728e-20	(Intercept)	Primary_Linear
Francis-2016	ifn_beta	3456	IFNB1	CVL	Urine PDG/CRT	Luminex (or other bead-based)	0.08545689976481277	0.3094400228359236	294	0.27616627927320553	0.7826143843816342	PhaseLuteal	Primary_Linear
Francis-2016	slpi	6590	SLPI	CVL	Urine PDG/CRT	Luminex (or other bead-based)	18.148991278069524	0.21371196580499766	284	84.92267248446745	6.757397098085737e-204	(Intercept)	Primary_Linear
Francis-2016	slpi	6590	SLPI	CVL	Urine PDG/CRT	Luminex (or other bead-based)	-0.5080643444870309	0.16207835896585712	284	-3.1346834193580277	0.0019006139608483265	PhaseLuteal	Primary_Linear
Francis-2016	elafin	5266	PI3	CVL	Urine PDG/CRT	Luminex (or other bead-based)	16.90323812414226	0.17774902689156286	284	95.09609374376045	2.2266059229287546e-217	(Intercept)	Primary_Linear
Francis-2016	elafin	5266	PI3	CVL	Urine PDG/CRT	Luminex (or other bead-based)	-0.04904017575201811	0.10356413087536658	284	-0.4735247168832529	0.6362026556268444	PhaseLuteal	Primary_Linear
Francis-2016	hnp_1_3v	NA	DEFA1-3	CVL	Urine PDG/CRT	Luminex (or other bead-based)	18.27700914235078	0.3187420393668255	283	57.34106859157231	7.970946077803225e-158	(Intercept)	Primary_Linear
Francis-2016	hnp_1_3v	NA	DEFA1-3	CVL	Urine PDG/CRT	Luminex (or other bead-based)	-0.29427187778437075	0.24063682006016318	283	-1.2228879924144522	0.22238938460993418	PhaseLuteal	Primary_Linear
Francis-2016	b_df2	1673	DEFB4A	CVL	Urine PDG/CRT	Luminex (or other bead-based)	18.696682324050155	0.3283043180388689	284	56.94924281147164	2.1322674392966634e-157	(Intercept)	Primary_Linear
Francis-2016	b_df2	1673	DEFB4A	CVL	Urine PDG/CRT	Luminex (or other bead-based)	-0.1072500611979942	0.2349465674361871	284	-0.45648703178914907	0.6483887063134282	PhaseLuteal	Primary_Linear
Francis-2016	b_df3	55894	DEFB103B	CVL	Urine PDG/CRT	Luminex (or other bead-based)	12.113103283124007	0.4570405278465421	278	26.50334608223443	4.643075281133893e-78	(Intercept)	Primary_Linear
Francis-2016	b_df3	55894	DEFB103B	CVL	Urine PDG/CRT	Luminex (or other bead-based)	0.20919533224419593	0.325722242426334	278	0.6422506817031629	0.5212396973454925	PhaseLuteal	Primary_Linear
Francis-2016	b_df4	140596	DEFB104A	CVL	Urine PDG/CRT	Luminex (or other bead-based)	6.900959696435416	0.4029643666584354	284	17.125483708798686	1.187345120352669e-45	(Intercept)	Primary_Linear
Francis-2016	b_df4	140596	DEFB104A	CVL	Urine PDG/CRT	Luminex (or other bead-based)	-0.12797960072880757	0.2533174395827038	284	-0.5052143308397227	0.6138001391515211	PhaseLuteal	Primary_Linear
Francis-2016	pigr	5284	PIGR	CVL	Urine PDG/CRT	Luminex (or other bead-based)	15.621588507269673	0.2663424460802644	284	58.65226792488788	9.514001858253477e-161	(Intercept)	Primary_Linear
Francis-2016	pigr	5284	PIGR	CVL	Urine PDG/CRT	Luminex (or other bead-based)	-0.44042783119306705	0.18136340549819366	284	-2.42842722313931	0.015785463690461753	PhaseLuteal	Primary_Linear
Francis-2016	apolipoa1	335	APOA1	CVL	Urine PDG/CRT	Luminex (or other bead-based)	6.64336929825585	0.4650347878980224	283	14.285746940103493	3.122397524062835e-35	(Intercept)	Primary_Linear
Francis-2016	apolipoa1	335	APOA1	CVL	Urine PDG/CRT	Luminex (or other bead-based)	-1.7736397044316674	0.3222095885531839	283	-5.504614907321142	8.296991511019817e-8	PhaseLuteal	Primary_Linear
Francis-2016	scca_1	6317	SERPINB3	CVL	Urine PDG/CRT	Luminex (or other bead-based)	15.944919972089004	0.2577192088339666	284	61.86935015139435	7.391674390448994e-167	(Intercept)	Primary_Linear
Francis-2016	scca_1	6317	SERPINB3	CVL	Urine PDG/CRT	Luminex (or other bead-based)	0.10082502003612227	0.19301736070991568	284	0.5223624427631224	0.6018252133296876	PhaseLuteal	Primary_Linear
Francis-2016	albumin	NA	Albumin	CVL	Urine PDG/CRT	Luminex (or other bead-based)	21.330169852559912	0.26709291914636685	284	79.86048421175472	1.277744568235872e-196	(Intercept)	Primary_Linear
Francis-2016	albumin	NA	Albumin	CVL	Urine PDG/CRT	Luminex (or other bead-based)	-0.6700200830195925	0.1776610936180548	284	-3.7713382788244965	1.9757670393229378e-4	PhaseLuteal	Primary_Linear
Francis-2016	involucrin	3713	IVL	CVL	Urine PDG/CRT	Luminex (or other bead-based)	14.972353496745573	0.4342320513049257	284	34.48007454021793	1.631836376714792e-103	(Intercept)	Primary_Linear
Francis-2016	involucrin	3713	IVL	CVL	Urine PDG/CRT	Luminex (or other bead-based)	-0.8743150090924857	0.2635389835270201	284	-3.3175927044692575	0.0010262679871978746	PhaseLuteal	Primary_Linear
Francis-2016	iga	NA	IgA	CVL	Urine PDG/CRT	Luminex (or other bead-based)	18.58351851531014	0.3733272299658443	198	49.77809552496438	6.615717211555729e-114	(Intercept)	Primary_Linear
Francis-2016	iga	NA	IgA	CVL	Urine PDG/CRT	Luminex (or other bead-based)	-0.5642968915788364	0.25949825088659445	198	-2.174569152781861	0.030847955505526232	PhaseLuteal	Primary_Linear
Francis-2016	igm	NA	IgM	CVL	Urine PDG/CRT	Luminex (or other bead-based)	16.103399584260746	0.5849463860219285	198	27.529701813829245	1.2960237306163164e-69	(Intercept)	Primary_Linear
Francis-2016	igm	NA	IgM	CVL	Urine PDG/CRT	Luminex (or other bead-based)	-0.9767405796123217	0.35512530108255247	198	-2.750411127100371	0.006503684646410157	PhaseLuteal	Primary_Linear
Francis-2016	igg1	NA	IgG1	CVL	Urine PDG/CRT	Luminex (or other bead-based)	22.12421585272201	0.39099485470589446	198	56.58441687004756	3.3263843541766565e-124	(Intercept)	Primary_Linear
Francis-2016	igg1	NA	IgG1	CVL	Urine PDG/CRT	Luminex (or other bead-based)	-0.2681634807311575	0.26279697949586733	198	-1.020420711248603	0.30877414749779847	PhaseLuteal	Primary_Linear
Francis-2016	igg2	NA	IgG2	CVL	Urine PDG/CRT	Luminex (or other bead-based)	21.057605538423953	0.34728284676523774	198	60.63531710409768	7.929816909164421e-130	(Intercept)	Primary_Linear
Francis-2016	igg2	NA	IgG2	CVL	Urine PDG/CRT	Luminex (or other bead-based)	-0.31546081138760673	0.2687894638075412	198	-1.1736353312326377	0.2419509347896408	PhaseLuteal	Primary_Linear
Francis-2016	igg3	NA	IgG3	CVL	Urine PDG/CRT	Luminex (or other bead-based)	18.049152807035455	0.3180527716050333	175	56.74892476475379	1.2693360151523423e-114	(Intercept)	Primary_Linear
Francis-2016	igg3	NA	IgG3	CVL	Urine PDG/CRT	Luminex (or other bead-based)	0.0475581015964748	0.35161955738961087	175	0.13525442654424993	0.8925661615741247	PhaseLuteal	Primary_Linear
Francis-2016	igg4	NA	IgG4	CVL	Urine PDG/CRT	Luminex (or other bead-based)	15.640598139725462	0.5603363432088573	196	27.9128747033559	3.284466825607287e-70	(Intercept)	Primary_Linear
Francis-2016	igg4	NA	IgG4	CVL	Urine PDG/CRT	Luminex (or other bead-based)	-0.900321823656653	0.3282424241455753	196	-2.7428563690394903	0.006655308453889947	PhaseLuteal	Primary_Linear
Fidel-2003	IgE-tot	NA	IgE	CVL	Serum progesterone plus LH	ELISA	15.662562324805544	0.4727111857839518	92	33.13347091381072	6.279726811078717e-53	(Intercept)	Primary_Linear
Fidel-2003	IgE-tot	NA	IgE	CVL	Serum progesterone plus LH	ELISA	-2.9104271139827596	0.7638508312334171	92	-3.8102035043716445	2.5057088788503994e-4	PhaseLuteal	Primary_Linear
Fidel-2003	TGF-b-tot	7040	TGFB1	CVL	Serum progesterone plus LH	ELISA	2.012123017045464	0.37469769957410237	92	5.369990313077796	5.880146084823418e-7	(Intercept)	Primary_Linear
Fidel-2003	TGF-b-tot	7040	TGFB1	CVL	Serum progesterone plus LH	ELISA	4.461660388077071	0.6054714969485371	92	7.36890243481816	7.235670123546314e-11	PhaseLuteal	Primary_Linear
Fidel-2003	TNF-a	7124	TNF	CVL	Serum progesterone plus LH	ELISA	1.6402553259412642	0.3814499676230891	75	4.300053650973177	5.074551893687686e-5	(Intercept)	Primary_Linear
Fidel-2003	TNF-a	7124	TNF	CVL	Serum progesterone plus LH	ELISA	0.5509525143339492	0.6111141189274307	75	0.9015542224763659	0.3701798440553009	PhaseLuteal	Primary_Linear
Fidel-2003	IL-1a	3552	IL1A	CVL	Serum progesterone plus LH	ELISA	6.219717775853412	0.32649988723267304	92	19.049678174685145	1.0896917063193341e-33	(Intercept)	Primary_Linear
Fidel-2003	IL-1a	3552	IL1A	CVL	Serum progesterone plus LH	ELISA	2.397570774316004	0.5275889755955105	92	4.544391344814913	1.6710355139396827e-5	PhaseLuteal	Primary_Linear
Fidel-2003	IL-2	3558	IL2	CVL	Serum progesterone plus LH	ELISA	3.8937344980422317	0.49021179046028523	92	7.942963783849839	4.731246778492472e-12	(Intercept)	Primary_Linear
Fidel-2003	IL-2	3558	IL2	CVL	Serum progesterone plus LH	ELISA	0.3912854051133185	0.7921299408274395	92	0.49396618527585434	0.6225073763542606	PhaseLuteal	Primary_Linear
Fidel-2003	IL-12	NA	IL12p70	CVL	Serum progesterone plus LH	ELISA	2.8348386872225406	0.32850769567601096	92	8.629443768094815	1.742293207838616e-13	(Intercept)	Primary_Linear
Fidel-2003	IL-12	NA	IL12p70	CVL	Serum progesterone plus LH	ELISA	3.688284444760493	0.530833379778284	92	6.948101956777847	5.18887393901304e-10	PhaseLuteal	Primary_Linear
Fidel-2003	IFN-g	3458	IFNG	CVL	Serum progesterone plus LH	ELISA	3.0764007546701055	0.37971551785643604	92	8.101856811217392	2.2102091903649785e-12	(Intercept)	Primary_Linear
Fidel-2003	IFN-g	3458	IFNG	CVL	Serum progesterone plus LH	ELISA	2.6926147383280883	0.613579755820352	92	4.388369584860375	3.0404294663921378e-5	PhaseLuteal	Primary_Linear
Fidel-2003	IL-6	3569	IL6	CVL	Serum progesterone plus LH	ELISA	7.087271498832062	0.24268307914956322	82	29.20381397692851	4.254549608751141e-45	(Intercept)	Primary_Linear
Fidel-2003	IL-6	3569	IL6	CVL	Serum progesterone plus LH	ELISA	-1.2442937672119474	0.375963009581038	82	-3.3096175301888113	0.0013897205154623656	PhaseLuteal	Primary_Linear
Fidel-2003	IL-10	3586	IL10	CVL	Serum progesterone plus LH	ELISA	5.636398740274405	0.35866254305856404	92	15.71504705288968	8.573801884352759e-28	(Intercept)	Primary_Linear
Fidel-2003	IL-10	3586	IL10	CVL	Serum progesterone plus LH	ELISA	1.1878954184177046	0.5795603951982393	92	2.0496490585961857	0.04324536156042771	PhaseLuteal	Primary_Linear
Fidel-2003	IL-4	3565	IL4	CVL	Serum progesterone plus LH	ELISA	5.379620710640417	0.07689164047322718	84	69.9636615571174	3.035233198799534e-76	(Intercept)	Primary_Linear
Fidel-2003	IL-4	3565	IL4	CVL	Serum progesterone plus LH	ELISA	-0.5147735682452474	0.11884395654025424	84	-4.331508166095816	4.0764291335123965e-5	PhaseLuteal	Primary_Linear
Cortez-2014	eotaxin	6356	CCL11	Swab	Days since LH peak	Luminex (or other bead-based)	5.273361166556891	0.18066950645615115	264	29.18788715370043	1.295202392613142e-84	(Intercept)	Primary_Linear
Cortez-2014	eotaxin	6356	CCL11	Swab	Days since LH peak	Luminex (or other bead-based)	0.28504395665717264	0.10078970323592484	264	2.828105922585685	0.005041345646366815	PhaseLuteal	Primary_Linear
Cortez-2014	gcsf	1440	CSF3	Swab	Days since LH peak	Luminex (or other bead-based)	8.58290104256282	0.3220575148278434	222	26.65021198822462	4.11770021777888e-71	(Intercept)	Primary_Linear
Cortez-2014	gcsf	1440	CSF3	Swab	Days since LH peak	Luminex (or other bead-based)	-0.738834798207187	0.18568110692395315	222	-3.9790520987672773	9.370229594984204e-5	PhaseLuteal	Primary_Linear
Cortez-2014	gmcsf	1437	CSF2	Swab	Days since LH peak	Luminex (or other bead-based)	3.5581178228946895	0.36201183227530975	264	9.828733498933657	1.247606868009877e-19	(Intercept)	Primary_Linear
Cortez-2014	gmcsf	1437	CSF2	Swab	Days since LH peak	Luminex (or other bead-based)	0.028627429344873365	0.14469330203684028	264	0.19784902923553815	0.8433154401531349	PhaseLuteal	Primary_Linear
Cortez-2014	ifna2	3440	IFNA2	Swab	Days since LH peak	Luminex (or other bead-based)	5.253504427542688	0.24835947572057906	264	21.15282459950604	9.115392590414644e-59	(Intercept)	Primary_Linear
Cortez-2014	ifna2	3440	IFNA2	Swab	Days since LH peak	Luminex (or other bead-based)	-0.006327800524458774	0.13013289773019174	264	-0.048625679092909956	0.9612543712684406	PhaseLuteal	Primary_Linear
Cortez-2014	ifng	3458	IFNG	Swab	Days since LH peak	Luminex (or other bead-based)	2.833569477775206	0.5342118638728923	264	5.304205446192433	2.396042728686964e-7	(Intercept)	Primary_Linear
Cortez-2014	ifng	3458	IFNG	Swab	Days since LH peak	Luminex (or other bead-based)	0.17893180031709338	0.17396939520569454	264	1.0285245867845403	0.30464453553292264	PhaseLuteal	Primary_Linear
Cortez-2014	il10	3586	IL10	Swab	Days since LH peak	Luminex (or other bead-based)	2.1842080837655082	0.4331074698198827	264	5.043108780076824	8.523805755789108e-7	(Intercept)	Primary_Linear
Cortez-2014	il10	3586	IL10	Swab	Days since LH peak	Luminex (or other bead-based)	0.21014902166359106	0.15279970700440987	264	1.3753234596027468	0.1701970852896531	PhaseLuteal	Primary_Linear
Cortez-2014	il12p40	NA	IL12p40	Swab	Days since LH peak	Luminex (or other bead-based)	3.8099378057087527	0.36143659697915903	264	10.541095831334532	6.504073282793895e-22	(Intercept)	Primary_Linear
Cortez-2014	il12p40	NA	IL12p40	Swab	Days since LH peak	Luminex (or other bead-based)	-0.02942358432100041	0.16653320745155037	264	-0.17668298576162736	0.859892872222748	PhaseLuteal	Primary_Linear
Cortez-2014	il12p70	NA	IL12p70	Swab	Days since LH peak	Luminex (or other bead-based)	2.1162856584651717	0.3448319064143772	264	6.137151519622074	3.063677348154247e-9	(Intercept)	Primary_Linear
Cortez-2014	il12p70	NA	IL12p70	Swab	Days since LH peak	Luminex (or other bead-based)	-0.0035956327643319776	0.16568941716457802	264	-0.02170104057255789	0.9827028264767672	PhaseLuteal	Primary_Linear
Cortez-2014	il13	3596	IL13	Swab	Days since LH peak	Luminex (or other bead-based)	2.4438453776678917	0.42438234748105697	264	5.758593382060918	2.3522223577713715e-8	(Intercept)	Primary_Linear
Cortez-2014	il13	3596	IL13	Swab	Days since LH peak	Luminex (or other bead-based)	0.03453299811925222	0.1561672869359412	264	0.22112824520936597	0.8251635093096144	PhaseLuteal	Primary_Linear
Cortez-2014	il17	3605	IL17A	Swab	Days since LH peak	Luminex (or other bead-based)	2.970043863240168	0.4010533075508151	222	7.405608699197304	2.6887803142228237e-12	(Intercept)	Primary_Linear
Cortez-2014	il17	3605	IL17A	Swab	Days since LH peak	Luminex (or other bead-based)	-0.03821209507202843	0.21775642484509683	222	-0.17548090762057184	0.8608617238548641	PhaseLuteal	Primary_Linear
Cortez-2014	il1a	3552	IL1A	Swab	Days since LH peak	Luminex (or other bead-based)	9.572630655809004	0.2516763127710473	264	38.035485145228314	3.977949123124728e-109	(Intercept)	Primary_Linear
Cortez-2014	il1a	3552	IL1A	Swab	Days since LH peak	Luminex (or other bead-based)	0.8280444735977184	0.18322302363835408	264	4.519325449142865	9.36984688375556e-6	PhaseLuteal	Primary_Linear
Cortez-2014	il1b	3553	IL1B	Swab	Days since LH peak	Luminex (or other bead-based)	5.144436586817212	0.47564621986868416	222	10.81567848523527	3.5621797041839814e-22	(Intercept)	Primary_Linear
Cortez-2014	il1b	3553	IL1B	Swab	Days since LH peak	Luminex (or other bead-based)	0.5052573691912753	0.26087831770171116	222	1.9367549348006285	0.054044436012157755	PhaseLuteal	Primary_Linear
Cortez-2014	il2	3558	IL2	Swab	Days since LH peak	Luminex (or other bead-based)	2.6352419369893125	0.3968135936340165	264	6.64100721161234	1.7677511076432736e-10	(Intercept)	Primary_Linear
Cortez-2014	il2	3558	IL2	Swab	Days since LH peak	Luminex (or other bead-based)	-0.11649209205744708	0.146381549006942	264	-0.7958113085134968	0.42685668870617566	PhaseLuteal	Primary_Linear
Cortez-2014	il3	3562	IL3	Swab	Days since LH peak	Luminex (or other bead-based)	2.1414051615243785	0.41492314456212115	264	5.160968216859191	4.835502618391604e-7	(Intercept)	Primary_Linear
Cortez-2014	il3	3562	IL3	Swab	Days since LH peak	Luminex (or other bead-based)	0.1111920491663069	0.08875980370981501	264	1.2527297776573536	0.21141256920003482	PhaseLuteal	Primary_Linear
Cortez-2014	il4	3565	IL4	Swab	Days since LH peak	Luminex (or other bead-based)	3.4744490241123365	0.30620191177153366	264	11.346921395790389	1.4375397897608313e-24	(Intercept)	Primary_Linear
Cortez-2014	il4	3565	IL4	Swab	Days since LH peak	Luminex (or other bead-based)	0.08114125682643188	0.16583500390840938	264	0.48928908200373766	0.6250433204947159	PhaseLuteal	Primary_Linear
Cortez-2014	il6	3569	IL6	Swab	Days since LH peak	Luminex (or other bead-based)	3.267780591555608	0.4750177287680073	264	6.879281327100848	4.3518532807700555e-11	(Intercept)	Primary_Linear
Cortez-2014	il6	3569	IL6	Swab	Days since LH peak	Luminex (or other bead-based)	-0.07599583092757164	0.16229642437704528	264	-0.4682532669420921	0.639989845035359	PhaseLuteal	Primary_Linear
Cortez-2014	il7	3574	IL7	Swab	Days since LH peak	Luminex (or other bead-based)	3.460273612654563	0.268415954689909	264	12.89146025858295	8.003674571663012e-30	(Intercept)	Primary_Linear
Cortez-2014	il7	3574	IL7	Swab	Days since LH peak	Luminex (or other bead-based)	-0.04847407500981961	0.13889900963585672	264	-0.3489879095387448	0.7273765656399855	PhaseLuteal	Primary_Linear
Cortez-2014	il8	3576	CXCL8	Swab	Days since LH peak	Luminex (or other bead-based)	10.27162445055485	0.38470665249387004	222	26.6998877819471	3.003407696757307e-71	(Intercept)	Primary_Linear
Cortez-2014	il8	3576	CXCL8	Swab	Days since LH peak	Luminex (or other bead-based)	-0.14984540217039582	0.20363062841767773	222	-0.7358686821072902	0.46258740118837727	PhaseLuteal	Primary_Linear
Cortez-2014	ip10	3627	CXCL10	Swab	Days since LH peak	Luminex (or other bead-based)	8.710494160261433	0.44946054175882283	264	19.379886221325783	1.1988880192928638e-52	(Intercept)	Primary_Linear
Cortez-2014	ip10	3627	CXCL10	Swab	Days since LH peak	Luminex (or other bead-based)	0.030821455112787523	0.17258321402383356	264	0.17858895076859047	0.8583974420687303	PhaseLuteal	Primary_Linear
Cortez-2014	mcp1	6347	CCL2	Swab	Days since LH peak	Luminex (or other bead-based)	5.629782973642152	0.35748205856947235	264	15.748435029636799	7.46472633957231e-40	(Intercept)	Primary_Linear
Cortez-2014	mcp1	6347	CCL2	Swab	Days since LH peak	Luminex (or other bead-based)	-0.7653452423606553	0.2107349535273685	264	-3.631790690390897	3.380689924821864e-4	PhaseLuteal	Primary_Linear
Cortez-2014	mip1a	6348	CCL3	Swab	Days since LH peak	Luminex (or other bead-based)	3.8200597758164214	0.37999358291784907	264	10.05295864862613	2.425365815983366e-20	(Intercept)	Primary_Linear
Cortez-2014	mip1a	6348	CCL3	Swab	Days since LH peak	Luminex (or other bead-based)	0.18860967603553017	0.13393588710334284	264	1.408208659490954	0.16024580723092968	PhaseLuteal	Primary_Linear
Cortez-2014	mip1b	6351	CCL4	Swab	Days since LH peak	Luminex (or other bead-based)	5.450480265849055	0.3348103344630071	264	16.279307132472262	9.841622085098136e-42	(Intercept)	Primary_Linear
Cortez-2014	mip1b	6351	CCL4	Swab	Days since LH peak	Luminex (or other bead-based)	0.1297858525196983	0.13663352721678343	264	0.9498829106108007	0.34304050339424785	PhaseLuteal	Primary_Linear
Cortez-2014	tnfa	7124	TNF	Swab	Days since LH peak	Luminex (or other bead-based)	3.588583671125861	0.4968668916592225	264	7.222424619886126	5.463602668003299e-12	(Intercept)	Primary_Linear
Cortez-2014	tnfa	7124	TNF	Swab	Days since LH peak	Luminex (or other bead-based)	-0.05304096750447392	0.18718585708863528	264	-0.28335990939399996	0.7771230328764411	PhaseLuteal	Primary_Linear
Castle-2002	CAIGAS	NA	IgA	Sponge	Days since LMP	ELISA	29.198561743330277	0.5551594329496647	9	52.59491239875529	1.6315712397720937e-12	(Intercept)	Primary_Linear
Castle-2002	CAIGAS	NA	IgA	Sponge	Days since LMP	ELISA	-1.108831910839369	0.8234345093476381	9	-1.3465939285418527	0.21103982817387237	PhaseLuteal	Primary_Linear
Castle-2002	CAIGGS	NA	IgG	Sponge	Days since LMP	ELISA	30.495365170058918	0.48075034652156334	9	63.432851147598896	3.0344026218312976e-13	(Intercept)	Primary_Linear
Castle-2002	CAIGGS	NA	IgG	Sponge	Days since LMP	ELISA	-1.3582083476187723	0.7130679985087867	9	-1.9047388895016244	0.08920941007771459	PhaseLuteal	Primary_Linear
Castle-2002	CAI10S	3586	IL10	Sponge	Days since LMP	ELISA	6.896993307362237	0.8710003254449018	9	7.91847385801985	2.4020166996884945e-5	(Intercept)	Primary_Linear
Castle-2002	CAI10S	3586	IL10	Sponge	Days since LMP	ELISA	-0.615636288689771	1.2919022591648623	9	-0.47653472569027255	0.645050187379711	PhaseLuteal	Primary_Linear
Castle-2002	CAI12S	NA	IL12p70	Sponge	Days since LMP	ELISA	8.984981847691662	1.1476726396297878	9	7.828871698631768	2.6297861286909905e-5	(Intercept)	Primary_Linear
Castle-2002	CAI12S	NA	IL12p70	Sponge	Days since LMP	ELISA	-3.794113404957131	1.7022736187407037	9	-2.2288504992305023	0.0527957766672563	PhaseLuteal	Primary_Linear
Byrne-2016	IL-12p70	NA	IL12p70	CVL	Serum progesterone - their phase	Luminex (or other bead-based)	-0.6723942839546204	0.3144657333641408	47	-2.138211616131829	0.03772857357102256	(Intercept)	Primary_Linear
Byrne-2016	IL-12p70	NA	IL12p70	CVL	Serum progesterone - their phase	Luminex (or other bead-based)	-0.42719669432086405	0.5503150333872463	47	-0.7762766204866764	0.4414748095858353	PhaseLuteal	Primary_Linear
Byrne-2016	IL-1B	3553	IL1B	CVL	Serum progesterone - their phase	Luminex (or other bead-based)	1.8189683421125575	0.6109152490728018	47	2.9774479273078254	0.004584080439741529	(Intercept)	Primary_Linear
Byrne-2016	IL-1B	3553	IL1B	CVL	Serum progesterone - their phase	Luminex (or other bead-based)	0.2871722109164552	1.0691016858774034	47	0.268610754907542	0.7894047934465728	PhaseLuteal	Primary_Linear
Byrne-2016	IL-10	3586	IL10	CVL	Serum progesterone - their phase	Luminex (or other bead-based)	0.5005689524445032	0.387324842182034	47	1.2923750246033714	0.20254533114873574	(Intercept)	Primary_Linear
Byrne-2016	IL-10	3586	IL10	CVL	Serum progesterone - their phase	Luminex (or other bead-based)	-0.6594920664929881	0.6778184738185596	47	-0.9729626617841679	0.33555292220221034	PhaseLuteal	Primary_Linear
Byrne-2016	IL-2	3558	IL2	CVL	Serum progesterone - their phase	Luminex (or other bead-based)	-0.7384983780760284	0.32378657083069673	47	-2.2808184298112177	0.027136373988239745	(Intercept)	Primary_Linear
Byrne-2016	IL-2	3558	IL2	CVL	Serum progesterone - their phase	Luminex (or other bead-based)	-0.22757881075163297	0.5666264989537193	47	-0.4016381358299677	0.6897708597614692	PhaseLuteal	Primary_Linear
Byrne-2016	IL-6	3569	IL6	CVL	Serum progesterone - their phase	Luminex (or other bead-based)	2.9204123944987037	0.4156588257716059	47	7.025984325191249	7.464607658193953e-9	(Intercept)	Primary_Linear
Byrne-2016	IL-6	3569	IL6	CVL	Serum progesterone - their phase	Luminex (or other bead-based)	0.5511774364359335	0.7274029451003102	47	0.7577333033205208	0.4523932332769356	PhaseLuteal	Primary_Linear
Byrne-2016	IL-8	3576	CXCL8	CVL	Serum progesterone - their phase	Luminex (or other bead-based)	8.518307402414282	0.3855395279367061	47	22.094511159469825	1.8091922959888443e-26	(Intercept)	Primary_Linear
Byrne-2016	IL-8	3576	CXCL8	CVL	Serum progesterone - their phase	Luminex (or other bead-based)	0.6006057776327471	0.6746941738892358	47	0.8901896605547809	0.37789821543825275	PhaseLuteal	Primary_Linear
Byrne-2016	IFN-y	3458	IFNG	CVL	Serum progesterone - their phase	Luminex (or other bead-based)	-0.5138659509315425	0.40725767670770713	47	-1.2617710612250759	0.2132572935880299	(Intercept)	Primary_Linear
Byrne-2016	IFN-y	3458	IFNG	CVL	Serum progesterone - their phase	Luminex (or other bead-based)	0.4529694544525598	0.7127009342384875	47	0.6355673645026891	0.5281410562313777	PhaseLuteal	Primary_Linear
Byrne-2016	TNF-a	7124	TNF	CVL	Serum progesterone - their phase	Luminex (or other bead-based)	-1.1869232546853956	0.5473275864461267	47	-2.1685792641884754	0.035208823972579566	(Intercept)	Primary_Linear
Byrne-2016	TNF-a	7124	TNF	CVL	Serum progesterone - their phase	Luminex (or other bead-based)	-1.1779800236373048	0.9578232762807216	47	-1.2298511143010258	0.22487368158593762	PhaseLuteal	Primary_Linear
Byrne-2016	IL-1RA	3557	IL1RN	CVL	Serum progesterone - their phase	Luminex (or other bead-based)	11.398574321999398	0.290347732961917	47	39.258354820681426	1.3891323697088296e-37	(Intercept)	Primary_Linear
Byrne-2016	IL-1RA	3557	IL1RN	CVL	Serum progesterone - their phase	Luminex (or other bead-based)	-0.8195764224989659	0.5081085326833547	47	-1.6129948028440475	0.11344092593009134	PhaseLuteal	Primary_Linear
Byrne-2016	IL-1a	3552	IL1A	CVL	Serum progesterone - their phase	Luminex (or other bead-based)	7.294665603060882	0.4165322689832791	47	17.51284629367746	3.123025958493029e-22	(Intercept)	Primary_Linear
Byrne-2016	IL-1a	3552	IL1A	CVL	Serum progesterone - their phase	Luminex (or other bead-based)	0.47879065060381826	0.7289314707207385	47	0.6568390443211474	0.5144879661621247	PhaseLuteal	Primary_Linear
Byrne-2016	IP-10	3627	CXCL10	CVL	Serum progesterone - their phase	Luminex (or other bead-based)	7.280953035216287	0.5466505404855285	47	13.319209432683321	1.4371382668680082e-17	(Intercept)	Primary_Linear
Byrne-2016	IP-10	3627	CXCL10	CVL	Serum progesterone - their phase	Luminex (or other bead-based)	-0.018742912249818357	0.9566384458496745	47	-0.019592472298320746	0.9844514095420356	PhaseLuteal	Primary_Linear
Byrne-2016	MIP-1a	6348	CCL3	CVL	Serum progesterone - their phase	Luminex (or other bead-based)	2.2785395384906226	0.2801529911135838	47	8.133197255662436	1.6127575646641622e-10	(Intercept)	Primary_Linear
Byrne-2016	MIP-1a	6348	CCL3	CVL	Serum progesterone - their phase	Luminex (or other bead-based)	-0.6100928408292503	0.4902677344487714	47	-1.2444074899507782	0.2195196344019332	PhaseLuteal	Primary_Linear
Byrne-2016	MIP-1b	6351	CCL4	CVL	Serum progesterone - their phase	Luminex (or other bead-based)	3.405421636328957	0.2531580012638195	47	13.451763797029349	9.920177458810474e-18	(Intercept)	Primary_Linear
Byrne-2016	MIP-1b	6351	CCL4	CVL	Serum progesterone - their phase	Luminex (or other bead-based)	-0.2586588835026935	0.44302650221168405	47	-0.5838451700099485	0.562116209017957	PhaseLuteal	Primary_Linear
Byrne-2016	RANTES	6352	CCL5	CVL	Serum progesterone - their phase	Luminex (or other bead-based)	3.1286562028797364	0.3285190005617693	47	9.523516744936266	1.5111625813241812e-12	(Intercept)	Primary_Linear
Byrne-2016	RANTES	6352	CCL5	CVL	Serum progesterone - their phase	Luminex (or other bead-based)	-0.4538087050891724	0.5749082509830962	47	-0.7893584833982764	0.43386669275535683	PhaseLuteal	Primary_Linear
Bradley-2018	IL10	3586	IL10	Swab	Serum progesterone plus LH	Luminex (or other bead-based)	2.41424132533411	0.3685840386597099	19	6.5500430623991965	2.84837900243614e-6	(Intercept)	Primary_Linear
Bradley-2018	IL10	3586	IL10	Swab	Serum progesterone plus LH	Luminex (or other bead-based)	0.5490534875122136	0.42697366578087975	19	1.2859188552251006	0.21392276784882291	PhaseLuteal	Primary_Linear
Bradley-2018	CCL20	6364	CCL20	Swab	Serum progesterone plus LH	Luminex (or other bead-based)	5.084883097835732	0.4885467010715286	19	10.408182240680507	2.752261560554723e-9	(Intercept)	Primary_Linear
Bradley-2018	CCL20	6364	CCL20	Swab	Serum progesterone plus LH	Luminex (or other bead-based)	0.30834101141008896	0.6674816789854926	19	0.46194677864228034	0.6493650694138275	PhaseLuteal	Primary_Linear
Bradley-2018	TNF	7124	TNF	Swab	Serum progesterone plus LH	Luminex (or other bead-based)	2.6641132605512947	0.3590870790135636	19	7.419128719055537	5.039470306972036e-7	(Intercept)	Primary_Linear
Bradley-2018	TNF	7124	TNF	Swab	Serum progesterone plus LH	Luminex (or other bead-based)	0.3809447956565306	0.34444719897342985	19	1.1059599172003025	0.2825513796756049	PhaseLuteal	Primary_Linear
Bradley-2018	IL1A	3552	IL1A	Swab	Serum progesterone plus LH	Luminex (or other bead-based)	6.591252852059935	0.45937747838467746	19	14.348228117836667	1.1992504430843717e-11	(Intercept)	Primary_Linear
Bradley-2018	IL1A	3552	IL1A	Swab	Serum progesterone plus LH	Luminex (or other bead-based)	0.8213638926934844	0.39574305165429174	19	2.0754979506525895	0.051760698076561355	PhaseLuteal	Primary_Linear
Bradley-2018	CCL5	6352	CCL5	Swab	Serum progesterone plus LH	Luminex (or other bead-based)	3.22866999423975	0.3700721553408893	19	8.724433729053958	4.518253814960092e-8	(Intercept)	Primary_Linear
Bradley-2018	CCL5	6352	CCL5	Swab	Serum progesterone plus LH	Luminex (or other bead-based)	-0.770923285344673	0.5178399808802494	19	-1.4887287845836477	0.15296998265799122	PhaseLuteal	Primary_Linear
Bradley-2018	TGFB	7040	TGFB1	Swab	Serum progesterone plus LH	Luminex (or other bead-based)	2.8561990916039415	0.3151917172692209	19	9.0617834642029	2.5104360320922913e-8	(Intercept)	Primary_Linear
Bradley-2018	TGFB	7040	TGFB1	Swab	Serum progesterone plus LH	Luminex (or other bead-based)	-0.15325411431607944	0.45782298590596915	19	-0.33474534707515935	0.7414843760366046	PhaseLuteal	Primary_Linear
Bradley-2018	CXCL1	2919	CXCL1	Swab	Serum progesterone plus LH	Luminex (or other bead-based)	10.252207050291847	0.503810243944258	19	20.34934218492421	2.3241327869614114e-14	(Intercept)	Primary_Linear
Bradley-2018	CXCL1	2919	CXCL1	Swab	Serum progesterone plus LH	Luminex (or other bead-based)	-0.5142753722788916	0.5359530224119741	19	-0.9595530779255139	0.34933283790010106	PhaseLuteal	Primary_Linear
Bradley-2018	IL6	3569	IL6	Swab	Serum progesterone plus LH	Luminex (or other bead-based)	4.143241444355354	0.4400152180628262	19	9.416132156965022	1.3746294066646106e-8	(Intercept)	Primary_Linear
Bradley-2018	IL6	3569	IL6	Swab	Serum progesterone plus LH	Luminex (or other bead-based)	0.9093799028691906	0.6292419485321912	19	1.445199108213409	0.16469406727655558	PhaseLuteal	Primary_Linear
Bradley-2018	IFNG	3458	IFNG	Swab	Serum progesterone plus LH	Luminex (or other bead-based)	1.3645980686848234	0.3233279616406855	19	4.2204765148066645	4.6316965979899505e-4	(Intercept)	Primary_Linear
Bradley-2018	IFNG	3458	IFNG	Swab	Serum progesterone plus LH	Luminex (or other bead-based)	0.3096230336313577	0.37415562604601293	19	0.8275247305603279	0.4182126377296841	PhaseLuteal	Primary_Linear
Bradley-2018	CXCL8	3576	CXCL8	Swab	Serum progesterone plus LH	Luminex (or other bead-based)	9.037899484013579	0.4688865456998722	19	19.2752374042283	6.22331315958518e-14	(Intercept)	Primary_Linear
Bradley-2018	CXCL8	3576	CXCL8	Swab	Serum progesterone plus LH	Luminex (or other bead-based)	0.4086707574590482	0.5055003150327848	19	0.8084480766991082	0.42883985459320484	PhaseLuteal	Primary_Linear
Boily-Larouche-2019	IFNy	3458	IFNG	CVL	Serum progesterone	Luminex (or other bead-based)	-0.35124686324672716	0.49310701342206	25	-0.7123136635375495	0.48286600801696067	(Intercept)	Primary_Linear
Boily-Larouche-2019	IFNy	3458	IFNG	CVL	Serum progesterone	Luminex (or other bead-based)	-0.06697864968807281	0.6254291521086982	10	-0.10709230527909909	0.9168338145960888	PhaseLuteal	Primary_Linear
Boily-Larouche-2019	IL10	3586	IL10	CVL	Serum progesterone	Luminex (or other bead-based)	-0.8624964743522102	0.28592316720847644	24	-3.0165323180102237	0.005966500172431269	(Intercept)	Primary_Linear
Boily-Larouche-2019	IL10	3586	IL10	CVL	Serum progesterone	Luminex (or other bead-based)	0.5678030572423486	0.35771460963018975	10	1.5873074287610203	0.14352666991270105	PhaseLuteal	Primary_Linear
Boily-Larouche-2019	IL12_p70	NA	IL12p70	CVL	Serum progesterone	Luminex (or other bead-based)	1.1479043361020387	0.693510742240855	25	1.6552077223677288	0.1103839109730137	(Intercept)	Primary_Linear
Boily-Larouche-2019	IL12_p70	NA	IL12p70	CVL	Serum progesterone	Luminex (or other bead-based)	-1.2791133684033351	0.8796099538593334	10	-1.4541824621142134	0.17655117053591354	PhaseLuteal	Primary_Linear
Boily-Larouche-2019	sCD40L	959	CD40LG	CVL	Serum progesterone	Luminex (or other bead-based)	2.029262950151819	0.2888226662080575	25	7.025982333014025	2.3012703151822433e-7	(Intercept)	Primary_Linear
Boily-Larouche-2019	sCD40L	959	CD40LG	CVL	Serum progesterone	Luminex (or other bead-based)	-0.36739389091354013	0.33163480669430656	10	-1.1078266921849234	0.29387080068398475	PhaseLuteal	Primary_Linear
Boily-Larouche-2019	IL17A	3605	IL17A	CVL	Serum progesterone	Luminex (or other bead-based)	-0.32895894438235934	0.5292847275446818	24	-0.6215160333614366	0.5401194049452598	(Intercept)	Primary_Linear
Boily-Larouche-2019	IL17A	3605	IL17A	CVL	Serum progesterone	Luminex (or other bead-based)	-0.2092379919994883	0.6621809683484451	10	-0.3159830952577084	0.758511809834165	PhaseLuteal	Primary_Linear
Boily-Larouche-2019	IL1a	3552	IL1A	CVL	Serum progesterone	Luminex (or other bead-based)	7.055697159653367	0.6872418031530254	25	10.26668797980891	1.8800997303257955e-10	(Intercept)	Primary_Linear
Boily-Larouche-2019	IL1a	3552	IL1A	CVL	Serum progesterone	Luminex (or other bead-based)	0.5539119392467206	0.7443797240281916	10	0.7441255066019805	0.4739231565926407	PhaseLuteal	Primary_Linear
Boily-Larouche-2019	IL1b	3553	IL1B	CVL	Serum progesterone	Luminex (or other bead-based)	4.124269825020592	0.9734068784192212	25	4.236943375331662	2.690675437152314e-4	(Intercept)	Primary_Linear
Boily-Larouche-2019	IL1b	3553	IL1B	CVL	Serum progesterone	Luminex (or other bead-based)	-0.457047796287495	1.2346144439358369	10	-0.370194758802974	0.7189576654622136	PhaseLuteal	Primary_Linear
Boily-Larouche-2019	IL2	3558	IL2	CVL	Serum progesterone	Luminex (or other bead-based)	0.3107897588924308	0.41834836704208883	25	0.7428970288323443	0.4644681859271719	(Intercept)	Primary_Linear
Boily-Larouche-2019	IL2	3558	IL2	CVL	Serum progesterone	Luminex (or other bead-based)	-0.8097983683828308	0.5270838041239172	10	-1.5363749787926466	0.15546029980640072	PhaseLuteal	Primary_Linear
Boily-Larouche-2019	IL8	3576	CXCL8	CVL	Serum progesterone	Luminex (or other bead-based)	9.949345639267287	0.6062839342957241	25	16.410373220304308	6.773123187047973e-15	(Intercept)	Primary_Linear
Boily-Larouche-2019	IL8	3576	CXCL8	CVL	Serum progesterone	Luminex (or other bead-based)	-0.11006423345038627	0.5988851237850373	10	-0.18378187916033878	0.8578576874447323	PhaseLuteal	Primary_Linear
Boily-Larouche-2019	IP10	3627	CXCL10	CVL	Serum progesterone	Luminex (or other bead-based)	4.771791547740911	0.6953993348158317	25	6.861944366116863	3.419919420356104e-7	(Intercept)	Primary_Linear
Boily-Larouche-2019	IP10	3627	CXCL10	CVL	Serum progesterone	Luminex (or other bead-based)	1.4501400213726576	0.7981316558404926	10	1.8169183126129125	0.09927520014384597	PhaseLuteal	Primary_Linear
Boily-Larouche-2019	MCP1	6347	CCL2	CVL	Serum progesterone	Luminex (or other bead-based)	5.048409931932489	0.8038163016394478	25	6.280551814681852	1.4285294169186108e-6	(Intercept)	Primary_Linear
Boily-Larouche-2019	MCP1	6347	CCL2	CVL	Serum progesterone	Luminex (or other bead-based)	-1.3642118001764043	0.9003985303018884	10	-1.5151199766163623	0.16069246255469272	PhaseLuteal	Primary_Linear
Boily-Larouche-2019	MIP1a	6348	CCL3	CVL	Serum progesterone	Luminex (or other bead-based)	2.8095546687008155	0.5540236209471779	25	5.071182098513243	3.100477458280484e-5	(Intercept)	Primary_Linear
Boily-Larouche-2019	MIP1a	6348	CCL3	CVL	Serum progesterone	Luminex (or other bead-based)	-0.30014624281594776	0.6899654338585439	10	-0.43501634732252903	0.6727889248838628	PhaseLuteal	Primary_Linear
Boily-Larouche-2019	MIP1b	6351	CCL4	CVL	Serum progesterone	Luminex (or other bead-based)	3.848229021328854	0.4954042645388504	25	7.767856065815255	4.0024586794448496e-8	(Intercept)	Primary_Linear
Boily-Larouche-2019	MIP1b	6351	CCL4	CVL	Serum progesterone	Luminex (or other bead-based)	-0.8862620862270858	0.6283428597965427	10	-1.41047530406259	0.18873972648215054	PhaseLuteal	Primary_Linear
Boily-Larouche-2019	TNFa	7124	TNF	CVL	Serum progesterone	Luminex (or other bead-based)	-0.19302929530701843	0.5923692640409302	25	-0.32585974159132086	0.7472423882227202	(Intercept)	Primary_Linear
Boily-Larouche-2019	TNFa	7124	TNF	CVL	Serum progesterone	Luminex (or other bead-based)	-0.06581434953685589	0.7513278028231213	10	-0.08759738331199492	0.9319260034783862	PhaseLuteal	Primary_Linear
Boily-Larouche-2019	IL1RA	3557	IL1RN	CVL	Serum progesterone	Luminex (or other bead-based)	16.900072797750376	0.5126548042676837	24	32.96579424802575	1.6859944718320887e-21	(Intercept)	Primary_Linear
Boily-Larouche-2019	IL1RA	3557	IL1RN	CVL	Serum progesterone	Luminex (or other bead-based)	-0.523918432583885	0.6466178842434112	9	-0.8102442653545019	0.4386978994322164	PhaseLuteal	Primary_Linear
Boily-Larouche-2019	MIG	4283	CXCL9	CVL	Serum progesterone	Luminex (or other bead-based)	6.984787846630349	0.8944809823042966	25	7.808760593921906	3.6420490374125786e-8	(Intercept)	Primary_Linear
Boily-Larouche-2019	MIG	4283	CXCL9	CVL	Serum progesterone	Luminex (or other bead-based)	0.8860233565207002	0.8316455707926976	10	1.065385769656864	0.3117486421898556	PhaseLuteal	Primary_Linear
Boily-Larouche-2019	MIP3a	6364	CCL20	CVL	Serum progesterone	Luminex (or other bead-based)	2.3783688987022016	0.6982868598473991	25	3.4060055193104466	0.0022331549883852775	(Intercept)	Primary_Linear
Boily-Larouche-2019	MIP3a	6364	CCL20	CVL	Serum progesterone	Luminex (or other bead-based)	-1.3344911392859038	0.7759704733475542	10	-1.7197705133403838	0.11621528739837103	PhaseLuteal	Primary_Linear
Barousse-2007	IFN-g	3458	IFNG	CVL	Serum progesterone	ELISA	3.5062739707565624	0.9401043947449714	21	3.729664482323512	0.0012377107298836014	(Intercept)	Primary_Linear
Barousse-2007	IFN-g	3458	IFNG	CVL	Serum progesterone	ELISA	-0.10565221892360493	1.351485217741539	8	-0.07817489790984165	0.9396088795573547	PhaseLuteal	Primary_Linear
Barousse-2007	IL-4	3565	IL4	CVL	Serum progesterone	ELISA	4.441445287451355	0.7877809299632035	20	5.637919272377932	1.6160277446988494e-5	(Intercept)	Primary_Linear
Barousse-2007	IL-4	3565	IL4	CVL	Serum progesterone	ELISA	-0.5610277530695741	1.1123447711714691	8	-0.5043649843193186	0.6276002542790207	PhaseLuteal	Primary_Linear
Barousse-2007	IL-10	3586	IL10	CVL	Serum progesterone	ELISA	1.8348225540499679	1.2278488854809284	20	1.4943390638264884	0.15069791937201008	(Intercept)	Primary_Linear
Barousse-2007	IL-10	3586	IL10	CVL	Serum progesterone	ELISA	-0.38304154565086107	1.776458309043143	8	-0.2156209035140146	0.8346791072156964	PhaseLuteal	Primary_Linear
Barousse-2007	IL-12	NA	IL12p70	CVL	Serum progesterone	ELISA	3.232437127912133	1.0252174802080964	21	3.1529282228547446	0.004799333402725298	(Intercept)	Primary_Linear
Barousse-2007	IL-12	NA	IL12p70	CVL	Serum progesterone	ELISA	0.3961013256568733	1.3957223221417716	8	0.2837966545158106	0.7837725708023703	PhaseLuteal	Primary_Linear
Barousse-2007	IL-8	3576	CXCL8	CVL	Serum progesterone	ELISA	7.83967835674686	0.765412437043086	19	10.242423531857968	3.573240147083747e-9	(Intercept)	Primary_Linear
Barousse-2007	IL-8	3576	CXCL8	CVL	Serum progesterone	ELISA	-1.2967907696421899	0.9932566741855128	4	-1.305594820901234	0.2617184756018326	PhaseLuteal	Primary_Linear
Barousse-2007	TNF-a	7124	TNF	CVL	Serum progesterone	ELISA	4.897395549817332	0.5541467117268715	18	8.837723740263149	5.769669386794895e-8	(Intercept)	Primary_Linear
Barousse-2007	TNF-a	7124	TNF	CVL	Serum progesterone	ELISA	-0.8620194809423635	0.641583369775209	4	-1.3435813980720672	0.2502411210220726	PhaseLuteal	Primary_Linear
Barousse-2007	IL-1	3552	IL1A	CVL	Serum progesterone	ELISA	8.34511589035665	0.576952306530615	18	14.464134722917224	2.365548172131151e-11	(Intercept)	Primary_Linear
Barousse-2007	IL-1	3552	IL1A	CVL	Serum progesterone	ELISA	1.5601867039831805	0.799506218607788	7	1.951437859607891	0.0919725450467245	PhaseLuteal	Primary_Linear
Barousse-2007	IL-2	3558	IL2	CVL	Serum progesterone	ELISA	4.2378153234472355	0.8462760136750528	15	5.007604203555322	1.5605364999969496e-4	(Intercept)	Primary_Linear
Barousse-2007	IL-2	3558	IL2	CVL	Serum progesterone	ELISA	0.4814901314685467	1.272476817861734	8	0.37838813620010864	0.7149858983545193	PhaseLuteal	Primary_Linear
Barousse-2007	IL-6	3569	IL6	CVL	Serum progesterone	ELISA	7.039871184319714	0.6190603548039267	19	11.371865650400812	6.388619917410961e-10	(Intercept)	Primary_Linear
Barousse-2007	IL-6	3569	IL6	CVL	Serum progesterone	ELISA	0.7809613224280701	0.8532121730773337	8	0.9153190109926915	0.3867820398992813	PhaseLuteal	Primary_Linear
Barousse-2007	TGF-b	7040	TGFB1	CVL	Serum progesterone	ELISA	4.455349078079739	1.813157531312382	10	2.4572322046694484	0.033836379985758634	(Intercept)	Primary_Linear
Barousse-2007	TGF-b	7040	TGFB1	CVL	Serum progesterone	ELISA	0.9997994792352307	2.486921343461587	4	0.402022959778693	0.7082224166804355	PhaseLuteal	Primary_Linear
Barousse-2007	MCP-1	6347	CCL2	CVL	Serum progesterone	ELISA	4.64788987952152	1.0487154869008843	10	4.4319836386289575	0.0012702090567096888	(Intercept)	Primary_Linear
Barousse-2007	MCP-1	6347	CCL2	CVL	Serum progesterone	ELISA	1.1393676462001086	1.7306051015775188	3	0.658363739458255	0.5573192219308273	PhaseLuteal	Primary_Linear
Barousse-2007	RANTES	6352	CCL5	CVL	Serum progesterone	ELISA	1.9597156551055983	1.539299749683658	10	1.2731215317278783	0.23177424728515914	(Intercept)	Primary_Linear
Barousse-2007	RANTES	6352	CCL5	CVL	Serum progesterone	ELISA	0.18398041586726316	2.2836746541918624	5	0.08056332171903419	0.9389145220932635	PhaseLuteal	Primary_Linear
Barousse-2007	Total IgG	NA	IgG	CVL	Serum progesterone	ELISA	22.003704987749035	0.5293368481753551	6	41.568436173670264	1.2964918094564063e-8	(Intercept)	Primary_Linear
Barousse-2007	Total IgG	NA	IgG	CVL	Serum progesterone	ELISA	-1.5299519261047227	0.7134658128636175	1	-2.1443941651023164	0.2777905990988579	PhaseLuteal	Primary_Linear
Barousse-2007	Total IgG1	NA	IgG1	CVL	Serum progesterone	ELISA	20.213113594733635	0.712464891347092	7	28.370680212067317	1.7377455469208025e-8	(Intercept)	Primary_Linear
Barousse-2007	Total IgG1	NA	IgG1	CVL	Serum progesterone	ELISA	1.1967088034507154	0.4881173254749091	1	2.4516827020765732	0.24655242718556733	PhaseLuteal	Primary_Linear
Barousse-2007	Total IgG4	NA	IgG4	CVL	Serum progesterone	ELISA	7.305317986737804	0.8821717494575875	7	8.281060905917192	7.306639361504691e-5	(Intercept)	Primary_Linear
Barousse-2007	Total IgG4	NA	IgG4	CVL	Serum progesterone	ELISA	-2.0099608878804327	1.2501417125628977	1	-1.6077864354752553	0.3542278115830447	PhaseLuteal	Primary_Linear
Barousse-2007	Total IgA	NA	IgA	CVL	Serum progesterone	ELISA	19.658306044891138	1.1085107286531208	6	17.73397905564402	2.0649842259850794e-6	(Intercept)	Primary_Linear
Barousse-2007	Total IgA	NA	IgA	CVL	Serum progesterone	ELISA	2.2290641258589297	0.4997579296317669	1	4.460287658669778	0.14040878843548743	PhaseLuteal	Primary_Linear
Arnold-2016	GMCSF	1437	CSF2	CVL	Days since LMP	MSD	8.468933891564527	0.47190456092908994	21	17.946285314324605	3.2355645734599305e-14	(Intercept)	Primary_Linear
Arnold-2016	GMCSF	1437	CSF2	CVL	Days since LMP	MSD	0.5380271883675103	0.8553996590057916	21	0.6289775576867134	0.5361463694282527	PhaseLuteal	Primary_Linear
Arnold-2016	IL1a	3552	IL1A	CVL	Days since LMP	MSD	7.9009447296003845	0.7111540383459609	21	11.110032853046595	2.9746087352811373e-10	(Intercept)	Primary_Linear
Arnold-2016	IL1a	3552	IL1A	CVL	Days since LMP	MSD	-0.7832110952783596	1.2890761655366483	21	-0.6075754995844681	0.5499834277666322	PhaseLuteal	Primary_Linear
Arnold-2016	IL8	3576	CXCL8	CVL	Days since LMP	MSD	11.607633808165003	0.7074732877450095	21	16.407169018583037	1.886110248112646e-13	(Intercept)	Primary_Linear
Arnold-2016	IL8	3576	CXCL8	CVL	Days since LMP	MSD	0.29367659404418306	1.2824042384784722	21	0.22900469698433004	0.8210807822952679	PhaseLuteal	Primary_Linear
Arnold-2016	MIP1b	6351	CCL4	CVL	Days since LMP	MSD	5.368843475516184	0.6277824863170434	21	8.552075906120141	2.779504513725647e-8	(Intercept)	Primary_Linear
Arnold-2016	MIP1b	6351	CCL4	CVL	Days since LMP	MSD	-0.12388817698874297	1.1379523937385707	21	-0.10886938475670943	0.9143396719842215	PhaseLuteal	Primary_Linear
Arnold-2016	IL1b	3553	IL1B	CVL	Days since LMP	MSD	8.3561135348832	0.9086497926808638	21	9.196187136332773	8.229594325255726e-9	(Intercept)	Primary_Linear
Arnold-2016	IL1b	3553	IL1B	CVL	Days since LMP	MSD	-0.7819242084552631	1.647067621649217	21	-0.4747371620797928	0.6398741225228546	PhaseLuteal	Primary_Linear
Arnold-2016	MIP3a	6364	CCL20	CVL	Days since LMP	MSD	7.060556921883474	0.48436311763860446	21	14.576991238113909	1.865479148210854e-12	(Intercept)	Primary_Linear
Arnold-2016	MIP3a	6364	CCL20	CVL	Days since LMP	MSD	0.5930428791840021	0.8779827108416152	21	0.675460771449046	0.5067534212273226	PhaseLuteal	Primary_Linear
Arnold-2016	MCP1	6347	CCL2	CVL	Days since LMP	MSD	5.967995969839888	0.4169786028119975	21	14.31247533948563	2.6496660457287068e-12	(Intercept)	Primary_Linear
Arnold-2016	MCP1	6347	CCL2	CVL	Days since LMP	MSD	0.4728051801053572	0.7558379049269047	21	0.6255377998687179	0.5383575399826355	PhaseLuteal	Primary_Linear
Arnold-2016	MIG	4283	CXCL9	CVL	Days since LMP	MSD	5.119084757705362	0.690977604235998	21	7.4084669695849925	2.758576199835779e-7	(Intercept)	Primary_Linear
Arnold-2016	MIG	4283	CXCL9	CVL	Days since LMP	MSD	0.5738472819091001	1.2525032728660719	21	0.4581603053187875	0.6515430059702215	PhaseLuteal	Primary_Linear
Arnold-2016	RANTES	6352	CCL5	CVL	Days since LMP	MSD	2.4051312283944593	0.40114564628236654	21	5.995655818987717	5.968923367631313e-6	(Intercept)	Primary_Linear
Arnold-2016	RANTES	6352	CCL5	CVL	Days since LMP	MSD	0.07375809739963742	0.7271382339810774	21	0.10143614233542952	0.9201665296416293	PhaseLuteal	Primary_Linear
Arnold-2016	IL10	3586	IL10	CVL	Days since LMP	MSD	0.9626455490369297	0.2665066122753729	21	3.6120887989160217	0.0016360424820802315	(Intercept)	Primary_Linear
Arnold-2016	IL10	3586	IL10	CVL	Days since LMP	MSD	-0.14758077653280827	0.4830842592712264	21	-0.30549696807643123	0.7629953036113105	PhaseLuteal	Primary_Linear
Arnold-2016	IL17	3605	IL17A	CVL	Days since LMP	MSD	2.2819931560329096	0.42160546347936256	21	5.412627097382509	2.277663896248108e-5	(Intercept)	Primary_Linear
Arnold-2016	IL17	3605	IL17A	CVL	Days since LMP	MSD	-0.35539636838027	0.7642248021192929	21	-0.4650416571075821	0.6466876937868616	PhaseLuteal	Primary_Linear
Arnold-2016	IL6	3569	IL6	CVL	Days since LMP	MSD	5.954301596271042	0.5556280925292995	21	10.716343677235972	5.691777701794853e-10	(Intercept)	Primary_Linear
Arnold-2016	IL6	3569	IL6	CVL	Days since LMP	MSD	-0.034961828331147866	1.0071614479585824	21	-0.03471323133149314	0.9726362562562678	PhaseLuteal	Primary_Linear
Arnold-2016	IP10	3627	CXCL10	CVL	Days since LMP	MSD	5.5241143365656304	0.5755325325536585	21	9.598265995590095	3.952837115880815e-9	(Intercept)	Primary_Linear
Arnold-2016	IP10	3627	CXCL10	CVL	Days since LMP	MSD	0.37663214466889366	1.0432413094797692	21	0.36102111874452897	0.7216901340108539	PhaseLuteal	Primary_Linear
Arnold-2016	TNFa	7124	TNF	CVL	Days since LMP	MSD	0.5731836625795539	0.7232945103291726	21	0.7924623433388109	0.43695263166835374	(Intercept)	Primary_Linear
Arnold-2016	TNFa	7124	TNF	CVL	Days since LMP	MSD	-1.5163146121343223	1.311082639841882	21	-1.1565362594665973	0.26044959719387833	PhaseLuteal	Primary_Linear
Shust-2010	IgG	NA	IgG	CVL	Serum progesterone - their phase	ELISA	-0.08787775409968067	0.20311007564867783	NA	NA	NA	PhaseLuteal	Primary_Linear
Shust-2010	IgA	NA	IgA	CVL	Serum progesterone - their phase	ELISA	-0.6663325640534303	0.26278428134388265	NA	NA	NA	PhaseLuteal	Primary_Linear
Shust-2010	SLPI	6590	SLPI	CVL	Serum progesterone - their phase	ELISA	0.06598998916994622	0.2155535869559531	NA	NA	NA	PhaseLuteal	Primary_Linear
Shust-2010	Lactoferrin	4057	LTF	CVL	Serum progesterone - their phase	ELISA	0.1278004112392721	0.353478460741007	NA	NA	NA	PhaseLuteal	Primary_Linear
Shust-2010	Lysozyme	4069	LYZ	CVL	Serum progesterone - their phase	ELISA	0.11289108248470495	0.44574509873145	NA	NA	NA	PhaseLuteal	Primary_Linear
Shust-2010	HNP 1-3	NA	DEFA1-3	CVL	Serum progesterone - their phase	ELISA	0.8765872943329847	0.4801837795535751	NA	NA	NA	PhaseLuteal	Primary_Linear
Shust-2010	HBD 2	1673	DEFB4A	CVL	Serum progesterone - their phase	ELISA	0.8606598514979695	0.4669659438015959	NA	NA	NA	PhaseLuteal	Primary_Linear
Shust-2010	HBD 3	55894	DEFB103B	CVL	Serum progesterone - their phase	ELISA	0.4788614115160465	0.14963740427921468	NA	NA	NA	PhaseLuteal	Primary_Linear
Shust-2010	IL-1ra	3557	IL1RN	CVL	Serum progesterone - their phase	ELISA	0.11298333408335486	0.15714209168648352	NA	NA	NA	PhaseLuteal	Primary_Linear
Shust-2010	IL-6	3569	IL6	CVL	Serum progesterone - their phase	Luminex (or other bead-based)	-0.045002148562224925	0.39619004267840574	NA	NA	NA	PhaseLuteal	Primary_Linear
Shust-2010	IL-8	3576	CXCL8	CVL	Serum progesterone - their phase	Luminex (or other bead-based)	-0.20364734492634962	0.5869987675408712	NA	NA	NA	PhaseLuteal	Primary_Linear
Shust-2010	IL-1a	3552	IL1A	CVL	Serum progesterone - their phase	Luminex (or other bead-based)	0.0657006206985306	0.2349953313800452	NA	NA	NA	PhaseLuteal	Primary_Linear
Shust-2010	IL-1b	3553	IL1B	CVL	Serum progesterone - their phase	Luminex (or other bead-based)	-0.6805430267318991	0.6785967135239269	NA	NA	NA	PhaseLuteal	Primary_Linear
Shust-2010	IFN-a2	3440	IFNA2	CVL	Serum progesterone - their phase	Luminex (or other bead-based)	0.2270552019242452	0.5039286125463689	NA	NA	NA	PhaseLuteal	Primary_Linear
Shust-2010	IFN-c	3458	IFNG	CVL	Serum progesterone - their phase	Luminex (or other bead-based)	0.14949245931026936	0.6177815976647958	NA	NA	NA	PhaseLuteal	Primary_Linear
Shust-2010	RANTES	6352	CCL5	CVL	Serum progesterone - their phase	Luminex (or other bead-based)	0.06111616029023405	0.6663288845797427	NA	NA	NA	PhaseLuteal	Primary_Linear
