# Supplementary material for: Changes in concentrations of cervicovaginal immune mediators across the menstrual cycle: a systematic review and meta-analysis of individual patient data
Source: BMC Med. 2022 Oct 5;20:353. doi: 10.1186/s12916-022-02532-9 (PMC9533580; doi:10.1186/s12916-022-02532-9)
Supplement: Supplementary file 3 — Additional file 3. Code and data. IPD from co-authors who agreed to share it, results of all analyses presented in the paper, and R code files necessary to reproduce the analysis and figures. [file 12916_2022_2532_MOESM3_ESM.zip › MenstrualCycleMetaanalysis/data/data_complete/02_models/models_primary_logistic.csv]

StudyName	Assay	EntrezId	OfficialSymbol	SampleType	OurPhasingMethod	AssayMethod	Value	Std.Error	z	p-value	Coefficient	Model
Thurman-2015	TGFb3	7043	TGFB3	CVL	Days since LMP	MSD	-36.19255378083744	1495.6477860779964	-0.024198580787355265	0.9806942101675946	(Intercept)	Primary_Logistic
Thurman-2015	TGFb3	7043	TGFB3	CVL	Days since LMP	MSD	35.093941470904255	1495.6477860779964	0.023464041332171063	0.9812801214426917	PhaseLuteal	Primary_Logistic
Patel-2014	SDF1a	6387	CXCL12	Menstrual cup	Days since LMP - their phase	ELISA	13.197015342190358	7.560428782682823	1.7455379478500144	0.08089127289320744	(Intercept)	Primary_Logistic
Patel-2014	SDF1a	6387	CXCL12	Menstrual cup	Days since LMP - their phase	ELISA	-1.3751346981702062e-6	8.913262217205679	-1.5427961891614953e-7	0.999999876902674	PhaseLuteal	Primary_Logistic
Novak-2007	Madcam Conc Cervical sponge	8174	MADCAM1	Sponge	Days since LMP	ELISA	-0.7537718060993253	0.42881049193364584	-1.7578203432017796	0.07877808279854545	(Intercept)	Primary_Logistic
Novak-2007	Madcam Conc Cervical sponge	8174	MADCAM1	Sponge	Days since LMP	ELISA	-0.1216969100180726	0.6834895918084947	-0.1780523236587494	0.8586818838565369	PhaseLuteal	Primary_Logistic
New wet lab data	IL-15	3600	IL15	CVL	Serum progesterone	MSD	-0.6721509077748666	0.3609897034933026	-1.8619669793084195	0.062607744812728	(Intercept)	Primary_Logistic
New wet lab data	IL-15	3600	IL15	CVL	Serum progesterone	MSD	-2.73075382918672	0.763476962932432	-3.57673376115789	3.479141994011149e-4	PhaseLuteal	Primary_Logistic
Francis-2016	il_15	3600	IL15	CVL	Urine PDG/CRT	Luminex (or other bead-based)	-0.30122879834899285	0.318120929372199	-0.9469002839374882	0.34368959325077025	(Intercept)	Primary_Logistic
Francis-2016	il_15	3600	IL15	CVL	Urine PDG/CRT	Luminex (or other bead-based)	-0.32091894980585045	0.27721208129303054	-1.1576658142349108	0.24700043987938505	PhaseLuteal	Primary_Logistic
Francis-2016	sdf_1beta	6387	CXCL12	CVL	Urine PDG/CRT	Luminex (or other bead-based)	-1.1881715255811818	0.4824245516941612	-2.4629167844144826	0.013781189699857985	(Intercept)	Primary_Logistic
Francis-2016	sdf_1beta	6387	CXCL12	CVL	Urine PDG/CRT	Luminex (or other bead-based)	-1.01499459490495	0.3504179568367124	-2.8965256348946657	0.003773198137818687	PhaseLuteal	Primary_Logistic
Cortez-2014	il15	3600	IL15	Swab	Days since LH peak	Luminex (or other bead-based)	0.9608855803002545	0.5420965134811174	1.7725359901871507	0.07630562650680091	(Intercept)	Primary_Logistic
Cortez-2014	il15	3600	IL15	Swab	Days since LH peak	Luminex (or other bead-based)	-0.17097213662760402	0.308083197369125	-0.5549544346709583	0.5789258273216152	PhaseLuteal	Primary_Logistic
Cortez-2014	il5	3567	IL5	Swab	Days since LH peak	Luminex (or other bead-based)	-1.7926656753245442	0.6249028988719526	-2.8687107686019475	0.004121484953376943	(Intercept)	Primary_Logistic
Cortez-2014	il5	3567	IL5	Swab	Days since LH peak	Luminex (or other bead-based)	0.18105816916149053	0.3405180247872737	0.53171390640657	0.5949241588643961	PhaseLuteal	Primary_Logistic
Cortez-2014	tnfb	4049	LTA	Swab	Days since LH peak	Luminex (or other bead-based)	-1.212923914669791	0.6698020197191724	-1.8108693001229423	0.07016108578657443	(Intercept)	Primary_Logistic
Cortez-2014	tnfb	4049	LTA	Swab	Days since LH peak	Luminex (or other bead-based)	0.24265965299141284	0.3238876351811121	0.7492093758248041	0.45373101897757806	PhaseLuteal	Primary_Logistic
Boily-Larouche-2019	IL15	3600	IL15	CVL	Serum progesterone	Luminex (or other bead-based)	-1.2039727974198509	0.6582806422277179	-1.8289658242804028	0.06740472814450912	(Intercept)	Primary_Logistic
Boily-Larouche-2019	IL15	3600	IL15	CVL	Serum progesterone	Luminex (or other bead-based)	-0.35417164059396916	0.8578840095791749	-0.4128432709308849	0.6797214463068937	PhaseLuteal	Primary_Logistic
Boily-Larouche-2019	IL2RA	3559	IL2RA	CVL	Serum progesterone	Luminex (or other bead-based)	-0.8109302138138127	0.6009257349231756	-1.349468273176027	0.17718660433267439	(Intercept)	Primary_Logistic
Boily-Larouche-2019	IL2RA	3559	IL2RA	CVL	Serum progesterone	Luminex (or other bead-based)	-1.540444785520549	0.9532744341484015	-1.6159510108929864	0.10610490539886512	PhaseLuteal	Primary_Logistic
