# Supplementary material for: Changes in concentrations of cervicovaginal immune mediators across the menstrual cycle: a systematic review and meta-analysis of individual patient data
Source: BMC Med. 2022 Oct 5;20:353. doi: 10.1186/s12916-022-02532-9 (PMC9533580; doi:10.1186/s12916-022-02532-9)
Supplement: Supplementary file 3 — Additional file 3. Code and data. IPD from co-authors who agreed to share it, results of all analyses presented in the paper, and R code files necessary to reproduce the analysis and figures. [file 12916_2022_2532_MOESM3_ESM.zip › MenstrualCycleMetaanalysis/data/data_complete/03_meta/periovulatory_linear.csv]

OfficialSymbol	Coefficient	Value	Std.Error	PValue	I2	n	Lower	Upper	AdjustedHolm	AdjustedFdr	Model
IL4	PhaseFollicularVsPeriovulatory	0.4338784429750054	0.14141068060673265	0.0021534126101088276	0	2	0.15671350898580938	0.7110433769642014	0.021534126101088277	0.021534126101088277	Periovulatory_Linear
CXCL8	PhaseFollicularVsPeriovulatory	0.7390962755537025	0.33766145311172946	0.028606451453967206	0	2	0.07727982745471274	1.4009127236526924	0.25745806308570485	0.1425327889547518	Periovulatory_Linear
IL6	PhaseFollicularVsPeriovulatory	0.7159605568238911	0.35337783485991175	0.04275983668642554	0.26911833588067163	3	0.023340000498464075	1.4085811131493182	0.3420786934914043	0.1425327889547518	Periovulatory_Linear
CXCL8	PhaseLutealVsPeriovulatory	0.671122095802093	0.3361428989812826	0.045875385858456866	0	2	0.012282013798779245	1.329962177805407	0.45875385858456863	0.45875385858456863	Periovulatory_Linear
IL1A	PhaseFollicularVsPeriovulatory	-1.1869118834340382	0.9374170961837746	0.20545891594446242	0.8791039224765044	3	-3.0242493919542364	0.65042562508616	1	0.513647289861156	Periovulatory_Linear
IL10	PhaseLutealVsPeriovulatory	2.2870694848059405	1.8431634467266433	0.21466515126575839	0.9565502230548142	3	-1.3255308707782802	5.899669840390161	1	0.5785838303092515	Periovulatory_Linear
IFNG	PhaseLutealVsPeriovulatory	1.123516857468452	1.0134914700965127	0.2676197211268737	0.8199667878933463	3	-0.8629264239207131	3.109960138857617	1	0.5785838303092515	Periovulatory_Linear
IL10	PhaseFollicularVsPeriovulatory	1.6455309762062384	1.5711332438355088	0.2949368412963256	0.9448239306162481	3	-1.4338901817113587	4.724952134123836	1	0.5277398736512622	Periovulatory_Linear
IL2	PhaseFollicularVsPeriovulatory	1.7877898197031676	1.7853290015603835	0.31664392419075726	0.9162838461761857	2	-1.711455023355184	5.287034662761519	1	0.5277398736512622	Periovulatory_Linear
IL12p70	PhaseLutealVsPeriovulatory	1.980222027067568	1.9837453073257065	0.31817078740824367	0.9613850173162813	2	-1.9079187752908167	5.868362829425952	1	0.5785838303092515	Periovulatory_Linear
IL6	PhaseLutealVsPeriovulatory	0.6685411352437015	0.7097885714102374	0.34625013071550836	0.6667742124711553	3	-0.7226444647203639	2.059726735207767	1	0.5785838303092515	Periovulatory_Linear
IL2	PhaseLutealVsPeriovulatory	1.9214292502952899	2.0437885430522775	0.34715029818555093	0.9281605469275017	2	-2.084396294087174	5.927254794677754	1	0.5785838303092515	Periovulatory_Linear
IL1A	PhaseLutealVsPeriovulatory	0.2873468629733157	0.3707033254104064	0.43825711729332045	0.348626588577571	3	-0.43923165483108084	1.0139253807777122	1	0.6260815961333149	Periovulatory_Linear
TGFB1	PhaseFollicularVsPeriovulatory	-1.9861169011141007	2.5909860957027866	0.44334991436373555	0.9652618420996769	2	-7.0644496486915624	3.092215846463361	1	0.6333570205196223	Periovulatory_Linear
IL4	PhaseLutealVsPeriovulatory	0.07072324393858347	0.14634295797852365	0.628903637394828	0	2	-0.21610895369932287	0.35755544157648983	1	0.7858400137481143	Periovulatory_Linear
IFNG	PhaseFollicularVsPeriovulatory	0.10573494760001544	0.25384341254595577	0.6770177496924517	0	3	-0.39179814099005783	0.6032680361900887	1	0.7769230938295377	Periovulatory_Linear
IL12p70	PhaseFollicularVsPeriovulatory	0.10305767104182166	0.2667406781795999	0.6992307844465839	0	2	-0.4197540581901941	0.6258694002738374	1	0.7769230938295377	Periovulatory_Linear
TGFB1	PhaseLutealVsPeriovulatory	0.18955027688512463	0.5047353521154903	0.7072560123733028	0	2	-0.7997310132612363	1.1788315670314855	1	0.7858400137481143	Periovulatory_Linear
TNF	PhaseFollicularVsPeriovulatory	-0.19464942803217308	0.9475500162775724	0.8372409421325854	0.8520709579524129	3	-2.051847459936215	1.6625486038718689	1	0.8372409421325854	Periovulatory_Linear
TNF	PhaseLutealVsPeriovulatory	0.12226073856294399	0.8140697882518503	0.8806189822506992	0.7831811788648401	3	-1.4733160464106825	1.7178375235365704	1	0.8806189822506992	Periovulatory_Linear
