# Supplementary material for: Changes in concentrations of cervicovaginal immune mediators across the menstrual cycle: a systematic review and meta-analysis of individual patient data
Source: BMC Med. 2022 Oct 5;20:353. doi: 10.1186/s12916-022-02532-9 (PMC9533580; doi:10.1186/s12916-022-02532-9)
Supplement: Supplementary file 3 — Additional file 3. Code and data. IPD from co-authors who agreed to share it, results of all analyses presented in the paper, and R code files necessary to reproduce the analysis and figures. [file 12916_2022_2532_MOESM3_ESM.zip › MenstrualCycleMetaanalysis/data/data_complete/03_meta/primary_linear.csv]

OfficialSymbol	Coefficient	Value	Std.Error	PValue	I2	n	Lower	Upper	AdjustedHolm	AdjustedFdr	Model
IL16	PhaseLuteal	-1.1908410032367533	0.25455634976102204	2.8954010730043345e-6	0	3	-1.6897714487683566	-0.6919105577051501	1.4766545472322105e-4	1.4766545472322105e-4	Primary_Linear
IL1A	PhaseLuteal	0.5366378817808432	0.1235355361351306	1.3991402766909914e-5	0.5076455763210459	20	0.2945082309559872	0.7787675326056991	6.995701383454957e-4	3.567807705562028e-4	Primary_Linear
IgM	PhaseLuteal	-1.3187133784809737	0.3296521626542201	6.32575040821124e-5	0.439003490995837	3	-1.9648316172832452	-0.6725951396787023	0.0030996177000235077	9.90550443845125e-4	Primary_Linear
MMP7	PhaseLuteal	-3.1588393534845	0.8042978308720632	8.585133323502291e-5	0.6252064510093701	2	-4.735263101993744	-1.582415604975256	0.0041208639952810995	9.90550443845125e-4	Primary_Linear
CCL5	PhaseLuteal	-0.7102798422408425	0.18223075945495537	9.711278861226716e-5	0.2271419158939302	15	-1.067452130772555	-0.35310755370913	0.004564301064776557	9.90550443845125e-4	Primary_Linear
CCL4	PhaseLuteal	-0.7003134938302278	0.18995557869497431	2.2716088962203943e-4	0.7261441429132246	14	-1.0726264280723774	-0.3280005595880781	0.010449400922613815	0.0019308675617873351	Primary_Linear
GNLY	PhaseLuteal	-2.203561538872133	0.6437551118401998	6.193839860771466e-4	0.5580718151151777	2	-3.4653215580789247	-0.9418015196653411	0.027872279373471597	0.004126438352303311	Primary_Linear
DEFB103B	PhaseLuteal	0.4403576420254144	0.1290998140218326	6.472844474201272e-4	0	4	0.1873220065426225	0.6933932775082063	0.0284805156864856	0.004126438352303311	Primary_Linear
CSF3	PhaseLuteal	-0.5457909736899684	0.17067052291595333	0.0013842184573863523	0.5522513453477109	5	-0.8803051986052369	-0.21127674877469993	0.05952139366761315	0.007327239490571297	Primary_Linear
CCL2	PhaseLuteal	-1.404284633173799	0.44060523890832204	0.0014367136256022153	0.8138067063079418	8	-2.2678709014341103	-0.5406983649134879	0.06034197227529304	0.007327239490571297	Primary_Linear
IL6	PhaseLuteal	-0.49154459889772195	0.1592172047926378	0.0020201214025829645	0.5991631763516079	21	-0.8036103202912921	-0.17947887750415187	0.08282497750590155	0.009366017411975564	Primary_Linear
IgG4	PhaseLuteal	-1.6544277513121552	0.5913852366094381	0.005149234049379879	0.6781183405937815	3	-2.813542815066654	-0.49531268755765656	0.20596936197519514	0.021884244709864484	Primary_Linear
CCL20	PhaseLuteal	-0.6126954725216892	0.2498099721429951	0.014180974976079036	0.40943261017252636	13	-1.1023230179219596	-0.12306792712141879	0.5530580240670824	0.054737164407216155	Primary_Linear
DEFB4A	PhaseLuteal	0.3781959726876404	0.1555239123453382	0.015025888268647572	0.01682573082412103	8	0.07336910449077755	0.6830228408845032	0.5709837542086077	0.054737164407216155	Primary_Linear
IgG	PhaseLuteal	-0.6902203893416466	0.30423946870565693	0.023288114451777222	0.5781527505614708	5	-1.2865297480047342	-0.0939110306785591	0.8616602347157573	0.07917958913604255	Primary_Linear
CCL3	PhaseLuteal	-0.3393499550838976	0.15333632670259062	0.02689015405450519	0.5278791948532139	10	-0.6398891554209751	-0.03881075474682	0.9680455459621868	0.08571236604873529	Primary_Linear
IL1RN	PhaseLuteal	-0.24236338905009147	0.11412445111371117	0.03369722271209733	0.3905546230758452	10	-0.46604731323296533	-0.018679464867217582	1	0.101091668136292	Primary_Linear
MMP1	PhaseLuteal	-1.360937721069485	0.6512015167449324	0.036627932759286004	0.7673210744667922	2	-2.6372926938895525	-0.08458274824941747	1	0.10377914281797701	Primary_Linear
CCL8	PhaseLuteal	-0.4655211673494356	0.2556128896925028	0.06857707122591304	0	2	-0.9665224311467411	0.03548009644786987	1	0.18407529644850343	Primary_Linear
IL2	PhaseLuteal	-0.15611920606081528	0.08925533645210298	0.08026851299576637	0	11	-0.3310596655069371	0.018821253385306574	1	0.20468470813920422	Primary_Linear
ICAM1	PhaseLuteal	-0.8649004481136437	0.5053120082742091	0.08696733742144672	0.4576137098309684	3	-1.8553119843310935	0.12551108810380607	1	0.2112063908806563	Primary_Linear
IL7	PhaseLuteal	-0.3683014173890948	0.2184913496228	0.09186193258687075	0.7334730095758127	3	-0.7965444626497828	0.05994162787159324	1	0.21295266190592768	Primary_Linear
IgG2	PhaseLuteal	-0.6230309478706385	0.4055506922951919	0.12447484249036951	0.5266375725328473	2	-1.4179103047692148	0.17184840902793763	1	0.27600943334821065	Primary_Linear
IL18	PhaseLuteal	-0.6135411007406133	0.42169398468890984	0.14568478643910895	0.7558963952865101	2	-1.4400613107308766	0.21297910924965002	1	0.30958017118310655	Primary_Linear
CXCL9	PhaseLuteal	-0.3657593402990766	0.2553997407973052	0.15211366786512456	0.46919113761781034	8	-0.8663428322617948	0.13482415166364164	1	0.31031188244485414	Primary_Linear
CD40LG	PhaseLuteal	-1.3431876799794613	0.9839609954050529	0.17222720325251512	0.9348709797890521	2	-3.271751230973365	0.5853758710144423	1	0.3378302833030104	Primary_Linear
CXCL8	PhaseLuteal	-0.1233206333173933	0.09481752716471707	0.19339194874379648	0.10401085093199958	24	-0.3091629865602388	0.06252171992545215	1	0.36529590318272664	Primary_Linear
SLPI	PhaseLuteal	-0.1361442751056941	0.10821410573969735	0.20835523019629584	0.11123447095972262	10	-0.3482439223555009	0.07595537214411269	1	0.3795041692861103	Primary_Linear
IL4	PhaseLuteal	-0.24765710281682912	0.2051198968850959	0.22728688191050914	0.759389716773853	8	-0.6496921007116171	0.15437789507795885	1	0.3997114130150333	Primary_Linear
TNF	PhaseLuteal	-0.10298593894048867	0.08907390163927438	0.24760535635455314	0.2266193125330833	19	-0.2775707861534665	0.07159890827248912	1	0.42092910580274034	Primary_Linear
CXCL1	PhaseLuteal	-0.3712635278967644	0.32880169730146613	0.2588382930271077	0	4	-1.015714854607638	0.27318779881410915	1	0.42583074014137073	Primary_Linear
LTF	PhaseLuteal	0.16621327367600808	0.15392503113468994	0.2802167107612087	0	5	-0.13547978734798422	0.46790633470000037	1	0.44659538277567634	Primary_Linear
IL1B	PhaseLuteal	-0.1531881807141289	0.18539897265155886	0.40865531700237656	0.4024440953535713	20	-0.5165701671111843	0.21019380568292648	1	0.631558217185491	Primary_Linear
IgA	PhaseLuteal	-0.31804045123643904	0.41021769133930597	0.4381643173418862	0.8208477587418251	7	-1.1220671262614788	0.4859862237886006	1	0.6525924833276284	Primary_Linear
IgG3	PhaseLuteal	-1.4490216637711375	1.9091406011353325	0.4478575865973921	0.7452349730708637	2	-5.190937241996389	2.2928939144541136	1	0.6525924833276284	Primary_Linear
IFNA2	PhaseLuteal	-0.07046150369851881	0.101997921028997	0.4896829793856575	0	6	-0.27037742891535294	0.12945442151831532	1	0.6595356104918269	Primary_Linear
CCL11	PhaseLuteal	-0.6593658832302718	0.9597741886257263	0.49208206157879797	0.9783510567230305	2	-2.540523292936695	1.2217915264761516	1	0.6595356104918269	Primary_Linear
TGFB1	PhaseLuteal	0.6445518305555159	0.9448820372007268	0.4951437398359386	0.9148050281799253	6	-1.2074169623579087	2.4965206234689403	1	0.6595356104918269	Primary_Linear
CXCL10	PhaseLuteal	-0.14782766098347766	0.22651905315300583	0.5140104081882435	0.6483319645791973	13	-0.5918050051633691	0.29614968319641377	1	0.6595356104918269	Primary_Linear
CSF2	PhaseLuteal	-0.04604213945477834	0.07110321254856793	0.5172828317582956	0.27224596046123367	8	-0.18540443604997148	0.0933201571404148	1	0.6595356104918269	Primary_Linear
CTSD	PhaseLuteal	-0.44119021291329347	0.7233755579818583	0.5419248837556615	0.7027990007373417	2	-1.8590063065577356	0.9766258807311488	1	0.6741016846716765	Primary_Linear
IL13	PhaseLuteal	-0.10620623184757051	0.1882550284017267	0.5726442533129321	0	4	-0.47518608751495484	0.26277362381981384	1	0.6953537361657033	Primary_Linear
IL10	PhaseLuteal	0.045058854799339534	0.10954589724750843	0.6808349858671514	0.15281024633317167	18	-0.16965110380577697	0.25976881340445607	1	0.7987391268155002	Primary_Linear
LYZ	PhaseLuteal	0.13314014450721215	0.34955177914418534	0.703286216080205	0	3	-0.5519813426153911	0.8182616316298154	1	0.7987391268155002	Primary_Linear
IgG1	PhaseLuteal	-0.33341280282291524	0.924193038119096	0.7182781210823359	0.8613898743847846	3	-2.1448311575363435	1.4780055518905129	1	0.7987391268155002	Primary_Linear
PI3	PhaseLuteal	-0.029821481733122435	0.08332761532806189	0.7204313692845687	0.2539500206847592	10	-0.19314360777612374	0.13350064430987887	1	0.7987391268155002	Primary_Linear
IFNG	PhaseLuteal	0.05463911829408302	0.1775911868282956	0.7583350015139702	0.5126051393528293	16	-0.29343960788937634	0.4027178444775424	1	0.8228741505789888	Primary_Linear
IL17A	PhaseLuteal	0.020535399551652986	0.114365804236782	0.85749886260075	0.386546768088279	8	-0.20362157675243972	0.2446923758557457	1	0.9110925415132969	Primary_Linear
IFNB1	PhaseLuteal	0.036129173434237834	0.298158061673796	0.9035527698080551	0	2	-0.5482606274464024	0.620518974314878	1	0.9396182559180825	Primary_Linear
DEFA1-3	PhaseLuteal	-0.037969890926338554	0.38380816721126404	0.9211943685471397	0.7315193061981623	4	-0.790233898660416	0.714294116807739	1	0.9396182559180825	Primary_Linear
IL12p70	PhaseLuteal	-0.01374584447427966	0.27046181976220335	0.9594660817620779	0.7841877451509334	16	-0.5438510112081981	0.5163593222596389	1	0.9594660817620779	Primary_Linear
