# Supplementary material for: Changes in concentrations of cervicovaginal immune mediators across the menstrual cycle: a systematic review and meta-analysis of individual patient data
Source: BMC Med. 2022 Oct 5;20:353. doi: 10.1186/s12916-022-02532-9 (PMC9533580; doi:10.1186/s12916-022-02532-9)
Supplement: Supplementary file 3 — Additional file 3. Code and data. IPD from co-authors who agreed to share it, results of all analyses presented in the paper, and R code files necessary to reproduce the analysis and figures. [file 12916_2022_2532_MOESM3_ESM.zip › MenstrualCycleMetaanalysis/data/data_complete/03_meta/primary_logistic.csv]

OfficialSymbol	Coefficient	Value	Std.Error	PValue	I2	n	Lower	Upper	AdjustedHolm	AdjustedFdr	Model
CXCL12	PhaseLuteal	-1.0134282343055134	0.3501474659629087	0.0038001726807178364	0	2	-1.6997172675928145	-0.32713920101821237	0.007600345361435673	0.007600345361435673	Primary_Logistic
IL15	PhaseLuteal	-0.7680500834678691	0.5406494281826515	0.15543119232103786	0.6984129024602482	4	-1.8277229627058658	0.29162279577012773	0.15543119232103786	0.15543119232103786	Primary_Logistic
