# Supplementary material for: Changes in concentrations of cervicovaginal immune mediators across the menstrual cycle: a systematic review and meta-analysis of individual patient data
Source: BMC Med. 2022 Oct 5;20:353. doi: 10.1186/s12916-022-02532-9 (PMC9533580; doi:10.1186/s12916-022-02532-9)
Supplement: Supplementary file 3 — Additional file 3. Code and data. IPD from co-authors who agreed to share it, results of all analyses presented in the paper, and R code files necessary to reproduce the analysis and figures. [file 12916_2022_2532_MOESM3_ESM.zip › MenstrualCycleMetaanalysis/data/data_complete/03_meta/subgroup_results/assay_method.csv]

OfficialSymbol	Subgroup	NumberOfStudies	Value	Std.Error	I2
IFNG	Overall	16	0.05464071025675045	0.17759584542781273	0.5126051393528293
IFNG	MSD	4	-0.257841581218857	0.18236341558150682	0
IFNG	Luminex (or other bead-based)	10	0.03778505326895964	0.10729682665603722	0
IFNG	ELISA	2	2.2144052512063426	0.5586963339367857	0.7186579079568042
IL10	Overall	18	0.045062780734807024	0.10955002482287252	0.15281024633317167
IL10	MSD	5	-0.27629950433582823	0.1341608578186825	0
IL10	Luminex (or other bead-based)	10	0.12390533373107994	0.08883786554499931	0
IL10	ELISA	3	0.7824723376632284	0.5068119448488161	0.04351024924639536
IL12p70	Overall	16	-0.01374539173175771	0.27046015625611636	0.7841877451509334
IL12p70	MSD	2	-0.14355360015281762	0.17280794754523462	0
IL12p70	Luminex (or other bead-based)	11	-0.150040931151913	0.08067778611034301	0.22212355483304896
IL12p70	ELISA	3	2.685245565104529	0.48593218989519604	0.9035832656383065
IL17A	Overall	8	0.020538140808973836	0.11436283980653547	0.386546768088279
IL17A	MSD	5	-0.1269007906137327	0.1955292187930453	0.5778998533846147
IL17A	Luminex (or other bead-based)	3	0.09720505091962439	0.14100142310549024	0
IL1B	Overall	19	-0.19050507706724504	0.1889711530534717	0.4085663665970483
IL1B	MSD	6	-0.32532318310696623	0.3928336728235897	0.2872119012180126
IL1B	Luminex (or other bead-based)	13	-0.15554727463902907	0.22054997516814245	0.4613520726433823
IL2	Overall	11	-0.15611920606081528	0.08925533645210298	0
IL2	MSD	3	-0.23919489687912027	0.21730023454916922	0
IL2	Luminex (or other bead-based)	6	-0.15129061889914136	0.09894863167383443	0
IL2	ELISA	2	0.4164786104707775	0.6724762420575324	0
IL6	Overall	21	-0.49154433937766984	0.15921862007094606	0.5991631763516079
IL6	MSD	6	-0.8170407811929667	0.3390118363295352	0.4555422319248251
IL6	Luminex (or other bead-based)	12	-0.34184568546856736	0.19555821945617408	0.6146720120939756
IL6	ELISA	3	-0.6660901597709354	0.3972584398482764	0.5984951524459897
CCL3	Overall	10	-0.3393504396665034	0.1533368551573352	0.5278791948532139
CCL3	MSD	3	-0.6765080528492083	0.28174291340707075	0
CCL3	Luminex (or other bead-based)	7	-0.21067067927151026	0.1599492793806428	0.3854800940143721
CCL20	Overall	13	-0.6126948829885782	0.24981117459969118	0.40943261017252636
CCL20	MSD	6	-0.46243482773693845	0.4067365073458386	0
CCL20	Luminex (or other bead-based)	4	-1.0031214610225667	0.4324247570724126	0.7440753234829484
CCL20	ELISA	3	-0.18113224174454698	0.5801826537999796	0
TNF	Overall	19	-0.1029919907228724	0.08908219940886558	0.2266193125330833
TNF	MSD	6	-0.44767013388882354	0.21931016839791323	0.24211031868052296
TNF	Luminex (or other bead-based)	10	-0.07094637788436313	0.09329196496182715	0
TNF	ELISA	3	0.2534273345296187	0.2914851715241674	0.4751250087635289
IL1A	Overall	20	0.5366385338916525	0.12354060618759816	0.5076455763210459
IL1A	MSD	6	0.4114601563699885	0.1941401958654355	0
IL1A	Luminex (or other bead-based)	11	0.4819140973728396	0.1270589196371674	0.4850319644745735
IL1A	ELISA	3	2.009566999180886	0.47280696921807097	0.11085763172763408
CCL5	Overall	15	-0.710282403556206	0.18223647877221213	0.2271419158939302
CCL5	MSD	5	-0.5845626380178984	0.3302758920404335	0.5919871590515209
CCL5	Luminex (or other bead-based)	7	-0.8113389179972597	0.26994365743419735	0.09013595368218286
CCL5	ELISA	3	-0.6737130985612455	0.8139794646148105	0
CXCL9	Overall	8	-0.36575646673023277	0.2554041318649697	0.46919113761781034
CXCL9	MSD	5	-0.18969395083602741	0.3312160927257127	0
CXCL9	Luminex (or other bead-based)	3	-0.6369965785687232	0.41576693530822006	0.7759741641344684
CXCL10	Overall	13	-0.14782582857304266	0.22652204673242138	0.6483319645791973
CXCL10	MSD	5	-0.26782905563523496	0.45273509215342145	0.5905786550353551
CXCL10	Luminex (or other bead-based)	8	-0.08785031794989046	0.2851794574520936	0.7125467408770739
CXCL8	Overall	24	-0.12332339475602012	0.09482013393564023	0.10401085093199958
CXCL8	MSD	6	-0.5673321481140081	0.2551503846397879	0.20710461656936802
CXCL8	Luminex (or other bead-based)	13	-0.04948753687630472	0.10635992908063059	0
CXCL8	ELISA	5	-0.07906604629504072	0.2850212036080646	0.3491446757368205
CCL4	Overall	14	-0.7003160426485814	0.18995760957047847	0.7261441429132246
CCL4	MSD	6	-1.24520102763131	0.3295535977677138	0.27765896052225686
CCL4	Luminex (or other bead-based)	8	-0.47067226999562617	0.1908251429327103	0.7457169352997798
LTF	Overall	4	0.15737538073492502	0.15500167608482138	0
LTF	Luminex (or other bead-based)	2	0.18315568141165042	0.244555153932707	0
LTF	ELISA	2	0.1400652737689304	0.20039307363697237	0
SLPI	Overall	9	-0.1272762360789371	0.10985103337481666	0.17871532985861094
SLPI	ELISA	7	0.02389173421394992	0.10302592910471478	0
SLPI	Luminex (or other bead-based)	2	-0.3922405311685615	0.13081493038297035	0.3174251110352092
PI3	Overall	9	-0.016935771710153653	0.08615621853005413	0.2795550288797797
PI3	Luminex (or other bead-based)	4	0.08999647049603815	0.1720764543879331	0
PI3	ELISA	5	-0.06858015418314393	0.13923131715326129	0.47270845240551174
IL1RN	Overall	10	-0.24236346376580656	0.11412068370892021	0.3905546230758452
IL1RN	Luminex (or other bead-based)	4	-0.27737445208832057	0.09763500386394842	0
IL1RN	MSD	4	-0.4702987720311454	0.13556306832661766	0
IL1RN	ELISA	2	0.16305709606284802	0.15331071021659384	0.5256154491639201
DEFA1-3	Overall	4	-0.037970822828569374	0.3838055286893831	0.7315193061981623
DEFA1-3	ELISA	2	0.667026893755249	0.38074901146679296	0
DEFA1-3	Luminex (or other bead-based)	2	-0.535083077480333	0.25613115248229673	0.5288620293074001
DEFB103B	Overall	4	0.4403576420254144	0.1290998140218326	0
DEFB103B	ELISA	2	0.49793741901713395	0.14495797777858624	0
DEFB103B	Luminex (or other bead-based)	2	0.21954386854607325	0.28387046702409824	0
IgA	Overall	6	-0.2928797311889101	0.5001130169511082	0.8506632515751298
IgA	ELISA	4	-0.1812365188941708	0.7037218960494398	0.9091563268065391
IgA	Luminex (or other bead-based)	2	-0.49074993176293263	0.9367636258185458	0
CCL2	Overall	7	-1.5296287919492182	0.4411058111334252	0.8313111229663772
CCL2	MSD	3	-1.4726258706673219	0.7400793302181067	0.9075899513767346
CCL2	Luminex (or other bead-based)	4	-1.5812861276268926	0.6658896197157981	0.7011939658488955
IL4	Overall	7	-0.2761780165607375	0.22171174479889588	0.7903538302502453
IL4	Luminex (or other bead-based)	5	-0.19255374637686593	0.28094115806524317	0.8350426220022108
IL4	ELISA	2	-0.521827997418635	0.4769629135266941	0
CSF2	Overall	8	-0.04604213945477834	0.07110321254856793	0.27224596046123367
CSF2	Luminex (or other bead-based)	6	-0.027013058409214807	0.07209054744770808	0
CSF2	MSD	2	-0.7295942524727103	0.4320319097872784	0.6607947500515655
TGFB1	Overall	5	0.735299710221429	1.1684893009809132	0.9312280877168236
TGFB1	Luminex (or other bead-based)	3	-0.45762531096429937	0.7877597930601027	0.8517237172680936
TGFB1	ELISA	2	3.759473466021948	1.2581300823784736	0.4533452447102295
