# Supplementary material for: Changes in concentrations of cervicovaginal immune mediators across the menstrual cycle: a systematic review and meta-analysis of individual patient data
Source: BMC Med. 2022 Oct 5;20:353. doi: 10.1186/s12916-022-02532-9 (PMC9533580; doi:10.1186/s12916-022-02532-9)
Supplement: Supplementary file 3 — Additional file 3. Code and data. IPD from co-authors who agreed to share it, results of all analyses presented in the paper, and R code files necessary to reproduce the analysis and figures. [file 12916_2022_2532_MOESM3_ESM.zip › MenstrualCycleMetaanalysis/data/data_complete/03_meta/subgroup_results/phasing.csv]

OfficialSymbol	Subgroup	NumberOfStudies	Value	Std.Error	I2
DEFB4A	Overall	7	0.5258153628129922	0.15195863513525631	0
DEFB4A	Days since LMP	5	0.4646664708229965	0.1707888875130919	0
DEFB4A	Serum progesterone	2	0.7581533925652273	0.3329089451630151	0
CCL20	Overall	11	-0.7133089528076887	0.25677490519171986	0.4342774853613407
CCL20	Days since LMP	7	-0.6717763617201475	0.3600377096343099	0.5967652794173072
CCL20	Serum progesterone	4	-0.7592293606085608	0.4332715672631846	0
CCL5	Overall	12	-0.7446115301542532	0.26896303102552854	0.38891257093753406
CCL5	Days since LMP	6	-1.0035105998651677	0.4104366689041084	0.10546673151801111
CCL5	Serum progesterone	6	-0.5609497384061067	0.34461169270407643	0.500764742623161
LTF	Overall	5	0.16621327367600808	0.15392503113468994	0
LTF	Days since LMP	3	0.10073975564735978	0.21064608866551995	0
LTF	Serum progesterone	2	0.24122991151919887	0.22547550003677921	0
IL1B	Overall	17	-0.3521996343968441	0.20418904846176847	0.27294598952655824
IL1B	Days since LMP	9	-0.38048840926097277	0.2872212791267084	0.4546480942519941
IL1B	Serum progesterone	8	-0.3382645995692108	0.31835023091330267	0.03549932132108992
IL6	Overall	18	-0.5818976454072838	0.1821413416143253	0.5612657814506374
IL6	Days since LMP	10	-0.6643870496331632	0.27125433678356203	0.37847792453721024
IL6	Serum progesterone	6	-0.5028761341791176	0.34165270931172487	0.6753481040063891
IL6	Serum progesterone plus LH	2	-0.3738300988769198	0.5656131285519871	0.8841617782650625
IL10	Overall	15	0.014209659346862776	0.15179819525911897	0.13459548221197873
IL10	Days since LMP	8	-0.10770989772771421	0.22915525980634635	0
IL10	Serum progesterone	5	-0.16220826521641746	0.17459644320595624	0.3521345725460691
IL10	Serum progesterone plus LH	2	0.7856187687698754	0.3715674631129388	0
IL12p70	Overall	12	-0.19490343505716917	0.06469285137148467	0.22390116093020548
IL12p70	Days since LMP	8	-0.20210326388715977	0.08545418568217082	0.4282870311278935
IL12p70	Serum progesterone	4	-0.20884889000781703	0.1495080529002814	0
CXCL8	Overall	20	-0.21053319017443695	0.11511117344811028	0.07514829539576055
CXCL8	Days since LMP	12	-0.1159815217702539	0.13757584726934616	0
CXCL8	Serum progesterone	8	-0.4309458020908329	0.21007481913858048	0.23436164282589236
TNF	Overall	16	-0.16914285148589364	0.1326479098208292	0.3182829878426992
TNF	Days since LMP	7	-0.1510690195471128	0.2101387637370178	0.3905701666823562
TNF	Serum progesterone	7	-0.36215337399388353	0.19972494155060216	0.21972943012019186
TNF	Serum progesterone plus LH	2	0.4330050902778198	0.373746195589916	0
SLPI	Overall	9	-0.019743203874889374	0.09282067090491022	0
SLPI	Days since LMP	7	-0.06029086109740054	0.10482624535815512	0
SLPI	Serum progesterone	2	0.12748200685431968	0.19974606832924446	0
IL1RN	Overall	10	-0.24236346376580656	0.11412068370892021	0.3905546230758452
IL1RN	Days since LMP	5	-0.21892393453113426	0.18326543264299777	0.43353794662648953
IL1RN	Serum progesterone	5	-0.26331981749901845	0.18558345299753007	0.41694511570787
CCL3	Overall	7	-0.5957885378976514	0.13524815502715815	0
CCL3	Serum progesterone	5	-0.5948416016393068	0.15321399659668244	0
CCL3	Days since LMP	2	-0.5991308503025009	0.2878469212488793	0
CCL4	Overall	11	-0.8860772845592587	0.15169182321832783	0.30001040376071986
CCL4	Serum progesterone	6	-0.9873664487508057	0.2301665795610572	0.396528958619778
CCL4	Days since LMP	5	-0.806793374729886	0.24863544069125937	0.26856409411148613
CXCL10	Overall	10	-0.16782270916443653	0.3040803264142623	0.704057671154185
CXCL10	Serum progesterone	6	0.1640741781909969	0.3908788081858885	0.7198276314565377
CXCL10	Days since LMP	4	-0.5864294691222277	0.4277206143867744	0.49683175704006405
TGFB1	Overall	4	0.616539087637192	1.3715872940435245	0.9488552281803261
TGFB1	Days since LMP	2	-0.9144151295970445	1.8478210635708598	0.8626127546853509
TGFB1	Serum progesterone plus LH	2	2.1273049552006382	1.8347934517229385	0.9729452116344134
IgA	Overall	5	-0.07492318932562364	0.5596211096170903	0.8631579546530337
IgA	Serum progesterone	3	0.30712794675682525	0.76136582111626006	0.9282037301265847
IgA	Days since LMP	2	-0.7076146803397763	0.9809202927059804	0
IL1A	Overall	17	0.5144906291219578	0.15810097774081386	0.542926566274373
IL1A	Serum progesterone	8	0.4225846960288074	0.19285638882316083	0.11425623441261445
IL1A	Days since LMP	7	0.31339625432939516	0.23596637123403466	0.5277230901800437
IL1A	Serum progesterone plus LH	2	1.4730957964896534	0.4130578687747235	0.8249244225634691
CCL2	Overall	6	-1.4590716326249347	0.6538431218756608	0.8120939263803283
CCL2	Serum progesterone	4	-1.5346507491034096	0.8918174891010451	0.8141509089836076
CCL2	Days since LMP	2	-1.2159901421588806	1.2675983840710023	0.8828343743090435
IFNG	Overall	13	0.06684263670813842	0.24873255944325237	0.5950463092829208
IFNG	Days since LMP	4	-0.3224312967161896	0.3908027445224217	0.2385003803786299
IFNG	Serum progesterone	7	-0.13435655296586757	0.28992266676968703	0
IFNG	Serum progesterone plus LH	2	1.2321699995499744	0.4985743510645503	0.9090501091026638
IL2	Overall	7	-0.18715768069633562	0.15143615953583736	0
IL2	Days since LMP	2	-0.0652302977411374	0.24367501584998544	0
IL2	Serum progesterone	5	-0.26388096824225343	0.19329649484078745	0
CXCL9	Overall	6	-0.3537169531749205	0.3279786458777467	0.615184103601354
CXCL9	Days since LMP	2	-1.3930842164155859	0.40488253551850306	0.6368830843368252
CXCL9	Serum progesterone	4	-0.2390369719325994	0.17065777750303504	0.10193449453704351
