# Supplementary material for: Changes in concentrations of cervicovaginal immune mediators across the menstrual cycle: a systematic review and meta-analysis of individual patient data
Source: BMC Med. 2022 Oct 5;20:353. doi: 10.1186/s12916-022-02532-9 (PMC9533580; doi:10.1186/s12916-022-02532-9)
Supplement: Supplementary file 3 — Additional file 3. Code and data. IPD from co-authors who agreed to share it, results of all analyses presented in the paper, and R code files necessary to reproduce the analysis and figures. [file 12916_2022_2532_MOESM3_ESM.zip › MenstrualCycleMetaanalysis/data/data_complete/03_meta/subgroup_results/region.csv]

OfficialSymbol	Subgroup	NumberOfStudies	Value	Std.Error	I2
IFNA2	Overall	6	-0.07046150369851881	0.101997921028997	0
IFNA2	Africa	2	-0.005931505135377037	0.12888455541564825	0
IFNA2	North America	4	-0.17860910258294	0.16685087589875275	0
IFNG	Overall	16	0.05464071025675045	0.17759584542781273	0.5126051393528293
IFNG	Africa	7	-0.11430871159293564	0.2969257858001836	0
IFNG	North America	7	0.2643789958083226	0.3549966645809518	0.7516891713246753
IFNG	Europe	2	0.15219920416919666	0.4790185277388091	0
IL10	Overall	18	0.045062780734807024	0.10955002482287252	0.15281024633317167
IL10	Africa	8	-0.00493149198233048	0.13306760150466243	0.4139691158681543
IL10	North America	8	0.0905208288265894	0.25420269131519474	0
IL10	Europe	2	0.4850556961470951	0.42633789218861223	0
IL12p70	Overall	16	-0.01374539173175771	0.27046015625611636	0.7841877451509334
IL12p70	Africa	7	-0.18649741267459322	0.4089482915347898	0.047457591324916316
IL12p70	North America	7	0.35002439368278937	0.45754819271295777	0.8915550199813057
IL12p70	Europe	2	-0.39117524098091105	0.7141049801278617	0.7390198922793957
IL13	Overall	4	-0.1062080436831523	0.188259918647029	0
IL13	Africa	2	0.05007944720832571	0.15300890298279768	0
IL13	North America	2	-0.4276463459010527	0.26191765985348203	0
IL1B	Overall	20	-0.15319042287567844	0.18540043752358104	0.4024440953535713
IL1B	Africa	9	0.0036511983394675418	0.25551516657724516	0.40462274059494835
IL1B	North America	9	-0.45699925732926233	0.34903788830701	0
IL1B	Europe	2	-0.1754509084120563	0.48796964767964185	0.8550683480437473
IL2	Overall	10	-0.168241662890597	0.09550331970165468	0
IL2	Africa	6	-0.19006586653792068	0.09920911779941347	0
IL2	North America	4	0.10762542719056792	0.35272182422407256	0
IL4	Overall	7	-0.13077534798461787	0.2179517913730398	0.7173919346525786
IL4	Africa	3	0.17716391036654827	0.12562289318344205	0
IL4	North America	4	-0.5275925162952715	0.11537092259555341	0.08592817414613782
IL6	Overall	21	-0.49154433937766984	0.15921862007094606	0.5991631763516079
IL6	Africa	8	-0.41270358402993096	0.2622822649329725	0.6658637394600164
IL6	North America	10	-0.6234113954045944	0.24972163921890764	0.31405737576260656
IL6	Europe	3	-0.3064735140755803	0.42538002137449155	0.8285852007705976
CCL3	Overall	10	-0.3393504396665034	0.1533368551573352	0.5278791948532139
CCL3	Africa	7	-0.2943307682008604	0.1805398898522634	0.6336255968262815
CCL3	North America	3	-0.48427505720505193	0.31206081460977964	0
CCL20	Overall	13	-0.6126948829885782	0.24981117459969118	0.40943261017252636
CCL20	Africa	5	-0.3604959461311531	0.4225480222167024	0
CCL20	North America	6	-0.56600687799593	0.375310602111184	0
CCL20	Europe	2	-1.185281586059338	0.5761659840054703	0.8978239355867297
TNF	Overall	19	-0.1029919907228724	0.08908219940886558	0.2266193125330833
TNF	Africa	8	-0.23716009420731096	0.1684570110395569	0.26887385737226516
TNF	North America	9	-0.06336674773208731	0.14940262903938953	0.25844179877196743
TNF	Europe	2	0.13108782348895953	0.3670453211969078	0.4692394300318593
IL1A	Overall	20	0.5366385338916525	0.12354060618759816	0.5076455763210459
IL1A	Africa	10	0.4819989366100461	0.19424434229295104	0
IL1A	North America	7	0.7842045886312828	0.2957967230276473	0.717304436624839
IL1A	Europe	3	0.4060002897615127	0.3259926673318033	0.7623758450359117
CCL5	Overall	15	-0.710282403556206	0.18223647877221213	0.2271419158939302
CCL5	Africa	6	-0.682030489814904	0.24381805342883794	0.36521342432695336
CCL5	North America	7	-0.43012639555173604	0.33344725886283644	0
CCL5	Europe	2	-1.2809171009017897	0.43925608558534834	0.500016913797261
CXCL10	Overall	13	-0.14782582857304266	0.22652204673242138	0.6483319645791973
CXCL10	Africa	9	-0.13277222040024997	0.23762389340695017	0.5177014456601386
CXCL10	North America	2	0.7363712013389415	0.5471171673973597	0.299602907249277
CXCL10	Europe	2	-0.7760797163944398	0.40607220260584187	0.8043159330725065
CXCL8	Overall	24	-0.12332339475602012	0.09482013393564023	0.10401085093199958
CXCL8	Africa	9	-0.15076160306949812	0.13419983095383825	0.23982937400794163
CXCL8	North America	12	-0.24384146433990195	0.2009146098029764	0.1047242859180208
CXCL8	Europe	3	0.06597445562204443	0.21571991246311187	0
CCL4	Overall	14	-0.7003160426485814	0.18995760957047847	0.7261441429132246
CCL4	Africa	9	-0.5865271791821104	0.23967302748689853	0.793328659084988
CCL4	North America	3	-1.3181546423781458	0.5587904793815369	0.14832571725463686
CCL4	Europe	2	-0.7979201473370972	0.5163762558005275	0.573486186312882
SLPI	Overall	9	-0.1280023749583614	0.12555125395626154	0.20767951026142092
SLPI	North America	7	0.035247185512618726	0.11188405765646979	0
SLPI	Africa	2	-0.3872860809582961	0.13623376098425438	0.4714779427405167
PI3	Overall	10	-0.029812725221501024	0.08334533421039998	0.2539500206847592
PI3	North America	6	0.17747108719232646	0.13502389327831993	0.2066021635533358
PI3	Europe	2	-0.13478871958431568	0.10091284293555179	0.41834341691030663
PI3	Africa	2	-0.07920817559517179	0.09189252662971063	0
IL1RN	Overall	9	-0.23436498074563747	0.14924873698593935	0.4538962523968445
IL1RN	North America	5	0.0966807767246983	0.1353963857621542	0
IL1RN	Africa	4	-0.5268156788953472	0.13579132257941845	0
TGFB1	Overall	5	0.6615671169248817	1.1811689388905953	0.9318344675367164
TGFB1	North America	3	2.097817877922911	1.3452005498196364	0.9284792909805009
TGFB1	Europe	2	-1.1035012242042435	1.4873955406418744	0.8165756599592077
IgA	Overall	6	-0.2980745835451791	0.5016668096817066	0.850688997682516
IgA	North America	4	-0.18124719431623687	0.7039775247292279	0.9091563268065391
IgA	Africa	2	-0.5060953097721931	0.939442019949385	0
CSF3	Overall	5	-0.5457919497734273	0.1706756770331169	0.5522513453477109
CSF3	Europe	2	-0.31957063785621154	0.31898437824652576	0.4785732473065791
CSF3	Africa	3	-0.6305002414958905	0.1962430616015175	0.5883861806705563
CSF2	Overall	7	-0.0432528982473749	0.07120998065791825	0.341130526208511
CSF2	Europe	2	-0.10612713165397077	0.11088598327196461	0.6154764134644625
CSF2	Africa	5	8.791563283185611e-4	0.09290454419038224	0.3287147342619936
