# Supplementary material for: Changes in concentrations of cervicovaginal immune mediators across the menstrual cycle: a systematic review and meta-analysis of individual patient data
Source: BMC Med. 2022 Oct 5;20:353. doi: 10.1186/s12916-022-02532-9 (PMC9533580; doi:10.1186/s12916-022-02532-9)
Supplement: Supplementary file 3 — Additional file 3. Code and data. IPD from co-authors who agreed to share it, results of all analyses presented in the paper, and R code files necessary to reproduce the analysis and figures. [file 12916_2022_2532_MOESM3_ESM.zip › MenstrualCycleMetaanalysis/data/data_complete/03_meta/subgroup_results/sample_type.csv]

OfficialSymbol	Subgroup	NumberOfStudies	Value	Std.Error	I2
IFNG	Overall	15	0.0761101720910144	0.1783883949995023	0.5193627327828496
IFNG	Menstrual cup	4	-0.2284315135410782	0.4247457320230664	0
IFNG	CVL	9	0.1840111579903259	0.2829084008880451	0.6715815984098394
IFNG	Swab	2	0.23668138064768196	0.4824889697506818	0
IL10	Overall	18	0.045062780734807024	0.10955002482287252	0.15281024633317167
IL10	Menstrual cup	3	-0.03455214849398918	0.32542478507923583	0
IL10	CVL	11	-0.009631997839581	0.13999706538924792	0.3197841206409804
IL10	Sponge	2	-0.4554578591429163	1.0891632139038314	0
IL10	Swab	2	0.2943611132961928	0.24291912505931362	0
IL12p70	Overall	15	-0.01973253584651044	0.2989737930107487	0.7973807233683027
IL12p70	Menstrual cup	2	-0.31653061104345187	0.8396391260722469	0.28647787334625163
IL12p70	CVL	11	0.15537695383047193	0.3499397436726314	0.8321092719508083
IL12p70	Sponge	2	-1.5133969564353384	1.1923075515543118	0.6809419104945583
IL17A	Overall	7	0.015533909266199948	0.16259152299333038	0.46950995899870107
IL17A	Menstrual cup	3	-0.09675959260119354	0.38173792778740945	0.7866865570538977
IL17A	CVL	4	0.034927959539319146	0.1948777372579318	0
IL1B	Overall	18	-0.20270489143599724	0.19290221609380434	0.34319865412379025
IL1B	Menstrual cup	4	-1.138813541157959	0.4281165238216491	0.1702707040337057
IL1B	CVL	14	0.007612954259229021	0.17705179202872792	0.06982804618994677
IL2	Overall	9	-0.18244663753378407	0.1132988710924131	0
IL2	Menstrual cup	3	-0.11504679308661739	0.21079847945319133	0
IL2	CVL	6	-0.20982652806511318	0.13435501460227206	0
IL4	Overall	6	-0.37518559819265734	0.24000180523574066	0.7488154852653677
IL4	Menstrual cup	2	-0.4572078496787655	0.4529450442072366	0.35429125580941256
IL4	CVL	4	-0.3366150272898649	0.33117328249027606	0.8004595291308769
IL6	Overall	20	-0.4926628075820893	0.16303367382407183	0.6192042959374404
IL6	Menstrual cup	4	-1.6094623716987886	0.364566461338752	0.11170029992062314
IL6	CVL	14	-0.4351861457990402	0.14859105442227885	0.40823401023440276
IL6	Swab	2	0.1323427840891186	0.3267630116387774	0.5650868850074144
CCL3	Overall	9	-0.4702613126382083	0.11476632200483998	0
CCL3	Menstrual cup	2	-0.8667867012269006	0.5415790675425164	0.28819428764786204
CCL3	CVL	7	-0.45160932269196247	0.11720545946565944	0
CCL20	Overall	12	-0.6971591713567598	0.25562777978227963	0.39739960525202994
CCL20	Menstrual cup	5	-1.4009081073409333	0.33423863913672425	0.4729453504133955
CCL20	CVL	7	-0.43481391738165165	0.19549297448732297	0
TNF	Overall	18	-0.10262452333693847	0.08935128851137995	0.2690659842778393
TNF	Menstrual cup	4	-0.4482452446354223	0.3321793835699964	0.45877981535135143
TNF	CVL	12	-0.12325376291433678	0.1211918595318177	0.24581867790725023
TNF	Swab	2	0.0883685609376498	0.2296201628435117	0.1840318269756413
IL1A	Overall	20	0.5366385338916525	0.12354060618759816	0.5076455763210459
IL1A	Menstrual cup	4	-0.10873884970283852	0.2880153172962374	0
IL1A	CVL	14	0.6058518807042657	0.13112768965548594	0.4987754386034384
IL1A	Swab	2	0.8258488634044863	0.281461959725401	0
CCL5	Overall	13	-0.7351333442020316	0.21979637053133863	0.32192300394068435
CCL5	Menstrual cup	5	-1.209531973132076	0.3891523431856	0.657795710574196
CCL5	CVL	8	-0.5161253827699873	0.2639033710616165	0
CXCL9	Overall	8	-0.36575646673023277	0.2554041318649697	0.46919113761781034
CXCL9	Menstrual cup	4	-0.6974522280964542	0.3411343153382875	0.5943755511714697
CXCL9	CVL	4	-0.034260530684862185	0.3487710649989614	0
CXCL10	Overall	12	-0.15834081558589985	0.2608305090004501	0.6548944423792304
CXCL10	Menstrual cup	4	-1.0244683798876983	0.40004667353343115	0.4940484451098768
CXCL10	CVL	8	0.07464851650010211	0.233309555774823	0.5201020893014928
CXCL8	Overall	23	-0.1244145847444833	0.09511930692397973	0.14190759201222103
CXCL8	Menstrual cup	5	-0.40413750967581624	0.2748459124181038	0.6144491391811264
CXCL8	CVL	16	-0.10218034582236805	0.12308968605956967	0
CXCL8	Swab	2	-0.018064978502633992	0.27032234351167833	0.04790756183803542
CCL4	Overall	13	-0.7931278758364816	0.17024513749255013	0.4650058559032405
CCL4	Menstrual cup	4	-1.8476118248250142	0.41208101019630233	0
CCL4	CVL	9	-0.6189645450364621	0.1446829080751545	0.27709881460721375
PI3	Overall	10	-0.029812725221501024	0.08334533421039998	0.2539500206847592
PI3	CVL	8	-0.0197000977677267	0.08581279793558792	0.15130026588019774
PI3	Menstrual cup	2	-0.3770319709946402	0.5197996788205987	0.7029401466011781
IgA	Overall	6	-0.2980745835451791	0.5016668096817066	0.850688997682516
IgA	Sponge	2	-1.2019433655635081	0.907665820378441	0
IgA	CVL	4	0.07014600693950666	0.5794434777012931	0.8963208970703417
IgG	Overall	5	-0.6902249123830695	0.30424295969383247	0.5781527505614708
IgG	Sponge	2	-1.3201145668690817	0.4294997281572641	0
IgG	CVL	3	-0.2500714451996525	0.1550237059282581	0.49825810220137284
CCL2	Overall	7	-1.5168757318548942	0.5145741255333107	0.7749042306994373
CCL2	CVL	5	-1.116292105050002	0.32618311792427723	0.537457080577175
CCL2	Menstrual cup	2	-3.137906175091112	0.5446813891527119	0
CSF2	Overall	6	-0.06623295002012591	0.08180894888303342	0.43057854225260067
CSF2	Menstrual cup	2	-0.8310214686866305	0.2923681099837428	0
CSF2	CVL	4	-0.001271508167304816	0.08520526476411587	0
