# Supplementary material for: Changes in concentrations of cervicovaginal immune mediators across the menstrual cycle: a systematic review and meta-analysis of individual patient data
Source: BMC Med. 2022 Oct 5;20:353. doi: 10.1186/s12916-022-02532-9 (PMC9533580; doi:10.1186/s12916-022-02532-9)
Supplement: Supplementary file 3 — Additional file 3. Code and data. IPD from co-authors who agreed to share it, results of all analyses presented in the paper, and R code files necessary to reproduce the analysis and figures. [file 12916_2022_2532_MOESM3_ESM.zip › MenstrualCycleMetaanalysis/data/data_complete/04_secondary/assay_method_comparisons.csv]

EntrezId	OfficialSymbol	Value	Std.Error	df	t	PValue	Coefficient
3458	IFNG	2.9465481360996444	1.4789951761788012	11.199582859584288	1.9922635202316747	0.07128698820360191	(Intercept)
3458	IFNG	-2.1906982474811305	1.6441215555656412	11.44346623755829	-1.332442993685735	0.20863973120989218	AssayMethodLuminex (or other bead-based)
3458	IFNG	0.7263480099912825	1.8205383491642988	11.424729669929933	0.3989742980831498	0.6972686467503563	AssayMethodMSD
3586	IL10	4.914193011700688	1.4264997765419172	14.560468659799689	3.444930796704044	0.0037488504073225665	(Intercept)
3586	IL10	-2.618957059990659	1.6320881969265635	14.759994167005205	-1.604666380727769	0.12974553440584105	AssayMethodLuminex (or other bead-based)
3586	IL10	-3.6909810908114093	1.8083092185134102	14.685648214342072	-2.041122753245555	0.05963532174797152	AssayMethodMSD
NA	IL12p70	5.25715111356053	1.2499908486682434	12.780943159232232	4.205751681431562	0.0010661031078492977	(Intercept)
NA	IL12p70	-4.079667245896311	1.414071056554784	12.920243088372677	-2.8850510920122607	0.012837212467395442	AssayMethodLuminex (or other bead-based)
NA	IL12p70	-4.464744669584012	1.9801459070662668	12.877256716722293	-2.2547553963833216	0.042217342960396136	AssayMethodMSD
3605	IL17A	3.163533206484112	1.0432939443487699	7.061586643460677	3.0322549302812334	0.0188531999174132	(Intercept)
3605	IL17A	0.30648023584862294	1.3945075529285915	6.958373379958693	0.21977667686703226	0.832353272274289	AssayMethodMSD
3553	IL1B	3.881414923289725	0.6803907270446339	16.352538532082683	5.704685218373211	2.99449416697169e-5	(Intercept)
3553	IL1B	2.4236985821897767	1.1691364770323234	15.854901611875318	2.0730672849605805	0.054831186948930064	AssayMethodMSD
3558	IL2	4.061126731071893	1.8288465845014599	7.717573893511412	2.2205945350954344	0.05832719055700438	(Intercept)
3558	IL2	-1.109699869199457	2.1156127104998887	7.773316355569895	-0.5245288344563079	0.6145348367298787	AssayMethodLuminex (or other bead-based)
3558	IL2	-1.6426390048067112	2.3645774505651236	7.763870534539344	-0.6946860651209068	0.5075039791227166	AssayMethodMSD
3569	IL6	5.799862772455899	1.5091766385159053	16.836367748063772	3.8430642407500892	0.0013233261735483871	(Intercept)
3569	IL6	-1.450134244890939	1.7044068037942346	16.907762417456986	-0.8508146304407778	0.40676078471028565	AssayMethodLuminex (or other bead-based)
3569	IL6	-0.39749088542148103	1.8495488726747074	16.879869556218217	-0.2149123450015427	0.8324107188262584	AssayMethodMSD
6348	CCL3	2.6246552315614795	0.45697744664795203	8.764950920608104	5.743511525161702	3.0768389520318995e-4	(Intercept)
6348	CCL3	3.753151042551894	0.8252752907220225	8.400724356815276	4.5477564695634	0.0016587932336185971	AssayMethodMSD
6364	CCL20	7.724715819916722	1.4443711207404972	10.069259402312356	5.348151668912094	3.1693216749028935e-4	(Intercept)
6364	CCL20	-2.3077343042210625	1.905266132198267	9.970051379286552	-1.2112398710191914	0.2537309201455721	AssayMethodLuminex (or other bead-based)
6364	CCL20	-1.761789238911067	1.7598502267210536	9.874713563034812	-1.0011018052335203	0.340677294475197	AssayMethodMSD
7124	TNF	3.705963475283438	1.413805077556071	16.89549941179534	2.6212690378009063	0.01793899687813794	(Intercept)
7124	TNF	-3.416205033954395	1.5994034141904083	17.0809923885879	-2.1359245601483363	0.0474539738229091	AssayMethodLuminex (or other bead-based)
7124	TNF	-1.6796591662982572	1.7333361486477832	16.965358408013657	-0.9690325604808965	0.34614196541040576	AssayMethodMSD
3552	IL1A	5.935438425423759	1.3735115316254702	15.76781592354596	4.321360460948964	5.434350169704555e-4	(Intercept)
3552	IL1A	0.9391337962422823	1.5704166950580392	15.942274859859607	0.5980156726540493	0.5582300923835327	AssayMethodLuminex (or other bead-based)
3552	IL1A	2.822519881725721	1.6841167024275354	15.839003374718542	1.6759645442962818	0.1133689624053466	AssayMethodMSD
6352	CCL5	4.4862334946848135	1.0918618246831746	12.240407876324454	4.108792333669678	0.0013920289584719349	(Intercept)
6352	CCL5	-2.9990492276633742	1.3296820642238871	12.06202197404311	-2.2554633986236916	0.04345968597822474	AssayMethodLuminex (or other bead-based)
6352	CCL5	-0.2214871236391325	1.364100817517563	11.764066756559552	-0.16236858800671514	0.8737711296241514	AssayMethodMSD
4283	CXCL9	7.665573010469592	1.4395380564566453	6.268277151787033	5.32502282665457	0.0015565673888732344	(Intercept)
4283	CXCL9	0.7605342713201111	1.8143008893531736	6.186582325098405	0.41918861186870354	0.6892449116483675	AssayMethodMSD
3627	CXCL10	7.6660890044252925	0.5287879157141303	11.177766618921126	14.497473895696363	1.349846733749566e-8	(Intercept)
3627	CXCL10	0.2950170666464522	0.8476467197487675	10.930694647975297	0.34804248016660977	0.7344184471646056	AssayMethodMSD
3576	CXCL8	9.42629761129729	1.1065129106254363	20.087780452223047	8.518922391939599	4.2082333467282e-8	(Intercept)
3576	CXCL8	0.13806562185041568	1.3137852880089549	19.900808752338794	0.10508994362363008	0.9173564419504212	AssayMethodLuminex (or other bead-based)
3576	CXCL8	1.7001895996664393	1.492631615752561	19.806708639474287	1.1390550633682182	0.268269568151988	AssayMethodMSD
6351	CCL4	3.2462683094203086	0.7126824399626209	12.064080836590128	4.554999712902384	6.516136642792504e-4	(Intercept)
6351	CCL4	1.3680704602367184	1.084413599214278	11.883457735557126	1.2615762668671497	0.2313030885901948	AssayMethodMSD
6590	SLPI	15.794590593633245	0.9083872394881239	6.018333496991863	17.387508220099498	2.2547640628839334e-6	(Intercept)
6590	SLPI	-0.35736330794632687	1.8164793780703472	6.01407081758202	-0.196734029717395	0.8505156823856792	AssayMethodLuminex (or other bead-based)
5266	PI3	15.578962769288646	1.147204418748348	6.98772262775912	13.579936160188433	2.80369175290964e-6	(Intercept)
5266	PI3	1.9449349416812534	1.7213944501955216	6.999642224451371	1.129860120938778	0.295761224536847	AssayMethodLuminex (or other bead-based)
3557	IL1RN	13.819814079060588	0.9237667723169868	6.111404543462809	14.96028488272836	4.802934093153143e-6	(Intercept)
3557	IL1RN	2.4691574813302135	1.3018354281234656	6.026649617981711	1.896674055713315	0.10644530739798347	AssayMethodMSD
NA	IgA	26.19965753282504	2.343720222594755	3.006308563296432	11.178662572539972	0.0015196803060048977	(Intercept)
NA	IgA	-4.41815187726716	3.707521415397692	3.0120202850717543	-1.191672651955064	0.31876142696722737	AssayMethodLuminex (or other bead-based)
6347	CCL2	4.729646448806919	0.781540820150728	5.2711709688626485	6.051694712369291	0.0014747950508601294	(Intercept)
6347	CCL2	2.4539588136971475	1.1836478753574897	5.098089438369378	2.0732169294487126	0.09178045297065295	AssayMethodMSD
3565	IL4	3.869328345368693	1.4927113865318882	4.767192158493057	2.592147671867467	0.0509882541369625	(Intercept)
3565	IL4	-1.2114747799082914	1.7732176824033428	4.841961003949533	-0.6832070263738351	0.525786403011044	AssayMethodLuminex (or other bead-based)
1437	CSF2	0.9514073590119878	0.8535674273615449	5.970654394769062	1.1146247250236283	0.3078563117295494	(Intercept)
1437	CSF2	4.5903803952912146	1.7079759452605774	5.982967325248753	2.687614195052895	0.03626841994503093	AssayMethodMSD
7040	TGFB1	5.007210504288708	1.3883676727418082	2.6248054146732454	3.6065450115243993	0.04540013798433691	(Intercept)
7040	TGFB1	-0.23867456189529376	1.8098101145006316	2.7246741766827363	-0.13187823406609128	0.9042064059420999	AssayMethodLuminex (or other bead-based)
