# Supplementary material for: Changes in concentrations of cervicovaginal immune mediators across the menstrual cycle: a systematic review and meta-analysis of individual patient data
Source: BMC Med. 2022 Oct 5;20:353. doi: 10.1186/s12916-022-02532-9 (PMC9533580; doi:10.1186/s12916-022-02532-9)
Supplement: Supplementary file 3 — Additional file 3. Code and data. IPD from co-authors who agreed to share it, results of all analyses presented in the paper, and R code files necessary to reproduce the analysis and figures. [file 12916_2022_2532_MOESM3_ESM.zip › MenstrualCycleMetaanalysis/data/data_complete/04_secondary/cvl_volume_comparisons.csv]

EntrezId	OfficialSymbol	Value	Std.Error	df	t	PValue	Coefficient
6351	CCL4	2.0677605912901384	0.5861676165351953	3.8727559801972986	3.527592676498504	0.02560837982378551	(Intercept)
6351	CCL4	1.1718794811305613	0.8161662672060643	3.6485965711726487	1.4358342512025029	0.23091436490114503	CvlVolume5 mL
3557	IL1RN	15.047363743794307	0.8863603008754019	4.042358197322244	16.97657682652639	6.552958391864602e-5	(Intercept)
3557	IL1RN	-1.582974988321593	1.5303791357349203	3.9918041169018896	-1.0343678578455102	0.35950975789399897	CvlVolume5 mL
3553	IL1B	2.9688606451579402	0.5212995792525177	8.560445694628234	5.695114217078283	3.5645596574989335e-4	(Intercept)
3553	IL1B	-4.1126430877979405e-4	0.6757055810018802	7.582240676916264	-6.086442384714441e-4	0.9995300790895217	CvlVolume5 mL
3569	IL6	2.854185062563269	0.7570898964444496	9.57369395045973	3.769942084774197	0.0039553606785292265	(Intercept)
3569	IL6	1.5950020323907579	1.0168031745671358	9.271629178952644	1.5686438361778008	0.15018947370102875	CvlVolume5 mL
3576	CXCL8	7.866785849446255	0.39373066342570706	10.710826801634544	19.98011986417369	8.031740026779568e-10	(Intercept)
3576	CXCL8	1.0376069600385553	0.5458482150068104	9.935878802150706	1.9009074895034868	0.08668255410691753	CvlVolume5 mL
3586	IL10	0.40381195556448213	2.1862585382140987	6.289498398639018	0.18470457565112416	0.859273511885007	(Intercept)
3586	IL10	1.4957478649935234	2.515089388593302	6.196481505794238	0.5947096241498201	0.5730987431670105	CvlVolume5 mL
7124	TNF	0.8197860410457436	1.637111268146497	7.1712890447105595	0.5007515719892932	0.6315472689076664	(Intercept)
7124	TNF	-0.47319818447102224	1.9960344148474194	7.043284104651894	-0.23706915118855523	0.8193509423224332	CvlVolume5 mL
3552	IL1A	4.075472303608226	0.7514896104371327	9.129970344556655	5.423191813972746	3.9982981385726927e-4	(Intercept)
3552	IL1A	3.033647578069915	0.9383201127275459	8.986325723132031	3.2330625091809964	0.010292486608397345	CvlVolume5 mL
NA	IL12p70	-0.4018335422586222	1.193773497309656	7.241413703923975	-0.3366078600037722	0.7459577081441311	(Intercept)
NA	IL12p70	1.8499354386335134	1.4576520127407648	7.155527506409787	1.2691200797336764	0.24411837318167717	CvlVolume5 mL
3627	CXCL10	8.058544995024935	0.23550440728349403	2.744078420162072	34.218234333611726	1.0819806807969445e-4	(Intercept)
3627	CXCL10	-0.693414100279739	0.29132740437792404	2.4280326343199525	-2.380188371775038	0.11790818381308525	CvlVolume5 mL
