# Supplementary material for: Changes in concentrations of cervicovaginal immune mediators across the menstrual cycle: a systematic review and meta-analysis of individual patient data
Source: BMC Med. 2022 Oct 5;20:353. doi: 10.1186/s12916-022-02532-9 (PMC9533580; doi:10.1186/s12916-022-02532-9)
Supplement: Supplementary file 3 — Additional file 3. Code and data. IPD from co-authors who agreed to share it, results of all analyses presented in the paper, and R code files necessary to reproduce the analysis and figures. [file 12916_2022_2532_MOESM3_ESM.zip › MenstrualCycleMetaanalysis/data/data_complete/04_secondary/phasing_method.csv]

StudyName	Coefficient	PhasingMethod	Assay	EntrezId	OfficialSymbol	SampleType	OurPhasingMethod	AssayMethod	Value	Std.Error	DF	t-value	p-value
Thurman-2017	PhaseLuteal	Progesterone	Hd5	1670	DEFA5	CVL	Serum progesterone	ELISA	-0.06828332962364271	0.1246427050241927	16	-0.5478325395007206	0.5913683257825155
Thurman-2017	PhaseLuteal	Progesterone	Lactoferrin	4057	LTF	CVL	Serum progesterone	Luminex (or other bead-based)	0.31904444030196455	0.2927725070692349	16	1.0897349737368505	0.29197091485007975
Thurman-2017	PhaseLuteal	Progesterone	Slpi	6590	SLPI	CVL	Serum progesterone	ELISA	0.5012051131567246	0.5313991525362356	16	0.9431801137894135	0.35961385201995144
Thurman-2017	PhaseLuteal	Progesterone	Elafin	5266	PI3	CVL	Serum progesterone	Luminex (or other bead-based)	-0.028143273202353464	0.6569372576006383	16	-0.04284012343148631	0.9663590539947543
Thurman-2017	PhaseLuteal	Progesterone	Hnp13	NA	DEFA1-3	CVL	Serum progesterone	ELISA	0.44565416079561704	0.4964710632331421	16	0.897643777853652	0.3826844209013275
Thurman-2017	PhaseLuteal	Progesterone	Hbd2	1673	DEFB4A	CVL	Serum progesterone	ELISA	0.6522059188058427	0.47473898351397564	16	1.3738200178512254	0.18844035647759325
Thurman-2017	PhaseLuteal	Progesterone	Hbd3	55894	DEFB103B	CVL	Serum progesterone	ELISA	0.7887098069945345	0.5842154059770945	16	1.3500325375285596	0.19579582012252783
Thurman-2017	PhaseLuteal	Progesterone	Il1B	3553	IL1B	CVL	Serum progesterone	Luminex (or other bead-based)	-0.28603121927047054	0.9368716121981931	16	-0.3053046068920287	0.7640701462938704
Thurman-2017	PhaseLuteal	Progesterone	Tnfa	7124	TNF	CVL	Serum progesterone	Luminex (or other bead-based)	-0.09524592797761629	0.19181322582389265	16	-0.49655558196525706	0.626255284270409
Thurman-2017	PhaseLuteal	Progesterone	Groa	2919	CXCL1	CVL	Serum progesterone	Luminex (or other bead-based)	0.3411449409714033	0.7598316074467714	16	0.4489744012067853	0.6594716221666448
Thurman-2017	PhaseLuteal	Progesterone	Mip1A	6348	CCL3	CVL	Serum progesterone	Luminex (or other bead-based)	-0.36310167649266295	0.35433085038350604	16	-1.0247532104519375	0.32072424669991284
Thurman-2017	PhaseLuteal	Progesterone	Mip1B	6351	CCL4	CVL	Serum progesterone	Luminex (or other bead-based)	-0.7506631468734082	0.4889253523386682	16	-1.5353328341080579	0.14423886065137953
Thurman-2017	PhaseLuteal	Progesterone	Ip10	3627	CXCL10	CVL	Serum progesterone	Luminex (or other bead-based)	1.1801878955163188	0.5333606027279979	16	2.212739166485059	0.04179992543656538
Thurman-2017	PhaseLuteal	Progesterone	Icam1	3383	ICAM1	CVL	Serum progesterone	Luminex (or other bead-based)	-1.9530939377606809	0.8410017095585915	16	-2.3223424109158857	0.033728728585555263
Sriprasert-2020	PhaseLuteal	Progesterone	il8	3576	CXCL8	CVL	Serum progesterone	ELISA	0.1996659517884957	0.8801630158003927	12	0.22685110394797234	0.8243580175429837
Sriprasert-2020	PhaseLuteal	Progesterone	il1b	3553	IL1B	CVL	Serum progesterone	ELISA	1.3380615738859523	1.1322954033954689	12	1.1817248130421112	0.26020417481986957
New wet lab data	PhaseLuteal	Progesterone	CTSD	1509	CTSD	CVL	Serum progesterone	ELISA	0.1217041319399943	0.23949020182118383	82	0.5081800049208907	0.6126914995423856
New wet lab data	PhaseLuteal	Progesterone	GNLY	10578	GNLY	CVL	Serum progesterone	ELISA	-1.767356596610109	0.2616562258635242	81	-6.754498543948022	1.999951531203423e-9
New wet lab data	PhaseLuteal	Progesterone	IgA	NA	IgA	CVL	Serum progesterone	MSD	-0.4483600102495516	0.23052355584520795	78	-1.9449639695416487	0.05538340208227857
New wet lab data	PhaseLuteal	Progesterone	IgG	NA	IgG	CVL	Serum progesterone	MSD	-0.3420666214352628	0.2547745138485045	78	-1.342624959883799	0.18328783799240192
New wet lab data	PhaseLuteal	Progesterone	IgM	NA	IgM	CVL	Serum progesterone	MSD	-1.6045606793274456	0.43115527798380776	78	-3.721537833958061	3.718750440838096e-4
New wet lab data	PhaseLuteal	Progesterone	Eotaxin	6356	CCL11	CVL	Serum progesterone	MSD	-1.6347543790362413	0.2638775025514475	77	-6.195126008203438	2.6534271751737193e-8
New wet lab data	PhaseLuteal	Progesterone	IL-15	3600	IL15	CVL	Serum progesterone	MSD	-0.7752091321560259	0.17442110292611335	81	-4.444468697600271	2.7699553249991572e-5
New wet lab data	PhaseLuteal	Progesterone	IL-16	3603	IL16	CVL	Serum progesterone	MSD	-1.2751486072053193	0.3052787620578353	81	-4.176997438700768	7.402008491108787e-5
New wet lab data	PhaseLuteal	Progesterone	IL-1a	3552	IL1A	CVL	Serum progesterone	MSD	0.7301613137073901	0.2096754050653724	81	3.482341257334121	8.041083275649675e-4
New wet lab data	PhaseLuteal	Progesterone	MCP-1	6347	CCL2	CVL	Serum progesterone	MSD	-1.362084807999928	0.2560241976848837	79	-5.320140909791625	9.423574196021632e-7
New wet lab data	PhaseLuteal	Progesterone	MMP-1	4312	MMP1	CVL	Serum progesterone	MSD	-2.016491992355337	0.4505555943344057	78	-4.475567538639154	2.5634343626432588e-5
New wet lab data	PhaseLuteal	Progesterone	MMP-7	4316	MMP7	CVL	Serum progesterone	MSD	-3.866359499947751	0.5702858391186056	79	-6.7796870178704225	1.965159033694921e-9
New wet lab data	PhaseLuteal	Progesterone	sCD40L	959	CD40LG	CVL	Serum progesterone	MSD	-2.3353842396698976	0.3771765359789507	76	-6.19175377282809	2.7967904682238338e-8
Joag-unpublished	PhaseLuteal	Progesterone	GMCSF	1437	CSF2	Menstrual cup	Serum progesterone	MSD	-1.19842278005255	0.5287810823828601	13	-2.266387395426602	0.04114249836919158
Joag-unpublished	PhaseLuteal	Progesterone	IFNg	3458	IFNG	Menstrual cup	Serum progesterone	MSD	-0.9754007122036968	0.6374495433377738	13	-1.530161441635622	0.14994060644780438
Joag-unpublished	PhaseLuteal	Progesterone	IL1a	3552	IL1A	Menstrual cup	Serum progesterone	MSD	0.2554070460492222	0.37900127380336573	13	0.6738949541940934	0.5121829361526861
Joag-unpublished	PhaseLuteal	Progesterone	MCP1	6347	CCL2	Menstrual cup	Serum progesterone	MSD	-3.094290784255836	0.46009468915434126	13	-6.725334713041731	1.4146669811813163e-5
Joag-unpublished	PhaseLuteal	Progesterone	MIG	4283	CXCL9	Menstrual cup	Serum progesterone	MSD	-0.5068745837712545	0.30596932210464356	13	-1.6566189717474356	0.12152057436087164
Joag-unpublished	PhaseLuteal	Progesterone	MIP1a	6348	CCL3	Menstrual cup	Serum progesterone	MSD	-1.1808095597902233	0.6043962563755679	13	-1.9537009823179246	0.0725977232902689
Joag-unpublished	PhaseLuteal	Progesterone	MIP3a	6364	CCL20	Menstrual cup	Serum progesterone	MSD	-0.31984024259472416	0.7585144820792664	13	-0.4216666262165053	0.6801574853135863
Joag-unpublished	PhaseLuteal	Progesterone	RANTES	6352	CCL5	Menstrual cup	Serum progesterone	MSD	-2.4736479635218847	0.8024018397719358	13	-3.0828044514765347	0.008731016455458882
Joag-unpublished	PhaseLuteal	Progesterone	IL10	3586	IL10	Menstrual cup	Serum progesterone	MSD	-0.15212583359076798	0.2874758204179441	13	-0.5291778396165675	0.6056007065946358
Joag-unpublished	PhaseLuteal	Progesterone	IL17	3605	IL17A	Menstrual cup	Serum progesterone	MSD	-0.7492390120719069	0.5506652475419178	13	-1.36060703924279	0.19676192894045327
Joag-unpublished	PhaseLuteal	Progesterone	IL1b	3553	IL1B	Menstrual cup	Serum progesterone	MSD	-0.7532463457054991	0.5844588709749697	13	-1.2887927330950852	0.21993327954259853
Joag-unpublished	PhaseLuteal	Progesterone	IL6	3569	IL6	Menstrual cup	Serum progesterone	MSD	-1.6213810233524362	0.6891398959547675	13	-2.352760350793647	0.03504527768643775
Joag-unpublished	PhaseLuteal	Progesterone	IP10	3627	CXCL10	Menstrual cup	Serum progesterone	MSD	-1.6782003805185597	0.573338001483416	13	-2.927069854390425	0.011779478778032213
Joag-unpublished	PhaseLuteal	Progesterone	MIP1b	6351	CCL4	Menstrual cup	Serum progesterone	MSD	-1.962603517979795	0.5485058235622431	13	-3.5780905756547243	0.003370205378286361
Joag-unpublished	PhaseLuteal	Progesterone	TNFa	7124	TNF	Menstrual cup	Serum progesterone	MSD	-1.4510428244043392	0.6108218658930595	13	-2.375558088908334	0.03358550323702011
Joag-unpublished	PhaseLuteal	Progesterone	IL8	3576	CXCL8	Menstrual cup	Serum progesterone	MSD	-0.9318912460471196	0.535580125568944	13	-1.7399660696094286	0.10546801010681253
Hughes-unpublished	PhaseLuteal	Progesterone	IFN-a2a	3440	IFNA2	CVL	Serum progesterone	MSD	-0.038809662405331104	0.04276746257895782	62	-0.9074576807936694	0.36767847144749544
Hughes-unpublished	PhaseLuteal	Progesterone	IFNg	3458	IFNG	CVL	Serum progesterone	MSD	-0.24480741672498388	0.2160165991937013	62	-1.1332805795422505	0.2614598149762647
Hughes-unpublished	PhaseLuteal	Progesterone	IL-10	3586	IL10	CVL	Serum progesterone	MSD	-0.37373836353544954	0.16552805334185033	62	-2.2578551247962846	0.027485397950774412
Hughes-unpublished	PhaseLuteal	Progesterone	IL-12p70	NA	IL12p70	CVL	Serum progesterone	MSD	-0.1644424646402207	0.13275331544241167	62	-1.2387070265793532	0.22012335349279175
Hughes-unpublished	PhaseLuteal	Progesterone	IL-17A	3605	IL17A	CVL	Serum progesterone	MSD	-0.10124623513288383	0.2448230231716038	62	-0.4135486680185193	0.6806316553576371
Hughes-unpublished	PhaseLuteal	Progesterone	IL-18	3606	IL18	CVL	Serum progesterone	MSD	-1.0725311736011067	0.3431128369679094	62	-3.1258847179227462	0.002697421313223377
Hughes-unpublished	PhaseLuteal	Progesterone	IL-1a	3552	IL1A	CVL	Serum progesterone	MSD	0.47654488228781877	0.232451734285921	62	2.050080993165048	0.04459137549267717
Hughes-unpublished	PhaseLuteal	Progesterone	IL-1b	3553	IL1B	CVL	Serum progesterone	MSD	0.16538935215927916	0.40556939262052794	62	0.4077954480012404	0.6848286368774392
Hughes-unpublished	PhaseLuteal	Progesterone	IL-2	3558	IL2	CVL	Serum progesterone	MSD	-0.24915066094929786	0.2620678813359801	62	-0.9507104025078071	0.34544289897120806
Hughes-unpublished	PhaseLuteal	Progesterone	IL-6	3569	IL6	CVL	Serum progesterone	MSD	-0.3882018637913927	0.3868596725648203	62	-1.0034694524184284	0.31953480967087494
Hughes-unpublished	PhaseLuteal	Progesterone	IL-7	3574	IL7	CVL	Serum progesterone	MSD	-0.6717219305909394	0.18564253441665202	62	-3.618362207247944	5.972553748594513e-4
Hughes-unpublished	PhaseLuteal	Progesterone	CXCL8	3576	CXCL8	CVL	Serum progesterone	MSD	-0.26077842022694575	0.3087701454096335	62	-0.8445713554365207	0.40159746318579204
Hughes-unpublished	PhaseLuteal	Progesterone	IL-1RA	3557	IL1RN	CVL	Serum progesterone	MSD	-0.4371192904762494	0.21607512676017518	62	-2.0229968022252476	0.047391069978446665
Hughes-unpublished	PhaseLuteal	Progesterone	CXCL10	3627	CXCL10	CVL	Serum progesterone	MSD	0.17072782379326906	0.323352792118895	62	0.5279924217586264	0.5993893191607798
Hughes-unpublished	PhaseLuteal	Progesterone	CXCL9	4283	CXCL9	CVL	Serum progesterone	MSD	-0.17549644484672966	0.2456052743529661	62	-0.7145467266900746	0.47757099761158617
Hughes-unpublished	PhaseLuteal	Progesterone	CCL3	6348	CCL3	CVL	Serum progesterone	MSD	-0.6284505863370333	0.1985028314235767	62	-3.165952756593227	0.0023973838623040527
Hughes-unpublished	PhaseLuteal	Progesterone	CCL4	6351	CCL4	CVL	Serum progesterone	MSD	-0.8834617654552342	0.23655331728071272	62	-3.734725750672307	4.109993654187085e-4
Hughes-unpublished	PhaseLuteal	Progesterone	CCL20	6364	CCL20	CVL	Serum progesterone	MSD	-0.3441965242621124	0.3340535408886664	62	-1.030363346385921	0.30684229762374926
Hughes-unpublished	PhaseLuteal	Progesterone	CCL5	6352	CCL5	CVL	Serum progesterone	MSD	-0.5645833096360262	0.27119477305769374	62	-2.08183698848767	0.041491830385220974
Hughes-unpublished	PhaseLuteal	Progesterone	TNF	7124	TNF	CVL	Serum progesterone	MSD	-0.39619292394206734	0.290131669349014	62	-1.3655624869599012	0.17701028826016152
Hughes-2021	PhaseLuteal	Progesterone	GNLY	10578	GNLY	Menstrual cup	Serum progesterone	ELISA	-3.153621026670071	0.8836301597581474	17	-3.5689377414791137	0.0023629390885650213
Hughes-2021	PhaseLuteal	Progesterone	IFN-y	3458	IFNG	Menstrual cup	Serum progesterone	MSD	0.07235628312037212	0.420159066937613	17	0.17221164271843714	0.865304656128092
Hughes-2021	PhaseLuteal	Progesterone	IL-17A	3605	IL17A	Menstrual cup	Serum progesterone	MSD	-0.03418787298682713	0.5476566623333897	17	-0.062425741049444275	0.950951899795877
Hughes-2021	PhaseLuteal	Progesterone	IL-1a	3552	IL1A	Menstrual cup	Serum progesterone	MSD	-0.1443043411662565	0.5117755638519724	17	-0.28196801754293127	0.7813718683036289
Hughes-2021	PhaseLuteal	Progesterone	IL-1b	3553	IL1B	Menstrual cup	Serum progesterone	MSD	-1.4195480029522303	0.7888357091944527	17	-1.799548355134495	0.08970605464170975
Hughes-2021	PhaseLuteal	Progesterone	IL-1RA	3557	IL1RN	Menstrual cup	Serum progesterone	MSD	-0.3562941170116387	0.43673966974797496	17	-0.8158043376669718	0.4258955434621573
Hughes-2021	PhaseLuteal	Progesterone	IL-2	3558	IL2	Menstrual cup	Serum progesterone	MSD	-0.022266503956531413	0.4530508214301693	17	-0.04914791653228124	0.9613742369729348
Hughes-2021	PhaseLuteal	Progesterone	IL-6	3569	IL6	Menstrual cup	Serum progesterone	MSD	-1.5849920804277	0.4311639155336601	17	-3.6760777591184177	0.0018726201512421852
Hughes-2021	PhaseLuteal	Progesterone	IL-8	3576	CXCL8	Menstrual cup	Serum progesterone	MSD	-1.5997478100914373	0.627211918288556	17	-2.550569852780532	0.020685570050596697
Hughes-2021	PhaseLuteal	Progesterone	IP-10	3627	CXCL10	Menstrual cup	Serum progesterone	MSD	0.1650917661173269	0.6612335035180269	17	0.24967241562772097	0.8058326069294204
Hughes-2021	PhaseLuteal	Progesterone	MIG	4283	CXCL9	Menstrual cup	Serum progesterone	MSD	0.0521415942965162	0.5177815449199972	17	0.10070191726237102	0.9209652140796227
Hughes-2021	PhaseLuteal	Progesterone	MIP-1b	6351	CCL4	Menstrual cup	Serum progesterone	MSD	-2.1208006059903286	0.7995909549024879	17	-2.6523569244839265	0.016758340654193828
Hughes-2021	PhaseLuteal	Progesterone	MIP-3a	6364	CCL20	Menstrual cup	Serum progesterone	MSD	-1.2995924906617107	0.6761583340329883	17	-1.9220239184366932	0.07152653064968376
Hughes-2021	PhaseLuteal	Progesterone	RANTES	6352	CCL5	Menstrual cup	Serum progesterone	MSD	0.12953846929397897	0.5174056086503459	17	0.2503615483254626	0.8053083861135168
Hughes-2021	PhaseLuteal	Progesterone	TNF-a	7124	TNF	Menstrual cup	Serum progesterone	MSD	0.13432390506112	0.4278773413911013	17	0.31393086772113327	0.7573930784433203
Cortez-2014	PhaseLuteal	Progesterone	eotaxin	6356	CCL11	Swab	Days since LH peak	Luminex (or other bead-based)	0.5863788316329334	0.15166163803516103	103	3.86636224710291	1.936351319071214e-4
Cortez-2014	PhaseLuteal	Progesterone	gcsf	1440	CSF3	Swab	Days since LH peak	Luminex (or other bead-based)	-0.47742344477090176	0.3098667857630987	88	-1.5407377192594773	0.12696899901820133
Cortez-2014	PhaseLuteal	Progesterone	gmcsf	1437	CSF2	Swab	Days since LH peak	Luminex (or other bead-based)	0.39761940641130294	0.2265016237200206	103	1.7554814834475605	0.08214997441736854
Cortez-2014	PhaseLuteal	Progesterone	ifna2	3440	IFNA2	Swab	Days since LH peak	Luminex (or other bead-based)	0.2962222341109964	0.2150982726589954	103	1.3771483631605463	0.1714519541604982
Cortez-2014	PhaseLuteal	Progesterone	ifng	3458	IFNG	Swab	Days since LH peak	Luminex (or other bead-based)	0.505191894110361	0.26197276550068754	103	1.9284137919635587	0.056556825688934644
Cortez-2014	PhaseLuteal	Progesterone	il10	3586	IL10	Swab	Days since LH peak	Luminex (or other bead-based)	0.3131467549397316	0.24054547896631592	103	1.301819332815572	0.1958821270965362
Cortez-2014	PhaseLuteal	Progesterone	il12p40	NA	IL12p40	Swab	Days since LH peak	Luminex (or other bead-based)	0.046541311405099886	0.2504038584059494	103	0.1858649930611217	0.8529161811830057
Cortez-2014	PhaseLuteal	Progesterone	il12p70	NA	IL12p70	Swab	Days since LH peak	Luminex (or other bead-based)	0.3406639271793123	0.22828848379412667	103	1.4922519152850793	0.138689788058089
Cortez-2014	PhaseLuteal	Progesterone	il13	3596	IL13	Swab	Days since LH peak	Luminex (or other bead-based)	0.3614228648644835	0.22600064268201867	103	1.5992116684951332	0.11283671160464907
Cortez-2014	PhaseLuteal	Progesterone	il15	3600	IL15	Swab	Days since LH peak	Luminex (or other bead-based)	0.19622407727608268	0.24621815636149547	103	0.7969521020537093	0.4273121019120022
Cortez-2014	PhaseLuteal	Progesterone	il17	3605	IL17A	Swab	Days since LH peak	Luminex (or other bead-based)	0.35755793694748383	0.32328885293302184	88	1.1060014402091425	0.2717403499953872
Cortez-2014	PhaseLuteal	Progesterone	il1a	3552	IL1A	Swab	Days since LH peak	Luminex (or other bead-based)	1.378762119035872	0.31602805788358806	103	4.362783887827303	3.05658595484863e-5
Cortez-2014	PhaseLuteal	Progesterone	il1b	3553	IL1B	Swab	Days since LH peak	Luminex (or other bead-based)	1.0887092215198126	0.43655686311764647	88	2.4938543257454633	0.014505798551360943
Cortez-2014	PhaseLuteal	Progesterone	il2	3558	IL2	Swab	Days since LH peak	Luminex (or other bead-based)	0.10930561464141132	0.20963901218015507	103	0.5213992066871533	0.6032080069184503
Cortez-2014	PhaseLuteal	Progesterone	il3	3562	IL3	Swab	Days since LH peak	Luminex (or other bead-based)	0.1670860904762084	0.14057444388369947	103	1.1885950665004419	0.2373322873803709
Cortez-2014	PhaseLuteal	Progesterone	il4	3565	IL4	Swab	Days since LH peak	Luminex (or other bead-based)	0.3354976178750362	0.22911740954783982	103	1.4643043430751783	0.1461563144157399
Cortez-2014	PhaseLuteal	Progesterone	il5	3567	IL5	Swab	Days since LH peak	Luminex (or other bead-based)	0.30516401980887153	0.16793223457977802	103	1.8171854889711485	0.07209631519401924
Cortez-2014	PhaseLuteal	Progesterone	il6	3569	IL6	Swab	Days since LH peak	Luminex (or other bead-based)	0.2588224826543674	0.2831808548200659	103	0.9139829838384524	0.3628603823465547
Cortez-2014	PhaseLuteal	Progesterone	il7	3574	IL7	Swab	Days since LH peak	Luminex (or other bead-based)	0.32558098364825616	0.2107217640443429	103	1.545075256582149	0.12539508562377177
Cortez-2014	PhaseLuteal	Progesterone	il8	3576	CXCL8	Swab	Days since LH peak	Luminex (or other bead-based)	0.5926474873520305	0.3610054837142689	88	1.6416578531009332	0.10423018797166589
Cortez-2014	PhaseLuteal	Progesterone	ip10	3627	CXCL10	Swab	Days since LH peak	Luminex (or other bead-based)	0.08577993864746379	0.3058058867495899	103	0.2805045369113674	0.7796530777503072
Cortez-2014	PhaseLuteal	Progesterone	mcp1	6347	CCL2	Swab	Days since LH peak	Luminex (or other bead-based)	-0.6678061336325773	0.3600697245578115	103	-1.8546578289876654	0.06650562246744907
Cortez-2014	PhaseLuteal	Progesterone	mip1a	6348	CCL3	Swab	Days since LH peak	Luminex (or other bead-based)	0.5322226204980174	0.24400000692524887	103	2.18124018603437	0.03144038937541947
Cortez-2014	PhaseLuteal	Progesterone	mip1b	6351	CCL4	Swab	Days since LH peak	Luminex (or other bead-based)	0.4267567415191387	0.21383546550188376	103	1.9957247995205887	0.048604076425708125
Cortez-2014	PhaseLuteal	Progesterone	tnfa	7124	TNF	Swab	Days since LH peak	Luminex (or other bead-based)	0.4629662920656228	0.32923526524136987	103	1.406186824264441	0.16267838210171287
Cortez-2014	PhaseLuteal	Progesterone	tnfb	4049	LTA	Swab	Days since LH peak	Luminex (or other bead-based)	0.4174150218841464	0.21088362993833282	103	1.97936189739435	0.05044410816966009
Bradley-2018	PhaseLuteal	Progesterone	IL10	3586	IL10	Swab	Serum progesterone plus LH	Luminex (or other bead-based)	0.5438527634813922	0.4207219948932481	22	1.292665394447435	0.20953877373550495
Bradley-2018	PhaseLuteal	Progesterone	CCL20	6364	CCL20	Swab	Serum progesterone plus LH	Luminex (or other bead-based)	0.46675229227003767	0.7100928612027066	22	0.657311624678897	0.5177990151090532
Bradley-2018	PhaseLuteal	Progesterone	TNF	7124	TNF	Swab	Serum progesterone plus LH	Luminex (or other bead-based)	0.503480357678145	0.3819694161380638	22	1.3181169392267804	0.20102480443096077
Bradley-2018	PhaseLuteal	Progesterone	IL1A	3552	IL1A	Swab	Serum progesterone plus LH	Luminex (or other bead-based)	0.7384965740868515	0.4208494043291024	22	1.754776332080419	0.09321650286425102
Bradley-2018	PhaseLuteal	Progesterone	CCL5	6352	CCL5	Swab	Serum progesterone plus LH	Luminex (or other bead-based)	-0.7115270163811834	0.49095110594690666	22	-1.449282846626545	0.16136444635920905
Bradley-2018	PhaseLuteal	Progesterone	TGFB	7040	TGFB1	Swab	Serum progesterone plus LH	Luminex (or other bead-based)	-0.1389386503076551	0.42987477908564	22	-0.3232072618988788	0.7495903360248456
Bradley-2018	PhaseLuteal	Progesterone	CXCL1	2919	CXCL1	Swab	Serum progesterone plus LH	Luminex (or other bead-based)	-0.6035419028191169	0.49339496394237436	22	-1.2232429329976036	0.23417945482637598
Bradley-2018	PhaseLuteal	Progesterone	IL6	3569	IL6	Swab	Serum progesterone plus LH	Luminex (or other bead-based)	0.9787995591167843	0.6339979462418819	22	1.5438528861469754	0.13688759352787097
Bradley-2018	PhaseLuteal	Progesterone	IFNG	3458	IFNG	Swab	Serum progesterone plus LH	Luminex (or other bead-based)	0.2026317083554523	0.3706014134210552	22	0.5467645319669471	0.5900438160829624
Bradley-2018	PhaseLuteal	Progesterone	CXCL8	3576	CXCL8	Swab	Serum progesterone plus LH	Luminex (or other bead-based)	0.3184457918768014	0.5307966994662057	22	0.5999392840932236	0.554676443698487
Boily-Larouche-2019	PhaseLuteal	Progesterone	IFNy	3458	IFNG	CVL	Serum progesterone	Luminex (or other bead-based)	-0.06697864968807281	0.6254291521086982	10	-0.10709230527909909	0.9168338145960888
Boily-Larouche-2019	PhaseLuteal	Progesterone	IL10	3586	IL10	CVL	Serum progesterone	Luminex (or other bead-based)	0.5678030572423486	0.35771460963018975	10	1.5873074287610203	0.14352666991270105
Boily-Larouche-2019	PhaseLuteal	Progesterone	IL12_p70	NA	IL12p70	CVL	Serum progesterone	Luminex (or other bead-based)	-1.2791133684033351	0.8796099538593334	10	-1.4541824621142134	0.17655117053591354
Boily-Larouche-2019	PhaseLuteal	Progesterone	IL15	3600	IL15	CVL	Serum progesterone	Luminex (or other bead-based)	-0.08584433580602396	0.4347581179535076	10	-0.19745309463135552	0.847428730996733
Boily-Larouche-2019	PhaseLuteal	Progesterone	sCD40L	959	CD40LG	CVL	Serum progesterone	Luminex (or other bead-based)	-0.36739389091354013	0.33163480669430656	10	-1.1078266921849234	0.29387080068398475
Boily-Larouche-2019	PhaseLuteal	Progesterone	IL17A	3605	IL17A	CVL	Serum progesterone	Luminex (or other bead-based)	-0.2092379919994883	0.6621809683484451	10	-0.3159830952577084	0.758511809834165
Boily-Larouche-2019	PhaseLuteal	Progesterone	IL1a	3552	IL1A	CVL	Serum progesterone	Luminex (or other bead-based)	0.5539119392467206	0.7443797240281916	10	0.7441255066019805	0.4739231565926407
Boily-Larouche-2019	PhaseLuteal	Progesterone	IL1b	3553	IL1B	CVL	Serum progesterone	Luminex (or other bead-based)	-0.457047796287495	1.2346144439358369	10	-0.370194758802974	0.7189576654622136
Boily-Larouche-2019	PhaseLuteal	Progesterone	IL2	3558	IL2	CVL	Serum progesterone	Luminex (or other bead-based)	-0.8097983683828308	0.5270838041239172	10	-1.5363749787926466	0.15546029980640072
Boily-Larouche-2019	PhaseLuteal	Progesterone	IL8	3576	CXCL8	CVL	Serum progesterone	Luminex (or other bead-based)	-0.11006423345038627	0.5988851237850373	10	-0.18378187916033878	0.8578576874447323
Boily-Larouche-2019	PhaseLuteal	Progesterone	IP10	3627	CXCL10	CVL	Serum progesterone	Luminex (or other bead-based)	1.4501400213726576	0.7981316558404926	10	1.8169183126129125	0.09927520014384597
Boily-Larouche-2019	PhaseLuteal	Progesterone	MCP1	6347	CCL2	CVL	Serum progesterone	Luminex (or other bead-based)	-1.3642118001764043	0.9003985303018884	10	-1.5151199766163623	0.16069246255469272
Boily-Larouche-2019	PhaseLuteal	Progesterone	MIP1a	6348	CCL3	CVL	Serum progesterone	Luminex (or other bead-based)	-0.30014624281594776	0.6899654338585439	10	-0.43501634732252903	0.6727889248838628
Boily-Larouche-2019	PhaseLuteal	Progesterone	MIP1b	6351	CCL4	CVL	Serum progesterone	Luminex (or other bead-based)	-0.8862620862270858	0.6283428597965427	10	-1.41047530406259	0.18873972648215054
Boily-Larouche-2019	PhaseLuteal	Progesterone	TNFa	7124	TNF	CVL	Serum progesterone	Luminex (or other bead-based)	-0.06581434953685589	0.7513278028231213	10	-0.08759738331199492	0.9319260034783862
Boily-Larouche-2019	PhaseLuteal	Progesterone	IL1RA	3557	IL1RN	CVL	Serum progesterone	Luminex (or other bead-based)	-0.523918432583885	0.6466178842434112	9	-0.8102442653545019	0.4386978994322164
Boily-Larouche-2019	PhaseLuteal	Progesterone	MIG	4283	CXCL9	CVL	Serum progesterone	Luminex (or other bead-based)	0.8860233565207002	0.8316455707926976	10	1.065385769656864	0.3117486421898556
Boily-Larouche-2019	PhaseLuteal	Progesterone	MIP3a	6364	CCL20	CVL	Serum progesterone	Luminex (or other bead-based)	-1.3344911392859038	0.7759704733475542	10	-1.7197705133403838	0.11621528739837103
Boily-Larouche-2019	PhaseLuteal	Progesterone	IL2RA	3559	IL2RA	CVL	Serum progesterone	Luminex (or other bead-based)	-1.3496101467487736	0.6926954860373797	10	-1.948345519716502	0.07996737449647738
Thurman-2017	PhaseLuteal	LMP	Hd5	1670	DEFA5	CVL	Serum progesterone	ELISA	-0.07120022679067353	0.11582326744250823	17	-0.614731636940009	0.5468726652369966
Thurman-2017	PhaseLuteal	LMP	Lactoferrin	4057	LTF	CVL	Serum progesterone	Luminex (or other bead-based)	0.22428201114634327	0.2670065559372191	17	0.839986907284323	0.4125738046780467
Thurman-2017	PhaseLuteal	LMP	Slpi	6590	SLPI	CVL	Serum progesterone	ELISA	0.7396864972983657	0.46533047501866104	17	1.5895939273452961	0.13034982807159481
Thurman-2017	PhaseLuteal	LMP	Elafin	5266	PI3	CVL	Serum progesterone	Luminex (or other bead-based)	-0.6249794805031055	0.59245192932027	17	-1.0549032749714478	0.30623210116745
Thurman-2017	PhaseLuteal	LMP	Hnp13	NA	DEFA1-3	CVL	Serum progesterone	ELISA	-0.12686219743409163	0.3524666031997268	17	-0.3599268591192017	0.7233343808346848
Thurman-2017	PhaseLuteal	LMP	Hbd2	1673	DEFB4A	CVL	Serum progesterone	ELISA	0.5621442537127902	0.5103556278128042	17	1.1014755654247077	0.2860411484678443
Thurman-2017	PhaseLuteal	LMP	Hbd3	55894	DEFB103B	CVL	Serum progesterone	ELISA	1.0570502192108036	0.524278958353116	17	2.0161980609163637	0.059863348991632336
Thurman-2017	PhaseLuteal	LMP	Il1B	3553	IL1B	CVL	Serum progesterone	Luminex (or other bead-based)	0.17034960929268939	0.86406043800951	17	0.19715010871822194	0.8460479805435182
Thurman-2017	PhaseLuteal	LMP	Tnfa	7124	TNF	CVL	Serum progesterone	Luminex (or other bead-based)	-0.09808879685002217	0.1791097072319607	17	-0.5476464585081908	0.5910531791177794
Thurman-2017	PhaseLuteal	LMP	Groa	2919	CXCL1	CVL	Serum progesterone	Luminex (or other bead-based)	0.5075016153075498	0.7018999701758356	17	0.723039801783171	0.47948606222752865
Thurman-2017	PhaseLuteal	LMP	Mip1A	6348	CCL3	CVL	Serum progesterone	Luminex (or other bead-based)	-0.13316279443182055	0.30516001524354996	17	-0.43637038858299493	0.6680593890377537
Thurman-2017	PhaseLuteal	LMP	Mip1B	6351	CCL4	CVL	Serum progesterone	Luminex (or other bead-based)	-0.4758074659571996	0.43538295198907717	17	-1.092848178329997	0.28970574567713253
Thurman-2017	PhaseLuteal	LMP	Ip10	3627	CXCL10	CVL	Serum progesterone	Luminex (or other bead-based)	1.0431858635461055	0.4909232241159636	17	2.124947063615978	0.048552627468276356
Thurman-2017	PhaseLuteal	LMP	Icam1	3383	ICAM1	CVL	Serum progesterone	Luminex (or other bead-based)	-1.5729626277262272	0.842256329429701	17	-1.8675580969409797	0.07916289701462344
Sriprasert-2020	PhaseLuteal	LMP	il8	3576	CXCL8	CVL	Serum progesterone	ELISA	-0.5898328179854967	0.785933508226716	8	-0.750486920091145	0.47445386587244187
Sriprasert-2020	PhaseLuteal	LMP	il1b	3553	IL1B	CVL	Serum progesterone	ELISA	-0.017818145957624165	1.0524887443435944	8	-0.01692953587711459	0.9869074336825272
New wet lab data	PhaseLuteal	LMP	CTSD	1509	CTSD	CVL	Serum progesterone	ELISA	0.503929240496947	0.223868522868221	97	2.251005340279938	0.02664248428646143
New wet lab data	PhaseLuteal	LMP	GNLY	10578	GNLY	CVL	Serum progesterone	ELISA	-1.371435032801077	0.27873554495199127	96	-4.920201451297823	3.578548234007561e-6
New wet lab data	PhaseLuteal	LMP	IgA	NA	IgA	CVL	Serum progesterone	MSD	-0.24401746830452178	0.21634129680152364	93	-1.1279282869806817	0.26225171551683707
New wet lab data	PhaseLuteal	LMP	IgG	NA	IgG	CVL	Serum progesterone	MSD	-0.3660003245704121	0.23584693792345027	93	-1.5518553168123226	0.12409339087792906
New wet lab data	PhaseLuteal	LMP	IgM	NA	IgM	CVL	Serum progesterone	MSD	-0.5653397155604355	0.4038315061060284	93	-1.3999395961245336	0.1648585480278768
New wet lab data	PhaseLuteal	LMP	Eotaxin	6356	CCL11	CVL	Serum progesterone	MSD	-1.2111884601558172	0.2529163099450508	91	-4.788890287142663	6.4737657643073345e-6
New wet lab data	PhaseLuteal	LMP	IL-15	3600	IL15	CVL	Serum progesterone	MSD	-0.49173218872145813	0.17038683002673366	96	-2.8859753341517385	0.004819442967654208
New wet lab data	PhaseLuteal	LMP	IL-16	3603	IL16	CVL	Serum progesterone	MSD	-0.7374900947947898	0.29687226083804413	96	-2.4842000822607018	0.014716474239463618
New wet lab data	PhaseLuteal	LMP	IL-1a	3552	IL1A	CVL	Serum progesterone	MSD	0.7567983948804503	0.18651206851672086	96	4.057637668699187	1.01005021941314e-4
New wet lab data	PhaseLuteal	LMP	MCP-1	6347	CCL2	CVL	Serum progesterone	MSD	-0.9822128995437885	0.24753084829473312	94	-3.968042392737551	1.4155308259411467e-4
New wet lab data	PhaseLuteal	LMP	MMP-1	4312	MMP1	CVL	Serum progesterone	MSD	-0.7951284015457911	0.4486577697504088	93	-1.7722381181276015	0.07962988946398213
New wet lab data	PhaseLuteal	LMP	MMP-7	4316	MMP7	CVL	Serum progesterone	MSD	-2.0219613230531484	0.5706015003644213	94	-3.5435611749387257	6.169281310369669e-4
New wet lab data	PhaseLuteal	LMP	sCD40L	959	CD40LG	CVL	Serum progesterone	MSD	-1.6073273610297791	0.39129429160151835	89	-4.1077199323588145	8.857950853757221e-5
Joag-unpublished	PhaseLuteal	LMP	GMCSF	1437	CSF2	Menstrual cup	Serum progesterone	MSD	-0.4779579671599933	0.6042367547066708	10	-0.7910110787484617	0.4472920129943707
Joag-unpublished	PhaseLuteal	LMP	IFNg	3458	IFNG	Menstrual cup	Serum progesterone	MSD	-0.5924737116584284	0.6083090179474947	10	-0.9739683190255893	0.35304288543191087
Joag-unpublished	PhaseLuteal	LMP	IL1a	3552	IL1A	Menstrual cup	Serum progesterone	MSD	0.3935516337226662	0.2948241810780174	10	1.3348689116464407	0.21151272100600965
Joag-unpublished	PhaseLuteal	LMP	MCP1	6347	CCL2	Menstrual cup	Serum progesterone	MSD	-1.9619248637193591	0.6262693343745762	10	-3.1327174364662693	0.010641180891753865
Joag-unpublished	PhaseLuteal	LMP	MIG	4283	CXCL9	Menstrual cup	Serum progesterone	MSD	-0.25747274038979756	0.29428306966128825	10	-0.8749152327591989	0.4021447919709106
Joag-unpublished	PhaseLuteal	LMP	MIP1a	6348	CCL3	Menstrual cup	Serum progesterone	MSD	-0.6321839154975812	0.6656722394950203	10	-0.9496924732465284	0.3646555625022557
Joag-unpublished	PhaseLuteal	LMP	MIP3a	6364	CCL20	Menstrual cup	Serum progesterone	MSD	0.11502255064952337	0.8318053193246279	10	0.13828061443862158	0.892763552420733
Joag-unpublished	PhaseLuteal	LMP	RANTES	6352	CCL5	Menstrual cup	Serum progesterone	MSD	-1.60071932186379	0.8587206362662219	10	-1.864074594531501	0.09189816837135169
Joag-unpublished	PhaseLuteal	LMP	IL10	3586	IL10	Menstrual cup	Serum progesterone	MSD	-0.3328628049404984	0.26987208111157723	10	-1.2334095604460766	0.24562808342891157
Joag-unpublished	PhaseLuteal	LMP	IL17	3605	IL17A	Menstrual cup	Serum progesterone	MSD	-0.3247696919476207	0.4445543975745851	10	-0.730551072533553	0.4818184223424462
Joag-unpublished	PhaseLuteal	LMP	IL1b	3553	IL1B	Menstrual cup	Serum progesterone	MSD	-0.2949390263542373	0.6099078442173641	10	-0.4835796574033313	0.6390982021801529
Joag-unpublished	PhaseLuteal	LMP	IL6	3569	IL6	Menstrual cup	Serum progesterone	MSD	-0.9528610114109474	0.866337126071794	10	-1.0998732280255332	0.2971594628925761
Joag-unpublished	PhaseLuteal	LMP	IP10	3627	CXCL10	Menstrual cup	Serum progesterone	MSD	-0.7786407667793979	0.6055248070273713	10	-1.2858940835172112	0.227456809410147
Joag-unpublished	PhaseLuteal	LMP	MIP1b	6351	CCL4	Menstrual cup	Serum progesterone	MSD	-1.0829391470347305	0.6574480620183433	10	-1.6471858532978925	0.13054009058445631
Joag-unpublished	PhaseLuteal	LMP	TNFa	7124	TNF	Menstrual cup	Serum progesterone	MSD	-0.9017488827739637	0.5970235916281885	10	-1.5104074536062062	0.1618731085634428
Joag-unpublished	PhaseLuteal	LMP	IL8	3576	CXCL8	Menstrual cup	Serum progesterone	MSD	-0.2964548335663161	0.523314091572903	10	-0.5664950329834887	0.5835468728711297
Hughes-unpublished	PhaseLuteal	LMP	IFN-a2a	3440	IFNA2	CVL	Serum progesterone	MSD	-0.044370608716102926	0.06067607897981156	31	-0.731270205031972	0.47010599042001666
Hughes-unpublished	PhaseLuteal	LMP	IFNg	3458	IFNG	CVL	Serum progesterone	MSD	-0.2243892339787844	0.2392381135677688	31	-0.9379326338619612	0.35552959998871014
Hughes-unpublished	PhaseLuteal	LMP	IL-10	3586	IL10	CVL	Serum progesterone	MSD	-0.4337945471348428	0.2549246006804439	31	-1.7016582392478394	0.09882997510510794
Hughes-unpublished	PhaseLuteal	LMP	IL-12p70	NA	IL12p70	CVL	Serum progesterone	MSD	-0.40760240189280944	0.21237885572255402	31	-1.9192230813470912	0.06420238851666946
Hughes-unpublished	PhaseLuteal	LMP	IL-17A	3605	IL17A	CVL	Serum progesterone	MSD	0.1498471468285477	0.31704461690721036	31	0.47263741075409443	0.6397826177542824
Hughes-unpublished	PhaseLuteal	LMP	IL-18	3606	IL18	CVL	Serum progesterone	MSD	-0.08417011517700028	0.4822912110747892	31	-0.17452135399570443	0.8625905566130332
Hughes-unpublished	PhaseLuteal	LMP	IL-1a	3552	IL1A	CVL	Serum progesterone	MSD	0.7121994323666758	0.3325539273891454	31	2.141605838060904	0.04019342692615512
Hughes-unpublished	PhaseLuteal	LMP	IL-1b	3553	IL1B	CVL	Serum progesterone	MSD	0.44528178129073737	0.5783114179482735	31	0.7699688566940333	0.44714643744051885
Hughes-unpublished	PhaseLuteal	LMP	IL-2	3558	IL2	CVL	Serum progesterone	MSD	-0.027148069954070583	0.3749790434347598	31	-0.07239889916353126	0.9427495666039878
Hughes-unpublished	PhaseLuteal	LMP	IL-6	3569	IL6	CVL	Serum progesterone	MSD	-0.7460434894563372	0.5520776852943606	31	-1.3513378811146055	0.1863672544746692
Hughes-unpublished	PhaseLuteal	LMP	IL-7	3574	IL7	CVL	Serum progesterone	MSD	0.04501082391304259	0.2627578140412512	31	0.17130156177192202	0.8650999422241653
Hughes-unpublished	PhaseLuteal	LMP	CXCL8	3576	CXCL8	CVL	Serum progesterone	MSD	0.10685364363906165	0.45659056043628893	31	0.23402508264069039	0.8165041948891361
Hughes-unpublished	PhaseLuteal	LMP	IL-1RA	3557	IL1RN	CVL	Serum progesterone	MSD	0.005928594628964637	0.32433158725744343	31	0.018279424089084235	0.9855330880959559
Hughes-unpublished	PhaseLuteal	LMP	CXCL10	3627	CXCL10	CVL	Serum progesterone	MSD	0.47830114425310083	0.43427470282647224	31	1.101379244842223	0.27921000079328473
Hughes-unpublished	PhaseLuteal	LMP	CXCL9	4283	CXCL9	CVL	Serum progesterone	MSD	0.16275390758368483	0.3116654252840202	31	0.5222071310456315	0.60523803368147
Hughes-unpublished	PhaseLuteal	LMP	CCL3	6348	CCL3	CVL	Serum progesterone	MSD	-0.06845897018156367	0.26052941891852033	31	-0.26276867489952827	0.7944674057249602
Hughes-unpublished	PhaseLuteal	LMP	CCL4	6351	CCL4	CVL	Serum progesterone	MSD	-0.2258696115969731	0.3366953518423007	31	-0.6708426782878919	0.5072885705724963
Hughes-unpublished	PhaseLuteal	LMP	CCL20	6364	CCL20	CVL	Serum progesterone	MSD	-0.8206151573051376	0.47520335937038055	31	-1.726871540622965	0.0941445165007309
Hughes-unpublished	PhaseLuteal	LMP	CCL5	6352	CCL5	CVL	Serum progesterone	MSD	-0.180630051160116	0.39314267148763676	31	-0.45945165523909887	0.6491157056873089
Hughes-unpublished	PhaseLuteal	LMP	TNF	7124	TNF	CVL	Serum progesterone	MSD	-0.281837196511589	0.40461749244384776	31	-0.6965521802068455	0.4912734595862044
Hughes-2021	PhaseLuteal	LMP	GNLY	10578	GNLY	Menstrual cup	Serum progesterone	ELISA	-3.808857515053625	0.7630064740365214	21	-4.991907204802188	6.1094159417497e-5
Hughes-2021	PhaseLuteal	LMP	IFN-y	3458	IFNG	Menstrual cup	Serum progesterone	MSD	-0.5653694039537752	0.3863713591105301	21	-1.4632797970722222	0.1581985930868647
Hughes-2021	PhaseLuteal	LMP	IL-17A	3605	IL17A	Menstrual cup	Serum progesterone	MSD	-0.41259747484303005	0.5006361928733498	21	-0.8241463176582767	0.41911893860093574
Hughes-2021	PhaseLuteal	LMP	IL-1a	3552	IL1A	Menstrual cup	Serum progesterone	MSD	0.24606304793139824	0.4461247217649623	21	0.551556629630211	0.5870738746951865
Hughes-2021	PhaseLuteal	LMP	IL-1b	3553	IL1B	Menstrual cup	Serum progesterone	MSD	-1.484505107607444	0.6960124678777363	21	-2.1328714299241787	0.04489822262896793
Hughes-2021	PhaseLuteal	LMP	IL-1RA	3557	IL1RN	Menstrual cup	Serum progesterone	MSD	-0.3165878424811085	0.2661403648604586	21	-1.1895521472178798	0.247498626567393
Hughes-2021	PhaseLuteal	LMP	IL-2	3558	IL2	Menstrual cup	Serum progesterone	MSD	-0.05201261609179499	0.42524841440079475	21	-0.12231113469308161	0.9038155527703498
Hughes-2021	PhaseLuteal	LMP	IL-6	3569	IL6	Menstrual cup	Serum progesterone	MSD	-0.9883432031588204	0.43934142614199184	21	-2.249601663648707	0.03532633075410351
Hughes-2021	PhaseLuteal	LMP	IL-8	3576	CXCL8	Menstrual cup	Serum progesterone	MSD	-1.4624715077727344	0.5869767367967031	21	-2.491532314813449	0.02116164561047965
Hughes-2021	PhaseLuteal	LMP	IP-10	3627	CXCL10	Menstrual cup	Serum progesterone	MSD	-0.23965878645790048	0.6545086745899864	21	-0.3661659436493084	0.7179042930844046
Hughes-2021	PhaseLuteal	LMP	MIG	4283	CXCL9	Menstrual cup	Serum progesterone	MSD	0.05405682781999258	0.577003897687583	21	0.09368537723338134	0.9262471869392804
Hughes-2021	PhaseLuteal	LMP	MIP-1b	6351	CCL4	Menstrual cup	Serum progesterone	MSD	-1.1231357034881337	0.7651349882794712	21	-1.467892229074094	0.15695270741834963
Hughes-2021	PhaseLuteal	LMP	MIP-3a	6364	CCL20	Menstrual cup	Serum progesterone	MSD	-0.5392235760011563	0.6590929122843596	21	-0.8181298356437389	0.4224696556966274
Hughes-2021	PhaseLuteal	LMP	RANTES	6352	CCL5	Menstrual cup	Serum progesterone	MSD	-0.09572656599059226	0.5885774761048207	21	-0.16264055264925592	0.8723563233890854
Hughes-2021	PhaseLuteal	LMP	TNF-a	7124	TNF	Menstrual cup	Serum progesterone	MSD	-0.038752381450327604	0.3861903008030282	21	-0.10034529963530285	0.9210220274952132
Cortez-2014	PhaseLuteal	LMP	eotaxin	6356	CCL11	Swab	Days since LH peak	Luminex (or other bead-based)	0.6016345468215011	0.19067607929707514	69	3.155270178825886	0.0023762854019074337
Cortez-2014	PhaseLuteal	LMP	gcsf	1440	CSF3	Swab	Days since LH peak	Luminex (or other bead-based)	-0.5066349457252735	0.37150993255107373	58	-1.3637184401674731	0.1779257770534411
Cortez-2014	PhaseLuteal	LMP	gmcsf	1437	CSF2	Swab	Days since LH peak	Luminex (or other bead-based)	0.352297552647879	0.276588561647402	69	1.2737242297712645	0.20703509976454973
Cortez-2014	PhaseLuteal	LMP	ifna2	3440	IFNA2	Swab	Days since LH peak	Luminex (or other bead-based)	0.20704060044101258	0.26039399421542236	69	0.7951051293054369	0.4292789488681201
Cortez-2014	PhaseLuteal	LMP	ifng	3458	IFNG	Swab	Days since LH peak	Luminex (or other bead-based)	0.5370159546202047	0.3360070367435452	69	1.5982282985045875	0.11456187526336264
Cortez-2014	PhaseLuteal	LMP	il10	3586	IL10	Swab	Days since LH peak	Luminex (or other bead-based)	0.46538638827779405	0.28538079757650586	69	1.6307557909639372	0.10749850298574275
Cortez-2014	PhaseLuteal	LMP	il12p40	NA	IL12p40	Swab	Days since LH peak	Luminex (or other bead-based)	0.18543173419210274	0.3352866315543834	69	0.5530543622704079	0.5820136766452237
Cortez-2014	PhaseLuteal	LMP	il12p70	NA	IL12p70	Swab	Days since LH peak	Luminex (or other bead-based)	0.30032719109835704	0.305492515306076	69	0.98309181420519	0.32899691369790907
Cortez-2014	PhaseLuteal	LMP	il13	3596	IL13	Swab	Days since LH peak	Luminex (or other bead-based)	0.4631204468311079	0.2852074323687472	69	1.6238021673724667	0.10897811217481156
Cortez-2014	PhaseLuteal	LMP	il15	3600	IL15	Swab	Days since LH peak	Luminex (or other bead-based)	0.314230592573413	0.3264354737037409	69	0.9626116580044101	0.33910388841120476
Cortez-2014	PhaseLuteal	LMP	il17	3605	IL17A	Swab	Days since LH peak	Luminex (or other bead-based)	0.2469190328542944	0.4138274008805189	58	0.5966715406686793	0.5530486587976844
Cortez-2014	PhaseLuteal	LMP	il1a	3552	IL1A	Swab	Days since LH peak	Luminex (or other bead-based)	1.3941568601008945	0.36279310668867054	69	3.8428427508609877	2.67300472940157e-4
Cortez-2014	PhaseLuteal	LMP	il1b	3553	IL1B	Swab	Days since LH peak	Luminex (or other bead-based)	0.9410728663162831	0.5301615772672307	58	1.7750680295753127	0.08113388238659693
Cortez-2014	PhaseLuteal	LMP	il2	3558	IL2	Swab	Days since LH peak	Luminex (or other bead-based)	0.07577724781008173	0.27475291248151334	69	0.2758014360090919	0.7835249112566844
Cortez-2014	PhaseLuteal	LMP	il3	3562	IL3	Swab	Days since LH peak	Luminex (or other bead-based)	0.17214479438280547	0.1646889375205655	69	1.0452723599683733	0.2995452187560628
Cortez-2014	PhaseLuteal	LMP	il4	3565	IL4	Swab	Days since LH peak	Luminex (or other bead-based)	0.4643828784893904	0.3057366264042735	69	1.5188984190443051	0.13335710767017342
Cortez-2014	PhaseLuteal	LMP	il5	3567	IL5	Swab	Days since LH peak	Luminex (or other bead-based)	0.2927400433887546	0.2089767912339868	69	1.400825621161825	0.1657475936307848
Cortez-2014	PhaseLuteal	LMP	il6	3569	IL6	Swab	Days since LH peak	Luminex (or other bead-based)	0.22984580208975663	0.3434804895689219	69	0.6691669805706282	0.5056218647979842
Cortez-2014	PhaseLuteal	LMP	il7	3574	IL7	Swab	Days since LH peak	Luminex (or other bead-based)	0.44616733712829326	0.26312994767007314	69	1.6956159535581352	0.09446686587114446
Cortez-2014	PhaseLuteal	LMP	il8	3576	CXCL8	Swab	Days since LH peak	Luminex (or other bead-based)	0.49871524022318203	0.3661748009332559	58	1.3619594766000427	0.17847720572115494
Cortez-2014	PhaseLuteal	LMP	ip10	3627	CXCL10	Swab	Days since LH peak	Luminex (or other bead-based)	0.2378943650497979	0.3405092170601022	69	0.6986429533500937	0.487123350367231
Cortez-2014	PhaseLuteal	LMP	mcp1	6347	CCL2	Swab	Days since LH peak	Luminex (or other bead-based)	-0.44382200168260566	0.36872126073105593	69	-1.2036789004318575	0.2328270161033554
Cortez-2014	PhaseLuteal	LMP	mip1a	6348	CCL3	Swab	Days since LH peak	Luminex (or other bead-based)	0.3898640444777583	0.2786457968740799	69	1.3991384361485197	0.16625084163472922
Cortez-2014	PhaseLuteal	LMP	mip1b	6351	CCL4	Swab	Days since LH peak	Luminex (or other bead-based)	0.26288164697071253	0.2592953403272583	69	1.0138309721992225	0.3142053709795158
Cortez-2014	PhaseLuteal	LMP	tnfa	7124	TNF	Swab	Days since LH peak	Luminex (or other bead-based)	0.561112126172429	0.4233025458285207	69	1.3255581184237308	0.18935826703684885
Cortez-2014	PhaseLuteal	LMP	tnfb	4049	LTA	Swab	Days since LH peak	Luminex (or other bead-based)	0.4618108619536947	0.26913254377971046	69	1.7159235203145655	0.09066317387378615
Bradley-2018	PhaseLuteal	LMP	IL10	3586	IL10	Swab	Serum progesterone plus LH	Luminex (or other bead-based)	0.6841293044536202	0.43239040004236057	13	1.5822028065067983	0.13761836991857554
Bradley-2018	PhaseLuteal	LMP	CCL20	6364	CCL20	Swab	Serum progesterone plus LH	Luminex (or other bead-based)	0.9193200750911615	0.8306704182641776	13	1.1067206137089027	0.2884738579086842
Bradley-2018	PhaseLuteal	LMP	TNF	7124	TNF	Swab	Serum progesterone plus LH	Luminex (or other bead-based)	0.4210769167563679	0.36126159775100714	13	1.1655734220789982	0.26472776160103834
Bradley-2018	PhaseLuteal	LMP	IL1A	3552	IL1A	Swab	Serum progesterone plus LH	Luminex (or other bead-based)	0.6739684183260153	0.4681671760240979	13	1.4395892169324664	0.1736270209273227
Bradley-2018	PhaseLuteal	LMP	CCL5	6352	CCL5	Swab	Serum progesterone plus LH	Luminex (or other bead-based)	-0.7183011754968048	0.6528028921149255	13	-1.100333935668821	0.2911447372479172
Bradley-2018	PhaseLuteal	LMP	TGFB	7040	TGFB1	Swab	Serum progesterone plus LH	Luminex (or other bead-based)	0.24405233344894983	0.467781548405805	13	0.5217228731673531	0.6106374718520633
Bradley-2018	PhaseLuteal	LMP	CXCL1	2919	CXCL1	Swab	Serum progesterone plus LH	Luminex (or other bead-based)	-0.06502433819206727	0.5463115958567315	13	-0.11902426872359431	0.9070757373830926
Bradley-2018	PhaseLuteal	LMP	IL6	3569	IL6	Swab	Serum progesterone plus LH	Luminex (or other bead-based)	1.091043758619477	0.767429551444074	13	1.421685881872098	0.1786625665455105
Bradley-2018	PhaseLuteal	LMP	IFNG	3458	IFNG	Swab	Serum progesterone plus LH	Luminex (or other bead-based)	0.819556922204567	0.3566269251948079	13	2.2980792091255675	0.038796849847912936
Bradley-2018	PhaseLuteal	LMP	CXCL8	3576	CXCL8	Swab	Serum progesterone plus LH	Luminex (or other bead-based)	0.6140442079217923	0.5404658261577524	13	1.1361388235906031	0.27640971459462316
Boily-Larouche-2019	PhaseLuteal	LMP	IFNy	3458	IFNG	CVL	Serum progesterone	Luminex (or other bead-based)	-0.6219339359859891	0.5353695993299319	20	-1.1616907959742224	0.2590378909717294
Boily-Larouche-2019	PhaseLuteal	LMP	IL10	3586	IL10	CVL	Serum progesterone	Luminex (or other bead-based)	-0.20476113254275538	0.3300157541519801	19	-0.6204586598264579	0.5423273025405804
Boily-Larouche-2019	PhaseLuteal	LMP	IL12_p70	NA	IL12p70	CVL	Serum progesterone	Luminex (or other bead-based)	-0.9384968265783551	0.7984404920083834	20	-1.1754123644426855	0.25363353369135755
Boily-Larouche-2019	PhaseLuteal	LMP	IL15	3600	IL15	CVL	Serum progesterone	Luminex (or other bead-based)	-0.512963003098578	0.4161555204863259	19	-1.2326233291321507	0.23275144917318938
Boily-Larouche-2019	PhaseLuteal	LMP	sCD40L	959	CD40LG	CVL	Serum progesterone	Luminex (or other bead-based)	-0.3760112099280657	0.2305512690264231	20	-1.6309223172611194	0.11855455633127168
Boily-Larouche-2019	PhaseLuteal	LMP	IL17A	3605	IL17A	CVL	Serum progesterone	Luminex (or other bead-based)	-0.831675565032891	0.5966237709025356	19	-1.3939698778256582	0.17941694947046705
Boily-Larouche-2019	PhaseLuteal	LMP	IL1a	3552	IL1A	CVL	Serum progesterone	Luminex (or other bead-based)	0.1947976332370051	0.5417720266986612	20	0.3595564621968816	0.7229473981164163
Boily-Larouche-2019	PhaseLuteal	LMP	IL1b	3553	IL1B	CVL	Serum progesterone	Luminex (or other bead-based)	0.0592188721229875	0.9044701114346376	20	0.06547355338150056	0.9484470094284425
Boily-Larouche-2019	PhaseLuteal	LMP	IL2	3558	IL2	CVL	Serum progesterone	Luminex (or other bead-based)	-0.5436463263137624	0.4908511002643494	20	-1.1075585366335738	0.2811955269325462
Boily-Larouche-2019	PhaseLuteal	LMP	IL8	3576	CXCL8	CVL	Serum progesterone	Luminex (or other bead-based)	0.4499537838764357	0.40011140138477597	20	1.1245712627012288	0.274087000009821
Boily-Larouche-2019	PhaseLuteal	LMP	IP10	3627	CXCL10	CVL	Serum progesterone	Luminex (or other bead-based)	1.0143535321738526	0.6945912457921322	20	1.4603603749958787	0.15972271242865194
Boily-Larouche-2019	PhaseLuteal	LMP	MCP1	6347	CCL2	CVL	Serum progesterone	Luminex (or other bead-based)	-0.8933856464923923	0.6118829995810645	20	-1.4600595981651117	0.1598045235030433
Boily-Larouche-2019	PhaseLuteal	LMP	MIP1a	6348	CCL3	CVL	Serum progesterone	Luminex (or other bead-based)	-0.14974424457081187	0.4642484064027588	20	-0.3225519840361094	0.7503821654653235
Boily-Larouche-2019	PhaseLuteal	LMP	MIP1b	6351	CCL4	CVL	Serum progesterone	Luminex (or other bead-based)	-0.30750425525157793	0.4882000489510847	20	-0.6298734625534386	0.5359077662363163
Boily-Larouche-2019	PhaseLuteal	LMP	TNFa	7124	TNF	CVL	Serum progesterone	Luminex (or other bead-based)	0.06426652376681598	0.5794415673267014	20	0.11091113822454017	0.9127922948089986
Boily-Larouche-2019	PhaseLuteal	LMP	IL1RA	3557	IL1RN	CVL	Serum progesterone	Luminex (or other bead-based)	0.19078717619315666	0.48393169413862086	19	0.394244019360522	0.6977908865824413
Boily-Larouche-2019	PhaseLuteal	LMP	MIG	4283	CXCL9	CVL	Serum progesterone	Luminex (or other bead-based)	0.713499070530004	0.6867366679471035	20	1.0389703999102053	0.3112169387527536
Boily-Larouche-2019	PhaseLuteal	LMP	MIP3a	6364	CCL20	CVL	Serum progesterone	Luminex (or other bead-based)	-0.12586908940260186	0.5445701692505199	20	-0.2311347490367178	0.8195582628914609
Boily-Larouche-2019	PhaseLuteal	LMP	IL2RA	3559	IL2RA	CVL	Serum progesterone	Luminex (or other bead-based)	-0.94869968235084	0.5751286098732886	19	-1.6495435387223318	0.11547151950343344
