# Supplementary material for: Changes in concentrations of cervicovaginal immune mediators across the menstrual cycle: a systematic review and meta-analysis of individual patient data
Source: BMC Med. 2022 Oct 5;20:353. doi: 10.1186/s12916-022-02532-9 (PMC9533580; doi:10.1186/s12916-022-02532-9)
Supplement: Supplementary file 3 — Additional file 3. Code and data. IPD from co-authors who agreed to share it, results of all analyses presented in the paper, and R code files necessary to reproduce the analysis and figures. [file 12916_2022_2532_MOESM3_ESM.zip › MenstrualCycleMetaanalysis/data/data_complete/04_secondary/phasing_method_counts.csv]

PhaseLmp	PhaseProg	n
Follicular	Follicular	284
Follicular	Luteal	22
Follicular	Other	30
Luteal	Follicular	37
Luteal	Luteal	192
Luteal	Other	32
Other	Follicular	55
Other	Luteal	75
Other	Other	30
