# Supplementary material for: Changes in concentrations of cervicovaginal immune mediators across the menstrual cycle: a systematic review and meta-analysis of individual patient data
Source: BMC Med. 2022 Oct 5;20:353. doi: 10.1186/s12916-022-02532-9 (PMC9533580; doi:10.1186/s12916-022-02532-9)
Supplement: Supplementary file 3 — Additional file 3. Code and data. IPD from co-authors who agreed to share it, results of all analyses presented in the paper, and R code files necessary to reproduce the analysis and figures. [file 12916_2022_2532_MOESM3_ESM.zip › MenstrualCycleMetaanalysis/data/data_complete/04_secondary/phasing_method_samples.csv]

StudyName	SampleId	PhaseLmp	PhaseProg	SerumProgesterone	DaysSinceLmp
Thurman-2017	Ptid-101_Visit-2	Follicular	Follicular	0.2	9
Thurman-2017	Ptid-101_Visit-3	Luteal	Luteal	17.6	23
Thurman-2017	Ptid-102_Visit-2	Follicular	Follicular	0.2	7
Thurman-2017	Ptid-102_Visit-3	Other	Luteal	4.48	25
Thurman-2017	Ptid-103_Visit-2	Follicular	Follicular	0.29	7
Thurman-2017	Ptid-103_Visit-3	Luteal	Luteal	8.96	21
Thurman-2017	Ptid-104_Visit-2	Follicular	Follicular	0.2	9
Thurman-2017	Ptid-104_Visit-3	Luteal	Other	2.1	20
Thurman-2017	Ptid-105_Visit-2	Follicular	Follicular	0.316	9
Thurman-2017	Ptid-105_Visit-3	Luteal	Luteal	9.49	23
Thurman-2017	Ptid-106_Visit-2	Follicular	Follicular	0.2	9
Thurman-2017	Ptid-106_Visit-3	Luteal	Luteal	5.29	23
Thurman-2017	Ptid-107_Visit-2	Follicular	Follicular	0.323	10
Thurman-2017	Ptid-107_Visit-3	Luteal	Luteal	4.73	24
Thurman-2017	Ptid-108_Visit-2	Follicular	Follicular	0.33	9
Thurman-2017	Ptid-108_Visit-3	Luteal	Follicular	0.485	21
Thurman-2017	Ptid-109_Visit-2	Follicular	Follicular	0.748	6
Thurman-2017	Ptid-109_Visit-3	Luteal	Luteal	5.5	20
Thurman-2017	Ptid-110_Visit-2	Follicular	Follicular	0.2	9
Thurman-2017	Ptid-111_Visit-2	Follicular	Follicular	0.486	6
Thurman-2017	Ptid-111_Visit-3	Luteal	Luteal	14.7	24
Thurman-2017	Ptid-112_Visit-2	Follicular	Follicular	0.328	6
Thurman-2017	Ptid-112_Visit-3	Luteal	Luteal	4.26	21
Thurman-2017	Ptid-113_Visit-2	Follicular	Follicular	0.208	6
Thurman-2017	Ptid-113_Visit-3	Luteal	Luteal	4.95	20
Thurman-2017	Ptid-114_Visit-2	Follicular	Follicular	0.378	9
Thurman-2017	Ptid-114_Visit-3	Luteal	Luteal	5.72	23
Thurman-2017	Ptid-115_Visit-3	Luteal	Follicular	0.526	20
Thurman-2017	Ptid-115_Visit-2	Follicular	Follicular	0.753	11
Thurman-2017	Ptid-116_Visit-3	Luteal	Luteal	7.85	20
Thurman-2017	Ptid-116_Visit-2	Follicular	Follicular	0.369	10
Thurman-2017	Ptid-117_Visit-2	Follicular	Follicular	0.394	5
Thurman-2017	Ptid-117_Visit-3	Luteal	Luteal	17.7	20
Thurman-2017	Ptid-118_Visit-2	Follicular	Follicular	0.83	6
Thurman-2017	Ptid-118_Visit-3	Luteal	Luteal	8.9	20
Thurman-2017	Ptid-119_Visit-2	Follicular	Follicular	0.393	5
Thurman-2017	Ptid-119_Visit-3	Luteal	Luteal	11.6	24
Thurman-2017	Ptid-120_Visit-2	Follicular	Follicular	0.402	6
Thurman-2017	Ptid-120_Visit-3	Luteal	Other	1.67	20
Sriprasert-2020	7_1	Follicular	Other	2.78	10
Sriprasert-2020	9_1	Follicular	Follicular	0.33	8
Sriprasert-2020	14_1	Follicular	Follicular	0.29	10
Sriprasert-2020	20_1	Follicular	Follicular	0.22	7
Sriprasert-2020	27_1	Follicular	Follicular	0.2	7
Sriprasert-2020	29_1	Follicular	Follicular	0.2	8
Sriprasert-2020	32_1	Follicular	Follicular	0.24	9
Sriprasert-2020	7_2	Other	Luteal	3.93	15
Sriprasert-2020	9_2	Other	Follicular	0.55	15
Sriprasert-2020	14_2	Other	Follicular	0.34	14
Sriprasert-2020	20_2	Follicular	Follicular	0.26	12
Sriprasert-2020	27_2	Follicular	Follicular	0.3	12
Sriprasert-2020	29_2	Other	Follicular	0.2	13
Sriprasert-2020	32_2	Other	Follicular	0.26	16
Sriprasert-2020	7_3	Luteal	Luteal	11.3	19
Sriprasert-2020	9_3	Luteal	Luteal	9.35	22
Sriprasert-2020	14_3	Luteal	Follicular	0.41	21
Sriprasert-2020	20_3	Luteal	Follicular	0.29	19
Sriprasert-2020	27_3	Luteal	Luteal	12.6	19
Sriprasert-2020	29_3	Luteal	Luteal	3.6	19
Sriprasert-2020	32_3	Luteal	Follicular	0.35	20
New wet lab data	Ptid-630167_Visit-Month 06	Luteal	Luteal	19.5	19
New wet lab data	Ptid-630167_Visit-Month 09	Follicular	Follicular	0.308	11
New wet lab data	Ptid-630141_Visit-Month 12	Follicular	Follicular	0.025	6
New wet lab data	Ptid-630196_Visit-Month 12	Luteal	Follicular	0.125	22
New wet lab data	Ptid-630297_Visit-Month 12	Luteal	Luteal	7.82	21
New wet lab data	Ptid-630776_Visit-Month 09	Follicular	Follicular	0.155	9
New wet lab data	Ptid-630330_Visit-Month 15	Follicular	Follicular	0.137	8
New wet lab data	Ptid-630646_Visit-Month 12	Luteal	Luteal	12.13	20
New wet lab data	Ptid-630574_Visit-Month 15	Luteal	Luteal	6.52	24
New wet lab data	Ptid-630141_Visit-Month 21	Luteal	Luteal	7.9	22
New wet lab data	Ptid-630776_Visit-Month 15	Luteal	Follicular	0.352	20
New wet lab data	Ptid-630330_Visit-Month 24	Luteal	Other	1.19	21
New wet lab data	Ptid-630183_Visit-Month 24	Luteal	Other	1.19	22
New wet lab data	Ptid-630196_Visit-Month 24	Follicular	Follicular	0.16	7
New wet lab data	Ptid-630297_Visit-Month 24	Follicular	Follicular	0.271	8
New wet lab data	Ptid-630356_Visit-Month 24	Follicular	Follicular	0.262	7
New wet lab data	Ptid-630457_Visit-Month 24	Luteal	Luteal	6.65	23
New wet lab data	Ptid-630574_Visit-Month 24	Follicular	Follicular	0.233	11
New wet lab data	Ptid-630183_Visit-Month 33	Follicular	Follicular	0.275	10
New wet lab data	Ptid-630835_Visit-Month 30	Follicular	Follicular	0.188	9
New wet lab data	Ptid-630372_Visit-Month 36	Follicular	Follicular	0.158	8
New wet lab data	Ptid-630503_Visit-Month 36	Follicular	Follicular	0.317	9
New wet lab data	Ptid-630385_Visit-Month 39	Luteal	Luteal	30.27	19
New wet lab data	Ptid-630112_Visit-Month 39	Luteal	Follicular	0.247	24
New wet lab data	Ptid-630457_Visit-Month 39	Follicular	Follicular	0.219	6
New wet lab data	Ptid-630112_Visit-Month 42	Follicular	Luteal	6.06	8
New wet lab data	Ptid-630646_Visit-Month 36	Follicular	Luteal	22.72	8
New wet lab data	Ptid-630806_Visit-Month 36	Luteal	Luteal	22.32	19
New wet lab data	Ptid-630385_Visit-Month 42	Follicular	Follicular	0.296	5
New wet lab data	Ptid-630806_Visit-Month 39	Follicular	Follicular	0.365	12
New wet lab data	Ptid-630503_Visit-Month 48	Luteal	Luteal	8.99	23
New wet lab data	Ptid-630486_Visit-Month 48	Follicular	Follicular	0.221	6
New wet lab data	Ptid-630125_Visit-Month 51	Luteal	Luteal	22.74	21
New wet lab data	Ptid-630516_Visit-Month 51	Luteal	Luteal	13.55	23
New wet lab data	Ptid-630125_Visit-Month 60	Follicular	Follicular	0.1	7
New wet lab data	Ptid-630356_Visit-Month 60	Luteal	Luteal	5.24	21
New wet lab data	Ptid-630516_Visit-Month 60	Follicular	Follicular	0.139	8
New wet lab data	Ptid-630486_Visit-Month 60	Luteal	Luteal	5.35	24
New wet lab data	Ptid-630372_Visit-Month 60	Luteal	Luteal	8.7	24
New wet lab data	Ptid-630835_Visit-Month 57	Luteal	Luteal	20.85	23
New wet lab data	Ptid-631082_Visit-Enrollment	Luteal	Luteal	9.2	22
New wet lab data	Ptid-631200_Visit-Enrollment	Luteal	Luteal	13.51	19
New wet lab data	Ptid-631343_Visit-Enrollment	Luteal	Luteal	15.96	22
New wet lab data	Ptid-631356_Visit-Enrollment	Luteal	Luteal	11.44	22
New wet lab data	Ptid-631532_Visit-Enrollment	Luteal	Luteal	35.82	22
New wet lab data	Ptid-631558_Visit-Enrollment	Luteal	Other	1.91	24
New wet lab data	Ptid-631633_Visit-Enrollment	Luteal	Luteal	19.72	23
New wet lab data	Ptid-631646_Visit-Enrollment	Follicular	Follicular	0.099	6
New wet lab data	Ptid-631633_Visit-Month 06	Follicular	Follicular	0.066	5
New wet lab data	Ptid-630848_Visit-Month 09	Luteal	Other	1.62	20
New wet lab data	Ptid-631431_Visit-Month 12	Luteal	Luteal	18.41	20
New wet lab data	Ptid-631066_Visit-Month 12	Luteal	Luteal	4.39	19
New wet lab data	Ptid-631183_Visit-Month 12	Follicular	Follicular	0.025	5
New wet lab data	Ptid-631343_Visit-Month 12	Follicular	Follicular	0.191	8
New wet lab data	Ptid-631356_Visit-Month 12	Follicular	Follicular	0.208	8
New wet lab data	Ptid-631532_Visit-Month 12	Follicular	Follicular	0.106	11
New wet lab data	Ptid-631646_Visit-Month 12	Luteal	Luteal	18.72	23
New wet lab data	Ptid-630848_Visit-Month 21	Follicular	Follicular	0.305	7
New wet lab data	Ptid-631604_Visit-Month 18	Follicular	Follicular	0.194	8
New wet lab data	Ptid-631431_Visit-Month 24	Follicular	Follicular	0.129	10
New wet lab data	Ptid-631154_Visit-Month 24	Follicular	Follicular	0.141	7
New wet lab data	Ptid-631183_Visit-Month 24	Luteal	Other	1.59	20
New wet lab data	Ptid-631330_Visit-Month 24	Follicular	Other	1.03	11
New wet lab data	Ptid-631590_Visit-Month 24	Follicular	Follicular	0.113	10
New wet lab data	Ptid-631558_Visit-Month 24	Follicular	Follicular	0.285	5
New wet lab data	Ptid-631604_Visit-Month 27	Luteal	Other	2.05	20
New wet lab data	Ptid-631154_Visit-Month 30	Luteal	Luteal	11.65	24
New wet lab data	Ptid-631066_Visit-Month 30	Follicular	Follicular	0.114	5
New wet lab data	Ptid-630893_Visit-Month 33	Luteal	Luteal	26.84	20
New wet lab data	Ptid-631330_Visit-Month 33	Luteal	Other	1.32	19
New wet lab data	Ptid-630893_Visit-Month 36	Follicular	Follicular	0.328	9
New wet lab data	Ptid-630907_Visit-Month 36	Follicular	Follicular	0.349	8
New wet lab data	Ptid-631082_Visit-Month 36	Follicular	Follicular	0.184	6
New wet lab data	Ptid-631428_Visit-Month 36	Follicular	Follicular	0.32	5
New wet lab data	Ptid-631590_Visit-Month 36	Luteal	Luteal	5.25	21
New wet lab data	Ptid-631170_Visit-Month 48	Follicular	Follicular	0.311	6
New wet lab data	Ptid-631428_Visit-Month 48	Luteal	Luteal	20.18	22
New wet lab data	Ptid-631170_Visit-Month 54	Luteal	Luteal	14.89	19
New wet lab data	Ptid-631200_Visit-Month 54	Follicular	Follicular	0.066	5
New wet lab data	Ptid-630907_Visit-Month 57	Luteal	Luteal	12.7	24
New wet lab data	Ptid-631691_Visit-Enrollment	Luteal	Luteal	14.25	20
New wet lab data	Ptid-631893_Visit-Enrollment	Follicular	Follicular	0.19	8
New wet lab data	Ptid-631994_Visit-Enrollment	Luteal	Luteal	16.94	19
New wet lab data	Ptid-632040_Visit-Enrollment	Luteal	Luteal	5.71	22
New wet lab data	Ptid-632109_Visit-Enrollment	Luteal	Luteal	8.05	20
New wet lab data	Ptid-632138_Visit-Enrollment	Follicular	Follicular	0.153	9
New wet lab data	Ptid-632239_Visit-Enrollment	Luteal	Luteal	3.57	22
New wet lab data	Ptid-632154_Visit-Month 06	Luteal	Luteal	4.67	22
New wet lab data	Ptid-631705_Visit-Month 12	Follicular	Follicular	0.107	9
New wet lab data	Ptid-631893_Visit-Month 12	Luteal	Luteal	12.06	19
New wet lab data	Ptid-631691_Visit-Month 12	Follicular	Follicular	0.166	5
New wet lab data	Ptid-631734_Visit-Month 12	Follicular	Follicular	0.21	6
New wet lab data	Ptid-631994_Visit-Month 12	Follicular	Follicular	0.151	6
New wet lab data	Ptid-632109_Visit-Month 12	Follicular	Follicular	0.741	8
New wet lab data	Ptid-632154_Visit-Month 12	Follicular	Other	1.49	10
New wet lab data	Ptid-632239_Visit-Month 12	Follicular	Follicular	0.056	8
New wet lab data	Ptid-631819_Visit-Month 15	Follicular	Follicular	0.2	10
New wet lab data	Ptid-632297_Visit-Month 15	Follicular	Follicular	0.306	6
New wet lab data	Ptid-631819_Visit-Month 21	Luteal	Follicular	0.453	19
New wet lab data	Ptid-631763_Visit-Month 24	Follicular	Luteal	9.66	12
New wet lab data	Ptid-631705_Visit-Month 24	Luteal	Other	1.28	19
New wet lab data	Ptid-631965_Visit-Month 24	Luteal	Luteal	10.3	19
New wet lab data	Ptid-632040_Visit-Month 24	Follicular	Luteal	6.14	5
New wet lab data	Ptid-632226_Visit-Month 24	Follicular	Follicular	0.162	8
New wet lab data	Ptid-631776_Visit-Month 30	Luteal	Luteal	22.15	21
New wet lab data	Ptid-631907_Visit-Month 30	Follicular	Follicular	0.406	7
New wet lab data	Ptid-631965_Visit-Month 30	Follicular	Other	1.79	10
New wet lab data	Ptid-631734_Visit-Month 33	Luteal	Luteal	10.14	24
New wet lab data	Ptid-631776_Visit-Month 33	Follicular	Follicular	0.289	5
New wet lab data	Ptid-631907_Visit-Month 33	Luteal	Follicular	0.279	19
New wet lab data	Ptid-631910_Visit-Month 33	Luteal	Luteal	3.41	23
New wet lab data	Ptid-632138_Visit-Month 33	Luteal	Luteal	12.45	19
New wet lab data	Ptid-632226_Visit-Month 33	Luteal	Luteal	37.3	20
New wet lab data	Ptid-632297_Visit-Month 33	Luteal	Follicular	0.305	19
New wet lab data	Ptid-631763_Visit-Month 42	Luteal	Follicular	0.966	21
New wet lab data	Ptid-631864_Visit-Month 42	Luteal	Luteal	12.06	22
New wet lab data	Ptid-631789_Visit-Month 42	Follicular	Follicular	0.318	6
New wet lab data	Ptid-631910_Visit-Month 48	Follicular	Follicular	0.195	5
New wet lab data	Ptid-631789_Visit-Month 51	Luteal	Luteal	7.64	21
New wet lab data	Ptid-631864_Visit-Month 48	Follicular	Follicular	0.077	7
New wet lab data	Ptid-632415_Visit-Enrollment	Luteal	Luteal	5.66	24
New wet lab data	Ptid-632952_Visit-Enrollment	Follicular	Follicular	0.025	7
New wet lab data	Ptid-633037_Visit-Enrollment	Follicular	Luteal	3.2	9
New wet lab data	Ptid-632747_Visit-Month 03	Luteal	Other	2.41	24
New wet lab data	Ptid-632327_Visit-Month 12	Follicular	Follicular	0.32	9
New wet lab data	Ptid-632792_Visit-Month 12	Follicular	Follicular	0.219	5
New wet lab data	Ptid-632851_Visit-Month 12	Follicular	Follicular	0.235	9
New wet lab data	Ptid-632835_Visit-Month 12	Luteal	Luteal	8.82	20
New wet lab data	Ptid-632747_Visit-Month 18	Follicular	Luteal	20.47	6
New wet lab data	Ptid-632343_Visit-Month 24	Luteal	Luteal	21.54	21
New wet lab data	Ptid-632327_Visit-Month 24	Luteal	Luteal	11.36	22
New wet lab data	Ptid-632385_Visit-Month 24	Follicular	Follicular	0.331	6
New wet lab data	Ptid-632835_Visit-Month 21	Follicular	Follicular	0.486	7
New wet lab data	Ptid-632721_Visit-Month 24	Luteal	Luteal	9.69	20
New wet lab data	Ptid-632792_Visit-Month 24	Luteal	Luteal	17.14	21
New wet lab data	Ptid-632952_Visit-Month 24	Luteal	Luteal	6.07	22
New wet lab data	Ptid-633154_Visit-Month 24	Follicular	Follicular	0.769	6
New wet lab data	Ptid-632385_Visit-Month 30	Luteal	Follicular	0.797	22
New wet lab data	Ptid-633053_Visit-Month 27	Follicular	Follicular	0.261	10
New wet lab data	Ptid-632516_Visit-Month 30	Luteal	Luteal	37.79	21
New wet lab data	Ptid-632617_Visit-Month 30	Luteal	Follicular	0.631	22
New wet lab data	Ptid-632721_Visit-Month 30	Follicular	Follicular	0.332	6
New wet lab data	Ptid-632907_Visit-Month 30	Follicular	Follicular	0.344	10
New wet lab data	Ptid-632415_Visit-Month 33	Follicular	Follicular	0.284	5
New wet lab data	Ptid-632851_Visit-Month 30	Luteal	Luteal	4.54	24
New wet lab data	Ptid-632431_Visit-Month 33	Luteal	Luteal	36.62	20
New wet lab data	Ptid-632516_Visit-Month 33	Follicular	Follicular	0.221	9
New wet lab data	Ptid-633109_Visit-Month 30	Follicular	Luteal	12.91	11
New wet lab data	Ptid-633154_Visit-Month 30	Luteal	Follicular	0.143	23
New wet lab data	Ptid-633109_Visit-Month 36	Luteal	Other	1.8	24
New wet lab data	Ptid-633053_Visit-Month 39	Luteal	Follicular	0.259	19
New wet lab data	Ptid-632617_Visit-Month 42	Follicular	Follicular	0.141	5
New wet lab data	Ptid-633037_Visit-Month 42	Luteal	Follicular	0.204	22
New wet lab data	Ptid-632343_Visit-Month 48	Follicular	Follicular	0.259	10
New wet lab data	Ptid-632431_Visit-Month 48	Follicular	Follicular	0.323	11
New wet lab data	Ptid-632907_Visit-Month 48	Luteal	Luteal	8.61	22
New wet lab data	Ptid-632893_Visit-Month 48	Luteal	Luteal	21.38	20
New wet lab data	Ptid-632893_Visit-Month 51	Follicular	Follicular	0.15	6
New wet lab data	Ptid-633125_Visit-Month 48	Luteal	Luteal	16.97	22
New wet lab data	Ptid-633200_Visit-Enrollment	Follicular	Follicular	0.025	5
New wet lab data	Ptid-633330_Visit-Enrollment	Luteal	Follicular	0.253	20
New wet lab data	Ptid-633356_Visit-Enrollment	Follicular	Follicular	0.101	5
New wet lab data	Ptid-633529_Visit-Enrollment	Follicular	Follicular	0.074	9
New wet lab data	Ptid-633633_Visit-Enrollment	Luteal	Luteal	7.11	23
New wet lab data	Ptid-633688_Visit-Enrollment	Luteal	Luteal	9.75	22
New wet lab data	Ptid-633721_Visit-Enrollment	Luteal	Luteal	11.17	24
New wet lab data	Ptid-633750_Visit-Enrollment	Follicular	Luteal	14.02	12
New wet lab data	Ptid-633978_Visit-Enrollment	Luteal	Follicular	0.113	21
New wet lab data	Ptid-633356_Visit-Month 06	Luteal	Luteal	12.29	22
New wet lab data	Ptid-633444_Visit-Month 06	Follicular	Follicular	0.104	10
New wet lab data	Ptid-633372_Visit-Month 09	Luteal	Other	1.93	19
New wet lab data	Ptid-633750_Visit-Month 09	Luteal	Luteal	26.68	21
New wet lab data	Ptid-633200_Visit-Month 12	Luteal	Luteal	7.33	20
New wet lab data	Ptid-633301_Visit-Month 12	Follicular	Luteal	4.77	11
New wet lab data	Ptid-633330_Visit-Month 12	Follicular	Follicular	0.237	5
New wet lab data	Ptid-633688_Visit-Month 12	Follicular	Follicular	0.087	11
New wet lab data	Ptid-633851_Visit-Month 12	Follicular	Follicular	0.102	5
New wet lab data	Ptid-633620_Visit-Month 15	Follicular	Follicular	0.306	5
New wet lab data	Ptid-633372_Visit-Month 21	Follicular	Follicular	0.437	6
New wet lab data	Ptid-633301_Visit-Month 24	Luteal	Luteal	24.19	21
New wet lab data	Ptid-633633_Visit-Month 24	Follicular	Follicular	0.5	9
New wet lab data	Ptid-633620_Visit-Month 24	Luteal	Other	1.47	24
New wet lab data	Ptid-633428_Visit-Month 24	Follicular	Luteal	8.39	11
New wet lab data	Ptid-633343_Visit-Month 24	Luteal	Luteal	17.89	19
New wet lab data	Ptid-633561_Visit-Month 24	Follicular	Follicular	0.367	10
New wet lab data	Ptid-633431_Visit-Month 27	Follicular	Follicular	0.389	11
New wet lab data	Ptid-633343_Visit-Month 27	Follicular	Follicular	0.419	9
New wet lab data	Ptid-633949_Visit-Month 24	Follicular	Follicular	0.402	8
New wet lab data	Ptid-633978_Visit-Month 12	Follicular	Follicular	0.528	12
New wet lab data	Ptid-633444_Visit-Month 36	Luteal	Luteal	17.23	22
New wet lab data	Ptid-633587_Visit-Month 36	Luteal	Luteal	8.99	20
New wet lab data	Ptid-633721_Visit-Month 36	Follicular	Follicular	0.184	11
New wet lab data	Ptid-633561_Visit-Month 39	Luteal	Follicular	0.297	21
New wet lab data	Ptid-633949_Visit-Month 36	Luteal	Luteal	3.15	20
New wet lab data	Ptid-633431_Visit-Month 45	Luteal	Other	1.11	23
New wet lab data	Ptid-633428_Visit-Month 48	Luteal	Luteal	18.04	23
New wet lab data	Ptid-633587_Visit-Month 48	Follicular	Follicular	0.56	12
New wet lab data	Ptid-633851_Visit-Month 48	Luteal	Follicular	0.09	19
Joag-unpublished	Ptid-86_Visit-1	Follicular	Follicular	0.048	9
Joag-unpublished	Ptid-93_Visit-1	Follicular	Follicular	0.064	7
Joag-unpublished	Ptid-216_Visit-1	Follicular	Follicular	0.051	8
Joag-unpublished	Ptid-218_Visit-1	Follicular	Follicular	0.029	6
Joag-unpublished	Ptid-274_Visit-1	Follicular	Follicular	0.032	6
Joag-unpublished	Ptid-535_Visit-1	Follicular	Follicular	0.102	5
Joag-unpublished	Ptid-558_Visit-1	Follicular	Follicular	0.066	12
Joag-unpublished	Ptid-214_Visit-1	Follicular	Follicular	0.079	7
Joag-unpublished	Ptid-152_Visit-1	Other	Luteal	10.829	18
Joag-unpublished	Ptid-198_Visit-1	Luteal	Follicular	0.069	22
Joag-unpublished	Ptid-245_Visit-1	Luteal	Luteal	17.457	24
Joag-unpublished	Ptid-254_Visit-1	Luteal	Luteal	14.687	22
Joag-unpublished	Ptid-330_Visit-1	Other	Follicular	0.441	25
Joag-unpublished	Ptid-521_Visit-1	Luteal	Luteal	9.206	21
Joag-unpublished	Ptid-527_Visit-1	Luteal	Luteal	3.747	21
Joag-unpublished	Ptid-522_Visit-1	Other	Luteal	3.8	25
Joag-unpublished	Ptid-132_Visit-1	Luteal	Follicular	0.081	21
Joag-unpublished	Ptid-86_Visit-2	Luteal	Luteal	18.042	22
Joag-unpublished	Ptid-93_Visit-2	Luteal	Luteal	9.304	21
Joag-unpublished	Ptid-216_Visit-2	Luteal	Luteal	17.809	21
Joag-unpublished	Ptid-218_Visit-2	Luteal	Other	1.879	21
Joag-unpublished	Ptid-270_Visit-2	Luteal	Follicular	0.063	19
Joag-unpublished	Ptid-535_Visit-2	Other	Luteal	8.353	18
Joag-unpublished	Ptid-558_Visit-2	Luteal	Other	2.513	24
Joag-unpublished	Ptid-214_Visit-2	Luteal	Luteal	15.125	21
Joag-unpublished	Ptid-152_Visit-2	Follicular	Follicular	0.059	7
Joag-unpublished	Ptid-198_Visit-2	Follicular	Follicular	0.069	11
Joag-unpublished	Ptid-245_Visit-2	Follicular	Follicular	0.043	8
Joag-unpublished	Ptid-254_Visit-2	Follicular	Follicular	0.047	6
Joag-unpublished	Ptid-330_Visit-2	Follicular	Follicular	0.039	6
Joag-unpublished	Ptid-521_Visit-2	Other	Follicular	0.042	4
Joag-unpublished	Ptid-527_Visit-2	Follicular	Follicular	0.308	8
Joag-unpublished	Ptid-522_Visit-2	Follicular	Follicular	0.039	9
Joag-unpublished	Ptid-132_Visit-2	Follicular	Follicular	0.079	6
Hughes-unpublished	Ptid-630125_Visit-3	Other	Other	1.35	14
Hughes-unpublished	Ptid-630574_Visit-0	Luteal	Luteal	6.88	24
Hughes-unpublished	Ptid-630242_Visit-3	Other	Luteal	16.06	18
Hughes-unpublished	Ptid-630082_Visit-3	Follicular	Follicular	0.168	6
Hughes-unpublished	Ptid-630213_Visit-3	Other	Luteal	7.05	27
Hughes-unpublished	Ptid-630330_Visit-3	Follicular	Follicular	0.17	7
Hughes-unpublished	Ptid-630343_Visit-3	Other	Luteal	15.81	25
Hughes-unpublished	Ptid-630675_Visit-0	Follicular	Follicular	0.054	8
Hughes-unpublished	Ptid-630398_Visit-3	Other	Luteal	10.96	26
Hughes-unpublished	Ptid-630066_Visit-6	Other	Luteal	11.43	17
Hughes-unpublished	Ptid-630747_Visit-0	Luteal	Luteal	11.35	19
Hughes-unpublished	Ptid-630750_Visit-0	Follicular	Follicular	0.087	6
Hughes-unpublished	Ptid-630734_Visit-0	Follicular	Follicular	0.055	6
Hughes-unpublished	Ptid-630372_Visit-3	Follicular	Follicular	0.1	5
Hughes-unpublished	Ptid-630763_Visit-0	Luteal	Luteal	13.39	23
Hughes-unpublished	Ptid-630776_Visit-0	Follicular	Follicular	0.439	7
Hughes-unpublished	Ptid-630486_Visit-3	Follicular	Follicular	0.025	10
Hughes-unpublished	Ptid-630499_Visit-3	Other	Luteal	20.58	31
Hughes-unpublished	Ptid-630806_Visit-0	Other	Luteal	11.65	18
Hughes-unpublished	Ptid-630457_Visit-3	Follicular	Follicular	0.13	6
Hughes-unpublished	Ptid-630402_Visit-3	Luteal	Follicular	0.128	23
Hughes-unpublished	Ptid-630125_Visit-6	Follicular	Follicular	0.098	6
Hughes-unpublished	Ptid-630835_Visit-0	Other	Follicular	0.758	13
Hughes-unpublished	Ptid-630138_Visit-6	Other	Follicular	0.839	28
Hughes-unpublished	Ptid-630109_Visit-6	Follicular	Follicular	0.085	7
Hughes-unpublished	Ptid-630848_Visit-0	Follicular	Other	2.26	10
Hughes-unpublished	Ptid-630864_Visit-0	Other	Follicular	0.094	3
Hughes-unpublished	Ptid-630880_Visit-0	Follicular	Follicular	0.025	7
Hughes-unpublished	Ptid-630415_Visit-3	Luteal	Luteal	5.93	22
Hughes-unpublished	Ptid-630910_Visit-0	Other	Luteal	4.76	26
Hughes-unpublished	Ptid-630037_Visit-9	Follicular	Follicular	0.195	5
Hughes-unpublished	Ptid-630949_Visit-0	Other	Luteal	6.51	29
Hughes-unpublished	Ptid-630952_Visit-0	Luteal	Other	1.9	23
Hughes-unpublished	Ptid-630923_Visit-0	Follicular	Follicular	0.204	6
Hughes-unpublished	Ptid-630503_Visit-3	Other	Luteal	9.56	17
Hughes-unpublished	Ptid-630965_Visit-0	Follicular	Follicular	0.118	5
Hughes-unpublished	Ptid-630978_Visit-0	Follicular	Luteal	6.41	11
Hughes-unpublished	Ptid-630981_Visit-0	Other	Other	2.42	15
Hughes-unpublished	Ptid-630529_Visit-3	Other	Luteal	8.45	31
Hughes-unpublished	Ptid-630297_Visit-6	Other	Follicular	0.523	18
Hughes-unpublished	Ptid-631271_Visit-0	Other	Follicular	0.167	4
Hughes-unpublished	Ptid-630428_Visit-6	Other	Luteal	13.62	15
Hughes-unpublished	Ptid-630503_Visit-6	Follicular	Follicular	0.133	7
Hughes-unpublished	Ptid-630242_Visit-6	Follicular	Other	1.24	12
Hughes-unpublished	Ptid-630196_Visit-6	Other	Follicular	0.236	14
Hughes-unpublished	Ptid-630604_Visit-3	Follicular	Follicular	0.313	5
Hughes-unpublished	Ptid-630620_Visit-3	Other	Luteal	14.51	17
Hughes-unpublished	Ptid-630327_Visit-6	Other	Follicular	0.091	3
Hughes-unpublished	Ptid-630330_Visit-6	Follicular	Follicular	0.301	10
Hughes-unpublished	Ptid-630183_Visit-6	Other	Other	2.39	15
Hughes-unpublished	Ptid-630646_Visit-3	Other	Follicular	0.561	16
Hughes-unpublished	Ptid-631574_Visit-0	Luteal	Luteal	5.64	20
Hughes-unpublished	Ptid-630343_Visit-6	Follicular	Follicular	0.267	5
Hughes-unpublished	Ptid-630398_Visit-6	Follicular	Follicular	0.131	9
Hughes-unpublished	Ptid-630053_Visit-9	Other	Follicular	0.205	4
Hughes-unpublished	Ptid-630675_Visit-3	Follicular	Follicular	0.222	7
Hughes-unpublished	Ptid-630066_Visit-9	Other	Luteal	18.37	16
Hughes-unpublished	Ptid-630734_Visit-3	Follicular	Follicular	0.025	11
Hughes-unpublished	Ptid-630747_Visit-3	Follicular	Follicular	0.229	6
Hughes-unpublished	Ptid-630750_Visit-3	Follicular	Follicular	0.919	8
Hughes-unpublished	Ptid-630079_Visit-9	Follicular	Follicular	0.232	9
Hughes-unpublished	Ptid-630529_Visit-6	Follicular	Follicular	0.09	11
Hughes-unpublished	Ptid-630486_Visit-6	Follicular	Follicular	0.068	6
Hughes-unpublished	Ptid-630499_Visit-6	Follicular	Follicular	0.025	9
Hughes-unpublished	Ptid-630776_Visit-3	Follicular	Follicular	0.14	10
Hughes-unpublished	Ptid-630763_Visit-3	Follicular	Follicular	0.455	8
Hughes-unpublished	Ptid-630806_Visit-3	Follicular	Follicular	0.458	7
Hughes-unpublished	Ptid-630444_Visit-6	Follicular	Luteal	8.99	10
Hughes-unpublished	Ptid-630402_Visit-6	Follicular	Luteal	12.04	12
Hughes-unpublished	Ptid-630460_Visit-6	Follicular	Follicular	0.239	9
Hughes-unpublished	Ptid-630385_Visit-6	Follicular	Follicular	0.025	8
Hughes-unpublished	Ptid-630457_Visit-6	Other	Follicular	0.067	13
Hughes-unpublished	Ptid-632011_Visit-0	Other	Follicular	0.207	13
Hughes-unpublished	Ptid-630835_Visit-3	Follicular	Luteal	13.29	11
Hughes-unpublished	Ptid-632125_Visit-0	Follicular	Follicular	0.096	7
Hughes-unpublished	Ptid-630138_Visit-9	Luteal	Luteal	14.95	21
Hughes-unpublished	Ptid-630213_Visit-9	Other	Luteal	14.21	27
Hughes-unpublished	Ptid-631008_Visit-3	Other	Follicular	0.025	27
Hughes-unpublished	Ptid-630200_Visit-9	Other	Other	1.04	14
Hughes-unpublished	Ptid-630196_Visit-9	Luteal	Luteal	4.75	21
Hughes-unpublished	Ptid-630183_Visit-9	Follicular	Follicular	0.126	7
Hughes-unpublished	Ptid-632343_Visit-0	Other	Luteal	14.48	26
Hughes-unpublished	Ptid-631431_Visit-3	Follicular	Luteal	9.3	12
Hughes-unpublished	Ptid-630620_Visit-6	Other	Luteal	10.84	18
Hughes-unpublished	Ptid-631271_Visit-3	Other	Follicular	0.08	17
Hughes-unpublished	Ptid-630965_Visit-3	Luteal	Luteal	5.27	19
Hughes-unpublished	Ptid-631196_Visit-3	Other	Follicular	0.274	4
Hughes-unpublished	Ptid-630949_Visit-3	Follicular	Follicular	0.369	8
Hughes-unpublished	Ptid-630952_Visit-3	Luteal	Follicular	0.522	21
Hughes-unpublished	Ptid-630040_Visit-12	Other	Luteal	17.17	13
Hughes-unpublished	Ptid-630053_Visit-12	Other	Other	1.47	13
Hughes-unpublished	Ptid-630923_Visit-3	Luteal	Luteal	3.53	21
Hughes-unpublished	Ptid-630910_Visit-3	Luteal	Luteal	23.68	22
Hughes-unpublished	Ptid-631532_Visit-3	Luteal	Luteal	57.4	21
Hughes-unpublished	Ptid-630646_Visit-6	Follicular	Follicular	0.207	11
Hughes-unpublished	Ptid-630590_Visit-6	Other	Follicular	0.062	30
Hughes-unpublished	Ptid-630024_Visit-12	Luteal	Luteal	12.74	21
Hughes-unpublished	Ptid-631183_Visit-3	Follicular	Luteal	11.6	10
Hughes-unpublished	Ptid-630981_Visit-3	Luteal	Luteal	6.75	20
Hughes-unpublished	Ptid-630978_Visit-3	Other	Luteal	6.19	18
Hughes-unpublished	Ptid-630444_Visit-9	Follicular	Follicular	0.123	12
Hughes-unpublished	Ptid-631574_Visit-3	Luteal	Luteal	7.08	23
Hughes-unpublished	Ptid-630079_Visit-12	Luteal	Luteal	11.79	19
Hughes-unpublished	Ptid-631763_Visit-3	Follicular	Follicular	0.092	7
Hughes-unpublished	Ptid-631851_Visit-3	Other	Follicular	0.122	3
Hughes-unpublished	Ptid-632763_Visit-0	Other	Other	1.61	13
Hughes-unpublished	Ptid-630109_Visit-12	Other	Luteal	8.84	14
Hughes-unpublished	Ptid-630848_Visit-6	Other	Luteal	38.13	30
Hughes-unpublished	Ptid-632011_Visit-3	Other	Luteal	8.82	29
Hughes-unpublished	Ptid-632822_Visit-0	Other	Follicular	0.055	4
Hughes-unpublished	Ptid-632095_Visit-3	Other	Luteal	16.45	28
Hughes-unpublished	Ptid-632848_Visit-0	Luteal	Luteal	14.74	23
Hughes-unpublished	Ptid-632125_Visit-3	Follicular	Follicular	0.177	7
Hughes-unpublished	Ptid-631183_Visit-6	Other	Luteal	9.24	14
Hughes-unpublished	Ptid-631532_Visit-6	Luteal	Luteal	331.98	19
Hughes-unpublished	Ptid-631343_Visit-6	Other	Follicular	0.242	4
Hughes-unpublished	Ptid-632428_Visit-3	Follicular	Follicular	0.025	7
Hughes-unpublished	Ptid-633024_Visit-0	Follicular	Follicular	0.106	5
Hughes-unpublished	Ptid-632516_Visit-3	Other	Luteal	12.18	25
Hughes-unpublished	Ptid-630327_Visit-12	Follicular	Follicular	0.154	11
Hughes-unpublished	Ptid-631431_Visit-6	Other	Luteal	10.62	17
Hughes-unpublished	Ptid-630200_Visit-12	Follicular	Follicular	0.182	11
Hughes-unpublished	Ptid-630024_Visit-15	Luteal	Follicular	0.871	20
Hughes-unpublished	Ptid-633138_Visit-0	Follicular	Follicular	0.115	8
Hughes-unpublished	Ptid-633239_Visit-0	Luteal	Luteal	7.24	23
Hughes-unpublished	Ptid-633271_Visit-0	Other	Follicular	0.159	29
Hughes-unpublished	Ptid-633284_Visit-0	Other	Other	1.86	15
Hughes-unpublished	Ptid-633297_Visit-0	Other	Other	1.03	30
Hughes-unpublished	Ptid-633369_Visit-0	Follicular	Follicular	0.166	9
Hughes-unpublished	Ptid-632008_Visit-6	Luteal	Luteal	6.69	19
Hughes-unpublished	Ptid-631789_Visit-6	Luteal	Luteal	17.61	19
Hughes-unpublished	Ptid-630082_Visit-0	Other	Luteal	6.34	25
Hughes-unpublished	Ptid-630297_Visit-0	Other	Luteal	13.22	16
Hughes-unpublished	Ptid-630372_Visit-0	Other	Follicular	0.025	14
Hughes-unpublished	Ptid-630460_Visit-0	Follicular	Other	2.08	12
Hughes-unpublished	Ptid-630721_Visit-15	Luteal	Follicular	0.235	20
Hughes-unpublished	Ptid-631372_Visit-12	Follicular	Follicular	0.056	5
Hughes-unpublished	Ptid-632343_Visit-9	Follicular	Follicular	0.279	11
Hughes-unpublished	Ptid-632604_Visit-9	Follicular	Follicular	0.22	7
Hughes-unpublished	Ptid-633242_Visit-6	Luteal	Luteal	26.99	22
Hughes-unpublished	Ptid-633587_Visit-6	Other	Other	1.44	29
Hughes-unpublished	Ptid-632848_Visit-9	Other	Luteal	11.92	4
Hughes-unpublished	Ptid-633284_Visit-6	Luteal	Luteal	4.8	20
Hughes-unpublished	Ptid-631763_Visit-6	Follicular	Follicular	0.025	8
Hughes-unpublished	Ptid-632343_Visit-3	Follicular	Follicular	0.192	10
Hughes-unpublished	Ptid-630558_Visit-12	Other	Luteal	11.82	30
Hughes-unpublished	Ptid-632848_Visit-3	Follicular	Other	1.19	12
Hughes-unpublished	Ptid-632822_Visit-3	Other	Luteal	7.07	13
Hughes-unpublished	Ptid-632789_Visit-3	Follicular	Follicular	0.15	9
Hughes-unpublished	Ptid-630851_Visit-9	Luteal	Follicular	0.327	20
Hughes-unpublished	Ptid-631343_Visit-9	Luteal	Luteal	17.72	20
Hughes-unpublished	Ptid-631372_Visit-9	Follicular	Follicular	0.058	9
Hughes-unpublished	Ptid-632343_Visit-6	Luteal	Luteal	21.95	21
Hughes-unpublished	Ptid-632428_Visit-6	Follicular	Follicular	0.17	5
Hughes-unpublished	Ptid-632604_Visit-6	Follicular	Follicular	0.735	11
Hughes-unpublished	Ptid-633024_Visit-3	Follicular	Follicular	0.091	10
Hughes-unpublished	Ptid-633138_Visit-3	Other	Luteal	11.47	16
Hughes-unpublished	Ptid-630721_Visit-12	Other	Luteal	20.6	35
Hughes-unpublished	Ptid-632516_Visit-6	Other	Luteal	16.52	17
Hughes-unpublished	Ptid-633239_Visit-3	Follicular	Follicular	0.025	11
Hughes-unpublished	Ptid-633242_Visit-3	Follicular	Follicular	0.085	10
Hughes-unpublished	Ptid-633499_Visit-3	Follicular	Follicular	0.146	7
Hughes-unpublished	Ptid-633587_Visit-3	Luteal	Luteal	13.28	21
Hughes-unpublished	Ptid-632008_Visit-9	Follicular	Follicular	0.32	10
Hughes-unpublished	Ptid-632848_Visit-6	Other	Follicular	0.212	4
Hughes-unpublished	Ptid-632789_Visit-6	Follicular	Follicular	0.242	11
Hughes-unpublished	Ptid-630851_Visit-12	Follicular	Follicular	0.24	7
Hughes-2021	6007_4/26/2016	Follicular	Follicular	0.3	9
Hughes-2021	6007_4/6/2016	Luteal	Luteal	3.4	19
Hughes-2021	6022_7/5/2016	Follicular	Other	1	9
Hughes-2021	6027_10/3/2016	Luteal	Luteal	17.5	20
Hughes-2021	6027_9/19/2016	Follicular	Other	1.6	6
Hughes-2021	6034_11/16/2016	Luteal	Follicular	0.8	23
Hughes-2021	6036_11/16/2016	Follicular	Follicular	0.8	5
Hughes-2021	6045_1/9/2017	Follicular	Other	1.3	6
Hughes-2021	6053_3/21/2017	Follicular	Follicular	0.3	8
Hughes-2021	6055_6/19/2017	Luteal	Luteal	11.7	24
Hughes-2021	6062_7/26/2017	Other	Luteal	9.9	25
Hughes-2021	6083_12/12/2017	Luteal	Luteal	15.9	21
Hughes-2021	6083_12/28/2017	Follicular	Follicular	0.5	7
Hughes-2021	6095_6/27/2018	Luteal	Luteal	9.6	19
Hughes-2021	6008_3/30/2016	Luteal	Luteal	4.5	21
Hughes-2021	6008_4/18/2016	Follicular	Follicular	0.5	7
Hughes-2021	6015_5/25/2016	Follicular	Follicular	0.7	10
Hughes-2021	6020_6/17/2016	Follicular	Follicular	0.4	6
Hughes-2021	6020_6/30/2016	Luteal	Follicular	0.5	19
Hughes-2021	6028_8/4/2016	Luteal	Follicular	0.5	20
Hughes-2021	6028_9/13/2016	Follicular	Follicular	0.9	10
Hughes-2021	6032_10/18/2016	Follicular	Follicular	0.3	10
Hughes-2021	6032_9/29/2016	Luteal	Other	3	24
Hughes-2021	6045_1/25/2017	Luteal	Luteal	20.4	22
Hughes-2021	6046_1/25/2017	Luteal	Luteal	11.5	22
Hughes-2021	6046_2/8/2017	Follicular	Follicular	0.5	6
Hughes-2021	6047_2/22/2017	Follicular	Follicular	0.5	9
Hughes-2021	6047_4/6/2017	Luteal	Luteal	8.6	24
Hughes-2021	6048_1/10/2017	Luteal	Luteal	12.4	19
Hughes-2021	6052_3/28/2017	Follicular	Follicular	0.5	7
Hughes-2021	6052_4/12/2017	Luteal	Luteal	8.1	22
Hughes-2021	6053_4/4/2017	Luteal	Luteal	19.9	22
Hughes-2021	6068_10/12/2017	Luteal	Follicular	0.4	20
Hughes-2021	6079_11/30/2017	Follicular	Follicular	0.2	9
Hughes-2021	6079_12/12/2017	Luteal	Luteal	14	21
Hughes-2021	6087_3/23/2018	Luteal	Luteal	12	21
Hughes-2021	6087_3/9/2018	Follicular	Follicular	0.2	7
Hughes-2021	6091_5/14/2018	Follicular	Other	1.1	10
Hughes-2021	6091_5/2/2018	Luteal	Luteal	5.8	24
Hughes-2021	6017_5/24/2016	Follicular	Follicular	0.1	7
Hughes-2021	6022_7/19/2016	Luteal	Luteal	19.1	23
Hughes-2021	6025_6/14/2016	Follicular	Follicular	0.1	7
Hughes-2021	6034_11/28/2016	Follicular	Luteal	12.2	10
Hughes-2021	6036_12/5/2016	Luteal	Luteal	4.1	24
Hughes-2021	6038_10/20/2016	Luteal	Other	1.4	22
Hughes-2021	6038_10/27/2016	Follicular	Follicular	0.4	6
Hughes-2021	6048_1/25/2017	Follicular	Follicular	0.2	8
Hughes-2021	6055_5/31/2017	Follicular	Follicular	0.8	5
Hughes-2021	6062_7/10/2017	Follicular	Follicular	0.9	9
Hughes-2021	6068_10/23/2017	Follicular	Other	2.3	5
Hughes-2021	6071_11/27/2017	Follicular	Follicular	0.3	9
Hughes-2021	6071_12/14/2017	Other	Follicular	0.6	26
Hughes-2021	6095_7/11/2018	Other	Follicular	0.4	4
Cortez-2014	Ptid-13_Day-5	Follicular	Follicular	0.6	5
Cortez-2014	Ptid-13_Day-8	Follicular	Follicular	0.6	8
Cortez-2014	Ptid-13_Day-10	Follicular	Follicular	0.3	10
Cortez-2014	Ptid-13_Day-12	Follicular	Other	1	12
Cortez-2014	Ptid-13_Day-15	Other	Luteal	4.3	15
Cortez-2014	Ptid-13_Day-17	Other	Luteal	9	17
Cortez-2014	Ptid-13_Day-19	Luteal	Luteal	11.8	19
Cortez-2014	Ptid-13_Day-22	Luteal	Luteal	14.5	22
Cortez-2014	Ptid-13_Day-24	Luteal	Luteal	11.7	24
Cortez-2014	Ptid-13_Day-26	Other	Luteal	4.7	26
Cortez-2014	Ptid-14_Day-7	Follicular	Follicular	0.7	7
Cortez-2014	Ptid-14_Day-9	Follicular	Follicular	0.4	9
Cortez-2014	Ptid-14_Day-11	Follicular	Follicular	0.4	11
Cortez-2014	Ptid-14_Day-14	Other	Other	2.4	14
Cortez-2014	Ptid-14_Day-16	Other	Luteal	6.2	16
Cortez-2014	Ptid-14_Day-18	Other	Luteal	10.6	18
Cortez-2014	Ptid-14_Day-21	Luteal	Luteal	9.7	21
Cortez-2014	Ptid-14_Day-23	Luteal	Luteal	6.4	23
Cortez-2014	Ptid-14_Day-25	Other	Luteal	3.8	25
Cortez-2014	Ptid-15_Day-7	Follicular	Follicular	0.3	7
Cortez-2014	Ptid-15_Day-8	Follicular	Follicular	0.2	8
Cortez-2014	Ptid-15_Day-13	Other	Other	1.5	13
Cortez-2014	Ptid-15_Day-15	Other	Luteal	4.9	15
Cortez-2014	Ptid-15_Day-18	Other	Luteal	10.1	18
Cortez-2014	Ptid-15_Day-20	Luteal	Luteal	10.6	20
Cortez-2014	Ptid-15_Day-22	Luteal	Luteal	7.3	22
Cortez-2014	Ptid-16_Day-5	Follicular	Follicular	0.4	5
Cortez-2014	Ptid-16_Day-8	Follicular	Follicular	0.3	8
Cortez-2014	Ptid-16_Day-10	Follicular	Follicular	0.3	10
Cortez-2014	Ptid-16_Day-12	Follicular	Follicular	0.4	12
Cortez-2014	Ptid-16_Day-15	Other	Other	1.3	15
Cortez-2014	Ptid-16_Day-17	Other	Luteal	3.3	17
Cortez-2014	Ptid-16_Day-19	Luteal	Luteal	6.5	19
Cortez-2014	Ptid-16_Day-22	Luteal	Luteal	6.6	22
Cortez-2014	Ptid-16_Day-24	Luteal	Luteal	3.4	24
Cortez-2014	Ptid-17_Day-4	Other	Follicular	0.1	4
Cortez-2014	Ptid-17_Day-7	Follicular	Follicular	0.3	7
Cortez-2014	Ptid-17_Day-9	Follicular	Follicular	0.1	9
Cortez-2014	Ptid-17_Day-11	Follicular	Follicular	0.2	11
Cortez-2014	Ptid-17_Day-18	Other	Luteal	11.8	18
Cortez-2014	Ptid-17_Day-21	Luteal	Luteal	15.7	21
Cortez-2014	Ptid-17_Day-23	Luteal	Luteal	12.8	23
Cortez-2014	Ptid-17_Day-25	Other	Luteal	7	25
Cortez-2014	Ptid-18_Day-8	Follicular	Other	1.1	8
Cortez-2014	Ptid-18_Day-10	Follicular	Follicular	0.4	10
Cortez-2014	Ptid-18_Day-12	Follicular	Follicular	0.1	12
Cortez-2014	Ptid-18_Day-15	Other	Follicular	0.1	15
Cortez-2014	Ptid-18_Day-17	Other	Follicular	0.3	17
Cortez-2014	Ptid-18_Day-19	Luteal	Other	1	19
Cortez-2014	Ptid-18_Day-22	Luteal	Luteal	5.4	22
Cortez-2014	Ptid-18_Day-24	Luteal	Luteal	9.8	24
Cortez-2014	Ptid-18_Day-26	Other	Luteal	7.6	26
Cortez-2014	Ptid-18_Day-29	Other	Luteal	5.8	29
Cortez-2014	Ptid-19_Day-3	Other	Follicular	0.1	3
Cortez-2014	Ptid-19_Day-5	Follicular	Follicular	0.3	5
Cortez-2014	Ptid-19_Day-8	Follicular	Follicular	0.1	8
Cortez-2014	Ptid-19_Day-10	Follicular	Follicular	0.3	10
Cortez-2014	Ptid-19_Day-12	Follicular	Follicular	0.3	12
Cortez-2014	Ptid-19_Day-15	Other	Follicular	0.5	15
Cortez-2014	Ptid-19_Day-17	Other	Follicular	0.4	17
Cortez-2014	Ptid-19_Day-19	Luteal	Other	1.3	19
Cortez-2014	Ptid-19_Day-22	Luteal	Luteal	4.9	22
Cortez-2014	Ptid-19_Day-24	Luteal	Luteal	7.3	24
Cortez-2014	Ptid-19_Day-26	Other	Luteal	10.5	26
Cortez-2014	Ptid-19_Day-31	Other	Other	1.3	31
Cortez-2014	Ptid-20_Day-7	Follicular	Follicular	0.3	7
Cortez-2014	Ptid-20_Day-9	Follicular	Follicular	0.1	9
Cortez-2014	Ptid-20_Day-12	Follicular	Follicular	0.3	12
Cortez-2014	Ptid-20_Day-14	Other	Follicular	0.9	14
Cortez-2014	Ptid-20_Day-19	Luteal	Other	2.3	19
Cortez-2014	Ptid-20_Day-21	Luteal	Luteal	4.3	21
Cortez-2014	Ptid-20_Day-23	Luteal	Luteal	5.6	23
Cortez-2014	Ptid-20_Day-26	Other	Luteal	4	26
Cortez-2014	Ptid-21_Day-9	Follicular	Follicular	0.3	9
Cortez-2014	Ptid-21_Day-12	Follicular	Follicular	0.4	12
Cortez-2014	Ptid-21_Day-14	Other	Follicular	0.3	14
Cortez-2014	Ptid-21_Day-16	Other	Follicular	0.4	16
Cortez-2014	Ptid-21_Day-19	Luteal	Luteal	3.5	19
Cortez-2014	Ptid-21_Day-21	Luteal	Luteal	8.5	21
Cortez-2014	Ptid-21_Day-23	Luteal	Luteal	22.2	23
Cortez-2014	Ptid-21_Day-26	Other	Luteal	15.3	26
Cortez-2014	Ptid-21_Day-28	Other	Luteal	8.1	28
Cortez-2014	Ptid-22_Day-4	Other	Follicular	0.4	4
Cortez-2014	Ptid-22_Day-7	Follicular	Follicular	0.6	7
Cortez-2014	Ptid-22_Day-9	Follicular	Follicular	0.4	9
Cortez-2014	Ptid-22_Day-11	Follicular	Follicular	0.1	11
Cortez-2014	Ptid-22_Day-14	Other	Follicular	0.7	14
Cortez-2014	Ptid-22_Day-16	Other	Other	1.4	16
Cortez-2014	Ptid-22_Day-18	Other	Other	1.7	18
Cortez-2014	Ptid-23_Day-7	Follicular	Follicular	0.4	7
Cortez-2014	Ptid-23_Day-9	Follicular	Follicular	0.3	9
Cortez-2014	Ptid-23_Day-11	Follicular	Follicular	0.2	11
Cortez-2014	Ptid-23_Day-14	Other	Other	1	14
Cortez-2014	Ptid-23_Day-16	Other	Other	1.8	16
Cortez-2014	Ptid-23_Day-18	Other	Luteal	7	18
Cortez-2014	Ptid-23_Day-21	Luteal	Luteal	10.6	21
Cortez-2014	Ptid-23_Day-23	Luteal	Luteal	13.8	23
Cortez-2014	Ptid-23_Day-25	Other	Luteal	8.5	25
Cortez-2014	Ptid-24_Day-5	Follicular	Follicular	0.3	5
Cortez-2014	Ptid-24_Day-8	Follicular	Follicular	0.4	8
Cortez-2014	Ptid-24_Day-10	Follicular	Follicular	0.4	10
Cortez-2014	Ptid-24_Day-12	Follicular	Follicular	0.8	12
Cortez-2014	Ptid-24_Day-15	Other	Follicular	0.4	15
Cortez-2014	Ptid-24_Day-17	Other	Follicular	0.4	17
Cortez-2014	Ptid-24_Day-19	Luteal	Follicular	0.6	19
Cortez-2014	Ptid-24_Day-22	Luteal	Other	2.8	22
Cortez-2014	Ptid-24_Day-24	Luteal	Luteal	7.4	24
Cortez-2014	Ptid-24_Day-27	Other	Luteal	15.9	27
Cortez-2014	Ptid-24_Day-29	Other	Luteal	15.4	29
Cortez-2014	Ptid-25_Day-8	Follicular	Follicular	0.4	8
Cortez-2014	Ptid-25_Day-10	Follicular	Follicular	0.9	10
Cortez-2014	Ptid-25_Day-12	Follicular	Other	1.4	12
Cortez-2014	Ptid-25_Day-15	Other	Other	2.4	15
Cortez-2014	Ptid-25_Day-17	Other	Luteal	7.1	17
Cortez-2014	Ptid-25_Day-19	Luteal	Luteal	13.6	19
Cortez-2014	Ptid-25_Day-22	Luteal	Luteal	17	22
Cortez-2014	Ptid-25_Day-24	Luteal	Luteal	14.1	24
Cortez-2014	Ptid-25_Day-27	Other	Luteal	5.2	27
Cortez-2014	Ptid-25_Day-29	Other	Other	1.1	29
Cortez-2014	Ptid-26_Day-4	Other	Follicular	0.5	4
Cortez-2014	Ptid-26_Day-7	Follicular	Follicular	0.2	7
Cortez-2014	Ptid-26_Day-9	Follicular	Follicular	0.4	9
Cortez-2014	Ptid-26_Day-11	Follicular	Follicular	0.4	11
Cortez-2014	Ptid-26_Day-14	Other	Follicular	0.8	14
Cortez-2014	Ptid-26_Day-16	Other	Other	1.4	16
Cortez-2014	Ptid-26_Day-18	Other	Other	2.7	18
Cortez-2014	Ptid-26_Day-21	Luteal	Luteal	6.1	21
Cortez-2014	Ptid-26_Day-23	Luteal	Luteal	7.8	23
Cortez-2014	Ptid-26_Day-26	Other	Luteal	6.6	26
Cortez-2014	Ptid-26_Day-28	Other	Luteal	3.9	28
Cortez-2014	Ptid-26_Day-31	Other	Follicular	0.9	31
Cortez-2014	Ptid-27_Day-5	Follicular	Follicular	0.1	5
Cortez-2014	Ptid-27_Day-7	Follicular	Follicular	0.1	7
Cortez-2014	Ptid-27_Day-10	Follicular	Follicular	0.1	10
Cortez-2014	Ptid-27_Day-12	Follicular	Follicular	0.3	12
Cortez-2014	Ptid-27_Day-14	Other	Other	2.2	14
Cortez-2014	Ptid-27_Day-17	Other	Luteal	8	17
Cortez-2014	Ptid-27_Day-19	Luteal	Luteal	6.6	19
Cortez-2014	Ptid-27_Day-22	Luteal	Luteal	3.7	22
Cortez-2014	Ptid-27_Day-24	Luteal	Other	1.4	24
Bradley-2018	Ptid-1_Day-15	Other	Other	1	15
Bradley-2018	Ptid-1_Day-21	Luteal	Luteal	12.6	21
Bradley-2018	Ptid-1_Day-6	Follicular	Follicular	0.4	6
Bradley-2018	Ptid-10_Day-12	Follicular	Follicular	0.6	12
Bradley-2018	Ptid-10_Day-24	Luteal	Other	1.5	24
Bradley-2018	Ptid-11_Day-15	Other	Follicular	0.2	15
Bradley-2018	Ptid-11_Day-22	Luteal	Other	2.6	22
Bradley-2018	Ptid-11_Day-8	Follicular	Follicular	0.5	8
Bradley-2018	Ptid-12_Day-13	Other	Follicular	0.5	13
Bradley-2018	Ptid-12_Day-20	Luteal	Luteal	11.3	20
Bradley-2018	Ptid-12_Day-5	Follicular	Follicular	0.4	5
Bradley-2018	Ptid-13_Day-12	Follicular	Follicular	0.2	12
Bradley-2018	Ptid-13_Day-19	Luteal	Luteal	5.4	19
Bradley-2018	Ptid-13_Day-5	Follicular	Follicular	0.3	5
Bradley-2018	Ptid-14_Day-11	Follicular	Follicular	0.3	11
Bradley-2018	Ptid-14_Day-18	Other	Follicular	0.2	18
Bradley-2018	Ptid-14_Day-25	Other	Follicular	0.5	25
Bradley-2018	Ptid-15_Day-11	Follicular	Follicular	0.8	11
Bradley-2018	Ptid-15_Day-16	Other	Follicular	0.6	16
Bradley-2018	Ptid-15_Day-25	Other	Luteal	15.1	25
Bradley-2018	Ptid-16_Day-14	Other	Follicular	0.4	14
Bradley-2018	Ptid-16_Day-19	Luteal	Luteal	9.8	19
Bradley-2018	Ptid-16_Day-28	Other	Other	1.8	28
Bradley-2018	Ptid-2_Day-14	Other	Follicular	0.5	14
Bradley-2018	Ptid-2_Day-20	Luteal	Other	1.4	20
Bradley-2018	Ptid-2_Day-5	Follicular	Follicular	0.5	5
Bradley-2018	Ptid-3_Day-12	Follicular	Follicular	0.4	12
Bradley-2018	Ptid-3_Day-21	Luteal	Luteal	13.2	21
Bradley-2018	Ptid-3_Day-27	Other	Follicular	0.8	27
Bradley-2018	Ptid-4_Day-11	Follicular	Follicular	0.4	11
Bradley-2018	Ptid-4_Day-20	Luteal	Luteal	9.1	20
Bradley-2018	Ptid-4_Day-26	Other	Luteal	12.9	26
Bradley-2018	Ptid-5_Day-10	Follicular	Follicular	0.3	10
Bradley-2018	Ptid-5_Day-18	Other	Luteal	5.4	18
Bradley-2018	Ptid-5_Day-21	Luteal	Luteal	10.1	21
Bradley-2018	Ptid-6_Day-16	Other	Follicular	0.9	16
Bradley-2018	Ptid-6_Day-24	Luteal	Luteal	28	24
Bradley-2018	Ptid-6_Day-9	Follicular	Follicular	0.3	9
Bradley-2018	Ptid-7_Day-13	Other	Other	2.1	13
Bradley-2018	Ptid-7_Day-18	Other	Luteal	11.3	18
Bradley-2018	Ptid-7_Day-25	Other	Other	1	25
Bradley-2018	Ptid-8_Day-15	Other	Follicular	0.3	15
Bradley-2018	Ptid-8_Day-23	Luteal	Luteal	12.6	23
Bradley-2018	Ptid-8_Day-8	Follicular	Follicular	0.6	8
Bradley-2018	Ptid-9_Day-12	Follicular	Other	1.4	12
Bradley-2018	Ptid-9_Day-19	Luteal	Luteal	9.1	19
Bradley-2018	Ptid-9_Day-7	Follicular	Follicular	0.2	7
Boily-Larouche-2019	Ptid-1_Visit-1	Follicular	Follicular	0.25	9
Boily-Larouche-2019	Ptid-2_Visit-1	Follicular	Follicular	0.37	7
Boily-Larouche-2019	Ptid-4_Visit-1	Follicular	Other	1.73	9
Boily-Larouche-2019	Ptid-5_Visit-1	Follicular	Follicular	0.045	9
Boily-Larouche-2019	Ptid-6_Visit-1	Follicular	Follicular	0.045	10
Boily-Larouche-2019	Ptid-7_Visit-1	Follicular	Luteal	3.83	8
Boily-Larouche-2019	Ptid-8_Visit-1	Follicular	Follicular	0.53	9
Boily-Larouche-2019	Ptid-9_Visit-1	Follicular	Luteal	3.44	8
Boily-Larouche-2019	Ptid-10_Visit-1	Follicular	Other	1.19	5
Boily-Larouche-2019	Ptid-11_Visit-1	Follicular	Follicular	0.23	8
Boily-Larouche-2019	Ptid-12_Visit-1	Follicular	Other	2.24	9
Boily-Larouche-2019	Ptid-13_Visit-1	Follicular	Other	2.11	8
Boily-Larouche-2019	Ptid-14_Visit-1	Follicular	Follicular	0.8	6
Boily-Larouche-2019	Ptid-15_Visit-1	Other	Other	1.09	4
Boily-Larouche-2019	Ptid-16_Visit-1	Follicular	Follicular	0.98	12
Boily-Larouche-2019	Ptid-17_Visit-1	Follicular	Follicular	0.65	8
Boily-Larouche-2019	Ptid-18_Visit-1	Follicular	Other	2.05	5
Boily-Larouche-2019	Ptid-19_Visit-1	Follicular	Other	1.03	9
Boily-Larouche-2019	Ptid-20_Visit-1	Follicular	Other	1.6	5
Boily-Larouche-2019	Ptid-21_Visit-1	Follicular	Other	1.09	8
Boily-Larouche-2019	Ptid-22_Visit-1	Follicular	Other	1.61	7
Boily-Larouche-2019	Ptid-23_Visit-1	Follicular	Other	1.21	7
Boily-Larouche-2019	Ptid-25_Visit-1	Follicular	Follicular	0.045	6
Boily-Larouche-2019	Ptid-26_Visit-1	Follicular	Luteal	3.06	9
Boily-Larouche-2019	Ptid-27_Visit-1	Follicular	Luteal	3.65	8
Boily-Larouche-2019	Ptid-28_Visit-1	Follicular	Other	2.62	10
Boily-Larouche-2019	Ptid-29_Visit-1	Follicular	Luteal	4.89	7
Boily-Larouche-2019	Ptid-30_Visit-1	Follicular	Follicular	0.18	6
Boily-Larouche-2019	Ptid-1_Visit-2	Luteal	Other	1.56	20
Boily-Larouche-2019	Ptid-2_Visit-2	Luteal	Luteal	13.25	20
Boily-Larouche-2019	Ptid-3_Visit-2	Other	Other	2.70807547169811	14
Boily-Larouche-2019	Ptid-4_Visit-2	Luteal	Luteal	4.03	22
Boily-Larouche-2019	Ptid-5_Visit-2	Other	Luteal	16.4	18
Boily-Larouche-2019	Ptid-6_Visit-2	Luteal	Follicular	0.89	19
Boily-Larouche-2019	Ptid-7_Visit-2	Luteal	Luteal	6.28	19
Boily-Larouche-2019	Ptid-8_Visit-2	Luteal	Luteal	3.18	24
Boily-Larouche-2019	Ptid-9_Visit-2	Follicular	Other	1.9	12
Boily-Larouche-2019	Ptid-10_Visit-2	Follicular	Other	1.71	9
Boily-Larouche-2019	Ptid-11_Visit-2	Other	Luteal	5.89	26
Boily-Larouche-2019	Ptid-12_Visit-2	Other	Other	1.7	16
Boily-Larouche-2019	Ptid-13_Visit-2	Other	Other	2.38	16
Boily-Larouche-2019	Ptid-14_Visit-2	Other	Luteal	3.93	16
Boily-Larouche-2019	Ptid-15_Visit-2	Other	Luteal	6.72	18
Boily-Larouche-2019	Ptid-16_Visit-2	Luteal	Other	1.19	19
Boily-Larouche-2019	Ptid-17_Visit-2	Luteal	Other	2.57	23
Boily-Larouche-2019	Ptid-18_Visit-2	Other	Luteal	12.15	25
Boily-Larouche-2019	Ptid-19_Visit-2	Luteal	Luteal	15.11	24
Boily-Larouche-2019	Ptid-20_Visit-2	Luteal	Luteal	8.28	20
Boily-Larouche-2019	Ptid-21_Visit-2	Luteal	Luteal	9.68	21
Boily-Larouche-2019	Ptid-22_Visit-2	Luteal	Luteal	14.21	20
Boily-Larouche-2019	Ptid-23_Visit-2	Luteal	Luteal	6.99	21
Boily-Larouche-2019	Ptid-24_Visit-2	Luteal	Follicular	0.05	24
Boily-Larouche-2019	Ptid-25_Visit-2	Luteal	Luteal	4.21	21
Boily-Larouche-2019	Ptid-26_Visit-2	Luteal	Follicular	0.42	22
Boily-Larouche-2019	Ptid-27_Visit-2	Luteal	Luteal	10.55	24
Boily-Larouche-2019	Ptid-28_Visit-2	Luteal	Luteal	3.73	23
Boily-Larouche-2019	Ptid-29_Visit-2	Luteal	Other	1.25	21
Boily-Larouche-2019	Ptid-30_Visit-2	Luteal	Luteal	14.26	19
