# Supplementary material for: Changes in concentrations of cervicovaginal immune mediators across the menstrual cycle: a systematic review and meta-analysis of individual patient data
Source: BMC Med. 2022 Oct 5;20:353. doi: 10.1186/s12916-022-02532-9 (PMC9533580; doi:10.1186/s12916-022-02532-9)
Supplement: Supplementary file 3 — Additional file 3. Code and data. IPD from co-authors who agreed to share it, results of all analyses presented in the paper, and R code files necessary to reproduce the analysis and figures. [file 12916_2022_2532_MOESM3_ESM.zip › MenstrualCycleMetaanalysis/data/data_complete/04_secondary/sample_type_comparisons.csv]

EntrezId	OfficialSymbol	Value	Std.Error	df	t	PValue	Coefficient
3458	IFNG	0.3995624005582581	0.5799136268890324	11.09565431347538	0.6890032964076479	0.5049738224257593	(Intercept)
3458	IFNG	4.36384234872895	1.0210314172772148	11.851393601588521	4.273955017335324	0.0011107825300651273	SampleTypeMenstrual cup
3458	IFNG	1.911970755255732	1.2956825016933424	11.07705509680796	1.4756475855442635	0.16788929044940512	SampleTypeSwab
3586	IL10	1.3813591834455357	0.6966963096961258	14.316330388180706	1.9827278603614757	0.06692472978063216	(Intercept)
3586	IL10	2.7589442706442058	1.513441053558957	14.641571273016174	1.8229611679664466	0.08879091224403104	SampleTypeMenstrual cup
3586	IL10	4.530682026469682	1.7672789905072885	14.040008940753898	2.563648439666661	0.022474155214605985	SampleTypeSponge
3586	IL10	0.864257750062511	1.7686950827031656	14.080138880309079	0.4886414614449158	0.6326183966106766	SampleTypeSwab
NA	IL12p70	0.8515631568767917	0.5356394389296493	12.398476923179036	1.5898066777503213	0.13704082908711443	(Intercept)
NA	IL12p70	1.5895760358237374	1.384908041575454	13.108199318283065	1.1477845373873745	0.27157439993742843	SampleTypeMenstrual cup
NA	IL12p70	6.217853090853516	1.3613039392993032	12.25798012859357	4.567571510925031	6.122860053065167e-4	SampleTypeSponge
3605	IL17A	1.9518295452586847	0.7569162745636168	5.766043843018803	2.5786597683924404	0.04337903093590643	(Intercept)
3605	IL17A	2.8534454851151794	1.0817745372899594	6.011719301012795	2.637745100068241	0.03858576748850873	SampleTypeMenstrual cup
3553	IL1B	3.2502094369153314	0.4168622998256572	16.819894214648254	7.796841878660302	5.551387318025385e-7	(Intercept)
3553	IL1B	4.741221680132823	0.8595428812656386	16.932125863822314	5.515980393149887	3.8333732395952324e-5	SampleTypeMenstrual cup
3558	IL2	1.9808520347803296	0.9843721311175557	6.851995564327049	2.0122999952583704	0.08495915069976699	(Intercept)
3558	IL2	2.6237080243954147	1.7168393611357227	7.0430277223943145	1.5282198694814293	0.1700425570505139	SampleTypeMenstrual cup
3565	IL4	2.354367839845453	1.2322583461411922	3.952881252333193	1.9106122082419958	0.1295038314362875	(Intercept)
3565	IL4	1.193991248231227	2.1546440229071018	4.104173968650544	0.5541478014638644	0.608288021178269	SampleTypeMenstrual cup
3569	IL6	3.8241672621058322	0.4796665395160725	16.190407353903314	7.97255373694394	5.347870651117175e-7	(Intercept)
3569	IL6	3.4948149853184076	0.9978009070999867	16.78392747422342	3.5025173463469326	0.0027734038242528715	SampleTypeMenstrual cup
3569	IL6	0.12900632319601438	1.3144614995570518	16.23112018184401	0.09814385833247076	0.9230198674809661	SampleTypeSwab
6348	CCL3	2.692113049481673	0.4018947446978693	7.682336523192902	6.698552506591026	1.837463379442484e-4	(Intercept)
6348	CCL3	4.610688353930895	0.8572157399399338	7.8736697074299205	5.37867906421547	6.989401514954729e-4	SampleTypeMenstrual cup
6364	CCL20	5.118555208212603	0.7766414999226665	9.581607960001522	6.590627990806929	7.511596030093427e-5	(Intercept)
6364	CCL20	2.9385225463893807	1.2155038395304425	9.951728696358174	2.417534565357319	0.036324547028804936	SampleTypeMenstrual cup
7124	TNF	0.09770787984027135	0.6015504326869372	16.08623711520669	0.16242674683790165	0.8729926358943573	(Intercept)
7124	TNF	3.952012591790318	1.2430514031009752	16.247736278605483	3.1792833200070723	0.005736956907109286	SampleTypeMenstrual cup
7124	TNF	2.954514567124877	1.637378193145319	15.703875343407466	1.8044179283036663	0.09037764387030114	SampleTypeSwab
3552	IL1A	6.200313291626122	0.5101597375274174	16.105267651219176	12.153670381118424	1.5829201188811496e-9	(Intercept)
3552	IL1A	4.236988211600586	1.0624365664459665	16.767553904296157	3.9879917026708167	9.747249075514116e-4	SampleTypeMenstrual cup
3552	IL1A	2.3020676842306522	1.399766253126943	16.218823590085428	1.6446086473995603	0.11929068858081937	SampleTypeSwab
6352	CCL5	1.7631355526800248	0.6152646958056207	9.357441518463544	2.8656537010812797	0.01790688982675204	(Intercept)
6352	CCL5	2.7833880267467688	0.9811932936498111	10.39542814403808	2.8367377200400665	0.017025667259469957	SampleTypeMenstrual cup
4283	CXCL9	6.72002588074479	0.879290758799442	5.144863386043835	7.642552606739684	5.368831271520204e-4	(Intercept)
4283	CXCL9	2.958255813966212	1.2767728075537434	5.707604165262596	2.316979024352921	0.06188975743779843	SampleTypeMenstrual cup
3627	CXCL10	7.044922907215217	0.3925706536408216	9.667595696475702	17.94561779358295	9.57980010238095e-9	(Intercept)
3627	CXCL10	2.0080867478587323	0.698029905789477	10.718343533713531	2.8767918554829985	0.01542547611143431	SampleTypeMenstrual cup
3576	CXCL8	8.59446931353528	0.3255383411743295	19.33331912823347	26.400789788791247	1.2399429207979412e-16	(Intercept)
3576	CXCL8	4.969174144797048	0.6658796391302991	20.946392689105824	7.462571090606183	2.505195471924606e-7	SampleTypeMenstrual cup
3576	CXCL8	0.8921420357823001	0.937617357434708	18.451533212444	0.9514990616461848	0.35364964995448	SampleTypeSwab
6351	CCL4	2.8846078261754458	0.5546904259916291	10.577881189925359	5.2003923107534895	3.342175892747907e-4	(Intercept)
6351	CCL4	2.7057379126746994	1.0085633559594616	10.946146781745167	2.682764445770182	0.021384440313187574	SampleTypeMenstrual cup
5266	PI3	15.977478285430706	0.8555255319272697	7.7565344188018805	18.675629994861442	9.990081903400944e-8	(Intercept)
5266	PI3	2.11300489151387	1.935196096197958	8.11941771306014	1.0918815388607126	0.3062220853745188	SampleTypeMenstrual cup
NA	IgA	20.493477276149854	0.8505341907731132	2.967802630299647	24.09483063522916	1.6861745972614732e-4	(Intercept)
NA	IgA	7.898563665027774	1.3633683095353306	3.129861178007691	5.793418850787135	0.009092882348384228	SampleTypeSponge
NA	IgG	21.994911818727097	0.7517311999707832	1.9141666937495494	29.259011491849684	0.00147506060773185	(Intercept)
NA	IgG	7.551559999211196	1.0743573735773724	1.9944289594441367	7.028908801608697	0.019792183354200257	SampleTypeSponge
6347	CCL2	5.2729175072467225	0.8041777033643555	4.773676115930876	6.556905874394379	0.0014736256601121712	(Intercept)
6347	CCL2	1.9907688911819994	1.5416402303401935	5.263220908856874	1.2913316946475228	0.2503929431620873	SampleTypeMenstrual cup
1437	CSF2	2.190290398702561	1.5930188737808737	3.994005600691754	1.3749306017348821	0.24124193478746733	(Intercept)
1437	CSF2	0.6686584216920913	2.770337772495053	4.058913248754843	0.2413635002672893	0.8209774060967523	SampleTypeMenstrual cup
