# Supplementary material for: Changes in concentrations of cervicovaginal immune mediators across the menstrual cycle: a systematic review and meta-analysis of individual patient data
Source: BMC Med. 2022 Oct 5;20:353. doi: 10.1186/s12916-022-02532-9 (PMC9533580; doi:10.1186/s12916-022-02532-9)
Supplement: Supplementary file 3 — Additional file 3. Code and data. IPD from co-authors who agreed to share it, results of all analyses presented in the paper, and R code files necessary to reproduce the analysis and figures. [file 12916_2022_2532_MOESM3_ESM.zip › MenstrualCycleMetaanalysis/data/data_complete/04_secondary/total_protein_normalization.csv]

StudyName	Coefficient	Outcome	Assay	EntrezId	OfficialSymbol	SampleType	OurPhasingMethod	AssayMethod	Value	Std.Error	DF	t-value	p-value
Thurman-2017	PhaseLuteal	pg/mL	Hd5	1670	DEFA5	CVL	Serum progesterone	ELISA	-0.06828332962364271	0.1246427050241927	16	-0.5478325395007206	0.5913683257825155
Thurman-2017	PhaseLuteal	pg/mL	Lactoferrin	4057	LTF	CVL	Serum progesterone	Luminex (or other bead-based)	0.31904444030196455	0.2927725070692349	16	1.0897349737368505	0.29197091485007975
Thurman-2017	PhaseLuteal	pg/mL	Slpi	6590	SLPI	CVL	Serum progesterone	ELISA	0.5012051131567246	0.5313991525362356	16	0.9431801137894135	0.35961385201995144
Thurman-2017	PhaseLuteal	pg/mL	Elafin	5266	PI3	CVL	Serum progesterone	Luminex (or other bead-based)	-0.028143273202353464	0.6569372576006383	16	-0.04284012343148631	0.9663590539947543
Thurman-2017	PhaseLuteal	pg/mL	Hnp13	NA	DEFA1-3	CVL	Serum progesterone	ELISA	0.44565416079561704	0.4964710632331421	16	0.897643777853652	0.3826844209013275
Thurman-2017	PhaseLuteal	pg/mL	Hbd2	1673	DEFB4A	CVL	Serum progesterone	ELISA	0.6522059188058427	0.47473898351397564	16	1.3738200178512254	0.18844035647759325
Thurman-2017	PhaseLuteal	pg/mL	Hbd3	55894	DEFB103B	CVL	Serum progesterone	ELISA	0.7887098069945345	0.5842154059770945	16	1.3500325375285596	0.19579582012252783
Thurman-2017	PhaseLuteal	pg/mL	Il1B	3553	IL1B	CVL	Serum progesterone	Luminex (or other bead-based)	-0.28603121927047054	0.9368716121981931	16	-0.3053046068920287	0.7640701462938704
Thurman-2017	PhaseLuteal	pg/mL	Tnfa	7124	TNF	CVL	Serum progesterone	Luminex (or other bead-based)	-0.09524592797761629	0.19181322582389265	16	-0.49655558196525706	0.626255284270409
Thurman-2017	PhaseLuteal	pg/mL	Groa	2919	CXCL1	CVL	Serum progesterone	Luminex (or other bead-based)	0.3411449409714033	0.7598316074467714	16	0.4489744012067853	0.6594716221666448
Thurman-2017	PhaseLuteal	pg/mL	Mip1A	6348	CCL3	CVL	Serum progesterone	Luminex (or other bead-based)	-0.36310167649266295	0.35433085038350604	16	-1.0247532104519375	0.32072424669991284
Thurman-2017	PhaseLuteal	pg/mL	Mip1B	6351	CCL4	CVL	Serum progesterone	Luminex (or other bead-based)	-0.7506631468734082	0.4889253523386682	16	-1.5353328341080579	0.14423886065137953
Thurman-2017	PhaseLuteal	pg/mL	Ip10	3627	CXCL10	CVL	Serum progesterone	Luminex (or other bead-based)	1.1801878955163188	0.5333606027279979	16	2.212739166485059	0.04179992543656538
Thurman-2017	PhaseLuteal	pg/mL	Icam1	3383	ICAM1	CVL	Serum progesterone	Luminex (or other bead-based)	-1.9530939377606809	0.8410017095585915	16	-2.3223424109158857	0.033728728585555263
Sriprasert-2020	PhaseLuteal	pg/mL	il8	3576	CXCL8	CVL	Serum progesterone	ELISA	0.1996659517884957	0.8801630158003927	12	0.22685110394797234	0.8243580175429837
Sriprasert-2020	PhaseLuteal	pg/mL	il1b	3553	IL1B	CVL	Serum progesterone	ELISA	1.3380615738859523	1.1322954033954689	12	1.1817248130421112	0.26020417481986957
Patel-2014	PhaseLuteal	pg/mL	CCL20	6364	CCL20	Menstrual cup	Days since LMP - their phase	ELISA	-0.04621881888561202	1.1593270472511132	7	-0.039866937457554985	0.9693124297474853
Patel-2014	PhaseLuteal	pg/mL	Elafin	5266	PI3	Menstrual cup	Days since LMP - their phase	ELISA	-0.9638951271328049	0.5998933064363704	7	-1.606777599934837	0.15213840715938282
Patel-2014	PhaseLuteal	pg/mL	HBD2	1673	DEFB4A	Menstrual cup	Days since LMP - their phase	ELISA	0.23822006273096707	0.5325350352525117	7	0.4473321884221392	0.6681494590331485
Patel-2014	PhaseLuteal	pg/mL	IL8	3576	CXCL8	Menstrual cup	Days since LMP - their phase	ELISA	0.5650607526547747	0.4246125041049674	7	1.3307680466119467	0.2249755330069173
Patel-2014	PhaseLuteal	pg/mL	RANTES	6352	CCL5	Menstrual cup	Days since LMP - their phase	ELISA	-1.4149375072600612	1.0383659990604222	7	-1.3626577801472546	0.21520492877504172
New wet lab data	PhaseLuteal	pg/mL	CTSD	1509	CTSD	CVL	Serum progesterone	ELISA	0.13364154570560963	0.24256022554366538	79	0.5509623245363929	0.5832143460390296
New wet lab data	PhaseLuteal	pg/mL	GNLY	10578	GNLY	CVL	Serum progesterone	ELISA	-1.7572388254503644	0.2650781592828106	78	-6.629134705796621	3.964580214318224e-9
New wet lab data	PhaseLuteal	pg/mL	IgA	NA	IgA	CVL	Serum progesterone	MSD	-0.48890264646629855	0.21546402380016214	75	-2.2690685797260723	0.026139954206414403
New wet lab data	PhaseLuteal	pg/mL	IgG	NA	IgG	CVL	Serum progesterone	MSD	-0.40341008816606433	0.2351772775700921	75	-1.7153446639666632	0.09041097500440591
New wet lab data	PhaseLuteal	pg/mL	IgM	NA	IgM	CVL	Serum progesterone	MSD	-1.6277062486851177	0.43288125559542107	75	-3.760168008305729	3.342082492948888e-4
New wet lab data	PhaseLuteal	pg/mL	Eotaxin	6356	CCL11	CVL	Serum progesterone	MSD	-1.6461901779721062	0.26730177897187263	74	-6.158545537197229	3.4770119891871134e-8
New wet lab data	PhaseLuteal	pg/mL	IL-16	3603	IL16	CVL	Serum progesterone	MSD	-1.2805660980148827	0.3085167201068444	78	-4.150718630651206	8.388459529505294e-5
New wet lab data	PhaseLuteal	pg/mL	IL-1a	3552	IL1A	CVL	Serum progesterone	MSD	0.7468071486114283	0.2117905462613307	78	3.526159036815244	7.09529869326666e-4
New wet lab data	PhaseLuteal	pg/mL	MCP-1	6347	CCL2	CVL	Serum progesterone	MSD	-1.418046542409098	0.2536674713447738	77	-5.590178886128252	3.3024098241334963e-7
New wet lab data	PhaseLuteal	pg/mL	MMP-1	4312	MMP1	CVL	Serum progesterone	MSD	-1.9874510467304634	0.4562542757745581	76	-4.3560162660535635	4.0886041548386044e-5
New wet lab data	PhaseLuteal	pg/mL	MMP-7	4316	MMP7	CVL	Serum progesterone	MSD	-3.8059385403239037	0.580208317217161	76	-6.5596070021509405	5.859975620149367e-9
New wet lab data	PhaseLuteal	pg/mL	sCD40L	959	CD40LG	CVL	Serum progesterone	MSD	-2.3472884099916462	0.3813354561821168	73	-6.155442332827915	3.6663307981905055e-8
Lahey-2012	PhaseLuteal	pg/mL	IL-8	3576	CXCL8	CVL	Days since LMP	ELISA	0.5111974179914693	1.050181942753306	14	0.4867703368153919	0.6339533957074067
Lahey-2012	PhaseLuteal	pg/mL	IL1a	3552	IL1A	CVL	Days since LMP	ELISA	-0.8422866553992485	2.410184760225925	14	-0.3494697457635134	0.7319376200084079
Lahey-2012	PhaseLuteal	pg/mL	IL1a-ra	3557	IL1RN	CVL	Days since LMP	ELISA	1.1525307463099819	0.6985371951647322	14	1.6499203682893175	0.12120663531670986
Kyongo-2012	PhaseLuteal	pg/mL	Il1a	3552	IL1A	CVL	Days since LMP - their phase	Luminex (or other bead-based)	0.7497977675576728	0.17855405655615741	103	4.199276017690767	5.701028590044957e-5
Kyongo-2012	PhaseLuteal	pg/mL	Il1b	3553	IL1B	CVL	Days since LMP - their phase	Luminex (or other bead-based)	0.4163066169550624	0.28250687793782503	103	1.473615863776189	0.14363470907395393
Kyongo-2012	PhaseLuteal	pg/mL	Il1ra	3557	IL1RN	CVL	Days since LMP - their phase	Luminex (or other bead-based)	-0.25844335543425573	0.10388765598629823	103	-2.487719575349182	0.014460889577090656
Kyongo-2012	PhaseLuteal	pg/mL	Il12	NA	IL12p70	CVL	Days since LMP - their phase	Luminex (or other bead-based)	-0.08453594633409524	0.13912798240555532	103	-0.6076128243394965	0.5447816127329376
Kyongo-2012	PhaseLuteal	pg/mL	Gcsf	1440	CSF3	CVL	Days since LMP - their phase	Luminex (or other bead-based)	-0.10249455138374049	0.25073940490613994	103	-0.4087692216630553	0.6835576854840721
Kyongo-2012	PhaseLuteal	pg/mL	Gmcsf	1437	CSF2	CVL	Days since LMP - their phase	Luminex (or other bead-based)	-0.0349052405084088	0.11610240908449325	103	-0.30064182805204837	0.7642936339199151
Kyongo-2012	PhaseLuteal	pg/mL	Ip10	3627	CXCL10	CVL	Days since LMP - their phase	Luminex (or other bead-based)	-0.36640969841769444	0.20425473266143865	103	-1.793885966035533	0.07576549323400723
Kyongo-2012	PhaseLuteal	pg/mL	Il6	3569	IL6	CVL	Days since LMP - their phase	Luminex (or other bead-based)	-0.051705386751108195	0.27816738053634016	103	-0.18587868445039815	0.8529054719136626
Kyongo-2012	PhaseLuteal	pg/mL	Il8	3576	CXCL8	CVL	Days since LMP - their phase	Luminex (or other bead-based)	0.06022598734560401	0.15378778202857235	103	0.39161750401221457	0.6961498843171334
Kyongo-2012	PhaseLuteal	pg/mL	Mip1b	6351	CCL4	CVL	Days since LMP - their phase	Luminex (or other bead-based)	-0.46285370908548956	0.22356208599586258	103	-2.0703586971095604	0.04091993152844574
Kyongo-2012	PhaseLuteal	pg/mL	Elafin	5266	PI3	CVL	Days since LMP - their phase	ELISA	-0.1485409593358943	0.10145642979163762	114	-1.464086205684103	0.1459225079838832
Kyongo-2012	PhaseLuteal	pg/mL	Defensin	1673	DEFB4A	CVL	Days since LMP - their phase	ELISA	0.44326434323515773	0.2258579696146103	114	1.9625800408615905	0.05213133311970138
Jespers-2017	PhaseLuteal	pg/mL	IL1-b	3553	IL1B	CVL	Days since LMP	Luminex (or other bead-based)	-0.5790832051387044	0.3015181025745859	146	-1.9205586669392687	0.056736781122464275
Jespers-2017	PhaseLuteal	pg/mL	IL-1ra	3557	IL1RN	CVL	Days since LMP	MSD	-0.5567282543680753	0.1940798966000069	146	-2.8685518908507883	0.004735379070309712
Jespers-2017	PhaseLuteal	pg/mL	GM-CSF	1437	CSF2	CVL	Days since LMP	Luminex (or other bead-based)	0.03242014748816623	0.16526748973549837	146	0.19616772506227884	0.844751668545473
Jespers-2017	PhaseLuteal	pg/mL	IL-1a	3552	IL1A	CVL	Days since LMP	Luminex (or other bead-based)	0.15341698849583363	0.21460793582034937	146	0.714870994445707	0.4758302850108108
Jespers-2017	PhaseLuteal	pg/mL	IL-6	3569	IL6	CVL	Days since LMP	Luminex (or other bead-based)	-1.123686675275244	0.24040593358741089	146	-4.67412205059687	6.652253860203735e-6
Jespers-2017	PhaseLuteal	pg/mL	IL-8	3576	CXCL8	CVL	Days since LMP	Luminex (or other bead-based)	-0.38215214882873105	0.17590311753520158	146	-2.1725149285785403	0.03143042420734536
Jespers-2017	PhaseLuteal	pg/mL	IL-12	NA	IL12p70	CVL	Days since LMP	Luminex (or other bead-based)	-0.3052652211848515	0.14357750772112732	146	-2.1261353956482694	0.03517415020258614
Jespers-2017	PhaseLuteal	pg/mL	G-CSF	1440	CSF3	CVL	Days since LMP	Luminex (or other bead-based)	-0.909806392530827	0.23907880248337218	146	-3.8054665787198076	2.0762854378228243e-4
Jespers-2017	PhaseLuteal	pg/mL	IP-10	3627	CXCL10	CVL	Days since LMP	Luminex (or other bead-based)	-0.5155526218485186	0.2644811559409667	146	-1.9492981267958163	0.0531765523605822
Jespers-2017	PhaseLuteal	pg/mL	MIP-1b	6351	CCL4	CVL	Days since LMP	Luminex (or other bead-based)	-0.9871114315516624	0.19935196744502096	146	-4.951601151485484	2.0073226652607063e-6
Jespers-2017	PhaseLuteal	pg/mL	Elafin	5266	PI3	CVL	Days since LMP	ELISA	-0.19087544123279657	0.19925032901884693	146	-0.9579680102547876	0.3396625415262122
Jespers-2017	PhaseLuteal	pg/mL	SLPI	6590	SLPI	CVL	Days since LMP	ELISA	-0.09653750623259003	0.2514718851076194	146	-0.38388985787129254	0.7016185725996127
Jais-2017	PhaseLuteal	pg/mL	Cathepsin-B(pg/mL)	1508	CTSB	CVL	Days since LMP	ELISA	-0.5209263624507352	0.28011382126880463	19	-1.8596953198922679	0.07848386182308284
Jais-2017	PhaseLuteal	pg/mL	Cathepsin-D(pg/ml)	1509	CTSD	CVL	Days since LMP	ELISA	-1.3708001879823268	0.7776118691534923	19	-1.7628334164633814	0.09400681022597972
Jais-2016	PhaseLuteal	pg/mL	MIP-3 α( pg/ml)	6364	CCL20	CVL	Days since LMP	ELISA	-0.4942078477852229	0.3408606723283332	19	-1.4498822771468878	0.16339858264915805
Jais-2016	PhaseLuteal	pg/mL	IL-8( pg/ml)	3576	CXCL8	CVL	Days since LMP	ELISA	-0.6895166046333149	0.4398982230456063	19	-1.5674457602021945	0.13351441923675714
Jais-2016	PhaseLuteal	pg/mL	Elafin(pg/ml)	5266	PI3	CVL	Days since LMP	ELISA	0.2985525244145877	0.177965277451696	19	1.6775886211602258	0.10980170900509705
Jais-2016	PhaseLuteal	pg/mL	TNF-α( pg/ml)	7124	TNF	CVL	Days since LMP	ELISA	0.5314843398448071	0.3745531120711294	19	1.4189825760782246	0.1721011916076114
Jais-2016	PhaseLuteal	pg/mL	Human BD-2(pg/ml)	1673	DEFB4A	CVL	Days since LMP	ELISA	0.37740084667674345	0.38675399670640476	19	0.9758162808676505	0.34141694001441114
Jais-2016	PhaseLuteal	pg/mL	IL-6(pg/ml)	3569	IL6	CVL	Days since LMP	ELISA	-0.6597486100718732	0.359635886144387	19	-1.8344904818730927	0.08229025977646144
Jais-2016	PhaseLuteal	pg/mL	SLPI(pg/ml)	6590	SLPI	CVL	Days since LMP	ELISA	-0.3036550504609756	0.7978120285302247	19	-0.38060976721595235	0.7077147857553954
Jais-2016	PhaseLuteal	pg/mL	MMP-1 (pg/ml)	4312	MMP1	CVL	Days since LMP	ELISA	-0.7140600574107443	0.43783518899866497	18	-1.6308877754750808	0.12028672618477537
Jais-2016	PhaseLuteal	pg/mL	MMP-2 (pg/ml)	4313	MMP2	CVL	Days since LMP	ELISA	-0.7972298759934957	0.43046274460120754	18	-1.8520299050085538	0.08049537127362069
Jais-2016	PhaseLuteal	pg/mL	MMP-7 (pg/ml)	4316	MMP7	CVL	Days since LMP	ELISA	-2.2445261654018687	0.8127790514953361	18	-2.7615452948404986	0.012851672638989554
Jais-2016	PhaseLuteal	pg/mL	MMP-9(pg/ml)	4318	MMP9	CVL	Days since LMP	ELISA	0.017588087899863974	0.7131220564339917	19	0.024663502890114253	0.9805805599114505
Hughes-unpublished	PhaseLuteal	pg/mL	IL-10	3586	IL10	CVL	Serum progesterone	MSD	-0.37967474376782934	0.16623359807065374	62	-2.283983190969959	0.025809335870656244
Hughes-unpublished	PhaseLuteal	pg/mL	IL-12p70	NA	IL12p70	CVL	Serum progesterone	MSD	-0.1682954616303429	0.13334188478571468	62	-1.2621350140715342	0.2116274237513612
Hughes-unpublished	PhaseLuteal	pg/mL	IL-17A	3605	IL17A	CVL	Serum progesterone	MSD	-0.10200460258284202	0.24578739392359802	62	-0.41501153071564656	0.6795661021282191
Hughes-unpublished	PhaseLuteal	pg/mL	IL-18	3606	IL18	CVL	Serum progesterone	MSD	-1.059519824280054	0.34427079749142603	62	-3.0775768145319997	0.003105845408377645
Hughes-unpublished	PhaseLuteal	pg/mL	IL-1a	3552	IL1A	CVL	Serum progesterone	MSD	0.4866588405295405	0.23311167044271097	62	2.0876639921343654	0.040943841377633544
Hughes-unpublished	PhaseLuteal	pg/mL	IL-1b	3553	IL1B	CVL	Serum progesterone	MSD	0.16352734941759733	0.4073025832496045	62	0.4014886134846436	0.6894409554836046
Hughes-unpublished	PhaseLuteal	pg/mL	IL-2	3558	IL2	CVL	Serum progesterone	MSD	-0.22675559191131728	0.2617054747060921	62	-0.866453375367767	0.3895823943820721
Hughes-unpublished	PhaseLuteal	pg/mL	IL-6	3569	IL6	CVL	Serum progesterone	MSD	-0.3901134075038593	0.38865630045614324	62	-1.003749088966282	0.319401050499858
Hughes-unpublished	PhaseLuteal	pg/mL	IL-7	3574	IL7	CVL	Serum progesterone	MSD	-0.6466008281798011	0.1840537032512104	62	-3.5131095802906582	8.328740750717319e-4
Hughes-unpublished	PhaseLuteal	pg/mL	CXCL8	3576	CXCL8	CVL	Serum progesterone	MSD	-0.2624809224427179	0.31011816642122025	62	-0.8463900243954148	0.40059026184448576
Hughes-unpublished	PhaseLuteal	pg/mL	IL-1RA	3557	IL1RN	CVL	Serum progesterone	MSD	-0.4187394767978175	0.21585191556428482	62	-1.9399386644456666	0.056939243875645786
Hughes-unpublished	PhaseLuteal	pg/mL	CXCL10	3627	CXCL10	CVL	Serum progesterone	MSD	0.17473439011401432	0.32485853464651465	62	0.5378784039155581	0.59258661348824
Hughes-unpublished	PhaseLuteal	pg/mL	CXCL9	4283	CXCL9	CVL	Serum progesterone	MSD	-0.16673058466611884	0.2465908255981757	62	-0.676142692095972	0.501464578213962
Hughes-unpublished	PhaseLuteal	pg/mL	CCL3	6348	CCL3	CVL	Serum progesterone	MSD	-0.6210855539089054	0.19925184895468148	62	-3.1170880328953294	0.0027678373232027844
Hughes-unpublished	PhaseLuteal	pg/mL	CCL4	6351	CCL4	CVL	Serum progesterone	MSD	-0.8708824068352568	0.23701886140237455	62	-3.6743168947926264	4.994003985262109e-4
Hughes-unpublished	PhaseLuteal	pg/mL	CCL20	6364	CCL20	CVL	Serum progesterone	MSD	-0.3346284961780865	0.3354714813349181	62	-0.9974871629818511	0.322405322745963
Hughes-unpublished	PhaseLuteal	pg/mL	CCL5	6352	CCL5	CVL	Serum progesterone	MSD	-0.5500913959069889	0.2716258665798738	62	-2.0251804543998757	0.0471598638663506
Hughes-unpublished	PhaseLuteal	pg/mL	TNF	7124	TNF	CVL	Serum progesterone	MSD	-0.40454025554411976	0.2912386280103479	62	-1.3890336536324646	0.16979178853915064
Ghosh-2010a	PhaseLuteal	pg/mL	HBD2	1673	DEFB4A	CVL	Days since LMP	ELISA	2.06983875769842	2.17504795558453	14	0.9516290215045692	0.35742649287912576
Ghosh-2010a	PhaseLuteal	pg/mL	Elafin	5266	PI3	CVL	Days since LMP	ELISA	0.5406042394826325	1.7575157025165353	14	0.3075956810562529	0.7629183618256434
Ghosh-2010a	PhaseLuteal	pg/mL	MIP3a	6364	CCL20	CVL	Days since LMP	ELISA	1.1571558294809279	1.4397024098171878	14	0.8037465392781156	0.4349788099455687
Ghosh-2010a	PhaseLuteal	pg/mL	SLPI	6590	SLPI	CVL	Days since LMP	ELISA	-0.09978105121269515	0.595326987146197	14	-0.16760713585489026	0.8692893682962493
Francis-2016	PhaseLuteal	pg/mL	il_1alpha	3552	IL1A	CVL	Urine PDG/CRT	Luminex (or other bead-based)	0.5978687303624023	0.16431677541048792	294	3.6385130420727685	3.238002634563807e-4
Francis-2016	PhaseLuteal	pg/mL	il_1beta	3553	IL1B	CVL	Urine PDG/CRT	Luminex (or other bead-based)	0.3771747062568275	0.2617580048049836	294	1.4409290234995191	0.1506688982025703
Francis-2016	PhaseLuteal	pg/mL	il_6	3569	IL6	CVL	Urine PDG/CRT	Luminex (or other bead-based)	-0.16291626744548415	0.2313134541395554	294	-0.7043095182314556	0.4817975399797143
Francis-2016	PhaseLuteal	pg/mL	il_12	NA	IL12p70	CVL	Urine PDG/CRT	Luminex (or other bead-based)	0.2986948667992865	0.30431357321444114	294	0.9815364580823501	0.32713528303602324
Francis-2016	PhaseLuteal	pg/mL	il_18	3606	IL18	CVL	Urine PDG/CRT	Luminex (or other bead-based)	-0.22611264152672686	0.23907183630978374	284	-0.9457937204854835	0.3450577922284669
Francis-2016	PhaseLuteal	pg/mL	tnf_alpha	7124	TNF	CVL	Urine PDG/CRT	Luminex (or other bead-based)	0.051986719537636845	0.19508548003815593	294	0.26648174701402166	0.7900550160365816
Francis-2016	PhaseLuteal	pg/mL	s100a8	6279	S100A8	CVL	Urine PDG/CRT	Luminex (or other bead-based)	-0.021767787955912325	0.08564201461714477	284	-0.2541718343878684	0.7995467368067402
Francis-2016	PhaseLuteal	pg/mL	il_10	3586	IL10	CVL	Urine PDG/CRT	Luminex (or other bead-based)	0.07150508064283859	0.14092256422286112	284	0.5074068942554673	0.6122631413026132
Francis-2016	PhaseLuteal	pg/mL	il_2	3558	IL2	CVL	Urine PDG/CRT	Luminex (or other bead-based)	-0.16587711253153944	0.17702030239424654	294	-0.9370513454559025	0.349501249896522
Francis-2016	PhaseLuteal	pg/mL	il_4	3565	IL4	CVL	Urine PDG/CRT	Luminex (or other bead-based)	0.32433377836102023	0.20157456324152562	294	1.6090015185715925	0.10868923844550413
Francis-2016	PhaseLuteal	pg/mL	il_16	3603	IL16	CVL	Urine PDG/CRT	Luminex (or other bead-based)	-0.7893156164027186	0.5080724651659113	294	-1.5535492877870625	0.12136774439848994
Francis-2016	PhaseLuteal	pg/mL	il_17	3605	IL17A	CVL	Urine PDG/CRT	Luminex (or other bead-based)	0.22919458788544467	0.19269108177360458	284	1.1894405583063183	0.23525981977915988
Francis-2016	PhaseLuteal	pg/mL	mip_1alpha	6348	CCL3	CVL	Urine PDG/CRT	Luminex (or other bead-based)	-0.20691069320135502	0.20321865477723292	294	-1.0181678125375315	0.30943533509608817
Francis-2016	PhaseLuteal	pg/mL	mip_1beta	6351	CCL4	CVL	Urine PDG/CRT	Luminex (or other bead-based)	-0.13792994058353036	0.2355239888844229	294	-0.5856301145239851	0.5585733667033015
Francis-2016	PhaseLuteal	pg/mL	mcp_1	6347	CCL2	CVL	Urine PDG/CRT	Luminex (or other bead-based)	-1.5959940001811073	0.2794968405048983	294	-5.710239862812105	2.7589561698154026e-8
Francis-2016	PhaseLuteal	pg/mL	mcp_2	6355	CCL8	CVL	Urine PDG/CRT	Luminex (or other bead-based)	-0.3814540288287399	0.28108757487901226	294	-1.3570647119244887	0.17580158329373705
Francis-2016	PhaseLuteal	pg/mL	rantes	6352	CCL5	CVL	Urine PDG/CRT	Luminex (or other bead-based)	-0.6231647881480786	0.30075653232531224	294	-2.071990866931644	0.03913796565488363
Francis-2016	PhaseLuteal	pg/mL	ip_10	3627	CXCL10	CVL	Urine PDG/CRT	Luminex (or other bead-based)	-0.08420909929440412	0.21367635998504064	294	-0.3940964704766571	0.6937955091284984
Francis-2016	PhaseLuteal	pg/mL	mig	4283	CXCL9	CVL	Urine PDG/CRT	Luminex (or other bead-based)	-0.34786766421796106	0.4238420151924309	294	-0.8207484198092624	0.41245456270265923
Francis-2016	PhaseLuteal	pg/mL	il_8	3576	CXCL8	CVL	Urine PDG/CRT	Luminex (or other bead-based)	0.18853545235798552	0.1605225479199633	294	1.17451071392157	0.24114096259471074
Francis-2016	PhaseLuteal	pg/mL	gm_csf	1437	CSF2	CVL	Urine PDG/CRT	Luminex (or other bead-based)	0.05574230603301422	0.19562044591841238	294	0.2849513289437175	0.7758820529101853
Francis-2016	PhaseLuteal	pg/mL	g_csf	1440	CSF3	CVL	Urine PDG/CRT	Luminex (or other bead-based)	-0.2729788530016019	0.20102321360365435	294	-1.3579469162194284	0.17552177003609556
Francis-2016	PhaseLuteal	pg/mL	tgf_alpha	7039	TGFA	CVL	Urine PDG/CRT	Luminex (or other bead-based)	-0.22699255338587868	0.12406282576712264	284	-1.8296580944558252	0.06834931627754236
Francis-2016	PhaseLuteal	pg/mL	tgf_beta1	7040	TGFB1	CVL	Urine PDG/CRT	Luminex (or other bead-based)	0.5851371170406514	0.2632370423558037	294	2.2228524975210453	0.026986145056165166
Francis-2016	PhaseLuteal	pg/mL	ifn_beta	3456	IFNB1	CVL	Urine PDG/CRT	Luminex (or other bead-based)	0.08545689976481277	0.3094400228359236	294	0.27616627927320553	0.7826143843816342
Francis-2016	PhaseLuteal	pg/mL	slpi	6590	SLPI	CVL	Urine PDG/CRT	Luminex (or other bead-based)	-0.5080643444870309	0.16207835896585712	284	-3.1346834193580277	0.0019006139608483265
Francis-2016	PhaseLuteal	pg/mL	elafin	5266	PI3	CVL	Urine PDG/CRT	Luminex (or other bead-based)	-0.04904017575201811	0.10356413087536658	284	-0.4735247168832529	0.6362026556268444
Francis-2016	PhaseLuteal	pg/mL	hnp_1_3v	NA	DEFA1-3	CVL	Urine PDG/CRT	Luminex (or other bead-based)	-0.29427187778437075	0.24063682006016318	283	-1.2228879924144522	0.22238938460993418
Francis-2016	PhaseLuteal	pg/mL	b_df2	1673	DEFB4A	CVL	Urine PDG/CRT	Luminex (or other bead-based)	-0.1072500611979942	0.2349465674361871	284	-0.45648703178914907	0.6483887063134282
Francis-2016	PhaseLuteal	pg/mL	b_df3	55894	DEFB103B	CVL	Urine PDG/CRT	Luminex (or other bead-based)	0.20919533224419593	0.325722242426334	278	0.6422506817031629	0.5212396973454925
Francis-2016	PhaseLuteal	pg/mL	b_df4	140596	DEFB104A	CVL	Urine PDG/CRT	Luminex (or other bead-based)	-0.12797960072880757	0.2533174395827038	284	-0.5052143308397227	0.6138001391515211
Francis-2016	PhaseLuteal	pg/mL	pigr	5284	PIGR	CVL	Urine PDG/CRT	Luminex (or other bead-based)	-0.44042783119306705	0.18136340549819366	284	-2.42842722313931	0.015785463690461753
Francis-2016	PhaseLuteal	pg/mL	apolipoa1	335	APOA1	CVL	Urine PDG/CRT	Luminex (or other bead-based)	-1.7736397044316674	0.3222095885531839	283	-5.504614907321142	8.296991511019817e-8
Francis-2016	PhaseLuteal	pg/mL	scca_1	6317	SERPINB3	CVL	Urine PDG/CRT	Luminex (or other bead-based)	0.10082502003612227	0.19301736070991568	284	0.5223624427631224	0.6018252133296876
Francis-2016	PhaseLuteal	pg/mL	albumin	NA	Albumin	CVL	Urine PDG/CRT	Luminex (or other bead-based)	-0.6700200830195925	0.1776610936180548	284	-3.7713382788244965	1.9757670393229378e-4
Francis-2016	PhaseLuteal	pg/mL	involucrin	3713	IVL	CVL	Urine PDG/CRT	Luminex (or other bead-based)	-0.8743150090924857	0.2635389835270201	284	-3.3175927044692575	0.0010262679871978746
Francis-2016	PhaseLuteal	pg/mL	iga	NA	IgA	CVL	Urine PDG/CRT	Luminex (or other bead-based)	-0.5642968915788364	0.25949825088659445	198	-2.174569152781861	0.030847955505526232
Francis-2016	PhaseLuteal	pg/mL	igm	NA	IgM	CVL	Urine PDG/CRT	Luminex (or other bead-based)	-0.9767405796123217	0.35512530108255247	198	-2.750411127100371	0.006503684646410157
Francis-2016	PhaseLuteal	pg/mL	igg1	NA	IgG1	CVL	Urine PDG/CRT	Luminex (or other bead-based)	-0.2681634807311575	0.26279697949586733	198	-1.020420711248603	0.30877414749779847
Francis-2016	PhaseLuteal	pg/mL	igg2	NA	IgG2	CVL	Urine PDG/CRT	Luminex (or other bead-based)	-0.31546081138760673	0.2687894638075412	198	-1.1736353312326377	0.2419509347896408
Francis-2016	PhaseLuteal	pg/mL	igg3	NA	IgG3	CVL	Urine PDG/CRT	Luminex (or other bead-based)	0.0475581015964748	0.35161955738961087	175	0.13525442654424993	0.8925661615741247
Francis-2016	PhaseLuteal	pg/mL	igg4	NA	IgG4	CVL	Urine PDG/CRT	Luminex (or other bead-based)	-0.900321823656653	0.3282424241455753	196	-2.7428563690394903	0.006655308453889947
Fidel-2003	PhaseLuteal	pg/mL	IgE-tot	NA	IgE	CVL	Serum progesterone plus LH	ELISA	-2.9104271139827596	0.7638508312334171	92	-3.8102035043716445	2.5057088788503994e-4
Fidel-2003	PhaseLuteal	pg/mL	TGF-b-tot	7040	TGFB1	CVL	Serum progesterone plus LH	ELISA	4.461660388077071	0.6054714969485371	92	7.36890243481816	7.235670123546314e-11
Fidel-2003	PhaseLuteal	pg/mL	TNF-a	7124	TNF	CVL	Serum progesterone plus LH	ELISA	0.5509525143339492	0.6111141189274307	75	0.9015542224763659	0.3701798440553009
Fidel-2003	PhaseLuteal	pg/mL	IL-1a	3552	IL1A	CVL	Serum progesterone plus LH	ELISA	2.397570774316004	0.5275889755955105	92	4.544391344814913	1.6710355139396827e-5
Fidel-2003	PhaseLuteal	pg/mL	IL-2	3558	IL2	CVL	Serum progesterone plus LH	ELISA	0.3912854051133185	0.7921299408274395	92	0.49396618527585434	0.6225073763542606
Fidel-2003	PhaseLuteal	pg/mL	IL-12	NA	IL12p70	CVL	Serum progesterone plus LH	ELISA	3.688284444760493	0.530833379778284	92	6.948101956777847	5.18887393901304e-10
Fidel-2003	PhaseLuteal	pg/mL	IL-6	3569	IL6	CVL	Serum progesterone plus LH	ELISA	-1.2442937672119474	0.375963009581038	82	-3.3096175301888113	0.0013897205154623656
Fidel-2003	PhaseLuteal	pg/mL	IL-10	3586	IL10	CVL	Serum progesterone plus LH	ELISA	1.1878954184177046	0.5795603951982393	92	2.0496490585961857	0.04324536156042771
Fidel-2003	PhaseLuteal	pg/mL	IL-4	3565	IL4	CVL	Serum progesterone plus LH	ELISA	-0.5147735682452474	0.11884395654025424	84	-4.331508166095816	4.0764291335123965e-5
Bradley-2018	PhaseLuteal	pg/mL	IL10	3586	IL10	Swab	Serum progesterone plus LH	Luminex (or other bead-based)	0.5490534875122136	0.42697366578087975	19	1.2859188552251006	0.21392276784882291
Bradley-2018	PhaseLuteal	pg/mL	CCL20	6364	CCL20	Swab	Serum progesterone plus LH	Luminex (or other bead-based)	0.30834101141008896	0.6674816789854926	19	0.46194677864228034	0.6493650694138275
Bradley-2018	PhaseLuteal	pg/mL	TNF	7124	TNF	Swab	Serum progesterone plus LH	Luminex (or other bead-based)	0.3809447956565306	0.34444719897342985	19	1.1059599172003025	0.2825513796756049
Bradley-2018	PhaseLuteal	pg/mL	IL1A	3552	IL1A	Swab	Serum progesterone plus LH	Luminex (or other bead-based)	0.8213638926934844	0.39574305165429174	19	2.0754979506525895	0.051760698076561355
Bradley-2018	PhaseLuteal	pg/mL	CCL5	6352	CCL5	Swab	Serum progesterone plus LH	Luminex (or other bead-based)	-0.770923285344673	0.5178399808802494	19	-1.4887287845836477	0.15296998265799122
Bradley-2018	PhaseLuteal	pg/mL	TGFB	7040	TGFB1	Swab	Serum progesterone plus LH	Luminex (or other bead-based)	-0.15325411431607944	0.45782298590596915	19	-0.33474534707515935	0.7414843760366046
Bradley-2018	PhaseLuteal	pg/mL	CXCL1	2919	CXCL1	Swab	Serum progesterone plus LH	Luminex (or other bead-based)	-0.5142753722788916	0.5359530224119741	19	-0.9595530779255139	0.34933283790010106
Bradley-2018	PhaseLuteal	pg/mL	IL6	3569	IL6	Swab	Serum progesterone plus LH	Luminex (or other bead-based)	0.9093799028691906	0.6292419485321912	19	1.445199108213409	0.16469406727655558
Bradley-2018	PhaseLuteal	pg/mL	CXCL8	3576	CXCL8	Swab	Serum progesterone plus LH	Luminex (or other bead-based)	0.4086707574590482	0.5055003150327848	19	0.8084480766991082	0.42883985459320484
Barousse-2007	PhaseLuteal	pg/mL	IL-4	3565	IL4	CVL	Serum progesterone	ELISA	-0.5610277530695741	1.1123447711714691	8	-0.5043649843193186	0.6276002542790207
Barousse-2007	PhaseLuteal	pg/mL	IL-10	3586	IL10	CVL	Serum progesterone	ELISA	-0.38304154565086107	1.776458309043143	8	-0.2156209035140146	0.8346791072156964
Barousse-2007	PhaseLuteal	pg/mL	IL-12	NA	IL12p70	CVL	Serum progesterone	ELISA	0.3961013256568733	1.3957223221417716	8	0.2837966545158106	0.7837725708023703
Barousse-2007	PhaseLuteal	pg/mL	IL-8	3576	CXCL8	CVL	Serum progesterone	ELISA	-1.2967907696421899	0.9932566741855128	4	-1.305594820901234	0.2617184756018326
Barousse-2007	PhaseLuteal	pg/mL	TNF-a	7124	TNF	CVL	Serum progesterone	ELISA	-0.8620194809423635	0.641583369775209	4	-1.3435813980720672	0.2502411210220726
Barousse-2007	PhaseLuteal	pg/mL	IL-1	3552	IL1A	CVL	Serum progesterone	ELISA	1.5601867039831805	0.799506218607788	7	1.951437859607891	0.0919725450467245
Barousse-2007	PhaseLuteal	pg/mL	IL-2	3558	IL2	CVL	Serum progesterone	ELISA	0.4814901314685467	1.272476817861734	8	0.37838813620010864	0.7149858983545193
Barousse-2007	PhaseLuteal	pg/mL	IL-6	3569	IL6	CVL	Serum progesterone	ELISA	0.7809613224280701	0.8532121730773337	8	0.9153190109926915	0.3867820398992813
Barousse-2007	PhaseLuteal	pg/mL	TGF-b	7040	TGFB1	CVL	Serum progesterone	ELISA	0.9997994792352307	2.486921343461587	4	0.402022959778693	0.7082224166804355
Barousse-2007	PhaseLuteal	pg/mL	MCP-1	6347	CCL2	CVL	Serum progesterone	ELISA	1.1393676462001086	1.7306051015775188	3	0.658363739458255	0.5573192219308273
Barousse-2007	PhaseLuteal	pg/mL	RANTES	6352	CCL5	CVL	Serum progesterone	ELISA	0.18398041586726316	2.2836746541918624	5	0.08056332171903419	0.9389145220932635
Barousse-2007	PhaseLuteal	pg/mL	Total IgG	NA	IgG	CVL	Serum progesterone	ELISA	-1.5299519261047227	0.7134658128636175	1	-2.1443941651023164	0.2777905990988579
Barousse-2007	PhaseLuteal	pg/mL	Total IgG1	NA	IgG1	CVL	Serum progesterone	ELISA	1.1967088034507154	0.4881173254749091	1	2.4516827020765732	0.24655242718556733
Barousse-2007	PhaseLuteal	pg/mL	Total IgG4	NA	IgG4	CVL	Serum progesterone	ELISA	-2.0099608878804327	1.2501417125628977	1	-1.6077864354752553	0.3542278115830447
Barousse-2007	PhaseLuteal	pg/mL	Total IgA	NA	IgA	CVL	Serum progesterone	ELISA	2.2290641258589297	0.4997579296317669	1	4.460287658669778	0.14040878843548743
Thurman-2017	PhaseLuteal	pg/pg total protein	Hd5	1670	DEFA5	CVL	Serum progesterone	ELISA	-0.2215276753945603	0.21336993339250762	16	-1.0382328562996082	0.31459827237569465
Thurman-2017	PhaseLuteal	pg/pg total protein	Lactoferrin	4057	LTF	CVL	Serum progesterone	Luminex (or other bead-based)	0.16453869243883687	0.2864850159116985	16	0.574336119867266	0.5737272050725304
Thurman-2017	PhaseLuteal	pg/pg total protein	Slpi	6590	SLPI	CVL	Serum progesterone	ELISA	0.40385447901723565	0.5339094563110792	16	0.7564100508868533	0.4603967168765112
Thurman-2017	PhaseLuteal	pg/pg total protein	Elafin	5266	PI3	CVL	Serum progesterone	Luminex (or other bead-based)	-0.20412033396609441	0.6676267474552868	16	-0.3057401980135091	0.7637444866178822
Thurman-2017	PhaseLuteal	pg/pg total protein	Hnp13	NA	DEFA1-3	CVL	Serum progesterone	ELISA	0.2858202805066072	0.45083661984170814	16	0.6339775163050434	0.5350548678454015
Thurman-2017	PhaseLuteal	pg/pg total protein	Hbd2	1673	DEFB4A	CVL	Serum progesterone	ELISA	0.496415309783048	0.5339762723690208	16	0.929657993192598	0.3663628562583571
Thurman-2017	PhaseLuteal	pg/pg total protein	Hbd3	55894	DEFB103B	CVL	Serum progesterone	ELISA	0.640966074982462	0.61254536256093	16	1.046397726860115	0.31092888465700075
Thurman-2017	PhaseLuteal	pg/pg total protein	Il1B	3553	IL1B	CVL	Serum progesterone	Luminex (or other bead-based)	-0.4182880448015182	0.9287350911775761	16	-0.45038466703261526	0.6584759924589545
Thurman-2017	PhaseLuteal	pg/pg total protein	Tnfa	7124	TNF	CVL	Serum progesterone	Luminex (or other bead-based)	-0.25092086780161843	0.2736590588796996	16	-0.9169105120394466	0.37280404442608106
Thurman-2017	PhaseLuteal	pg/pg total protein	Groa	2919	CXCL1	CVL	Serum progesterone	Luminex (or other bead-based)	0.15642820879100566	0.7426421119222392	16	0.21063740700902375	0.8358293808206815
Thurman-2017	PhaseLuteal	pg/pg total protein	Mip1A	6348	CCL3	CVL	Serum progesterone	Luminex (or other bead-based)	-0.5300350636189061	0.41330922804940234	16	-1.2824176854709657	0.21796524503255835
Thurman-2017	PhaseLuteal	pg/pg total protein	Mip1B	6351	CCL4	CVL	Serum progesterone	Luminex (or other bead-based)	-0.9439640224050805	0.5834005818614022	16	-1.6180375058819139	0.12519595953003157
Thurman-2017	PhaseLuteal	pg/pg total protein	Ip10	3627	CXCL10	CVL	Serum progesterone	Luminex (or other bead-based)	1.022697327799777	0.5576306887805305	16	1.8340047425228514	0.08532028162131547
Thurman-2017	PhaseLuteal	pg/pg total protein	Icam1	3383	ICAM1	CVL	Serum progesterone	Luminex (or other bead-based)	-2.1328236120951023	0.8343263161598946	16	-2.5563422497707204	0.02113047895231585
Sriprasert-2020	PhaseLuteal	pg/pg total protein	il8	3576	CXCL8	CVL	Serum progesterone	ELISA	0.35969503511012074	0.8396769632393081	12	0.4283731135393881	0.6759678223952363
Sriprasert-2020	PhaseLuteal	pg/pg total protein	il1b	3553	IL1B	CVL	Serum progesterone	ELISA	1.7864493599358275	1.2298251353689664	12	1.4526043650911926	0.17197674805962895
Patel-2014	PhaseLuteal	pg/pg total protein	CCL20	6364	CCL20	Menstrual cup	Days since LMP - their phase	ELISA	0.1377180724673445	0.7297599120705835	7	0.18871696045428182	0.8556694211556981
Patel-2014	PhaseLuteal	pg/pg total protein	Elafin	5266	PI3	Menstrual cup	Days since LMP - their phase	ELISA	-0.7799582357798485	0.6702276398449855	7	-1.1637213827234016	0.28266420242907486
Patel-2014	PhaseLuteal	pg/pg total protein	HBD2	1673	DEFB4A	Menstrual cup	Days since LMP - their phase	ELISA	0.42215695408392184	0.15511123914027528	7	2.7216400076730936	0.029695143094713584
Patel-2014	PhaseLuteal	pg/pg total protein	IL8	3576	CXCL8	Menstrual cup	Days since LMP - their phase	ELISA	0.7489976440077286	0.3348210588412402	7	2.237008767010906	0.06034360239261884
Patel-2014	PhaseLuteal	pg/pg total protein	RANTES	6352	CCL5	Menstrual cup	Days since LMP - their phase	ELISA	-1.2310006159071045	0.9281751807362812	7	-1.3262589233754396	0.2263879674361699
New wet lab data	PhaseLuteal	pg/pg total protein	CTSD	1509	CTSD	CVL	Serum progesterone	ELISA	-0.14215349226328838	0.21265853835836435	79	-0.6684588982913846	0.5057892170699267
New wet lab data	PhaseLuteal	pg/pg total protein	GNLY	10578	GNLY	CVL	Serum progesterone	ELISA	-2.035846532286211	0.28434477293079574	78	-7.15978180749501	3.905632619681636e-10
New wet lab data	PhaseLuteal	pg/pg total protein	IgA	NA	IgA	CVL	Serum progesterone	MSD	-0.7589297155020657	0.14856948415372928	75	-5.108247631234813	2.3969903316660185e-6
New wet lab data	PhaseLuteal	pg/pg total protein	IgG	NA	IgG	CVL	Serum progesterone	MSD	-0.6759718251601847	0.15883513277087694	75	-4.255807977541647	5.952520390646344e-5
New wet lab data	PhaseLuteal	pg/pg total protein	IgM	NA	IgM	CVL	Serum progesterone	MSD	-1.894985501454146	0.3846827441790237	75	-4.926099571994987	4.870494436722048e-6
New wet lab data	PhaseLuteal	pg/pg total protein	Eotaxin	6356	CCL11	CVL	Serum progesterone	MSD	-1.8838740142095776	0.26343944771322114	74	-7.151070314497293	5.134050693643059e-10
New wet lab data	PhaseLuteal	pg/pg total protein	IL-16	3603	IL16	CVL	Serum progesterone	MSD	-1.5424308859470401	0.29389668954724935	78	-5.2482077573693315	1.2876753678149805e-6
New wet lab data	PhaseLuteal	pg/pg total protein	IL-1a	3552	IL1A	CVL	Serum progesterone	MSD	0.5158453757080975	0.17317549360773354	78	2.978743498641665	0.003856215753434264
New wet lab data	PhaseLuteal	pg/pg total protein	MCP-1	6347	CCL2	CVL	Serum progesterone	MSD	-1.6890677031407513	0.20618364092880448	77	-8.192054886274848	4.338466632603637e-12
New wet lab data	PhaseLuteal	pg/pg total protein	MMP-1	4312	MMP1	CVL	Serum progesterone	MSD	-2.2463635256545382	0.4194398515430917	76	-5.355627314358219	8.77401292101074e-7
New wet lab data	PhaseLuteal	pg/pg total protein	MMP-7	4316	MMP7	CVL	Serum progesterone	MSD	-4.095163012812482	0.554413022570563	76	-7.386484166308105	1.6301950927807798e-10
New wet lab data	PhaseLuteal	pg/pg total protein	sCD40L	959	CD40LG	CVL	Serum progesterone	MSD	-2.6126670100428204	0.3587586041677031	73	-7.282520836271063	3.1078153535144733e-10
Lahey-2012	PhaseLuteal	pg/pg total protein	IL-8	3576	CXCL8	CVL	Days since LMP	ELISA	0.32123191990770517	0.5963590560070949	14	0.5386552223395488	0.5985858945023443
Lahey-2012	PhaseLuteal	pg/pg total protein	IL1a	3552	IL1A	CVL	Days since LMP	ELISA	-1.032252153483015	2.2749295606446123	14	-0.45375125952933737	0.6569620895788402
Lahey-2012	PhaseLuteal	pg/pg total protein	IL1a-ra	3557	IL1RN	CVL	Days since LMP	ELISA	0.9625652482262144	0.7584863545189808	14	1.2690607319318974	0.2251126935870912
Kyongo-2012	PhaseLuteal	pg/pg total protein	Il1a	3552	IL1A	CVL	Days since LMP - their phase	Luminex (or other bead-based)	0.6808695530437932	0.1704154199582078	103	3.9953517892381316	1.2148713457283428e-4
Kyongo-2012	PhaseLuteal	pg/pg total protein	Il1b	3553	IL1B	CVL	Days since LMP - their phase	Luminex (or other bead-based)	0.35086793395592464	0.2483912604689817	103	1.4125615099881499	0.16079916593194757
Kyongo-2012	PhaseLuteal	pg/pg total protein	Il1ra	3557	IL1RN	CVL	Days since LMP - their phase	Luminex (or other bead-based)	-0.32184651526785757	0.14822837891175544	103	-2.1712881003674873	0.03220519611307416
Kyongo-2012	PhaseLuteal	pg/pg total protein	Il12	NA	IL12p70	CVL	Days since LMP - their phase	Luminex (or other bead-based)	-0.15169783065741513	0.1546611869235845	103	-0.9808396901309602	0.3289700723078224
Kyongo-2012	PhaseLuteal	pg/pg total protein	Gcsf	1440	CSF3	CVL	Days since LMP - their phase	Luminex (or other bead-based)	-0.17063710763690362	0.22570624217376187	103	-0.7560141270064529	0.4513663197023037
Kyongo-2012	PhaseLuteal	pg/pg total protein	Gmcsf	1437	CSF2	CVL	Days since LMP - their phase	Luminex (or other bead-based)	-0.10293234829930747	0.15355059601714918	103	-0.6703480870097799	0.5041361691519771
Kyongo-2012	PhaseLuteal	pg/pg total protein	Ip10	3627	CXCL10	CVL	Days since LMP - their phase	Luminex (or other bead-based)	-0.4267579896739207	0.18015080165517933	103	-2.3688930926367124	0.01970570906622729
Kyongo-2012	PhaseLuteal	pg/pg total protein	Il6	3569	IL6	CVL	Days since LMP - their phase	Luminex (or other bead-based)	-0.12111759314129009	0.26510788172657734	103	-0.4568615325673583	0.648732622386232
Kyongo-2012	PhaseLuteal	pg/pg total protein	Il8	3576	CXCL8	CVL	Days since LMP - their phase	Luminex (or other bead-based)	-0.0028903720798993736	0.143309985428488	103	-0.02016867192650491	0.9839478378376423
Kyongo-2012	PhaseLuteal	pg/pg total protein	Mip1b	6351	CCL4	CVL	Days since LMP - their phase	Luminex (or other bead-based)	-0.5263058746870981	0.23217707534479712	103	-2.2668296338279816	0.025490291970565095
Kyongo-2012	PhaseLuteal	pg/pg total protein	Elafin	5266	PI3	CVL	Days since LMP - their phase	ELISA	-0.1807996309935244	0.09663014428113909	114	-1.8710479254537764	0.0639024033892721
Kyongo-2012	PhaseLuteal	pg/pg total protein	Defensin	1673	DEFB4A	CVL	Days since LMP - their phase	ELISA	0.41128929575615386	0.16944468471836052	114	2.42727764780448	0.01677800239370151
Jespers-2017	PhaseLuteal	pg/pg total protein	IL1-b	3553	IL1B	CVL	Days since LMP	Luminex (or other bead-based)	-0.4929458408165929	0.28922193544242825	146	-1.7043860800617503	0.09043615507850632
Jespers-2017	PhaseLuteal	pg/pg total protein	IL-1ra	3557	IL1RN	CVL	Days since LMP	MSD	-0.4703650479881779	0.20602450458109348	146	-2.28305389664479	0.023870852198180373
Jespers-2017	PhaseLuteal	pg/pg total protein	GM-CSF	1437	CSF2	CVL	Days since LMP	Luminex (or other bead-based)	0.11892871450888604	0.20174850314160572	146	0.5894899474193912	0.5564437598638619
Jespers-2017	PhaseLuteal	pg/pg total protein	IL-1a	3552	IL1A	CVL	Days since LMP	Luminex (or other bead-based)	0.23980296036417684	0.1866870072441358	146	1.2845187455952938	0.20099489076799568
Jespers-2017	PhaseLuteal	pg/pg total protein	IL-6	3569	IL6	CVL	Days since LMP	Luminex (or other bead-based)	-1.037794677550879	0.24371411264822196	146	-4.258246132216548	3.671410166905098e-5
Jespers-2017	PhaseLuteal	pg/pg total protein	IL-8	3576	CXCL8	CVL	Days since LMP	Luminex (or other bead-based)	-0.2958291829747269	0.16783185661911182	146	-1.7626521503965737	0.0800516049271978
Jespers-2017	PhaseLuteal	pg/pg total protein	IL-12	NA	IL12p70	CVL	Days since LMP	Luminex (or other bead-based)	-0.21916867901777756	0.18143766285203225	146	-1.2079558101259058	0.22901729965079212
Jespers-2017	PhaseLuteal	pg/pg total protein	G-CSF	1440	CSF3	CVL	Days since LMP	Luminex (or other bead-based)	-0.8233336571959392	0.2130622589858014	146	-3.8642867165451706	1.6708082179109693e-4
Jespers-2017	PhaseLuteal	pg/pg total protein	IP-10	3627	CXCL10	CVL	Days since LMP	Luminex (or other bead-based)	-0.42906218413258257	0.23164291459790345	146	-1.8522568880527543	0.06600830697587376
Jespers-2017	PhaseLuteal	pg/pg total protein	MIP-1b	6351	CCL4	CVL	Days since LMP	Luminex (or other bead-based)	-0.9001669174728113	0.20916538100693605	146	-4.30361330894887	3.063398986493393e-5
Jespers-2017	PhaseLuteal	pg/pg total protein	Elafin	5266	PI3	CVL	Days since LMP	ELISA	-0.1054312466273076	0.14109694897127206	146	-0.7472255594185374	0.4561291418625346
Jespers-2017	PhaseLuteal	pg/pg total protein	SLPI	6590	SLPI	CVL	Days since LMP	ELISA	-0.009642541822725744	0.2364053069359693	146	-0.04078817835226279	0.9675204883803322
Jais-2017	PhaseLuteal	pg/pg total protein	Cathepsin-B(pg/mL)	1508	CTSB	CVL	Days since LMP	ELISA	-0.2615052448455125	0.2630180398137069	19	-0.994248322399232	0.33259640871902463
Jais-2017	PhaseLuteal	pg/pg total protein	Cathepsin-D(pg/ml)	1509	CTSD	CVL	Days since LMP	ELISA	-1.1113790703771038	0.6283814119102625	19	-1.7686377243377416	0.09300659769448606
Jais-2016	PhaseLuteal	pg/pg total protein	MIP-3 α( pg/ml)	6364	CCL20	CVL	Days since LMP	ELISA	-0.23478673017999865	0.3591514649659847	19	-0.653726221615817	0.5211222576130612
Jais-2016	PhaseLuteal	pg/pg total protein	IL-8( pg/ml)	3576	CXCL8	CVL	Days since LMP	ELISA	-0.4300954870280908	0.3126605165622149	19	-1.375598977949325	0.18494760147842723
Jais-2016	PhaseLuteal	pg/pg total protein	Elafin(pg/ml)	5266	PI3	CVL	Days since LMP	ELISA	0.557973642019811	0.3146038922547105	19	1.7735751392677075	0.09216304381729964
Jais-2016	PhaseLuteal	pg/pg total protein	TNF-α( pg/ml)	7124	TNF	CVL	Days since LMP	ELISA	0.7909054574500302	0.5959833325717446	19	1.3270596914802493	0.20021686553710732
Jais-2016	PhaseLuteal	pg/pg total protein	Human BD-2(pg/ml)	1673	DEFB4A	CVL	Days since LMP	ELISA	0.6368219642819675	0.30182094339663545	19	2.109932985813689	0.0483528696510895
Jais-2016	PhaseLuteal	pg/pg total protein	IL-6(pg/ml)	3569	IL6	CVL	Days since LMP	ELISA	-0.4003274924666488	0.3627138817577085	19	-1.103700499486441	0.2835059540767708
Jais-2016	PhaseLuteal	pg/pg total protein	SLPI(pg/ml)	6590	SLPI	CVL	Days since LMP	ELISA	-0.04423393285575177	0.7893882362163968	19	-0.056035713260396025	0.9558984335219531
Jais-2016	PhaseLuteal	pg/pg total protein	MMP-1 (pg/ml)	4312	MMP1	CVL	Days since LMP	ELISA	-0.547472966956424	0.3648625203432332	18	-1.500491106736328	0.15082427288257397
Jais-2016	PhaseLuteal	pg/pg total protein	MMP-2 (pg/ml)	4313	MMP2	CVL	Days since LMP	ELISA	-0.6318047163343672	0.34875051078439023	18	-1.8116237734343303	0.08676364460389593
Jais-2016	PhaseLuteal	pg/pg total protein	MMP-7 (pg/ml)	4316	MMP7	CVL	Days since LMP	ELISA	-2.080771679942809	0.8058055766232716	18	-2.58222546518266	0.018787838329068378
Jais-2016	PhaseLuteal	pg/pg total protein	MMP-9(pg/ml)	4318	MMP9	CVL	Days since LMP	ELISA	0.27700920550508806	0.7886977369199091	19	0.3512235328414767	0.7292853028324322
Hughes-unpublished	PhaseLuteal	pg/pg total protein	IL-10	3586	IL10	CVL	Serum progesterone	MSD	-0.5631674623973749	0.21168336395452098	62	-2.6604238135518687	0.009922011991770986
Hughes-unpublished	PhaseLuteal	pg/pg total protein	IL-12p70	NA	IL12p70	CVL	Serum progesterone	MSD	-0.36895219356581826	0.18564658200975323	62	-1.9873901774632985	0.05130108025816174
Hughes-unpublished	PhaseLuteal	pg/pg total protein	IL-17A	3605	IL17A	CVL	Serum progesterone	MSD	-0.28563830893590214	0.27047811795846377	62	-1.0560496024294521	0.2950432805722124
Hughes-unpublished	PhaseLuteal	pg/pg total protein	IL-18	3606	IL18	CVL	Serum progesterone	MSD	-1.2639448084108658	0.3825690829887367	62	-3.3038341690775828	0.0015872012121080476
Hughes-unpublished	PhaseLuteal	pg/pg total protein	IL-1a	3552	IL1A	CVL	Serum progesterone	MSD	0.30734038884074766	0.2437008338990339	62	1.2611380269961647	0.2119839547168433
Hughes-unpublished	PhaseLuteal	pg/pg total protein	IL-1b	3553	IL1B	CVL	Serum progesterone	MSD	-0.021147992965959282	0.4017713696669999	62	-0.05263688396584199	0.9581904606777156
Hughes-unpublished	PhaseLuteal	pg/pg total protein	IL-2	3558	IL2	CVL	Serum progesterone	MSD	-0.4305024615190386	0.2833322749302318	62	-1.5194261282977601	0.13373872615040336
Hughes-unpublished	PhaseLuteal	pg/pg total protein	IL-6	3569	IL6	CVL	Serum progesterone	MSD	-0.5780075785100931	0.37404052532889565	62	-1.5453073647617415	0.1273613377986272
Hughes-unpublished	PhaseLuteal	pg/pg total protein	IL-7	3574	IL7	CVL	Serum progesterone	MSD	-0.872883409140251	0.21689883432996065	62	-4.024380360718601	1.5789833745757855e-4
Hughes-unpublished	PhaseLuteal	pg/pg total protein	CXCL8	3576	CXCL8	CVL	Serum progesterone	MSD	-0.44602676522400975	0.30036668253075016	62	-1.4849408778163922	0.14262640311118535
Hughes-unpublished	PhaseLuteal	pg/pg total protein	IL-1RA	3557	IL1RN	CVL	Serum progesterone	MSD	-0.589609308968557	0.23047033980669854	62	-2.558287150802475	0.012976047206330549
Hughes-unpublished	PhaseLuteal	pg/pg total protein	CXCL10	3627	CXCL10	CVL	Serum progesterone	MSD	-0.01622341008454228	0.3006549070161594	62	-0.05396023715545183	0.957140343184276
Hughes-unpublished	PhaseLuteal	pg/pg total protein	CXCL9	4283	CXCL9	CVL	Serum progesterone	MSD	-0.35926116838756395	0.22929114513823842	62	-1.5668340274150896	0.12224363510947973
Hughes-unpublished	PhaseLuteal	pg/pg total protein	CCL3	6348	CCL3	CVL	Serum progesterone	MSD	-0.8225387560056094	0.23725597375704952	62	-3.4668832273445322	9.621999603184076e-4
Hughes-unpublished	PhaseLuteal	pg/pg total protein	CCL4	6351	CCL4	CVL	Serum progesterone	MSD	-1.0723436873847005	0.2615286983252882	62	-4.100290691811284	1.2216734434659514e-4
Hughes-unpublished	PhaseLuteal	pg/pg total protein	CCL20	6364	CCL20	CVL	Serum progesterone	MSD	-0.528075011879733	0.31485221273159464	62	-1.677215501515013	0.09853553559427292
Hughes-unpublished	PhaseLuteal	pg/pg total protein	CCL5	6352	CCL5	CVL	Serum progesterone	MSD	-0.7309112750800981	0.2701196700912632	62	-2.705879489757821	0.008786720801219406
Hughes-unpublished	PhaseLuteal	pg/pg total protein	TNF	7124	TNF	CVL	Serum progesterone	MSD	-0.6070884994851659	0.3087259192260264	62	-1.9664319115386628	0.05372945783518387
Ghosh-2010a	PhaseLuteal	pg/pg total protein	HBD2	1673	DEFB4A	CVL	Days since LMP	ELISA	1.8798732596146521	1.4200246821921478	14	1.3238313975730465	0.20676901461094407
Ghosh-2010a	PhaseLuteal	pg/pg total protein	Elafin	5266	PI3	CVL	Days since LMP	ELISA	0.350638741398866	1.884868568961623	14	0.1860282181860741	0.8550911329998095
Ghosh-2010a	PhaseLuteal	pg/pg total protein	MIP3a	6364	CCL20	CVL	Days since LMP	ELISA	0.9671903313971596	1.4668764582383902	14	0.6593536394732815	0.5203677943499176
Ghosh-2010a	PhaseLuteal	pg/pg total protein	SLPI	6590	SLPI	CVL	Days since LMP	ELISA	-0.2897465492964611	0.840395004423932	14	-0.34477424041219107	0.7353887355343384
Francis-2016	PhaseLuteal	pg/pg total protein	il_1alpha	3552	IL1A	CVL	Urine PDG/CRT	Luminex (or other bead-based)	0.6205625840218056	0.15621574594292462	294	3.972471406618229	8.953010008941221e-5
Francis-2016	PhaseLuteal	pg/pg total protein	il_1beta	3553	IL1B	CVL	Urine PDG/CRT	Luminex (or other bead-based)	0.4021389426545014	0.24855679169374123	294	1.6178956121625359	0.1067574159815212
Francis-2016	PhaseLuteal	pg/pg total protein	il_6	3569	IL6	CVL	Urine PDG/CRT	Luminex (or other bead-based)	-0.1413329329323276	0.2122493692592091	294	-0.6658815214650888	0.5060089431524823
Francis-2016	PhaseLuteal	pg/pg total protein	il_12	NA	IL12p70	CVL	Urine PDG/CRT	Luminex (or other bead-based)	0.3227385888884252	0.30919707274043273	294	1.0437957449854658	0.29743739049407375
Francis-2016	PhaseLuteal	pg/pg total protein	il_18	3606	IL18	CVL	Urine PDG/CRT	Luminex (or other bead-based)	-0.1728531572407404	0.22598260039473306	284	-0.7648958678181892	0.4449686735257089
Francis-2016	PhaseLuteal	pg/pg total protein	tnf_alpha	7124	TNF	CVL	Urine PDG/CRT	Luminex (or other bead-based)	0.07556894006653925	0.1966042981842788	294	0.3843707424733302	0.7009815489205335
Francis-2016	PhaseLuteal	pg/pg total protein	s100a8	6279	S100A8	CVL	Urine PDG/CRT	Luminex (or other bead-based)	0.03462460995251246	0.08975588329209425	284	0.3857642383155313	0.6999600862127735
Francis-2016	PhaseLuteal	pg/pg total protein	il_10	3586	IL10	CVL	Urine PDG/CRT	Luminex (or other bead-based)	0.12810569191761426	0.12440663506077547	284	1.0297335978505624	0.3040112437006834
Francis-2016	PhaseLuteal	pg/pg total protein	il_2	3558	IL2	CVL	Urine PDG/CRT	Luminex (or other bead-based)	-0.14256502267157292	0.18497668984403248	294	-0.7707188553962125	0.44149250658572936
Francis-2016	PhaseLuteal	pg/pg total protein	il_4	3565	IL4	CVL	Urine PDG/CRT	Luminex (or other bead-based)	0.3496490317751092	0.21336028846644556	294	1.6387727739227222	0.10233024292418781
Francis-2016	PhaseLuteal	pg/pg total protein	il_16	3603	IL16	CVL	Urine PDG/CRT	Luminex (or other bead-based)	-0.7631740224081746	0.5001309484997625	294	-1.5259484035080404	0.128097740425055
Francis-2016	PhaseLuteal	pg/pg total protein	il_17	3605	IL17A	CVL	Urine PDG/CRT	Luminex (or other bead-based)	0.288059516385886	0.16861644456035874	284	1.708371429233706	0.08866006788733659
Francis-2016	PhaseLuteal	pg/pg total protein	mip_1alpha	6348	CCL3	CVL	Urine PDG/CRT	Luminex (or other bead-based)	-0.18283286996307932	0.2101269436133362	294	-0.8701067403308264	0.3849519236447515
Francis-2016	PhaseLuteal	pg/pg total protein	mip_1beta	6351	CCL4	CVL	Urine PDG/CRT	Luminex (or other bead-based)	-0.11606336281937767	0.22980544601293817	294	-0.5050505322351814	0.6139017158178409
Francis-2016	PhaseLuteal	pg/pg total protein	mcp_1	6347	CCL2	CVL	Urine PDG/CRT	Luminex (or other bead-based)	-1.5741376445666355	0.2674796272991547	294	-5.885074913784322	1.0830018350093567e-8
Francis-2016	PhaseLuteal	pg/pg total protein	mcp_2	6355	CCL8	CVL	Urine PDG/CRT	Luminex (or other bead-based)	-0.3568370565216221	0.2970668645244676	294	-1.2012011406685568	0.230639983921729
Francis-2016	PhaseLuteal	pg/pg total protein	rantes	6352	CCL5	CVL	Urine PDG/CRT	Luminex (or other bead-based)	-0.6062438893991293	0.28749586128105215	294	-2.1087047538624333	0.035815782014633625
Francis-2016	PhaseLuteal	pg/pg total protein	ip_10	3627	CXCL10	CVL	Urine PDG/CRT	Luminex (or other bead-based)	-0.06924128961729936	0.21800296448391887	294	-0.31761627545393767	0.7510014867643784
Francis-2016	PhaseLuteal	pg/pg total protein	mig	4283	CXCL9	CVL	Urine PDG/CRT	Luminex (or other bead-based)	-0.33157793403508756	0.42301067299920847	294	-0.7838524065696754	0.4337577605228078
Francis-2016	PhaseLuteal	pg/pg total protein	il_8	3576	CXCL8	CVL	Urine PDG/CRT	Luminex (or other bead-based)	0.21068857832867544	0.15447534324417717	294	1.3638977839695927	0.17364302020513878
Francis-2016	PhaseLuteal	pg/pg total protein	gm_csf	1437	CSF2	CVL	Urine PDG/CRT	Luminex (or other bead-based)	0.07279762631310435	0.19254363587801418	294	0.37808378335197335	0.7056411886918463
Francis-2016	PhaseLuteal	pg/pg total protein	g_csf	1440	CSF3	CVL	Urine PDG/CRT	Luminex (or other bead-based)	-0.24962397252294416	0.18455910701038175	294	-1.3525421560958377	0.17724127818326563
Francis-2016	PhaseLuteal	pg/pg total protein	tgf_alpha	7039	TGFA	CVL	Urine PDG/CRT	Luminex (or other bead-based)	-0.17225796964199103	0.09875657452753356	284	-1.7442683736865043	0.08219417958304742
Francis-2016	PhaseLuteal	pg/pg total protein	tgf_beta1	7040	TGFB1	CVL	Urine PDG/CRT	Luminex (or other bead-based)	0.6108987035501073	0.2837847296300536	294	2.152683494797218	0.03215710542748361
Francis-2016	PhaseLuteal	pg/pg total protein	ifn_beta	3456	IFNB1	CVL	Urine PDG/CRT	Luminex (or other bead-based)	0.10973882660553047	0.3125803565844885	294	0.35107396960137754	0.7257842993437813
Francis-2016	PhaseLuteal	pg/pg total protein	slpi	6590	SLPI	CVL	Urine PDG/CRT	Luminex (or other bead-based)	-0.45227894219884557	0.16644796283635468	284	-2.7172392770196234	0.0069872221634223455
Francis-2016	PhaseLuteal	pg/pg total protein	elafin	5266	PI3	CVL	Urine PDG/CRT	Luminex (or other bead-based)	0.006095662302588285	0.10698634906561401	284	0.05697607550707106	0.9546043180900221
Francis-2016	PhaseLuteal	pg/pg total protein	hnp_1_3v	NA	DEFA1-3	CVL	Urine PDG/CRT	Luminex (or other bead-based)	-0.24503148771880712	0.21965140349948734	283	-1.1155471069839034	0.26556240179032886
Francis-2016	PhaseLuteal	pg/pg total protein	b_df2	1673	DEFB4A	CVL	Urine PDG/CRT	Luminex (or other bead-based)	-0.057833176907101984	0.22048422064015358	284	-0.26230075213178167	0.79327974089786
Francis-2016	PhaseLuteal	pg/pg total protein	b_df3	55894	DEFB103B	CVL	Urine PDG/CRT	Luminex (or other bead-based)	0.27979275278842536	0.31746610000621317	278	0.8813311178199799	0.3788999627498527
Francis-2016	PhaseLuteal	pg/pg total protein	b_df4	140596	DEFB104A	CVL	Urine PDG/CRT	Luminex (or other bead-based)	-0.07890479681035929	0.23509528617729827	284	-0.335629004278941	0.7373984530014153
Francis-2016	PhaseLuteal	pg/pg total protein	pigr	5284	PIGR	CVL	Urine PDG/CRT	Luminex (or other bead-based)	-0.38492492510180154	0.1589907834739517	284	-2.4210518162825823	0.016102600846552153
Francis-2016	PhaseLuteal	pg/pg total protein	apolipoa1	335	APOA1	CVL	Urine PDG/CRT	Luminex (or other bead-based)	-1.7283861570397199	0.28844963595693074	283	-5.991985919156404	6.288642178375433e-9
Francis-2016	PhaseLuteal	pg/pg total protein	scca_1	6317	SERPINB3	CVL	Urine PDG/CRT	Luminex (or other bead-based)	0.15975671806375025	0.1758750261075468	284	0.9083536281385381	0.36446157296388737
Francis-2016	PhaseLuteal	pg/pg total protein	albumin	NA	Albumin	CVL	Urine PDG/CRT	Luminex (or other bead-based)	-0.6112482274998077	0.14976321159104405	284	-4.081431087154655	5.8225807315623294e-5
Francis-2016	PhaseLuteal	pg/pg total protein	involucrin	3713	IVL	CVL	Urine PDG/CRT	Luminex (or other bead-based)	-0.8245252142194353	0.26082573327922615	284	-3.161211142217867	0.001741109905060773
Francis-2016	PhaseLuteal	pg/pg total protein	iga	NA	IgA	CVL	Urine PDG/CRT	Luminex (or other bead-based)	-0.4815601274293508	0.2221587272638957	198	-2.167639927362925	0.03137932734894275
Francis-2016	PhaseLuteal	pg/pg total protein	igm	NA	IgM	CVL	Urine PDG/CRT	Luminex (or other bead-based)	-0.8934280074402048	0.3156429885049367	198	-2.8305016742870923	0.005126824366871317
Francis-2016	PhaseLuteal	pg/pg total protein	igg1	NA	IgG1	CVL	Urine PDG/CRT	Luminex (or other bead-based)	-0.17335214548752903	0.23930648016863681	198	-0.7243938624870064	0.46967905740109916
Francis-2016	PhaseLuteal	pg/pg total protein	igg2	NA	IgG2	CVL	Urine PDG/CRT	Luminex (or other bead-based)	-0.2386240596031605	0.22255229457098352	198	-1.0722156788504862	0.2849282863613281
Francis-2016	PhaseLuteal	pg/pg total protein	igg3	NA	IgG3	CVL	Urine PDG/CRT	Luminex (or other bead-based)	0.06962024808931717	0.3446295119241308	175	0.20201475985215064	0.8401398313297135
Francis-2016	PhaseLuteal	pg/pg total protein	igg4	NA	IgG4	CVL	Urine PDG/CRT	Luminex (or other bead-based)	-0.8317771916984495	0.2907631581922358	196	-2.860669133152442	0.004685893120638479
Fidel-2003	PhaseLuteal	pg/pg total protein	IgE-tot	NA	IgE	CVL	Serum progesterone plus LH	ELISA	-3.233299953377065	0.8100252838723472	92	-3.9916037409600222	1.3180712058215386e-4
Fidel-2003	PhaseLuteal	pg/pg total protein	TGF-b-tot	7040	TGFB1	CVL	Serum progesterone plus LH	ELISA	4.138787548682768	0.6226096102052308	92	6.647484203333289	2.078895075732893e-9
Fidel-2003	PhaseLuteal	pg/pg total protein	TNF-a	7124	TNF	CVL	Serum progesterone plus LH	ELISA	0.13561316333699758	0.6539868829983193	75	0.2073637359747261	0.8362878058075717
Fidel-2003	PhaseLuteal	pg/pg total protein	IL-1a	3552	IL1A	CVL	Serum progesterone plus LH	ELISA	2.0746979349217063	0.53412480111767	92	3.8842943270567982	1.9317294940659674e-4
Fidel-2003	PhaseLuteal	pg/pg total protein	IL-2	3558	IL2	CVL	Serum progesterone plus LH	ELISA	0.0684125657190184	0.8088970441946259	92	0.08457512140761128	0.9327829489096406
Fidel-2003	PhaseLuteal	pg/pg total protein	IL-12	NA	IL12p70	CVL	Serum progesterone plus LH	ELISA	3.3654116053661904	0.5074108082497863	92	6.6325185641482785	2.226536873138254e-9
Fidel-2003	PhaseLuteal	pg/pg total protein	IL-6	3569	IL6	CVL	Serum progesterone plus LH	ELISA	-1.4731682332086196	0.41070780985255345	82	-3.586900949698268	5.676140427622773e-4
Fidel-2003	PhaseLuteal	pg/pg total protein	IL-10	3586	IL10	CVL	Serum progesterone plus LH	ELISA	0.8650225790234052	0.5909135104790547	92	1.4638734157933362	0.14663708020845673
Fidel-2003	PhaseLuteal	pg/pg total protein	IL-4	3565	IL4	CVL	Serum progesterone plus LH	ELISA	-0.7680666349331658	0.22003732913994026	84	-3.490619695918449	7.704526300766214e-4
Bradley-2018	PhaseLuteal	pg/pg total protein	IL10	3586	IL10	Swab	Serum progesterone plus LH	Luminex (or other bead-based)	0.2411179636775628	0.4130275744559217	19	0.5837817583854681	0.5662338527381207
Bradley-2018	PhaseLuteal	pg/pg total protein	CCL20	6364	CCL20	Swab	Serum progesterone plus LH	Luminex (or other bead-based)	-0.018531950694227754	0.4856391172798247	19	-0.038159921709003654	0.9699582775400972
Bradley-2018	PhaseLuteal	pg/pg total protein	TNF	7124	TNF	Swab	Serum progesterone plus LH	Luminex (or other bead-based)	0.11193881208035082	0.2685635410993827	19	0.4168056900877977	0.6814917700014129
Bradley-2018	PhaseLuteal	pg/pg total protein	IL1A	3552	IL1A	Swab	Serum progesterone plus LH	Luminex (or other bead-based)	0.5572265827348776	0.2874628132193602	19	1.9384301450833683	0.06757301354338133
Bradley-2018	PhaseLuteal	pg/pg total protein	CCL5	6352	CCL5	Swab	Serum progesterone plus LH	Luminex (or other bead-based)	-1.114236127372213	0.45564124933625755	19	-2.4454241774539613	0.02438123770045622
Bradley-2018	PhaseLuteal	pg/pg total protein	TGFB	7040	TGFB1	Swab	Serum progesterone plus LH	Luminex (or other bead-based)	-0.5405651768572899	0.3127189297478094	19	-1.7285975533787672	0.1000977862455997
Bradley-2018	PhaseLuteal	pg/pg total protein	CXCL1	2919	CXCL1	Swab	Serum progesterone plus LH	Luminex (or other bead-based)	-0.754685679125791	0.4093397617760052	19	-1.8436657016934568	0.08088630013494043
Bradley-2018	PhaseLuteal	pg/pg total protein	IL6	3569	IL6	Swab	Serum progesterone plus LH	Luminex (or other bead-based)	0.5614536286679359	0.5108041822094119	19	1.0991562877176277	0.2854329649789739
Bradley-2018	PhaseLuteal	pg/pg total protein	CXCL8	3576	CXCL8	Swab	Serum progesterone plus LH	Luminex (or other bead-based)	0.10610493510037061	0.2989768742416609	19	0.35489345244343795	0.726578319357854
Barousse-2007	PhaseLuteal	pg/pg total protein	IL-4	3565	IL4	CVL	Serum progesterone	ELISA	-0.8086247514539278	1.105427697791056	8	-0.7315039717837531	0.4853440132984008
Barousse-2007	PhaseLuteal	pg/pg total protein	IL-10	3586	IL10	CVL	Serum progesterone	ELISA	-0.7246316488062564	1.8858846949991408	8	-0.384239636032778	0.7108127029920692
Barousse-2007	PhaseLuteal	pg/pg total protein	IL-12	NA	IL12p70	CVL	Serum progesterone	ELISA	-0.05243854103699421	1.5328460298105018	8	-0.034209920642503756	0.9735479187392213
Barousse-2007	PhaseLuteal	pg/pg total protein	IL-8	3576	CXCL8	CVL	Serum progesterone	ELISA	-1.5616945162604114	0.9109369368306164	4	-1.714382690083847	0.1616092333772676
Barousse-2007	PhaseLuteal	pg/pg total protein	TNF-a	7124	TNF	CVL	Serum progesterone	ELISA	-1.2854080547559366	0.7595766654039418	4	-1.6922690141782573	0.16585107440288704
Barousse-2007	PhaseLuteal	pg/pg total protein	IL-1	3552	IL1A	CVL	Serum progesterone	ELISA	1.5934845787065692	0.8870032234936308	7	1.7964811586933442	0.11547758034779537
Barousse-2007	PhaseLuteal	pg/pg total protein	IL-2	3558	IL2	CVL	Serum progesterone	ELISA	0.02531923500361767	1.435584837745106	8	0.01763687825192342	0.9863604683969793
Barousse-2007	PhaseLuteal	pg/pg total protein	IL-6	3569	IL6	CVL	Serum progesterone	ELISA	0.474763946223792	1.0156181381101086	8	0.46746304384366977	0.6526376168845922
Barousse-2007	PhaseLuteal	pg/pg total protein	TGF-b	7040	TGFB1	CVL	Serum progesterone	ELISA	0.5603329270843684	2.3949230442487655	4	0.23396698630044396	0.8264975892493933
Barousse-2007	PhaseLuteal	pg/pg total protein	MCP-1	6347	CCL2	CVL	Serum progesterone	ELISA	0.07509265845555367	1.545512073429356	3	0.0485875586134566	0.9643017575684312
Barousse-2007	PhaseLuteal	pg/pg total protein	RANTES	6352	CCL5	CVL	Serum progesterone	ELISA	-0.7901251135866811	2.5310068747577064	5	-0.312178177573034	0.7675041229768005
Barousse-2007	PhaseLuteal	pg/pg total protein	Total IgG	NA	IgG	CVL	Serum progesterone	ELISA	-1.7273354213132883	1.119683722292204	1	-1.5426994131674134	0.36613209697225413
Barousse-2007	PhaseLuteal	pg/pg total protein	Total IgG1	NA	IgG1	CVL	Serum progesterone	ELISA	-0.219354774835446	0.41769384395826914	1	-0.5251568295973288	0.6921498168016603
Barousse-2007	PhaseLuteal	pg/pg total protein	Total IgG4	NA	IgG4	CVL	Serum progesterone	ELISA	-2.8998236279691483	1.4242875716353216	1	-2.0359818380214207	0.29065096375055266
Barousse-2007	PhaseLuteal	pg/pg total protein	Total IgA	NA	IgA	CVL	Serum progesterone	ELISA	0.7556877408785556	0.4432262425718296	1	1.7049706635005673	0.337694342096038
