# Supplementary material for: Changes in concentrations of cervicovaginal immune mediators across the menstrual cycle: a systematic review and meta-analysis of individual patient data
Source: BMC Med. 2022 Oct 5;20:353. doi: 10.1186/s12916-022-02532-9 (PMC9533580; doi:10.1186/s12916-022-02532-9)
Supplement: Supplementary file 3 — Additional file 3. Code and data. IPD from co-authors who agreed to share it, results of all analyses presented in the paper, and R code files necessary to reproduce the analysis and figures. [file 12916_2022_2532_MOESM3_ESM.zip › MenstrualCycleMetaanalysis/data/data_complete/05_sensitivity/multivariate_metas.csv]

OfficialSymbol	Coefficient	Value	Std.Error	PValue	I2	n	Lower	Upper	AdjustedHolm	AdjustedFdr	Model
IL1A	PhaseLuteal	0.6824273219974878	0.1139930422545654	2.1431243492715187e-9	0.3646049696232922	16	0.4590009591785396	0.905853684816436	8.572497397086075e-8	8.572497397086075e-8	Sensitivity_Linear_Multivariate
CCL4	PhaseLuteal	-0.5679083784714433	0.179024355679287	0.0015126748544989738	0.6262781133649578	11	-0.9187961156028458	-0.21702064134004073	0.05899431932545998	0.030253497089979476	Sensitivity_Linear_Multivariate
IL1RN	PhaseLuteal	-0.2829109209342648	0.09410449002667619	0.00264405509357245	0	7	-0.4673557213865501	-0.09846612048197947	0.1004740935557531	0.03525406791429933	Sensitivity_Linear_Multivariate
CCL5	PhaseLuteal	-0.5913103466832791	0.20580329583404375	0.004063598087884139	0.25405559276535256	9	-0.9946848065180048	-0.18793588684855334	0.15035312925171315	0.04063598087884139	Sensitivity_Linear_Multivariate
DEFB4A	PhaseLuteal	0.4262745367961193	0.16505961322576995	0.009807343817105324	0	6	0.1027576948736102	0.7497913787186284	0.35306437741579166	0.07845875053684259	Sensitivity_Linear_Multivariate
TNF	PhaseLuteal	-0.11669383548549979	0.04815072414578253	0.015371265007385842	0.3758706760299429	12	-0.21106925481123356	-0.022318416159766027	0.5379942752585045	0.08819946626562228	Sensitivity_Linear_Multivariate
CSF3	PhaseLuteal	-0.5583504857099892	0.2305318233630654	0.015434906596483899	0.6040497829245629	4	-1.0101928595015974	-0.10650811191838105	0.5379942752585045	0.08819946626562228	Sensitivity_Linear_Multivariate
IL6	PhaseLuteal	-0.3933557549033653	0.18548219397407267	0.033945392172154365	0.6225261385066313	16	-0.7569008550925478	-0.029810654714182816	1	0.16972696086077182	Sensitivity_Linear_Multivariate
CCL2	PhaseLuteal	-1.0089606926669523	0.5042892709553518	0.04541849709968468	0.7909470953090554	6	-1.9973676637394417	-0.02055372159446278	1	0.2018599871097097	Sensitivity_Linear_Multivariate
CCL20	PhaseLuteal	-0.36333264191931225	0.18674328486817646	0.051699648316416366	0	9	-0.7293494802609382	0.0026841964223136006	1	0.20679859326566546	Sensitivity_Linear_Multivariate
IL5	PhaseLuteal	-0.22405507638997776	0.13249099335960138	0.09081834296649328	0	2	-0.4837374233747964	0.035627270594840915	1	0.3302485198781574	Sensitivity_Linear_Multivariate
IL2	PhaseLuteal	-0.184514553224481	0.12315708677741216	0.13408001800969396	0	7	-0.4259024433082088	0.05687333685924684	1	0.4469333933656466	Sensitivity_Linear_Multivariate
IL7	PhaseLuteal	-0.3839463020278407	0.270097853005995	0.155169083058387	0.8220827789878004	2	-0.9133380939195908	0.14544548986390943	1	0.47744333248734466	Sensitivity_Linear_Multivariate
ICAM1	PhaseLuteal	-1.1172231497542013	0.8277681090823727	0.17711822847518313	0.8169630966388455	2	-2.739648643555652	0.5052023440472493	1	0.5060520813576661	Sensitivity_Linear_Multivariate
IgM	PhaseLuteal	0.46700331039246556	0.35876829375140096	0.19302408559110118	0	2	-0.23618254536028027	1.1701891661452115	1	0.5147308949096031	Sensitivity_Linear_Multivariate
SLPI	PhaseLuteal	-0.22005429186625583	0.18151882843182177	0.22539963789766773	0	6	-0.5758311955926265	0.13572261186011483	1	0.5294818656094051	Sensitivity_Linear_Multivariate
CXCL8	PhaseLuteal	-0.12180865886662735	0.10059416551138176	0.22593684249524296	0	18	-0.31897322326893557	0.07535590553568088	1	0.5294818656094051	Sensitivity_Linear_Multivariate
IFNA2	PhaseLuteal	-0.1323025114906754	0.11218448061347529	0.2382668395242323	0	4	-0.352184093493087	0.08757907051173616	1	0.5294818656094051	Sensitivity_Linear_Multivariate
CCL3	PhaseLuteal	-0.20187093063889897	0.18159898258668555	0.2662971412069642	0.5637498375274667	9	-0.5578049365088027	0.15406307523100474	1	0.560625560435714	Sensitivity_Linear_Multivariate
TGFB1	PhaseLuteal	1.4799715124398172	1.3750397886955013	0.2817878452971872	0.936252030376596	3	-1.2151064734033654	4.175049498283	1	0.5635756905943744	Sensitivity_Linear_Multivariate
DEFB103B	PhaseLuteal	0.5063845451332656	0.4881215462300014	0.2995425562463498	0	2	-0.45033368547753716	1.4631027757440682	1	0.5705572499930471	Sensitivity_Linear_Multivariate
IL4	PhaseLuteal	-0.2524548030436519	0.2597902840031487	0.3311680506559664	0.6534516681338409	5	-0.7616437596898233	0.25673415360251944	1	0.6021237284653934	Sensitivity_Linear_Multivariate
IL13	PhaseLuteal	-0.17120873493923464	0.1833574229767652	0.3504364087571198	0	4	-0.5305892839736944	0.18817181409522513	1	0.6094546239254257	Sensitivity_Linear_Multivariate
IL12p70	PhaseLuteal	0.3140470054326934	0.3588770226372631	0.38152901329198347	0.7908899976605498	11	-0.3893519589363423	1.017445969801729	1	0.6135688188163897	Sensitivity_Linear_Multivariate
IL10	PhaseLuteal	0.16594194452229627	0.19040929703260956	0.38348051176024356	0.2191810880412597	10	-0.20726027766161847	0.539144166706211	1	0.6135688188163897	Sensitivity_Linear_Multivariate
IgA	PhaseLuteal	0.1812498012882082	0.2226439953093685	0.4155996947744341	0	3	-0.25513242951815407	0.6176320320945704	1	0.6393841458068217	Sensitivity_Linear_Multivariate
IL18	PhaseLuteal	-0.524627891284185	0.6846153708266701	0.4434916206487613	0.6174938573267902	2	-1.8664740181044586	0.8172182355360885	1	0.6570246231833501	Sensitivity_Linear_Multivariate
IFNG	PhaseLuteal	0.40359757304985855	0.5583936819355155	0.46981308949607026	0.8291840490584007	8	-0.6908540435437519	1.498049189643469	1	0.6711615564229575	Sensitivity_Linear_Multivariate
IL17A	PhaseLuteal	0.25125644675286785	0.365487391279842	0.49179551073224176	0.6490968987318961	7	-0.4650988401556224	0.9676117336613581	1	0.6783386354927473	Sensitivity_Linear_Multivariate
PI3	PhaseLuteal	0.08357639063314187	0.12993792142931695	0.5200927376771654	0.44823214479488555	7	-0.17110193536831936	0.3382547166346031	1	0.6934569835695538	Sensitivity_Linear_Multivariate
CXCL9	PhaseLuteal	-0.09898287256948805	0.17271208819250325	0.5665708137871281	0	7	-0.43749856542679444	0.2395328202878183	1	0.7310591145640363	Sensitivity_Linear_Multivariate
IL1B	PhaseLuteal	0.11160104450357845	0.20658610973879046	0.5890483379434639	0.3488181007009619	16	-0.29330773058445087	0.5165098195916078	1	0.7363104224293299	Sensitivity_Linear_Multivariate
CXCL10	PhaseLuteal	-0.08256614024096268	0.1760600938141639	0.6390941732615437	0.4733344169192178	11	-0.4276439241167239	0.2625116436347986	1	0.7710377482621847	Sensitivity_Linear_Multivariate
IgG	PhaseLuteal	0.24794033024333195	0.5555489736080124	0.655382086022857	0.2978543854726287	2	-0.8409356580283723	1.3368163185150364	1	0.7710377482621847	Sensitivity_Linear_Multivariate
DEFA1-3	PhaseLuteal	-0.16566434337376856	0.4280006497125137	0.6987076176228187	0	2	-1.0045456168102955	0.6732169300627583	1	0.7768891571797113	Sensitivity_Linear_Multivariate
CCL11	PhaseLuteal	-0.14418165089350557	0.4126950076915062	0.7268144699810085	0.8814500865410003	2	-0.9530638659688576	0.6647005641818465	1	0.7768891571797113	Sensitivity_Linear_Multivariate
CXCL1	PhaseLuteal	-0.12793938938746569	0.36801508384854853	0.7281052033427443	0.23817074266520386	3	-0.8492489537306207	0.5933701749556894	1	0.7768891571797113	Sensitivity_Linear_Multivariate
CTSD	PhaseLuteal	0.22833311684599347	0.6827249387899468	0.7380446993207258	0.7687137558428314	2	-1.1098077631823022	1.5664739968742891	1	0.7768891571797113	Sensitivity_Linear_Multivariate
CSF2	PhaseLuteal	0.027524606692781305	0.11006788716297461	0.8025337063290368	0	5	-0.1882084521466489	0.24325766553221154	1	0.8231114936708068	Sensitivity_Linear_Multivariate
LTF	PhaseLuteal	-0.042714095478189405	0.28332192272554024	0.8801636977159815	0	2	-0.5980250640202482	0.5125968730638695	1	0.8801636977159815	Sensitivity_Linear_Multivariate
IL1A	PhaseLuteal	0.6352275525631068	0.10811362134884192	4.214284463563442e-9	0.37968343694444434	16	0.42332485471937664	0.847130250406837	1.6857137854253768e-7	1.6857137854253768e-7	Sensitivity_Linear_Univariate
IL6	PhaseLuteal	-0.5765376323619641	0.16878471999291728	6.359108180000901e-4	0.5832498760860431	16	-0.9073556835480819	-0.24571958117584625	0.024800521902003516	0.011881080577307034	Sensitivity_Linear_Univariate
IL1RN	PhaseLuteal	-0.2943569037363374	0.08858611464163857	8.910810432980275e-4	0.21149510693153256	7	-0.46798568843394894	-0.1207281190387258	0.033861079645325046	0.011881080577307034	Sensitivity_Linear_Univariate
CCL4	PhaseLuteal	-0.7313140269982633	0.22783952277996788	0.0013283805238443872	0.7775809506755222	11	-1.1778794916470003	-0.2847485623495263	0.04915007938224233	0.013283805238443872	Sensitivity_Linear_Univariate
CSF3	PhaseLuteal	-0.6457030551461508	0.20724210020801212	0.0018351233239739142	0.546897462438554	4	-1.0518975715538545	-0.23950853873844702	0.06606443966306091	0.014680986591791314	Sensitivity_Linear_Univariate
IL18	PhaseLuteal	-0.9249107274295332	0.3132762086903921	0.0031533358291480668	0	2	-1.5389320964627018	-0.31088935839636467	0.11036675402018234	0.01999503464720875	Sensitivity_Linear_Univariate
CCL5	PhaseLuteal	-0.7823806719122339	0.2679289222729806	0.0034991310632615314	0.33380262245468817	9	-1.3075213595672759	-0.25723998425719197	0.11897045615089206	0.01999503464720875	Sensitivity_Linear_Univariate
CCL2	PhaseLuteal	-1.3778652181113649	0.5168332711469139	0.007676511938401645	0.854037305821281	6	-2.390858429559316	-0.3648720066634137	0.25332489396725427	0.038382559692008225	Sensitivity_Linear_Univariate
DEFB4A	PhaseLuteal	0.4259885687276595	0.1639716575007293	0.009378481172143039	0	6	0.10460412002623004	0.7473730174290889	0.30011139750857724	0.041682138542857954	Sensitivity_Linear_Univariate
IgA	PhaseLuteal	-0.5151523551364982	0.20489090093336382	0.01192769145592211	0	3	-0.9167385209658911	-0.1135661893071051	0.3697584351335854	0.04771076582368844	Sensitivity_Linear_Univariate
CXCL8	PhaseLuteal	-0.2240470069314132	0.09747168841346639	0.021528489288932563	0	18	-0.4150915162218073	-0.03300249764101906	0.6458546786679769	0.07828541559611842	Sensitivity_Linear_Univariate
CCL20	PhaseLuteal	-0.363014275690765	0.18247721543255424	0.04666063373325265	0	9	-0.7206696179385713	-0.00535893344295868	1	0.15553544577750886	Sensitivity_Linear_Univariate
IL5	PhaseLuteal	-0.23154993612697758	0.12818543562787985	0.07086103835315781	0	2	-0.4827933899576221	0.019693517703666924	1	0.2180339641635625	Sensitivity_Linear_Univariate
IgG	PhaseLuteal	-0.6483369089089024	0.4028196438909685	0.10750776441603052	0.3581609060623449	2	-1.4378634109352006	0.14118959311739587	1	0.3071650411886586	Sensitivity_Linear_Univariate
CCL3	PhaseLuteal	-0.28895784869386243	0.18855370838578564	0.12540002532260147	0.5684801978245897	9	-0.6585231171300023	0.08060741974227742	1	0.33440006752693724	Sensitivity_Linear_Univariate
SLPI	PhaseLuteal	-0.25802608930741394	0.17327118198648206	0.13644892427000294	0	6	-0.5976376060009188	0.08158542738609087	1	0.3411223106750073	Sensitivity_Linear_Univariate
ICAM1	PhaseLuteal	-0.9041036210678743	0.6768029324308118	0.18160003388139276	0.7365787157637846	2	-2.2306373686322654	0.4224301264965167	1	0.42729419736798296	Sensitivity_Linear_Univariate
TGFB1	PhaseLuteal	1.7353301185949335	1.393223725584713	0.21292956734310614	0.9468002330367858	3	-0.99538838355110415	4.466048620740971	1	0.4719700494474575	Sensitivity_Linear_Univariate
CXCL9	PhaseLuteal	-0.20395063490600163	0.17416906275743912	0.24160186410825982	0	7	-0.5453219979105823	0.13742072809857903	1	0.4719700494474575	Sensitivity_Linear_Univariate
IL10	PhaseLuteal	0.16772105497997056	0.1499071770547944	0.2632115090408314	0	10	-0.12609701204742643	0.4615391220073676	1	0.4719700494474575	Sensitivity_Linear_Univariate
CXCL1	PhaseLuteal	-0.3780407916547844	0.34093667460346166	0.2675035528826335	0	3	-1.0462766738775693	0.29019509056800047	1	0.4719700494474575	Sensitivity_Linear_Univariate
TNF	PhaseLuteal	-0.0648679426383405	0.05883857454438101	0.27025606934280977	0.16184542061410379	12	-0.18019154874532728	0.05045566346864627	1	0.4719700494474575	Sensitivity_Linear_Univariate
IL7	PhaseLuteal	-0.34587446009679107	0.31446456229895936	0.2713827784322881	0.872062387888243	2	-0.9622250022027514	0.2704760820091692	1	0.4719700494474575	Sensitivity_Linear_Univariate
IL4	PhaseLuteal	-0.25823288722447213	0.2439617241672768	0.2898286673341804	0.6900454468073617	5	-0.7363978665923346	0.21993209214339038	1	0.48304777889030065	Sensitivity_Linear_Univariate
IL2	PhaseLuteal	-0.11795795030484264	0.11622075286381953	0.3101309043196568	0	7	-0.34575062591792893	0.10983472530824363	1	0.49620944691145086	Sensitivity_Linear_Univariate
IL17A	PhaseLuteal	-0.10432892690803801	0.13868877324124476	0.4518994415764983	0.4341606423375678	7	-0.37615892246087773	0.1675010686448017	1	0.6611477922967417	Sensitivity_Linear_Univariate
IFNA2	PhaseLuteal	-0.07657578213649002	0.10606521528017648	0.4703136255506624	0	4	-0.2844636040856359	0.13131203981265588	1	0.6611477922967417	Sensitivity_Linear_Univariate
IgM	PhaseLuteal	-0.7175997207945336	1.008168367188475	0.47659755436219725	0.7446399409003939	2	-2.6936097204839444	1.258410278894877	1	0.6611477922967417	Sensitivity_Linear_Univariate
IFNG	PhaseLuteal	0.3043985018531412	0.43048845431015464	0.4795041688111479	0.7124867166010821	8	-0.5393588685947619	1.1481558723010443	1	0.6611477922967417	Sensitivity_Linear_Univariate
CCL11	PhaseLuteal	-0.6680647840087617	0.9809813197371324	0.4958608442225563	0.9781209031729821	2	-2.590788170693541	1.2546586026760178	1	0.6611477922967417	Sensitivity_Linear_Univariate
IL1B	PhaseLuteal	-0.12554072959375695	0.19602619743279032	0.5218941719227688	0.3158551515519021	16	-0.509752076562026	0.2586706173745121	1	0.6734118347390564	Sensitivity_Linear_Univariate
CTSD	PhaseLuteal	-0.431644251112506	0.7376027411686614	0.5584140406488916	0.7124803402477128	2	-1.8773456238030823	1.0140571215780703	1	0.6980175508111144	Sensitivity_Linear_Univariate
IL12p70	PhaseLuteal	0.21237402233894734	0.40155751942521456	0.5968916658565142	0.8387547026503493	11	-0.5746787157344733	0.9994267604123679	1	0.7084164465573167	Sensitivity_Linear_Univariate
IL13	PhaseLuteal	-0.10086089458089117	0.19347752361958087	0.6021539795737192	0	4	-0.4800768408752697	0.2783550517134873	1	0.7084164465573167	Sensitivity_Linear_Univariate
DEFA1-3	PhaseLuteal	-0.17927168921985884	0.4176854207124522	0.6677757550280932	0	2	-0.9979351138162651	0.6393917353765475	1	0.7573380853563503	Sensitivity_Linear_Univariate
CXCL10	PhaseLuteal	-0.10629689189539042	0.25908697528567615	0.6816042768207152	0.6270606185074811	11	-0.6141073634553156	0.40151357966453477	1	0.7573380853563503	Sensitivity_Linear_Univariate
PI3	PhaseLuteal	0.02049923390624091	0.11852372223704218	0.8626870411559753	0.25441983356501713	7	-0.21180726167836175	0.25280572949084357	1	0.9326346390875409	Sensitivity_Linear_Univariate
LTF	PhaseLuteal	0.028581460673393067	0.25656885924529493	0.9113001189066126	0	2	-0.47429350344738497	0.5314564247941711	1	0.9559820640004447	Sensitivity_Linear_Univariate
DEFB103B	PhaseLuteal	0.052957886768381895	0.7647963431843656	0.9447950580146144	0.5080218198704348	2	-1.4460429458729747	1.5519587194097386	1	0.9559820640004447	Sensitivity_Linear_Univariate
CSF2	PhaseLuteal	-0.005871186589431659	0.10636917519866526	0.9559820640004447	0.4167106843686825	5	-0.21435476997881558	0.20261239679995224	1	0.9559820640004447	Sensitivity_Linear_Univariate
