# Supplementary material for: Changes in concentrations of cervicovaginal immune mediators across the menstrual cycle: a systematic review and meta-analysis of individual patient data
Source: BMC Med. 2022 Oct 5;20:353. doi: 10.1186/s12916-022-02532-9 (PMC9533580; doi:10.1186/s12916-022-02532-9)
Supplement: Supplementary file 3 — Additional file 3. Code and data. IPD from co-authors who agreed to share it, results of all analyses presented in the paper, and R code files necessary to reproduce the analysis and figures. [file 12916_2022_2532_MOESM3_ESM.zip › MenstrualCycleMetaanalysis/data/data_complete/05_sensitivity/multivariate_models.csv]

StudyName	Assay	EntrezId	OfficialSymbol	SampleType	AssayMethod	OurPhasingMethod	Value	Std.Error	DF	t-value	p-value	Coefficient	Model
Arnold-2016	GMCSF	1437	CSF2	CVL	MSD	Days since LMP	12.417158328662081	2.617874503609158	14	4.743221384960603	3.1444437160992684e-4	(Intercept)	Sensitivity_Linear_Multivariate
Arnold-2016	GMCSF	1437	CSF2	CVL	MSD	Days since LMP	-0.061529144998593355	0.9763245874956815	14	-0.06302119785431043	0.9506405727652154	PhaseLuteal	Sensitivity_Linear_Multivariate
Arnold-2016	GMCSF	1437	CSF2	CVL	MSD	Days since LMP	-0.11164502599240657	0.07874261746848785	14	-1.4178475339238754	0.17810797243922455	Age	Sensitivity_Linear_Multivariate
Arnold-2016	GMCSF	1437	CSF2	CVL	MSD	Days since LMP	3.491067734181224	1.7269604241511505	14	2.021509980981285	0.0627733402023845	MycoplasmaGenitaliumPositive	Sensitivity_Linear_Multivariate
Arnold-2016	GMCSF	1437	CSF2	CVL	MSD	Days since LMP	-1.0407513817967458	1.0033051794274639	14	-1.0373228436741955	0.31717090603360315	Hsv2Positive	Sensitivity_Linear_Multivariate
Arnold-2016	GMCSF	1437	CSF2	CVL	MSD	Days since LMP	-0.07037240226048884	1.0130741549275892	14	-0.06946421633421178	0.9456025610885679	CurrentSmokerPositive	Sensitivity_Linear_Multivariate
Arnold-2016	GMCSF	1437	CSF2	CVL	MSD	Days since LMP	0.5393020648766634	1.5082171964290771	14	0.35757586251737433	0.7259939461513912	HpvAptimaPositive	Sensitivity_Linear_Multivariate
Arnold-2016	IL1a	3552	IL1A	CVL	MSD	Days since LMP	11.885617944267109	4.182222064924978	14	2.8419385101399004	0.013055845271791535	(Intercept)	Sensitivity_Linear_Multivariate
Arnold-2016	IL1a	3552	IL1A	CVL	MSD	Days since LMP	-1.8030184985053996	1.5597410138354089	14	-1.1559729996916415	0.267038960844817	PhaseLuteal	Sensitivity_Linear_Multivariate
Arnold-2016	IL1a	3552	IL1A	CVL	MSD	Days since LMP	-0.09098036654165972	0.12579637097677446	14	-0.723235223999087	0.48144494432196483	Age	Sensitivity_Linear_Multivariate
Arnold-2016	IL1a	3552	IL1A	CVL	MSD	Days since LMP	1.1693400548452966	2.758929803999286	14	0.42383827712841626	0.6781236178109789	MycoplasmaGenitaliumPositive	Sensitivity_Linear_Multivariate
Arnold-2016	IL1a	3552	IL1A	CVL	MSD	Days since LMP	-1.9803340276576569	1.6028442362191682	14	-1.235512461478429	0.23697156004859063	Hsv2Positive	Sensitivity_Linear_Multivariate
Arnold-2016	IL1a	3552	IL1A	CVL	MSD	Days since LMP	1.6527195274408693	1.6184507998004283	14	1.02117378399434	0.3244949784630138	CurrentSmokerPositive	Sensitivity_Linear_Multivariate
Arnold-2016	IL1a	3552	IL1A	CVL	MSD	Days since LMP	0.14405859701495108	2.4094734980262835	14	0.05978841316700784	0.9531692349085323	HpvAptimaPositive	Sensitivity_Linear_Multivariate
Arnold-2016	IL8	3576	CXCL8	CVL	MSD	Days since LMP	17.405854441402063	4.010424353942966	14	4.340152788142977	6.787718701732267e-4	(Intercept)	Sensitivity_Linear_Multivariate
Arnold-2016	IL8	3576	CXCL8	CVL	MSD	Days since LMP	-0.9123484341482212	1.4956698259018497	14	-0.6099932072896497	0.5516395436327705	PhaseLuteal	Sensitivity_Linear_Multivariate
Arnold-2016	IL8	3576	CXCL8	CVL	MSD	Days since LMP	-0.1283911878074178	0.12062889582883736	14	-1.0643485288101657	0.3051845666771439	Age	Sensitivity_Linear_Multivariate
Arnold-2016	IL8	3576	CXCL8	CVL	MSD	Days since LMP	3.708217489182369	2.645598226256861	14	1.4016555697608555	0.18279742796660076	MycoplasmaGenitaliumPositive	Sensitivity_Linear_Multivariate
Arnold-2016	IL8	3576	CXCL8	CVL	MSD	Days since LMP	-2.983939822517102	1.5370024500661637	14	-1.9414021248883837	0.07261198477627545	Hsv2Positive	Sensitivity_Linear_Multivariate
Arnold-2016	IL8	3576	CXCL8	CVL	MSD	Days since LMP	0.15858227911445055	1.5519679257621004	14	0.10218141527414495	0.9200618071593804	CurrentSmokerPositive	Sensitivity_Linear_Multivariate
Arnold-2016	IL8	3576	CXCL8	CVL	MSD	Days since LMP	1.9730571079856025	2.310496919258659	14	0.8539535766265697	0.40750555312903003	HpvAptimaPositive	Sensitivity_Linear_Multivariate
Arnold-2016	MIP1b	6351	CCL4	CVL	MSD	Days since LMP	11.36579064239576	3.563192032631142	14	3.1897777437504544	0.0065523990086108885	(Intercept)	Sensitivity_Linear_Multivariate
Arnold-2016	MIP1b	6351	CCL4	CVL	MSD	Days since LMP	-0.7935627520983684	1.3288765319461922	14	-0.5971681589832611	0.5599298996177031	PhaseLuteal	Sensitivity_Linear_Multivariate
Arnold-2016	MIP1b	6351	CCL4	CVL	MSD	Days since LMP	-0.156858433236517	0.10717666824953605	14	-1.4635501905256885	0.1654057827017222	Age	Sensitivity_Linear_Multivariate
Arnold-2016	MIP1b	6351	CCL4	CVL	MSD	Days since LMP	3.534968083807687	2.350567842545969	14	1.503878347956492	0.15483395701160088	MycoplasmaGenitaliumPositive	Sensitivity_Linear_Multivariate
Arnold-2016	MIP1b	6351	CCL4	CVL	MSD	Days since LMP	-0.9775646297306356	1.3655998470151383	14	-0.7158499848014401	0.48585326148246033	Hsv2Positive	Sensitivity_Linear_Multivariate
Arnold-2016	MIP1b	6351	CCL4	CVL	MSD	Days since LMP	-2.3195972454319027	1.3788964109340835	14	-1.6822128384978356	0.11468789822710838	CurrentSmokerPositive	Sensitivity_Linear_Multivariate
Arnold-2016	MIP1b	6351	CCL4	CVL	MSD	Days since LMP	0.6805000852281201	2.0528361807964264	14	0.3314926400820306	0.7451824204677958	HpvAptimaPositive	Sensitivity_Linear_Multivariate
Arnold-2016	IL1b	3553	IL1B	CVL	MSD	Days since LMP	16.168863431320535	5.0890627902587084	14	3.1771790008703293	0.0067186245821066	(Intercept)	Sensitivity_Linear_Multivariate
Arnold-2016	IL1b	3553	IL1B	CVL	MSD	Days since LMP	-2.5074047005535207	1.89794320644056	14	-1.3211168237515163	0.20764898668883117	PhaseLuteal	Sensitivity_Linear_Multivariate
Arnold-2016	IL1b	3553	IL1B	CVL	MSD	Days since LMP	-0.16686890568045668	0.15307308429567265	14	-1.0901257164070486	0.29406591217722877	Age	Sensitivity_Linear_Multivariate
Arnold-2016	IL1b	3553	IL1B	CVL	MSD	Days since LMP	5.496684341953293	3.3571548302565746	14	1.6373043901383608	0.1238394389830794	MycoplasmaGenitaliumPositive	Sensitivity_Linear_Multivariate
Arnold-2016	IL1b	3553	IL1B	CVL	MSD	Days since LMP	-3.8276239999640453	1.9503925985981636	14	-1.9624889895065916	0.06989438573220143	Hsv2Positive	Sensitivity_Linear_Multivariate
Arnold-2016	IL1b	3553	IL1B	CVL	MSD	Days since LMP	-0.6242450840889235	1.9693831688673258	14	-0.3169749259347803	0.7559401022143978	CurrentSmokerPositive	Sensitivity_Linear_Multivariate
Arnold-2016	IL1b	3553	IL1B	CVL	MSD	Days since LMP	2.664902074590991	2.931925118409513	14	0.9089256945404613	0.3787709442209716	HpvAptimaPositive	Sensitivity_Linear_Multivariate
Arnold-2016	MIP3a	6364	CCL20	CVL	MSD	Days since LMP	10.790480874743979	2.5298878139347774	14	4.265201332371083	7.846747765350639e-4	(Intercept)	Sensitivity_Linear_Multivariate
Arnold-2016	MIP3a	6364	CCL20	CVL	MSD	Days since LMP	-0.17791473470993463	0.9435103451081954	14	-0.1885668086548988	0.8531384471709611	PhaseLuteal	Sensitivity_Linear_Multivariate
Arnold-2016	MIP3a	6364	CCL20	CVL	MSD	Days since LMP	-0.09064834889183476	0.07609608027283674	14	-1.1912354561078833	0.2533659211910219	Age	Sensitivity_Linear_Multivariate
Arnold-2016	MIP3a	6364	CCL20	CVL	MSD	Days since LMP	4.141108412367481	1.6689173320509607	14	2.481314282522552	0.02640207477654753	MycoplasmaGenitaliumPositive	Sensitivity_Linear_Multivariate
Arnold-2016	MIP3a	6364	CCL20	CVL	MSD	Days since LMP	-1.7250172588141377	0.9695841200912433	14	-1.7791310965899523	0.09692947052538768	Hsv2Positive	Sensitivity_Linear_Multivariate
Arnold-2016	MIP3a	6364	CCL20	CVL	MSD	Days since LMP	-0.23068552181103444	0.9790247605949505	14	-0.23562787285466358	0.8171334122863302	CurrentSmokerPositive	Sensitivity_Linear_Multivariate
Arnold-2016	MIP3a	6364	CCL20	CVL	MSD	Days since LMP	1.449632311095355	1.4575260581637333	14	0.9945841468671077	0.33681887515682696	HpvAptimaPositive	Sensitivity_Linear_Multivariate
Arnold-2016	MCP1	6347	CCL2	CVL	MSD	Days since LMP	6.648259609916691	2.2516166112036307	14	2.9526605803297827	0.010490499150962215	(Intercept)	Sensitivity_Linear_Multivariate
Arnold-2016	MCP1	6347	CCL2	CVL	MSD	Days since LMP	1.3336344146999841	0.839730344636876	14	1.5881698490682585	0.13456976223699843	PhaseLuteal	Sensitivity_Linear_Multivariate
Arnold-2016	MCP1	6347	CCL2	CVL	MSD	Days since LMP	-0.06992393391939947	0.06772600644426102	14	-1.0324532272096592	0.31936665358563104	Age	Sensitivity_Linear_Multivariate
Arnold-2016	MCP1	6347	CCL2	CVL	MSD	Days since LMP	-0.0020924437526106945	1.4853472817543951	14	-0.0014087235882905692	0.9988958781854135	MycoplasmaGenitaliumPositive	Sensitivity_Linear_Multivariate
Arnold-2016	MCP1	6347	CCL2	CVL	MSD	Days since LMP	1.397448872003277	0.8629361739804732	14	1.6194116252622166	0.12765824883442953	Hsv2Positive	Sensitivity_Linear_Multivariate
Arnold-2016	MCP1	6347	CCL2	CVL	MSD	Days since LMP	-0.07701515202227827	0.8713384054396967	14	-0.08838718865308676	0.9308208448806172	CurrentSmokerPositive	Sensitivity_Linear_Multivariate
Arnold-2016	MCP1	6347	CCL2	CVL	MSD	Days since LMP	1.2658831104106187	1.2972076729044317	14	0.9758523148235181	0.34569915236389437	HpvAptimaPositive	Sensitivity_Linear_Multivariate
Arnold-2016	MIG	4283	CXCL9	CVL	MSD	Days since LMP	8.18212845448088	3.591613558958194	14	2.2781204938023008	0.03893046717785016	(Intercept)	Sensitivity_Linear_Multivariate
Arnold-2016	MIG	4283	CXCL9	CVL	MSD	Days since LMP	1.4104968055268399	1.3394762130726177	14	1.0530211673496674	0.31016729586839126	PhaseLuteal	Sensitivity_Linear_Multivariate
Arnold-2016	MIG	4283	CXCL9	CVL	MSD	Days since LMP	-0.15039026450512996	0.108031554674518	14	-1.3920957164620287	0.18561348702387837	Age	Sensitivity_Linear_Multivariate
Arnold-2016	MIG	4283	CXCL9	CVL	MSD	Days since LMP	1.8751291233887288	2.3693169655818966	14	0.7914218108543376	0.44190076811612256	MycoplasmaGenitaliumPositive	Sensitivity_Linear_Multivariate
Arnold-2016	MIG	4283	CXCL9	CVL	MSD	Days since LMP	0.7854902772831147	1.3764924488307915	14	0.5706462668577073	0.5772844881877341	Hsv2Positive	Sensitivity_Linear_Multivariate
Arnold-2016	MIG	4283	CXCL9	CVL	MSD	Days since LMP	0.17664178854834767	1.3898950717659277	14	0.12709001717943777	0.9006764913329544	CurrentSmokerPositive	Sensitivity_Linear_Multivariate
Arnold-2016	MIG	4283	CXCL9	CVL	MSD	Days since LMP	5.133662704199392	2.0692104702041596	14	2.4809765744578303	0.026419279475866444	HpvAptimaPositive	Sensitivity_Linear_Multivariate
Arnold-2016	RANTES	6352	CCL5	CVL	MSD	Days since LMP	6.663538832521197	2.1804617671833295	14	3.056021863262938	0.008547044704296429	(Intercept)	Sensitivity_Linear_Multivariate
Arnold-2016	RANTES	6352	CCL5	CVL	MSD	Days since LMP	-0.5558046172494171	0.8131934638044817	14	-0.6834838719056044	0.5054564051218668	PhaseLuteal	Sensitivity_Linear_Multivariate
Arnold-2016	RANTES	6352	CCL5	CVL	MSD	Days since LMP	-0.10227621164135421	0.06558575157108204	14	-1.5594273022930436	0.141209382166467	Age	Sensitivity_Linear_Multivariate
Arnold-2016	RANTES	6352	CCL5	CVL	MSD	Days since LMP	2.5799924048661342	1.438407827842339	14	1.7936445804360028	0.09449088761783081	MycoplasmaGenitaliumPositive	Sensitivity_Linear_Multivariate
Arnold-2016	RANTES	6352	CCL5	CVL	MSD	Days since LMP	-1.608100120188946	0.8356659501983555	14	-1.9243336644352254	0.07488155626725823	Hsv2Positive	Sensitivity_Linear_Multivariate
Arnold-2016	RANTES	6352	CCL5	CVL	MSD	Days since LMP	-0.7375247013379921	0.8438026571158214	14	-0.8740488017173411	0.3968377073159167	CurrentSmokerPositive	Sensitivity_Linear_Multivariate
Arnold-2016	RANTES	6352	CCL5	CVL	MSD	Days since LMP	1.614386516660504	1.256213744733813	14	1.2851208828339848	0.21960446276607481	HpvAptimaPositive	Sensitivity_Linear_Multivariate
Arnold-2016	IL17	3605	IL17A	CVL	MSD	Days since LMP	6.655590501088629	2.4160901604928373	14	2.754694592908326	0.015501415704802773	(Intercept)	Sensitivity_Linear_Multivariate
Arnold-2016	IL17	3605	IL17A	CVL	MSD	Days since LMP	-0.7054931055216496	0.9010700192249246	14	-0.7829503706365629	0.44669897010123516	PhaseLuteal	Sensitivity_Linear_Multivariate
Arnold-2016	IL17	3605	IL17A	CVL	MSD	Days since LMP	-0.13611053529948486	0.072673179334905455	14	-1.8729129032904437	0.08211197609339464	Age	Sensitivity_Linear_Multivariate
Arnold-2016	IL17	3605	IL17A	CVL	MSD	Days since LMP	1.5963997777538175	1.5938472537929858	14	1.001601485935843	0.3335343896198548	MycoplasmaGenitaliumPositive	Sensitivity_Linear_Multivariate
Arnold-2016	IL17	3605	IL17A	CVL	MSD	Days since LMP	-0.20271173387625235	0.9259709618028752	14	-0.21891802468791297	0.8298732369266602	Hsv2Positive	Sensitivity_Linear_Multivariate
Arnold-2016	IL17	3605	IL17A	CVL	MSD	Days since LMP	-0.14866767401732298	0.9349869499839009	14	-0.15900507918306542	0.87593587505705806	CurrentSmokerPositive	Sensitivity_Linear_Multivariate
Arnold-2016	IL17	3605	IL17A	CVL	MSD	Days since LMP	1.1149881549454523	1.3919646351093478	14	0.801017588250626	0.43650546226010434	HpvAptimaPositive	Sensitivity_Linear_Multivariate
Arnold-2016	IL6	3569	IL6	CVL	MSD	Days since LMP	11.534783560048439	2.8588616609579125	14	4.03474701751868	0.0012294209229869592	(Intercept)	Sensitivity_Linear_Multivariate
Arnold-2016	IL6	3569	IL6	CVL	MSD	Days since LMP	-1.2086465985444759	1.066199669997117	14	-1.1336024879352513	0.2760009205398347	PhaseLuteal	Sensitivity_Linear_Multivariate
Arnold-2016	IL6	3569	IL6	CVL	MSD	Days since LMP	-0.11802616219582425	0.08599123061620367	14	-1.3725371918748202	0.19148573839311775	Age	Sensitivity_Linear_Multivariate
Arnold-2016	IL6	3569	IL6	CVL	MSD	Days since LMP	4.420558590451796	1.8859349215520842	14	2.3439613636369647	0.03435647845360385	MycoplasmaGenitaliumPositive	Sensitivity_Linear_Multivariate
Arnold-2016	IL6	3569	IL6	CVL	MSD	Days since LMP	-2.588738217396588	1.0956639471262855	14	-2.362711873641866	0.03314991447088872	Hsv2Positive	Sensitivity_Linear_Multivariate
Arnold-2016	IL6	3569	IL6	CVL	MSD	Days since LMP	-1.2401889538478945	1.1063322008892684	14	-1.120991464273599	0.28115249574618895	CurrentSmokerPositive	Sensitivity_Linear_Multivariate
Arnold-2016	IL6	3569	IL6	CVL	MSD	Days since LMP	1.5186683286485934	1.6470553929625102	14	0.9220505485957028	0.3721196720542882	HpvAptimaPositive	Sensitivity_Linear_Multivariate
Arnold-2016	IP10	3627	CXCL10	CVL	MSD	Days since LMP	5.2640409576174365	3.032930639635453	14	1.7356285332823025	0.10457612273964002	(Intercept)	Sensitivity_Linear_Multivariate
Arnold-2016	IP10	3627	CXCL10	CVL	MSD	Days since LMP	1.6184274770658142	1.1311179170593209	14	1.4308211837660572	0.17442266213258514	PhaseLuteal	Sensitivity_Linear_Multivariate
Arnold-2016	IP10	3627	CXCL10	CVL	MSD	Days since LMP	-0.060769524140613575	0.09122702285232463	14	-0.6661351235695296	0.5161518422052083	Age	Sensitivity_Linear_Multivariate
Arnold-2016	IP10	3627	CXCL10	CVL	MSD	Days since LMP	-0.14799563953024852	2.000764810010863	14	-0.07396953344528535	0.9420811241123297	MycoplasmaGenitaliumPositive	Sensitivity_Linear_Multivariate
Arnold-2016	IP10	3627	CXCL10	CVL	MSD	Days since LMP	1.8112041223599706	1.1623762007671872	14	1.558190989427129	0.1415011389323549	Hsv2Positive	Sensitivity_Linear_Multivariate
Arnold-2016	IP10	3627	CXCL10	CVL	MSD	Days since LMP	0.36273435805967386	1.1736940179778024	14	0.30905359702236646	0.7618322334232399	CurrentSmokerPositive	Sensitivity_Linear_Multivariate
Arnold-2016	IP10	3627	CXCL10	CVL	MSD	Days since LMP	3.6004956043052214	1.7473405008408158	14	2.060557517308545	0.0584342471587886	HpvAptimaPositive	Sensitivity_Linear_Multivariate
Arnold-2016	TNFa	7124	TNF	CVL	MSD	Days since LMP	9.981770467079256	3.487231744439326	14	2.8623765779248824	0.012539962609017156	(Intercept)	Sensitivity_Linear_Multivariate
Arnold-2016	TNFa	7124	TNF	CVL	MSD	Days since LMP	-3.349136405449757	1.3005474822027143	14	-2.575174264131736	0.022014871555519826	PhaseLuteal	Sensitivity_Linear_Multivariate
Arnold-2016	TNFa	7124	TNF	CVL	MSD	Days since LMP	-0.22015737888188033	0.1048918712099385	14	-2.098898383090533	0.054443983834896174	Age	Sensitivity_Linear_Multivariate
Arnold-2016	TNFa	7124	TNF	CVL	MSD	Days since LMP	4.324738705727818	2.3004583314393328	14	1.87994655092142	0.08108716328085962	MycoplasmaGenitaliumPositive	Sensitivity_Linear_Multivariate
Arnold-2016	TNFa	7124	TNF	CVL	MSD	Days since LMP	-2.979228094817115	1.3364879279874762	14	-2.229147029635596	0.042698274582266715	Hsv2Positive	Sensitivity_Linear_Multivariate
Arnold-2016	TNFa	7124	TNF	CVL	MSD	Days since LMP	-0.8720225883038589	1.3495010351580916	14	-0.6461814889987861	0.5286127515489416	CurrentSmokerPositive	Sensitivity_Linear_Multivariate
Arnold-2016	TNFa	7124	TNF	CVL	MSD	Days since LMP	0.8407907060818914	2.0090737266609597	14	0.41849669075075147	0.6819329700277279	HpvAptimaPositive	Sensitivity_Linear_Multivariate
Arnold-2016	GMCSF	1437	CSF2	CVL	MSD	Days since LMP	8.383878913677554	0.5257477410606454	19	15.946580952994466	1.867012101749684e-12	(Intercept)	Sensitivity_Linear_Univariate
Arnold-2016	GMCSF	1437	CSF2	CVL	MSD	Days since LMP	0.6230821662544799	0.9106217994816036	19	0.6842381399272305	0.5020861058331498	PhaseLuteal	Sensitivity_Linear_Univariate
Arnold-2016	IL1a	3552	IL1A	CVL	MSD	Days since LMP	8.158120725479494	0.7815142783238871	19	10.438863309031547	2.6232942104468805e-9	(Intercept)	Sensitivity_Linear_Univariate
Arnold-2016	IL1a	3552	IL1A	CVL	MSD	Days since LMP	-1.0403870911574686	1.3536224368974965	19	-0.7685947445892198	0.45158240358321833	PhaseLuteal	Sensitivity_Linear_Univariate
Arnold-2016	IL8	3576	CXCL8	CVL	MSD	Days since LMP	11.620382386399669	0.7946859697408943	19	14.622609217812753	8.609361546451708e-12	(Intercept)	Sensitivity_Linear_Univariate
Arnold-2016	IL8	3576	CXCL8	CVL	MSD	Days since LMP	0.2809280158095158	1.3764364756533725	19	0.2040980610283259	0.8404471207398619	PhaseLuteal	Sensitivity_Linear_Univariate
Arnold-2016	MIP1b	6351	CCL4	CVL	MSD	Days since LMP	5.177947931164573	0.6900629890462979	19	7.50358737297411	4.281990734073946e-7	(Intercept)	Sensitivity_Linear_Univariate
Arnold-2016	MIP1b	6351	CCL4	CVL	MSD	Days since LMP	0.06700736736286927	1.1952241574510336	19	0.056062594572863174	0.955877300541808	PhaseLuteal	Sensitivity_Linear_Univariate
Arnold-2016	IL1b	3553	IL1B	CVL	MSD	Days since LMP	8.455449978892295	1.0091795472269527	19	8.378538786409592	8.377585159445725e-8	(Intercept)	Sensitivity_Linear_Univariate
Arnold-2016	IL1b	3553	IL1B	CVL	MSD	Days since LMP	-0.8812606524643603	1.7479502497564372	19	-0.5041680405876293	0.6199396391351912	PhaseLuteal	Sensitivity_Linear_Univariate
Arnold-2016	MIP3a	6364	CCL20	CVL	MSD	Days since LMP	7.000183283118863	0.5390472693284044	19	12.9862141623319	6.749321309668502e-11	(Intercept)	Sensitivity_Linear_Univariate
Arnold-2016	MIP3a	6364	CCL20	CVL	MSD	Days since LMP	0.6534165179486146	0.9336572581580609	19	0.6998462361206175	0.49250395766310384	PhaseLuteal	Sensitivity_Linear_Univariate
Arnold-2016	MCP1	6347	CCL2	CVL	MSD	Days since LMP	5.6968368063837	0.43376120065420193	19	13.13357856302428	5.559591145571102e-11	(Intercept)	Sensitivity_Linear_Univariate
Arnold-2016	MCP1	6347	CCL2	CVL	MSD	Days since LMP	0.7439643435615438	0.7512964378851562	19	0.9902407439275878	0.3345005658979959	PhaseLuteal	Sensitivity_Linear_Univariate
Arnold-2016	MIG	4283	CXCL9	CVL	MSD	Days since LMP	4.99241058861525	0.764360278486952	19	6.531488787588108	2.9589507436298555e-6	(Intercept)	Sensitivity_Linear_Univariate
Arnold-2016	MIG	4283	CXCL9	CVL	MSD	Days since LMP	0.7005214509992138	1.3239108376268969	19	0.5291303848338418	0.6028427480674062	PhaseLuteal	Sensitivity_Linear_Univariate
Arnold-2016	RANTES	6352	CCL5	CVL	MSD	Days since LMP	2.329841066491308	0.4461210661501795	19	5.222441268234135	4.849013135158992e-5	(Intercept)	Sensitivity_Linear_Univariate
Arnold-2016	RANTES	6352	CCL5	CVL	MSD	Days since LMP	0.1490482593027882	0.7727043528989069	19	0.192891703979165	0.8490907045209638	PhaseLuteal	Sensitivity_Linear_Univariate
Arnold-2016	IL17	3605	IL17A	CVL	MSD	Days since LMP	2.4290521137919514	0.4565195728089807	19	5.320806069378165	3.902830957746674e-5	(Intercept)	Sensitivity_Linear_Univariate
Arnold-2016	IL17	3605	IL17A	CVL	MSD	Days since LMP	-0.5024553261393104	0.7907150947547937	19	-0.6354442067343173	0.5327180780848011	PhaseLuteal	Sensitivity_Linear_Univariate
Arnold-2016	IL6	3569	IL6	CVL	MSD	Days since LMP	5.872733028533339	0.6139524007238453	19	9.565453317894727	1.071312152242156e-8	(Intercept)	Sensitivity_Linear_Univariate
Arnold-2016	IL6	3569	IL6	CVL	MSD	Days since LMP	0.046606739406555776	1.063396751482587	19	0.04382817545904357	0.9654987088734261	PhaseLuteal	Sensitivity_Linear_Univariate
Arnold-2016	IP10	3627	CXCL10	CVL	MSD	Days since LMP	5.406223283283694	0.6379522313008824	19	8.474338701284227	7.049968199106e-8	(Intercept)	Sensitivity_Linear_Univariate
Arnold-2016	IP10	3627	CXCL10	CVL	MSD	Days since LMP	0.49452319795082994	1.1049656774150602	19	0.44754620714347426	0.6595414227219674	PhaseLuteal	Sensitivity_Linear_Univariate
Arnold-2016	TNFa	7124	TNF	CVL	MSD	Days since LMP	0.8235771846846005	0.7637766398388243	19	1.0782958547388877	0.29440172799467823	(Intercept)	Sensitivity_Linear_Univariate
Arnold-2016	TNFa	7124	TNF	CVL	MSD	Days since LMP	-1.7667081342393685	1.322899945835079	19	-1.3354812960734805	0.19749843453843977	PhaseLuteal	Sensitivity_Linear_Univariate
Boily-Larouche-2019	IL1a	3552	IL1A	CVL	Luminex (or other bead-based)	Serum progesterone	5.568711307681839	0.8542111509690425	25	6.5191273859683605	7.90844488121945e-7	(Intercept)	Sensitivity_Linear_Multivariate
Boily-Larouche-2019	IL1a	3552	IL1A	CVL	Luminex (or other bead-based)	Serum progesterone	0.9644875170695572	0.7388963882663383	8	1.3053082034038899	0.2280761715859109	PhaseLuteal	Sensitivity_Linear_Multivariate
Boily-Larouche-2019	IL1a	3552	IL1A	CVL	Luminex (or other bead-based)	Serum progesterone	2.391382202594577	0.958311990130744	8	2.4954109175533916	0.037207156951687165	BvIntermediate	Sensitivity_Linear_Multivariate
Boily-Larouche-2019	IL1a	3552	IL1A	CVL	Luminex (or other bead-based)	Serum progesterone	2.0036680489602734	0.9412093817846449	8	2.1288228610312836	0.06591365724057263	BvPositive	Sensitivity_Linear_Multivariate
Boily-Larouche-2019	IL1b	3553	IL1B	CVL	Luminex (or other bead-based)	Serum progesterone	2.6981444578345015	1.2711856819792793	25	2.1225415736538182	0.04387425143050286	(Intercept)	Sensitivity_Linear_Multivariate
Boily-Larouche-2019	IL1b	3553	IL1B	CVL	Luminex (or other bead-based)	Serum progesterone	-0.11528235904565276	1.2031887123635967	8	-0.09581402972039775	0.9260249292269107	PhaseLuteal	Sensitivity_Linear_Multivariate
Boily-Larouche-2019	IL1b	3553	IL1B	CVL	Luminex (or other bead-based)	Serum progesterone	2.5078053889488747	1.4927709184165519	8	1.679966670042725	0.13147525668008767	BvIntermediate	Sensitivity_Linear_Multivariate
Boily-Larouche-2019	IL1b	3553	IL1B	CVL	Luminex (or other bead-based)	Serum progesterone	1.9274219740675609	1.4294931656627872	8	1.3483254207612165	0.21448152730541079	BvPositive	Sensitivity_Linear_Multivariate
Boily-Larouche-2019	IL8	3576	CXCL8	CVL	Luminex (or other bead-based)	Serum progesterone	10.168122330860337	0.8282774048911502	25	12.27622807384997	4.403006729665261e-12	(Intercept)	Sensitivity_Linear_Multivariate
Boily-Larouche-2019	IL8	3576	CXCL8	CVL	Luminex (or other bead-based)	Serum progesterone	-0.20805282693790586	0.6652139729854897	8	-0.3127607587738451	0.762460104549842	PhaseLuteal	Sensitivity_Linear_Multivariate
Boily-Larouche-2019	IL8	3576	CXCL8	CVL	Luminex (or other bead-based)	Serum progesterone	0.1205551092201853	0.8939524376818292	8	0.13485629004246044	0.8960567260514515	BvIntermediate	Sensitivity_Linear_Multivariate
Boily-Larouche-2019	IL8	3576	CXCL8	CVL	Luminex (or other bead-based)	Serum progesterone	-0.602585288044346	0.893859869484453	8	-0.6741384288701718	0.5192238237245468	BvPositive	Sensitivity_Linear_Multivariate
Boily-Larouche-2019	IP10	3627	CXCL10	CVL	Luminex (or other bead-based)	Serum progesterone	6.875860119420244	0.7519903724959733	25	9.143548070433656	1.89189956647283e-9	(Intercept)	Sensitivity_Linear_Multivariate
Boily-Larouche-2019	IP10	3627	CXCL10	CVL	Luminex (or other bead-based)	Serum progesterone	0.6922691189835429	0.7531098987202709	8	0.9192139422943288	0.38486130221246495	PhaseLuteal	Sensitivity_Linear_Multivariate
Boily-Larouche-2019	IP10	3627	CXCL10	CVL	Luminex (or other bead-based)	Serum progesterone	-2.554014227846607	0.9110632017933178	8	-2.803333756449979	0.023078938421766178	BvIntermediate	Sensitivity_Linear_Multivariate
Boily-Larouche-2019	IP10	3627	CXCL10	CVL	Luminex (or other bead-based)	Serum progesterone	-3.2275269652318874	0.8571257607835963	8	-3.765523232298184	0.005500721867270462	BvPositive	Sensitivity_Linear_Multivariate
Boily-Larouche-2019	MCP1	6347	CCL2	CVL	Luminex (or other bead-based)	Serum progesterone	4.844071741675779	1.1001459601737411	25	4.403117329004941	1.750505075923873e-4	(Intercept)	Sensitivity_Linear_Multivariate
Boily-Larouche-2019	MCP1	6347	CCL2	CVL	Luminex (or other bead-based)	Serum progesterone	-1.2679772678304053	0.9461720980864435	8	-1.3401127240961626	0.21702189812984107	PhaseLuteal	Sensitivity_Linear_Multivariate
Boily-Larouche-2019	MCP1	6347	CCL2	CVL	Luminex (or other bead-based)	Serum progesterone	-0.13333453502902254	1.2306551713447555	8	-0.10834435033765459	0.9163906725245967	BvIntermediate	Sensitivity_Linear_Multivariate
Boily-Larouche-2019	MCP1	6347	CCL2	CVL	Luminex (or other bead-based)	Serum progesterone	0.5686000269902566	1.2104918081567069	8	0.46972645594033396	0.6510879155642124	BvPositive	Sensitivity_Linear_Multivariate
Boily-Larouche-2019	MIP1a	6348	CCL3	CVL	Luminex (or other bead-based)	Serum progesterone	3.2276678362315296	0.7201307652497133	25	4.482057970558028	1.4267280694568014e-4	(Intercept)	Sensitivity_Linear_Multivariate
Boily-Larouche-2019	MIP1a	6348	CCL3	CVL	Luminex (or other bead-based)	Serum progesterone	-0.4137358931486005	0.7212028432730461	8	-0.5736747948343305	0.5819522840722091	PhaseLuteal	Sensitivity_Linear_Multivariate
Boily-Larouche-2019	MIP1a	6348	CCL3	CVL	Luminex (or other bead-based)	Serum progesterone	-0.49256462191933104	0.8724641373714522	8	-0.5645671848510849	0.5878439887172238	BvIntermediate	Sensitivity_Linear_Multivariate
Boily-Larouche-2019	MIP1a	6348	CCL3	CVL	Luminex (or other bead-based)	Serum progesterone	-0.6923639402911599	0.8208118732443361	8	-0.843511117297227	0.42344504674389694	BvPositive	Sensitivity_Linear_Multivariate
Boily-Larouche-2019	MIP1b	6351	CCL4	CVL	Luminex (or other bead-based)	Serum progesterone	3.96240279037031	0.6456955491525229	25	6.136642564086084	2.0467568284969548e-6	(Intercept)	Sensitivity_Linear_Multivariate
Boily-Larouche-2019	MIP1b	6351	CCL4	CVL	Luminex (or other bead-based)	Serum progesterone	-0.9117619038375676	0.6466568341606129	8	-1.4099625267566713	0.1962232793351806	PhaseLuteal	Sensitivity_Linear_Multivariate
Boily-Larouche-2019	MIP1b	6351	CCL4	CVL	Luminex (or other bead-based)	Serum progesterone	-0.6069077840217789	0.7822832295335794	8	-0.7758159207677703	0.46017533336851013	BvIntermediate	Sensitivity_Linear_Multivariate
Boily-Larouche-2019	MIP1b	6351	CCL4	CVL	Luminex (or other bead-based)	Serum progesterone	0.1658396734733566	0.73596991422565	8	0.22533485441160275	0.827368422862254	BvPositive	Sensitivity_Linear_Multivariate
Boily-Larouche-2019	IL1RA	3557	IL1RN	CVL	Luminex (or other bead-based)	Serum progesterone	16.46658382930988	0.6504305343210564	24	25.316437283342353	8.015999203073316e-19	(Intercept)	Sensitivity_Linear_Multivariate
Boily-Larouche-2019	IL1RA	3557	IL1RN	CVL	Luminex (or other bead-based)	Serum progesterone	-0.42855275484658645	0.6586686277075612	7	-0.6506348364246936	0.5360459141880017	PhaseLuteal	Sensitivity_Linear_Multivariate
Boily-Larouche-2019	IL1RA	3557	IL1RN	CVL	Luminex (or other bead-based)	Serum progesterone	0.4830603594441207	0.8097509445862938	7	0.5965542401323395	0.569586869605351	BvIntermediate	Sensitivity_Linear_Multivariate
Boily-Larouche-2019	IL1RA	3557	IL1RN	CVL	Luminex (or other bead-based)	Serum progesterone	0.8372351028628432	0.7374592150800805	7	1.1352968214953123	0.2936238274948211	BvPositive	Sensitivity_Linear_Multivariate
Boily-Larouche-2019	MIG	4283	CXCL9	CVL	Luminex (or other bead-based)	Serum progesterone	8.767805358552838	1.1544101907835964	25	7.59505193955485	5.977342438381054e-8	(Intercept)	Sensitivity_Linear_Multivariate
Boily-Larouche-2019	MIG	4283	CXCL9	CVL	Luminex (or other bead-based)	Serum progesterone	0.31928312572083245	0.9332572465922757	8	0.3421169531623491	0.7410770337561319	PhaseLuteal	Sensitivity_Linear_Multivariate
Boily-Larouche-2019	MIG	4283	CXCL9	CVL	Luminex (or other bead-based)	Serum progesterone	-2.4572417562103235	1.250432926228866	8	-1.9651128058671865	0.08498357629902353	BvIntermediate	Sensitivity_Linear_Multivariate
Boily-Larouche-2019	MIG	4283	CXCL9	CVL	Luminex (or other bead-based)	Serum progesterone	-2.543211519032439	1.2484675930645766	8	-2.037066507100671	0.07601913813248415	BvPositive	Sensitivity_Linear_Multivariate
Boily-Larouche-2019	IL1a	3552	IL1A	CVL	Luminex (or other bead-based)	Serum progesterone	7.055697159653367	0.6872418031530254	25	10.26668797980891	1.8800997303257955e-10	(Intercept)	Sensitivity_Linear_Univariate
Boily-Larouche-2019	IL1a	3552	IL1A	CVL	Luminex (or other bead-based)	Serum progesterone	0.5539119392467206	0.7443797240281916	10	0.7441255066019805	0.4739231565926407	PhaseLuteal	Sensitivity_Linear_Univariate
Boily-Larouche-2019	IL1b	3553	IL1B	CVL	Luminex (or other bead-based)	Serum progesterone	4.124269825020592	0.9734068784192212	25	4.236943375331662	2.690675437152314e-4	(Intercept)	Sensitivity_Linear_Univariate
Boily-Larouche-2019	IL1b	3553	IL1B	CVL	Luminex (or other bead-based)	Serum progesterone	-0.457047796287495	1.2346144439358369	10	-0.370194758802974	0.7189576654622136	PhaseLuteal	Sensitivity_Linear_Univariate
Boily-Larouche-2019	IL8	3576	CXCL8	CVL	Luminex (or other bead-based)	Serum progesterone	9.949345639267287	0.6062839342957241	25	16.410373220304308	6.773123187047973e-15	(Intercept)	Sensitivity_Linear_Univariate
Boily-Larouche-2019	IL8	3576	CXCL8	CVL	Luminex (or other bead-based)	Serum progesterone	-0.11006423345038627	0.5988851237850373	10	-0.18378187916033878	0.8578576874447323	PhaseLuteal	Sensitivity_Linear_Univariate
Boily-Larouche-2019	IP10	3627	CXCL10	CVL	Luminex (or other bead-based)	Serum progesterone	4.771791547740911	0.6953993348158317	25	6.861944366116863	3.419919420356104e-7	(Intercept)	Sensitivity_Linear_Univariate
Boily-Larouche-2019	IP10	3627	CXCL10	CVL	Luminex (or other bead-based)	Serum progesterone	1.4501400213726576	0.7981316558404926	10	1.8169183126129125	0.09927520014384597	PhaseLuteal	Sensitivity_Linear_Univariate
Boily-Larouche-2019	MCP1	6347	CCL2	CVL	Luminex (or other bead-based)	Serum progesterone	5.048409931932489	0.8038163016394478	25	6.280551814681852	1.4285294169186108e-6	(Intercept)	Sensitivity_Linear_Univariate
Boily-Larouche-2019	MCP1	6347	CCL2	CVL	Luminex (or other bead-based)	Serum progesterone	-1.3642118001764043	0.9003985303018884	10	-1.5151199766163623	0.16069246255469272	PhaseLuteal	Sensitivity_Linear_Univariate
Boily-Larouche-2019	MIP1a	6348	CCL3	CVL	Luminex (or other bead-based)	Serum progesterone	2.8095546687008155	0.5540236209471779	25	5.071182098513243	3.100477458280484e-5	(Intercept)	Sensitivity_Linear_Univariate
Boily-Larouche-2019	MIP1a	6348	CCL3	CVL	Luminex (or other bead-based)	Serum progesterone	-0.30014624281594776	0.6899654338585439	10	-0.43501634732252903	0.6727889248838628	PhaseLuteal	Sensitivity_Linear_Univariate
Boily-Larouche-2019	MIP1b	6351	CCL4	CVL	Luminex (or other bead-based)	Serum progesterone	3.848229021328854	0.4954042645388504	25	7.767856065815255	4.0024586794448496e-8	(Intercept)	Sensitivity_Linear_Univariate
Boily-Larouche-2019	MIP1b	6351	CCL4	CVL	Luminex (or other bead-based)	Serum progesterone	-0.8862620862270858	0.6283428597965427	10	-1.41047530406259	0.18873972648215054	PhaseLuteal	Sensitivity_Linear_Univariate
Boily-Larouche-2019	IL1RA	3557	IL1RN	CVL	Luminex (or other bead-based)	Serum progesterone	16.900072797750376	0.5126548042676837	24	32.96579424802575	1.6859944718320887e-21	(Intercept)	Sensitivity_Linear_Univariate
Boily-Larouche-2019	IL1RA	3557	IL1RN	CVL	Luminex (or other bead-based)	Serum progesterone	-0.523918432583885	0.6466178842434112	9	-0.8102442653545019	0.4386978994322164	PhaseLuteal	Sensitivity_Linear_Univariate
Boily-Larouche-2019	MIG	4283	CXCL9	CVL	Luminex (or other bead-based)	Serum progesterone	6.984787846630349	0.8944809823042966	25	7.808760593921906	3.6420490374125786e-8	(Intercept)	Sensitivity_Linear_Univariate
Boily-Larouche-2019	MIG	4283	CXCL9	CVL	Luminex (or other bead-based)	Serum progesterone	0.8860233565207002	0.8316455707926976	10	1.065385769656864	0.3117486421898556	PhaseLuteal	Sensitivity_Linear_Univariate
Bradley-2018	IL10	3586	IL10	Swab	Luminex (or other bead-based)	Serum progesterone plus LH	3.244852081047498	0.5875195877125314	18	5.522968338266158	3.037035257484091e-5	(Intercept)	Sensitivity_Linear_Multivariate
Bradley-2018	IL10	3586	IL10	Swab	Luminex (or other bead-based)	Serum progesterone plus LH	0.3968027911185898	0.42472146966544405	18	0.9342659118013366	0.36253162947896767	PhaseLuteal	Sensitivity_Linear_Multivariate
Bradley-2018	IL10	3586	IL10	Swab	Luminex (or other bead-based)	Serum progesterone plus LH	-1.099332431758308	0.6184632025253511	18	-1.7775227810958498	0.09238228576938802	LactobacillusDominantPositive	Sensitivity_Linear_Multivariate
Bradley-2018	CCL20	6364	CCL20	Swab	Luminex (or other bead-based)	Serum progesterone plus LH	5.731350038089684	0.8492418651997334	18	6.7487841484848685	2.523572850772236e-6	(Intercept)	Sensitivity_Linear_Multivariate
Bradley-2018	CCL20	6364	CCL20	Swab	Luminex (or other bead-based)	Serum progesterone plus LH	0.16122547032112713	0.6658997453667855	18	0.24211673220016358	0.8114267767563609	PhaseLuteal	Sensitivity_Linear_Multivariate
Bradley-2018	CCL20	6364	CCL20	Swab	Luminex (or other bead-based)	Serum progesterone plus LH	-0.8391749918452877	0.8959132405341034	18	-0.9366699294956385	0.361326622092778	LactobacillusDominantPositive	Sensitivity_Linear_Multivariate
Bradley-2018	TNF	7124	TNF	Swab	Luminex (or other bead-based)	Serum progesterone plus LH	3.987268523509781	0.4994572253478646	18	7.983203207707542	2.525155335877646e-7	(Intercept)	Sensitivity_Linear_Multivariate
Bradley-2018	TNF	7124	TNF	Swab	Luminex (or other bead-based)	Serum progesterone plus LH	0.13573907831064994	0.3014962802113504	18	0.4502180863243028	0.6579285549224059	PhaseLuteal	Sensitivity_Linear_Multivariate
Bradley-2018	TNF	7124	TNF	Swab	Luminex (or other bead-based)	Serum progesterone plus LH	-1.7660553468752307	0.5124135441784177	18	-3.4465430645609683	0.002878727007214306	LactobacillusDominantPositive	Sensitivity_Linear_Multivariate
Bradley-2018	IL1A	3552	IL1A	Swab	Luminex (or other bead-based)	Serum progesterone plus LH	8.402949064140039	0.5571794152770917	18	15.081226681644647	1.1776081029724375e-11	(Intercept)	Sensitivity_Linear_Multivariate
Bradley-2018	IL1A	3552	IL1A	Swab	Luminex (or other bead-based)	Serum progesterone plus LH	0.5102372459343859	0.35352228654714507	18	1.4432958411699501	0.16611563635116447	PhaseLuteal	Sensitivity_Linear_Multivariate
Bradley-2018	IL1A	3552	IL1A	Swab	Luminex (or other bead-based)	Serum progesterone plus LH	-2.4526361544612008	0.5776232071696444	18	-4.246083128271674	4.8586824368476814e-4	LactobacillusDominantPositive	Sensitivity_Linear_Multivariate
Bradley-2018	CCL5	6352	CCL5	Swab	Luminex (or other bead-based)	Serum progesterone plus LH	3.114896736216876	0.6389725889896095	18	4.8748518948870405	1.218135307695473e-4	(Intercept)	Sensitivity_Linear_Multivariate
Bradley-2018	CCL5	6352	CCL5	Swab	Luminex (or other bead-based)	Serum progesterone plus LH	-0.7531951888672853	0.5311803572191808	18	-1.4179650633362835	0.17328124382090665	PhaseLuteal	Sensitivity_Linear_Multivariate
Bradley-2018	CCL5	6352	CCL5	Swab	Luminex (or other bead-based)	Serum progesterone plus LH	0.15193032430921447	0.6732661925227544	18	0.22566159714618325	0.8240069937792883	LactobacillusDominantPositive	Sensitivity_Linear_Multivariate
Bradley-2018	TGFB	7040	TGFB1	Swab	Luminex (or other bead-based)	Serum progesterone plus LH	3.5528267055526346	0.5430295707893968	18	6.542602643881667	3.781964917724259e-6	(Intercept)	Sensitivity_Linear_Multivariate
Bradley-2018	TGFB	7040	TGFB1	Swab	Luminex (or other bead-based)	Serum progesterone plus LH	-0.3213919588304494	0.4448202661804448	18	-0.722520944448323	0.47925731079830447	PhaseLuteal	Sensitivity_Linear_Multivariate
Bradley-2018	TGFB	7040	TGFB1	Swab	Luminex (or other bead-based)	Serum progesterone plus LH	-0.8871065526926658	0.5724604746220456	18	-1.5496380833600054	0.13863165181989773	LactobacillusDominantPositive	Sensitivity_Linear_Multivariate
Bradley-2018	CXCL1	2919	CXCL1	Swab	Luminex (or other bead-based)	Serum progesterone plus LH	10.121294717321481	0.8232154255162649	18	12.294831223520976	3.410827791015337e-10	(Intercept)	Sensitivity_Linear_Multivariate
Bradley-2018	CXCL1	2919	CXCL1	Swab	Luminex (or other bead-based)	Serum progesterone plus LH	-0.49162172768125095	0.5607412847492056	18	-0.8767353876951137	0.3921814395233144	PhaseLuteal	Sensitivity_Linear_Multivariate
Bradley-2018	CXCL1	2919	CXCL1	Swab	Luminex (or other bead-based)	Serum progesterone plus LH	0.17515262346046076	0.862269712741739	18	0.20312974104533027	0.8413121980727518	LactobacillusDominantPositive	Sensitivity_Linear_Multivariate
Bradley-2018	IL6	3569	IL6	Swab	Luminex (or other bead-based)	Serum progesterone plus LH	4.922670048359982	0.7504365059225793	18	6.559742242693937	3.656087009907085e-6	(Intercept)	Sensitivity_Linear_Multivariate
Bradley-2018	IL6	3569	IL6	Swab	Luminex (or other bead-based)	Serum progesterone plus LH	0.7614397901291383	0.625640665491081	18	1.217056102853329	0.23929975205411388	PhaseLuteal	Sensitivity_Linear_Multivariate
Bradley-2018	IL6	3569	IL6	Swab	Luminex (or other bead-based)	Serum progesterone plus LH	-1.0149048236808917	0.7906237568106684	18	-1.2836761037575704	0.21553500649078003	LactobacillusDominantPositive	Sensitivity_Linear_Multivariate
Bradley-2018	IFNG	3458	IFNG	Swab	Luminex (or other bead-based)	Serum progesterone plus LH	2.0422033476824124	0.5324398397714482	18	3.8355569871687965	0.0012114868338633795	(Intercept)	Sensitivity_Linear_Multivariate
Bradley-2018	IFNG	3458	IFNG	Swab	Luminex (or other bead-based)	Serum progesterone plus LH	0.18978482355811294	0.36425594396505434	18	0.5210205260955751	0.6087033240529356	PhaseLuteal	Sensitivity_Linear_Multivariate
Bradley-2018	IFNG	3458	IFNG	Swab	Luminex (or other bead-based)	Serum progesterone plus LH	-0.9056989009794935	0.5579621716599354	18	-1.6232263529354374	0.12192394667524616	LactobacillusDominantPositive	Sensitivity_Linear_Multivariate
Bradley-2018	CXCL8	3576	CXCL8	Swab	Luminex (or other bead-based)	Serum progesterone plus LH	10.602432879641768	0.7038449996290258	18	15.063590542278444	1.2009075608483101e-11	(Intercept)	Sensitivity_Linear_Multivariate
Bradley-2018	CXCL8	3576	CXCL8	Swab	Luminex (or other bead-based)	Serum progesterone plus LH	0.10861561544273068	0.4616414498621753	18	0.2352813324608487	0.8166463523545806	PhaseLuteal	Sensitivity_Linear_Multivariate
Bradley-2018	CXCL8	3576	CXCL8	Swab	Luminex (or other bead-based)	Serum progesterone plus LH	-2.080550557083133	0.7336593003241495	18	-2.835853857729184	0.01096012584174667	LactobacillusDominantPositive	Sensitivity_Linear_Multivariate
Bradley-2018	IL10	3586	IL10	Swab	Luminex (or other bead-based)	Serum progesterone plus LH	2.41424132533411	0.3685840386597099	19	6.5500430623991965	2.84837900243614e-6	(Intercept)	Sensitivity_Linear_Univariate
Bradley-2018	IL10	3586	IL10	Swab	Luminex (or other bead-based)	Serum progesterone plus LH	0.5490534875122136	0.42697366578087975	19	1.2859188552251006	0.21392276784882291	PhaseLuteal	Sensitivity_Linear_Univariate
Bradley-2018	CCL20	6364	CCL20	Swab	Luminex (or other bead-based)	Serum progesterone plus LH	5.084883097835732	0.4885467010715286	19	10.408182240680507	2.752261560554723e-9	(Intercept)	Sensitivity_Linear_Univariate
Bradley-2018	CCL20	6364	CCL20	Swab	Luminex (or other bead-based)	Serum progesterone plus LH	0.30834101141008896	0.6674816789854926	19	0.46194677864228034	0.6493650694138275	PhaseLuteal	Sensitivity_Linear_Univariate
Bradley-2018	TNF	7124	TNF	Swab	Luminex (or other bead-based)	Serum progesterone plus LH	2.6641132605512947	0.3590870790135636	19	7.419128719055537	5.039470306972036e-7	(Intercept)	Sensitivity_Linear_Univariate
Bradley-2018	TNF	7124	TNF	Swab	Luminex (or other bead-based)	Serum progesterone plus LH	0.3809447956565306	0.34444719897342985	19	1.1059599172003025	0.2825513796756049	PhaseLuteal	Sensitivity_Linear_Univariate
Bradley-2018	IL1A	3552	IL1A	Swab	Luminex (or other bead-based)	Serum progesterone plus LH	6.591252852059935	0.45937747838467746	19	14.348228117836667	1.1992504430843717e-11	(Intercept)	Sensitivity_Linear_Univariate
Bradley-2018	IL1A	3552	IL1A	Swab	Luminex (or other bead-based)	Serum progesterone plus LH	0.8213638926934844	0.39574305165429174	19	2.0754979506525895	0.051760698076561355	PhaseLuteal	Sensitivity_Linear_Univariate
Bradley-2018	CCL5	6352	CCL5	Swab	Luminex (or other bead-based)	Serum progesterone plus LH	3.22866999423975	0.3700721553408893	19	8.724433729053958	4.518253814960092e-8	(Intercept)	Sensitivity_Linear_Univariate
Bradley-2018	CCL5	6352	CCL5	Swab	Luminex (or other bead-based)	Serum progesterone plus LH	-0.770923285344673	0.5178399808802494	19	-1.4887287845836477	0.15296998265799122	PhaseLuteal	Sensitivity_Linear_Univariate
Bradley-2018	TGFB	7040	TGFB1	Swab	Luminex (or other bead-based)	Serum progesterone plus LH	2.8561990916039415	0.3151917172692209	19	9.0617834642029	2.5104360320922913e-8	(Intercept)	Sensitivity_Linear_Univariate
Bradley-2018	TGFB	7040	TGFB1	Swab	Luminex (or other bead-based)	Serum progesterone plus LH	-0.15325411431607944	0.45782298590596915	19	-0.33474534707515935	0.7414843760366046	PhaseLuteal	Sensitivity_Linear_Univariate
Bradley-2018	CXCL1	2919	CXCL1	Swab	Luminex (or other bead-based)	Serum progesterone plus LH	10.252207050291847	0.503810243944258	19	20.34934218492421	2.3241327869614114e-14	(Intercept)	Sensitivity_Linear_Univariate
Bradley-2018	CXCL1	2919	CXCL1	Swab	Luminex (or other bead-based)	Serum progesterone plus LH	-0.5142753722788916	0.5359530224119741	19	-0.9595530779255139	0.34933283790010106	PhaseLuteal	Sensitivity_Linear_Univariate
Bradley-2018	IL6	3569	IL6	Swab	Luminex (or other bead-based)	Serum progesterone plus LH	4.143241444355354	0.4400152180628262	19	9.416132156965022	1.3746294066646106e-8	(Intercept)	Sensitivity_Linear_Univariate
Bradley-2018	IL6	3569	IL6	Swab	Luminex (or other bead-based)	Serum progesterone plus LH	0.9093799028691906	0.6292419485321912	19	1.445199108213409	0.16469406727655558	PhaseLuteal	Sensitivity_Linear_Univariate
Bradley-2018	IFNG	3458	IFNG	Swab	Luminex (or other bead-based)	Serum progesterone plus LH	1.3645980686848234	0.3233279616406855	19	4.2204765148066645	4.6316965979899505e-4	(Intercept)	Sensitivity_Linear_Univariate
Bradley-2018	IFNG	3458	IFNG	Swab	Luminex (or other bead-based)	Serum progesterone plus LH	0.3096230336313577	0.37415562604601293	19	0.8275247305603279	0.4182126377296841	PhaseLuteal	Sensitivity_Linear_Univariate
Bradley-2018	CXCL8	3576	CXCL8	Swab	Luminex (or other bead-based)	Serum progesterone plus LH	9.037899484013579	0.4688865456998722	19	19.2752374042283	6.22331315958518e-14	(Intercept)	Sensitivity_Linear_Univariate
Bradley-2018	CXCL8	3576	CXCL8	Swab	Luminex (or other bead-based)	Serum progesterone plus LH	0.4086707574590482	0.5055003150327848	19	0.8084480766991082	0.42883985459320484	PhaseLuteal	Sensitivity_Linear_Univariate
Castle-2002	CAIGAS	NA	IgA	Sponge	ELISA	Days since LMP	29.952936985379782	1.2670187529930697	5	23.64048433744344	2.5219234161251734e-6	(Intercept)	Sensitivity_Linear_Multivariate
Castle-2002	CAIGAS	NA	IgA	Sponge	ELISA	Days since LMP	-0.7752650556477864	1.6026660390417526	5	-0.4837346251570438	0.6490155445654004	PhaseLuteal	Sensitivity_Linear_Multivariate
Castle-2002	CAIGAS	NA	IgA	Sponge	ELISA	Days since LMP	-0.7949347519970781	1.4991568058780769	5	-0.5302545730241166	0.6186304106149318	HpvNegative	Sensitivity_Linear_Multivariate
Castle-2002	CAIGAS	NA	IgA	Sponge	ELISA	Days since LMP	-0.09920591095246398	1.850599338123654	5	-0.053607449710346325	0.959323882912877	RtiPositive	Sensitivity_Linear_Multivariate
Castle-2002	CAIGAS	NA	IgA	Sponge	ELISA	Days since LMP	-0.31182663333904437	1.4991568058780766	5	-0.20800134590084007	0.8434349968291717	BloodDetectionPositive	Sensitivity_Linear_Multivariate
Castle-2002	CAIGAS	NA	IgA	Sponge	ELISA	Days since LMP	-1.4112477299722668	1.720742289415287	5	-0.8201389241452377	0.4494524012978119	BloodDetectionNegative	Sensitivity_Linear_Multivariate
Castle-2002	CAIGGS	NA	IgG	Sponge	ELISA	Days since LMP	30.906165164392867	0.957330449107669	5	32.2836959726922	5.357144614390493e-7	(Intercept)	Sensitivity_Linear_Multivariate
Castle-2002	CAIGGS	NA	IgG	Sponge	ELISA	Days since LMP	-0.9684499440218589	1.2109378770448578	5	-0.7997519628217755	0.4601452866434814	PhaseLuteal	Sensitivity_Linear_Multivariate
Castle-2002	CAIGGS	NA	IgG	Sponge	ELISA	Days since LMP	-1.1942238979999706	1.1327286631423124	5	-1.0542894665409666	0.3400081620955728	HpvNegative	Sensitivity_Linear_Multivariate
Castle-2002	CAIGGS	NA	IgG	Sponge	ELISA	Days since LMP	-1.108492939294677	1.3982706185675255	5	-0.7927599454462437	0.463855682944299	RtiPositive	Sensitivity_Linear_Multivariate
Castle-2002	CAIGGS	NA	IgG	Sponge	ELISA	Days since LMP	0.8551471413226809	1.1327286631423117	5	0.754944382664786	0.4843033889044495	BloodDetectionPositive	Sensitivity_Linear_Multivariate
Castle-2002	CAIGGS	NA	IgG	Sponge	ELISA	Days since LMP	-0.8517407645608066	1.3001535966480735	5	-0.6551078016910308	0.5413352046009643	BloodDetectionNegative	Sensitivity_Linear_Multivariate
Castle-2002	CAI10S	3586	IL10	Sponge	ELISA	Days since LMP	7.610873995196529	1.9938142288307745	5	3.8172432943563392	0.012407974681633911	(Intercept)	Sensitivity_Linear_Multivariate
Castle-2002	CAI10S	3586	IL10	Sponge	ELISA	Days since LMP	0.4068702855798032	2.5219976777429616	5	0.16132857265115644	0.8781508008805035	PhaseLuteal	Sensitivity_Linear_Multivariate
Castle-2002	CAI10S	3586	IL10	Sponge	ELISA	Days since LMP	0.16439258380517416	2.3591128100884204	5	0.06968407068206826	0.9471462414143637	HpvNegative	Sensitivity_Linear_Multivariate
Castle-2002	CAI10S	3586	IL10	Sponge	ELISA	Days since LMP	-0.5515401957132384	2.912152076281021	5	-0.18939264889544702	0.8572332951883946	RtiPositive	Sensitivity_Linear_Multivariate
Castle-2002	CAI10S	3586	IL10	Sponge	ELISA	Days since LMP	-1.0973285666283048	2.35911281008842	5	-0.4651445924653246	0.6613826269383287	BloodDetectionPositive	Sensitivity_Linear_Multivariate
Castle-2002	CAI10S	3586	IL10	Sponge	ELISA	Days since LMP	-2.3991533773276568	2.707805589050985	5	-0.8860138951735074	0.4161829301642335	BloodDetectionNegative	Sensitivity_Linear_Multivariate
Castle-2002	CAI12S	NA	IL12p70	Sponge	ELISA	Days since LMP	9.488357186606935	1.8043016668867187	5	5.25874212762818	0.003302296468160087	(Intercept)	Sensitivity_Linear_Multivariate
Castle-2002	CAI12S	NA	IL12p70	Sponge	ELISA	Days since LMP	-1.7766834682015262	2.2822811413601762	5	-0.7784682772003594	0.4715081079324262	PhaseLuteal	Sensitivity_Linear_Multivariate
Castle-2002	CAI12S	NA	IL12p70	Sponge	ELISA	Days since LMP	-2.69695317659475	2.1348785228162916	5	-1.263281796960035	0.262190087090676	HpvNegative	Sensitivity_Linear_Multivariate
Castle-2002	CAI12S	NA	IL12p70	Sponge	ELISA	Days since LMP	2.3217182949143313	2.6353512626614086	5	0.8809900705872722	0.4186512138931413	RtiPositive	Sensitivity_Linear_Multivariate
Castle-2002	CAI12S	NA	IL12p70	Sponge	ELISA	Days since LMP	1.3614605944932594	2.134878522816291	5	0.6377227462559539	0.5517096775982433	BloodDetectionPositive	Sensitivity_Linear_Multivariate
Castle-2002	CAI12S	NA	IL12p70	Sponge	ELISA	Days since LMP	-4.5300840303890775	2.450427962285618	5	-1.848690963419988	0.12375682784507025	BloodDetectionNegative	Sensitivity_Linear_Multivariate
Castle-2002	CAIGAS	NA	IgA	Sponge	ELISA	Days since LMP	29.198561743330277	0.5551594329496647	9	52.59491239875529	1.6315712397720937e-12	(Intercept)	Sensitivity_Linear_Univariate
Castle-2002	CAIGAS	NA	IgA	Sponge	ELISA	Days since LMP	-1.108831910839369	0.8234345093476381	9	-1.3465939285418527	0.21103982817387237	PhaseLuteal	Sensitivity_Linear_Univariate
Castle-2002	CAIGGS	NA	IgG	Sponge	ELISA	Days since LMP	30.495365170058918	0.48075034652156334	9	63.432851147598896	3.0344026218312976e-13	(Intercept)	Sensitivity_Linear_Univariate
Castle-2002	CAIGGS	NA	IgG	Sponge	ELISA	Days since LMP	-1.3582083476187723	0.7130679985087867	9	-1.9047388895016244	0.08920941007771459	PhaseLuteal	Sensitivity_Linear_Univariate
Castle-2002	CAI10S	3586	IL10	Sponge	ELISA	Days since LMP	6.896993307362237	0.8710003254449018	9	7.91847385801985	2.4020166996884945e-5	(Intercept)	Sensitivity_Linear_Univariate
Castle-2002	CAI10S	3586	IL10	Sponge	ELISA	Days since LMP	-0.615636288689771	1.2919022591648623	9	-0.47653472569027255	0.645050187379711	PhaseLuteal	Sensitivity_Linear_Univariate
Castle-2002	CAI12S	NA	IL12p70	Sponge	ELISA	Days since LMP	8.984981847691662	1.1476726396297878	9	7.828871698631768	2.6297861286909905e-5	(Intercept)	Sensitivity_Linear_Univariate
Castle-2002	CAI12S	NA	IL12p70	Sponge	ELISA	Days since LMP	-3.794113404957131	1.7022736187407037	9	-2.2288504992305023	0.0527957766672563	PhaseLuteal	Sensitivity_Linear_Univariate
Cortez-2014	eotaxin	6356	CCL11	Swab	Luminex (or other bead-based)	Days since LH peak	4.161906252436642	0.8834782557666303	253	4.710819112152552	4.0728469251959815e-6	(Intercept)	Sensitivity_Linear_Multivariate
Cortez-2014	eotaxin	6356	CCL11	Swab	Luminex (or other bead-based)	Days since LH peak	0.2346013448471843	0.10643594277571135	253	2.2041552762073175	0.02841423385879454	PhaseLuteal	Sensitivity_Linear_Multivariate
Cortez-2014	eotaxin	6356	CCL11	Swab	Luminex (or other bead-based)	Days since LH peak	-0.25380704645602575	0.1534370378708792	253	-1.6541445923220326	0.09933823661022555	DoucheWithin24hPositive	Sensitivity_Linear_Multivariate
Cortez-2014	eotaxin	6356	CCL11	Swab	Luminex (or other bead-based)	Days since LH peak	0.3538586152817825	0.08672999888936081	253	4.080002534453974	6.040149036556674e-5	VaginalpH	Sensitivity_Linear_Multivariate
Cortez-2014	eotaxin	6356	CCL11	Swab	Luminex (or other bead-based)	Days since LH peak	-0.0972161053236672	0.09948852621425218	11	-0.9771589651886968	0.3494913722712688	Gravidity	Sensitivity_Linear_Multivariate
Cortez-2014	eotaxin	6356	CCL11	Swab	Luminex (or other bead-based)	Days since LH peak	-0.2375956837768819	0.1169723649919418	253	-2.031212105468243	0.043278927909870694	BvPositive	Sensitivity_Linear_Multivariate
Cortez-2014	eotaxin	6356	CCL11	Swab	Luminex (or other bead-based)	Days since LH peak	0.3165371705496089	0.17266938000444254	253	1.8331980490198367	0.06794804302679311	YeastPositive	Sensitivity_Linear_Multivariate
Cortez-2014	eotaxin	6356	CCL11	Swab	Luminex (or other bead-based)	Days since LH peak	-1.1160882510477286	0.5161219685444133	253	-2.16245058158513	0.03152085913660148	GonorrheaPositive	Sensitivity_Linear_Multivariate
Cortez-2014	eotaxin	6356	CCL11	Swab	Luminex (or other bead-based)	Days since LH peak	0.33846345299224073	0.639831167982608	253	0.5289886925318413	0.5972770825226066	SyphilisPositive	Sensitivity_Linear_Multivariate
Cortez-2014	eotaxin	6356	CCL11	Swab	Luminex (or other bead-based)	Days since LH peak	-0.46054070236400896	0.24307657934938212	253	-1.8946321508912563	0.05928141725952874	TrichomonasPositive	Sensitivity_Linear_Multivariate
Cortez-2014	eotaxin	6356	CCL11	Swab	Luminex (or other bead-based)	Days since LH peak	-0.0017391013510331503	0.0013812135808549462	11	-1.2591110999333486	0.23405361438830988	Cd4Count	Sensitivity_Linear_Multivariate
Cortez-2014	eotaxin	6356	CCL11	Swab	Luminex (or other bead-based)	Days since LH peak	0.07441001258885085	0.07503833759232742	253	0.9916266134933563	0.3223271339564454	CervicalHiv	Sensitivity_Linear_Multivariate
Cortez-2014	eotaxin	6356	CCL11	Swab	Luminex (or other bead-based)	Days since LH peak	-0.00262576049750878	0.04459534471284696	253	-0.05887969953851158	0.9530944066709436	VaginalHiv	Sensitivity_Linear_Multivariate
Cortez-2014	gcsf	1440	CSF3	Swab	Luminex (or other bead-based)	Days since LH peak	9.878859064028193	1.0972171618215592	211	9.00355864615504	1.3071031941906335e-16	(Intercept)	Sensitivity_Linear_Multivariate
Cortez-2014	gcsf	1440	CSF3	Swab	Luminex (or other bead-based)	Days since LH peak	-0.7348998387406397	0.20876087744621544	211	-3.520294835558819	5.280692367610169e-4	PhaseLuteal	Sensitivity_Linear_Multivariate
Cortez-2014	gcsf	1440	CSF3	Swab	Luminex (or other bead-based)	Days since LH peak	0.18690209794253776	0.2966271758410466	211	0.6300909463625574	0.5293168368721051	DoucheWithin24hPositive	Sensitivity_Linear_Multivariate
Cortez-2014	gcsf	1440	CSF3	Swab	Luminex (or other bead-based)	Days since LH peak	0.05198014830259539	0.1499136811331208	211	0.34673385317273275	0.7291368226662568	VaginalpH	Sensitivity_Linear_Multivariate
Cortez-2014	gcsf	1440	CSF3	Swab	Luminex (or other bead-based)	Days since LH peak	0.1252298122923095	0.08963986964356098	9	1.3970325123214302	0.1958901385598678	Gravidity	Sensitivity_Linear_Multivariate
Cortez-2014	gcsf	1440	CSF3	Swab	Luminex (or other bead-based)	Days since LH peak	-0.15337290746801446	0.23036163425124076	211	-0.665791888334758	0.5062713276828046	BvPositive	Sensitivity_Linear_Multivariate
Cortez-2014	gcsf	1440	CSF3	Swab	Luminex (or other bead-based)	Days since LH peak	0.431669810669215	0.2926958709624227	211	1.4748066286341095	0.14175506486080944	YeastPositive	Sensitivity_Linear_Multivariate
Cortez-2014	gcsf	1440	CSF3	Swab	Luminex (or other bead-based)	Days since LH peak	-0.5279225276655656	0.8883426200659987	211	-0.5942780586462731	0.5529627990480863	GonorrheaPositive	Sensitivity_Linear_Multivariate
Cortez-2014	gcsf	1440	CSF3	Swab	Luminex (or other bead-based)	Days since LH peak	0.24584669926352964	1.1052407985182078	211	0.22243722779066372	0.8241886963523427	SyphilisPositive	Sensitivity_Linear_Multivariate
Cortez-2014	gcsf	1440	CSF3	Swab	Luminex (or other bead-based)	Days since LH peak	-0.659375691821683	0.40356926475212684	211	-1.6338600319989012	0.10377941318427251	TrichomonasPositive	Sensitivity_Linear_Multivariate
Cortez-2014	gcsf	1440	CSF3	Swab	Luminex (or other bead-based)	Days since LH peak	-0.006650466080253833	0.0010953250668509218	9	-6.071682536558792	1.8551987513162495e-4	Cd4Count	Sensitivity_Linear_Multivariate
Cortez-2014	gcsf	1440	CSF3	Swab	Luminex (or other bead-based)	Days since LH peak	0.13555341522637662	0.1141582237551645	211	1.1874169969313684	0.23639819840569581	CervicalHiv	Sensitivity_Linear_Multivariate
Cortez-2014	gcsf	1440	CSF3	Swab	Luminex (or other bead-based)	Days since LH peak	0.015072526425280307	0.08157791565934551	211	0.18476233798642794	0.8535929135348594	VaginalHiv	Sensitivity_Linear_Multivariate
Cortez-2014	gmcsf	1437	CSF2	Swab	Luminex (or other bead-based)	Days since LH peak	2.123371437407867	1.3812898358997308	253	1.5372381539496136	0.12548466530511196	(Intercept)	Sensitivity_Linear_Multivariate
Cortez-2014	gmcsf	1437	CSF2	Swab	Luminex (or other bead-based)	Days since LH peak	-0.02440714797666643	0.15205403217465613	253	-0.16051628245301167	0.8726024855037263	PhaseLuteal	Sensitivity_Linear_Multivariate
Cortez-2014	gmcsf	1437	CSF2	Swab	Luminex (or other bead-based)	Days since LH peak	-0.05778448143573706	0.21934288771036756	253	-0.26344360666956695	0.7924231165468877	DoucheWithin24hPositive	Sensitivity_Linear_Multivariate
Cortez-2014	gmcsf	1437	CSF2	Swab	Luminex (or other bead-based)	Days since LH peak	0.38381609218348317	0.12445396973075883	253	3.084000398009184	0.0022688081577090344	VaginalpH	Sensitivity_Linear_Multivariate
Cortez-2014	gmcsf	1437	CSF2	Swab	Luminex (or other bead-based)	Days since LH peak	0.2033548204746061	0.16417149273385032	11	1.2386731526177845	0.24124810045793363	Gravidity	Sensitivity_Linear_Multivariate
Cortez-2014	gmcsf	1437	CSF2	Swab	Luminex (or other bead-based)	Days since LH peak	-0.33899234937355793	0.16734778743848414	253	-2.0256757173928523	0.043847719075734266	BvPositive	Sensitivity_Linear_Multivariate
Cortez-2014	gmcsf	1437	CSF2	Swab	Luminex (or other bead-based)	Days since LH peak	0.7443669374000288	0.24902871838728416	253	2.989080706115209	0.003073734033757343	YeastPositive	Sensitivity_Linear_Multivariate
Cortez-2014	gmcsf	1437	CSF2	Swab	Luminex (or other bead-based)	Days since LH peak	-1.2531652612118154	0.7384950246780263	253	-1.6969176762675933	0.0909420515723227	GonorrheaPositive	Sensitivity_Linear_Multivariate
Cortez-2014	gmcsf	1437	CSF2	Swab	Luminex (or other bead-based)	Days since LH peak	0.5472020029886302	0.9147527662163124	253	0.5981966091800075	0.5502438783069139	SyphilisPositive	Sensitivity_Linear_Multivariate
Cortez-2014	gmcsf	1437	CSF2	Swab	Luminex (or other bead-based)	Days since LH peak	-0.36883546087730174	0.3486973257840986	253	-1.0577524793111603	0.291177193753554	TrichomonasPositive	Sensitivity_Linear_Multivariate
Cortez-2014	gmcsf	1437	CSF2	Swab	Luminex (or other bead-based)	Days since LH peak	-0.005317718625402911	0.002272867198564584	11	-2.339652148951459	0.03919633134748479	Cd4Count	Sensitivity_Linear_Multivariate
Cortez-2014	gmcsf	1437	CSF2	Swab	Luminex (or other bead-based)	Days since LH peak	0.2424579695564098	0.10882635926020585	253	2.227934217450832	0.02676452648486411	CervicalHiv	Sensitivity_Linear_Multivariate
Cortez-2014	gmcsf	1437	CSF2	Swab	Luminex (or other bead-based)	Days since LH peak	0.049867146712187845	0.06388786888704073	253	0.7805417144271515	0.4358017552011645	VaginalHiv	Sensitivity_Linear_Multivariate
Cortez-2014	ifna2	3440	IFNA2	Swab	Luminex (or other bead-based)	Days since LH peak	4.943100069523964	0.9408167793908095	253	5.254051774804316	3.160488357215258e-7	(Intercept)	Sensitivity_Linear_Multivariate
Cortez-2014	ifna2	3440	IFNA2	Swab	Luminex (or other bead-based)	Days since LH peak	-0.051268758142812405	0.1404769889545369	253	-0.3649619665424685	0.7154446915709761	PhaseLuteal	Sensitivity_Linear_Multivariate
Cortez-2014	ifna2	3440	IFNA2	Swab	Luminex (or other bead-based)	Days since LH peak	-0.0845658965243032	0.2018160284924869	253	-0.4190246788423516	0.6755536260022765	DoucheWithin24hPositive	Sensitivity_Linear_Multivariate
Cortez-2014	ifna2	3440	IFNA2	Swab	Luminex (or other bead-based)	Days since LH peak	0.22464815928741086	0.11193931315495276	253	2.0068745551121983	0.04582691122065637	VaginalpH	Sensitivity_Linear_Multivariate
Cortez-2014	ifna2	3440	IFNA2	Swab	Luminex (or other bead-based)	Days since LH peak	0.14244411862464004	0.08702773765753202	11	1.6367668798329595	0.12994146154128855	Gravidity	Sensitivity_Linear_Multivariate
Cortez-2014	ifna2	3440	IFNA2	Swab	Luminex (or other bead-based)	Days since LH peak	-0.2725744520824538	0.15321658605067184	253	-1.7790140030421242	0.07643805947653291	BvPositive	Sensitivity_Linear_Multivariate
Cortez-2014	ifna2	3440	IFNA2	Swab	Luminex (or other bead-based)	Days since LH peak	0.2976824202183271	0.2180345400044597	253	1.365299370513673	0.17337170835446655	YeastPositive	Sensitivity_Linear_Multivariate
Cortez-2014	ifna2	3440	IFNA2	Swab	Luminex (or other bead-based)	Days since LH peak	-1.6967764661827947	0.6761438734432766	253	-2.5094902620975112	0.012716096643358987	GonorrheaPositive	Sensitivity_Linear_Multivariate
Cortez-2014	ifna2	3440	IFNA2	Swab	Luminex (or other bead-based)	Days since LH peak	0.6999507905547536	0.8412896575528067	253	0.8319973795836407	0.40619502883004854	SyphilisPositive	Sensitivity_Linear_Multivariate
Cortez-2014	ifna2	3440	IFNA2	Swab	Luminex (or other bead-based)	Days since LH peak	-0.4614054255874594	0.3146604787850247	253	-1.4663596374385819	0.14379214959153916	TrichomonasPositive	Sensitivity_Linear_Multivariate
Cortez-2014	ifna2	3440	IFNA2	Swab	Luminex (or other bead-based)	Days since LH peak	-0.0042337869653311655	0.0012238483031279342	11	-3.4594050214478167	0.005338757358886144	Cd4Count	Sensitivity_Linear_Multivariate
Cortez-2014	ifna2	3440	IFNA2	Swab	Luminex (or other bead-based)	Days since LH peak	0.1507738121008372	0.09252916859870189	253	1.6294733259167362	0.10445726388286282	CervicalHiv	Sensitivity_Linear_Multivariate
Cortez-2014	ifna2	3440	IFNA2	Swab	Luminex (or other bead-based)	Days since LH peak	-0.007777558962949858	0.05811231334100638	253	-0.13383667790526074	0.8936381222093411	VaginalHiv	Sensitivity_Linear_Multivariate
Cortez-2014	ifng	3458	IFNG	Swab	Luminex (or other bead-based)	Days since LH peak	1.39935685216087	2.1398507513205307	253	0.6539506791757826	0.5137375356262934	(Intercept)	Sensitivity_Linear_Multivariate
Cortez-2014	ifng	3458	IFNG	Swab	Luminex (or other bead-based)	Days since LH peak	-0.05069895418234019	0.184597612765882	253	-0.27464577370585885	0.7838125293988314	PhaseLuteal	Sensitivity_Linear_Multivariate
Cortez-2014	ifng	3458	IFNG	Swab	Luminex (or other bead-based)	Days since LH peak	-0.1682540061777157	0.2665400417036101	253	-0.6312522692737194	0.5284454745274428	DoucheWithin24hPositive	Sensitivity_Linear_Multivariate
Cortez-2014	ifng	3458	IFNG	Swab	Luminex (or other bead-based)	Days since LH peak	0.521619948072677	0.15208637373519612	253	3.4297612288454653	7.052453475075393e-4	VaginalpH	Sensitivity_Linear_Multivariate
Cortez-2014	ifng	3458	IFNG	Swab	Luminex (or other bead-based)	Days since LH peak	0.08297677558281652	0.27976869232045537	11	0.2965906402699715	0.7723040994090955	Gravidity	Sensitivity_Linear_Multivariate
Cortez-2014	ifng	3458	IFNG	Swab	Luminex (or other bead-based)	Days since LH peak	-0.03494108331699537	0.20358909855760993	253	-0.1716255121936602	0.8638691424192746	BvPositive	Sensitivity_Linear_Multivariate
Cortez-2014	ifng	3458	IFNG	Swab	Luminex (or other bead-based)	Days since LH peak	0.5362198165296809	0.30675379906186623	253	1.7480462122052998	0.08166906590144146	YeastPositive	Sensitivity_Linear_Multivariate
Cortez-2014	ifng	3458	IFNG	Swab	Luminex (or other bead-based)	Days since LH peak	-1.8510757556371742	0.8987052932168197	253	-2.0597138679482416	0.040449028826390045	GonorrheaPositive	Sensitivity_Linear_Multivariate
Cortez-2014	ifng	3458	IFNG	Swab	Luminex (or other bead-based)	Days since LH peak	0.3054795067233461	1.1117788252887895	253	0.27476643714993987	0.7837199237157381	SyphilisPositive	Sensitivity_Linear_Multivariate
Cortez-2014	ifng	3458	IFNG	Swab	Luminex (or other bead-based)	Days since LH peak	-0.8006082398173822	0.42600137679899486	253	-1.8793559913660616	0.061345300843279695	TrichomonasPositive	Sensitivity_Linear_Multivariate
Cortez-2014	ifng	3458	IFNG	Swab	Luminex (or other bead-based)	Days since LH peak	-0.007753537403439366	0.003856589145845142	11	-2.0104649757137243	0.06954504064997183	Cd4Count	Sensitivity_Linear_Multivariate
Cortez-2014	ifng	3458	IFNG	Swab	Luminex (or other bead-based)	Days since LH peak	0.3856415608987309	0.13524361583245592	253	2.8514585219052107	0.004711082794999573	CervicalHiv	Sensitivity_Linear_Multivariate
Cortez-2014	ifng	3458	IFNG	Swab	Luminex (or other bead-based)	Days since LH peak	0.07648895787730123	0.07790153324017915	253	0.9818671686663368	0.3271032853586816	VaginalHiv	Sensitivity_Linear_Multivariate
Cortez-2014	il10	3586	IL10	Swab	Luminex (or other bead-based)	Days since LH peak	0.49468424002191197	1.7236086449802297	253	0.28700496569369793	0.774343432149825	(Intercept)	Sensitivity_Linear_Multivariate
Cortez-2014	il10	3586	IL10	Swab	Luminex (or other bead-based)	Days since LH peak	0.058093030895398155	0.1532622022919472	253	0.3790434303217011	0.7049735276892343	PhaseLuteal	Sensitivity_Linear_Multivariate
Cortez-2014	il10	3586	IL10	Swab	Luminex (or other bead-based)	Days since LH peak	-0.3810671647509144	0.22127751847086333	253	-1.7221232748101851	0.08626933971912823	DoucheWithin24hPositive	Sensitivity_Linear_Multivariate
Cortez-2014	il10	3586	IL10	Swab	Luminex (or other bead-based)	Days since LH peak	0.4884736323264006	0.1261999342454742	253	3.8706330177340664	1.3821019061483644e-4	VaginalpH	Sensitivity_Linear_Multivariate
Cortez-2014	il10	3586	IL10	Swab	Luminex (or other bead-based)	Days since LH peak	-0.014389554072959942	0.22334966553033495	11	-0.064426127698882	0.9497868335331644	Gravidity	Sensitivity_Linear_Multivariate
Cortez-2014	il10	3586	IL10	Swab	Luminex (or other bead-based)	Days since LH peak	-0.2641983633152648	0.1690005956238218	253	-1.563298415251409	0.11923235995811195	BvPositive	Sensitivity_Linear_Multivariate
Cortez-2014	il10	3586	IL10	Swab	Luminex (or other bead-based)	Days since LH peak	1.014283074214	0.2543649886534931	253	3.987510543739571	8.743577607607377e-5	YeastPositive	Sensitivity_Linear_Multivariate
Cortez-2014	il10	3586	IL10	Swab	Luminex (or other bead-based)	Days since LH peak	-1.5329825445181107	0.7459974090772067	253	-2.0549435237508384	0.040911372473789155	GonorrheaPositive	Sensitivity_Linear_Multivariate
Cortez-2014	il10	3586	IL10	Swab	Luminex (or other bead-based)	Days since LH peak	1.4482093383973633	0.9229675608818125	253	1.5690793477223939	0.1178792619339429	SyphilisPositive	Sensitivity_Linear_Multivariate
Cortez-2014	il10	3586	IL10	Swab	Luminex (or other bead-based)	Days since LH peak	-0.7082214985599788	0.3534973574539751	253	-2.003470418169076	0.046193240985154524	TrichomonasPositive	Sensitivity_Linear_Multivariate
Cortez-2014	il10	3586	IL10	Swab	Luminex (or other bead-based)	Days since LH peak	-0.005666936371849956	0.0030800032481374494	11	-1.8399124660913544	0.0928985358984061	Cd4Count	Sensitivity_Linear_Multivariate
Cortez-2014	il10	3586	IL10	Swab	Luminex (or other bead-based)	Days since LH peak	0.3358170740563335	0.11205923142607734	253	2.9967818785002427	0.0029997672533404072	CervicalHiv	Sensitivity_Linear_Multivariate
Cortez-2014	il10	3586	IL10	Swab	Luminex (or other bead-based)	Days since LH peak	0.0970963978327205	0.06465322951518715	253	1.5018027492333141	0.13439509926224347	VaginalHiv	Sensitivity_Linear_Multivariate
Cortez-2014	il12p40	NA	IL12p40	Swab	Luminex (or other bead-based)	Days since LH peak	2.8681145613774817	1.82344134120545	253	1.5729129841278107	0.11698865586950154	(Intercept)	Sensitivity_Linear_Multivariate
Cortez-2014	il12p40	NA	IL12p40	Swab	Luminex (or other bead-based)	Days since LH peak	-0.21074742082923453	0.18230270209261037	253	-1.1560301542989426	0.24875930842899383	PhaseLuteal	Sensitivity_Linear_Multivariate
Cortez-2014	il12p40	NA	IL12p40	Swab	Luminex (or other bead-based)	Days since LH peak	-0.019605746417231652	0.2631025301527276	253	-0.07451751378388786	0.9406574903639384	DoucheWithin24hPositive	Sensitivity_Linear_Multivariate
Cortez-2014	il12p40	NA	IL12p40	Swab	Luminex (or other bead-based)	Days since LH peak	0.2909977989107378	0.1497020139931765	253	1.9438469206165898	0.05302259309021612	VaginalpH	Sensitivity_Linear_Multivariate
Cortez-2014	il12p40	NA	IL12p40	Swab	Luminex (or other bead-based)	Days since LH peak	-0.27732694364234706	0.22666825844232888	11	-1.2234926299259816	0.24670600624021263	Gravidity	Sensitivity_Linear_Multivariate
Cortez-2014	il12p40	NA	IL12p40	Swab	Luminex (or other bead-based)	Days since LH peak	0.13021016837551722	0.20084945205515578	253	0.6482973542778692	0.5173805905591695	BvPositive	Sensitivity_Linear_Multivariate
Cortez-2014	il12p40	NA	IL12p40	Swab	Luminex (or other bead-based)	Days since LH peak	0.19873250914813764	0.30071920161118654	253	0.6608573981420977	0.5093050743437673	YeastPositive	Sensitivity_Linear_Multivariate
Cortez-2014	il12p40	NA	IL12p40	Swab	Luminex (or other bead-based)	Days since LH peak	-1.5320435903167764	0.8864581752802259	253	-1.7282750986333553	0.08515901366928452	GonorrheaPositive	Sensitivity_Linear_Multivariate
Cortez-2014	il12p40	NA	IL12p40	Swab	Luminex (or other bead-based)	Days since LH peak	0.22062159862772138	1.097341099267447	253	0.2010510667785996	0.8408201821264049	SyphilisPositive	Sensitivity_Linear_Multivariate
Cortez-2014	il12p40	NA	IL12p40	Swab	Luminex (or other bead-based)	Days since LH peak	-0.24525606996383145	0.4193688274791052	253	-0.5848218892140981	0.5591886599051661	TrichomonasPositive	Sensitivity_Linear_Multivariate
Cortez-2014	il12p40	NA	IL12p40	Swab	Luminex (or other bead-based)	Days since LH peak	-0.0030318315435168253	0.0031314520808151357	11	-0.96818711105029	0.35375683702245686	Cd4Count	Sensitivity_Linear_Multivariate
Cortez-2014	il12p40	NA	IL12p40	Swab	Luminex (or other bead-based)	Days since LH peak	0.3177642094651065	0.1319839018546134	253	2.4075982373603337	0.0167743545652322	CervicalHiv	Sensitivity_Linear_Multivariate
Cortez-2014	il12p40	NA	IL12p40	Swab	Luminex (or other bead-based)	Days since LH peak	0.10045602559306645	0.0767619222791173	253	1.308670009953555	0.19183366845394278	VaginalHiv	Sensitivity_Linear_Multivariate
Cortez-2014	il12p70	NA	IL12p70	Swab	Luminex (or other bead-based)	Days since LH peak	0.446165359669547	1.7914055068533208	253	0.2490588300430399	0.8035173454983402	(Intercept)	Sensitivity_Linear_Multivariate
Cortez-2014	il12p70	NA	IL12p70	Swab	Luminex (or other bead-based)	Days since LH peak	-0.15508369946790496	0.17674104574996688	253	-0.8774628372817241	0.3810677619827396	PhaseLuteal	Sensitivity_Linear_Multivariate
Cortez-2014	il12p70	NA	IL12p70	Swab	Luminex (or other bead-based)	Days since LH peak	-0.18746759355773834	0.25508933157539115	253	-0.7349095801065779	0.46307521101998517	DoucheWithin24hPositive	Sensitivity_Linear_Multivariate
Cortez-2014	il12p70	NA	IL12p70	Swab	Luminex (or other bead-based)	Days since LH peak	0.22350730609854588	0.14518826821191314	253	1.5394308979036808	0.12494887779551246	VaginalpH	Sensitivity_Linear_Multivariate
Cortez-2014	il12p70	NA	IL12p70	Swab	Luminex (or other bead-based)	Days since LH peak	-0.07756050189440387	0.2238787894605398	11	-0.3464397055267911	0.7355483974550668	Gravidity	Sensitivity_Linear_Multivariate
Cortez-2014	il12p70	NA	IL12p70	Swab	Luminex (or other bead-based)	Days since LH peak	-0.07326089507430078	0.1947446886826567	253	-0.3761894384379436	0.707091332663619	BvPositive	Sensitivity_Linear_Multivariate
Cortez-2014	il12p70	NA	IL12p70	Swab	Luminex (or other bead-based)	Days since LH peak	0.20625135096418956	0.2917822136198169	253	0.7068674557145167	0.4802993722210931	YeastPositive	Sensitivity_Linear_Multivariate
Cortez-2014	il12p70	NA	IL12p70	Swab	Luminex (or other bead-based)	Days since LH peak	-1.2270287118806107	0.8595296453929991	253	-1.427558337815773	0.15465213502298691	GonorrheaPositive	Sensitivity_Linear_Multivariate
Cortez-2014	il12p70	NA	IL12p70	Swab	Luminex (or other bead-based)	Days since LH peak	0.015017753140435517	1.063930283605095	253	0.014115354522618083	0.9887490749971378	SyphilisPositive	Sensitivity_Linear_Multivariate
Cortez-2014	il12p70	NA	IL12p70	Swab	Luminex (or other bead-based)	Days since LH peak	-0.21455537202789035	0.4067181003055084	253	-0.5275284573436145	0.5982889676903598	TrichomonasPositive	Sensitivity_Linear_Multivariate
Cortez-2014	il12p70	NA	IL12p70	Swab	Luminex (or other bead-based)	Days since LH peak	-0.0033327502249280634	0.0030921689076430026	11	-1.0778034203404636	0.30418994301969104	Cd4Count	Sensitivity_Linear_Multivariate
Cortez-2014	il12p70	NA	IL12p70	Swab	Luminex (or other bead-based)	Days since LH peak	0.5003133891272856	0.12812500392031861	253	3.9048848688303828	1.2098920439611316e-4	CervicalHiv	Sensitivity_Linear_Multivariate
Cortez-2014	il12p70	NA	IL12p70	Swab	Luminex (or other bead-based)	Days since LH peak	0.18333826655829477	0.07443831113935089	253	2.4629557515763585	0.014446398744314429	VaginalHiv	Sensitivity_Linear_Multivariate
Cortez-2014	il13	3596	IL13	Swab	Luminex (or other bead-based)	Days since LH peak	0.645245787246609	1.9306918591985287	253	0.33420443773687647	0.7385021600982709	(Intercept)	Sensitivity_Linear_Multivariate
Cortez-2014	il13	3596	IL13	Swab	Luminex (or other bead-based)	Days since LH peak	-0.04521916742109147	0.17032150803423735	253	-0.265492995822945	0.7908459072743905	PhaseLuteal	Sensitivity_Linear_Multivariate
Cortez-2014	il13	3596	IL13	Swab	Luminex (or other bead-based)	Days since LH peak	0.12096125894421904	0.24591271182764152	253	0.4918869709712279	0.6232257562719812	DoucheWithin24hPositive	Sensitivity_Linear_Multivariate
Cortez-2014	il13	3596	IL13	Swab	Luminex (or other bead-based)	Days since LH peak	0.29932547526607833	0.14026799465466347	253	2.133954192494237	0.033808415136128346	VaginalpH	Sensitivity_Linear_Multivariate
Cortez-2014	il13	3596	IL13	Swab	Luminex (or other bead-based)	Days since LH peak	0.16690978256718356	0.2507836587376496	11	0.6655528649966449	0.5194089354980054	Gravidity	Sensitivity_Linear_Multivariate
Cortez-2014	il13	3596	IL13	Swab	Luminex (or other bead-based)	Days since LH peak	-0.17234809163911285	0.18782053190499298	253	-0.9176211455214774	0.35969116306203897	BvPositive	Sensitivity_Linear_Multivariate
Cortez-2014	il13	3596	IL13	Swab	Luminex (or other bead-based)	Days since LH peak	0.22828840015532129	0.2827731838579052	253	0.807319835073319	0.42024057227094025	YeastPositive	Sensitivity_Linear_Multivariate
Cortez-2014	il13	3596	IL13	Swab	Luminex (or other bead-based)	Days since LH peak	-1.1844239229586573	0.8290788104323241	253	-1.4286023331618354	0.15435195037617355	GonorrheaPositive	Sensitivity_Linear_Multivariate
Cortez-2014	il13	3596	IL13	Swab	Luminex (or other bead-based)	Days since LH peak	-0.12089257257915517	1.0257273971659642	253	-0.11786033298240407	0.9062718394799759	SyphilisPositive	Sensitivity_Linear_Multivariate
Cortez-2014	il13	3596	IL13	Swab	Luminex (or other bead-based)	Days since LH peak	-0.1853102361837852	0.3929016436135065	253	-0.47164535754926257	0.6375864282114965	TrichomonasPositive	Sensitivity_Linear_Multivariate
Cortez-2014	il13	3596	IL13	Swab	Luminex (or other bead-based)	Days since LH peak	-0.00365984430763633	0.003457971592535094	11	-1.0583789397047185	0.31257108107332165	Cd4Count	Sensitivity_Linear_Multivariate
Cortez-2014	il13	3596	IL13	Swab	Luminex (or other bead-based)	Days since LH peak	0.32841967411875855	0.12460038924952321	253	2.635783692947133	0.008912990752813203	CervicalHiv	Sensitivity_Linear_Multivariate
Cortez-2014	il13	3596	IL13	Swab	Luminex (or other bead-based)	Days since LH peak	0.060298054303260205	0.0718570153344577	253	0.8391394218449454	0.40218325192640847	VaginalHiv	Sensitivity_Linear_Multivariate
Cortez-2014	il15	3600	IL15	Swab	Luminex (or other bead-based)	Days since LH peak	0.7601025753712854	1.499608238513337	253	0.5068674310063984	0.6126893112720371	(Intercept)	Sensitivity_Linear_Multivariate
Cortez-2014	il15	3600	IL15	Swab	Luminex (or other bead-based)	Days since LH peak	-0.08006720156144556	0.17277599018376824	253	-0.46341625058137054	0.643464440518776	PhaseLuteal	Sensitivity_Linear_Multivariate
Cortez-2014	il15	3600	IL15	Swab	Luminex (or other bead-based)	Days since LH peak	0.12630026923805085	0.24916073047428686	253	0.5069027892061222	0.6126645360944754	DoucheWithin24hPositive	Sensitivity_Linear_Multivariate
Cortez-2014	il15	3600	IL15	Swab	Luminex (or other bead-based)	Days since LH peak	0.27287489619775995	0.14112699848405597	253	1.9335414139668563	0.054285091250224286	VaginalpH	Sensitivity_Linear_Multivariate
Cortez-2014	il15	3600	IL15	Swab	Luminex (or other bead-based)	Days since LH peak	-0.08575714998151107	0.17372855361785527	11	-0.49362726043381516	0.6312771841958313	Gravidity	Sensitivity_Linear_Multivariate
Cortez-2014	il15	3600	IL15	Swab	Luminex (or other bead-based)	Days since LH peak	-0.07908774060550901	0.19002882092501305	253	-0.41618813514986597	0.6776251705346019	BvPositive	Sensitivity_Linear_Multivariate
Cortez-2014	il15	3600	IL15	Swab	Luminex (or other bead-based)	Days since LH peak	-0.04751646743692481	0.28172889925222244	253	-0.1686602530412931	0.8661986430044306	YeastPositive	Sensitivity_Linear_Multivariate
Cortez-2014	il15	3600	IL15	Swab	Luminex (or other bead-based)	Days since LH peak	-1.0302940574327388	0.8385270234971031	253	-1.228695114840623	0.22032779934270944	GonorrheaPositive	Sensitivity_Linear_Multivariate
Cortez-2014	il15	3600	IL15	Swab	Luminex (or other bead-based)	Days since LH peak	-0.8387238182662021	1.03905496621426	253	-0.807198700297874	0.4203102181274464	SyphilisPositive	Sensitivity_Linear_Multivariate
Cortez-2014	il15	3600	IL15	Swab	Luminex (or other bead-based)	Days since LH peak	-0.1461461142896335	0.3954631789887573	253	-0.36955681857245254	0.7120218603578066	TrichomonasPositive	Sensitivity_Linear_Multivariate
Cortez-2014	il15	3600	IL15	Swab	Luminex (or other bead-based)	Days since LH peak	-0.0022955100038832507	0.0024082836562016366	11	-0.9531726040543523	0.3609788464926631	Cd4Count	Sensitivity_Linear_Multivariate
Cortez-2014	il15	3600	IL15	Swab	Luminex (or other bead-based)	Days since LH peak	0.2956941653057464	0.12279807870156853	253	2.4079706167419817	0.01675764793704479	CervicalHiv	Sensitivity_Linear_Multivariate
Cortez-2014	il15	3600	IL15	Swab	Luminex (or other bead-based)	Days since LH peak	0.03536064557685845	0.07250020591221511	253	0.4877316571993454	0.6261623028246724	VaginalHiv	Sensitivity_Linear_Multivariate
Cortez-2014	il17	3605	IL17A	Swab	Luminex (or other bead-based)	Days since LH peak	-0.42193042873216585	2.012234212166815	211	-0.20968256387899423	0.834117751941192	(Intercept)	Sensitivity_Linear_Multivariate
Cortez-2014	il17	3605	IL17A	Swab	Luminex (or other bead-based)	Days since LH peak	-0.1353699308929437	0.24110241958137205	211	-0.5614623491874844	0.5750782319284167	PhaseLuteal	Sensitivity_Linear_Multivariate
Cortez-2014	il17	3605	IL17A	Swab	Luminex (or other bead-based)	Days since LH peak	-0.2100304241954061	0.34492089732075004	211	-0.6089234541219863	0.543230204587356	DoucheWithin24hPositive	Sensitivity_Linear_Multivariate
Cortez-2014	il17	3605	IL17A	Swab	Luminex (or other bead-based)	Days since LH peak	0.6301743891218645	0.1875428908109399	211	3.360161435056139	9.244685381733764e-4	VaginalpH	Sensitivity_Linear_Multivariate
Cortez-2014	il17	3605	IL17A	Swab	Luminex (or other bead-based)	Days since LH peak	-0.34023943881716767	0.27008304768370867	9	-1.2597585880903506	0.23944240534527908	Gravidity	Sensitivity_Linear_Multivariate
Cortez-2014	il17	3605	IL17A	Swab	Luminex (or other bead-based)	Days since LH peak	-0.13466035609600038	0.2719588411721438	211	-0.49514976426437785	0.6210096450503308	BvPositive	Sensitivity_Linear_Multivariate
Cortez-2014	il17	3605	IL17A	Swab	Luminex (or other bead-based)	Days since LH peak	0.7512395052957874	0.3964693947294296	211	1.8948234473646335	0.05948315189871855	YeastPositive	Sensitivity_Linear_Multivariate
Cortez-2014	il17	3605	IL17A	Swab	Luminex (or other bead-based)	Days since LH peak	-1.417475090182008	1.044579662498594	211	-1.3569813208802692	0.17623701421085444	GonorrheaPositive	Sensitivity_Linear_Multivariate
Cortez-2014	il17	3605	IL17A	Swab	Luminex (or other bead-based)	Days since LH peak	0.1038770015394326	1.290308551700107	211	0.08050555148422799	0.9359114876550909	SyphilisPositive	Sensitivity_Linear_Multivariate
Cortez-2014	il17	3605	IL17A	Swab	Luminex (or other bead-based)	Days since LH peak	-0.4130434934820963	0.4978451316345333	211	-0.829662614407788	0.4076672149308853	TrichomonasPositive	Sensitivity_Linear_Multivariate
Cortez-2014	il17	3605	IL17A	Swab	Luminex (or other bead-based)	Days since LH peak	-0.001606605068017831	0.0032022612632394603	9	-0.5017095533275018	0.6279149573821166	Cd4Count	Sensitivity_Linear_Multivariate
Cortez-2014	il17	3605	IL17A	Swab	Luminex (or other bead-based)	Days since LH peak	0.45310325619898867	0.16527910513010807	211	2.7414430628862902	0.0066419390107541965	CervicalHiv	Sensitivity_Linear_Multivariate
Cortez-2014	il17	3605	IL17A	Swab	Luminex (or other bead-based)	Days since LH peak	0.06094006510375155	0.09748956234754061	211	0.6250932267652025	0.5325853007412762	VaginalHiv	Sensitivity_Linear_Multivariate
Cortez-2014	il1a	3552	IL1A	Swab	Luminex (or other bead-based)	Days since LH peak	8.009105452285954	1.372258592216582	253	5.836440374805019	1.6269588641582095e-8	(Intercept)	Sensitivity_Linear_Multivariate
Cortez-2014	il1a	3552	IL1A	Swab	Luminex (or other bead-based)	Days since LH peak	0.8211752228124517	0.20086860415008517	253	4.088121318346421	5.845333112804037e-5	PhaseLuteal	Sensitivity_Linear_Multivariate
Cortez-2014	il1a	3552	IL1A	Swab	Luminex (or other bead-based)	Days since LH peak	-0.5034695205110573	0.2887256551829478	253	-1.7437644056675166	0.08241480795383296	DoucheWithin24hPositive	Sensitivity_Linear_Multivariate
Cortez-2014	il1a	3552	IL1A	Swab	Luminex (or other bead-based)	Days since LH peak	0.5073753183323515	0.16058250469069257	253	3.15959275457583	0.0017720576511616693	VaginalpH	Sensitivity_Linear_Multivariate
Cortez-2014	il1a	3552	IL1A	Swab	Luminex (or other bead-based)	Days since LH peak	-0.07532566711332711	0.12990516200346436	11	-0.5798512233972527	0.5736996821670215	Gravidity	Sensitivity_Linear_Multivariate
Cortez-2014	il1a	3552	IL1A	Swab	Luminex (or other bead-based)	Days since LH peak	-0.2770729791891134	0.21933284259943311	253	-1.2632534913849218	0.2076609856439328	BvPositive	Sensitivity_Linear_Multivariate
Cortez-2014	il1a	3552	IL1A	Swab	Luminex (or other bead-based)	Days since LH peak	0.244317860622055	0.3136727970957807	253	0.778894003191013	0.43677006062345947	YeastPositive	Sensitivity_Linear_Multivariate
Cortez-2014	il1a	3552	IL1A	Swab	Luminex (or other bead-based)	Days since LH peak	-1.133362167229349	0.9678176248824887	253	-1.1710493155845974	0.24268070712141432	GonorrheaPositive	Sensitivity_Linear_Multivariate
Cortez-2014	il1a	3552	IL1A	Swab	Luminex (or other bead-based)	Days since LH peak	1.1968032027492053	1.2036153503578515	253	0.9943402619394802	0.32100728167675524	SyphilisPositive	Sensitivity_Linear_Multivariate
Cortez-2014	il1a	3552	IL1A	Swab	Luminex (or other bead-based)	Days since LH peak	-0.5572666972371838	0.4511394857457716	253	-1.2352425687500508	0.21788608417368036	TrichomonasPositive	Sensitivity_Linear_Multivariate
Cortez-2014	il1a	3552	IL1A	Swab	Luminex (or other bead-based)	Days since LH peak	-0.001271593204213955	0.0018235982014642531	11	-0.6972990010589684	0.5000880389850021	Cd4Count	Sensitivity_Linear_Multivariate
Cortez-2014	il1a	3552	IL1A	Swab	Luminex (or other bead-based)	Days since LH peak	-0.10533347424089373	0.13352463112586413	253	-0.7888692397255409	0.43092703350112327	CervicalHiv	Sensitivity_Linear_Multivariate
Cortez-2014	il1a	3552	IL1A	Swab	Luminex (or other bead-based)	Days since LH peak	-0.011071542109638509	0.08323960356835226	253	-0.13300810713913483	0.8942926978137655	VaginalHiv	Sensitivity_Linear_Multivariate
Cortez-2014	il1b	3553	IL1B	Swab	Luminex (or other bead-based)	Days since LH peak	3.0563752440721834	2.3204648643196153	211	1.3171392039018632	0.18922056010468122	(Intercept)	Sensitivity_Linear_Multivariate
Cortez-2014	il1b	3553	IL1B	Swab	Luminex (or other bead-based)	Days since LH peak	0.7356840793713695	0.2974575433372099	211	2.4732406215611356	0.014179207154307446	PhaseLuteal	Sensitivity_Linear_Multivariate
Cortez-2014	il1b	3553	IL1B	Swab	Luminex (or other bead-based)	Days since LH peak	-0.22832379747735349	0.42558990868146446	211	-0.5364878086154151	0.5921866337496238	DoucheWithin24hPositive	Sensitivity_Linear_Multivariate
Cortez-2014	il1b	3553	IL1B	Swab	Luminex (or other bead-based)	Days since LH peak	0.6101440664172523	0.23058521721449937	211	2.6460675744433018	0.00875686906960166	VaginalpH	Sensitivity_Linear_Multivariate
Cortez-2014	il1b	3553	IL1B	Swab	Luminex (or other bead-based)	Days since LH peak	0.0495996648919034	0.2973071052505918	9	0.16682973267691412	0.8711920939218871	Gravidity	Sensitivity_Linear_Multivariate
Cortez-2014	il1b	3553	IL1B	Swab	Luminex (or other bead-based)	Days since LH peak	-0.316724087722494	0.33526654765704955	211	-0.9446933788529269	0.34589593842628097	BvPositive	Sensitivity_Linear_Multivariate
Cortez-2014	il1b	3553	IL1B	Swab	Luminex (or other bead-based)	Days since LH peak	1.0892280567934485	0.4848536780071517	211	2.2465088050283537	0.025707134009474414	YeastPositive	Sensitivity_Linear_Multivariate
Cortez-2014	il1b	3553	IL1B	Swab	Luminex (or other bead-based)	Days since LH peak	1.4432510983450604	1.287475359148595	211	1.1209931810263767	0.26356497220840275	GonorrheaPositive	Sensitivity_Linear_Multivariate
Cortez-2014	il1b	3553	IL1B	Swab	Luminex (or other bead-based)	Days since LH peak	2.1448958868061037	1.5912361553026455	211	1.3479431570596476	0.179122032669771	SyphilisPositive	Sensitivity_Linear_Multivariate
Cortez-2014	il1b	3553	IL1B	Swab	Luminex (or other bead-based)	Days since LH peak	-0.04761208029673137	0.6119084891520455	211	-0.07780915143489836	0.9380536019703012	TrichomonasPositive	Sensitivity_Linear_Multivariate
Cortez-2014	il1b	3553	IL1B	Swab	Luminex (or other bead-based)	Days since LH peak	-0.004382197201739894	0.0035325229790836936	9	-1.2405290008549636	0.24614403922882305	Cd4Count	Sensitivity_Linear_Multivariate
Cortez-2014	il1b	3553	IL1B	Swab	Luminex (or other bead-based)	Days since LH peak	5.313323563803234e-4	0.201118987321108	211	0.0026418806272726224	0.997894582738953	CervicalHiv	Sensitivity_Linear_Multivariate
Cortez-2014	il1b	3553	IL1B	Swab	Luminex (or other bead-based)	Days since LH peak	0.0039705623866965745	0.12004864108928949	211	0.03307461334563012	0.9736463531624372	VaginalHiv	Sensitivity_Linear_Multivariate
Cortez-2014	il2	3558	IL2	Swab	Luminex (or other bead-based)	Days since LH peak	1.4879113292543857	1.5738597133933259	253	0.9453900602401019	0.3453617719011345	(Intercept)	Sensitivity_Linear_Multivariate
Cortez-2014	il2	3558	IL2	Swab	Luminex (or other bead-based)	Days since LH peak	-0.26804942025147616	0.15709841804114477	253	-1.7062515561504434	0.08918837477574426	PhaseLuteal	Sensitivity_Linear_Multivariate
Cortez-2014	il2	3558	IL2	Swab	Luminex (or other bead-based)	Days since LH peak	-0.21494858704956613	0.22672873392094017	253	-0.9480429909890391	0.3440122193265511	DoucheWithin24hPositive	Sensitivity_Linear_Multivariate
Cortez-2014	il2	3558	IL2	Swab	Luminex (or other bead-based)	Days since LH peak	0.3125331490251793	0.129010786723705	253	2.4225350217770054	0.016115643994233608	VaginalpH	Sensitivity_Linear_Multivariate
Cortez-2014	il2	3558	IL2	Swab	Luminex (or other bead-based)	Days since LH peak	0.16411283900387258	0.19577147412053247	11	0.8382878033744164	0.419711951570367	Gravidity	Sensitivity_Linear_Multivariate
Cortez-2014	il2	3558	IL2	Swab	Luminex (or other bead-based)	Days since LH peak	-0.15167075224144108	0.1730834756145561	253	-0.8762867264070919	0.38170541862434215	BvPositive	Sensitivity_Linear_Multivariate
Cortez-2014	il2	3558	IL2	Swab	Luminex (or other bead-based)	Days since LH peak	0.5864958313669885	0.2591691996566391	253	2.2629843057894563	0.02448473871006349	YeastPositive	Sensitivity_Linear_Multivariate
Cortez-2014	il2	3558	IL2	Swab	Luminex (or other bead-based)	Days since LH peak	-1.169685466074827	0.7639134168889237	253	-1.531175445037254	0.12697543819293192	GonorrheaPositive	Sensitivity_Linear_Multivariate
Cortez-2014	il2	3558	IL2	Swab	Luminex (or other bead-based)	Days since LH peak	-1.009117695672304	0.9456353666375458	253	-1.0671319318993813	0.2869294831038429	SyphilisPositive	Sensitivity_Linear_Multivariate
Cortez-2014	il2	3558	IL2	Swab	Luminex (or other bead-based)	Days since LH peak	-0.5077670413224792	0.36140462412899993	253	-1.4049821375313576	0.16125321852685723	TrichomonasPositive	Sensitivity_Linear_Multivariate
Cortez-2014	il2	3558	IL2	Swab	Luminex (or other bead-based)	Days since LH peak	-0.005264186378465467	0.0027045285390594337	11	-1.9464340281268457	0.07758730153294646	Cd4Count	Sensitivity_Linear_Multivariate
Cortez-2014	il2	3558	IL2	Swab	Luminex (or other bead-based)	Days since LH peak	0.28257523056011025	0.11375478591878647	253	2.484073336148253	0.013636837224895445	CervicalHiv	Sensitivity_Linear_Multivariate
Cortez-2014	il2	3558	IL2	Swab	Luminex (or other bead-based)	Days since LH peak	0.0892594374038151	0.06615118682471602	253	1.3493248071320343	0.1784389116389945	VaginalHiv	Sensitivity_Linear_Multivariate
Cortez-2014	il3	3562	IL3	Swab	Luminex (or other bead-based)	Days since LH peak	0.49708392632359466	1.4554511924465638	253	0.3415325288153521	0.7329862131476034	(Intercept)	Sensitivity_Linear_Multivariate
Cortez-2014	il3	3562	IL3	Swab	Luminex (or other bead-based)	Days since LH peak	0.08384698668851366	0.0993250211004523	253	0.84416782155742065	0.39937312822034576	PhaseLuteal	Sensitivity_Linear_Multivariate
Cortez-2014	il3	3562	IL3	Swab	Luminex (or other bead-based)	Days since LH peak	-0.15500332324544622	0.1434748868674028	253	-1.0803515976192948	0.28101441680845746	DoucheWithin24hPositive	Sensitivity_Linear_Multivariate
Cortez-2014	il3	3562	IL3	Swab	Luminex (or other bead-based)	Days since LH peak	0.05377549870727574	0.08207375846711962	253	0.655209408118178	0.5129282306663145	VaginalpH	Sensitivity_Linear_Multivariate
Cortez-2014	il3	3562	IL3	Swab	Luminex (or other bead-based)	Days since LH peak	0.4928185212134136	0.20023662263107092	11	2.461180750743158	0.031612443678508594	Gravidity	Sensitivity_Linear_Multivariate
Cortez-2014	il3	3562	IL3	Swab	Luminex (or other bead-based)	Days since LH peak	-0.02764296213212464	0.10964411507330436	253	-0.2521153288860372	0.8011566102793553	BvPositive	Sensitivity_Linear_Multivariate
Cortez-2014	il3	3562	IL3	Swab	Luminex (or other bead-based)	Days since LH peak	-0.023296326016703218	0.16616742744034918	253	-0.14019790987656794	0.8886151728149487	YeastPositive	Sensitivity_Linear_Multivariate
Cortez-2014	il3	3562	IL3	Swab	Luminex (or other bead-based)	Days since LH peak	0.14403346995324398	0.48409280542223526	253	0.29753276301558573	0.7663039612498258	GonorrheaPositive	Sensitivity_Linear_Multivariate
Cortez-2014	il3	3562	IL3	Swab	Luminex (or other bead-based)	Days since LH peak	-0.6077170913137296	0.59850713240657	253	-1.0153882191347106	0.310890844712672	SyphilisPositive	Sensitivity_Linear_Multivariate
Cortez-2014	il3	3562	IL3	Swab	Luminex (or other bead-based)	Days since LH peak	0.31882076015117244	0.229880829144401	253	1.386895816140037	0.166694221027675	TrichomonasPositive	Sensitivity_Linear_Multivariate
Cortez-2014	il3	3562	IL3	Swab	Luminex (or other bead-based)	Days since LH peak	-0.0015837665081433912	0.002754684501042588	11	-0.5749357167922389	0.576904843355396	Cd4Count	Sensitivity_Linear_Multivariate
Cortez-2014	il3	3562	IL3	Swab	Luminex (or other bead-based)	Days since LH peak	0.17313894153231266	0.07357182614160847	253	2.3533321192688748	0.019371874031118588	CervicalHiv	Sensitivity_Linear_Multivariate
Cortez-2014	il3	3562	IL3	Swab	Luminex (or other bead-based)	Days since LH peak	0.05175340743661444	0.04200242344761668	253	1.2321528899673777	0.21903585633221695	VaginalHiv	Sensitivity_Linear_Multivariate
Cortez-2014	il4	3565	IL4	Swab	Luminex (or other bead-based)	Days since LH peak	0.9226601809249773	1.6640402488874526	253	0.554469870270176	0.5797471199755075	(Intercept)	Sensitivity_Linear_Multivariate
Cortez-2014	il4	3565	IL4	Swab	Luminex (or other bead-based)	Days since LH peak	-0.11496713932167536	0.18073203782532402	253	-0.6361193106934927	0.5252736926843515	PhaseLuteal	Sensitivity_Linear_Multivariate
Cortez-2014	il4	3565	IL4	Swab	Luminex (or other bead-based)	Days since LH peak	-0.43238336454503845	0.2607320920549372	253	-1.6583434786920428	0.09848740478154334	DoucheWithin24hPositive	Sensitivity_Linear_Multivariate
Cortez-2014	il4	3565	IL4	Swab	Luminex (or other bead-based)	Days since LH peak	0.3086702062713728	0.1480053770114161	253	2.0855337319776166	0.03802317803833232	VaginalpH	Sensitivity_Linear_Multivariate
Cortez-2014	il4	3565	IL4	Swab	Luminex (or other bead-based)	Days since LH peak	-0.07703769701530577	0.19916188297217363	11	-0.3868094429799565	0.7062755662465051	Gravidity	Sensitivity_Linear_Multivariate
Cortez-2014	il4	3565	IL4	Swab	Luminex (or other bead-based)	Days since LH peak	0.09910465639347936	0.19894438307843165	253	0.4981525733974024	0.6188092586877125	BvPositive	Sensitivity_Linear_Multivariate
Cortez-2014	il4	3565	IL4	Swab	Luminex (or other bead-based)	Days since LH peak	0.3723918493640939	0.29633920911229356	253	1.2566404914139502	0.21004283708443225	YeastPositive	Sensitivity_Linear_Multivariate
Cortez-2014	il4	3565	IL4	Swab	Luminex (or other bead-based)	Days since LH peak	-0.523605711779424	0.8779464942927874	253	-0.5963982032882361	0.5514424853255497	GonorrheaPositive	Sensitivity_Linear_Multivariate
Cortez-2014	il4	3565	IL4	Swab	Luminex (or other bead-based)	Days since LH peak	0.372326150686619	1.0873776564324267	253	0.34240739496908784	0.7323286096852966	SyphilisPositive	Sensitivity_Linear_Multivariate
Cortez-2014	il4	3565	IL4	Swab	Luminex (or other bead-based)	Days since LH peak	-0.3742372546626946	0.41467146573603775	253	-0.902490973181449	0.3676545233547909	TrichomonasPositive	Sensitivity_Linear_Multivariate
Cortez-2014	il4	3565	IL4	Swab	Luminex (or other bead-based)	Days since LH peak	-5.54738252202167e-4	0.0027563500408914468	11	-0.20125827415691946	0.8441698554893813	Cd4Count	Sensitivity_Linear_Multivariate
Cortez-2014	il4	3565	IL4	Swab	Luminex (or other bead-based)	Days since LH peak	0.3544615960446699	0.12959052461883613	253	2.735243159847109	0.006674469528174226	CervicalHiv	Sensitivity_Linear_Multivariate
Cortez-2014	il4	3565	IL4	Swab	Luminex (or other bead-based)	Days since LH peak	0.08443176675849742	0.07596354717924743	253	1.1114774111228372	0.26741801669138715	VaginalHiv	Sensitivity_Linear_Multivariate
Cortez-2014	il6	3569	IL6	Swab	Luminex (or other bead-based)	Days since LH peak	5.61423853045621	1.7097496161667352	253	3.283661231662302	0.001169310698642628	(Intercept)	Sensitivity_Linear_Multivariate
Cortez-2014	il6	3569	IL6	Swab	Luminex (or other bead-based)	Days since LH peak	-0.02239332618428309	0.17695887760704138	253	-0.12654536741587039	0.8994007498230041	PhaseLuteal	Sensitivity_Linear_Multivariate
Cortez-2014	il6	3569	IL6	Swab	Luminex (or other bead-based)	Days since LH peak	0.1044881904944612	0.255351683458932	253	0.4091932705478558	0.6827440237517485	DoucheWithin24hPositive	Sensitivity_Linear_Multivariate
Cortez-2014	il6	3569	IL6	Swab	Luminex (or other bead-based)	Days since LH peak	0.09591686587929898	0.1451618719190882	253	0.6607579842505896	0.5093687310658108	VaginalpH	Sensitivity_Linear_Multivariate
Cortez-2014	il6	3569	IL6	Swab	Luminex (or other bead-based)	Days since LH peak	-0.06951082059756515	0.20940293041289243	11	-0.33194769748688074	0.746167682689755	Gravidity	Sensitivity_Linear_Multivariate
Cortez-2014	il6	3569	IL6	Swab	Luminex (or other bead-based)	Days since LH peak	-0.3976332619407866	0.1948970315842976	253	-2.0402222584329137	0.042366663727693044	BvPositive	Sensitivity_Linear_Multivariate
Cortez-2014	il6	3569	IL6	Swab	Luminex (or other bead-based)	Days since LH peak	0.8558747666389293	0.2912318453093703	253	2.9388089950456795	0.0035991456978939217	YeastPositive	Sensitivity_Linear_Multivariate
Cortez-2014	il6	3569	IL6	Swab	Luminex (or other bead-based)	Days since LH peak	1.0676164660552516	0.860145830013173	253	1.2412040247162521	0.21567997552502174	GonorrheaPositive	Sensitivity_Linear_Multivariate
Cortez-2014	il6	3569	IL6	Swab	Luminex (or other bead-based)	Days since LH peak	-0.21750732067797754	1.0649848248237717	253	-0.20423513613348393	0.8383339495179307	SyphilisPositive	Sensitivity_Linear_Multivariate
Cortez-2014	il6	3569	IL6	Swab	Luminex (or other bead-based)	Days since LH peak	-0.020865031822105456	0.40666919469667506	253	-0.05130713635112733	0.9591212663530337	TrichomonasPositive	Sensitivity_Linear_Multivariate
Cortez-2014	il6	3569	IL6	Swab	Luminex (or other bead-based)	Days since LH peak	-0.008697760188824672	0.0028949060664451025	11	-3.0045051511828085	0.01198296510017524	Cd4Count	Sensitivity_Linear_Multivariate
Cortez-2014	il6	3569	IL6	Swab	Luminex (or other bead-based)	Days since LH peak	0.23950387426475314	0.12764136591579334	253	1.8763813168746326	0.06175407790583704	CervicalHiv	Sensitivity_Linear_Multivariate
Cortez-2014	il6	3569	IL6	Swab	Luminex (or other bead-based)	Days since LH peak	-0.06394244400366256	0.07446023016808768	253	-0.8587462576910908	0.39129338818669546	VaginalHiv	Sensitivity_Linear_Multivariate
Cortez-2014	il7	3574	IL7	Swab	Luminex (or other bead-based)	Days since LH peak	2.593634015319986	1.226638371278477	253	2.114424329166177	0.03545742235107299	(Intercept)	Sensitivity_Linear_Multivariate
Cortez-2014	il7	3574	IL7	Swab	Luminex (or other bead-based)	Days since LH peak	-0.12109788842466214	0.14834678088326125	253	-0.8163162537376384	0.41508721006627003	PhaseLuteal	Sensitivity_Linear_Multivariate
Cortez-2014	il7	3574	IL7	Swab	Luminex (or other bead-based)	Days since LH peak	0.08600522590480153	0.21384801048530483	253	0.4021792192951527	0.687891698913931	DoucheWithin24hPositive	Sensitivity_Linear_Multivariate
Cortez-2014	il7	3574	IL7	Swab	Luminex (or other bead-based)	Days since LH peak	0.32122351214966205	0.12085351561399889	253	2.6579575324530618	0.008362389256944349	VaginalpH	Sensitivity_Linear_Multivariate
Cortez-2014	il7	3574	IL7	Swab	Luminex (or other bead-based)	Days since LH peak	0.03818354811478889	0.13777198032713603	11	0.27715031767797077	0.7868037647163465	Gravidity	Sensitivity_Linear_Multivariate
Cortez-2014	il7	3574	IL7	Swab	Luminex (or other bead-based)	Days since LH peak	-0.24127348716975613	0.16301979657006152	253	-1.480025691640851	0.14011052789741607	BvPositive	Sensitivity_Linear_Multivariate
Cortez-2014	il7	3574	IL7	Swab	Luminex (or other bead-based)	Days since LH peak	0.3807586063042152	0.24054410490968992	253	1.5829055816901751	0.11469221239724656	YeastPositive	Sensitivity_Linear_Multivariate
Cortez-2014	il7	3574	IL7	Swab	Luminex (or other bead-based)	Days since LH peak	-2.1523566415260498	0.719295075591103	253	-2.992313884197364	0.003042479182335101	GonorrheaPositive	Sensitivity_Linear_Multivariate
Cortez-2014	il7	3574	IL7	Swab	Luminex (or other bead-based)	Days since LH peak	0.8520949561689672	0.8917399275359879	253	0.9555420026144106	0.3402157977693494	SyphilisPositive	Sensitivity_Linear_Multivariate
Cortez-2014	il7	3574	IL7	Swab	Luminex (or other bead-based)	Days since LH peak	-0.628145404062151	0.33872023556964137	253	-1.854466719432248	0.06483597623772434	TrichomonasPositive	Sensitivity_Linear_Multivariate
Cortez-2014	il7	3574	IL7	Swab	Luminex (or other bead-based)	Days since LH peak	-0.0038354956290187533	0.001912979655707928	11	-2.00498505960293	0.07020163046519723	Cd4Count	Sensitivity_Linear_Multivariate
Cortez-2014	il7	3574	IL7	Swab	Luminex (or other bead-based)	Days since LH peak	0.15822629986614267	0.10450600651579255	253	1.514040246502311	0.13126387351863697	CervicalHiv	Sensitivity_Linear_Multivariate
Cortez-2014	il7	3574	IL7	Swab	Luminex (or other bead-based)	Days since LH peak	0.03317063568034279	0.062146623035910745	253	0.5337479988442092	0.5939845184377069	VaginalHiv	Sensitivity_Linear_Multivariate
Cortez-2014	il8	3576	CXCL8	Swab	Luminex (or other bead-based)	Days since LH peak	8.70408793810274	1.7539101090666656	211	4.962676190249326	1.4305875714036176e-6	(Intercept)	Sensitivity_Linear_Multivariate
Cortez-2014	il8	3576	CXCL8	Swab	Luminex (or other bead-based)	Days since LH peak	-0.01810924361815541	0.22891005199055253	211	-0.07911074005130542	0.9370195172014504	PhaseLuteal	Sensitivity_Linear_Multivariate
Cortez-2014	il8	3576	CXCL8	Swab	Luminex (or other bead-based)	Days since LH peak	0.22399957764742878	0.32752324939899596	211	0.6839196242052045	0.4947763323630906	DoucheWithin24hPositive	Sensitivity_Linear_Multivariate
Cortez-2014	il8	3576	CXCL8	Swab	Luminex (or other bead-based)	Days since LH peak	0.5013853785032961	0.17725045345344168	211	2.828683192254822	0.005124601805790065	VaginalpH	Sensitivity_Linear_Multivariate
Cortez-2014	il8	3576	CXCL8	Swab	Luminex (or other bead-based)	Days since LH peak	0.1125148378479859	0.22162163135171442	9	0.5076888801952026	0.6238789825986639	Gravidity	Sensitivity_Linear_Multivariate
Cortez-2014	il8	3576	CXCL8	Swab	Luminex (or other bead-based)	Days since LH peak	-0.4856420465873802	0.25794006644780476	211	-1.8827708826912777	0.06110743741449681	BvPositive	Sensitivity_Linear_Multivariate
Cortez-2014	il8	3576	CXCL8	Swab	Luminex (or other bead-based)	Days since LH peak	0.9406708693084598	0.37207974814938605	211	2.5281431574469635	0.01219876414736672	YeastPositive	Sensitivity_Linear_Multivariate
Cortez-2014	il8	3576	CXCL8	Swab	Luminex (or other bead-based)	Days since LH peak	-1.367866850932218	0.9904743168677683	211	-1.3810220291808262	0.1687330870808958	GonorrheaPositive	Sensitivity_Linear_Multivariate
Cortez-2014	il8	3576	CXCL8	Swab	Luminex (or other bead-based)	Days since LH peak	0.011111324787080138	1.2243759592179897	211	0.009075092256937938	0.9927677978661127	SyphilisPositive	Sensitivity_Linear_Multivariate
Cortez-2014	il8	3576	CXCL8	Swab	Luminex (or other bead-based)	Days since LH peak	-0.4485715153539666	0.47033617365120733	211	-0.9537253149629503	0.3413140113561802	TrichomonasPositive	Sensitivity_Linear_Multivariate
Cortez-2014	il8	3576	CXCL8	Swab	Luminex (or other bead-based)	Days since LH peak	-0.004269508521299745	0.002634983797612654	9	-1.620316802390968	0.13961573459738033	Cd4Count	Sensitivity_Linear_Multivariate
Cortez-2014	il8	3576	CXCL8	Swab	Luminex (or other bead-based)	Days since LH peak	0.069575272533802	0.15410136932088658	211	0.4514902939566022	0.6520999277533406	CervicalHiv	Sensitivity_Linear_Multivariate
Cortez-2014	il8	3576	CXCL8	Swab	Luminex (or other bead-based)	Days since LH peak	-0.07364320164774094	0.09232904289956968	211	-0.7976168639357157	0.4259895590906134	VaginalHiv	Sensitivity_Linear_Multivariate
Cortez-2014	ip10	3627	CXCL10	Swab	Luminex (or other bead-based)	Days since LH peak	12.862688497090701	1.3702838177347703	253	9.386879076156747	3.7338126224391444e-18	(Intercept)	Sensitivity_Linear_Multivariate
Cortez-2014	ip10	3627	CXCL10	Swab	Luminex (or other bead-based)	Days since LH peak	0.10428940157891947	0.1806190438892335	253	0.5773998097502722	0.5641828687338677	PhaseLuteal	Sensitivity_Linear_Multivariate
Cortez-2014	ip10	3627	CXCL10	Swab	Luminex (or other bead-based)	Days since LH peak	0.14957758057540468	0.26012105801749325	253	0.575030648096724	0.5657815796234842	DoucheWithin24hPositive	Sensitivity_Linear_Multivariate
Cortez-2014	ip10	3627	CXCL10	Swab	Luminex (or other bead-based)	Days since LH peak	-0.3545044024520256	0.14620978307215113	253	-2.424628468787796	0.016025174556693902	VaginalpH	Sensitivity_Linear_Multivariate
Cortez-2014	ip10	3627	CXCL10	Swab	Luminex (or other bead-based)	Days since LH peak	-0.0016923108894239306	0.14402907116313587	11	-0.011749786871201293	0.9908356369829704	Gravidity	Sensitivity_Linear_Multivariate
Cortez-2014	ip10	3627	CXCL10	Swab	Luminex (or other bead-based)	Days since LH peak	-0.5188737328235434	0.1980649891835164	253	-2.6197145440115257	0.009332135486162596	BvPositive	Sensitivity_Linear_Multivariate
Cortez-2014	ip10	3627	CXCL10	Swab	Luminex (or other bead-based)	Days since LH peak	1.2826824346607504	0.28904124713957957	253	4.43771415794278	1.3580033984544634e-5	YeastPositive	Sensitivity_Linear_Multivariate
Cortez-2014	ip10	3627	CXCL10	Swab	Luminex (or other bead-based)	Days since LH peak	-1.1488558090402077	0.8738480645868094	253	-1.3147088785776884	0.18979825926736235	GonorrheaPositive	Sensitivity_Linear_Multivariate
Cortez-2014	ip10	3627	CXCL10	Swab	Luminex (or other bead-based)	Days since LH peak	1.33044200759503	1.0845597158385532	253	1.2267116214678573	0.22107137743015962	SyphilisPositive	Sensitivity_Linear_Multivariate
Cortez-2014	ip10	3627	CXCL10	Swab	Luminex (or other bead-based)	Days since LH peak	-0.5526530236694468	0.4100400713311152	253	-1.3478024766588457	0.17892752798825687	TrichomonasPositive	Sensitivity_Linear_Multivariate
Cortez-2014	ip10	3627	CXCL10	Swab	Luminex (or other bead-based)	Days since LH peak	-0.008020576165275954	0.0020075593503535954	11	-3.995187571347903	0.0021034313050115783	Cd4Count	Sensitivity_Linear_Multivariate
Cortez-2014	ip10	3627	CXCL10	Swab	Luminex (or other bead-based)	Days since LH peak	0.21544288854988203	0.12464644967113502	253	1.7284318094763447	0.08513088189143712	CervicalHiv	Sensitivity_Linear_Multivariate
Cortez-2014	ip10	3627	CXCL10	Swab	Luminex (or other bead-based)	Days since LH peak	0.08165648242492478	0.07537639770269465	253	1.0833163286338054	0.2796993779299138	VaginalHiv	Sensitivity_Linear_Multivariate
Cortez-2014	mcp1	6347	CCL2	Swab	Luminex (or other bead-based)	Days since LH peak	9.933140993121015	1.5192360475168791	253	6.538247304858434	3.4151074151649744e-10	(Intercept)	Sensitivity_Linear_Multivariate
Cortez-2014	mcp1	6347	CCL2	Swab	Luminex (or other bead-based)	Days since LH peak	-0.7378376681627536	0.2292125418860476	253	-3.2190108887216464	0.0014544294834656405	PhaseLuteal	Sensitivity_Linear_Multivariate
Cortez-2014	mcp1	6347	CCL2	Swab	Luminex (or other bead-based)	Days since LH peak	0.5333911418708389	0.32920129973872303	253	1.6202583109306528	0.10642250650060898	DoucheWithin24hPositive	Sensitivity_Linear_Multivariate
Cortez-2014	mcp1	6347	CCL2	Swab	Luminex (or other bead-based)	Days since LH peak	-0.31329042662795176	0.18231268303540077	253	-1.7184236522212677	0.08694271965362867	VaginalpH	Sensitivity_Linear_Multivariate
Cortez-2014	mcp1	6347	CCL2	Swab	Luminex (or other bead-based)	Days since LH peak	-0.20861638745105762	0.1387853578384444	11	-1.503158479397382	0.16095321280704633	Gravidity	Sensitivity_Linear_Multivariate
Cortez-2014	mcp1	6347	CCL2	Swab	Luminex (or other bead-based)	Days since LH peak	-0.3398889618736601	0.2498381834165102	253	-1.3604364121837391	0.17490267446576147	BvPositive	Sensitivity_Linear_Multivariate
Cortez-2014	mcp1	6347	CCL2	Swab	Luminex (or other bead-based)	Days since LH peak	0.6793899422400294	0.3545506111960127	253	1.9162001722355788	0.05646643833031932	YeastPositive	Sensitivity_Linear_Multivariate
Cortez-2014	mcp1	6347	CCL2	Swab	Luminex (or other bead-based)	Days since LH peak	-1.7666022954995946	1.1026090094850485	253	-1.6022019413070558	0.1103587205545871	GonorrheaPositive	Sensitivity_Linear_Multivariate
Cortez-2014	mcp1	6347	CCL2	Swab	Luminex (or other bead-based)	Days since LH peak	-0.1777770656701164	1.3722894173538254	253	-0.1295477932147305	0.8970271431563311	SyphilisPositive	Sensitivity_Linear_Multivariate
Cortez-2014	mcp1	6347	CCL2	Swab	Luminex (or other bead-based)	Days since LH peak	-0.6922827251116119	0.5126548933029965	253	-1.350387432471944	0.17809843735985215	TrichomonasPositive	Sensitivity_Linear_Multivariate
Cortez-2014	mcp1	6347	CCL2	Swab	Luminex (or other bead-based)	Days since LH peak	-0.006994865601597858	0.001953634702757049	11	-3.5804368092593863	0.004315353512105471	Cd4Count	Sensitivity_Linear_Multivariate
Cortez-2014	mcp1	6347	CCL2	Swab	Luminex (or other bead-based)	Days since LH peak	0.1341788965079828	0.15020988697373883	253	0.8932760633222583	0.3725582496956027	CervicalHiv	Sensitivity_Linear_Multivariate
Cortez-2014	mcp1	6347	CCL2	Swab	Luminex (or other bead-based)	Days since LH peak	0.10760357396165414	0.09472813988848032	253	1.1359198448141339	0.2570649819079821	VaginalHiv	Sensitivity_Linear_Multivariate
Cortez-2014	mip1a	6348	CCL3	Swab	Luminex (or other bead-based)	Days since LH peak	4.380996050494523	1.20284820964995	253	3.642185286013328	3.2787736930400325e-4	(Intercept)	Sensitivity_Linear_Multivariate
Cortez-2014	mip1a	6348	CCL3	Swab	Luminex (or other bead-based)	Days since LH peak	0.1975312657105605	0.1428619556925931	253	1.3826722779548357	0.16798458060155722	PhaseLuteal	Sensitivity_Linear_Multivariate
Cortez-2014	mip1a	6348	CCL3	Swab	Luminex (or other bead-based)	Days since LH peak	-0.05826245340191126	0.20597340027781497	253	-0.2828639684703336	0.7775124089059998	DoucheWithin24hPositive	Sensitivity_Linear_Multivariate
Cortez-2014	mip1a	6348	CCL3	Swab	Luminex (or other bead-based)	Days since LH peak	0.18594784281487106	0.11650737301232156	253	1.596017814213403	0.11173312791851071	VaginalpH	Sensitivity_Linear_Multivariate
Cortez-2014	mip1a	6348	CCL3	Swab	Luminex (or other bead-based)	Days since LH peak	0.20363625041860667	0.13673619122866498	11	1.4892637317801563	0.16451963336716505	Gravidity	Sensitivity_Linear_Multivariate
Cortez-2014	mip1a	6348	CCL3	Swab	Luminex (or other bead-based)	Days since LH peak	-0.3988940163852911	0.15704639162622658	253	-2.539975686513489	0.011685046388939845	BvPositive	Sensitivity_Linear_Multivariate
Cortez-2014	mip1a	6348	CCL3	Swab	Luminex (or other bead-based)	Days since LH peak	0.7569058297218265	0.2321644145703287	253	3.2602146677932846	0.0012661012921063226	YeastPositive	Sensitivity_Linear_Multivariate
Cortez-2014	mip1a	6348	CCL3	Swab	Luminex (or other bead-based)	Days since LH peak	0.4487386070414587	0.6929563847922758	253	0.6475712135562108	0.5178494954122641	GonorrheaPositive	Sensitivity_Linear_Multivariate
Cortez-2014	mip1a	6348	CCL3	Swab	Luminex (or other bead-based)	Days since LH peak	0.41161035798207124	0.8589229996747284	253	0.47921683100574425	0.632198327579174	SyphilisPositive	Sensitivity_Linear_Multivariate
Cortez-2014	mip1a	6348	CCL3	Swab	Luminex (or other bead-based)	Days since LH peak	-0.4150300550442196	0.3265121271715741	253	-1.2711015013115623	0.20485995793262574	TrichomonasPositive	Sensitivity_Linear_Multivariate
Cortez-2014	mip1a	6348	CCL3	Swab	Luminex (or other bead-based)	Days since LH peak	-0.006711521821544102	0.0018973654610597542	11	-3.5372847030721477	0.004654868725317852	Cd4Count	Sensitivity_Linear_Multivariate
Cortez-2014	mip1a	6348	CCL3	Swab	Luminex (or other bead-based)	Days since LH peak	0.21737386748794135	0.100994735400731	253	2.1523286993667194	0.03231762264401974	CervicalHiv	Sensitivity_Linear_Multivariate
Cortez-2014	mip1a	6348	CCL3	Swab	Luminex (or other bead-based)	Days since LH peak	-0.07377672707493285	0.05988788740249508	253	-1.2319140025610442	0.21912493647470813	VaginalHiv	Sensitivity_Linear_Multivariate
Cortez-2014	mip1b	6351	CCL4	Swab	Luminex (or other bead-based)	Days since LH peak	4.944889435533656	1.1677003209443682	253	4.234724737880107	3.205583506963786e-5	(Intercept)	Sensitivity_Linear_Multivariate
Cortez-2014	mip1b	6351	CCL4	Swab	Luminex (or other bead-based)	Days since LH peak	0.11652765246223853	0.14564880847035086	253	0.8000590851792625	0.424427139641529	PhaseLuteal	Sensitivity_Linear_Multivariate
Cortez-2014	mip1b	6351	CCL4	Swab	Luminex (or other bead-based)	Days since LH peak	0.050414373830543605	0.2098963021264942	253	0.24018705103323512	0.8103797497538969	DoucheWithin24hPositive	Sensitivity_Linear_Multivariate
Cortez-2014	mip1b	6351	CCL4	Swab	Luminex (or other bead-based)	Days since LH peak	0.18424499839436684	0.1184185736867967	253	1.5558792228124056	0.12098681831914768	VaginalpH	Sensitivity_Linear_Multivariate
Cortez-2014	mip1b	6351	CCL4	Swab	Luminex (or other bead-based)	Days since LH peak	0.25206691129686054	0.12829854721663114	11	1.964690300594343	0.07521028357534568	Gravidity	Sensitivity_Linear_Multivariate
Cortez-2014	mip1b	6351	CCL4	Swab	Luminex (or other bead-based)	Days since LH peak	-0.32875968815922924	0.1599496779427201	253	-2.055394498993377	0.040867471817056904	BvPositive	Sensitivity_Linear_Multivariate
Cortez-2014	mip1b	6351	CCL4	Swab	Luminex (or other bead-based)	Days since LH peak	0.6737700068308847	0.23518313471441912	253	2.8648738254511232	0.004522123077006562	YeastPositive	Sensitivity_Linear_Multivariate
Cortez-2014	mip1b	6351	CCL4	Swab	Luminex (or other bead-based)	Days since LH peak	0.2931147142172286	0.7057203334132804	253	0.41534117743150845	0.6782441853091445	GonorrheaPositive	Sensitivity_Linear_Multivariate
Cortez-2014	mip1b	6351	CCL4	Swab	Luminex (or other bead-based)	Days since LH peak	0.19983108965591986	0.8752242722529056	253	0.22831986725132378	0.8195820093985745	SyphilisPositive	Sensitivity_Linear_Multivariate
Cortez-2014	mip1b	6351	CCL4	Swab	Luminex (or other bead-based)	Days since LH peak	-0.49949831308770815	0.3319530210004793	253	-1.5047259144750695	0.1336419137602525	TrichomonasPositive	Sensitivity_Linear_Multivariate
Cortez-2014	mip1b	6351	CCL4	Swab	Luminex (or other bead-based)	Days since LH peak	-0.005042357996293449	0.0017836208865737236	11	-2.8270346205575394	0.016459236892564604	Cd4Count	Sensitivity_Linear_Multivariate
Cortez-2014	mip1b	6351	CCL4	Swab	Luminex (or other bead-based)	Days since LH peak	0.25221820480520557	0.101932488318378	253	2.474365229046721	0.014003861656590112	CervicalHiv	Sensitivity_Linear_Multivariate
Cortez-2014	mip1b	6351	CCL4	Swab	Luminex (or other bead-based)	Days since LH peak	0.0011932510277509044	0.06094162342109517	253	0.0195802304035415	0.9843936674667804	VaginalHiv	Sensitivity_Linear_Multivariate
Cortez-2014	tnfa	7124	TNF	Swab	Luminex (or other bead-based)	Days since LH peak	0.7962854615425645	1.7766489217753993	253	0.448195167758208	0.6543959252937974	(Intercept)	Sensitivity_Linear_Multivariate
Cortez-2014	tnfa	7124	TNF	Swab	Luminex (or other bead-based)	Days since LH peak	-0.21168680409048685	0.18821066225767136	253	-1.1247333256852117	0.26176798508767707	PhaseLuteal	Sensitivity_Linear_Multivariate
Cortez-2014	tnfa	7124	TNF	Swab	Luminex (or other bead-based)	Days since LH peak	0.10524869309315571	0.2715572854512311	253	0.3875745514183868	0.698656764972424	DoucheWithin24hPositive	Sensitivity_Linear_Multivariate
Cortez-2014	tnfa	7124	TNF	Swab	Luminex (or other bead-based)	Days since LH peak	0.8941428066066636	0.15427128075046792	253	5.795912254419729	2.014594180906347e-8	VaginalpH	Sensitivity_Linear_Multivariate
Cortez-2014	tnfa	7124	TNF	Swab	Luminex (or other bead-based)	Days since LH peak	0.14129576167222524	0.2152684576252388	11	0.6563700192352716	0.525078800754343	Gravidity	Sensitivity_Linear_Multivariate
Cortez-2014	tnfa	7124	TNF	Swab	Luminex (or other bead-based)	Days since LH peak	-0.23253556354500776	0.20723762695491504	253	-1.1220721205980433	0.2628955535372318	BvPositive	Sensitivity_Linear_Multivariate
Cortez-2014	tnfa	7124	TNF	Swab	Luminex (or other bead-based)	Days since LH peak	1.2144694399840814	0.30921957715428255	253	3.9275308865005396	1.1074301263835086e-4	YeastPositive	Sensitivity_Linear_Multivariate
Cortez-2014	tnfa	7124	TNF	Swab	Luminex (or other bead-based)	Days since LH peak	-1.438495781923726	0.9145784487108388	253	-1.5728511687011484	0.11700297415905231	GonorrheaPositive	Sensitivity_Linear_Multivariate
Cortez-2014	tnfa	7124	TNF	Swab	Luminex (or other bead-based)	Days since LH peak	0.7056895385476126	1.132550106544823	253	0.6230978518915389	0.533781495886259	SyphilisPositive	Sensitivity_Linear_Multivariate
Cortez-2014	tnfa	7124	TNF	Swab	Luminex (or other bead-based)	Days since LH peak	-1.059203912452464	0.43220567658796905	253	-2.450694125108	0.014935777295929554	TrichomonasPositive	Sensitivity_Linear_Multivariate
Cortez-2014	tnfa	7124	TNF	Swab	Luminex (or other bead-based)	Days since LH peak	-0.007965207673517917	0.0029775018619372516	11	-2.6751310470501317	0.021595192433115716	Cd4Count	Sensitivity_Linear_Multivariate
Cortez-2014	tnfa	7124	TNF	Swab	Luminex (or other bead-based)	Days since LH peak	0.16551080599660256	0.13538528915650264	253	1.2225169147090673	0.2226498581982784	CervicalHiv	Sensitivity_Linear_Multivariate
Cortez-2014	tnfa	7124	TNF	Swab	Luminex (or other bead-based)	Days since LH peak	0.004739807651183965	0.07915413860288902	253	0.05988073062058398	0.9522978993388599	VaginalHiv	Sensitivity_Linear_Multivariate
Cortez-2014	eotaxin	6356	CCL11	Swab	Luminex (or other bead-based)	Days since LH peak	5.273042763942332	0.18040393887315476	262	29.229088881756084	1.9324257531197974e-84	(Intercept)	Sensitivity_Linear_Univariate
Cortez-2014	eotaxin	6356	CCL11	Swab	Luminex (or other bead-based)	Days since LH peak	0.29677903929111915	0.10094964342730908	262	2.9398720908293368	0.0035765695936179048	PhaseLuteal	Sensitivity_Linear_Univariate
Cortez-2014	gcsf	1440	CSF3	Swab	Luminex (or other bead-based)	Days since LH peak	8.577158083876917	0.3219676271343175	220	26.639815189552344	8.671419291137704e-71	(Intercept)	Sensitivity_Linear_Univariate
Cortez-2014	gcsf	1440	CSF3	Swab	Luminex (or other bead-based)	Days since LH peak	-0.7334412469998084	0.18729704898648386	220	-3.9159252693444015	1.2015900820393326e-4	PhaseLuteal	Sensitivity_Linear_Univariate
Cortez-2014	gmcsf	1437	CSF2	Swab	Luminex (or other bead-based)	Days since LH peak	3.5556795514168984	0.36447339528692824	262	9.75566282037602	2.215730407885266e-19	(Intercept)	Sensitivity_Linear_Univariate
Cortez-2014	gmcsf	1437	CSF2	Swab	Luminex (or other bead-based)	Days since LH peak	0.0391348034384181	0.14554214222655854	262	0.2688898406998766	0.788226071968263	PhaseLuteal	Sensitivity_Linear_Univariate
Cortez-2014	ifna2	3440	IFNA2	Swab	Luminex (or other bead-based)	Days since LH peak	5.248081455088308	0.24996724806588722	262	20.995076337780866	4.526437148216899e-58	(Intercept)	Sensitivity_Linear_Univariate
Cortez-2014	ifna2	3440	IFNA2	Swab	Luminex (or other bead-based)	Days since LH peak	0.006042675156048318	0.13081872842003126	262	0.04619120846861137	0.9631930374047927	PhaseLuteal	Sensitivity_Linear_Univariate
Cortez-2014	ifng	3458	IFNG	Swab	Luminex (or other bead-based)	Days since LH peak	2.8315805549663664	0.5358452442624694	262	5.284325251152911	2.657583568695849e-7	(Intercept)	Sensitivity_Linear_Univariate
Cortez-2014	ifng	3458	IFNG	Swab	Luminex (or other bead-based)	Days since LH peak	0.18657897900890355	0.1752012806312372	262	1.0649407260989951	0.28788319489656544	PhaseLuteal	Sensitivity_Linear_Univariate
Cortez-2014	il10	3586	IL10	Swab	Luminex (or other bead-based)	Days since LH peak	2.1855868957732554	0.43460099114623874	262	5.028950555333243	9.158756027555356e-7	(Intercept)	Sensitivity_Linear_Univariate
Cortez-2014	il10	3586	IL10	Swab	Luminex (or other bead-based)	Days since LH peak	0.2133394971129614	0.15388549128683052	262	1.3863522501631638	0.16681798159926567	PhaseLuteal	Sensitivity_Linear_Univariate
Cortez-2014	il12p40	NA	IL12p40	Swab	Luminex (or other bead-based)	Days since LH peak	3.8173125210345247	0.3599538728389656	262	10.60500472165303	4.268205826032613e-22	(Intercept)	Sensitivity_Linear_Univariate
Cortez-2014	il12p40	NA	IL12p40	Swab	Luminex (or other bead-based)	Days since LH peak	-0.024021385949960897	0.16713919210454894	262	-0.1437208451679905	0.8858313894123385	PhaseLuteal	Sensitivity_Linear_Univariate
Cortez-2014	il12p70	NA	IL12p70	Swab	Luminex (or other bead-based)	Days since LH peak	2.1156773858347204	0.3467871320707964	262	6.100795531833072	3.774319142299178e-9	(Intercept)	Sensitivity_Linear_Univariate
Cortez-2014	il12p70	NA	IL12p70	Swab	Luminex (or other bead-based)	Days since LH peak	0.010602507580356144	0.1663938269485196	262	0.06371935650976068	0.949242278727925	PhaseLuteal	Sensitivity_Linear_Univariate
Cortez-2014	il13	3596	IL13	Swab	Luminex (or other bead-based)	Days since LH peak	2.4475629657022684	0.4287165630881256	262	5.70904690052564	3.071595119067314e-8	(Intercept)	Sensitivity_Linear_Univariate
Cortez-2014	il13	3596	IL13	Swab	Luminex (or other bead-based)	Days since LH peak	0.04693558708791213	0.15640631037634256	262	0.30008755385237595	0.7643483284588005	PhaseLuteal	Sensitivity_Linear_Univariate
Cortez-2014	il15	3600	IL15	Swab	Luminex (or other bead-based)	Days since LH peak	2.087453839484442	0.2840517171205193	262	7.348851331177708	2.5456987435190383e-12	(Intercept)	Sensitivity_Linear_Univariate
Cortez-2014	il15	3600	IL15	Swab	Luminex (or other bead-based)	Days since LH peak	0.028114457032928867	0.1570708981512742	262	0.17899214535497196	0.8580822062542138	PhaseLuteal	Sensitivity_Linear_Univariate
Cortez-2014	il17	3605	IL17A	Swab	Luminex (or other bead-based)	Days since LH peak	2.975531221419608	0.40306534263372723	220	7.382255199558369	3.1694493426419526e-12	(Intercept)	Sensitivity_Linear_Univariate
Cortez-2014	il17	3605	IL17A	Swab	Luminex (or other bead-based)	Days since LH peak	-0.019840427876967957	0.21826227419687894	220	-0.09090177379472969	0.9276533510673522	PhaseLuteal	Sensitivity_Linear_Univariate
Cortez-2014	il1a	3552	IL1A	Swab	Luminex (or other bead-based)	Days since LH peak	9.567972300679859	0.2520582142320894	262	37.959375098444085	1.7360883820103854e-108	(Intercept)	Sensitivity_Linear_Univariate
Cortez-2014	il1a	3552	IL1A	Swab	Luminex (or other bead-based)	Days since LH peak	0.8500792723870324	0.18378559132193906	262	4.625385843757142	5.880943156133927e-6	PhaseLuteal	Sensitivity_Linear_Univariate
Cortez-2014	il1b	3553	IL1B	Swab	Luminex (or other bead-based)	Days since LH peak	5.131207205785762	0.4802738915831584	220	10.6839186882956	9.846202393544209e-22	(Intercept)	Sensitivity_Linear_Univariate
Cortez-2014	il1b	3553	IL1B	Swab	Luminex (or other bead-based)	Days since LH peak	0.5437009922585813	0.2616820597301257	220	2.0777159611908567	0.03889594091714946	PhaseLuteal	Sensitivity_Linear_Univariate
Cortez-2014	il2	3558	IL2	Swab	Luminex (or other bead-based)	Days since LH peak	2.6377693136807863	0.3983051355500041	262	6.622483815174498	1.9919838292818397e-10	(Intercept)	Sensitivity_Linear_Univariate
Cortez-2014	il2	3558	IL2	Swab	Luminex (or other bead-based)	Days since LH peak	-0.11580215986042448	0.14742852257324252	262	-0.7854800267898904	0.43288191542868015	PhaseLuteal	Sensitivity_Linear_Univariate
Cortez-2014	il3	3562	IL3	Swab	Luminex (or other bead-based)	Days since LH peak	2.1373773654115316	0.4135913880159837	262	5.167847850180406	4.6995430879795004e-7	(Intercept)	Sensitivity_Linear_Univariate
Cortez-2014	il3	3562	IL3	Swab	Luminex (or other bead-based)	Days since LH peak	0.1139936694112993	0.08934323288730023	262	1.2759071473839967	0.2031183223195698	PhaseLuteal	Sensitivity_Linear_Univariate
Cortez-2014	il4	3565	IL4	Swab	Luminex (or other bead-based)	Days since LH peak	3.4785199291920956	0.30671527444983643	262	11.341202147273597	1.6125790734304475e-24	(Intercept)	Sensitivity_Linear_Univariate
Cortez-2014	il4	3565	IL4	Swab	Luminex (or other bead-based)	Days since LH peak	0.08716840611589098	0.16672954857832387	262	0.5228131837407467	0.6015460900246454	PhaseLuteal	Sensitivity_Linear_Univariate
Cortez-2014	il6	3569	IL6	Swab	Luminex (or other bead-based)	Days since LH peak	3.2551325494897903	0.4744205450306816	262	6.861280742551474	4.9089027993609063e-11	(Intercept)	Sensitivity_Linear_Univariate
Cortez-2014	il6	3569	IL6	Swab	Luminex (or other bead-based)	Days since LH peak	-0.061161946601269376	0.16299599655523286	262	-0.3752358824380329	0.7077886349087379	PhaseLuteal	Sensitivity_Linear_Univariate
Cortez-2014	il7	3574	IL7	Swab	Luminex (or other bead-based)	Days since LH peak	3.4620620522439585	0.27065706437096415	262	12.791323442047076	1.9644032121183407e-29	(Intercept)	Sensitivity_Linear_Univariate
Cortez-2014	il7	3574	IL7	Swab	Luminex (or other bead-based)	Days since LH peak	-0.040563111774777366	0.13956897545709604	262	-0.29063129282085043	0.7715632427830765	PhaseLuteal	Sensitivity_Linear_Univariate
Cortez-2014	il8	3576	CXCL8	Swab	Luminex (or other bead-based)	Days since LH peak	10.262065175941027	0.387089423935703	220	26.510838430051226	1.9595231117243926e-70	(Intercept)	Sensitivity_Linear_Univariate
Cortez-2014	il8	3576	CXCL8	Swab	Luminex (or other bead-based)	Days since LH peak	-0.1230442832400187	0.20454002935612703	220	-0.601565784591655	0.548082593875831	PhaseLuteal	Sensitivity_Linear_Univariate
Cortez-2014	ip10	3627	CXCL10	Swab	Luminex (or other bead-based)	Days since LH peak	8.707672565807636	0.4499194942221251	262	19.353845916062177	1.9947500481457574e-52	(Intercept)	Sensitivity_Linear_Univariate
Cortez-2014	ip10	3627	CXCL10	Swab	Luminex (or other bead-based)	Days since LH peak	0.046416376281120636	0.17345111068452615	262	0.2676049527612596	0.7892139611005506	PhaseLuteal	Sensitivity_Linear_Univariate
Cortez-2014	mcp1	6347	CCL2	Swab	Luminex (or other bead-based)	Days since LH peak	5.6362960659687165	0.35765871091763596	262	15.758867025796222	8.216968434949762e-40	(Intercept)	Sensitivity_Linear_Univariate
Cortez-2014	mcp1	6347	CCL2	Swab	Luminex (or other bead-based)	Days since LH peak	-0.7590061511450552	0.21183014724439778	262	-3.583088436743408	4.0476286981151624e-4	PhaseLuteal	Sensitivity_Linear_Univariate
Cortez-2014	mip1a	6348	CCL3	Swab	Luminex (or other bead-based)	Days since LH peak	3.815251583738038	0.38147075160848476	262	10.001426236876343	3.7122744467547523e-20	(Intercept)	Sensitivity_Linear_Univariate
Cortez-2014	mip1a	6348	CCL3	Swab	Luminex (or other bead-based)	Days since LH peak	0.19981144990090385	0.1347261248933457	262	1.483093572676288	0.1392514379081594	PhaseLuteal	Sensitivity_Linear_Univariate
Cortez-2014	mip1b	6351	CCL4	Swab	Luminex (or other bead-based)	Days since LH peak	5.4469680841140065	0.3363232781958466	262	16.19563211126334	2.364879345014554e-41	(Intercept)	Sensitivity_Linear_Univariate
Cortez-2014	mip1b	6351	CCL4	Swab	Luminex (or other bead-based)	Days since LH peak	0.13778115118311998	0.13755319857003148	262	1.0016571960191274	0.31743338392210424	PhaseLuteal	Sensitivity_Linear_Univariate
Cortez-2014	tnfa	7124	TNF	Swab	Luminex (or other bead-based)	Days since LH peak	3.5909174452243096	0.4996800453645353	262	7.186433555905961	6.921079780057263e-12	(Intercept)	Sensitivity_Linear_Univariate
Cortez-2014	tnfa	7124	TNF	Swab	Luminex (or other bead-based)	Days since LH peak	-0.0469946360133852	0.18838157990194238	262	-0.2494651336815795	0.8031964762233968	PhaseLuteal	Sensitivity_Linear_Univariate
Fidel-2003	IgE-tot	NA	IgE	CVL	ELISA	Serum progesterone plus LH	14.317328247573785	1.829638686102254	91	7.825221644211356	8.798087448921003e-12	(Intercept)	Sensitivity_Linear_Multivariate
Fidel-2003	IgE-tot	NA	IgE	CVL	ELISA	Serum progesterone plus LH	-3.200482038916481	0.8551853591603571	91	-3.742442506334295	3.1877143031456895e-4	PhaseLuteal	Sensitivity_Linear_Multivariate
Fidel-2003	IgE-tot	NA	IgE	CVL	ELISA	Serum progesterone plus LH	0.2506257067453823	0.3292459183156708	91	0.7612112794822566	0.44849900808100807	log2(SerumEstradiol)	Sensitivity_Linear_Multivariate
Fidel-2003	TGF-b-tot	7040	TGFB1	CVL	ELISA	Serum progesterone plus LH	0.7932188647714851	1.4488586218886954	91	0.5474784446100511	0.5853903521563777	(Intercept)	Sensitivity_Linear_Multivariate
Fidel-2003	TGF-b-tot	7040	TGFB1	CVL	ELISA	Serum progesterone plus LH	4.198844303967187	0.6772062103540465	91	6.200244829078002	1.6263747543635554e-8	PhaseLuteal	Sensitivity_Linear_Multivariate
Fidel-2003	TGF-b-tot	7040	TGFB1	CVL	ELISA	Serum progesterone plus LH	0.2270896342792514	0.26072403862948296	91	0.8709961516128949	0.3860482552723318	log2(SerumEstradiol)	Sensitivity_Linear_Multivariate
Fidel-2003	TNF-a	7124	TNF	CVL	ELISA	Serum progesterone plus LH	-0.9246862703844435	1.4163051852006816	74	-0.6528863129548038	0.5158528526866295	(Intercept)	Sensitivity_Linear_Multivariate
Fidel-2003	TNF-a	7124	TNF	CVL	ELISA	Serum progesterone plus LH	-0.08547787727888805	0.6900131840957076	74	-0.12387861456721373	0.9017472563341806	PhaseLuteal	Sensitivity_Linear_Multivariate
Fidel-2003	TNF-a	7124	TNF	CVL	ELISA	Serum progesterone plus LH	0.4904141154189221	0.2611220045596352	74	1.8781033649231238	0.06430678805977744	log2(SerumEstradiol)	Sensitivity_Linear_Multivariate
Fidel-2003	IL-1a	3552	IL1A	CVL	ELISA	Serum progesterone plus LH	5.189529708057197	1.2628017918261467	91	4.109536224645818	8.662658325101997e-5	(Intercept)	Sensitivity_Linear_Multivariate
Fidel-2003	IL-1a	3552	IL1A	CVL	ELISA	Serum progesterone plus LH	2.175445028522279	0.5902420035683654	91	3.685683186507254	3.8727997484123684e-4	PhaseLuteal	Sensitivity_Linear_Multivariate
Fidel-2003	IL-1a	3552	IL1A	CVL	ELISA	Serum progesterone plus LH	0.19193062154907362	0.2272428642652989	91	0.8446057136694098	0.40054606494289324	log2(SerumEstradiol)	Sensitivity_Linear_Multivariate
Fidel-2003	IL-2	3558	IL2	CVL	ELISA	Serum progesterone plus LH	3.7806351487537557	1.9033667526777533	91	1.986288319597348	0.05001003249065681	(Intercept)	Sensitivity_Linear_Multivariate
Fidel-2003	IL-2	3558	IL2	CVL	ELISA	Serum progesterone plus LH	0.3668992972803783	0.8896463505973538	91	0.41241027632387123	0.6810087009735817	PhaseLuteal	Sensitivity_Linear_Multivariate
Fidel-2003	IL-2	3558	IL2	CVL	ELISA	Serum progesterone plus LH	0.021071131654794496	0.34251338208853316	91	0.061519148613434355	0.9510806801561358	log2(SerumEstradiol)	Sensitivity_Linear_Multivariate
Fidel-2003	IL-12	NA	IL12p70	CVL	ELISA	Serum progesterone plus LH	3.0101861795817375	1.2753957445345903	91	2.360197760170665	0.020401480812720633	(Intercept)	Sensitivity_Linear_Multivariate
Fidel-2003	IL-12	NA	IL12p70	CVL	ELISA	Serum progesterone plus LH	3.7260922914351915	0.5961285012971397	91	6.25048506039795	1.2991512933570784e-8	PhaseLuteal	Sensitivity_Linear_Multivariate
Fidel-2003	IL-12	NA	IL12p70	CVL	ELISA	Serum progesterone plus LH	-0.03266835857220313	0.22950916282807618	91	-0.14234010603173514	0.8871260453227114	log2(SerumEstradiol)	Sensitivity_Linear_Multivariate
Fidel-2003	IFN-g	3458	IFNG	CVL	ELISA	Serum progesterone plus LH	6.435402024729426	1.4285878586374783	91	4.504729608207099	1.9681150708551047e-5	(Intercept)	Sensitivity_Linear_Multivariate
Fidel-2003	IFN-g	3458	IFNG	CVL	ELISA	Serum progesterone plus LH	3.4168714886805804	0.6677315200323323	91	5.117133737396629	1.7154219091400566e-6	PhaseLuteal	Sensitivity_Linear_Multivariate
Fidel-2003	IFN-g	3458	IFNG	CVL	ELISA	Serum progesterone plus LH	-0.6258034059021367	0.2570762877853944	91	-2.4343101080740412	0.016872208782526727	log2(SerumEstradiol)	Sensitivity_Linear_Multivariate
Fidel-2003	IL-6	3569	IL6	CVL	ELISA	Serum progesterone plus LH	6.199075026371236	0.8984644957305926	81	6.899632713177404	1.0528640436403394e-9	(Intercept)	Sensitivity_Linear_Multivariate
Fidel-2003	IL-6	3569	IL6	CVL	ELISA	Serum progesterone plus LH	-1.4437326045542438	0.42307002025292895	81	-3.4125145612802346	0.0010071302706056487	PhaseLuteal	Sensitivity_Linear_Multivariate
Fidel-2003	IL-6	3569	IL6	CVL	ELISA	Serum progesterone plus LH	0.16677498861381854	0.16243649430109255	81	1.0267088644789646	0.30761390901589264	log2(SerumEstradiol)	Sensitivity_Linear_Multivariate
Fidel-2003	IL-10	3586	IL10	CVL	ELISA	Serum progesterone plus LH	6.01582888116454	1.392014721926125	91	4.321670443858857	3.948201125479169e-5	(Intercept)	Sensitivity_Linear_Multivariate
Fidel-2003	IL-10	3586	IL10	CVL	ELISA	Serum progesterone plus LH	1.2697068911540672	0.6506369913192617	91	1.9514827900878349	0.05407502104389283	PhaseLuteal	Sensitivity_Linear_Multivariate
Fidel-2003	IL-10	3586	IL10	CVL	ELISA	Serum progesterone plus LH	-0.07069026040194867	0.2504949031253079	91	-0.28220239022822147	0.7784291550891814	log2(SerumEstradiol)	Sensitivity_Linear_Multivariate
Fidel-2003	IL-4	3565	IL4	CVL	ELISA	Serum progesterone plus LH	5.280321763255488	0.28877517456845536	83	18.28523442552284	7.567723286032342e-31	(Intercept)	Sensitivity_Linear_Multivariate
Fidel-2003	IL-4	3565	IL4	CVL	ELISA	Serum progesterone plus LH	-0.5366873524772641	0.13432233407383293	83	-3.995518363924969	1.3906813510803482e-4	PhaseLuteal	Sensitivity_Linear_Multivariate
Fidel-2003	IL-4	3565	IL4	CVL	ELISA	Serum progesterone plus LH	0.0185771606656719	0.05205375382893179	83	0.35688416875223705	0.7220842617320944	log2(SerumEstradiol)	Sensitivity_Linear_Multivariate
Fidel-2003	IgE-tot	NA	IgE	CVL	ELISA	Serum progesterone plus LH	15.662562324805544	0.4727111857839518	92	33.13347091381072	6.279726811078717e-53	(Intercept)	Sensitivity_Linear_Univariate
Fidel-2003	IgE-tot	NA	IgE	CVL	ELISA	Serum progesterone plus LH	-2.9104271139827596	0.7638508312334171	92	-3.8102035043716445	2.5057088788503994e-4	PhaseLuteal	Sensitivity_Linear_Univariate
Fidel-2003	TGF-b-tot	7040	TGFB1	CVL	ELISA	Serum progesterone plus LH	2.012123017045464	0.37469769957410237	92	5.369990313077796	5.880146084823418e-7	(Intercept)	Sensitivity_Linear_Univariate
Fidel-2003	TGF-b-tot	7040	TGFB1	CVL	ELISA	Serum progesterone plus LH	4.461660388077071	0.6054714969485371	92	7.36890243481816	7.235670123546314e-11	PhaseLuteal	Sensitivity_Linear_Univariate
Fidel-2003	TNF-a	7124	TNF	CVL	ELISA	Serum progesterone plus LH	1.6402553259412642	0.3814499676230891	75	4.300053650973177	5.074551893687686e-5	(Intercept)	Sensitivity_Linear_Univariate
Fidel-2003	TNF-a	7124	TNF	CVL	ELISA	Serum progesterone plus LH	0.5509525143339492	0.6111141189274307	75	0.9015542224763659	0.3701798440553009	PhaseLuteal	Sensitivity_Linear_Univariate
Fidel-2003	IL-1a	3552	IL1A	CVL	ELISA	Serum progesterone plus LH	6.219717775853412	0.32649988723267304	92	19.049678174685145	1.0896917063193341e-33	(Intercept)	Sensitivity_Linear_Univariate
Fidel-2003	IL-1a	3552	IL1A	CVL	ELISA	Serum progesterone plus LH	2.397570774316004	0.5275889755955105	92	4.544391344814913	1.6710355139396827e-5	PhaseLuteal	Sensitivity_Linear_Univariate
Fidel-2003	IL-2	3558	IL2	CVL	ELISA	Serum progesterone plus LH	3.8937344980422317	0.49021179046028523	92	7.942963783849839	4.731246778492472e-12	(Intercept)	Sensitivity_Linear_Univariate
Fidel-2003	IL-2	3558	IL2	CVL	ELISA	Serum progesterone plus LH	0.3912854051133185	0.7921299408274395	92	0.49396618527585434	0.6225073763542606	PhaseLuteal	Sensitivity_Linear_Univariate
Fidel-2003	IL-12	NA	IL12p70	CVL	ELISA	Serum progesterone plus LH	2.8348386872225406	0.32850769567601096	92	8.629443768094815	1.742293207838616e-13	(Intercept)	Sensitivity_Linear_Univariate
Fidel-2003	IL-12	NA	IL12p70	CVL	ELISA	Serum progesterone plus LH	3.688284444760493	0.530833379778284	92	6.948101956777847	5.18887393901304e-10	PhaseLuteal	Sensitivity_Linear_Univariate
Fidel-2003	IFN-g	3458	IFNG	CVL	ELISA	Serum progesterone plus LH	3.0764007546701055	0.37971551785643604	92	8.101856811217392	2.2102091903649785e-12	(Intercept)	Sensitivity_Linear_Univariate
Fidel-2003	IFN-g	3458	IFNG	CVL	ELISA	Serum progesterone plus LH	2.6926147383280883	0.613579755820352	92	4.388369584860375	3.0404294663921378e-5	PhaseLuteal	Sensitivity_Linear_Univariate
Fidel-2003	IL-6	3569	IL6	CVL	ELISA	Serum progesterone plus LH	7.087271498832062	0.24268307914956322	82	29.20381397692851	4.254549608751141e-45	(Intercept)	Sensitivity_Linear_Univariate
Fidel-2003	IL-6	3569	IL6	CVL	ELISA	Serum progesterone plus LH	-1.2442937672119474	0.375963009581038	82	-3.3096175301888113	0.0013897205154623656	PhaseLuteal	Sensitivity_Linear_Univariate
Fidel-2003	IL-10	3586	IL10	CVL	ELISA	Serum progesterone plus LH	5.636398740274405	0.35866254305856404	92	15.71504705288968	8.573801884352759e-28	(Intercept)	Sensitivity_Linear_Univariate
Fidel-2003	IL-10	3586	IL10	CVL	ELISA	Serum progesterone plus LH	1.1878954184177046	0.5795603951982393	92	2.0496490585961857	0.04324536156042771	PhaseLuteal	Sensitivity_Linear_Univariate
Fidel-2003	IL-4	3565	IL4	CVL	ELISA	Serum progesterone plus LH	5.379620710640417	0.07689164047322718	84	69.9636615571174	3.035233198799534e-76	(Intercept)	Sensitivity_Linear_Univariate
Fidel-2003	IL-4	3565	IL4	CVL	ELISA	Serum progesterone plus LH	-0.5147735682452474	0.11884395654025424	84	-4.331508166095816	4.0764291335123965e-5	PhaseLuteal	Sensitivity_Linear_Univariate
Francis-2016	il_1alpha	3552	IL1A	CVL	Luminex (or other bead-based)	Urine PDG/CRT	4.852337386293096	0.5749716347121114	39	8.439263945120812	2.479796634139902e-10	(Intercept)	Sensitivity_Linear_Multivariate
Francis-2016	il_1alpha	3552	IL1A	CVL	Luminex (or other bead-based)	Urine PDG/CRT	0.461948942516324	0.44809187083266844	16	1.0309246219037753	0.3179090484555524	PhaseLuteal	Sensitivity_Linear_Multivariate
Francis-2016	il_1alpha	3552	IL1A	CVL	Luminex (or other bead-based)	Urine PDG/CRT	-0.3278660679909341	0.5309055910727168	16	-0.6175600210358815	0.5455552274382953	BloodDetectionPositive	Sensitivity_Linear_Multivariate
Francis-2016	il_1alpha	3552	IL1A	CVL	Luminex (or other bead-based)	Urine PDG/CRT	0.54363810480911	0.5483757770002753	16	0.9913605370808294	0.33626618034688915	BloodDetectionTrace	Sensitivity_Linear_Multivariate
Francis-2016	il_1alpha	3552	IL1A	CVL	Luminex (or other bead-based)	Urine PDG/CRT	0.12186885946458612	0.6256777704581155	16	0.19477895047374763	0.8480177810677559	BvIntermediate	Sensitivity_Linear_Multivariate
Francis-2016	il_1alpha	3552	IL1A	CVL	Luminex (or other bead-based)	Urine PDG/CRT	1.20160039589116	0.49738623407585314	16	2.4158296180507315	0.028021627745101862	BvPositive	Sensitivity_Linear_Multivariate
Francis-2016	il_1alpha	3552	IL1A	CVL	Luminex (or other bead-based)	Urine PDG/CRT	-0.006644049844645319	0.009826566680774373	16	-0.6761313549771527	0.5086135811525543	PsaNgPerMl	Sensitivity_Linear_Multivariate
Francis-2016	il_1alpha	3552	IL1A	CVL	Luminex (or other bead-based)	Urine PDG/CRT	1.2661103897795578	0.702341646271716	16	1.802698724332425	0.09030200789815247	TrichomonasPositive	Sensitivity_Linear_Multivariate
Francis-2016	il_1beta	3553	IL1B	CVL	Luminex (or other bead-based)	Urine PDG/CRT	1.5128767919564727	0.8626567560821874	39	1.7537413128569266	0.08733138794188544	(Intercept)	Sensitivity_Linear_Multivariate
Francis-2016	il_1beta	3553	IL1B	CVL	Luminex (or other bead-based)	Urine PDG/CRT	0.49621092455390126	0.6756736053872733	16	0.7343944185439801	0.4733347732309835	PhaseLuteal	Sensitivity_Linear_Multivariate
Francis-2016	il_1beta	3553	IL1B	CVL	Luminex (or other bead-based)	Urine PDG/CRT	2.3236282801968255	0.7952764880612431	16	2.921786718304045	0.009979137333249372	BloodDetectionPositive	Sensitivity_Linear_Multivariate
Francis-2016	il_1beta	3553	IL1B	CVL	Luminex (or other bead-based)	Urine PDG/CRT	0.8533715418576044	0.8239637212295812	16	1.0356906740798475	0.31574710424249725	BloodDetectionTrace	Sensitivity_Linear_Multivariate
Francis-2016	il_1beta	3553	IL1B	CVL	Luminex (or other bead-based)	Urine PDG/CRT	1.7745914669188507	0.9344827286255312	16	1.8990093797977197	0.07574729715808334	BvIntermediate	Sensitivity_Linear_Multivariate
Francis-2016	il_1beta	3553	IL1B	CVL	Luminex (or other bead-based)	Urine PDG/CRT	2.4796728720547683	0.7437104364801068	16	3.3341913067547706	0.004205132755926416	BvPositive	Sensitivity_Linear_Multivariate
Francis-2016	il_1beta	3553	IL1B	CVL	Luminex (or other bead-based)	Urine PDG/CRT	-0.010828465000124354	0.014874375469156858	16	-0.7279945986692345	0.47713657429641354	PsaNgPerMl	Sensitivity_Linear_Multivariate
Francis-2016	il_1beta	3553	IL1B	CVL	Luminex (or other bead-based)	Urine PDG/CRT	1.0494254226131985	1.038086223636174	16	1.0109231764364484	0.3270977549315741	TrichomonasPositive	Sensitivity_Linear_Multivariate
Francis-2016	il_6	3569	IL6	CVL	Luminex (or other bead-based)	Urine PDG/CRT	1.9994862276439633	0.6505733834805616	39	3.0734215054214644	0.003850953230089815	(Intercept)	Sensitivity_Linear_Multivariate
Francis-2016	il_6	3569	IL6	CVL	Luminex (or other bead-based)	Urine PDG/CRT	0.657494440392017	0.5156521176161649	16	1.2750736745377529	0.22048803542143902	PhaseLuteal	Sensitivity_Linear_Multivariate
Francis-2016	il_6	3569	IL6	CVL	Luminex (or other bead-based)	Urine PDG/CRT	2.5549441522109615	0.5963131138076171	16	4.284568112039272	5.686630535398514e-4	BloodDetectionPositive	Sensitivity_Linear_Multivariate
Francis-2016	il_6	3569	IL6	CVL	Luminex (or other bead-based)	Urine PDG/CRT	1.6244702039811232	0.6201736591521393	16	2.619379556045628	0.018593666682096884	BloodDetectionTrace	Sensitivity_Linear_Multivariate
Francis-2016	il_6	3569	IL6	CVL	Luminex (or other bead-based)	Urine PDG/CRT	-0.7461353914496265	0.696737155517147	16	-1.0708993851430444	0.30010368928452513	BvIntermediate	Sensitivity_Linear_Multivariate
Francis-2016	il_6	3569	IL6	CVL	Luminex (or other bead-based)	Urine PDG/CRT	0.5977527682481159	0.5570360183602105	16	1.073095362859598	0.29914707202134105	BvPositive	Sensitivity_Linear_Multivariate
Francis-2016	il_6	3569	IL6	CVL	Luminex (or other bead-based)	Urine PDG/CRT	0.0027742368244446955	0.011330200830385245	16	0.24485327894672163	0.8096826377427521	PsaNgPerMl	Sensitivity_Linear_Multivariate
Francis-2016	il_6	3569	IL6	CVL	Luminex (or other bead-based)	Urine PDG/CRT	0.26301630106983653	0.7591216875035437	16	0.34647449203407027	0.7335006954335319	TrichomonasPositive	Sensitivity_Linear_Multivariate
Francis-2016	il_12	NA	IL12p70	CVL	Luminex (or other bead-based)	Urine PDG/CRT	-0.4463037523945442	1.271774269105456	39	-0.35093000639843613	0.7275295211612562	(Intercept)	Sensitivity_Linear_Multivariate
Francis-2016	il_12	NA	IL12p70	CVL	Luminex (or other bead-based)	Urine PDG/CRT	0.8032291982010326	1.0008965715103293	16	0.8025096908754304	0.4340173148464267	PhaseLuteal	Sensitivity_Linear_Multivariate
Francis-2016	il_12	NA	IL12p70	CVL	Luminex (or other bead-based)	Urine PDG/CRT	-1.961096973082399	1.1702067651752026	16	-1.6758550979567999	0.11319467274180114	BloodDetectionPositive	Sensitivity_Linear_Multivariate
Francis-2016	il_12	NA	IL12p70	CVL	Luminex (or other bead-based)	Urine PDG/CRT	1.5852664553766729	1.2147295034054562	16	1.30503659533454	0.21033800472674632	BloodDetectionTrace	Sensitivity_Linear_Multivariate
Francis-2016	il_12	NA	IL12p70	CVL	Luminex (or other bead-based)	Urine PDG/CRT	-1.4402243210628305	1.371768186392207	16	-1.0499035736137496	0.30936284603615705	BvIntermediate	Sensitivity_Linear_Multivariate
Francis-2016	il_12	NA	IL12p70	CVL	Luminex (or other bead-based)	Urine PDG/CRT	0.7422452381973665	1.093463146042799	16	0.6788022448525343	0.5069638476940059	BvPositive	Sensitivity_Linear_Multivariate
Francis-2016	il_12	NA	IL12p70	CVL	Luminex (or other bead-based)	Urine PDG/CRT	0.007328877878228415	0.022046580612562393	16	0.33242696484425965	0.7438823243214516	PsaNgPerMl	Sensitivity_Linear_Multivariate
Francis-2016	il_12	NA	IL12p70	CVL	Luminex (or other bead-based)	Urine PDG/CRT	1.4514938506674708	1.5113266785689305	16	0.9604103938943794	0.3511388018070559	TrichomonasPositive	Sensitivity_Linear_Multivariate
Francis-2016	il_18	3606	IL18	CVL	Luminex (or other bead-based)	Urine PDG/CRT	12.55282638758453	1.0120008699179266	37	12.403967981373935	9.498005008717809e-15	(Intercept)	Sensitivity_Linear_Multivariate
Francis-2016	il_18	3606	IL18	CVL	Luminex (or other bead-based)	Urine PDG/CRT	0.37208739579342487	0.8067008979817213	16	0.4612457934834924	0.6508305179077711	PhaseLuteal	Sensitivity_Linear_Multivariate
Francis-2016	il_18	3606	IL18	CVL	Luminex (or other bead-based)	Urine PDG/CRT	1.4939613597992705	0.9544190960334803	16	1.565309585703075	0.13707194168215786	BloodDetectionPositive	Sensitivity_Linear_Multivariate
Francis-2016	il_18	3606	IL18	CVL	Luminex (or other bead-based)	Urine PDG/CRT	1.414484360038659	0.9669955614681165	16	1.4627619985050955	0.16289849050957406	BloodDetectionTrace	Sensitivity_Linear_Multivariate
Francis-2016	il_18	3606	IL18	CVL	Luminex (or other bead-based)	Urine PDG/CRT	0.9593441738666447	1.1520369266593389	16	0.8327373469256215	0.41725026390735565	BvIntermediate	Sensitivity_Linear_Multivariate
Francis-2016	il_18	3606	IL18	CVL	Luminex (or other bead-based)	Urine PDG/CRT	-0.9481667929954335	0.8851770129088962	16	-1.0711606595832606	0.29998975525477223	BvPositive	Sensitivity_Linear_Multivariate
Francis-2016	il_18	3606	IL18	CVL	Luminex (or other bead-based)	Urine PDG/CRT	0.012024937530370119	0.01712662579317998	16	0.7021194761643352	0.49269313153011474	PsaNgPerMl	Sensitivity_Linear_Multivariate
Francis-2016	il_18	3606	IL18	CVL	Luminex (or other bead-based)	Urine PDG/CRT	2.0165782249961604	1.2518452333461092	16	1.6108846135923405	0.12675377058586879	TrichomonasPositive	Sensitivity_Linear_Multivariate
Francis-2016	s100a8	6279	S100A8	CVL	Luminex (or other bead-based)	Urine PDG/CRT	13.398885124266357	0.29244513930091187	37	45.816747566043674	3.4037381901579278e-34	(Intercept)	Sensitivity_Linear_Multivariate
Francis-2016	s100a8	6279	S100A8	CVL	Luminex (or other bead-based)	Urine PDG/CRT	0.07078909512283915	0.24140027981487752	16	0.2932436332597673	0.773105221444095	PhaseLuteal	Sensitivity_Linear_Multivariate
Francis-2016	s100a8	6279	S100A8	CVL	Luminex (or other bead-based)	Urine PDG/CRT	-0.15033670394322007	0.2641213191218129	16	-0.5691956425292753	0.5771273404120535	BloodDetectionPositive	Sensitivity_Linear_Multivariate
Francis-2016	s100a8	6279	S100A8	CVL	Luminex (or other bead-based)	Urine PDG/CRT	0.6550424674662001	0.2734514563151827	16	2.395461616087325	0.02918160704793014	BloodDetectionTrace	Sensitivity_Linear_Multivariate
Francis-2016	s100a8	6279	S100A8	CVL	Luminex (or other bead-based)	Urine PDG/CRT	-1.1336653264307877	0.3106186515335418	16	-3.6497013969824996	0.0021600791069290855	BvIntermediate	Sensitivity_Linear_Multivariate
Francis-2016	s100a8	6279	S100A8	CVL	Luminex (or other bead-based)	Urine PDG/CRT	-0.44565749063218885	0.24694242059574836	16	-1.8047020417028414	0.08997569997305244	BvPositive	Sensitivity_Linear_Multivariate
Francis-2016	s100a8	6279	S100A8	CVL	Luminex (or other bead-based)	Urine PDG/CRT	0.004559424531042534	0.005049454402994533	16	0.9029538970266984	0.3799438630289197	PsaNgPerMl	Sensitivity_Linear_Multivariate
Francis-2016	s100a8	6279	S100A8	CVL	Luminex (or other bead-based)	Urine PDG/CRT	0.8010360917284306	0.3189770460695267	16	2.5112656274139256	0.023143388270291745	TrichomonasPositive	Sensitivity_Linear_Multivariate
Francis-2016	il_10	3586	IL10	CVL	Luminex (or other bead-based)	Urine PDG/CRT	4.2700484124452345	0.528345374711388	37	8.081926362614182	1.0812245471518409e-9	(Intercept)	Sensitivity_Linear_Multivariate
Francis-2016	il_10	3586	IL10	CVL	Luminex (or other bead-based)	Urine PDG/CRT	0.4172287307741066	0.42090571675753524	16	0.9912641101390723	0.33631181760613027	PhaseLuteal	Sensitivity_Linear_Multivariate
Francis-2016	il_10	3586	IL10	CVL	Luminex (or other bead-based)	Urine PDG/CRT	1.3665629794900982	0.49842175203234784	16	2.74178037759758	0.014476557857408255	BloodDetectionPositive	Sensitivity_Linear_Multivariate
Francis-2016	il_10	3586	IL10	CVL	Luminex (or other bead-based)	Urine PDG/CRT	1.3275363159255544	0.5044713801943206	16	2.6315394054945043	0.018139058787702386	BloodDetectionTrace	Sensitivity_Linear_Multivariate
Francis-2016	il_10	3586	IL10	CVL	Luminex (or other bead-based)	Urine PDG/CRT	0.6214302446196209	0.601887353680064	16	1.032469349654994	0.3172071779191764	BvIntermediate	Sensitivity_Linear_Multivariate
Francis-2016	il_10	3586	IL10	CVL	Luminex (or other bead-based)	Urine PDG/CRT	0.09017850527428829	0.46240361826148924	16	0.1950211929857615	0.8478312911933391	BvPositive	Sensitivity_Linear_Multivariate
Francis-2016	il_10	3586	IL10	CVL	Luminex (or other bead-based)	Urine PDG/CRT	-0.012514404403033322	0.008921358071196827	16	-1.402746566516243	0.17979849627193317	PsaNgPerMl	Sensitivity_Linear_Multivariate
Francis-2016	il_10	3586	IL10	CVL	Luminex (or other bead-based)	Urine PDG/CRT	0.7896546111327912	0.65512827954902	16	1.205343496507855	0.24559537974829102	TrichomonasPositive	Sensitivity_Linear_Multivariate
Francis-2016	il_2	3558	IL2	CVL	Luminex (or other bead-based)	Urine PDG/CRT	3.6625252300938427	0.6942094396619728	39	5.275821705733668	5.227692177868972e-6	(Intercept)	Sensitivity_Linear_Multivariate
Francis-2016	il_2	3558	IL2	CVL	Luminex (or other bead-based)	Urine PDG/CRT	0.06954851444243892	0.5457065591980262	16	0.12744672621243155	0.900174856473404	PhaseLuteal	Sensitivity_Linear_Multivariate
Francis-2016	il_2	3558	IL2	CVL	Luminex (or other bead-based)	Urine PDG/CRT	0.9205621345084304	0.6390940201227024	16	1.4404173807348215	0.1690310735434373	BloodDetectionPositive	Sensitivity_Linear_Multivariate
Francis-2016	il_2	3558	IL2	CVL	Luminex (or other bead-based)	Urine PDG/CRT	0.6223465523641973	0.6631387777176903	16	0.9384861408740315	0.3619468989834522	BloodDetectionTrace	Sensitivity_Linear_Multivariate
Francis-2016	il_2	3558	IL2	CVL	Luminex (or other bead-based)	Urine PDG/CRT	-0.017873432251000847	0.7495968507235614	16	-0.023844059955358946	0.9812718408728893	BvIntermediate	Sensitivity_Linear_Multivariate
Francis-2016	il_2	3558	IL2	CVL	Luminex (or other bead-based)	Urine PDG/CRT	-0.4720177353078118	0.5972649048898666	16	-0.7902987961344391	0.44091011400861	BvPositive	Sensitivity_Linear_Multivariate
Francis-2016	il_2	3558	IL2	CVL	Luminex (or other bead-based)	Urine PDG/CRT	-0.01947118964322713	0.012020824679861621	16	-1.619788172757152	0.12481718515572007	PsaNgPerMl	Sensitivity_Linear_Multivariate
Francis-2016	il_2	3558	IL2	CVL	Luminex (or other bead-based)	Urine PDG/CRT	-1.1703868883768396	0.8274613728551571	16	-1.4144308444736426	0.176400488792082	TrichomonasPositive	Sensitivity_Linear_Multivariate
Francis-2016	il_16	3603	IL16	CVL	Luminex (or other bead-based)	Urine PDG/CRT	3.849701932648962	1.8281258074506472	39	2.1058189304911337	0.04170917818908706	(Intercept)	Sensitivity_Linear_Multivariate
Francis-2016	il_16	3603	IL16	CVL	Luminex (or other bead-based)	Urine PDG/CRT	-0.20878875979668146	1.4395173321517283	16	-0.14504080995300908	0.886490031671758	PhaseLuteal	Sensitivity_Linear_Multivariate
Francis-2016	il_16	3603	IL16	CVL	Luminex (or other bead-based)	Urine PDG/CRT	-0.5575793445440308	1.6817196682315971	16	-0.3315530852596558	0.7445298666122917	BloodDetectionPositive	Sensitivity_Linear_Multivariate
Francis-2016	il_16	3603	IL16	CVL	Luminex (or other bead-based)	Urine PDG/CRT	0.4731043589128775	1.7460090376967423	16	0.27096329325819285	0.7898838388469676	BloodDetectionTrace	Sensitivity_Linear_Multivariate
Francis-2016	il_16	3603	IL16	CVL	Luminex (or other bead-based)	Urine PDG/CRT	-0.7353154139393416	1.9708881434384988	16	-0.37308835429720416	0.7139793230822726	BvIntermediate	Sensitivity_Linear_Multivariate
Francis-2016	il_16	3603	IL16	CVL	Luminex (or other bead-based)	Urine PDG/CRT	-0.42321355155616747	1.5713460339190328	16	-0.2693318609782258	0.7911167395323233	BvPositive	Sensitivity_Linear_Multivariate
Francis-2016	il_16	3603	IL16	CVL	Luminex (or other bead-based)	Urine PDG/CRT	-0.0315411976545462	0.03170608737976144	16	-0.9947994300513885	0.3346414643669775	PsaNgPerMl	Sensitivity_Linear_Multivariate
Francis-2016	il_16	3603	IL16	CVL	Luminex (or other bead-based)	Urine PDG/CRT	0.9730350613235921	2.169517479816887	16	0.4485029829792931	0.6598045850713681	TrichomonasPositive	Sensitivity_Linear_Multivariate
Francis-2016	il_17	3605	IL17A	CVL	Luminex (or other bead-based)	Urine PDG/CRT	4.152612270986353	0.6345788427409348	37	6.543887049637497	1.1571405700974233e-7	(Intercept)	Sensitivity_Linear_Multivariate
Francis-2016	il_17	3605	IL17A	CVL	Luminex (or other bead-based)	Urine PDG/CRT	-0.06275103718472935	0.511178093017447	16	-0.12275768081983826	0.9038277205635311	PhaseLuteal	Sensitivity_Linear_Multivariate
Francis-2016	il_17	3605	IL17A	CVL	Luminex (or other bead-based)	Urine PDG/CRT	1.1199488593316993	0.595592803279239	16	1.8803935392863034	0.07838587103408974	BloodDetectionPositive	Sensitivity_Linear_Multivariate
Francis-2016	il_17	3605	IL17A	CVL	Luminex (or other bead-based)	Urine PDG/CRT	1.1305301655233788	0.6095311748139279	16	1.8547536405639902	0.08215403562343762	BloodDetectionTrace	Sensitivity_Linear_Multivariate
Francis-2016	il_17	3605	IL17A	CVL	Luminex (or other bead-based)	Urine PDG/CRT	-0.020295293206700312	0.7143906605971556	16	-0.028409236466971136	0.9776870956426447	BvIntermediate	Sensitivity_Linear_Multivariate
Francis-2016	il_17	3605	IL17A	CVL	Luminex (or other bead-based)	Urine PDG/CRT	-0.8950956414637983	0.5518896959319234	16	-1.621874168084142	0.12436713742913777	BvPositive	Sensitivity_Linear_Multivariate
Francis-2016	il_17	3605	IL17A	CVL	Luminex (or other bead-based)	Urine PDG/CRT	-0.014329410053239003	0.01096896938826744	16	-1.3063588333618597	0.20989876186249426	PsaNgPerMl	Sensitivity_Linear_Multivariate
Francis-2016	il_17	3605	IL17A	CVL	Luminex (or other bead-based)	Urine PDG/CRT	0.6281226056180397	0.7620687234858141	16	0.8242335451649488	0.42192450808184856	TrichomonasPositive	Sensitivity_Linear_Multivariate
Francis-2016	mip_1alpha	6348	CCL3	CVL	Luminex (or other bead-based)	Urine PDG/CRT	-0.3975496474300843	0.8655003066681337	39	-0.45932929701724556	0.6485478323178948	(Intercept)	Sensitivity_Linear_Multivariate
Francis-2016	mip_1alpha	6348	CCL3	CVL	Luminex (or other bead-based)	Urine PDG/CRT	0.4167419464205094	0.6751631829979895	16	0.6172462552978846	0.5457569936461083	PhaseLuteal	Sensitivity_Linear_Multivariate
Francis-2016	mip_1alpha	6348	CCL3	CVL	Luminex (or other bead-based)	Urine PDG/CRT	0.38237721869897634	0.7989416490945911	16	0.478604688004824	0.6386945273330125	BloodDetectionPositive	Sensitivity_Linear_Multivariate
Francis-2016	mip_1alpha	6348	CCL3	CVL	Luminex (or other bead-based)	Urine PDG/CRT	1.2088740510645926	0.825834605642541	16	1.4638210154974405	0.1626124577126968	BloodDetectionTrace	Sensitivity_Linear_Multivariate
Francis-2016	mip_1alpha	6348	CCL3	CVL	Luminex (or other bead-based)	Urine PDG/CRT	-0.15695237060658437	0.940964556575213	16	-0.16679945010664052	0.8696176356888657	BvIntermediate	Sensitivity_Linear_Multivariate
Francis-2016	mip_1alpha	6348	CCL3	CVL	Luminex (or other bead-based)	Urine PDG/CRT	0.8058685958280255	0.748139162500244	16	1.0771640307330692	0.29738056588885897	BvPositive	Sensitivity_Linear_Multivariate
Francis-2016	mip_1alpha	6348	CCL3	CVL	Luminex (or other bead-based)	Urine PDG/CRT	0.006297996102806262	0.014823097310510094	16	0.4248772014969343	0.6765848569898197	PsaNgPerMl	Sensitivity_Linear_Multivariate
Francis-2016	mip_1alpha	6348	CCL3	CVL	Luminex (or other bead-based)	Urine PDG/CRT	-0.02203035092684009	1.0538644493907283	16	-0.020904349643425697	0.9835804344343981	TrichomonasPositive	Sensitivity_Linear_Multivariate
Francis-2016	mip_1beta	6351	CCL4	CVL	Luminex (or other bead-based)	Urine PDG/CRT	3.0932064353565076	0.7954444103456723	39	3.8886519222786524	3.8145748612968244e-4	(Intercept)	Sensitivity_Linear_Multivariate
Francis-2016	mip_1beta	6351	CCL4	CVL	Luminex (or other bead-based)	Urine PDG/CRT	-0.15984233634011205	0.6337079796156286	16	-0.25223342845874114	0.8040721856556514	PhaseLuteal	Sensitivity_Linear_Multivariate
Francis-2016	mip_1beta	6351	CCL4	CVL	Luminex (or other bead-based)	Urine PDG/CRT	1.7588167363060656	0.7262179339021838	16	2.421885572083607	0.027685210260503093	BloodDetectionPositive	Sensitivity_Linear_Multivariate
Francis-2016	mip_1beta	6351	CCL4	CVL	Luminex (or other bead-based)	Urine PDG/CRT	0.7525266261938774	0.7559547336142888	16	0.995465194848346	0.3343275632043554	BloodDetectionTrace	Sensitivity_Linear_Multivariate
Francis-2016	mip_1beta	6351	CCL4	CVL	Luminex (or other bead-based)	Urine PDG/CRT	-2.031638806146063	0.8465034235087892	16	-2.400036136563798	0.028917209548772034	BvIntermediate	Sensitivity_Linear_Multivariate
Francis-2016	mip_1beta	6351	CCL4	CVL	Luminex (or other bead-based)	Urine PDG/CRT	0.3974378925915184	0.6785503193152462	16	0.5857161676566445	0.566237147430948	BvPositive	Sensitivity_Linear_Multivariate
Francis-2016	mip_1beta	6351	CCL4	CVL	Luminex (or other bead-based)	Urine PDG/CRT	-0.022136852478452103	0.013869567636515779	16	-1.596073724761991	0.13003197952896373	PsaNgPerMl	Sensitivity_Linear_Multivariate
Francis-2016	mip_1beta	6351	CCL4	CVL	Luminex (or other bead-based)	Urine PDG/CRT	-1.3317739972393512	0.9149954246515667	16	-1.455497985409594	0.16487166812312135	TrichomonasPositive	Sensitivity_Linear_Multivariate
Francis-2016	mcp_1	6347	CCL2	CVL	Luminex (or other bead-based)	Urine PDG/CRT	2.829780163830775	0.8590110410504127	39	3.294230258519697	0.002105855380492406	(Intercept)	Sensitivity_Linear_Multivariate
Francis-2016	mcp_1	6347	CCL2	CVL	Luminex (or other bead-based)	Urine PDG/CRT	-1.2763514417828499	0.6715326924750382	16	-1.9006542139871971	0.07551801964479743	PhaseLuteal	Sensitivity_Linear_Multivariate
Francis-2016	mcp_1	6347	CCL2	CVL	Luminex (or other bead-based)	Urine PDG/CRT	1.7971986352644993	0.7924275902661898	16	2.267965751496348	0.03753166788352914	BloodDetectionPositive	Sensitivity_Linear_Multivariate
Francis-2016	mcp_1	6347	CCL2	CVL	Luminex (or other bead-based)	Urine PDG/CRT	2.135276518832692	0.8202020510449884	16	2.603354278512492	0.019209468086421995	BloodDetectionTrace	Sensitivity_Linear_Multivariate
Francis-2016	mcp_1	6347	CCL2	CVL	Luminex (or other bead-based)	Urine PDG/CRT	-1.60189829962289	0.9321062811816214	16	-1.7185790204011717	0.10497636458212345	BvIntermediate	Sensitivity_Linear_Multivariate
Francis-2016	mcp_1	6347	CCL2	CVL	Luminex (or other bead-based)	Urine PDG/CRT	-0.8620073363450316	0.7414366136747809	16	-1.1626177079017803	0.2620327773214954	BvPositive	Sensitivity_Linear_Multivariate
Francis-2016	mcp_1	6347	CCL2	CVL	Luminex (or other bead-based)	Urine PDG/CRT	-0.024321200924666015	0.01476933047097767	16	-1.6467368627479868	0.11910903883794152	PsaNgPerMl	Sensitivity_Linear_Multivariate
Francis-2016	mcp_1	6347	CCL2	CVL	Luminex (or other bead-based)	Urine PDG/CRT	0.6145297872372557	1.0392426959350112	16	0.5913246151654312	0.5625648097494069	TrichomonasPositive	Sensitivity_Linear_Multivariate
Francis-2016	mcp_2	6355	CCL8	CVL	Luminex (or other bead-based)	Urine PDG/CRT	0.037045090451419405	1.0533004563236195	39	0.03517048742266713	0.9721231952677758	(Intercept)	Sensitivity_Linear_Multivariate
Francis-2016	mcp_2	6355	CCL8	CVL	Luminex (or other bead-based)	Urine PDG/CRT	-1.0209367846704152	0.844249402705394	16	-1.2092833958766536	0.24412037317440885	PhaseLuteal	Sensitivity_Linear_Multivariate
Francis-2016	mcp_2	6355	CCL8	CVL	Luminex (or other bead-based)	Urine PDG/CRT	-0.7752157939128097	0.9546693638577084	16	-0.8120254228964177	0.4286934557334273	BloodDetectionPositive	Sensitivity_Linear_Multivariate
Francis-2016	mcp_2	6355	CCL8	CVL	Luminex (or other bead-based)	Urine PDG/CRT	-0.3549020171360629	0.9943930048896042	16	-0.356903171473399	0.7258277977753245	BloodDetectionTrace	Sensitivity_Linear_Multivariate
Francis-2016	mcp_2	6355	CCL8	CVL	Luminex (or other bead-based)	Urine PDG/CRT	1.1226127782375732	1.1092887488456584	16	1.0120113265421469	0.32659304004255973	BvIntermediate	Sensitivity_Linear_Multivariate
Francis-2016	mcp_2	6355	CCL8	CVL	Luminex (or other bead-based)	Urine PDG/CRT	2.1267797267070754	0.8927364286225177	16	2.3823153828153654	0.029954158182428046	BvPositive	Sensitivity_Linear_Multivariate
Francis-2016	mcp_2	6355	CCL8	CVL	Luminex (or other bead-based)	Urine PDG/CRT	-0.005794750335231619	0.018334955611500715	16	-0.31604932447160256	0.7560506050689059	PsaNgPerMl	Sensitivity_Linear_Multivariate
Francis-2016	mcp_2	6355	CCL8	CVL	Luminex (or other bead-based)	Urine PDG/CRT	-1.0730128702856505	1.1866058784544393	16	-0.9042706510802523	0.37926633526115305	TrichomonasPositive	Sensitivity_Linear_Multivariate
Francis-2016	rantes	6352	CCL5	CVL	Luminex (or other bead-based)	Urine PDG/CRT	-0.9200029268600903	1.0277409187716635	39	-0.8951700862116694	0.3761880115359455	(Intercept)	Sensitivity_Linear_Multivariate
Francis-2016	rantes	6352	CCL5	CVL	Luminex (or other bead-based)	Urine PDG/CRT	-0.6578932909164622	0.802664045927406	16	-0.8196371747987363	0.42446492986359075	PhaseLuteal	Sensitivity_Linear_Multivariate
Francis-2016	rantes	6352	CCL5	CVL	Luminex (or other bead-based)	Urine PDG/CRT	3.401319075303925	0.9483683998152805	16	3.586495581217616	0.002468647879023782	BloodDetectionPositive	Sensitivity_Linear_Multivariate
Francis-2016	rantes	6352	CCL5	CVL	Luminex (or other bead-based)	Urine PDG/CRT	1.7782273860427966	0.9810509139059348	16	1.8125740069524023	0.08870353088088166	BloodDetectionTrace	Sensitivity_Linear_Multivariate
Francis-2016	rantes	6352	CCL5	CVL	Luminex (or other bead-based)	Urine PDG/CRT	-1.7432549678946274	1.1161552900545326	16	-1.5618390948175824	0.13788598619978323	BvIntermediate	Sensitivity_Linear_Multivariate
Francis-2016	rantes	6352	CCL5	CVL	Luminex (or other bead-based)	Urine PDG/CRT	-0.5670112001434469	0.8876370890935679	16	-0.6387871880415273	0.5319999494788866	BvPositive	Sensitivity_Linear_Multivariate
Francis-2016	rantes	6352	CCL5	CVL	Luminex (or other bead-based)	Urine PDG/CRT	-0.011621939212599063	0.01764128944635414	16	-0.6587919351326627	0.5193983033509448	PsaNgPerMl	Sensitivity_Linear_Multivariate
Francis-2016	rantes	6352	CCL5	CVL	Luminex (or other bead-based)	Urine PDG/CRT	-0.29590941577002466	1.2468976961633422	16	-0.2373165149639196	0.8154232336561518	TrichomonasPositive	Sensitivity_Linear_Multivariate
Francis-2016	ip_10	3627	CXCL10	CVL	Luminex (or other bead-based)	Urine PDG/CRT	8.067411458258563	0.7045570013106243	39	11.450331830145014	4.8260906073673684e-14	(Intercept)	Sensitivity_Linear_Multivariate
Francis-2016	ip_10	3627	CXCL10	CVL	Luminex (or other bead-based)	Urine PDG/CRT	-0.4190964716358873	0.5498381368463104	16	-0.7622179029626536	0.45702002200124114	PhaseLuteal	Sensitivity_Linear_Multivariate
Francis-2016	ip_10	3627	CXCL10	CVL	Luminex (or other bead-based)	Urine PDG/CRT	1.348345067118736	0.6502958128489172	16	2.073433413651698	0.054638023858038655	BloodDetectionPositive	Sensitivity_Linear_Multivariate
Francis-2016	ip_10	3627	CXCL10	CVL	Luminex (or other bead-based)	Urine PDG/CRT	1.5541852978003003	0.6723746369374307	16	2.3114870972518977	0.03445788057492382	BloodDetectionTrace	Sensitivity_Linear_Multivariate
Francis-2016	ip_10	3627	CXCL10	CVL	Luminex (or other bead-based)	Urine PDG/CRT	-1.2040233908787454	0.7656998156469877	16	-1.5724483227952597	0.1354102305049675	BvIntermediate	Sensitivity_Linear_Multivariate
Francis-2016	ip_10	3627	CXCL10	CVL	Luminex (or other bead-based)	Urine PDG/CRT	-3.8486380250419705	0.6088365028980153	16	-6.321299736009171	1.0162768479182486e-5	BvPositive	Sensitivity_Linear_Multivariate
Francis-2016	ip_10	3627	CXCL10	CVL	Luminex (or other bead-based)	Urine PDG/CRT	0.004793358013717497	0.012076531172130478	16	0.3969151360929976	0.6966742323809791	PsaNgPerMl	Sensitivity_Linear_Multivariate
Francis-2016	ip_10	3627	CXCL10	CVL	Luminex (or other bead-based)	Urine PDG/CRT	0.7695272427845385	0.8567922752330689	16	0.8981491372283998	0.38242303398925725	TrichomonasPositive	Sensitivity_Linear_Multivariate
Francis-2016	mig	4283	CXCL9	CVL	Luminex (or other bead-based)	Urine PDG/CRT	6.249720453770648	1.8553806599539493	39	3.368430311182486	0.0017121724179141153	(Intercept)	Sensitivity_Linear_Multivariate
Francis-2016	mig	4283	CXCL9	CVL	Luminex (or other bead-based)	Urine PDG/CRT	0.28237621711279226	1.4455042711540673	16	0.19534789536619468	0.847579794863697	PhaseLuteal	Sensitivity_Linear_Multivariate
Francis-2016	mig	4283	CXCL9	CVL	Luminex (or other bead-based)	Urine PDG/CRT	4.8352098241715495	1.7133356521149394	16	2.8221030819051554	0.012268607754607799	BloodDetectionPositive	Sensitivity_Linear_Multivariate
Francis-2016	mig	4283	CXCL9	CVL	Luminex (or other bead-based)	Urine PDG/CRT	4.7071199012522875	1.76926566703149	16	2.6604935533225995	0.01709906423863733	BloodDetectionTrace	Sensitivity_Linear_Multivariate
Francis-2016	mig	4283	CXCL9	CVL	Luminex (or other bead-based)	Urine PDG/CRT	-1.0756473781782494	2.0196126068739972	16	-0.5326008436059235	0.6016290736273561	BvIntermediate	Sensitivity_Linear_Multivariate
Francis-2016	mig	4283	CXCL9	CVL	Luminex (or other bead-based)	Urine PDG/CRT	-5.247477647081325	1.6054408043800659	16	-3.2685587863251158	0.0048286661594015975	BvPositive	Sensitivity_Linear_Multivariate
Francis-2016	mig	4283	CXCL9	CVL	Luminex (or other bead-based)	Urine PDG/CRT	0.033096056303517016	0.03168620777174165	16	1.044494075843077	0.3117816304390935	PsaNgPerMl	Sensitivity_Linear_Multivariate
Francis-2016	mig	4283	CXCL9	CVL	Luminex (or other bead-based)	Urine PDG/CRT	1.9028475541985121	2.2688078666337295	16	0.8386992932203646	0.413993213174664	TrichomonasPositive	Sensitivity_Linear_Multivariate
Francis-2016	il_8	3576	CXCL8	CVL	Luminex (or other bead-based)	Urine PDG/CRT	7.9745324129285615	0.47829432174919906	39	16.67285612709015	2.4332502911701853e-019	(Intercept)	Sensitivity_Linear_Multivariate
Francis-2016	il_8	3576	CXCL8	CVL	Luminex (or other bead-based)	Urine PDG/CRT	0.06811163466303347	0.3714529568819754	16	0.18336543942137767	0.8568148272015808	PhaseLuteal	Sensitivity_Linear_Multivariate
Francis-2016	il_8	3576	CXCL8	CVL	Luminex (or other bead-based)	Urine PDG/CRT	1.746366921167419	0.44208324404620636	16	3.950312400858354	0.0011457301735662054	BloodDetectionPositive	Sensitivity_Linear_Multivariate
Francis-2016	il_8	3576	CXCL8	CVL	Luminex (or other bead-based)	Urine PDG/CRT	0.844115262715641	0.4548031171694249	16	1.8560014891041041	0.08196698397212547	BloodDetectionTrace	Sensitivity_Linear_Multivariate
Francis-2016	il_8	3576	CXCL8	CVL	Luminex (or other bead-based)	Urine PDG/CRT	0.34018108240395134	0.5225356216477349	16	0.6510198890005683	0.5242740455396848	BvIntermediate	Sensitivity_Linear_Multivariate
Francis-2016	il_8	3576	CXCL8	CVL	Luminex (or other bead-based)	Urine PDG/CRT	-0.28301759954898986	0.41543400827907884	16	-0.6812576580366653	0.5054499306346416	BvPositive	Sensitivity_Linear_Multivariate
Francis-2016	il_8	3576	CXCL8	CVL	Luminex (or other bead-based)	Urine PDG/CRT	-0.002203093849686816	0.008081823731536344	16	-0.2725986018588914	0.7886485871164808	PsaNgPerMl	Sensitivity_Linear_Multivariate
Francis-2016	il_8	3576	CXCL8	CVL	Luminex (or other bead-based)	Urine PDG/CRT	1.579166110138383	0.5929344002368957	16	2.663306614538568	0.017001128699251196	TrichomonasPositive	Sensitivity_Linear_Multivariate
Francis-2016	gm_csf	1437	CSF2	CVL	Luminex (or other bead-based)	Urine PDG/CRT	1.0045008077716575	0.6549741979270451	39	1.533649433749976	0.13318905828416713	(Intercept)	Sensitivity_Linear_Multivariate
Francis-2016	gm_csf	1437	CSF2	CVL	Luminex (or other bead-based)	Urine PDG/CRT	0.6976876591638297	0.514844649093136	16	1.3551421004234177	0.19419669920838079	PhaseLuteal	Sensitivity_Linear_Multivariate
Francis-2016	gm_csf	1437	CSF2	CVL	Luminex (or other bead-based)	Urine PDG/CRT	1.1354418606384273	0.6029835163966247	16	1.8830396350197527	0.07800588855952666	BloodDetectionPositive	Sensitivity_Linear_Multivariate
Francis-2016	gm_csf	1437	CSF2	CVL	Luminex (or other bead-based)	Urine PDG/CRT	0.9306897487564225	0.625660998645068	16	1.4875303890955727	0.1563167253845447	BloodDetectionTrace	Sensitivity_Linear_Multivariate
Francis-2016	gm_csf	1437	CSF2	CVL	Luminex (or other bead-based)	Urine PDG/CRT	-0.50279791967296406	0.7072557763909485	16	-0.7109138397408201	0.4873725956245273	BvIntermediate	Sensitivity_Linear_Multivariate
Francis-2016	gm_csf	1437	CSF2	CVL	Luminex (or other bead-based)	Urine PDG/CRT	-1.0275154373322517	0.5635207204852513	16	-1.8233853698360047	0.08698221664298561	BvPositive	Sensitivity_Linear_Multivariate
Francis-2016	gm_csf	1437	CSF2	CVL	Luminex (or other bead-based)	Urine PDG/CRT	-0.025697771443546413	0.011340996232655996	16	-2.265918347591951	0.03768238406890844	PsaNgPerMl	Sensitivity_Linear_Multivariate
Francis-2016	gm_csf	1437	CSF2	CVL	Luminex (or other bead-based)	Urine PDG/CRT	-1.4795253175166225	0.7807720811308144	16	-1.8949516168326408	0.0763155807281913	TrichomonasPositive	Sensitivity_Linear_Multivariate
Francis-2016	g_csf	1440	CSF3	CVL	Luminex (or other bead-based)	Urine PDG/CRT	6.024100721505787	0.6984737205578209	39	8.624663382746554	1.4180895093000193e-10	(Intercept)	Sensitivity_Linear_Multivariate
Francis-2016	g_csf	1440	CSF3	CVL	Luminex (or other bead-based)	Urine PDG/CRT	-0.6438601982692814	0.553189662951752	16	-1.1639049703743967	0.2615256416911637	PhaseLuteal	Sensitivity_Linear_Multivariate
Francis-2016	g_csf	1440	CSF3	CVL	Luminex (or other bead-based)	Urine PDG/CRT	1.1189776627633004	0.6405376331393366	16	1.746935082141986	0.09981256440009272	BloodDetectionPositive	Sensitivity_Linear_Multivariate
Francis-2016	g_csf	1440	CSF3	CVL	Luminex (or other bead-based)	Urine PDG/CRT	1.2147218672747684	0.6660566986683738	16	1.8237514459404487	0.08692445263302441	BloodDetectionTrace	Sensitivity_Linear_Multivariate
Francis-2016	g_csf	1440	CSF3	CVL	Luminex (or other bead-based)	Urine PDG/CRT	-0.5076928875898432	0.7486746092663984	16	-0.6781222193274522	0.5073835876961447	BvIntermediate	Sensitivity_Linear_Multivariate
Francis-2016	g_csf	1440	CSF3	CVL	Luminex (or other bead-based)	Urine PDG/CRT	0.0955787971157827	0.5983444956453994	16	0.15973874216505896	0.8750860425316773	BvPositive	Sensitivity_Linear_Multivariate
Francis-2016	g_csf	1440	CSF3	CVL	Luminex (or other bead-based)	Urine PDG/CRT	-0.007255603659251043	0.012160304665415195	16	-0.5966629832792361	0.5590810585316335	PsaNgPerMl	Sensitivity_Linear_Multivariate
Francis-2016	g_csf	1440	CSF3	CVL	Luminex (or other bead-based)	Urine PDG/CRT	0.32719078542532615	0.8166828378012793	16	0.4006338449650884	0.6939886250172667	TrichomonasPositive	Sensitivity_Linear_Multivariate
Francis-2016	tgf_alpha	7039	TGFA	CVL	Luminex (or other bead-based)	Urine PDG/CRT	3.765296870678254	0.46247804965692557	37	8.14156882358291	9.062099165894821e-10	(Intercept)	Sensitivity_Linear_Multivariate
Francis-2016	tgf_alpha	7039	TGFA	CVL	Luminex (or other bead-based)	Urine PDG/CRT	0.017034734644229995	0.3722903298641872	16	0.04575658639977118	0.9640704945974181	PhaseLuteal	Sensitivity_Linear_Multivariate
Francis-2016	tgf_alpha	7039	TGFA	CVL	Luminex (or other bead-based)	Urine PDG/CRT	1.333477433241692	0.43421959521091646	16	3.0709747969664356	0.007310899013315179	BloodDetectionPositive	Sensitivity_Linear_Multivariate
Francis-2016	tgf_alpha	7039	TGFA	CVL	Luminex (or other bead-based)	Urine PDG/CRT	0.9654093158142822	0.4441797075973292	16	2.173465602551734	0.04510435861212982	BloodDetectionTrace	Sensitivity_Linear_Multivariate
Francis-2016	tgf_alpha	7039	TGFA	CVL	Luminex (or other bead-based)	Urine PDG/CRT	0.1949182824564938	0.5210297228540183	16	0.37410204045327733	0.7132397186081929	BvIntermediate	Sensitivity_Linear_Multivariate
Francis-2016	tgf_alpha	7039	TGFA	CVL	Luminex (or other bead-based)	Urine PDG/CRT	-0.4496451668673883	0.40233497973567567	16	-1.1175890477203705	0.28024345370237747	BvPositive	Sensitivity_Linear_Multivariate
Francis-2016	tgf_alpha	7039	TGFA	CVL	Luminex (or other bead-based)	Urine PDG/CRT	-0.012160003608986036	0.007987102147927541	16	-1.5224550010470645	0.14741303505227335	PsaNgPerMl	Sensitivity_Linear_Multivariate
Francis-2016	tgf_alpha	7039	TGFA	CVL	Luminex (or other bead-based)	Urine PDG/CRT	0.6944200829958698	0.5563305136977824	16	1.248214983536032	0.2299101037341805	TrichomonasPositive	Sensitivity_Linear_Multivariate
Francis-2016	tgf_beta1	7040	TGFB1	CVL	Luminex (or other bead-based)	Urine PDG/CRT	4.62876252581772	0.9139924056746298	39	5.064333682730295	1.0221012091455096e-5	(Intercept)	Sensitivity_Linear_Multivariate
Francis-2016	tgf_beta1	7040	TGFB1	CVL	Luminex (or other bead-based)	Urine PDG/CRT	0.6416939903550265	0.7089572655047646	16	0.9051236535366517	0.3788278630274283	PhaseLuteal	Sensitivity_Linear_Multivariate
Francis-2016	tgf_beta1	7040	TGFB1	CVL	Luminex (or other bead-based)	Urine PDG/CRT	-0.5178690753629742	0.8453343282233824	16	-0.6126204249286391	0.5487363217676591	BloodDetectionPositive	Sensitivity_Linear_Multivariate
Francis-2016	tgf_beta1	7040	TGFB1	CVL	Luminex (or other bead-based)	Urine PDG/CRT	-0.47920898875292267	0.8656815978768563	16	-0.5535626377275614	0.5875312048367807	BloodDetectionTrace	Sensitivity_Linear_Multivariate
Francis-2016	tgf_beta1	7040	TGFB1	CVL	Luminex (or other bead-based)	Urine PDG/CRT	-0.6760220692332265	1.0017205155183004	16	-0.6748609604780289	0.5093993494320725	BvIntermediate	Sensitivity_Linear_Multivariate
Francis-2016	tgf_beta1	7040	TGFB1	CVL	Luminex (or other bead-based)	Urine PDG/CRT	-0.4741497267035504	0.797644874274373	16	-0.594437126089339	0.5605322285538676	BvPositive	Sensitivity_Linear_Multivariate
Francis-2016	tgf_beta1	7040	TGFB1	CVL	Luminex (or other bead-based)	Urine PDG/CRT	0.024969290894060973	0.01525395764901483	16	1.6369057439774395	0.1211649469893966	PsaNgPerMl	Sensitivity_Linear_Multivariate
Francis-2016	tgf_beta1	7040	TGFB1	CVL	Luminex (or other bead-based)	Urine PDG/CRT	-1.2717099906152312	1.148020359253866	16	-1.1077416705760819	0.2843488589246441	TrichomonasPositive	Sensitivity_Linear_Multivariate
Francis-2016	ifn_beta	3456	IFNB1	CVL	Luminex (or other bead-based)	Urine PDG/CRT	4.992822688778505	1.2615050193152357	39	3.957830220516035	3.105912313515346e-4	(Intercept)	Sensitivity_Linear_Multivariate
Francis-2016	ifn_beta	3456	IFNB1	CVL	Luminex (or other bead-based)	Urine PDG/CRT	-0.2649069297020389	0.9988031769784892	16	-0.2652243563175451	0.7942233804483463	PhaseLuteal	Sensitivity_Linear_Multivariate
Francis-2016	ifn_beta	3456	IFNB1	CVL	Luminex (or other bead-based)	Urine PDG/CRT	0.03768992420610926	1.1570883464143398	16	0.032573073890948115	0.9744179253536015	BloodDetectionPositive	Sensitivity_Linear_Multivariate
Francis-2016	ifn_beta	3456	IFNB1	CVL	Luminex (or other bead-based)	Urine PDG/CRT	0.8058829313652032	1.2031046351935426	16	0.6698361121645594	0.5125141514072484	BloodDetectionTrace	Sensitivity_Linear_Multivariate
Francis-2016	ifn_beta	3456	IFNB1	CVL	Luminex (or other bead-based)	Urine PDG/CRT	-0.2572947125361056	1.3526198607798219	16	-0.19021952878007295	0.851529569640926	BvIntermediate	Sensitivity_Linear_Multivariate
Francis-2016	ifn_beta	3456	IFNB1	CVL	Luminex (or other bead-based)	Urine PDG/CRT	0.6850534417001586	1.080869613597493	16	0.6337984092457492	0.5351688167547093	BvPositive	Sensitivity_Linear_Multivariate
Francis-2016	ifn_beta	3456	IFNB1	CVL	Luminex (or other bead-based)	Urine PDG/CRT	-0.007523645586056669	0.02195939948187261	16	-0.34261618093278945	0.7363469105608332	PsaNgPerMl	Sensitivity_Linear_Multivariate
Francis-2016	ifn_beta	3456	IFNB1	CVL	Luminex (or other bead-based)	Urine PDG/CRT	-1.6977341976006883	1.4761857373812588	16	-1.1500816967737777	0.26701048928573723	TrichomonasPositive	Sensitivity_Linear_Multivariate
Francis-2016	slpi	6590	SLPI	CVL	Luminex (or other bead-based)	Urine PDG/CRT	18.290418284901687	0.5052841984009195	37	36.19827879594424	1.7265864916212937e-30	(Intercept)	Sensitivity_Linear_Multivariate
Francis-2016	slpi	6590	SLPI	CVL	Luminex (or other bead-based)	Urine PDG/CRT	-0.5037677817141136	0.4033724946451094	16	-1.2488897691384062	0.22966960059851588	PhaseLuteal	Sensitivity_Linear_Multivariate
Francis-2016	slpi	6590	SLPI	CVL	Luminex (or other bead-based)	Urine PDG/CRT	-0.28669355470225627	0.47622762060766677	16	-0.6020095061610141	0.5556035263106172	BloodDetectionPositive	Sensitivity_Linear_Multivariate
Francis-2016	slpi	6590	SLPI	CVL	Luminex (or other bead-based)	Urine PDG/CRT	0.329511987546625	0.4835089658126457	16	0.6815012974843307	0.5052998539601183	BloodDetectionTrace	Sensitivity_Linear_Multivariate
Francis-2016	slpi	6590	SLPI	CVL	Luminex (or other bead-based)	Urine PDG/CRT	0.3653833844694103	0.574262492026606	16	0.6362654527199765	0.5336004503965208	BvIntermediate	Sensitivity_Linear_Multivariate
Francis-2016	slpi	6590	SLPI	CVL	Luminex (or other bead-based)	Urine PDG/CRT	-0.9843074568344955	0.4414519289339914	16	-2.2297047363942433	0.040443024100689125	BvPositive	Sensitivity_Linear_Multivariate
Francis-2016	slpi	6590	SLPI	CVL	Luminex (or other bead-based)	Urine PDG/CRT	0.008240592528563417	0.008590204283256379	16	0.9593011128531124	0.35168021440248254	PsaNgPerMl	Sensitivity_Linear_Multivariate
Francis-2016	slpi	6590	SLPI	CVL	Luminex (or other bead-based)	Urine PDG/CRT	0.7144211942129584	0.6218380146628341	16	1.14888632950548	0.26748883605403606	TrichomonasPositive	Sensitivity_Linear_Multivariate
Francis-2016	elafin	5266	PI3	CVL	Luminex (or other bead-based)	Urine PDG/CRT	16.266763688469545	0.42799591257132635	37	38.006820183729346	2.9768976972010977e-31	(Intercept)	Sensitivity_Linear_Multivariate
Francis-2016	elafin	5266	PI3	CVL	Luminex (or other bead-based)	Urine PDG/CRT	0.47172199313599955	0.3465451689147368	16	1.3612135890200823	0.19231020023122775	PhaseLuteal	Sensitivity_Linear_Multivariate
Francis-2016	elafin	5266	PI3	CVL	Luminex (or other bead-based)	Urine PDG/CRT	0.5111009105428298	0.4004894950469797	16	1.276190553969149	0.22010289541143604	BloodDetectionPositive	Sensitivity_Linear_Multivariate
Francis-2016	elafin	5266	PI3	CVL	Luminex (or other bead-based)	Urine PDG/CRT	0.6004262806957499	0.4111006613819634	16	1.4605334826690526	0.16350175420160337	BloodDetectionTrace	Sensitivity_Linear_Multivariate
Francis-2016	elafin	5266	PI3	CVL	Luminex (or other bead-based)	Urine PDG/CRT	0.5148588708840988	0.47898035208462136	16	1.074906034544688	0.2983599815036952	BvIntermediate	Sensitivity_Linear_Multivariate
Francis-2016	elafin	5266	PI3	CVL	Luminex (or other bead-based)	Urine PDG/CRT	-0.7409076530479076	0.3713562086746661	16	-1.9951400723637673	0.0633472016955441	BvPositive	Sensitivity_Linear_Multivariate
Francis-2016	elafin	5266	PI3	CVL	Luminex (or other bead-based)	Urine PDG/CRT	0.011900332970468346	0.0074381829828391605	16	1.5998978511182014	0.1291787228085644	PsaNgPerMl	Sensitivity_Linear_Multivariate
Francis-2016	elafin	5266	PI3	CVL	Luminex (or other bead-based)	Urine PDG/CRT	0.6890044058582605	0.5075119204064718	16	1.3576122612182773	0.19342739622378144	TrichomonasPositive	Sensitivity_Linear_Multivariate
Francis-2016	hnp_1_3v	NA	DEFA1-3	CVL	Luminex (or other bead-based)	Urine PDG/CRT	19.13468464192596	0.726344037720916	37	26.34383108859235	1.4285022524770309e-25	(Intercept)	Sensitivity_Linear_Multivariate
Francis-2016	hnp_1_3v	NA	DEFA1-3	CVL	Luminex (or other bead-based)	Urine PDG/CRT	-0.2498467938907293	0.5994697364406616	16	-0.4167796615959117	0.6823774852172044	PhaseLuteal	Sensitivity_Linear_Multivariate
Francis-2016	hnp_1_3v	NA	DEFA1-3	CVL	Luminex (or other bead-based)	Urine PDG/CRT	-0.23633470102487947	0.6523653395894123	16	-0.3622735401203634	0.7218882233588243	BloodDetectionPositive	Sensitivity_Linear_Multivariate
Francis-2016	hnp_1_3v	NA	DEFA1-3	CVL	Luminex (or other bead-based)	Urine PDG/CRT	-0.44844994937826554	0.6755978081561681	16	-0.6637824219740569	0.5162811233137764	BloodDetectionTrace	Sensitivity_Linear_Multivariate
Francis-2016	hnp_1_3v	NA	DEFA1-3	CVL	Luminex (or other bead-based)	Urine PDG/CRT	-0.6961035977091004	0.7660372500284595	16	-0.9087072432616548	0.3769895133605341	BvIntermediate	Sensitivity_Linear_Multivariate
Francis-2016	hnp_1_3v	NA	DEFA1-3	CVL	Luminex (or other bead-based)	Urine PDG/CRT	-1.9873841439254034	0.6104924744217246	16	-3.255378611845967	0.004964500950902335	BvPositive	Sensitivity_Linear_Multivariate
Francis-2016	hnp_1_3v	NA	DEFA1-3	CVL	Luminex (or other bead-based)	Urine PDG/CRT	-0.0010246153816449422	0.012490284303576278	16	-0.08203299114268915	0.9356379404878208	PsaNgPerMl	Sensitivity_Linear_Multivariate
Francis-2016	hnp_1_3v	NA	DEFA1-3	CVL	Luminex (or other bead-based)	Urine PDG/CRT	0.8530551992726425	0.7846865396863145	16	1.0871286254173023	0.2930865130905406	TrichomonasPositive	Sensitivity_Linear_Multivariate
Francis-2016	b_df2	1673	DEFB4A	CVL	Luminex (or other bead-based)	Urine PDG/CRT	18.873929892385174	0.8484635531539325	37	22.244832818364998	5.183581817508589e-23	(Intercept)	Sensitivity_Linear_Multivariate
Francis-2016	b_df2	1673	DEFB4A	CVL	Luminex (or other bead-based)	Urine PDG/CRT	0.33090623691724025	0.6968252246553331	16	0.47487694935399993	0.6412919020439701	PhaseLuteal	Sensitivity_Linear_Multivariate
Francis-2016	b_df2	1673	DEFB4A	CVL	Luminex (or other bead-based)	Urine PDG/CRT	-0.2453662285735322	0.7822277044608442	16	-0.31367621879699664	0.757819381802469	BloodDetectionPositive	Sensitivity_Linear_Multivariate
Francis-2016	b_df2	1673	DEFB4A	CVL	Luminex (or other bead-based)	Urine PDG/CRT	-0.3685845772617351	0.8079262141110081	16	-0.4562106920460586	0.6543699404187688	BloodDetectionTrace	Sensitivity_Linear_Multivariate
Francis-2016	b_df2	1673	DEFB4A	CVL	Luminex (or other bead-based)	Urine PDG/CRT	-0.09344526134910344	0.9268802895417058	16	-0.10081696892627556	0.9209482889565951	BvIntermediate	Sensitivity_Linear_Multivariate
Francis-2016	b_df2	1673	DEFB4A	CVL	Luminex (or other bead-based)	Urine PDG/CRT	-1.7282896774292176	0.7282547551958036	16	-2.373193810405725	0.03050146011899107	BvPositive	Sensitivity_Linear_Multivariate
Francis-2016	b_df2	1673	DEFB4A	CVL	Luminex (or other bead-based)	Urine PDG/CRT	0.005167466406317911	0.014810609700862058	16	0.348903016870206	0.7317112647985315	PsaNgPerMl	Sensitivity_Linear_Multivariate
Francis-2016	b_df2	1673	DEFB4A	CVL	Luminex (or other bead-based)	Urine PDG/CRT	1.47396107081679	0.9641841128434965	16	1.5287132936363153	0.14586323187512812	TrichomonasPositive	Sensitivity_Linear_Multivariate
Francis-2016	b_df3	55894	DEFB103B	CVL	Luminex (or other bead-based)	Urine PDG/CRT	10.48814423983752	1.084207275973371	37	9.673560095251673	1.1248695648060289e-11	(Intercept)	Sensitivity_Linear_Multivariate
Francis-2016	b_df3	55894	DEFB103B	CVL	Luminex (or other bead-based)	Urine PDG/CRT	0.41834746844932796	0.8913799775909378	15	0.4693256287626772	0.6455862122916063	PhaseLuteal	Sensitivity_Linear_Multivariate
Francis-2016	b_df3	55894	DEFB103B	CVL	Luminex (or other bead-based)	Urine PDG/CRT	2.3585476872096782	1.0435565328829663	15	2.2601053348723434	0.039120692862423395	BloodDetectionPositive	Sensitivity_Linear_Multivariate
Francis-2016	b_df3	55894	DEFB103B	CVL	Luminex (or other bead-based)	Urine PDG/CRT	3.5103077966270995	1.0390373245090476	15	3.378423194071247	0.00413693811594403	BloodDetectionTrace	Sensitivity_Linear_Multivariate
Francis-2016	b_df3	55894	DEFB103B	CVL	Luminex (or other bead-based)	Urine PDG/CRT	1.7027166594713836	1.2334643937884484	15	1.3804343830644994	0.18767881841472372	BvIntermediate	Sensitivity_Linear_Multivariate
Francis-2016	b_df3	55894	DEFB103B	CVL	Luminex (or other bead-based)	Urine PDG/CRT	-1.2282768985955146	0.956654684162021	15	-1.283929215975585	0.21864539651905585	BvPositive	Sensitivity_Linear_Multivariate
Francis-2016	b_df3	55894	DEFB103B	CVL	Luminex (or other bead-based)	Urine PDG/CRT	-0.02067237343635736	0.01857629967654045	15	-1.1128359143809459	0.283295621597052	PsaNgPerMl	Sensitivity_Linear_Multivariate
Francis-2016	b_df3	55894	DEFB103B	CVL	Luminex (or other bead-based)	Urine PDG/CRT	0.6150030769886035	1.3207266040163972	15	0.46565509857857607	0.6481517609848344	TrichomonasPositive	Sensitivity_Linear_Multivariate
Francis-2016	b_df4	140596	DEFB104A	CVL	Luminex (or other bead-based)	Urine PDG/CRT	6.723697108046823	0.8643587756004134	37	7.77882668383428	2.6684109127783574e-9	(Intercept)	Sensitivity_Linear_Multivariate
Francis-2016	b_df4	140596	DEFB104A	CVL	Luminex (or other bead-based)	Urine PDG/CRT	0.21853701184854152	0.7091820407141475	16	0.30815361825642734	0.7619409801619282	PhaseLuteal	Sensitivity_Linear_Multivariate
Francis-2016	b_df4	140596	DEFB104A	CVL	Luminex (or other bead-based)	Urine PDG/CRT	0.6245790165770747	0.7982226704825099	16	0.782462137036936	0.4453697775337544	BloodDetectionPositive	Sensitivity_Linear_Multivariate
Francis-2016	b_df4	140596	DEFB104A	CVL	Luminex (or other bead-based)	Urine PDG/CRT	1.046929416158015	0.8241374588013466	16	1.2703334922801646	0.22212851516236007	BloodDetectionTrace	Sensitivity_Linear_Multivariate
Francis-2016	b_df4	140596	DEFB104A	CVL	Luminex (or other bead-based)	Urine PDG/CRT	0.18887809129745103	0.9465984021150424	16	0.19953349897425268	0.8443592211371868	BvIntermediate	Sensitivity_Linear_Multivariate
Francis-2016	b_df4	140596	DEFB104A	CVL	Luminex (or other bead-based)	Urine PDG/CRT	-1.615013547066119	0.7428338403017126	16	-2.174124897716235	0.0450469488069324	BvPositive	Sensitivity_Linear_Multivariate
Francis-2016	b_df4	140596	DEFB104A	CVL	Luminex (or other bead-based)	Urine PDG/CRT	-0.00218828876985504	0.015093630189989476	16	-0.1449809450947311	0.8865365347988573	PsaNgPerMl	Sensitivity_Linear_Multivariate
Francis-2016	b_df4	140596	DEFB104A	CVL	Luminex (or other bead-based)	Urine PDG/CRT	2.415765713383525	0.9861431357592461	16	2.4497110265069093	0.026187894928871483	TrichomonasPositive	Sensitivity_Linear_Multivariate
Francis-2016	pigr	5284	PIGR	CVL	Luminex (or other bead-based)	Urine PDG/CRT	13.885752591091634	0.5837065918016641	37	23.788925439803553	5.0693661775206005e-24	(Intercept)	Sensitivity_Linear_Multivariate
Francis-2016	pigr	5284	PIGR	CVL	Luminex (or other bead-based)	Urine PDG/CRT	0.1550263338041983	0.479868499035816	16	0.32306003439627234	0.750833438123489	PhaseLuteal	Sensitivity_Linear_Multivariate
Francis-2016	pigr	5284	PIGR	CVL	Luminex (or other bead-based)	Urine PDG/CRT	1.873182103911505	0.5370846593778683	16	3.4876849882126675	0.0030416388451335605	BloodDetectionPositive	Sensitivity_Linear_Multivariate
Francis-2016	pigr	5284	PIGR	CVL	Luminex (or other bead-based)	Urine PDG/CRT	1.6948969097440978	0.5549430804485271	16	3.0541815358328543	0.0075722624205943785	BloodDetectionTrace	Sensitivity_Linear_Multivariate
Francis-2016	pigr	5284	PIGR	CVL	Luminex (or other bead-based)	Urine PDG/CRT	1.2734299166431386	0.6358359663326301	16	2.0027648388436066	0.062446821721635334	BvIntermediate	Sensitivity_Linear_Multivariate
Francis-2016	pigr	5284	PIGR	CVL	Luminex (or other bead-based)	Urine PDG/CRT	0.12854604200226016	0.5002636695553615	16	0.2569565807497333	0.8004873810387145	BvPositive	Sensitivity_Linear_Multivariate
Francis-2016	pigr	5284	PIGR	CVL	Luminex (or other bead-based)	Urine PDG/CRT	-0.006605601848243837	0.010183175390058466	16	-0.6486780002525235	0.5257482407787117	PsaNgPerMl	Sensitivity_Linear_Multivariate
Francis-2016	pigr	5284	PIGR	CVL	Luminex (or other bead-based)	Urine PDG/CRT	1.1969403582973566	0.6603679930301716	16	1.812535390767598	0.0887097326128568	TrichomonasPositive	Sensitivity_Linear_Multivariate
Francis-2016	apolipoa1	335	APOA1	CVL	Luminex (or other bead-based)	Urine PDG/CRT	4.641497800059825	0.9720922108237422	37	4.774750531255323	2.8231251969147215e-5	(Intercept)	Sensitivity_Linear_Multivariate
Francis-2016	apolipoa1	335	APOA1	CVL	Luminex (or other bead-based)	Urine PDG/CRT	-1.538337933950402	0.796798354496991	16	-1.9306489844868415	0.07144445042600359	PhaseLuteal	Sensitivity_Linear_Multivariate
Francis-2016	apolipoa1	335	APOA1	CVL	Luminex (or other bead-based)	Urine PDG/CRT	2.975578823655925	0.8990509400565425	16	3.309688796353171	0.0044279875599952155	BloodDetectionPositive	Sensitivity_Linear_Multivariate
Francis-2016	apolipoa1	335	APOA1	CVL	Luminex (or other bead-based)	Urine PDG/CRT	2.436110741051553	0.9278927192162276	16	2.62542284318093	0.018366385322903224	BloodDetectionTrace	Sensitivity_Linear_Multivariate
Francis-2016	apolipoa1	335	APOA1	CVL	Luminex (or other bead-based)	Urine PDG/CRT	-0.5266662300771502	1.0669726335500502	16	-0.49360800222665224	0.6282899929568627	BvIntermediate	Sensitivity_Linear_Multivariate
Francis-2016	apolipoa1	335	APOA1	CVL	Luminex (or other bead-based)	Urine PDG/CRT	0.44703733649300476	0.8363452880813874	16	0.5345128894293503	0.600336210349141	BvPositive	Sensitivity_Linear_Multivariate
Francis-2016	apolipoa1	335	APOA1	CVL	Luminex (or other bead-based)	Urine PDG/CRT	-0.014320838821325704	0.01697850057220797	16	-0.843468995416911	0.4113993965808169	PsaNgPerMl	Sensitivity_Linear_Multivariate
Francis-2016	apolipoa1	335	APOA1	CVL	Luminex (or other bead-based)	Urine PDG/CRT	1.9330892045908918	1.1130881330949813	16	1.7366901569742446	0.10165207528168359	TrichomonasPositive	Sensitivity_Linear_Multivariate
Francis-2016	scca_1	6317	SERPINB3	CVL	Luminex (or other bead-based)	Urine PDG/CRT	14.745663085627955	0.6506129155120366	37	22.664264317628895	2.719362950509219e-23	(Intercept)	Sensitivity_Linear_Multivariate
Francis-2016	scca_1	6317	SERPINB3	CVL	Luminex (or other bead-based)	Urine PDG/CRT	1.0905200297617992	0.5234461504826808	16	2.0833471193860293	0.05361680008090759	PhaseLuteal	Sensitivity_Linear_Multivariate
Francis-2016	scca_1	6317	SERPINB3	CVL	Luminex (or other bead-based)	Urine PDG/CRT	1.4718250136966593	0.611032160199059	16	2.4087521239752347	0.028419679713100447	BloodDetectionPositive	Sensitivity_Linear_Multivariate
Francis-2016	scca_1	6317	SERPINB3	CVL	Luminex (or other bead-based)	Urine PDG/CRT	1.313312103746661	0.6248094170967461	16	2.101940316215347	0.051748418171444766	BloodDetectionTrace	Sensitivity_Linear_Multivariate
Francis-2016	scca_1	6317	SERPINB3	CVL	Luminex (or other bead-based)	Urine PDG/CRT	0.7983635674161546	0.7334210781814395	16	1.0885473449927887	0.29247886867110556	BvIntermediate	Sensitivity_Linear_Multivariate
Francis-2016	scca_1	6317	SERPINB3	CVL	Luminex (or other bead-based)	Urine PDG/CRT	-0.31847763590296263	0.5661421945342342	16	-0.5625400102265378	0.581545071324906	BvPositive	Sensitivity_Linear_Multivariate
Francis-2016	scca_1	6317	SERPINB3	CVL	Luminex (or other bead-based)	Urine PDG/CRT	-0.004121172910940376	0.011227813371547369	16	-0.36705035740832	0.7183908415827052	PsaNgPerMl	Sensitivity_Linear_Multivariate
Francis-2016	scca_1	6317	SERPINB3	CVL	Luminex (or other bead-based)	Urine PDG/CRT	0.6871344775964293	0.7837279417902144	16	0.8767512818630104	0.39359556715935984	TrichomonasPositive	Sensitivity_Linear_Multivariate
Francis-2016	albumin	NA	Albumin	CVL	Luminex (or other bead-based)	Urine PDG/CRT	19.82923167809334	0.632308208773724	37	31.360073146210528	2.9618204935481928e-28	(Intercept)	Sensitivity_Linear_Multivariate
Francis-2016	albumin	NA	Albumin	CVL	Luminex (or other bead-based)	Urine PDG/CRT	-0.39513864810117055	0.5124495315283936	16	-0.7710781721717251	0.4518981173932616	PhaseLuteal	Sensitivity_Linear_Multivariate
Francis-2016	albumin	NA	Albumin	CVL	Luminex (or other bead-based)	Urine PDG/CRT	1.169627725238271	0.5913040338421979	16	1.9780479386183438	0.06540835311105084	BloodDetectionPositive	Sensitivity_Linear_Multivariate
Francis-2016	albumin	NA	Albumin	CVL	Luminex (or other bead-based)	Urine PDG/CRT	0.8985399760228328	0.6072632366717948	16	1.4796548214369565	0.15838516348598586	BloodDetectionTrace	Sensitivity_Linear_Multivariate
Francis-2016	albumin	NA	Albumin	CVL	Luminex (or other bead-based)	Urine PDG/CRT	0.49973905532336205	0.7068179538683318	16	0.7070265442301639	0.48972018460680977	BvIntermediate	Sensitivity_Linear_Multivariate
Francis-2016	albumin	NA	Albumin	CVL	Luminex (or other bead-based)	Urine PDG/CRT	1.3866511332100497	0.5483808532521272	16	2.5286279143165378	0.022347370255023615	BvPositive	Sensitivity_Linear_Multivariate
Francis-2016	albumin	NA	Albumin	CVL	Luminex (or other bead-based)	Urine PDG/CRT	0.0034799596441371615	0.010997351276773048	16	0.3164361632684235	0.7557624101210743	PsaNgPerMl	Sensitivity_Linear_Multivariate
Francis-2016	albumin	NA	Albumin	CVL	Luminex (or other bead-based)	Urine PDG/CRT	0.38515577132187523	0.7480508692820712	16	0.5148791173674081	0.6136769344045578	TrichomonasPositive	Sensitivity_Linear_Multivariate
Francis-2016	involucrin	3713	IVL	CVL	Luminex (or other bead-based)	Urine PDG/CRT	15.814293046582685	0.9831975378901938	37	16.084553141292414	2.7732270723598184e-18	(Intercept)	Sensitivity_Linear_Multivariate
Francis-2016	involucrin	3713	IVL	CVL	Luminex (or other bead-based)	Urine PDG/CRT	-0.5599638833729735	0.7887757501613465	16	-0.7099151859808459	0.4879750594959218	PhaseLuteal	Sensitivity_Linear_Multivariate
Francis-2016	involucrin	3713	IVL	CVL	Luminex (or other bead-based)	Urine PDG/CRT	0.7046494374862137	0.9246520390700234	16	0.7620698465067149	0.45710591250160537	BloodDetectionPositive	Sensitivity_Linear_Multivariate
Francis-2016	involucrin	3713	IVL	CVL	Luminex (or other bead-based)	Urine PDG/CRT	-0.604929022084698	0.9434682389445808	16	-0.6411758203555504	0.5304863879624103	BloodDetectionTrace	Sensitivity_Linear_Multivariate
Francis-2016	involucrin	3713	IVL	CVL	Luminex (or other bead-based)	Urine PDG/CRT	-0.7107199465224429	1.111664674918652	16	-0.6393294331984157	0.531656144507918	BvIntermediate	Sensitivity_Linear_Multivariate
Francis-2016	involucrin	3713	IVL	CVL	Luminex (or other bead-based)	Urine PDG/CRT	-3.051587955567433	0.8566486407712238	16	-3.5622398849779864	0.002598445559005026	BvPositive	Sensitivity_Linear_Multivariate
Francis-2016	involucrin	3713	IVL	CVL	Luminex (or other bead-based)	Urine PDG/CRT	6.557272311899757e-4	0.0168934502012734	16	0.03881547128487395	0.9695177081662627	PsaNgPerMl	Sensitivity_Linear_Multivariate
Francis-2016	involucrin	3713	IVL	CVL	Luminex (or other bead-based)	Urine PDG/CRT	1.8440068957287004	1.1929907487104616	16	1.545700918235905	0.14172517870349755	TrichomonasPositive	Sensitivity_Linear_Multivariate
Francis-2016	iga	NA	IgA	CVL	Luminex (or other bead-based)	Urine PDG/CRT	15.827643255321474	0.8942275480827848	27	17.69979384917831	2.2002913005108353e-16	(Intercept)	Sensitivity_Linear_Multivariate
Francis-2016	iga	NA	IgA	CVL	Luminex (or other bead-based)	Urine PDG/CRT	0.6328772540508901	0.647622830870936	10	0.9772312276264015	0.35150282999812665	PhaseLuteal	Sensitivity_Linear_Multivariate
Francis-2016	iga	NA	IgA	CVL	Luminex (or other bead-based)	Urine PDG/CRT	3.720475737788273	0.7956650875652909	10	4.675931866223774	8.728962902588176e-4	BloodDetectionPositive	Sensitivity_Linear_Multivariate
Francis-2016	iga	NA	IgA	CVL	Luminex (or other bead-based)	Urine PDG/CRT	2.2062011863573563	0.8128658466185796	10	2.7141024506502243	0.02177969660474267	BloodDetectionTrace	Sensitivity_Linear_Multivariate
Francis-2016	iga	NA	IgA	CVL	Luminex (or other bead-based)	Urine PDG/CRT	0.8910508347385757	0.8919228583466288	10	0.9990223105060122	0.34134379750610944	BvIntermediate	Sensitivity_Linear_Multivariate
Francis-2016	iga	NA	IgA	CVL	Luminex (or other bead-based)	Urine PDG/CRT	0.3488214974951093	0.7161208566047281	10	0.48709864302646017	0.6366888214059577	BvPositive	Sensitivity_Linear_Multivariate
Francis-2016	iga	NA	IgA	CVL	Luminex (or other bead-based)	Urine PDG/CRT	-0.01479907128330678	0.014152992780154005	10	-1.045649603104351	0.3203398271768968	PsaNgPerMl	Sensitivity_Linear_Multivariate
Francis-2016	iga	NA	IgA	CVL	Luminex (or other bead-based)	Urine PDG/CRT	1.6524073834214341	1.0143443417658469	10	1.629039878651858	0.13436033409887857	TrichomonasPositive	Sensitivity_Linear_Multivariate
Francis-2016	igm	NA	IgM	CVL	Luminex (or other bead-based)	Urine PDG/CRT	12.06974391672419	1.3754679801361713	27	8.775009008591596	2.1667728619857735e-9	(Intercept)	Sensitivity_Linear_Multivariate
Francis-2016	igm	NA	IgM	CVL	Luminex (or other bead-based)	Urine PDG/CRT	0.3862841846078901	0.9664811550864422	10	0.3996810311043683	0.6977949002892538	PhaseLuteal	Sensitivity_Linear_Multivariate
Francis-2016	igm	NA	IgM	CVL	Luminex (or other bead-based)	Urine PDG/CRT	4.3698389880020665	1.219955506985926	10	3.581965869229425	0.004995350486946796	BloodDetectionPositive	Sensitivity_Linear_Multivariate
Francis-2016	igm	NA	IgM	CVL	Luminex (or other bead-based)	Urine PDG/CRT	3.5642780484764525	1.2500355255876903	10	2.8513414023179435	0.017210465933044365	BloodDetectionTrace	Sensitivity_Linear_Multivariate
Francis-2016	igm	NA	IgM	CVL	Luminex (or other bead-based)	Urine PDG/CRT	-0.04066448406452781	1.284540772226847	10	-0.03165682627109835	0.9753686524003065	BvIntermediate	Sensitivity_Linear_Multivariate
Francis-2016	igm	NA	IgM	CVL	Luminex (or other bead-based)	Urine PDG/CRT	1.8253036415542199	1.0482575209033558	10	1.7412740716434163	0.11225333481705603	BvPositive	Sensitivity_Linear_Multivariate
Francis-2016	igm	NA	IgM	CVL	Luminex (or other bead-based)	Urine PDG/CRT	0.0028193866899769828	0.0215424841691788	10	0.13087565332928167	0.8984691366427586	PsaNgPerMl	Sensitivity_Linear_Multivariate
Francis-2016	igm	NA	IgM	CVL	Luminex (or other bead-based)	Urine PDG/CRT	2.0792341349862173	1.464971255917852	10	1.419300294519096	0.18622239836498694	TrichomonasPositive	Sensitivity_Linear_Multivariate
Francis-2016	igg1	NA	IgG1	CVL	Luminex (or other bead-based)	Urine PDG/CRT	19.547951620338143	1.0741258791783415	27	18.198939248434698	1.098335731484588e-16	(Intercept)	Sensitivity_Linear_Multivariate
Francis-2016	igg1	NA	IgG1	CVL	Luminex (or other bead-based)	Urine PDG/CRT	0.5004980540138144	0.7790394643331583	10	0.6424553272692423	0.5350285167079939	PhaseLuteal	Sensitivity_Linear_Multivariate
Francis-2016	igg1	NA	IgG1	CVL	Luminex (or other bead-based)	Urine PDG/CRT	3.4008561002862874	0.9557971135805635	10	3.55813598091561	0.005197351460395056	BloodDetectionPositive	Sensitivity_Linear_Multivariate
Francis-2016	igg1	NA	IgG1	CVL	Luminex (or other bead-based)	Urine PDG/CRT	3.7829798372402066	0.9762109952094077	10	3.875166184159519	0.0030831056185235766	BloodDetectionTrace	Sensitivity_Linear_Multivariate
Francis-2016	igg1	NA	IgG1	CVL	Luminex (or other bead-based)	Urine PDG/CRT	0.6261197191760143	1.0747048029543262	10	0.5825969302964246	0.5730659599778622	BvIntermediate	Sensitivity_Linear_Multivariate
Francis-2016	igg1	NA	IgG1	CVL	Luminex (or other bead-based)	Urine PDG/CRT	-1.2476491768390154	0.86232530754029	10	-1.446842816660257	0.17854951490430454	BvPositive	Sensitivity_Linear_Multivariate
Francis-2016	igg1	NA	IgG1	CVL	Luminex (or other bead-based)	Urine PDG/CRT	4.983988478727187e-4	0.017002227378501652	10	0.029313738534217915	0.9771911503542308	PsaNgPerMl	Sensitivity_Linear_Multivariate
Francis-2016	igg1	NA	IgG1	CVL	Luminex (or other bead-based)	Urine PDG/CRT	1.4377308059652978	1.2222689349375448	10	1.1762802480443983	0.26672513198805214	TrichomonasPositive	Sensitivity_Linear_Multivariate
Francis-2016	igg2	NA	IgG2	CVL	Luminex (or other bead-based)	Urine PDG/CRT	17.917172962679807	0.9621021598879984	27	18.622942250504465	6.164809336165733e-17	(Intercept)	Sensitivity_Linear_Multivariate
Francis-2016	igg2	NA	IgG2	CVL	Luminex (or other bead-based)	Urine PDG/CRT	0.8899862539946564	0.6979726023983343	10	1.2751019895860318	0.2311004305473108	PhaseLuteal	Sensitivity_Linear_Multivariate
Francis-2016	igg2	NA	IgG2	CVL	Luminex (or other bead-based)	Urine PDG/CRT	3.47487596585343	0.8561239667508612	10	4.058846733424818	0.002290797683740699	BloodDetectionPositive	Sensitivity_Linear_Multivariate
Francis-2016	igg2	NA	IgG2	CVL	Luminex (or other bead-based)	Urine PDG/CRT	3.0386910036788612	0.8743684616670145	10	3.4752980429846345	0.0059679589714435365	BloodDetectionTrace	Sensitivity_Linear_Multivariate
Francis-2016	igg2	NA	IgG2	CVL	Luminex (or other bead-based)	Urine PDG/CRT	0.5316388391386372	0.9631575173397154	10	0.55197496730031	0.5930859958029893	BvIntermediate	Sensitivity_Linear_Multivariate
Francis-2016	igg2	NA	IgG2	CVL	Luminex (or other bead-based)	Urine PDG/CRT	1.534160422560102	0.7727347993686715	10	1.9853647380880468	0.07519852086741646	BvPositive	Sensitivity_Linear_Multivariate
Francis-2016	igg2	NA	IgG2	CVL	Luminex (or other bead-based)	Urine PDG/CRT	-0.013306002984687244	0.015229282971323118	10	-0.8737117177310693	0.40276939302199044	PsaNgPerMl	Sensitivity_Linear_Multivariate
Francis-2016	igg2	NA	IgG2	CVL	Luminex (or other bead-based)	Urine PDG/CRT	0.6044744204332206	1.0954162297896677	10	0.5518216765414244	0.5931871414527772	TrichomonasPositive	Sensitivity_Linear_Multivariate
Francis-2016	igg3	NA	IgG3	CVL	Luminex (or other bead-based)	Urine PDG/CRT	15.294140076013964	1.2787243459985305	25	11.960466791668907	7.709245384121711e-12	(Intercept)	Sensitivity_Linear_Multivariate
Francis-2016	igg3	NA	IgG3	CVL	Luminex (or other bead-based)	Urine PDG/CRT	1.4138761260851898	0.9166495914976653	9	1.5424390510829031	0.157359601795461	PhaseLuteal	Sensitivity_Linear_Multivariate
Francis-2016	igg3	NA	IgG3	CVL	Luminex (or other bead-based)	Urine PDG/CRT	0.6258791879705463	1.139486547677073	9	0.5492642183854184	0.596186974280399	BloodDetectionPositive	Sensitivity_Linear_Multivariate
Francis-2016	igg3	NA	IgG3	CVL	Luminex (or other bead-based)	Urine PDG/CRT	1.867346175684076	1.1456676299392614	9	1.6299196441319328	0.13755717989703586	BloodDetectionTrace	Sensitivity_Linear_Multivariate
Francis-2016	igg3	NA	IgG3	CVL	Luminex (or other bead-based)	Urine PDG/CRT	1.3928504609569257	1.2464405124375193	9	1.1174624437014562	0.29273789126664496	BvIntermediate	Sensitivity_Linear_Multivariate
Francis-2016	igg3	NA	IgG3	CVL	Luminex (or other bead-based)	Urine PDG/CRT	1.0759987167606857	1.029640598753626	9	1.0450235917884125	0.32326675318367704	BvPositive	Sensitivity_Linear_Multivariate
Francis-2016	igg3	NA	IgG3	CVL	Luminex (or other bead-based)	Urine PDG/CRT	0.02407021358928851	0.019680586809023785	9	1.2230434906672614	0.25237097994785035	PsaNgPerMl	Sensitivity_Linear_Multivariate
Francis-2016	igg3	NA	IgG3	CVL	Luminex (or other bead-based)	Urine PDG/CRT	-1.0026390324725079	1.5814851963588068	9	-0.633985721005149	0.5418659748216061	TrichomonasPositive	Sensitivity_Linear_Multivariate
Francis-2016	igg4	NA	IgG4	CVL	Luminex (or other bead-based)	Urine PDG/CRT	10.235675107962528	1.4061064817206035	27	7.279445220562165	7.883538027751706e-8	(Intercept)	Sensitivity_Linear_Multivariate
Francis-2016	igg4	NA	IgG4	CVL	Luminex (or other bead-based)	Urine PDG/CRT	0.5968355923844598	0.9934529010560842	9	0.6007688857217058	0.562815741492904	PhaseLuteal	Sensitivity_Linear_Multivariate
Francis-2016	igg4	NA	IgG4	CVL	Luminex (or other bead-based)	Urine PDG/CRT	4.825070952494067	1.2579360978822742	9	3.8357043419113555	0.003992694245401038	BloodDetectionPositive	Sensitivity_Linear_Multivariate
Francis-2016	igg4	NA	IgG4	CVL	Luminex (or other bead-based)	Urine PDG/CRT	5.150141497115769	1.2860606003379331	9	4.00458695007256	0.0030889823852435377	BloodDetectionTrace	Sensitivity_Linear_Multivariate
Francis-2016	igg4	NA	IgG4	CVL	Luminex (or other bead-based)	Urine PDG/CRT	2.317905762736187	1.3332105961893725	9	1.7385893641719496	0.11610829765981666	BvIntermediate	Sensitivity_Linear_Multivariate
Francis-2016	igg4	NA	IgG4	CVL	Luminex (or other bead-based)	Urine PDG/CRT	2.136491790977998	1.0863912570792038	9	1.9665951627059497	0.08078329634556007	BvPositive	Sensitivity_Linear_Multivariate
Francis-2016	igg4	NA	IgG4	CVL	Luminex (or other bead-based)	Urine PDG/CRT	0.004552034033979673	0.022021011336450364	9	0.20671321423121478	0.8408347887670966	PsaNgPerMl	Sensitivity_Linear_Multivariate
Francis-2016	igg4	NA	IgG4	CVL	Luminex (or other bead-based)	Urine PDG/CRT	2.0711234794611837	1.5178577466008194	9	1.3645043378402095	0.20554978013002853	TrichomonasPositive	Sensitivity_Linear_Multivariate
Francis-2016	il_1alpha	3552	IL1A	CVL	Luminex (or other bead-based)	Urine PDG/CRT	5.472488318747053	0.31290134819698096	39	17.489500605481425	4.6720839308005865e-20	(Intercept)	Sensitivity_Linear_Univariate
Francis-2016	il_1alpha	3552	IL1A	CVL	Luminex (or other bead-based)	Urine PDG/CRT	0.4546428022301778	0.4289342464670494	22	1.0599358898826077	0.30067257114929036	PhaseLuteal	Sensitivity_Linear_Univariate
Francis-2016	il_1beta	3553	IL1B	CVL	Luminex (or other bead-based)	Urine PDG/CRT	4.396168091138776	0.48979776659142943	39	8.975475984164483	4.980345708220511e-11	(Intercept)	Sensitivity_Linear_Univariate
Francis-2016	il_1beta	3553	IL1B	CVL	Luminex (or other bead-based)	Urine PDG/CRT	-0.5362264523429416	0.6808611526983694	22	-0.7875709316323664	0.4393510468209283	PhaseLuteal	Sensitivity_Linear_Univariate
Francis-2016	il_6	3569	IL6	CVL	Luminex (or other bead-based)	Urine PDG/CRT	4.153698284692983	0.3937551312515565	39	10.54893753762749	5.513253855196056e-13	(Intercept)	Sensitivity_Linear_Univariate
Francis-2016	il_6	3569	IL6	CVL	Luminex (or other bead-based)	Urine PDG/CRT	-0.5455921475868615	0.5439996977220264	22	-1.00292729917223	0.3268002422272941	PhaseLuteal	Sensitivity_Linear_Univariate
Francis-2016	il_12	NA	IL12p70	CVL	Luminex (or other bead-based)	Urine PDG/CRT	-0.6221197581496585	0.7243349283271038	39	-0.8588841070890817	0.3956528564111266	(Intercept)	Sensitivity_Linear_Univariate
Francis-2016	il_12	NA	IL12p70	CVL	Luminex (or other bead-based)	Urine PDG/CRT	1.2104332875199864	0.9542153284938009	22	1.2685116779989456	0.2178742927079554	PhaseLuteal	Sensitivity_Linear_Univariate
Francis-2016	il_18	3606	IL18	CVL	Luminex (or other bead-based)	Urine PDG/CRT	13.865695367285308	0.525420088698424	37	26.389732074450272	1.343645119869739e-25	(Intercept)	Sensitivity_Linear_Univariate
Francis-2016	il_18	3606	IL18	CVL	Luminex (or other bead-based)	Urine PDG/CRT	-0.47561111080457646	0.7248856451353027	22	-0.6561188154247444	0.5185517081448613	PhaseLuteal	Sensitivity_Linear_Univariate
Francis-2016	s100a8	6279	S100A8	CVL	Luminex (or other bead-based)	Urine PDG/CRT	13.28632460561712	0.19508016582207402	37	68.10699872858999	1.7232393588259998e-40	(Intercept)	Sensitivity_Linear_Univariate
Francis-2016	s100a8	6279	S100A8	CVL	Luminex (or other bead-based)	Urine PDG/CRT	0.06551504005913117	0.25915449964567616	22	0.2528030196222921	0.8027675735171231	PhaseLuteal	Sensitivity_Linear_Univariate
Francis-2016	il_10	3586	IL10	CVL	Luminex (or other bead-based)	Urine PDG/CRT	5.359769658006362	0.29984385340658387	37	17.87520270004866	8.620497492472092e-20	(Intercept)	Sensitivity_Linear_Univariate
Francis-2016	il_10	3586	IL10	CVL	Luminex (or other bead-based)	Urine PDG/CRT	-0.05750743608271888	0.41219288507832436	22	-0.13951583873601164	0.8903118903274815	PhaseLuteal	Sensitivity_Linear_Univariate
Francis-2016	il_2	3558	IL2	CVL	Luminex (or other bead-based)	Urine PDG/CRT	3.6596628716979214	0.4002899189810163	39	9.142530696286359	3.041823297421604e-11	(Intercept)	Sensitivity_Linear_Univariate
Francis-2016	il_2	3558	IL2	CVL	Luminex (or other bead-based)	Urine PDG/CRT	-0.06560254763665059	0.530031332704563	22	-0.1237710746304448	0.9026204005559342	PhaseLuteal	Sensitivity_Linear_Univariate
Francis-2016	il_16	3603	IL16	CVL	Luminex (or other bead-based)	Urine PDG/CRT	3.2096992673312847	0.981519348543398	39	3.2701334640978477	0.0022512837200429703	(Intercept)	Sensitivity_Linear_Univariate
Francis-2016	il_16	3603	IL16	CVL	Luminex (or other bead-based)	Urine PDG/CRT	-0.26172786556655037	1.268151864990894	22	-0.2063852704016878	0.8383880617267294	PhaseLuteal	Sensitivity_Linear_Univariate
Francis-2016	il_17	3605	IL17A	CVL	Luminex (or other bead-based)	Urine PDG/CRT	4.517466172035321	0.3700937057083654	37	12.20627668711311	1.5359672573392838e-14	(Intercept)	Sensitivity_Linear_Univariate
Francis-2016	il_17	3605	IL17A	CVL	Luminex (or other bead-based)	Urine PDG/CRT	-0.5372952894106696	0.5042350319212222	22	-1.0655651737712117	0.2981755505543677	PhaseLuteal	Sensitivity_Linear_Univariate
Francis-2016	mip_1alpha	6348	CCL3	CVL	Luminex (or other bead-based)	Urine PDG/CRT	0.45922222524344514	0.4535415833028749	39	1.0125250741050058	0.3175278984496198	(Intercept)	Sensitivity_Linear_Univariate
Francis-2016	mip_1alpha	6348	CCL3	CVL	Luminex (or other bead-based)	Urine PDG/CRT	0.3843904601421358	0.6030558274050599	22	0.6374044369924459	0.5304396985392886	PhaseLuteal	Sensitivity_Linear_Univariate
Francis-2016	mip_1beta	6351	CCL4	CVL	Luminex (or other bead-based)	Urine PDG/CRT	3.3490736421623226	0.5155107983221499	39	6.496612007086299	1.0597730071670245e-7	(Intercept)	Sensitivity_Linear_Univariate
Francis-2016	mip_1beta	6351	CCL4	CVL	Luminex (or other bead-based)	Urine PDG/CRT	-0.029363891521926363	0.6646652862007751	22	-0.044178464155650854	0.9651606906444933	PhaseLuteal	Sensitivity_Linear_Univariate
Francis-2016	mcp_1	6347	CCL2	CVL	Luminex (or other bead-based)	Urine PDG/CRT	3.459601280479978	0.49233899543780224	39	7.0268683011866635	1.9686678898871188e-8	(Intercept)	Sensitivity_Linear_Univariate
Francis-2016	mcp_1	6347	CCL2	CVL	Luminex (or other bead-based)	Urine PDG/CRT	-2.0227930129893994	0.6836364979821649	22	-2.958872176895054	0.00725278383399769	PhaseLuteal	Sensitivity_Linear_Univariate
Francis-2016	mcp_2	6355	CCL8	CVL	Luminex (or other bead-based)	Urine PDG/CRT	0.4317797825100178	0.6382720414704401	39	0.6764823687330734	0.5027270180022636	(Intercept)	Sensitivity_Linear_Univariate
Francis-2016	mcp_2	6355	CCL8	CVL	Luminex (or other bead-based)	Urine PDG/CRT	-0.6149693629936654	0.7869595328591522	22	-0.7814497916549553	0.4428669579368544	PhaseLuteal	Sensitivity_Linear_Univariate
Francis-2016	rantes	6352	CCL5	CVL	Luminex (or other bead-based)	Urine PDG/CRT	0.4823415603768938	0.5992453421163627	39	0.8049149930367447	0.4257487705030555	(Intercept)	Sensitivity_Linear_Univariate
Francis-2016	rantes	6352	CCL5	CVL	Luminex (or other bead-based)	Urine PDG/CRT	-1.5544419417167323	0.8226894253260078	22	-1.8894638655416685	0.07208079851177063	PhaseLuteal	Sensitivity_Linear_Univariate
Francis-2016	ip_10	3627	CXCL10	CVL	Luminex (or other bead-based)	Urine PDG/CRT	7.51018028284378	0.4943318094137566	39	15.192589551844408	5.698106581481028e-18	(Intercept)	Sensitivity_Linear_Univariate
Francis-2016	ip_10	3627	CXCL10	CVL	Luminex (or other bead-based)	Urine PDG/CRT	-1.151554481604955	0.6826940801210809	22	-1.6867796501190082	0.10577617997869404	PhaseLuteal	Sensitivity_Linear_Univariate
Francis-2016	mig	4283	CXCL9	CVL	Luminex (or other bead-based)	Urine PDG/CRT	8.227532613717816	1.060318438240975	39	7.75949216479434	1.9879195006736246e-9	(Intercept)	Sensitivity_Linear_Univariate
Francis-2016	mig	4283	CXCL9	CVL	Luminex (or other bead-based)	Urine PDG/CRT	-1.9190906342192149	1.4679919507604622	22	-1.3072896164213097	0.20461319498286026	PhaseLuteal	Sensitivity_Linear_Univariate
Francis-2016	il_8	3576	CXCL8	CVL	Luminex (or other bead-based)	Urine PDG/CRT	9.231770970408933	0.2773871245735386	39	33.28118053280978	3.004139577180813e-30	(Intercept)	Sensitivity_Linear_Univariate
Francis-2016	il_8	3576	CXCL8	CVL	Luminex (or other bead-based)	Urine PDG/CRT	-0.7199615019914571	0.38566759566348946	22	-1.8667928290756701	0.07531517289177057	PhaseLuteal	Sensitivity_Linear_Univariate
Francis-2016	gm_csf	1437	CSF2	CVL	Luminex (or other bead-based)	Urine PDG/CRT	0.7381392196615157	0.425378278676184	39	1.7352536710587865	0.0905928478534775	(Intercept)	Sensitivity_Linear_Univariate
Francis-2016	gm_csf	1437	CSF2	CVL	Luminex (or other bead-based)	Urine PDG/CRT	0.5397961478803444	0.5643168889373028	22	0.9565479227404751	0.3491896325342282	PhaseLuteal	Sensitivity_Linear_Univariate
Francis-2016	g_csf	1440	CSF3	CVL	Luminex (or other bead-based)	Urine PDG/CRT	6.733341866104404	0.3978543163194296	39	16.924139288961072	1.4549265523958275e-19	(Intercept)	Sensitivity_Linear_Univariate
Francis-2016	g_csf	1440	CSF3	CVL	Luminex (or other bead-based)	Urine PDG/CRT	-0.8275920958258846	0.5154887043353846	22	-1.6054514655037733	0.12265442210692507	PhaseLuteal	Sensitivity_Linear_Univariate
Francis-2016	tgf_alpha	7039	TGFA	CVL	Luminex (or other bead-based)	Urine PDG/CRT	4.3758691649410935	0.2912757072343052	37	15.023117466576432	2.5001416632651237e-17	(Intercept)	Sensitivity_Linear_Univariate
Francis-2016	tgf_alpha	7039	TGFA	CVL	Luminex (or other bead-based)	Urine PDG/CRT	-0.3299428876002291	0.37984553331145277	22	-0.8686238448661546	0.39443034843638436	PhaseLuteal	Sensitivity_Linear_Univariate
Francis-2016	tgf_beta1	7040	TGFB1	CVL	Luminex (or other bead-based)	Urine PDG/CRT	4.053253971119954	0.45810392257549903	39	8.84789186770595	7.274288665266702e-11	(Intercept)	Sensitivity_Linear_Univariate
Francis-2016	tgf_beta1	7040	TGFB1	CVL	Luminex (or other bead-based)	Urine PDG/CRT	0.9451063947642125	0.63209965119696	22	1.495185755876522	0.14907327589537367	PhaseLuteal	Sensitivity_Linear_Univariate
Francis-2016	ifn_beta	3456	IFNB1	CVL	Luminex (or other bead-based)	Urine PDG/CRT	5.113492371337154	0.6934611386408083	39	7.373870122498367	6.608345468100964e-9	(Intercept)	Sensitivity_Linear_Univariate
Francis-2016	ifn_beta	3456	IFNB1	CVL	Luminex (or other bead-based)	Urine PDG/CRT	-0.019235789061597924	0.8842947328554189	22	-0.021752689852041616	0.9828413247533838	PhaseLuteal	Sensitivity_Linear_Univariate
Francis-2016	slpi	6590	SLPI	CVL	Luminex (or other bead-based)	Urine PDG/CRT	18.10862458186225	0.27292505896406755	37	66.35017191384532	4.497391890734311e-40	(Intercept)	Sensitivity_Linear_Univariate
Francis-2016	slpi	6590	SLPI	CVL	Luminex (or other bead-based)	Urine PDG/CRT	-0.730863223101347	0.37068626996241055	22	-1.971649025941695	0.061354185036315255	PhaseLuteal	Sensitivity_Linear_Univariate
Francis-2016	elafin	5266	PI3	CVL	Luminex (or other bead-based)	Urine PDG/CRT	16.73811056659578	0.24751106921639407	37	67.62570506275813	2.2357248790684964e-40	(Intercept)	Sensitivity_Linear_Univariate
Francis-2016	elafin	5266	PI3	CVL	Luminex (or other bead-based)	Urine PDG/CRT	0.024479878685057733	0.31669491945728717	22	0.07729798358309108	0.939085197499814	PhaseLuteal	Sensitivity_Linear_Univariate
Francis-2016	hnp_1_3v	NA	DEFA1-3	CVL	Luminex (or other bead-based)	Urine PDG/CRT	18.111189675250618	0.4791191001883491	37	37.80101788497021	3.6214043940618416e-31	(Intercept)	Sensitivity_Linear_Univariate
Francis-2016	hnp_1_3v	NA	DEFA1-3	CVL	Luminex (or other bead-based)	Urine PDG/CRT	-0.5515221252481998	0.5872683061514561	22	-0.9391314318705335	0.357860626395729	PhaseLuteal	Sensitivity_Linear_Univariate
Francis-2016	b_df2	1673	DEFB4A	CVL	Luminex (or other bead-based)	Urine PDG/CRT	18.263484615384012	0.5046984546901747	37	36.18692398532434	1.7462030362329034e-30	(Intercept)	Sensitivity_Linear_Univariate
Francis-2016	b_df2	1673	DEFB4A	CVL	Luminex (or other bead-based)	Urine PDG/CRT	-0.09682725998924602	0.6453402135460965	22	-0.15004064206256018	0.8820996368289126	PhaseLuteal	Sensitivity_Linear_Univariate
Francis-2016	b_df3	55894	DEFB103B	CVL	Luminex (or other bead-based)	Urine PDG/CRT	12.193914648726661	0.630460867592986	37	19.341271243814656	6.141749042877162e-21	(Intercept)	Sensitivity_Linear_Univariate
Francis-2016	b_df3	55894	DEFB103B	CVL	Luminex (or other bead-based)	Urine PDG/CRT	-0.8652061155074636	0.9019796591353499	21	-0.9592301852315185	0.3483574968861045	PhaseLuteal	Sensitivity_Linear_Univariate
Francis-2016	b_df4	140596	DEFB104A	CVL	Luminex (or other bead-based)	Urine PDG/CRT	6.94200232749221	0.5213459567982835	37	13.315538822099608	1.1001542878758346e-15	(Intercept)	Sensitivity_Linear_Univariate
Francis-2016	b_df4	140596	DEFB104A	CVL	Luminex (or other bead-based)	Urine PDG/CRT	-0.3371545176235386	0.6872460045199471	22	-0.49058781776264626	0.6285755685576426	PhaseLuteal	Sensitivity_Linear_Univariate
Francis-2016	pigr	5284	PIGR	CVL	Luminex (or other bead-based)	Urine PDG/CRT	15.55299291867713	0.3935565231818886	37	39.519083035218955	7.269054863755951e-32	(Intercept)	Sensitivity_Linear_Univariate
Francis-2016	pigr	5284	PIGR	CVL	Luminex (or other bead-based)	Urine PDG/CRT	-0.4686963494260079	0.49706689684292654	22	-0.9429240860795368	0.3559601663410479	PhaseLuteal	Sensitivity_Linear_Univariate
Francis-2016	apolipoa1	335	APOA1	CVL	Luminex (or other bead-based)	Urine PDG/CRT	6.576055812630595	0.6585073131952265	37	9.986306424938675	4.762680073950066e-12	(Intercept)	Sensitivity_Linear_Univariate
Francis-2016	apolipoa1	335	APOA1	CVL	Luminex (or other bead-based)	Urine PDG/CRT	-1.7067680997916521	0.8112212993265884	22	-2.103948825318659	0.04703800537735379	PhaseLuteal	Sensitivity_Linear_Univariate
Francis-2016	scca_1	6317	SERPINB3	CVL	Luminex (or other bead-based)	Urine PDG/CRT	15.818602622607044	0.3685158976926281	37	42.92515661237777	3.636240358098453e-33	(Intercept)	Sensitivity_Linear_Univariate
Francis-2016	scca_1	6317	SERPINB3	CVL	Luminex (or other bead-based)	Urine PDG/CRT	0.5468739113476475	0.4897304239679219	22	1.11668355606077	0.2761777005006906	PhaseLuteal	Sensitivity_Linear_Univariate
Francis-2016	albumin	NA	Albumin	CVL	Luminex (or other bead-based)	Urine PDG/CRT	21.279482759789932	0.3782431451145256	37	56.258740005312895	1.899420687997766e-37	(Intercept)	Sensitivity_Linear_Univariate
Francis-2016	albumin	NA	Albumin	CVL	Luminex (or other bead-based)	Urine PDG/CRT	-0.39529704014579947	0.4902614747474133	22	-0.8062983948503393	0.42870114569103124	PhaseLuteal	Sensitivity_Linear_Univariate
Francis-2016	involucrin	3713	IVL	CVL	Luminex (or other bead-based)	Urine PDG/CRT	14.856561107599887	0.5644842281589657	37	26.318824099043024	1.477026486859604e-25	(Intercept)	Sensitivity_Linear_Univariate
Francis-2016	involucrin	3713	IVL	CVL	Luminex (or other bead-based)	Urine PDG/CRT	-1.186986919041153	0.781152514861401	22	-1.5195328651687932	0.14287048286925022	PhaseLuteal	Sensitivity_Linear_Univariate
Francis-2016	iga	NA	IgA	CVL	Luminex (or other bead-based)	Urine PDG/CRT	18.404395929202813	0.5628618544721546	27	32.69789164601009	2.9677733333491727e-23	(Intercept)	Sensitivity_Linear_Univariate
Francis-2016	iga	NA	IgA	CVL	Luminex (or other bead-based)	Urine PDG/CRT	-0.29508273096059634	0.7350984447475132	16	-0.40141933787106493	0.6934218883069746	PhaseLuteal	Sensitivity_Linear_Univariate
Francis-2016	igm	NA	IgM	CVL	Luminex (or other bead-based)	Urine PDG/CRT	15.503747418125498	0.8574109624704886	27	18.082049445057244	1.2905052496341828e-16	(Intercept)	Sensitivity_Linear_Univariate
Francis-2016	igm	NA	IgM	CVL	Luminex (or other bead-based)	Urine PDG/CRT	0.46972538787952717	0.9335814253688305	16	0.5031434592798936	0.6217189614226446	PhaseLuteal	Sensitivity_Linear_Univariate
Francis-2016	igg1	NA	IgG1	CVL	Luminex (or other bead-based)	Urine PDG/CRT	21.95214293071159	0.6363160251515175	27	34.49880572390805	7.210253201507389e-24	(Intercept)	Sensitivity_Linear_Univariate
Francis-2016	igg1	NA	IgG1	CVL	Luminex (or other bead-based)	Urine PDG/CRT	-0.6545953439100685	0.8655767225824812	16	-0.7562534051944676	0.460488002348064	PhaseLuteal	Sensitivity_Linear_Univariate
Francis-2016	igg2	NA	IgG2	CVL	Luminex (or other bead-based)	Urine PDG/CRT	21.180615443891323	0.5441132139523659	27	38.92685364142906	2.944001190163617e-25	(Intercept)	Sensitivity_Linear_Univariate
Francis-2016	igg2	NA	IgG2	CVL	Luminex (or other bead-based)	Urine PDG/CRT	-0.34671349019345443	0.7491571925818276	16	-0.46280472726768124	0.6497364080394847	PhaseLuteal	Sensitivity_Linear_Univariate
Francis-2016	igg3	NA	IgG3	CVL	Luminex (or other bead-based)	Urine PDG/CRT	17.237532939761554	0.6568612433205415	25	26.24227432360447	1.02664593062814e-19	(Intercept)	Sensitivity_Linear_Univariate
Francis-2016	igg3	NA	IgG3	CVL	Luminex (or other bead-based)	Urine PDG/CRT	0.9008789558227998	0.8343796980722409	15	1.0796990361872412	0.29733179578823843	PhaseLuteal	Sensitivity_Linear_Univariate
Francis-2016	igg4	NA	IgG4	CVL	Luminex (or other bead-based)	Urine PDG/CRT	15.76817637249547	0.8328689039625754	27	18.932362941484012	4.0734913013775593e-17	(Intercept)	Sensitivity_Linear_Univariate
Francis-2016	igg4	NA	IgG4	CVL	Luminex (or other bead-based)	Urine PDG/CRT	-1.4363521835979693	1.0964170318585165	15	-1.3100418379703889	0.2098899820675847	PhaseLuteal	Sensitivity_Linear_Univariate
Ghosh-2010a	HBD2	1673	DEFB4A	CVL	ELISA	Days since LMP	4.248903651719277	8.202999627741033	8	0.5179695043932793	0.6184954001978787	(Intercept)	Sensitivity_Linear_Multivariate
Ghosh-2010a	HBD2	1673	DEFB4A	CVL	ELISA	Days since LMP	2.3130930958506903	2.485887197165508	8	0.930489966917307	0.3793400430772018	PhaseLuteal	Sensitivity_Linear_Multivariate
Ghosh-2010a	HBD2	1673	DEFB4A	CVL	ELISA	Days since LMP	1.4507625350267153	3.23211490527527	8	0.44885858873979545	0.665443128334005	BvPositive	Sensitivity_Linear_Multivariate
Ghosh-2010a	HBD2	1673	DEFB4A	CVL	ELISA	Days since LMP	-2.6521910307495493	4.18000238695377	8	-0.6344950995787271	0.5434717227242967	TrichomonasPositive	Sensitivity_Linear_Multivariate
Ghosh-2010a	HBD2	1673	DEFB4A	CVL	ELISA	Days since LMP	-1.3170731431921172	1.0022885349566109	8	-1.3140658575418438	0.22525032852192134	SerumHiv	Sensitivity_Linear_Multivariate
Ghosh-2010a	HBD2	1673	DEFB4A	CVL	ELISA	Days since LMP	0.023113552486272945	0.01419709389079088	8	1.6280481529579682	0.14216482037756384	Cd4Count	Sensitivity_Linear_Multivariate
Ghosh-2010a	HBD2	1673	DEFB4A	CVL	ELISA	Days since LMP	-8.586413556441816	6.089599561447938	8	-1.4100128374287069	0.19620894749499251	RaceHispanic	Sensitivity_Linear_Multivariate
Ghosh-2010a	HBD2	1673	DEFB4A	CVL	ELISA	Days since LMP	-6.702223706082323	4.4996748763994985	8	-1.4894906610331005	0.17468635685152986	RaceWhite	Sensitivity_Linear_Multivariate
Ghosh-2010a	Elafin	5266	PI3	CVL	ELISA	Days since LMP	13.144910705504312	6.180772882288698	8	2.1267422304371815	0.06612751241869441	(Intercept)	Sensitivity_Linear_Multivariate
Ghosh-2010a	Elafin	5266	PI3	CVL	ELISA	Days since LMP	1.5409394593228267	1.8730592312486072	8	0.822685921307259	0.4345213747866552	PhaseLuteal	Sensitivity_Linear_Multivariate
Ghosh-2010a	Elafin	5266	PI3	CVL	ELISA	Days since LMP	-0.9235156394268599	2.43532476722394	8	-0.37921662517299	0.7143944090729093	BvPositive	Sensitivity_Linear_Multivariate
Ghosh-2010a	Elafin	5266	PI3	CVL	ELISA	Days since LMP	-3.6139824824373297	3.1495363371484864	8	-1.1474649267610424	0.28434471759189983	TrichomonasPositive	Sensitivity_Linear_Multivariate
Ghosh-2010a	Elafin	5266	PI3	CVL	ELISA	Days since LMP	-0.3744155110318614	0.7552015211775239	8	-0.4957822521968254	0.6333795163568852	SerumHiv	Sensitivity_Linear_Multivariate
Ghosh-2010a	Elafin	5266	PI3	CVL	ELISA	Days since LMP	0.00257544136668385	0.010697186018484725	8	0.2407587717212256	0.8157974330424195	Cd4Count	Sensitivity_Linear_Multivariate
Ghosh-2010a	Elafin	5266	PI3	CVL	ELISA	Days since LMP	-6.377423216970288	4.5883741974226515	8	-1.3899091361276874	0.20200918984082963	RaceHispanic	Sensitivity_Linear_Multivariate
Ghosh-2010a	Elafin	5266	PI3	CVL	ELISA	Days since LMP	-4.485309152482458	3.3904022573782036	8	-1.3229430645645408	0.2224164544509829	RaceWhite	Sensitivity_Linear_Multivariate
Ghosh-2010a	MIP3a	6364	CCL20	CVL	ELISA	Days since LMP	9.790483327146823	4.594340869381266	8	2.130987579174842	0.06569188010961505	(Intercept)	Sensitivity_Linear_Multivariate
Ghosh-2010a	MIP3a	6364	CCL20	CVL	ELISA	Days since LMP	0.37443187449677007	1.3922971674880213	8	0.26893100355315597	0.7947883020507601	PhaseLuteal	Sensitivity_Linear_Multivariate
Ghosh-2010a	MIP3a	6364	CCL20	CVL	ELISA	Days since LMP	4.571550666626219	1.810244822348214	8	2.525377015411702	0.03551015861264518	BvPositive	Sensitivity_Linear_Multivariate
Ghosh-2010a	MIP3a	6364	CCL20	CVL	ELISA	Days since LMP	-0.6657119649749594	2.3411382021214977	8	-0.28435397977432647	0.7833605713892581	TrichomonasPositive	Sensitivity_Linear_Multivariate
Ghosh-2010a	MIP3a	6364	CCL20	CVL	ELISA	Days since LMP	0.21059267295352566	0.5613623537773499	8	0.3751456996296048	0.7173027626374903	SerumHiv	Sensitivity_Linear_Multivariate
Ghosh-2010a	MIP3a	6364	CCL20	CVL	ELISA	Days since LMP	-0.008516520799379609	0.007951516719362065	8	-1.0710561393453089	0.3153899198308402	Cd4Count	Sensitivity_Linear_Multivariate
Ghosh-2010a	MIP3a	6364	CCL20	CVL	ELISA	Days since LMP	2.161085518643479	3.410666513833681	8	0.633625571388497	0.5440110620155505	RaceHispanic	Sensitivity_Linear_Multivariate
Ghosh-2010a	MIP3a	6364	CCL20	CVL	ELISA	Days since LMP	0.9807715818929564	2.5201805585432293	8	0.3891671882668136	0.7073064758991086	RaceWhite	Sensitivity_Linear_Multivariate
Ghosh-2010a	SLPI	6590	SLPI	CVL	ELISA	Days since LMP	13.45286600411597	1.9186882228767164	8	7.011491415705829	1.113547688472e-4	(Intercept)	Sensitivity_Linear_Multivariate
Ghosh-2010a	SLPI	6590	SLPI	CVL	ELISA	Days since LMP	-0.3391485804750046	0.5814510185361237	8	-0.5832797082871296	0.5757748146224069	PhaseLuteal	Sensitivity_Linear_Multivariate
Ghosh-2010a	SLPI	6590	SLPI	CVL	ELISA	Days since LMP	1.4181464150837806	0.7559942807706447	8	1.8758692375796175	0.09752308028583134	BvPositive	Sensitivity_Linear_Multivariate
Ghosh-2010a	SLPI	6590	SLPI	CVL	ELISA	Days since LMP	-1.148355905819671	0.9777059265396262	8	-1.1745412139251552	0.2739530447391261	TrichomonasPositive	Sensitivity_Linear_Multivariate
Ghosh-2010a	SLPI	6590	SLPI	CVL	ELISA	Days since LMP	-0.05068020399331132	0.23443609596690793	8	-0.21617918428596056	0.8342584758053191	SerumHiv	Sensitivity_Linear_Multivariate
Ghosh-2010a	SLPI	6590	SLPI	CVL	ELISA	Days since LMP	-0.0016164473771190142	0.003320711701024034	8	-0.4867773907083044	0.639471938065177	Cd4Count	Sensitivity_Linear_Multivariate
Ghosh-2010a	SLPI	6590	SLPI	CVL	ELISA	Days since LMP	-0.11026000939961027	1.4243622444004624	8	-0.07741008990730482	0.940198371226494	RaceHispanic	Sensitivity_Linear_Multivariate
Ghosh-2010a	SLPI	6590	SLPI	CVL	ELISA	Days since LMP	-0.9290149592325321	1.052477579411944	8	-0.8826933489182782	0.40314540370693275	RaceWhite	Sensitivity_Linear_Multivariate
Ghosh-2010a	HBD2	1673	DEFB4A	CVL	ELISA	Days since LMP	12.468017967647997	1.3319394143164567	14	9.360799623191951	2.1036456868729274e-7	(Intercept)	Sensitivity_Linear_Univariate
Ghosh-2010a	HBD2	1673	DEFB4A	CVL	ELISA	Days since LMP	2.06983875769842	2.17504795558453	14	0.9516290215045692	0.35742649287912576	PhaseLuteal	Sensitivity_Linear_Univariate
Ghosh-2010a	Elafin	5266	PI3	CVL	ELISA	Days since LMP	10.397938270192991	1.076254171523656	14	9.661229238696098	1.4291129088028563e-7	(Intercept)	Sensitivity_Linear_Univariate
Ghosh-2010a	Elafin	5266	PI3	CVL	ELISA	Days since LMP	0.5406042394826325	1.7575157025165353	14	0.3075956810562529	0.7629183618256434	PhaseLuteal	Sensitivity_Linear_Univariate
Ghosh-2010a	MIP3a	6364	CCL20	CVL	ELISA	Days since LMP	5.860436978465109	0.8816340713768561	14	6.647244212457454	1.1010623538050164e-5	(Intercept)	Sensitivity_Linear_Univariate
Ghosh-2010a	MIP3a	6364	CCL20	CVL	ELISA	Days since LMP	1.1571558294809279	1.4397024098171878	14	0.8037465392781156	0.4349788099455687	PhaseLuteal	Sensitivity_Linear_Univariate
Ghosh-2010a	SLPI	6590	SLPI	CVL	ELISA	Days since LMP	11.818031474207645	0.36456183715415563	14	32.41708338552828	1.430434612229127e-14	(Intercept)	Sensitivity_Linear_Univariate
Ghosh-2010a	SLPI	6590	SLPI	CVL	ELISA	Days since LMP	-0.09978105121269515	0.595326987146197	14	-0.16760713585489026	0.8692893682962493	PhaseLuteal	Sensitivity_Linear_Univariate
Hughes-2021	IFN-y	3458	IFNG	Menstrual cup	MSD	Serum progesterone	-10.879301955025657	4.319454274729657	23	-2.5186751064071773	0.019186136002866887	(Intercept)	Sensitivity_Linear_Multivariate
Hughes-2021	IFN-y	3458	IFNG	Menstrual cup	MSD	Serum progesterone	1.4592931087004162	0.5871372239671204	6	2.48543789957718	0.04745448191322368	PhaseLuteal	Sensitivity_Linear_Multivariate
Hughes-2021	IFN-y	3458	IFNG	Menstrual cup	MSD	Serum progesterone	0.21919693138181864	0.8179050537969033	6	0.26799801561838515	0.7976761125870645	BvIntermediate	Sensitivity_Linear_Multivariate
Hughes-2021	IFN-y	3458	IFNG	Menstrual cup	MSD	Serum progesterone	-1.6091454402961802	0.9086475015294555	6	-1.7709237494051666	0.126961588734874	BvPositive	Sensitivity_Linear_Multivariate
Hughes-2021	IFN-y	3458	IFNG	Menstrual cup	MSD	Serum progesterone	-0.9228196970787885	0.6940208427213387	23	-1.3296714453996832	0.19666428471698652	Hsv2Positive	Sensitivity_Linear_Multivariate
Hughes-2021	IFN-y	3458	IFNG	Menstrual cup	MSD	Serum progesterone	1.10795795511717	0.9358441947906798	6	1.1839128364363973	0.28122002530010065	YeastPositive	Sensitivity_Linear_Multivariate
Hughes-2021	IFN-y	3458	IFNG	Menstrual cup	MSD	Serum progesterone	3.3201995988780038	0.9787615836052979	6	3.392245521782688	0.014635069324911584	VaginalpH	Sensitivity_Linear_Multivariate
Hughes-2021	IFN-y	3458	IFNG	Menstrual cup	MSD	Serum progesterone	1.846549181189485	0.8766390718177609	6	2.1063961675362703	0.0797691919516814	BloodDetectionPositive	Sensitivity_Linear_Multivariate
Hughes-2021	IFN-y	3458	IFNG	Menstrual cup	MSD	Serum progesterone	-0.005348191286623387	0.018317418151421152	6	-0.29197298671747846	0.7801396460336266	DaysSinceLastIntercourse	Sensitivity_Linear_Multivariate
Hughes-2021	IFN-y	3458	IFNG	Menstrual cup	MSD	Serum progesterone	0.6040939053063993	0.681715367062773	23	0.8861380196095443	0.3847148694847825	CondomAtLastVaginalIntercoursePositive	Sensitivity_Linear_Multivariate
Hughes-2021	IL-17A	3605	IL17A	Menstrual cup	MSD	Serum progesterone	-1.2682086033836977	4.865919126477525	23	-0.2606308428931418	0.7966965114936285	(Intercept)	Sensitivity_Linear_Multivariate
Hughes-2021	IL-17A	3605	IL17A	Menstrual cup	MSD	Serum progesterone	0.8287001483431191	0.6363454433409298	6	1.302280321192043	0.2405738287064022	PhaseLuteal	Sensitivity_Linear_Multivariate
Hughes-2021	IL-17A	3605	IL17A	Menstrual cup	MSD	Serum progesterone	-0.09562491448554551	0.9573595652769733	6	-0.09988401218708282	0.9236902211948227	BvIntermediate	Sensitivity_Linear_Multivariate
Hughes-2021	IL-17A	3605	IL17A	Menstrual cup	MSD	Serum progesterone	-0.6054214339122928	1.037933357452145	6	-0.5832950926622534	0.580941478721885	BvPositive	Sensitivity_Linear_Multivariate
Hughes-2021	IL-17A	3605	IL17A	Menstrual cup	MSD	Serum progesterone	-0.5318980290818721	0.8454250705001235	23	-0.6291486349786387	0.535451343462094	Hsv2Positive	Sensitivity_Linear_Multivariate
Hughes-2021	IL-17A	3605	IL17A	Menstrual cup	MSD	Serum progesterone	2.1422734621246815	0.9756434200551434	6	2.195754532945654	0.07051341964454799	YeastPositive	Sensitivity_Linear_Multivariate
Hughes-2021	IL-17A	3605	IL17A	Menstrual cup	MSD	Serum progesterone	0.8834478387071003	1.099264234405787	6	0.8036719571656514	0.45224206475789397	VaginalpH	Sensitivity_Linear_Multivariate
Hughes-2021	IL-17A	3605	IL17A	Menstrual cup	MSD	Serum progesterone	2.1511284337853844	0.9533615488873871	6	2.2563616461098537	0.06487159914137618	BloodDetectionPositive	Sensitivity_Linear_Multivariate
Hughes-2021	IL-17A	3605	IL17A	Menstrual cup	MSD	Serum progesterone	-0.013421514880061793	0.02217268537537868	6	-0.6053175180560452	0.567142673083204	DaysSinceLastIntercourse	Sensitivity_Linear_Multivariate
Hughes-2021	IL-17A	3605	IL17A	Menstrual cup	MSD	Serum progesterone	0.734188278016877	0.8347067520475271	23	0.8795763017561805	0.3881866611461029	CondomAtLastVaginalIntercoursePositive	Sensitivity_Linear_Multivariate
Hughes-2021	IL-1a	3552	IL1A	Menstrual cup	MSD	Serum progesterone	0.9906363903870126	3.8090312673240256	23	0.26007567826634526	0.7971194783071036	(Intercept)	Sensitivity_Linear_Multivariate
Hughes-2021	IL-1a	3552	IL1A	Menstrual cup	MSD	Serum progesterone	-0.17957523906725234	0.5628876166161317	6	-0.3190250305146008	0.7605218311902686	PhaseLuteal	Sensitivity_Linear_Multivariate
Hughes-2021	IL-1a	3552	IL1A	Menstrual cup	MSD	Serum progesterone	1.0782500056761937	0.6723426397875134	6	1.6037209926429221	0.1598968025812129	BvIntermediate	Sensitivity_Linear_Multivariate
Hughes-2021	IL-1a	3552	IL1A	Menstrual cup	MSD	Serum progesterone	-1.410459203034204	0.7962871898703668	6	-1.7712946044803541	0.1268964446139307	BvPositive	Sensitivity_Linear_Multivariate
Hughes-2021	IL-1a	3552	IL1A	Menstrual cup	MSD	Serum progesterone	-0.09512556633202796	0.5521307541466027	23	-0.1722881140338907	0.8647180666065527	Hsv2Positive	Sensitivity_Linear_Multivariate
Hughes-2021	IL-1a	3552	IL1A	Menstrual cup	MSD	Serum progesterone	0.13636428442760629	0.9096011172675671	6	0.1499165753415555	0.8857430024582085	YeastPositive	Sensitivity_Linear_Multivariate
Hughes-2021	IL-1a	3552	IL1A	Menstrual cup	MSD	Serum progesterone	1.9697855778259536	0.8682484788803586	6	2.2686887748609377	0.06378244446086863	VaginalpH	Sensitivity_Linear_Multivariate
Hughes-2021	IL-1a	3552	IL1A	Menstrual cup	MSD	Serum progesterone	0.861219668108524	0.8101124029742984	6	1.0630866345788401	0.328645320586016	BloodDetectionPositive	Sensitivity_Linear_Multivariate
Hughes-2021	IL-1a	3552	IL1A	Menstrual cup	MSD	Serum progesterone	0.025101382574142475	0.014477244413298807	6	1.733850852934715	0.13364165836675868	DaysSinceLastIntercourse	Sensitivity_Linear_Multivariate
Hughes-2021	IL-1a	3552	IL1A	Menstrual cup	MSD	Serum progesterone	-0.3369903880420329	0.5346470857361358	23	-0.6303043578326875	0.5347083489746709	CondomAtLastVaginalIntercoursePositive	Sensitivity_Linear_Multivariate
Hughes-2021	IL-1b	3553	IL1B	Menstrual cup	MSD	Serum progesterone	-4.3480887761200515	6.012775275538616	23	-0.7231417401892765	0.47688307359601545	(Intercept)	Sensitivity_Linear_Multivariate
Hughes-2021	IL-1b	3553	IL1B	Menstrual cup	MSD	Serum progesterone	-0.4288168431815116	0.8689717999432673	6	-0.49347613260810974	0.6392168107150427	PhaseLuteal	Sensitivity_Linear_Multivariate
Hughes-2021	IL-1b	3553	IL1B	Menstrual cup	MSD	Serum progesterone	1.642684126896361	1.0810932712526362	6	1.5194656840228256	0.17945285211497694	BvIntermediate	Sensitivity_Linear_Multivariate
Hughes-2021	IL-1b	3553	IL1B	Menstrual cup	MSD	Serum progesterone	0.03583852114379653	1.2567436572369703	6	0.02851696997826093	0.9781746930995494	BvPositive	Sensitivity_Linear_Multivariate
Hughes-2021	IL-1b	3553	IL1B	Menstrual cup	MSD	Serum progesterone	-1.009233433108761	0.8915318461628791	23	-1.1320217415142995	0.26928995293905506	Hsv2Positive	Sensitivity_Linear_Multivariate
Hughes-2021	IL-1b	3553	IL1B	Menstrual cup	MSD	Serum progesterone	1.149927408622453	1.4098832932867162	6	0.8156188629923723	0.4458803838676898	YeastPositive	Sensitivity_Linear_Multivariate
Hughes-2021	IL-1b	3553	IL1B	Menstrual cup	MSD	Serum progesterone	2.300012880740349	1.3683590981618914	6	1.680854743341819	0.14378877564365056	VaginalpH	Sensitivity_Linear_Multivariate
Hughes-2021	IL-1b	3553	IL1B	Menstrual cup	MSD	Serum progesterone	2.0020152806133744	1.2671364902524453	6	1.5799523539997833	0.165198916990785	BloodDetectionPositive	Sensitivity_Linear_Multivariate
Hughes-2021	IL-1b	3553	IL1B	Menstrual cup	MSD	Serum progesterone	-6.820384676300514e-4	0.02345935863130226	6	-0.029073193276477505	0.9777491292061156	DaysSinceLastIntercourse	Sensitivity_Linear_Multivariate
Hughes-2021	IL-1b	3553	IL1B	Menstrual cup	MSD	Serum progesterone	-0.06318690522863991	0.867144699649058	23	-0.07286777541765783	0.9425413258650492	CondomAtLastVaginalIntercoursePositive	Sensitivity_Linear_Multivariate
Hughes-2021	IL-1RA	3557	IL1RN	Menstrual cup	MSD	Serum progesterone	13.340310578346239	3.505519400857291	23	3.8055161169793568	9.107122510502787e-4	(Intercept)	Sensitivity_Linear_Multivariate
Hughes-2021	IL-1RA	3557	IL1RN	Menstrual cup	MSD	Serum progesterone	-0.3131527679416488	0.5180355165450007	6	-0.6045005756172818	0.5676509888268195	PhaseLuteal	Sensitivity_Linear_Multivariate
Hughes-2021	IL-1RA	3557	IL1RN	Menstrual cup	MSD	Serum progesterone	0.9358476480641182	0.6187689160195664	6	1.5124348102103522	0.1811828245551926	BvIntermediate	Sensitivity_Linear_Multivariate
Hughes-2021	IL-1RA	3557	IL1RN	Menstrual cup	MSD	Serum progesterone	-1.0726216651981637	0.7328373010536513	6	-1.4636559351659375	0.19362069533237056	BvPositive	Sensitivity_Linear_Multivariate
Hughes-2021	IL-1RA	3557	IL1RN	Menstrual cup	MSD	Serum progesterone	-0.6104940928626074	0.508135774202046	23	-1.2014389142769968	0.2418069682857415	Hsv2Positive	Sensitivity_Linear_Multivariate
Hughes-2021	IL-1RA	3557	IL1RN	Menstrual cup	MSD	Serum progesterone	0.5934508714225176	0.8371221348145487	6	0.7089179066492937	0.5049745181959553	YeastPositive	Sensitivity_Linear_Multivariate
Hughes-2021	IL-1RA	3557	IL1RN	Menstrual cup	MSD	Serum progesterone	1.120056835031652	0.7990645589666197	6	1.4017100651794039	0.21055520760052518	VaginalpH	Sensitivity_Linear_Multivariate
Hughes-2021	IL-1RA	3557	IL1RN	Menstrual cup	MSD	Serum progesterone	1.3230679274501582	0.745560893681202	6	1.7745940521605406	0.12631830738085664	BloodDetectionPositive	Sensitivity_Linear_Multivariate
Hughes-2021	IL-1RA	3557	IL1RN	Menstrual cup	MSD	Serum progesterone	0.027878431691032237	0.013323666051430122	6	2.0923994629871294	0.08132795198456699	DaysSinceLastIntercourse	Sensitivity_Linear_Multivariate
Hughes-2021	IL-1RA	3557	IL1RN	Menstrual cup	MSD	Serum progesterone	0.2285687620646507	0.4920452415025828	23	0.46452793927375263	0.6466368905305726	CondomAtLastVaginalIntercoursePositive	Sensitivity_Linear_Multivariate
Hughes-2021	IL-2	3558	IL2	Menstrual cup	MSD	Serum progesterone	-6.284529747510054	3.627224777115275	23	-1.7326000272054076	0.09655730818457167	(Intercept)	Sensitivity_Linear_Multivariate
Hughes-2021	IL-2	3558	IL2	Menstrual cup	MSD	Serum progesterone	0.6730391880251455	0.5225439491013053	6	1.2880049404125122	0.24518485380780283	PhaseLuteal	Sensitivity_Linear_Multivariate
Hughes-2021	IL-2	3558	IL2	Menstrual cup	MSD	Serum progesterone	0.5040454421246463	0.6538884078763504	6	0.7708432143057058	0.4700557938391625	BvIntermediate	Sensitivity_Linear_Multivariate
Hughes-2021	IL-2	3558	IL2	Menstrual cup	MSD	Serum progesterone	-0.25019648235128744	0.7581780559276614	6	-0.3299969979283586	0.7526193940689194	BvPositive	Sensitivity_Linear_Multivariate
Hughes-2021	IL-2	3558	IL2	Menstrual cup	MSD	Serum progesterone	0.3821219916715812	0.5396758489665879	23	0.7080583509588158	0.48602333744805026	Hsv2Positive	Sensitivity_Linear_Multivariate
Hughes-2021	IL-2	3558	IL2	Menstrual cup	MSD	Serum progesterone	0.8476037057536954	0.8479514258036853	6	0.9995899292820218	0.35610072951310145	YeastPositive	Sensitivity_Linear_Multivariate
Hughes-2021	IL-2	3558	IL2	Menstrual cup	MSD	Serum progesterone	1.7999291537615125	0.8252789504412773	6	2.180994865795485	0.07196254965280181	VaginalpH	Sensitivity_Linear_Multivariate
Hughes-2021	IL-2	3558	IL2	Menstrual cup	MSD	Serum progesterone	0.11306480081512658	0.7632648234191326	6	0.148133121488083	0.8870906353510146	BloodDetectionPositive	Sensitivity_Linear_Multivariate
Hughes-2021	IL-2	3558	IL2	Menstrual cup	MSD	Serum progesterone	0.006633132880788551	0.014206672526788245	6	0.46690263805835247	0.6570424042793105	DaysSinceLastIntercourse	Sensitivity_Linear_Multivariate
Hughes-2021	IL-2	3558	IL2	Menstrual cup	MSD	Serum progesterone	0.22910623231008417	0.525224008243407	23	0.43620670173917186	0.6667539246065812	CondomAtLastVaginalIntercoursePositive	Sensitivity_Linear_Multivariate
Hughes-2021	IL-6	3569	IL6	Menstrual cup	MSD	Serum progesterone	-0.05580849718134167	4.416556550498132	23	-0.012636201199562852	0.9900270090340946	(Intercept)	Sensitivity_Linear_Multivariate
Hughes-2021	IL-6	3569	IL6	Menstrual cup	MSD	Serum progesterone	-1.1055645696611804	0.5565483348700656	6	-1.9864664044306066	0.09417610635358001	PhaseLuteal	Sensitivity_Linear_Multivariate
Hughes-2021	IL-6	3569	IL6	Menstrual cup	MSD	Serum progesterone	0.31147349632111915	0.9181302131580243	6	0.3392476272507871	0.7459821153986734	BvIntermediate	Sensitivity_Linear_Multivariate
Hughes-2021	IL-6	3569	IL6	Menstrual cup	MSD	Serum progesterone	-1.4538933212314926	0.9737563223560287	6	-1.4930771568329948	0.1860268156574151	BvPositive	Sensitivity_Linear_Multivariate
Hughes-2021	IL-6	3569	IL6	Menstrual cup	MSD	Serum progesterone	-1.1991634912263451	0.8797353219384941	23	-1.3630957645124353	0.18604887911706147	Hsv2Positive	Sensitivity_Linear_Multivariate
Hughes-2021	IL-6	3569	IL6	Menstrual cup	MSD	Serum progesterone	0.7596918858611653	0.7948457514572307	6	0.9557727200131396	0.376093819877917	YeastPositive	Sensitivity_Linear_Multivariate
Hughes-2021	IL-6	3569	IL6	Menstrual cup	MSD	Serum progesterone	1.5441500319007626	0.99327598506568	6	1.5546032070821245	0.17103729018415434	VaginalpH	Sensitivity_Linear_Multivariate
Hughes-2021	IL-6	3569	IL6	Menstrual cup	MSD	Serum progesterone	0.7198179112519553	0.8259821708772797	6	0.8714690663206849	0.41700063225133754	BloodDetectionPositive	Sensitivity_Linear_Multivariate
Hughes-2021	IL-6	3569	IL6	Menstrual cup	MSD	Serum progesterone	-0.003096519341532323	0.022554660270069516	6	-0.13728955809817567	0.8952931003122363	DaysSinceLastIntercourse	Sensitivity_Linear_Multivariate
Hughes-2021	IL-6	3569	IL6	Menstrual cup	MSD	Serum progesterone	-0.3959807135045219	0.8732218574642171	23	-0.4534709136283254	0.6544592375600079	CondomAtLastVaginalIntercoursePositive	Sensitivity_Linear_Multivariate
Hughes-2021	IL-8	3576	CXCL8	Menstrual cup	MSD	Serum progesterone	4.178936121600997	6.17899962763705	23	0.6763127323895131	0.5055869052432531	(Intercept)	Sensitivity_Linear_Multivariate
Hughes-2021	IL-8	3576	CXCL8	Menstrual cup	MSD	Serum progesterone	-0.9109824039464826	0.8170612118692608	6	-1.1149500070653828	0.3075278544747123	PhaseLuteal	Sensitivity_Linear_Multivariate
Hughes-2021	IL-8	3576	CXCL8	Menstrual cup	MSD	Serum progesterone	1.8756223235814213	1.2012335995229486	6	1.5614134705575133	0.1694498614890722	BvIntermediate	Sensitivity_Linear_Multivariate
Hughes-2021	IL-8	3576	CXCL8	Menstrual cup	MSD	Serum progesterone	-0.2793209291865379	1.311107063299148	6	-0.2130420443954292	0.8383482893541555	BvPositive	Sensitivity_Linear_Multivariate
Hughes-2021	IL-8	3576	CXCL8	Menstrual cup	MSD	Serum progesterone	-0.7369658422235262	1.0458542103279964	23	-0.7046544680375691	0.4880999256053339	Hsv2Positive	Sensitivity_Linear_Multivariate
Hughes-2021	IL-8	3576	CXCL8	Menstrual cup	MSD	Serum progesterone	1.874458257259773	1.2701796065569975	6	1.4757426804708027	0.1904667876115392	YeastPositive	Sensitivity_Linear_Multivariate
Hughes-2021	IL-8	3576	CXCL8	Menstrual cup	MSD	Serum progesterone	1.4910860182441683	1.3972093963784944	6	1.0671886562665538	0.3269326382135862	VaginalpH	Sensitivity_Linear_Multivariate
Hughes-2021	IL-8	3576	CXCL8	Menstrual cup	MSD	Serum progesterone	1.9756976061968943	1.2242483724865576	6	1.6138045600861828	0.15769677134854734	BloodDetectionPositive	Sensitivity_Linear_Multivariate
Hughes-2021	IL-8	3576	CXCL8	Menstrual cup	MSD	Serum progesterone	0.01981912310399053	0.02750730321464106	6	0.7205040403030708	0.49831151841916765	DaysSinceLastIntercourse	Sensitivity_Linear_Multivariate
Hughes-2021	IL-8	3576	CXCL8	Menstrual cup	MSD	Serum progesterone	0.541074254548809	1.031107160192602	23	0.5247507489403341	0.604778107861591	CondomAtLastVaginalIntercoursePositive	Sensitivity_Linear_Multivariate
Hughes-2021	IP-10	3627	CXCL10	Menstrual cup	MSD	Serum progesterone	15.163473231773537	6.437065897779823	23	2.3556498368307053	0.02738959855982461	(Intercept)	Sensitivity_Linear_Multivariate
Hughes-2021	IP-10	3627	CXCL10	Menstrual cup	MSD	Serum progesterone	0.0901746978796524	0.8457454774464871	6	0.1066215549291637	0.918564821254246	PhaseLuteal	Sensitivity_Linear_Multivariate
Hughes-2021	IP-10	3627	CXCL10	Menstrual cup	MSD	Serum progesterone	-1.4731137126886562	1.259940193533508	6	-1.1691933635018834	0.28666846146701647	BvIntermediate	Sensitivity_Linear_Multivariate
Hughes-2021	IP-10	3627	CXCL10	Menstrual cup	MSD	Serum progesterone	-2.2895850821709343	1.369814694374915	6	-1.6714560674323444	0.1456646130450095	BvPositive	Sensitivity_Linear_Multivariate
Hughes-2021	IP-10	3627	CXCL10	Menstrual cup	MSD	Serum progesterone	0.6102815008708175	1.1056327414650018	23	0.5519748809737429	0.5862895581379342	Hsv2Positive	Sensitivity_Linear_Multivariate
Hughes-2021	IP-10	3627	CXCL10	Menstrual cup	MSD	Serum progesterone	1.2287135224056323	1.3046649401638781	6	0.9417847330605008	0.3826582822152134	YeastPositive	Sensitivity_Linear_Multivariate
Hughes-2021	IP-10	3627	CXCL10	Menstrual cup	MSD	Serum progesterone	-1.4369086864891145	1.4547910563354813	6	-0.9877079462590241	0.3614371920905758	VaginalpH	Sensitivity_Linear_Multivariate
Hughes-2021	IP-10	3627	CXCL10	Menstrual cup	MSD	Serum progesterone	1.914230896609998	1.267293128891461	6	1.5104878681733502	0.181664631717193	BloodDetectionPositive	Sensitivity_Linear_Multivariate
Hughes-2021	IP-10	3627	CXCL10	Menstrual cup	MSD	Serum progesterone	-0.02203471499486089	0.029035490024885886	6	-0.7588890346253934	0.47666309897844283	DaysSinceLastIntercourse	Sensitivity_Linear_Multivariate
Hughes-2021	IP-10	3627	CXCL10	Menstrual cup	MSD	Serum progesterone	0.31884736186354723	1.0909528943798006	23	0.2922650130048097	0.7727041927378375	CondomAtLastVaginalIntercoursePositive	Sensitivity_Linear_Multivariate
Hughes-2021	MIG	4283	CXCL9	Menstrual cup	MSD	Serum progesterone	12.29145056930608	4.810598426332557	23	2.5550772440335825	0.01769789308785306	(Intercept)	Sensitivity_Linear_Multivariate
Hughes-2021	MIG	4283	CXCL9	Menstrual cup	MSD	Serum progesterone	0.3092522046007058	0.6098418765644077	6	0.5071022776312156	0.6301766696414592	PhaseLuteal	Sensitivity_Linear_Multivariate
Hughes-2021	MIG	4283	CXCL9	Menstrual cup	MSD	Serum progesterone	-1.633338636553809	0.9884763017052296	6	-1.6523801670673555	0.14954471599255126	BvIntermediate	Sensitivity_Linear_Multivariate
Hughes-2021	MIG	4283	CXCL9	Menstrual cup	MSD	Serum progesterone	-2.359556876313777	1.052198394547711	6	-2.242501878486553	0.06611922016743761	BvPositive	Sensitivity_Linear_Multivariate
Hughes-2021	MIG	4283	CXCL9	Menstrual cup	MSD	Serum progesterone	0.7976304919847741	0.9290703157901782	23	0.8585254295918238	0.39946145321163684	Hsv2Positive	Sensitivity_Linear_Multivariate
Hughes-2021	MIG	4283	CXCL9	Menstrual cup	MSD	Serum progesterone	1.2623230189221013	0.8843287644718719	6	1.4274363445318559	0.2033634197563824	YeastPositive	Sensitivity_Linear_Multivariate
Hughes-2021	MIG	4283	CXCL9	Menstrual cup	MSD	Serum progesterone	-0.03677869145071752	1.082986546175312	6	-0.03396043245468337	0.9740102871909002	VaginalpH	Sensitivity_Linear_Multivariate
Hughes-2021	MIG	4283	CXCL9	Menstrual cup	MSD	Serum progesterone	1.1726235102313418	0.9076229875812721	6	1.2919720261341887	0.24389565860787452	BloodDetectionPositive	Sensitivity_Linear_Multivariate
Hughes-2021	MIG	4283	CXCL9	Menstrual cup	MSD	Serum progesterone	-0.03396209373769187	0.023964282908416644	6	-1.4171963278635737	0.20619860925925096	DaysSinceLastIntercourse	Sensitivity_Linear_Multivariate
Hughes-2021	MIG	4283	CXCL9	Menstrual cup	MSD	Serum progesterone	-0.022852778404527797	0.9212766524132239	23	-0.024805554710049842	0.9804240239764317	CondomAtLastVaginalIntercoursePositive	Sensitivity_Linear_Multivariate
Hughes-2021	MIP-1b	6351	CCL4	Menstrual cup	MSD	Serum progesterone	-1.1785317580954775	5.608380179876531	23	-0.21013763694625692	0.8354106566144794	(Intercept)	Sensitivity_Linear_Multivariate
Hughes-2021	MIP-1b	6351	CCL4	Menstrual cup	MSD	Serum progesterone	-0.9934195638214509	0.7138893515207952	6	-1.3915595767119564	0.21345619885757702	PhaseLuteal	Sensitivity_Linear_Multivariate
Hughes-2021	MIP-1b	6351	CCL4	Menstrual cup	MSD	Serum progesterone	-1.019426524760252	1.1443112851529271	6	-0.8908646956356938	0.40730334754224684	BvIntermediate	Sensitivity_Linear_Multivariate
Hughes-2021	MIP-1b	6351	CCL4	Menstrual cup	MSD	Serum progesterone	-1.947488889028113	1.2210443476990742	6	-1.5949370657158726	0.16183710188852568	BvPositive	Sensitivity_Linear_Multivariate
Hughes-2021	MIP-1b	6351	CCL4	Menstrual cup	MSD	Serum progesterone	-0.293068973817282	1.0635941673278815	23	-0.27554586403343406	0.7853573445279657	Hsv2Positive	Sensitivity_Linear_Multivariate
Hughes-2021	MIP-1b	6351	CCL4	Menstrual cup	MSD	Serum progesterone	1.70979785595565	1.0448354103675845	6	1.6364279378262307	0.15286561502261067	YeastPositive	Sensitivity_Linear_Multivariate
Hughes-2021	MIP-1b	6351	CCL4	Menstrual cup	MSD	Serum progesterone	1.4513498081796208	1.263331098754557	6	1.1488277377248295	0.2943551065448436	VaginalpH	Sensitivity_Linear_Multivariate
Hughes-2021	MIP-1b	6351	CCL4	Menstrual cup	MSD	Serum progesterone	3.2917503848522265	1.064123724087866	6	3.0933906559350635	0.02129541062867274	BloodDetectionPositive	Sensitivity_Linear_Multivariate
Hughes-2021	MIP-1b	6351	CCL4	Menstrual cup	MSD	Serum progesterone	-0.04023268959778047	0.02752619710650262	6	-1.4616145282297694	0.19415813493010461	DaysSinceLastIntercourse	Sensitivity_Linear_Multivariate
Hughes-2021	MIP-1b	6351	CCL4	Menstrual cup	MSD	Serum progesterone	0.17487870817094772	1.054008854150846	23	0.16591768416579133	0.8696715818181067	CondomAtLastVaginalIntercoursePositive	Sensitivity_Linear_Multivariate
Hughes-2021	MIP-3a	6364	CCL20	Menstrual cup	MSD	Serum progesterone	6.009928581334815	4.751438709792551	23	1.2648650121380205	0.2185860212080739	(Intercept)	Sensitivity_Linear_Multivariate
Hughes-2021	MIP-3a	6364	CCL20	Menstrual cup	MSD	Serum progesterone	-1.0081025000330075	0.6621213421553571	6	-1.5225343692311777	0.17870265619506207	PhaseLuteal	Sensitivity_Linear_Multivariate
Hughes-2021	MIP-3a	6364	CCL20	Menstrual cup	MSD	Serum progesterone	-1.9861920833744897	0.8805408068361316	6	-2.255650241254656	0.06493504033965782	BvIntermediate	Sensitivity_Linear_Multivariate
Hughes-2021	MIP-3a	6364	CCL20	Menstrual cup	MSD	Serum progesterone	-2.617246158683047	0.9953532863077307	6	-2.629464527506347	0.039087621052119534	BvPositive	Sensitivity_Linear_Multivariate
Hughes-2021	MIP-3a	6364	CCL20	Menstrual cup	MSD	Serum progesterone	-0.5214914193636888	0.7358648597675586	23	-0.7086782476994689	0.4856457096079889	Hsv2Positive	Sensitivity_Linear_Multivariate
Hughes-2021	MIP-3a	6364	CCL20	Menstrual cup	MSD	Serum progesterone	0.658581135615335	1.0689942260520784	6	0.616075484380821	0.5604747240105994	YeastPositive	Sensitivity_Linear_Multivariate
Hughes-2021	MIP-3a	6364	CCL20	Menstrual cup	MSD	Serum progesterone	0.43663521323361565	1.0785389236651401	6	0.40483955066713956	0.6996334306124123	VaginalpH	Sensitivity_Linear_Multivariate
Hughes-2021	MIP-3a	6364	CCL20	Menstrual cup	MSD	Serum progesterone	1.683769503935265	0.9815012388552987	6	1.7155042064939263	0.13707315113508756	BloodDetectionPositive	Sensitivity_Linear_Multivariate
Hughes-2021	MIP-3a	6364	CCL20	Menstrual cup	MSD	Serum progesterone	-0.01303597735276112	0.019425191738226714	6	-0.6710861611269299	0.5271413619237799	DaysSinceLastIntercourse	Sensitivity_Linear_Multivariate
Hughes-2021	MIP-3a	6364	CCL20	Menstrual cup	MSD	Serum progesterone	-0.6364752205881212	0.720189384522626	23	-0.8837609027103415	0.385970252293512	CondomAtLastVaginalIntercoursePositive	Sensitivity_Linear_Multivariate
Hughes-2021	RANTES	6352	CCL5	Menstrual cup	MSD	Serum progesterone	2.076576409359839	4.891050828046537	23	0.4245665159421813	0.6750979456975441	(Intercept)	Sensitivity_Linear_Multivariate
Hughes-2021	RANTES	6352	CCL5	Menstrual cup	MSD	Serum progesterone	0.759887429401446	0.6248324572440921	6	1.2161458973386756	0.26959885082283847	PhaseLuteal	Sensitivity_Linear_Multivariate
Hughes-2021	RANTES	6352	CCL5	Menstrual cup	MSD	Serum progesterone	-0.6936465864071658	0.9922191328496502	6	-0.6990860823405158	0.510675067216144	BvIntermediate	Sensitivity_Linear_Multivariate
Hughes-2021	RANTES	6352	CCL5	Menstrual cup	MSD	Serum progesterone	-0.31264426546540236	1.0610057400201969	6	-0.29466783606604335	0.7781771067536944	BvPositive	Sensitivity_Linear_Multivariate
Hughes-2021	RANTES	6352	CCL5	Menstrual cup	MSD	Serum progesterone	-0.2862694581046572	0.9141102230800733	23	-0.31316733023735244	0.7569757628280133	Hsv2Positive	Sensitivity_Linear_Multivariate
Hughes-2021	RANTES	6352	CCL5	Menstrual cup	MSD	Serum progesterone	-0.3601757052222036	0.9214310306587692	6	-0.3908873190049819	0.7093829641009364	YeastPositive	Sensitivity_Linear_Multivariate
Hughes-2021	RANTES	6352	CCL5	Menstrual cup	MSD	Serum progesterone	0.7916211735920083	1.1022670705627822	6	0.7181754719278985	0.49964587555760276	VaginalpH	Sensitivity_Linear_Multivariate
Hughes-2021	RANTES	6352	CCL5	Menstrual cup	MSD	Serum progesterone	2.1113126972124427	0.9324574806742133	6	2.264245545744197	0.06417282031815996	BloodDetectionPositive	Sensitivity_Linear_Multivariate
Hughes-2021	RANTES	6352	CCL5	Menstrual cup	MSD	Serum progesterone	0.020283483857152607	0.023718029003915765	6	0.8551926407461545	0.4252705375690666	DaysSinceLastIntercourse	Sensitivity_Linear_Multivariate
Hughes-2021	RANTES	6352	CCL5	Menstrual cup	MSD	Serum progesterone	-0.07084819018560255	0.9053902139805772	23	-0.07825155285710038	0.938304759485163	CondomAtLastVaginalIntercoursePositive	Sensitivity_Linear_Multivariate
Hughes-2021	TNF-a	7124	TNF	Menstrual cup	MSD	Serum progesterone	5.860269557585559	4.332032849514889	23	1.3527758817068538	0.18927719033786958	(Intercept)	Sensitivity_Linear_Multivariate
Hughes-2021	TNF-a	7124	TNF	Menstrual cup	MSD	Serum progesterone	0.20954896280120466	0.5504866006323489	6	0.38066133228400817	0.7165673041663121	PhaseLuteal	Sensitivity_Linear_Multivariate
Hughes-2021	TNF-a	7124	TNF	Menstrual cup	MSD	Serum progesterone	-0.316381650464954	0.8864191490023048	6	-0.3569210466866069	0.7333681520984507	BvIntermediate	Sensitivity_Linear_Multivariate
Hughes-2021	TNF-a	7124	TNF	Menstrual cup	MSD	Serum progesterone	-0.4127383878601414	0.944906839971548	6	-0.43680325975052664	0.6775354425425417	BvPositive	Sensitivity_Linear_Multivariate
Hughes-2021	TNF-a	7124	TNF	Menstrual cup	MSD	Serum progesterone	-0.18524818517840752	0.8275941207964304	23	-0.22383941659727477	0.8248586077533573	Hsv2Positive	Sensitivity_Linear_Multivariate
Hughes-2021	TNF-a	7124	TNF	Menstrual cup	MSD	Serum progesterone	1.4171431050761323	0.8026639152554351	6	1.7655497875784647	0.12790926209516865	YeastPositive	Sensitivity_Linear_Multivariate
Hughes-2021	TNF-a	7124	TNF	Menstrual cup	MSD	Serum progesterone	0.10023092596130895	0.9755926586359582	6	0.10273849959208237	0.9215182424442179	VaginalpH	Sensitivity_Linear_Multivariate
Hughes-2021	TNF-a	7124	TNF	Menstrual cup	MSD	Serum progesterone	1.0018739928735185	0.8200532490835719	6	1.2217182164611085	0.267632510932637	BloodDetectionPositive	Sensitivity_Linear_Multivariate
Hughes-2021	TNF-a	7124	TNF	Menstrual cup	MSD	Serum progesterone	0.006136716246172635	0.021390001272474705	6	0.28689648813015944	0.7838414503030685	DaysSinceLastIntercourse	Sensitivity_Linear_Multivariate
Hughes-2021	TNF-a	7124	TNF	Menstrual cup	MSD	Serum progesterone	-1.2518229530677079	0.8203471134810388	23	-1.5259674014768652	0.14065297046780476	CondomAtLastVaginalIntercoursePositive	Sensitivity_Linear_Multivariate
Hughes-2021	IFN-y	3458	IFNG	Menstrual cup	MSD	Serum progesterone	3.911945644464433	0.46521660918140584	25	8.408869260596445	9.357889022382971e-9	(Intercept)	Sensitivity_Linear_Univariate
Hughes-2021	IFN-y	3458	IFNG	Menstrual cup	MSD	Serum progesterone	0.2589906984159649	0.49517615299649104	12	0.5230274051945312	0.6104769363053597	PhaseLuteal	Sensitivity_Linear_Univariate
Hughes-2021	IL-17A	3605	IL17A	Menstrual cup	MSD	Serum progesterone	3.0761149346052625	0.49500754977248845	25	6.214278824674659	1.6853739832873108e-6	(Intercept)	Sensitivity_Linear_Univariate
Hughes-2021	IL-17A	3605	IL17A	Menstrual cup	MSD	Serum progesterone	0.0326020609598958	0.45625040831517155	12	0.07145650801779609	0.9442115560717497	PhaseLuteal	Sensitivity_Linear_Univariate
Hughes-2021	IL-1a	3552	IL1A	Menstrual cup	MSD	Serum progesterone	9.859151111631007	0.37491424230937287	25	26.297083436738056	9.761814474066645e-20	(Intercept)	Sensitivity_Linear_Univariate
Hughes-2021	IL-1a	3552	IL1A	Menstrual cup	MSD	Serum progesterone	-0.24606189766554637	0.508897245314286	12	-0.4835198066627043	0.6374294566388337	PhaseLuteal	Sensitivity_Linear_Univariate
Hughes-2021	IL-1b	3553	IL1B	Menstrual cup	MSD	Serum progesterone	6.442974188843997	0.5738964606064095	25	11.22671880923609	2.954000455160711e-11	(Intercept)	Sensitivity_Linear_Univariate
Hughes-2021	IL-1b	3553	IL1B	Menstrual cup	MSD	Serum progesterone	-1.231141547361393	0.7807852243499492	12	-1.5767992387232896	0.14082529893592383	PhaseLuteal	Sensitivity_Linear_Univariate
Hughes-2021	IL-1RA	3557	IL1RN	Menstrual cup	MSD	Serum progesterone	18.621028882380642	0.34640535013523754	25	53.75502680634391	2.3300621694406382e-27	(Intercept)	Sensitivity_Linear_Univariate
Hughes-2021	IL-1RA	3557	IL1RN	Menstrual cup	MSD	Serum progesterone	-0.36984885837799514	0.4817763816542313	12	-0.7676774380431002	0.45751899953013564	PhaseLuteal	Sensitivity_Linear_Univariate
Hughes-2021	IL-2	3558	IL2	Menstrual cup	MSD	Serum progesterone	2.3339838886033513	0.3315168852077426	25	7.040316776446478	2.2233180137413302e-7	(Intercept)	Sensitivity_Linear_Univariate
Hughes-2021	IL-2	3558	IL2	Menstrual cup	MSD	Serum progesterone	0.3252881143716851	0.4879796411617889	12	0.6666018147749658	0.5176382090892536	PhaseLuteal	Sensitivity_Linear_Univariate
Hughes-2021	IL-6	3569	IL6	Menstrual cup	MSD	Serum progesterone	5.898110720289767	0.4474976508645651	25	13.180204876818062	9.37190360631404e-13	(Intercept)	Sensitivity_Linear_Univariate
Hughes-2021	IL-6	3569	IL6	Menstrual cup	MSD	Serum progesterone	-1.4418662852372186	0.45080773344926234	12	-3.1984062788920595	0.007655146921494547	PhaseLuteal	Sensitivity_Linear_Univariate
Hughes-2021	IL-8	3576	CXCL8	Menstrual cup	MSD	Serum progesterone	11.823662394717289	0.5916048999706492	25	19.985741151406767	6.878371662655483e-17	(Intercept)	Sensitivity_Linear_Univariate
Hughes-2021	IL-8	3576	CXCL8	Menstrual cup	MSD	Serum progesterone	-1.368886466274757	0.7145476739708426	12	-1.9157384680404332	0.07952632162016592	PhaseLuteal	Sensitivity_Linear_Univariate
Hughes-2021	IP-10	3627	CXCL10	Menstrual cup	MSD	Serum progesterone	8.232094283221667	0.639212279603414	25	12.878498342255094	1.5565274402648086e-12	(Intercept)	Sensitivity_Linear_Univariate
Hughes-2021	IP-10	3627	CXCL10	Menstrual cup	MSD	Serum progesterone	0.26028637018752687	0.6650271646030006	12	0.3913920874839892	0.7023683777685163	PhaseLuteal	Sensitivity_Linear_Univariate
Hughes-2021	MIG	4283	CXCL9	Menstrual cup	MSD	Serum progesterone	11.31290364405622	0.5061177508125975	25	22.35231549553989	4.836782968840061e-18	(Intercept)	Sensitivity_Linear_Univariate
Hughes-2021	MIG	4283	CXCL9	Menstrual cup	MSD	Serum progesterone	0.18386987455170986	0.4962757472868623	12	0.3704994160140321	0.7174676526918038	PhaseLuteal	Sensitivity_Linear_Univariate
Hughes-2021	MIP-1b	6351	CCL4	Menstrual cup	MSD	Serum progesterone	4.886573482144317	0.5980861609365793	25	8.170350363051597	1.596832545132655e-8	(Intercept)	Sensitivity_Linear_Univariate
Hughes-2021	MIP-1b	6351	CCL4	Menstrual cup	MSD	Serum progesterone	-2.1681099130071133	0.6278277461878443	12	-3.4533515381756015	0.004775362411825656	PhaseLuteal	Sensitivity_Linear_Univariate
Hughes-2021	MIP-3a	6364	CCL20	Menstrual cup	MSD	Serum progesterone	6.387353788637558	0.45896415584531197	25	13.916890256655106	2.815641885706664e-13	(Intercept)	Sensitivity_Linear_Univariate
Hughes-2021	MIP-3a	6364	CCL20	Menstrual cup	MSD	Serum progesterone	-1.1927670165505426	0.6190465183438896	12	-1.9267809142057766	0.07801666334629537	PhaseLuteal	Sensitivity_Linear_Univariate
Hughes-2021	RANTES	6352	CCL5	Menstrual cup	MSD	Serum progesterone	5.949074703594983	0.492909340647164	25	12.069308112084386	6.348094729509731e-12	(Intercept)	Sensitivity_Linear_Univariate
Hughes-2021	RANTES	6352	CCL5	Menstrual cup	MSD	Serum progesterone	0.023411102835685663	0.5217806227751915	12	0.04486771224115063	0.9649507486148748	PhaseLuteal	Sensitivity_Linear_Univariate
Hughes-2021	TNF-a	7124	TNF	Menstrual cup	MSD	Serum progesterone	5.901652699448866	0.4247755948612677	25	13.893577622735963	2.9226219935263834e-13	(Intercept)	Sensitivity_Linear_Univariate
Hughes-2021	TNF-a	7124	TNF	Menstrual cup	MSD	Serum progesterone	0.06198258286115184	0.44566917879257756	12	0.13907756203621083	0.8916956677269752	PhaseLuteal	Sensitivity_Linear_Univariate
Hughes-unpublished	IL-17A	3605	IL17A	CVL	MSD	Serum progesterone	1.03544759955983	3.004826253109535	86	0.34459483255922047	0.7312402584879412	(Intercept)	Sensitivity_Linear_Multivariate
Hughes-unpublished	IL-17A	3605	IL17A	CVL	MSD	Serum progesterone	-0.06581537443510056	0.25019509906288756	54	-0.26305620966043625	0.7935083721712232	PhaseLuteal	Sensitivity_Linear_Multivariate
Hughes-unpublished	IL-17A	3605	IL17A	CVL	MSD	Serum progesterone	0.19639847244762762	0.1337891358719872	54	1.467970259076541	0.14791331535505933	Age	Sensitivity_Linear_Multivariate
Hughes-unpublished	IL-17A	3605	IL17A	CVL	MSD	Serum progesterone	1.2246127258876949	0.5575378186059753	54	2.1964657553627887	0.03237176587705212	BvIntermediate	Sensitivity_Linear_Multivariate
Hughes-unpublished	IL-17A	3605	IL17A	CVL	MSD	Serum progesterone	0.4786459364124691	0.6241829805668665	54	0.766835930030927	0.44651877064658874	BvPositive	Sensitivity_Linear_Multivariate
Hughes-unpublished	IL-17A	3605	IL17A	CVL	MSD	Serum progesterone	-0.5557355876815395	0.5742426120231406	54	-0.9677714193372063	0.3374731534604366	ChlamydiaPositive	Sensitivity_Linear_Multivariate
Hughes-unpublished	IL-17A	3605	IL17A	CVL	MSD	Serum progesterone	-2.4188187233892053	1.742472998648877	86	-1.3881527721030802	0.16867612104787882	Hsv2Negative	Sensitivity_Linear_Multivariate
Hughes-unpublished	IL-17A	3605	IL17A	CVL	MSD	Serum progesterone	-1.1101425808828118	1.4727200158784823	54	-0.7538042322461463	0.45424120630074616	Hsv2Seropositive	Sensitivity_Linear_Multivariate
Hughes-unpublished	IL-17A	3605	IL17A	CVL	MSD	Serum progesterone	-0.659837430503286	0.30352652350657594	54	-2.173903693424639	0.03411503297450861	SexualDebutPre	Sensitivity_Linear_Multivariate
Hughes-unpublished	IL-17A	3605	IL17A	CVL	MSD	Serum progesterone	-1.0495063524923807	0.8003698920232107	54	-1.3112766521481607	0.19531281910061424	PsaPositive	Sensitivity_Linear_Multivariate
Hughes-unpublished	IL-18	3606	IL18	CVL	MSD	Serum progesterone	5.72923302232744	4.097209524823078	86	1.3983256134734372	0.16561095785010815	(Intercept)	Sensitivity_Linear_Multivariate
Hughes-unpublished	IL-18	3606	IL18	CVL	MSD	Serum progesterone	-1.0473113034289963	0.3462166692364451	54	-3.0250169806634752	0.0038014687666166223	PhaseLuteal	Sensitivity_Linear_Multivariate
Hughes-unpublished	IL-18	3606	IL18	CVL	MSD	Serum progesterone	0.3388003912193573	0.18216104280976586	54	1.8598948819873236	0.06835084781140485	Age	Sensitivity_Linear_Multivariate
Hughes-unpublished	IL-18	3606	IL18	CVL	MSD	Serum progesterone	2.11056809221168	0.7672686443352517	54	2.750755042310167	0.008074767141039036	BvIntermediate	Sensitivity_Linear_Multivariate
Hughes-unpublished	IL-18	3606	IL18	CVL	MSD	Serum progesterone	0.18063625718219015	0.8609584360100019	54	0.20980833641554755	0.8346068487849096	BvPositive	Sensitivity_Linear_Multivariate
Hughes-unpublished	IL-18	3606	IL18	CVL	MSD	Serum progesterone	-1.0692045999447615	0.7918431140385238	54	-1.3502732813974359	0.18256067354246902	ChlamydiaPositive	Sensitivity_Linear_Multivariate
Hughes-unpublished	IL-18	3606	IL18	CVL	MSD	Serum progesterone	-2.7307948880352115	2.3827806251720007	86	-1.1460538411244172	0.2549518065145307	Hsv2Negative	Sensitivity_Linear_Multivariate
Hughes-unpublished	IL-18	3606	IL18	CVL	MSD	Serum progesterone	-2.7886217838554423	2.0520442960977503	54	-1.3589481421811398	0.17981215482122073	Hsv2Seropositive	Sensitivity_Linear_Multivariate
Hughes-unpublished	IL-18	3606	IL18	CVL	MSD	Serum progesterone	-0.37803283543723964	0.4190181849523429	54	-0.9021871818766893	0.37096411953899167	SexualDebutPre	Sensitivity_Linear_Multivariate
Hughes-unpublished	IL-18	3606	IL18	CVL	MSD	Serum progesterone	-1.5736629921267105	1.1050874290433965	54	-1.424016734575408	0.16019476323373916	PsaPositive	Sensitivity_Linear_Multivariate
Hughes-unpublished	IL-1a	3552	IL1A	CVL	MSD	Serum progesterone	5.646952984989511	2.576269319644105	86	2.1919109706160693	0.031088117621201252	(Intercept)	Sensitivity_Linear_Multivariate
Hughes-unpublished	IL-1a	3552	IL1A	CVL	MSD	Serum progesterone	0.6943002865021628	0.21915668210192593	54	3.168054379374369	0.0025258585452113784	PhaseLuteal	Sensitivity_Linear_Multivariate
Hughes-unpublished	IL-1a	3552	IL1A	CVL	MSD	Serum progesterone	0.14601638800508418	0.11445974556601883	54	1.2757007914268332	0.20752176215823906	Age	Sensitivity_Linear_Multivariate
Hughes-unpublished	IL-1a	3552	IL1A	CVL	MSD	Serum progesterone	0.39601672259219284	0.4844604821668396	54	0.8174386501473441	0.417269954423906	BvIntermediate	Sensitivity_Linear_Multivariate
Hughes-unpublished	IL-1a	3552	IL1A	CVL	MSD	Serum progesterone	2.1828062553513545	0.5441623647277687	54	4.011314263608362	1.870875479617684e-4	BvPositive	Sensitivity_Linear_Multivariate
Hughes-unpublished	IL-1a	3552	IL1A	CVL	MSD	Serum progesterone	-0.08789910099970949	0.5004286388272065	54	-0.17564762321698432	0.8612277992867131	ChlamydiaPositive	Sensitivity_Linear_Multivariate
Hughes-unpublished	IL-1a	3552	IL1A	CVL	MSD	Serum progesterone	-2.3064325682617253	1.5003242249318074	86	-1.5372894271346962	0.12789368979526491	Hsv2Negative	Sensitivity_Linear_Multivariate
Hughes-unpublished	IL-1a	3552	IL1A	CVL	MSD	Serum progesterone	0.9303826903047467	1.3031946833841006	54	0.7139245595207265	0.47834840093665787	Hsv2Seropositive	Sensitivity_Linear_Multivariate
Hughes-unpublished	IL-1a	3552	IL1A	CVL	MSD	Serum progesterone	-0.5386566610116157	0.26495130570868664	54	-2.0330402206202653	0.04697659878836873	SexualDebutPre	Sensitivity_Linear_Multivariate
Hughes-unpublished	IL-1a	3552	IL1A	CVL	MSD	Serum progesterone	0.16277193624414327	0.6988220335730969	54	0.23292330296439814	0.8167015931208483	PsaPositive	Sensitivity_Linear_Multivariate
Hughes-unpublished	IL-1b	3553	IL1B	CVL	MSD	Serum progesterone	0.8722913390296709	4.717274582213699	86	0.18491426009387107	0.8537316700417473	(Intercept)	Sensitivity_Linear_Multivariate
Hughes-unpublished	IL-1b	3553	IL1B	CVL	MSD	Serum progesterone	0.3336357836086201	0.41906215661424834	54	0.7961486818666277	0.429431830014395	PhaseLuteal	Sensitivity_Linear_Multivariate
Hughes-unpublished	IL-1b	3553	IL1B	CVL	MSD	Serum progesterone	0.3392029872954148	0.2084722634323821	54	1.6270892909714831	0.10954001615629123	Age	Sensitivity_Linear_Multivariate
Hughes-unpublished	IL-1b	3553	IL1B	CVL	MSD	Serum progesterone	1.5107850833234597	0.9110600852754953	54	1.6582716197764429	0.10306115273852036	BvIntermediate	Sensitivity_Linear_Multivariate
Hughes-unpublished	IL-1b	3553	IL1B	CVL	MSD	Serum progesterone	2.1041951050049073	1.0292533830032025	54	2.0443897875421024	0.045803537238275585	BvPositive	Sensitivity_Linear_Multivariate
Hughes-unpublished	IL-1b	3553	IL1B	CVL	MSD	Serum progesterone	0.6581099050242882	0.9464781800592126	54	0.6953249624657128	0.4898331764943603	ChlamydiaPositive	Sensitivity_Linear_Multivariate
Hughes-unpublished	IL-1b	3553	IL1B	CVL	MSD	Serum progesterone	-4.662528201895686	2.7752528448988616	86	-1.680037265961474	0.09657934632940515	Hsv2Negative	Sensitivity_Linear_Multivariate
Hughes-unpublished	IL-1b	3553	IL1B	CVL	MSD	Serum progesterone	-1.47360929967223	2.550784245895047	54	-0.5777083271718082	0.5658622977127912	Hsv2Seropositive	Sensitivity_Linear_Multivariate
Hughes-unpublished	IL-1b	3553	IL1B	CVL	MSD	Serum progesterone	-0.605579953361328	0.5029683100660156	54	-1.2040121439894382	0.233836108281976	SexualDebutPre	Sensitivity_Linear_Multivariate
Hughes-unpublished	IL-1b	3553	IL1B	CVL	MSD	Serum progesterone	-0.5368047345327944	1.3276242834043102	54	-0.4043348266847856	0.6875635623039968	PsaPositive	Sensitivity_Linear_Multivariate
Hughes-unpublished	IL-2	3558	IL2	CVL	MSD	Serum progesterone	2.1014805119815314	3.1197310310467534	86	0.6736095166756823	0.5023659905734632	(Intercept)	Sensitivity_Linear_Multivariate
Hughes-unpublished	IL-2	3558	IL2	CVL	MSD	Serum progesterone	-0.2949318293601029	0.25858830852575027	54	-1.1405458778919757	0.25909227279440156	PhaseLuteal	Sensitivity_Linear_Multivariate
Hughes-unpublished	IL-2	3558	IL2	CVL	MSD	Serum progesterone	0.1552602827047608	0.1389642830004931	54	1.1172675406399921	0.26882636357769507	Age	Sensitivity_Linear_Multivariate
Hughes-unpublished	IL-2	3558	IL2	CVL	MSD	Serum progesterone	0.03087394631884107	0.5772123806154368	54	0.05348801819864393	0.9575404696153624	BvIntermediate	Sensitivity_Linear_Multivariate
Hughes-unpublished	IL-2	3558	IL2	CVL	MSD	Serum progesterone	0.08311388138982413	0.6457392337002716	54	0.12871121507292915	0.8980643505554893	BvPositive	Sensitivity_Linear_Multivariate
Hughes-unpublished	IL-2	3558	IL2	CVL	MSD	Serum progesterone	0.1707484219350189	0.5941383345067957	54	0.28738832695715566	0.7749149961403303	ChlamydiaPositive	Sensitivity_Linear_Multivariate
Hughes-unpublished	IL-2	3558	IL2	CVL	MSD	Serum progesterone	-3.728267868075937	1.807581621477759	86	-2.0625723473709323	0.04217033103665738	Hsv2Negative	Sensitivity_Linear_Multivariate
Hughes-unpublished	IL-2	3558	IL2	CVL	MSD	Serum progesterone	-1.5736180212339719	1.5190124835041814	54	-1.0359480506729095	0.3048433471772271	Hsv2Seropositive	Sensitivity_Linear_Multivariate
Hughes-unpublished	IL-2	3558	IL2	CVL	MSD	Serum progesterone	-0.5419055031546743	0.3139361688838318	54	-1.726164605631025	0.09003582668945204	SexualDebutPre	Sensitivity_Linear_Multivariate
Hughes-unpublished	IL-2	3558	IL2	CVL	MSD	Serum progesterone	-0.4905920863166288	0.8277838035468856	54	-0.5926572665647012	0.5558843839052547	PsaPositive	Sensitivity_Linear_Multivariate
Hughes-unpublished	IL-6	3569	IL6	CVL	MSD	Serum progesterone	-2.682327052796943	4.576739748078872	86	-0.5860781255746242	0.5593580798770598	(Intercept)	Sensitivity_Linear_Multivariate
Hughes-unpublished	IL-6	3569	IL6	CVL	MSD	Serum progesterone	-0.4049389835369858	0.4031804419715188	54	-1.0043616737877161	0.31968379886462783	PhaseLuteal	Sensitivity_Linear_Multivariate
Hughes-unpublished	IL-6	3569	IL6	CVL	MSD	Serum progesterone	0.4386980228600671	0.2024919585960165	54	2.16649602236944	0.034705109126263733	Age	Sensitivity_Linear_Multivariate
Hughes-unpublished	IL-6	3569	IL6	CVL	MSD	Serum progesterone	0.6337682478343369	0.8793993608737346	54	0.720683088971831	0.4742129446486414	BvIntermediate	Sensitivity_Linear_Multivariate
Hughes-unpublished	IL-6	3569	IL6	CVL	MSD	Serum progesterone	0.07590406429655913	0.9924882631488117	54	0.07647855104678274	0.9393210317474323	BvPositive	Sensitivity_Linear_Multivariate
Hughes-unpublished	IL-6	3569	IL6	CVL	MSD	Serum progesterone	-0.7389250712979817	0.9125989682332408	54	-0.8096930820867728	0.42167026475068725	ChlamydiaPositive	Sensitivity_Linear_Multivariate
Hughes-unpublished	IL-6	3569	IL6	CVL	MSD	Serum progesterone	-3.2357998601650673	2.6867825368928018	86	-1.204340066876864	0.23176226869136024	Hsv2Negative	Sensitivity_Linear_Multivariate
Hughes-unpublished	IL-6	3569	IL6	CVL	MSD	Serum progesterone	-1.3770170271681812	2.4422503537673106	54	-0.5638312325532285	0.5752032336678548	Hsv2Seropositive	Sensitivity_Linear_Multivariate
Hughes-unpublished	IL-6	3569	IL6	CVL	MSD	Serum progesterone	-0.3317782812109573	0.48459895534530306	54	-0.6846450607276842	0.49649607906572035	SexualDebutPre	Sensitivity_Linear_Multivariate
Hughes-unpublished	IL-6	3569	IL6	CVL	MSD	Serum progesterone	0.05232841022924807	1.2789031623594906	54	0.040916632133980856	0.9675132681390244	PsaPositive	Sensitivity_Linear_Multivariate
Hughes-unpublished	IL-7	3574	IL7	CVL	MSD	Serum progesterone	-0.33057227662775784	1.8264428223627536	86	-0.1809924036932716	0.8567994033494553	(Intercept)	Sensitivity_Linear_Multivariate
Hughes-unpublished	IL-7	3574	IL7	CVL	MSD	Serum progesterone	-0.6614935361860987	0.1730605271389685	54	-3.8223247503164948	3.4405756717314985e-4	PhaseLuteal	Sensitivity_Linear_Multivariate
Hughes-unpublished	IL-7	3574	IL7	CVL	MSD	Serum progesterone	0.18061944929040688	0.0798183977855567	54	2.2628799161775497	0.02768736595948645	Age	Sensitivity_Linear_Multivariate
Hughes-unpublished	IL-7	3574	IL7	CVL	MSD	Serum progesterone	0.11692725039894797	0.3666864541665413	54	0.31887529269309217	0.7510512712204589	BvIntermediate	Sensitivity_Linear_Multivariate
Hughes-unpublished	IL-7	3574	IL7	CVL	MSD	Serum progesterone	-0.04765336245064704	0.41639692570541254	54	-0.11444215725156497	0.9093117608650293	BvPositive	Sensitivity_Linear_Multivariate
Hughes-unpublished	IL-7	3574	IL7	CVL	MSD	Serum progesterone	-0.20786617811292285	0.3838761944901314	54	-0.5414927549467167	0.5903952207599397	ChlamydiaPositive	Sensitivity_Linear_Multivariate
Hughes-unpublished	IL-7	3574	IL7	CVL	MSD	Serum progesterone	-2.240075620788141	1.0966543975537182	86	-2.0426449989942377	0.04414995312398297	Hsv2Negative	Sensitivity_Linear_Multivariate
Hughes-unpublished	IL-7	3574	IL7	CVL	MSD	Serum progesterone	0.22618624962120523	1.1007196604628702	54	0.20548942455165223	0.8379624552086649	Hsv2Seropositive	Sensitivity_Linear_Multivariate
Hughes-unpublished	IL-7	3574	IL7	CVL	MSD	Serum progesterone	0.06383024621464814	0.20534206147110198	54	0.3108483754246864	0.757112646671626	SexualDebutPre	Sensitivity_Linear_Multivariate
Hughes-unpublished	IL-7	3574	IL7	CVL	MSD	Serum progesterone	1.3845724918525377	0.5431978146910935	54	2.548928685657394	0.013680154082709386	PsaPositive	Sensitivity_Linear_Multivariate
Hughes-unpublished	CXCL8	3576	CXCL8	CVL	MSD	Serum progesterone	6.839554729241549	3.716190732567348	86	1.8404746207728713	0.0691475388030949	(Intercept)	Sensitivity_Linear_Multivariate
Hughes-unpublished	CXCL8	3576	CXCL8	CVL	MSD	Serum progesterone	-0.26911917967987053	0.325154911612662	54	-0.8276645071886732	0.41150338159407307	PhaseLuteal	Sensitivity_Linear_Multivariate
Hughes-unpublished	CXCL8	3576	CXCL8	CVL	MSD	Serum progesterone	0.3044767551825259	0.16456280692481562	54	1.8502161021210175	0.06975666774357456	Age	Sensitivity_Linear_Multivariate
Hughes-unpublished	CXCL8	3576	CXCL8	CVL	MSD	Serum progesterone	0.09561445700054974	0.7110813292075804	54	0.13446346159461284	0.8935360267257937	BvIntermediate	Sensitivity_Linear_Multivariate
Hughes-unpublished	CXCL8	3576	CXCL8	CVL	MSD	Serum progesterone	0.14925494369138123	0.8018380463098618	54	0.18614100986884732	0.8530316809294347	BvPositive	Sensitivity_Linear_Multivariate
Hughes-unpublished	CXCL8	3576	CXCL8	CVL	MSD	Serum progesterone	0.10896809439850844	0.73727342753863	54	0.14779875461169928	0.8830520876184417	ChlamydiaPositive	Sensitivity_Linear_Multivariate
Hughes-unpublished	CXCL8	3576	CXCL8	CVL	MSD	Serum progesterone	-3.26512490271238	2.1779450941267857	86	-1.499176867000627	0.13748980538101938	Hsv2Negative	Sensitivity_Linear_Multivariate
Hughes-unpublished	CXCL8	3576	CXCL8	CVL	MSD	Serum progesterone	-1.4652490264047011	1.962137697222775	54	-0.7467615695262498	0.4584466263871325	Hsv2Seropositive	Sensitivity_Linear_Multivariate
Hughes-unpublished	CXCL8	3576	CXCL8	CVL	MSD	Serum progesterone	-0.4663904021282358	0.39126591327484955	54	-1.1920036637605436	0.23847204790566065	SexualDebutPre	Sensitivity_Linear_Multivariate
Hughes-unpublished	CXCL8	3576	CXCL8	CVL	MSD	Serum progesterone	0.22100047463547168	1.0324488725844843	54	0.21405464280497574	0.8313106687789682	PsaPositive	Sensitivity_Linear_Multivariate
Hughes-unpublished	IL-1RA	3557	IL1RN	CVL	MSD	Serum progesterone	15.46638644558711	2.6924635292585384	86	5.744325327907527	1.3653875939278615e-7	(Intercept)	Sensitivity_Linear_Multivariate
Hughes-unpublished	IL-1RA	3557	IL1RN	CVL	MSD	Serum progesterone	-0.3500688295393882	0.21090114721929878	54	-1.659871623056561	0.10273734475656246	PhaseLuteal	Sensitivity_Linear_Multivariate
Hughes-unpublished	IL-1RA	3557	IL1RN	CVL	MSD	Serum progesterone	0.1551116348076131	0.1204726399174505	54	1.2875258225759618	0.2034019967230297	Age	Sensitivity_Linear_Multivariate
Hughes-unpublished	IL-1RA	3557	IL1RN	CVL	MSD	Serum progesterone	2.0493299771257996	0.4805236696544066	54	4.264784664197044	8.099273811364034e-5	BvIntermediate	Sensitivity_Linear_Multivariate
Hughes-unpublished	IL-1RA	3557	IL1RN	CVL	MSD	Serum progesterone	0.23598444912989808	0.5323512200018805	54	0.4432871387597543	0.659329018942338	BvPositive	Sensitivity_Linear_Multivariate
Hughes-unpublished	IL-1RA	3557	IL1RN	CVL	MSD	Serum progesterone	-0.339640055261989	0.49076374085403157	54	-0.692064280606681	0.491862168418	ChlamydiaPositive	Sensitivity_Linear_Multivariate
Hughes-unpublished	IL-1RA	3557	IL1RN	CVL	MSD	Serum progesterone	-2.4307554380165777	1.5459290777355001	86	-1.5723589607210082	0.11953932949873862	Hsv2Negative	Sensitivity_Linear_Multivariate
Hughes-unpublished	IL-1RA	3557	IL1RN	CVL	MSD	Serum progesterone	-2.916964177661484	1.2107903423821862	54	-2.409140604741249	0.019430272571861456	Hsv2Seropositive	Sensitivity_Linear_Multivariate
Hughes-unpublished	IL-1RA	3557	IL1RN	CVL	MSD	Serum progesterone	-0.2548819762037501	0.25830182231706067	54	-0.9867602710556459	0.3281610518184811	SexualDebutPre	Sensitivity_Linear_Multivariate
Hughes-unpublished	IL-1RA	3557	IL1RN	CVL	MSD	Serum progesterone	0.41829342901688815	0.6808672906142906	54	0.6143538319185466	0.5415614526905974	PsaPositive	Sensitivity_Linear_Multivariate
Hughes-unpublished	CXCL10	3627	CXCL10	CVL	MSD	Serum progesterone	6.295708148729389	3.307588306867402	86	1.9034134736955877	0.060331592567434214	(Intercept)	Sensitivity_Linear_Multivariate
Hughes-unpublished	CXCL10	3627	CXCL10	CVL	MSD	Serum progesterone	-0.07186944478526815	0.30668803922600885	54	-0.234340553243112	0.8156068557755854	PhaseLuteal	Sensitivity_Linear_Multivariate
Hughes-unpublished	CXCL10	3627	CXCL10	CVL	MSD	Serum progesterone	0.2648976405488194	0.145172783883379	54	1.8247059363524945	0.07357928390530542	Age	Sensitivity_Linear_Multivariate
Hughes-unpublished	CXCL10	3627	CXCL10	CVL	MSD	Serum progesterone	-0.9033400624457533	0.6555408983154009	54	-1.3780071766187938	0.17388471067990832	BvIntermediate	Sensitivity_Linear_Multivariate
Hughes-unpublished	CXCL10	3627	CXCL10	CVL	MSD	Serum progesterone	-3.809646487828713	0.7435654768015161	54	-5.123484893645274	4.132849340897064e-6	BvPositive	Sensitivity_Linear_Multivariate
Hughes-unpublished	CXCL10	3627	CXCL10	CVL	MSD	Serum progesterone	-1.067345936802983	0.6846132219361544	54	-1.5590495517811098	0.12482668445036514	ChlamydiaPositive	Sensitivity_Linear_Multivariate
Hughes-unpublished	CXCL10	3627	CXCL10	CVL	MSD	Serum progesterone	-3.0035005817691616	1.9707292178200244	86	-1.5240554382664329	0.13116390232624095	Hsv2Negative	Sensitivity_Linear_Multivariate
Hughes-unpublished	CXCL10	3627	CXCL10	CVL	MSD	Serum progesterone	0.5813275963897827	1.9191747668484391	54	0.30290498105308367	0.7631261091874028	Hsv2Seropositive	Sensitivity_Linear_Multivariate
Hughes-unpublished	CXCL10	3627	CXCL10	CVL	MSD	Serum progesterone	-1.088566401041942	0.36533899236899486	54	-2.979606403311264	0.004318661817768827	SexualDebutPre	Sensitivity_Linear_Multivariate
Hughes-unpublished	CXCL10	3627	CXCL10	CVL	MSD	Serum progesterone	0.011996755670495164	0.9655626715263474	54	0.012424626618519612	0.9901326275892544	PsaPositive	Sensitivity_Linear_Multivariate
Hughes-unpublished	CXCL9	4283	CXCL9	CVL	MSD	Serum progesterone	5.053810359434018	2.825318557818293	86	1.788757712099043	0.07717500415696132	(Intercept)	Sensitivity_Linear_Multivariate
Hughes-unpublished	CXCL9	4283	CXCL9	CVL	MSD	Serum progesterone	-0.12611916912975987	0.24170275846266992	54	-0.5217944963968564	0.6039472166341076	PhaseLuteal	Sensitivity_Linear_Multivariate
Hughes-unpublished	CXCL9	4283	CXCL9	CVL	MSD	Serum progesterone	0.11696242845429963	0.12544733782040615	54	0.9323627785688545	0.3552991871896096	Age	Sensitivity_Linear_Multivariate
Hughes-unpublished	CXCL9	4283	CXCL9	CVL	MSD	Serum progesterone	1.0793137539348254	0.5331582030649864	54	2.0243780321303024	0.047889296663588835	BvIntermediate	Sensitivity_Linear_Multivariate
Hughes-unpublished	CXCL9	4283	CXCL9	CVL	MSD	Serum progesterone	-0.6386996289668567	0.5993558444715199	54	-1.0656434484759685	0.2913264753639512	BvPositive	Sensitivity_Linear_Multivariate
Hughes-unpublished	CXCL9	4283	CXCL9	CVL	MSD	Serum progesterone	-0.8098928292739772	0.5511492460783481	54	-1.469461919864166	0.14750986152087162	ChlamydiaPositive	Sensitivity_Linear_Multivariate
Hughes-unpublished	CXCL9	4283	CXCL9	CVL	MSD	Serum progesterone	-1.1988446711372973	1.6473352411734652	86	-0.7277478446240916	0.4687446897853975	Hsv2Negative	Sensitivity_Linear_Multivariate
Hughes-unpublished	CXCL9	4283	CXCL9	CVL	MSD	Serum progesterone	-0.8793222913279161	1.4413178765690708	54	-0.6100821377592739	0.5443663664718308	Hsv2Seropositive	Sensitivity_Linear_Multivariate
Hughes-unpublished	CXCL9	4283	CXCL9	CVL	MSD	Serum progesterone	-0.5922107227929914	0.29193813006986613	54	-2.0285487293189983	0.04744795316576941	SexualDebutPre	Sensitivity_Linear_Multivariate
Hughes-unpublished	CXCL9	4283	CXCL9	CVL	MSD	Serum progesterone	1.3500463973564394	0.7700609330144109	54	1.7531682747125865	0.08524831916002316	PsaPositive	Sensitivity_Linear_Multivariate
Hughes-unpublished	CCL3	6348	CCL3	CVL	MSD	Serum progesterone	3.362591528403438	2.102172813883619	86	1.5995790194771295	0.11335956518850393	(Intercept)	Sensitivity_Linear_Multivariate
Hughes-unpublished	CCL3	6348	CCL3	CVL	MSD	Serum progesterone	-0.5826823899617646	0.1970949374351728	54	-2.9563539152466394	0.0046081984105660395	PhaseLuteal	Sensitivity_Linear_Multivariate
Hughes-unpublished	CCL3	6348	CCL3	CVL	MSD	Serum progesterone	0.21950249213452688	0.09206970821225993	54	2.384090233331467	0.02066500451965845	Age	Sensitivity_Linear_Multivariate
Hughes-unpublished	CCL3	6348	CCL3	CVL	MSD	Serum progesterone	1.1943101906795628	0.4194056119358969	54	2.847625679510708	0.006217586983466494	BvIntermediate	Sensitivity_Linear_Multivariate
Hughes-unpublished	CCL3	6348	CCL3	CVL	MSD	Serum progesterone	0.09501681727885425	0.47604193049338184	54	0.1995975799450616	0.8425450397276157	BvPositive	Sensitivity_Linear_Multivariate
Hughes-unpublished	CCL3	6348	CCL3	CVL	MSD	Serum progesterone	-0.46978933739637607	0.43856032447702925	54	-1.0712080212832442	0.2888403571592819	ChlamydiaPositive	Sensitivity_Linear_Multivariate
Hughes-unpublished	CCL3	6348	CCL3	CVL	MSD	Serum progesterone	-2.3696655381401674	1.2573187994481756	86	-1.8846974523726119	0.06284833200745894	Hsv2Negative	Sensitivity_Linear_Multivariate
Hughes-unpublished	CCL3	6348	CCL3	CVL	MSD	Serum progesterone	-0.20050707380919394	1.2434201146058987	54	-0.16125448788702001	0.8724947679273123	Hsv2Seropositive	Sensitivity_Linear_Multivariate
Hughes-unpublished	CCL3	6348	CCL3	CVL	MSD	Serum progesterone	-0.4342124923837397	0.23431487541263218	54	-1.8531153500992401	0.06933302122377726	SexualDebutPre	Sensitivity_Linear_Multivariate
Hughes-unpublished	CCL3	6348	CCL3	CVL	MSD	Serum progesterone	0.06596950534272883	0.6195485542464458	54	0.10647996011057963	0.9155961491787233	PsaPositive	Sensitivity_Linear_Multivariate
Hughes-unpublished	CCL4	6351	CCL4	CVL	MSD	Serum progesterone	0.9933484106628059	2.871015416374722	86	0.3459920155765388	0.7301937131864342	(Intercept)	Sensitivity_Linear_Multivariate
Hughes-unpublished	CCL4	6351	CCL4	CVL	MSD	Serum progesterone	-0.8253046009082355	0.24564366636381646	54	-3.359763404955446	0.0014371170065918134	PhaseLuteal	Sensitivity_Linear_Multivariate
Hughes-unpublished	CCL4	6351	CCL4	CVL	MSD	Serum progesterone	0.2549520601112961	0.1274745101222143	54	2.0000238468605573	0.05053789523371262	Age	Sensitivity_Linear_Multivariate
Hughes-unpublished	CCL4	6351	CCL4	CVL	MSD	Serum progesterone	1.1876258918373503	0.5418247451828839	54	2.19190042979024	0.03271804159401892	BvIntermediate	Sensitivity_Linear_Multivariate
Hughes-unpublished	CCL4	6351	CCL4	CVL	MSD	Serum progesterone	0.08384488000887944	0.6091097570915033	54	0.13765151359459157	0.8910278318463462	BvPositive	Sensitivity_Linear_Multivariate
Hughes-unpublished	CCL4	6351	CCL4	CVL	MSD	Serum progesterone	-0.28875654286657715	0.5601178919052422	54	-0.5155281540540888	0.6082882629589824	ChlamydiaPositive	Sensitivity_Linear_Multivariate
Hughes-unpublished	CCL4	6351	CCL4	CVL	MSD	Serum progesterone	-2.6994229571002193	1.6740257567022885	86	-1.6125337058241507	0.11050976564968207	Hsv2Negative	Sensitivity_Linear_Multivariate
Hughes-unpublished	CCL4	6351	CCL4	CVL	MSD	Serum progesterone	-0.11218435382205179	1.4649133602647002	54	-0.07658087970593756	0.9392400044099825	Hsv2Seropositive	Sensitivity_Linear_Multivariate
Hughes-unpublished	CCL4	6351	CCL4	CVL	MSD	Serum progesterone	-0.3091958047276493	0.2966918341188635	54	-1.0421446402322496	0.30198798881174227	SexualDebutPre	Sensitivity_Linear_Multivariate
Hughes-unpublished	CCL4	6351	CCL4	CVL	MSD	Serum progesterone	0.641043082037462	0.7826014746168746	54	0.8191181627293598	0.41631949514693534	PsaPositive	Sensitivity_Linear_Multivariate
Hughes-unpublished	CCL20	6364	CCL20	CVL	MSD	Serum progesterone	1.2154270116017198	3.7847516646013424	86	0.32113784980123494	0.7488850622200988	(Intercept)	Sensitivity_Linear_Multivariate
Hughes-unpublished	CCL20	6364	CCL20	CVL	MSD	Serum progesterone	-0.4792677362226896	0.33245139481028263	54	-1.441617462595365	0.15518481349924027	PhaseLuteal	Sensitivity_Linear_Multivariate
Hughes-unpublished	CCL20	6364	CCL20	CVL	MSD	Serum progesterone	0.39792597770263116	0.16751475871930133	54	2.375468172147279	0.021105980318361726	Age	Sensitivity_Linear_Multivariate
Hughes-unpublished	CCL20	6364	CCL20	CVL	MSD	Serum progesterone	-0.5813919344891149	0.7259393446520395	54	-0.8008822483203335	0.42670962389915645	BvIntermediate	Sensitivity_Linear_Multivariate
Hughes-unpublished	CCL20	6364	CCL20	CVL	MSD	Serum progesterone	-2.1208461844100492	0.8189996566309915	54	-2.58955686640247	0.012326428608365657	BvPositive	Sensitivity_Linear_Multivariate
Hughes-unpublished	CCL20	6364	CCL20	CVL	MSD	Serum progesterone	-1.0812299617881493	0.753063130125214	54	-1.4357759907969072	0.1568338221275258	ChlamydiaPositive	Sensitivity_Linear_Multivariate
Hughes-unpublished	CCL20	6364	CCL20	CVL	MSD	Serum progesterone	-2.8827855388616648	2.220249529166215	86	-1.2984061030042222	0.19761889284014114	Hsv2Negative	Sensitivity_Linear_Multivariate
Hughes-unpublished	CCL20	6364	CCL20	CVL	MSD	Serum progesterone	-0.6384933225702203	2.010537994106154	54	-0.3175733681442225	0.7520333341284124	Hsv2Seropositive	Sensitivity_Linear_Multivariate
Hughes-unpublished	CCL20	6364	CCL20	CVL	MSD	Serum progesterone	-0.37982750079696176	0.399782031874716	54	-0.9500864734110721	0.346301327723344	SexualDebutPre	Sensitivity_Linear_Multivariate
Hughes-unpublished	CCL20	6364	CCL20	CVL	MSD	Serum progesterone	0.4149892816666336	1.0550012462078835	54	0.3933543047065385	0.6956065906353194	PsaPositive	Sensitivity_Linear_Multivariate
Hughes-unpublished	CCL5	6352	CCL5	CVL	MSD	Serum progesterone	1.8096024185917254	3.557614973182929	86	0.5086560609375639	0.6122957746982293	(Intercept)	Sensitivity_Linear_Multivariate
Hughes-unpublished	CCL5	6352	CCL5	CVL	MSD	Serum progesterone	-0.4708596833613491	0.2784532499689459	54	-1.69098289717883	0.09660475846364135	PhaseLuteal	Sensitivity_Linear_Multivariate
Hughes-unpublished	CCL5	6352	CCL5	CVL	MSD	Serum progesterone	0.2914170708824573	0.15919164074198258	54	1.8306053604585013	0.07267996276091003	Age	Sensitivity_Linear_Multivariate
Hughes-unpublished	CCL5	6352	CCL5	CVL	MSD	Serum progesterone	1.5913055065459543	0.6346102349037047	54	2.507532055147862	0.015196999569209979	BvIntermediate	Sensitivity_Linear_Multivariate
Hughes-unpublished	CCL5	6352	CCL5	CVL	MSD	Serum progesterone	-0.07700269346787933	0.7029583628677621	54	-0.10954090247072683	0.9131795500981389	BvPositive	Sensitivity_Linear_Multivariate
Hughes-unpublished	CCL5	6352	CCL5	CVL	MSD	Serum progesterone	-0.4491390685280563	0.648064351020711	54	-0.6930470219827021	0.4912501600741097	ChlamydiaPositive	Sensitivity_Linear_Multivariate
Hughes-unpublished	CCL5	6352	CCL5	CVL	MSD	Serum progesterone	-2.586509518613284	2.042452865501447	86	-1.2663741535001174	0.20879852812786062	Hsv2Negative	Sensitivity_Linear_Multivariate
Hughes-unpublished	CCL5	6352	CCL5	CVL	MSD	Serum progesterone	-2.3028474849977187	1.5981563380560837	54	-1.4409400570902755	0.15537534415953316	Hsv2Seropositive	Sensitivity_Linear_Multivariate
Hughes-unpublished	CCL5	6352	CCL5	CVL	MSD	Serum progesterone	-0.017579763431262534	0.3410763456713808	54	-0.051542018830588246	0.9590838118821949	SexualDebutPre	Sensitivity_Linear_Multivariate
Hughes-unpublished	CCL5	6352	CCL5	CVL	MSD	Serum progesterone	1.7516522810776194	0.8990536922399359	54	1.9483288886934969	0.05658041330098869	PsaPositive	Sensitivity_Linear_Multivariate
Hughes-unpublished	TNF	7124	TNF	CVL	MSD	Serum progesterone	2.113354943051962	3.362277147249067	86	0.6285487038988019	0.531310394099786	(Intercept)	Sensitivity_Linear_Multivariate
Hughes-unpublished	TNF	7124	TNF	CVL	MSD	Serum progesterone	-0.4608542202720339	0.305142373092292	54	-1.5102924434970098	0.13679866048690467	PhaseLuteal	Sensitivity_Linear_Multivariate
Hughes-unpublished	TNF	7124	TNF	CVL	MSD	Serum progesterone	0.14863113853638193	0.1481175359587779	54	1.0034675339032575	0.32011085617363405	Age	Sensitivity_Linear_Multivariate
Hughes-unpublished	TNF	7124	TNF	CVL	MSD	Serum progesterone	0.2778722691268821	0.6578422196611107	54	0.42239956758936636	0.6744105737976156	BvIntermediate	Sensitivity_Linear_Multivariate
Hughes-unpublished	TNF	7124	TNF	CVL	MSD	Serum progesterone	0.6571682104099985	0.7448654655549686	54	0.8822643024809447	0.38154448560405485	BvPositive	Sensitivity_Linear_Multivariate
Hughes-unpublished	TNF	7124	TNF	CVL	MSD	Serum progesterone	1.049925632813022	0.6852541967203153	54	1.5321695771263497	0.1313186817402049	ChlamydiaPositive	Sensitivity_Linear_Multivariate
Hughes-unpublished	TNF	7124	TNF	CVL	MSD	Serum progesterone	-4.39948272384548	1.9898823679839261	86	-2.210926029915462	0.029694549975773987	Hsv2Negative	Sensitivity_Linear_Multivariate
Hughes-unpublished	TNF	7124	TNF	CVL	MSD	Serum progesterone	-2.188818777748255	1.8819617106140174	54	-1.163051705783175	0.2499224057354791	Hsv2Seropositive	Sensitivity_Linear_Multivariate
Hughes-unpublished	TNF	7124	TNF	CVL	MSD	Serum progesterone	-0.42196927715878046	0.36488579584463143	54	-1.1564420483456013	0.25259097612599235	SexualDebutPre	Sensitivity_Linear_Multivariate
Hughes-unpublished	TNF	7124	TNF	CVL	MSD	Serum progesterone	-0.32564950433633794	0.9636797172964213	54	-0.3379229618424877	0.7367314653584791	PsaPositive	Sensitivity_Linear_Multivariate
Hughes-unpublished	IL-17A	3605	IL17A	CVL	MSD	Serum progesterone	1.9648899830009303	0.20416071576341915	87	9.624231457328152	2.3676901297177318e-15	(Intercept)	Sensitivity_Linear_Univariate
Hughes-unpublished	IL-17A	3605	IL17A	CVL	MSD	Serum progesterone	-0.0825118848441135	0.24817094436007925	61	-0.33248003732618403	0.7406666896368881	PhaseLuteal	Sensitivity_Linear_Univariate
Hughes-unpublished	IL-18	3606	IL18	CVL	MSD	Serum progesterone	9.174740613261704	0.2746680443719643	87	33.403014297640595	2.128812796994843e-51	(Intercept)	Sensitivity_Linear_Univariate
Hughes-unpublished	IL-18	3606	IL18	CVL	MSD	Serum progesterone	-1.0281014103624329	0.3473935245292098	61	-2.9594720044241565	0.004382758696474752	PhaseLuteal	Sensitivity_Linear_Univariate
Hughes-unpublished	IL-1a	3552	IL1A	CVL	MSD	Serum progesterone	5.99114611094275	0.18980861614695357	87	31.564141989762394	2.0243709732782446e-49	(Intercept)	Sensitivity_Linear_Univariate
Hughes-unpublished	IL-1a	3552	IL1A	CVL	MSD	Serum progesterone	0.5196660299394213	0.23431649384273628	61	2.2177953477240067	0.030303250757369556	PhaseLuteal	Sensitivity_Linear_Univariate
Hughes-unpublished	IL-1b	3553	IL1B	CVL	MSD	Serum progesterone	2.5434703224501294	0.3296591049748533	87	7.715456009152691	1.867118352718292e-11	(Intercept)	Sensitivity_Linear_Univariate
Hughes-unpublished	IL-1b	3553	IL1B	CVL	MSD	Serum progesterone	0.21253517357985058	0.410366550819115	61	0.517915442073966	0.606390651768207	PhaseLuteal	Sensitivity_Linear_Univariate
Hughes-unpublished	IL-2	3558	IL2	CVL	MSD	Serum progesterone	0.9650310285422038	0.20720329404131252	87	4.65741161600353	1.1420612310894226e-5	(Intercept)	Sensitivity_Linear_Univariate
Hughes-unpublished	IL-2	3558	IL2	CVL	MSD	Serum progesterone	-0.2431801026482155	0.25020938844046636	61	-0.9719063867424648	0.33493537437299137	PhaseLuteal	Sensitivity_Linear_Univariate
Hughes-unpublished	IL-6	3569	IL6	CVL	MSD	Serum progesterone	2.1458371032266377	0.30134047762111427	87	7.120971998739155	2.912008272641669e-10	(Intercept)	Sensitivity_Linear_Univariate
Hughes-unpublished	IL-6	3569	IL6	CVL	MSD	Serum progesterone	-0.38783054989271204	0.3931920327586118	61	-0.9863642128547623	0.3278507701017137	PhaseLuteal	Sensitivity_Linear_Univariate
Hughes-unpublished	IL-7	3574	IL7	CVL	MSD	Serum progesterone	0.9409246507277743	0.12794607965267452	87	7.354071756493289	9.968576353641959e-11	(Intercept)	Sensitivity_Linear_Univariate
Hughes-unpublished	IL-7	3574	IL7	CVL	MSD	Serum progesterone	-0.6697666491207586	0.17655205919692646	61	-3.7935929615734456	3.4342270989309897e-4	PhaseLuteal	Sensitivity_Linear_Univariate
Hughes-unpublished	CXCL8	3576	CXCL8	CVL	MSD	Serum progesterone	9.059602490029727	0.24815247335960539	87	36.508209518835535	1.5520076354549618e-54	(Intercept)	Sensitivity_Linear_Univariate
Hughes-unpublished	CXCL8	3576	CXCL8	CVL	MSD	Serum progesterone	-0.2556384700208919	0.31322108162992107	61	-0.8161598468743412	0.41758450750629383	PhaseLuteal	Sensitivity_Linear_Univariate
Hughes-unpublished	IL-1RA	3557	IL1RN	CVL	MSD	Serum progesterone	15.959118931988185	0.18359160481470266	87	86.927280515335	2.39663266400333e-86	(Intercept)	Sensitivity_Linear_Univariate
Hughes-unpublished	IL-1RA	3557	IL1RN	CVL	MSD	Serum progesterone	-0.3889439914121686	0.2167075812943823	61	-1.7947871924416665	0.0776423890304598	PhaseLuteal	Sensitivity_Linear_Univariate
Hughes-unpublished	CXCL10	3627	CXCL10	CVL	MSD	Serum progesterone	7.2116413433053905	0.2493137780725629	87	28.92596389601235	2.0900919589169306e-46	(Intercept)	Sensitivity_Linear_Univariate
Hughes-unpublished	CXCL10	3627	CXCL10	CVL	MSD	Serum progesterone	0.15651705868236906	0.3282245914826883	61	0.4768596343599207	0.6351660074752674	PhaseLuteal	Sensitivity_Linear_Univariate
Hughes-unpublished	CXCL9	4283	CXCL9	CVL	MSD	Serum progesterone	5.713138740106195	0.1857882955849684	87	30.750800108897863	1.6308830251709148e-48	(Intercept)	Sensitivity_Linear_Univariate
Hughes-unpublished	CXCL9	4283	CXCL9	CVL	MSD	Serum progesterone	-0.14063236913407362	0.24861442291000538	61	-0.5656645639781743	0.573696767374515	PhaseLuteal	Sensitivity_Linear_Univariate
Hughes-unpublished	CCL3	6348	CCL3	CVL	MSD	Serum progesterone	4.945303548261878	0.15308650142953872	87	32.303981749416735	3.1545932737959085e-50	(Intercept)	Sensitivity_Linear_Univariate
Hughes-unpublished	CCL3	6348	CCL3	CVL	MSD	Serum progesterone	-0.5975489719140394	0.2009602061438211	61	-2.973469142872952	0.004212174559547249	PhaseLuteal	Sensitivity_Linear_Univariate
Hughes-unpublished	CCL4	6351	CCL4	CVL	MSD	Serum progesterone	3.032678906244184	0.1975590786987173	87	15.350744325291664	1.7254964792493343e-26	(Intercept)	Sensitivity_Linear_Univariate
Hughes-unpublished	CCL4	6351	CCL4	CVL	MSD	Serum progesterone	-0.8544989831927452	0.23952002455848034	61	-3.567547159231832	7.085553704735958e-4	PhaseLuteal	Sensitivity_Linear_Univariate
Hughes-unpublished	CCL20	6364	CCL20	CVL	MSD	Serum progesterone	5.3356261334064135	0.25488499394557995	87	20.933465131908132	1.0090163085628705e-35	(Intercept)	Sensitivity_Linear_Univariate
Hughes-unpublished	CCL20	6364	CCL20	CVL	MSD	Serum progesterone	-0.3236940873791781	0.33870997925483753	61	-0.955667406349543	0.3430124206721591	PhaseLuteal	Sensitivity_Linear_Univariate
Hughes-unpublished	CCL5	6352	CCL5	CVL	MSD	Serum progesterone	4.856357528567158	0.23675087424690303	87	20.512522050932553	4.4010040354826076e-35	(Intercept)	Sensitivity_Linear_Univariate
Hughes-unpublished	CCL5	6352	CCL5	CVL	MSD	Serum progesterone	-0.5100828362182075	0.27270274685452095	61	-1.8704719409750645	0.06621788859830059	PhaseLuteal	Sensitivity_Linear_Univariate
Hughes-unpublished	TNF	7124	TNF	CVL	MSD	Serum progesterone	0.37550443520781795	0.23236876986586996	87	1.615984951095494	0.10971830575501913	(Intercept)	Sensitivity_Linear_Univariate
Hughes-unpublished	TNF	7124	TNF	CVL	MSD	Serum progesterone	-0.41615782794696476	0.2942887409596873	61	-1.4141139976672485	0.162412202298397	PhaseLuteal	Sensitivity_Linear_Univariate
Hwang-2011	IFNA2	3440	IFNA2	CVL	Luminex (or other bead-based)	Days since LMP	-0.7845967233435258	2.909738676061565	3	-0.2696450818069702	0.8049169034178282	(Intercept)	Sensitivity_Linear_Multivariate
Hwang-2011	IFNA2	3440	IFNA2	CVL	Luminex (or other bead-based)	Days since LMP	-0.6202601868713764	0.5629442011966366	3	-1.101814683503098	0.3510064627496907	PhaseLuteal	Sensitivity_Linear_Multivariate
Hwang-2011	IFNA2	3440	IFNA2	CVL	Luminex (or other bead-based)	Days since LMP	0.004829075495458359	0.1375519933864026	3	0.03510727381385755	0.974199526580148	Age	Sensitivity_Linear_Multivariate
Hwang-2011	IFNA2	3440	IFNA2	CVL	Luminex (or other bead-based)	Days since LMP	-0.6885008682574042	0.5250370075026318	3	-1.3113377884204724	0.28107871102751497	EctopyMature	Sensitivity_Linear_Multivariate
Hwang-2011	IFNA2	3440	IFNA2	CVL	Luminex (or other bead-based)	Days since LMP	0.0293541251948305	0.030156771549282223	3	0.9733842081490707	0.40215485734339984	PmnInWetMount	Sensitivity_Linear_Multivariate
Hwang-2011	IFNG	3458	IFNG	CVL	Luminex (or other bead-based)	Days since LMP	7.863907470735082	3.18744013821702	3	2.4671545596881295	0.09029205420998873	(Intercept)	Sensitivity_Linear_Multivariate
Hwang-2011	IFNG	3458	IFNG	CVL	Luminex (or other bead-based)	Days since LMP	-0.4766103514234617	0.6166708224462949	3	-0.7728764424637086	0.495904154214018	PhaseLuteal	Sensitivity_Linear_Multivariate
Hwang-2011	IFNG	3458	IFNG	CVL	Luminex (or other bead-based)	Days since LMP	-0.4792121949078228	0.15067976668098057	3	-3.1803353924910938	0.05008111704311592	Age	Sensitivity_Linear_Multivariate
Hwang-2011	IFNG	3458	IFNG	CVL	Luminex (or other bead-based)	Days since LMP	-1.589656106565092	0.5751458182589836	3	-2.763918394429293	0.0699228288546521	EctopyMature	Sensitivity_Linear_Multivariate
Hwang-2011	IFNG	3458	IFNG	CVL	Luminex (or other bead-based)	Days since LMP	0.041546805195530244	0.03303489239979758	3	1.2576643111991737	0.2975037761837267	PmnInWetMount	Sensitivity_Linear_Multivariate
Hwang-2011	IL10	3586	IL10	CVL	Luminex (or other bead-based)	Days since LMP	2.0942716505915713	4.202997756116071	3	0.49828045888058176	0.6525255892628927	(Intercept)	Sensitivity_Linear_Multivariate
Hwang-2011	IL10	3586	IL10	CVL	Luminex (or other bead-based)	Days since LMP	-0.2904009618238	0.8131497285008953	3	-0.3571309829484623	0.7446383231321446	PhaseLuteal	Sensitivity_Linear_Multivariate
Hwang-2011	IL10	3586	IL10	CVL	Luminex (or other bead-based)	Days since LMP	-0.1182693779589824	0.19868819296682105	3	-0.5952511631062658	0.5935888432961097	Age	Sensitivity_Linear_Multivariate
Hwang-2011	IL10	3586	IL10	CVL	Luminex (or other bead-based)	Days since LMP	-1.7087853820576446	0.7583943474258462	3	-2.253162075716453	0.10961683492063982	EctopyMature	Sensitivity_Linear_Multivariate
Hwang-2011	IL10	3586	IL10	CVL	Luminex (or other bead-based)	Days since LMP	0.024743884203224938	0.04356021528534553	3	0.5680386114057898	0.6097436380955046	PmnInWetMount	Sensitivity_Linear_Multivariate
Hwang-2011	IL12	NA	IL12p70	CVL	Luminex (or other bead-based)	Days since LMP	0.049919847041337555	0.5933741807090459	3	0.084128781912429	0.9382535575717786	(Intercept)	Sensitivity_Linear_Multivariate
Hwang-2011	IL12	NA	IL12p70	CVL	Luminex (or other bead-based)	Days since LMP	-0.1632653886540747	0.1147995031024891	3	-1.4221785307582464	0.2501171363290638	PhaseLuteal	Sensitivity_Linear_Multivariate
Hwang-2011	IL12	NA	IL12p70	CVL	Luminex (or other bead-based)	Days since LMP	-0.006782987087030402	0.02805056070912458	3	-0.24181288771257825	0.8245121147098016	Age	Sensitivity_Linear_Multivariate
Hwang-2011	IL12	NA	IL12p70	CVL	Luminex (or other bead-based)	Days since LMP	-0.32119395390649486	0.10706920409446803	3	-2.9998724341231005	0.05767474689244809	EctopyMature	Sensitivity_Linear_Multivariate
Hwang-2011	IL12	NA	IL12p70	CVL	Luminex (or other bead-based)	Days since LMP	0.002586808268049796	0.00614977893310532	3	0.4206343506308106	0.7023361504309689	PmnInWetMount	Sensitivity_Linear_Multivariate
Hwang-2011	IL1A	3552	IL1A	CVL	Luminex (or other bead-based)	Days since LMP	7.487132352403263	3.6841089939280303	3	2.032277645624272	0.13504720445228488	(Intercept)	Sensitivity_Linear_Multivariate
Hwang-2011	IL1A	3552	IL1A	CVL	Luminex (or other bead-based)	Days since LMP	-0.26668027891680424	0.7127608440477967	3	-0.37415113518626597	0.7331716492464242	PhaseLuteal	Sensitivity_Linear_Multivariate
Hwang-2011	IL1A	3552	IL1A	CVL	Luminex (or other bead-based)	Days since LMP	0.027451562417201918	0.17415877932154641	3	0.15762376449893784	0.8847649588859797	Age	Sensitivity_Linear_Multivariate
Hwang-2011	IL1A	3552	IL1A	CVL	Luminex (or other bead-based)	Days since LMP	-2.207074171273185	0.6647653885206074	3	-3.320079849802178	0.045051401560470813	EctopyMature	Sensitivity_Linear_Multivariate
Hwang-2011	IL1A	3552	IL1A	CVL	Luminex (or other bead-based)	Days since LMP	0.10432903480148703	0.03818240937118191	3	2.732384794979154	0.07179648846981102	PmnInWetMount	Sensitivity_Linear_Multivariate
Hwang-2011	IL1B	3553	IL1B	CVL	Luminex (or other bead-based)	Days since LMP	16.390699356578242	8.506685810737126	3	1.9268020144684226	0.14963499541769099	(Intercept)	Sensitivity_Linear_Multivariate
Hwang-2011	IL1B	3553	IL1B	CVL	Luminex (or other bead-based)	Days since LMP	0.08758055672575715	1.6457799073001211	3	0.053215230260911274	0.9609058044947879	PhaseLuteal	Sensitivity_Linear_Multivariate
Hwang-2011	IL1B	3553	IL1B	CVL	Luminex (or other bead-based)	Days since LMP	-0.5719231049107243	0.4021363155410596	3	-1.4222120281308661	0.250108351390179	Age	Sensitivity_Linear_Multivariate
Hwang-2011	IL1B	3553	IL1B	CVL	Luminex (or other bead-based)	Days since LMP	-3.9588295727888125	1.5349573824546519	3	-2.5791136731483624	0.08184272531996649	EctopyMature	Sensitivity_Linear_Multivariate
Hwang-2011	IL1B	3553	IL1B	CVL	Luminex (or other bead-based)	Days since LMP	0.021275216020426	0.08816399312640284	3	0.24131411550204188	0.8248649069655937	PmnInWetMount	Sensitivity_Linear_Multivariate
Hwang-2011	IL6	3569	IL6	CVL	Luminex (or other bead-based)	Days since LMP	14.63615294358941	6.409685968081815	3	2.2834430604670444	0.10659701119033557	(Intercept)	Sensitivity_Linear_Multivariate
Hwang-2011	IL6	3569	IL6	CVL	Luminex (or other bead-based)	Days since LMP	-2.2458449402919016	1.2400754668824991	3	-1.811055052913729	0.16781347647962763	PhaseLuteal	Sensitivity_Linear_Multivariate
Hwang-2011	IL6	3569	IL6	CVL	Luminex (or other bead-based)	Days since LMP	-0.3604188909727355	0.30300490182983464	3	-1.18948204730742	0.31981209695940954	Age	Sensitivity_Linear_Multivariate
Hwang-2011	IL6	3569	IL6	CVL	Luminex (or other bead-based)	Days since LMP	-2.8629136758525915	1.1565720205047316	3	-2.4753440556198196	0.08963878357776624	EctopyMature	Sensitivity_Linear_Multivariate
Hwang-2011	IL6	3569	IL6	CVL	Luminex (or other bead-based)	Days since LMP	0.05148172672523728	0.06643051385759338	3	0.7749710748226077	0.49483424665480336	PmnInWetMount	Sensitivity_Linear_Multivariate
Hwang-2011	IL8	3576	CXCL8	CVL	Luminex (or other bead-based)	Days since LMP	30.276937493208514	10.581083812249897	3	2.8614211956393727	0.0645017915163683	(Intercept)	Sensitivity_Linear_Multivariate
Hwang-2011	IL8	3576	CXCL8	CVL	Luminex (or other bead-based)	Days since LMP	-1.3193794375183192	2.047111592352375	3	-0.6445078238271297	0.5651366732186235	PhaseLuteal	Sensitivity_Linear_Multivariate
Hwang-2011	IL8	3576	CXCL8	CVL	Luminex (or other bead-based)	Days since LMP	-0.9102084012728848	0.5001992730610337	3	-1.819691571526579	0.1663718225513696	Age	Sensitivity_Linear_Multivariate
Hwang-2011	IL8	3576	CXCL8	CVL	Luminex (or other bead-based)	Days since LMP	-3.4144555146259643	1.9092644389762647	3	-1.7883617611695388	0.17167073790230902	EctopyMature	Sensitivity_Linear_Multivariate
Hwang-2011	IL8	3576	CXCL8	CVL	Luminex (or other bead-based)	Days since LMP	0.02295674236478225	0.1096632250500687	3	0.20933856681946877	0.8475932972767872	PmnInWetMount	Sensitivity_Linear_Multivariate
Hwang-2011	MIP1A	6348	CCL3	CVL	Luminex (or other bead-based)	Days since LMP	20.257899615185536	4.78942050892171	3	4.229718308811936	0.024176079724567846	(Intercept)	Sensitivity_Linear_Multivariate
Hwang-2011	MIP1A	6348	CCL3	CVL	Luminex (or other bead-based)	Days since LMP	-0.30155234921546126	0.9266043458717373	3	-0.32543809076544394	0.7662261260391402	PhaseLuteal	Sensitivity_Linear_Multivariate
Hwang-2011	MIP1A	6348	CCL3	CVL	Luminex (or other bead-based)	Days since LMP	-0.7032736904365293	0.22641013902306914	3	-3.1061934481868416	0.05303863936676493	Age	Sensitivity_Linear_Multivariate
Hwang-2011	MIP1A	6348	CCL3	CVL	Luminex (or other bead-based)	Days since LMP	-3.8774083493242277	0.864209226884807	3	-4.486654653411909	0.020654593408423454	EctopyMature	Sensitivity_Linear_Multivariate
Hwang-2011	MIP1A	6348	CCL3	CVL	Luminex (or other bead-based)	Days since LMP	-0.02581030529398043	0.04963794904650849	3	-0.5199712274533613	0.639016159316365	PmnInWetMount	Sensitivity_Linear_Multivariate
Hwang-2011	RANTES	6352	CCL5	CVL	Luminex (or other bead-based)	Days since LMP	6.533552733338176	5.437090231215111	3	1.2016634735668204	0.315704349448231	(Intercept)	Sensitivity_Linear_Multivariate
Hwang-2011	RANTES	6352	CCL5	CVL	Luminex (or other bead-based)	Days since LMP	0.1931096704261252	1.0519083525357342	3	0.18358031853308732	0.8660497278267334	PhaseLuteal	Sensitivity_Linear_Multivariate
Hwang-2011	RANTES	6352	CCL5	CVL	Luminex (or other bead-based)	Days since LMP	-0.10020262623130366	0.2570274113198582	3	-0.3898519061323243	0.7226759322681942	Age	Sensitivity_Linear_Multivariate
Hwang-2011	RANTES	6352	CCL5	CVL	Luminex (or other bead-based)	Days since LMP	-4.290377661875952	0.9810755886789385	3	-4.3731366995413	0.022122478453325968	EctopyMature	Sensitivity_Linear_Multivariate
Hwang-2011	RANTES	6352	CCL5	CVL	Luminex (or other bead-based)	Days since LMP	-0.15908138278674877	0.056350451449310494	3	-2.823072019748571	0.06656921320106643	PmnInWetMount	Sensitivity_Linear_Multivariate
Hwang-2011	TNF	7124	TNF	CVL	Luminex (or other bead-based)	Days since LMP	-0.044198858373246136	0.28898207715670277	3	-0.1529467114643202	0.8881484701092561	(Intercept)	Sensitivity_Linear_Multivariate
Hwang-2011	TNF	7124	TNF	CVL	Luminex (or other bead-based)	Days since LMP	-0.12278400589285632	0.05590907043422846	3	-2.196137495029535	0.11558860144317111	PhaseLuteal	Sensitivity_Linear_Multivariate
Hwang-2011	TNF	7124	TNF	CVL	Luminex (or other bead-based)	Days since LMP	-0.023887756304859308	0.013661041485571061	3	-1.7486043307964338	0.17867685834293615	Age	Sensitivity_Linear_Multivariate
Hwang-2011	TNF	7124	TNF	CVL	Luminex (or other bead-based)	Days since LMP	-0.11237509270548351	0.05214429950720408	3	-2.155079150885096	0.12013124931659876	EctopyMature	Sensitivity_Linear_Multivariate
Hwang-2011	TNF	7124	TNF	CVL	Luminex (or other bead-based)	Days since LMP	0.0024977007030175372	0.002995034074485161	3	0.8339473411322995	0.46550064617607345	PmnInWetMount	Sensitivity_Linear_Multivariate
Hwang-2011	IFNA2	3440	IFNA2	CVL	Luminex (or other bead-based)	Days since LMP	-1.0861877387096444	0.42106468390418633	6	-2.579622039631344	0.041790683841631614	(Intercept)	Sensitivity_Linear_Univariate
Hwang-2011	IFNA2	3440	IFNA2	CVL	Luminex (or other bead-based)	Days since LMP	-0.11208447844038977	0.5326093773584274	6	-0.2104440575122673	0.840285809546208	PhaseLuteal	Sensitivity_Linear_Univariate
Hwang-2011	IFNG	3458	IFNG	CVL	Luminex (or other bead-based)	Days since LMP	-2.907371734565075	0.8972206677300772	6	-3.2404199313872004	0.01767756692240756	(Intercept)	Sensitivity_Linear_Univariate
Hwang-2011	IFNG	3458	IFNG	CVL	Luminex (or other bead-based)	Days since LMP	0.23758848870703145	1.134904349521672	6	0.2093467073301533	0.8411045580950443	PhaseLuteal	Sensitivity_Linear_Univariate
Hwang-2011	IL10	3586	IL10	CVL	Luminex (or other bead-based)	Days since LMP	-1.4127347094981177	0.7412496086006334	6	-1.9058825706028313	0.1053073980021622	(Intercept)	Sensitivity_Linear_Univariate
Hwang-2011	IL10	3586	IL10	CVL	Luminex (or other bead-based)	Days since LMP	0.39631037277674386	0.9376148311545351	6	0.4226792917607177	0.6872584146626068	PhaseLuteal	Sensitivity_Linear_Univariate
Hwang-2011	IL12	NA	IL12p70	CVL	Luminex (or other bead-based)	Days since LMP	-0.2976730859991376	0.12291990255750337	6	-2.421683387357736	0.051744465360123094	(Intercept)	Sensitivity_Linear_Univariate
Hwang-2011	IL12	NA	IL12p70	CVL	Luminex (or other bead-based)	Days since LMP	-0.051518668311200624	0.15548274473906679	6	-0.33134653236061623	0.7516496481113049	PhaseLuteal	Sensitivity_Linear_Univariate
Hwang-2011	IL1A	3552	IL1A	CVL	Luminex (or other bead-based)	Days since LMP	6.785489210350553	1.1490642230401047	6	5.905230599207096	0.0010483984317520422	(Intercept)	Sensitivity_Linear_Univariate
Hwang-2011	IL1A	3552	IL1A	CVL	Luminex (or other bead-based)	Days since LMP	1.4790429808248486	1.4534640490473838	6	1.0175985995623555	0.34813269058029733	PhaseLuteal	Sensitivity_Linear_Univariate
Hwang-2011	IL1B	3553	IL1B	CVL	Luminex (or other bead-based)	Days since LMP	2.1045127962597667	1.6519875343621286	6	1.273927770328103	0.24980837286511154	(Intercept)	Sensitivity_Linear_Univariate
Hwang-2011	IL1B	3553	IL1B	CVL	Luminex (or other bead-based)	Days since LMP	1.178316145187617	2.0896173099160014	6	0.5638908806871354	0.5932632189214424	PhaseLuteal	Sensitivity_Linear_Univariate
Hwang-2011	IL6	3569	IL6	CVL	Luminex (or other bead-based)	Days since LMP	5.463917581176117	1.2906987445164122	6	4.233302003577365	0.005480121584530781	(Intercept)	Sensitivity_Linear_Univariate
Hwang-2011	IL6	3569	IL6	CVL	Luminex (or other bead-based)	Days since LMP	-1.0414968371748958	1.6326191223166504	6	-0.6379300737927379	0.5470780964595323	PhaseLuteal	Sensitivity_Linear_Univariate
Hwang-2011	IL8	3576	CXCL8	CVL	Luminex (or other bead-based)	Days since LMP	9.442828128184319	1.8033328788547796	6	5.236320059877719	0.0019452827676197275	(Intercept)	Sensitivity_Linear_Univariate
Hwang-2011	IL8	3576	CXCL8	CVL	Luminex (or other bead-based)	Days since LMP	-0.47300743985364346	2.2810557106598397	6	-0.20736338776961166	0.8425848929878608	PhaseLuteal	Sensitivity_Linear_Univariate
Hwang-2011	MIP1A	6348	CCL3	CVL	Luminex (or other bead-based)	Days since LMP	3.2471525886722206	1.4569018393100608	6	2.2288067054743794	0.06737643782106924	(Intercept)	Sensitivity_Linear_Univariate
Hwang-2011	MIP1A	6348	CCL3	CVL	Luminex (or other bead-based)	Days since LMP	0.20383155848514078	1.842851255803371	6	0.11060662538186385	0.9155352887441908	PhaseLuteal	Sensitivity_Linear_Univariate
Hwang-2011	RANTES	6352	CCL5	CVL	Luminex (or other bead-based)	Days since LMP	1.3071000557266368	1.3676894280226104	6	0.9556994657891207	0.3761279674535543	(Intercept)	Sensitivity_Linear_Univariate
Hwang-2011	RANTES	6352	CCL5	CVL	Luminex (or other bead-based)	Days since LMP	-0.44754666009541005	1.730005489713748	6	-0.25869667047672923	0.8045152458714316	PhaseLuteal	Sensitivity_Linear_Univariate
Hwang-2011	TNF	7124	TNF	CVL	Luminex (or other bead-based)	Days since LMP	-0.6023612402940096	0.05808172418326608	6	-10.370925601198937	4.704039874375761e-5	(Intercept)	Sensitivity_Linear_Univariate
Hwang-2011	TNF	7124	TNF	CVL	Luminex (or other bead-based)	Days since LMP	-0.07365347569341225	0.07346821553952153	6	-1.0025216367721776	0.3547937346792203	PhaseLuteal	Sensitivity_Linear_Univariate
Jais-2016	MIP-3 α( pg/ml)	6364	CCL20	CVL	ELISA	Days since LMP	2.9513643500855773	3.6973545528452942	14	0.7982367684522867	0.4380646522870595	(Intercept)	Sensitivity_Linear_Multivariate
Jais-2016	MIP-3 α( pg/ml)	6364	CCL20	CVL	ELISA	Days since LMP	-0.35423305448412074	0.3664107619428597	13	-0.9667648750430589	0.35130358946419527	PhaseLuteal	Sensitivity_Linear_Multivariate
Jais-2016	MIP-3 α( pg/ml)	6364	CCL20	CVL	ELISA	Days since LMP	-0.07689370564293238	0.04113604323613549	13	-1.8692538123206264	0.08427855243149711	Age	Sensitivity_Linear_Multivariate
Jais-2016	MIP-3 α( pg/ml)	6364	CCL20	CVL	ELISA	Days since LMP	-0.49021945122056404	0.7840967135903331	13	-0.6252027877733064	0.5426573696311245	BvPositive	Sensitivity_Linear_Multivariate
Jais-2016	MIP-3 α( pg/ml)	6364	CCL20	CVL	ELISA	Days since LMP	0.5563708527958856	0.8039930638744898	13	0.6920095182347741	0.5011049941292886	VaginalpH	Sensitivity_Linear_Multivariate
Jais-2016	MIP-3 α( pg/ml)	6364	CCL20	CVL	ELISA	Days since LMP	0.21487162940793325	0.12446996932366429	13	1.7262929409839725	0.10796561484318332	log2(WbcInCvlPermL)	Sensitivity_Linear_Multivariate
Jais-2016	MIP-3 α( pg/ml)	6364	CCL20	CVL	ELISA	Days since LMP	0.0604012404026973	0.5445289207707796	13	0.11092384279093838	0.9133709921466342	BloodDetectionTrace	Sensitivity_Linear_Multivariate
Jais-2016	MIP-3 α( pg/ml)	6364	CCL20	CVL	ELISA	Days since LMP	0.17815089017609734	0.6177609197640569	13	0.28838161249199606	0.7776013614534864	BloodDetectionPositive	Sensitivity_Linear_Multivariate
Jais-2016	MIP-3 α( pg/ml)	6364	CCL20	CVL	ELISA	Days since LMP	2.673006467694814	1.4487541960115227	14	1.8450379471229184	0.0862888191136472	RaceBlack	Sensitivity_Linear_Multivariate
Jais-2016	MIP-3 α( pg/ml)	6364	CCL20	CVL	ELISA	Days since LMP	5.23637616259515	2.0159988623222884	14	2.597410276592723	0.021083321956034386	RaceHawaiian/Pacific Islander	Sensitivity_Linear_Multivariate
Jais-2016	MIP-3 α( pg/ml)	6364	CCL20	CVL	ELISA	Days since LMP	4.671994794226819	1.8968930884067219	14	2.4629721215079226	0.02735221753317812	RaceHispanic Black	Sensitivity_Linear_Multivariate
Jais-2016	MIP-3 α( pg/ml)	6364	CCL20	CVL	ELISA	Days since LMP	2.913812060862695	1.6245169239994486	14	1.7936483257367923	0.09449026542425255	RaceHispanic White	Sensitivity_Linear_Multivariate
Jais-2016	MIP-3 α( pg/ml)	6364	CCL20	CVL	ELISA	Days since LMP	2.847658658357583	1.4469530759864517	14	1.9680380142363696	0.06919479125401502	RaceWhite	Sensitivity_Linear_Multivariate
Jais-2016	IL-8( pg/ml)	3576	CXCL8	CVL	ELISA	Days since LMP	0.29580513235505074	4.603408934433636	14	0.0642578438214384	0.9496734210892033	(Intercept)	Sensitivity_Linear_Multivariate
Jais-2016	IL-8( pg/ml)	3576	CXCL8	CVL	ELISA	Days since LMP	-0.3045988575908015	0.38526303954517904	13	-0.7906256929042419	0.44334732258279586	PhaseLuteal	Sensitivity_Linear_Multivariate
Jais-2016	IL-8( pg/ml)	3576	CXCL8	CVL	ELISA	Days since LMP	0.028488094340104356	0.0672378660642621	13	0.423691232450433	0.6787172209861458	Age	Sensitivity_Linear_Multivariate
Jais-2016	IL-8( pg/ml)	3576	CXCL8	CVL	ELISA	Days since LMP	-0.16912779281037374	0.8897223199298496	13	-0.1900905361390829	0.8521743294337902	BvPositive	Sensitivity_Linear_Multivariate
Jais-2016	IL-8( pg/ml)	3576	CXCL8	CVL	ELISA	Days since LMP	0.8842202266471401	0.8973910888042397	13	0.985323163644683	0.3424496022196404	VaginalpH	Sensitivity_Linear_Multivariate
Jais-2016	IL-8( pg/ml)	3576	CXCL8	CVL	ELISA	Days since LMP	0.29236824016805263	0.14676472083987038	13	1.992088006538335	0.06779353607749203	log2(WbcInCvlPermL)	Sensitivity_Linear_Multivariate
Jais-2016	IL-8( pg/ml)	3576	CXCL8	CVL	ELISA	Days since LMP	-0.20312087143822882	0.6325751743549043	13	-0.3211015538909981	0.7532372460048191	BloodDetectionTrace	Sensitivity_Linear_Multivariate
Jais-2016	IL-8( pg/ml)	3576	CXCL8	CVL	ELISA	Days since LMP	1.639193156323269	0.7038390250765374	13	2.328931897666542	0.036635593600170144	BloodDetectionPositive	Sensitivity_Linear_Multivariate
Jais-2016	IL-8( pg/ml)	3576	CXCL8	CVL	ELISA	Days since LMP	1.2371960830357789	2.368292199877051	14	0.5224001004183552	0.6095593662488663	RaceBlack	Sensitivity_Linear_Multivariate
Jais-2016	IL-8( pg/ml)	3576	CXCL8	CVL	ELISA	Days since LMP	1.3756302960620554	3.3114204943594476	14	0.415419998277251	0.6841312137874587	RaceHawaiian/Pacific Islander	Sensitivity_Linear_Multivariate
Jais-2016	IL-8( pg/ml)	3576	CXCL8	CVL	ELISA	Days since LMP	-1.9293048316239987	3.1199153339548706	14	-0.6183837140152041	0.5462521898039221	RaceHispanic Black	Sensitivity_Linear_Multivariate
Jais-2016	IL-8( pg/ml)	3576	CXCL8	CVL	ELISA	Days since LMP	0.6218901640171551	2.657017457935371	14	0.23405573123346857	0.8183298138004677	RaceHispanic White	Sensitivity_Linear_Multivariate
Jais-2016	IL-8( pg/ml)	3576	CXCL8	CVL	ELISA	Days since LMP	0.8614420623881361	2.35364889676721	14	0.36600278978370404	0.7198344100607501	RaceWhite	Sensitivity_Linear_Multivariate
Jais-2016	Elafin(pg/ml)	5266	PI3	CVL	ELISA	Days since LMP	15.832635064557076	2.533317351007848	14	6.249763796177477	2.127666994613127e-5	(Intercept)	Sensitivity_Linear_Multivariate
Jais-2016	Elafin(pg/ml)	5266	PI3	CVL	ELISA	Days since LMP	0.2720758412761403	0.15293241036198377	13	1.7790593938338493	0.09860762612864817	PhaseLuteal	Sensitivity_Linear_Multivariate
Jais-2016	Elafin(pg/ml)	5266	PI3	CVL	ELISA	Days since LMP	0.0953092532925658	0.05045770255214587	13	1.8888940334544122	0.08141910837672633	Age	Sensitivity_Linear_Multivariate
Jais-2016	Elafin(pg/ml)	5266	PI3	CVL	ELISA	Days since LMP	0.15481356810375535	0.36927010479622957	13	0.41924208348570347	0.6818839756364018	BvPositive	Sensitivity_Linear_Multivariate
Jais-2016	Elafin(pg/ml)	5266	PI3	CVL	ELISA	Days since LMP	-0.19935190256115232	0.3676786551857817	13	-0.5421905779665759	0.5968591728824948	VaginalpH	Sensitivity_Linear_Multivariate
Jais-2016	Elafin(pg/ml)	5266	PI3	CVL	ELISA	Days since LMP	0.1890918709458025	0.06211063313027583	13	3.0444363777323926	0.009400069749018747	log2(WbcInCvlPermL)	Sensitivity_Linear_Multivariate
Jais-2016	Elafin(pg/ml)	5266	PI3	CVL	ELISA	Days since LMP	-0.24863621305066055	0.26612264212982933	13	-0.9342918402612359	0.36718370407421574	BloodDetectionTrace	Sensitivity_Linear_Multivariate
Jais-2016	Elafin(pg/ml)	5266	PI3	CVL	ELISA	Days since LMP	-0.585032333274387	0.2911920702311976	13	-2.0090943163730017	0.06575997812956529	BloodDetectionPositive	Sensitivity_Linear_Multivariate
Jais-2016	Elafin(pg/ml)	5266	PI3	CVL	ELISA	Days since LMP	-0.7599496661528813	1.7769697566482041	14	-0.42766606652120553	0.6753994292422744	RaceBlack	Sensitivity_Linear_Multivariate
Jais-2016	Elafin(pg/ml)	5266	PI3	CVL	ELISA	Days since LMP	-1.3855434373558468	2.504213164986536	14	-0.5532849426431701	0.588795473973889	RaceHawaiian/Pacific Islander	Sensitivity_Linear_Multivariate
Jais-2016	Elafin(pg/ml)	5266	PI3	CVL	ELISA	Days since LMP	-2.109426426817673	2.3598679497334	14	-0.8938747725507183	0.3864976931968027	RaceHispanic Black	Sensitivity_Linear_Multivariate
Jais-2016	Elafin(pg/ml)	5266	PI3	CVL	ELISA	Days since LMP	-1.680509202078589	2.001628568572442	14	-0.8395709516062339	0.4152562910522293	RaceHispanic White	Sensitivity_Linear_Multivariate
Jais-2016	Elafin(pg/ml)	5266	PI3	CVL	ELISA	Days since LMP	-1.4669931021729694	1.7644961250641709	14	-0.831394912878949	0.4197051688114958	RaceWhite	Sensitivity_Linear_Multivariate
Jais-2016	TNF-α( pg/ml)	7124	TNF	CVL	ELISA	Days since LMP	18.032156640943693	2.7115626538974054	14	6.650097726868146	1.0959533091093263e-5	(Intercept)	Sensitivity_Linear_Multivariate
Jais-2016	TNF-α( pg/ml)	7124	TNF	CVL	ELISA	Days since LMP	0.28952006847880923	0.2269838621193652	13	1.275509482372618	0.22445087178137438	PhaseLuteal	Sensitivity_Linear_Multivariate
Jais-2016	TNF-α( pg/ml)	7124	TNF	CVL	ELISA	Days since LMP	-0.08049407365953057	0.039592459008084474	13	-2.0330657826303313	0.06298885659206228	Age	Sensitivity_Linear_Multivariate
Jais-2016	TNF-α( pg/ml)	7124	TNF	CVL	ELISA	Days since LMP	1.3168025239043266	0.5241601002221163	13	2.51221434700261	0.02598310896812914	BvPositive	Sensitivity_Linear_Multivariate
Jais-2016	TNF-α( pg/ml)	7124	TNF	CVL	ELISA	Days since LMP	-2.1137356415540047	0.5286870136394662	13	-3.9980850427989694	0.0015175416671878988	VaginalpH	Sensitivity_Linear_Multivariate
Jais-2016	TNF-α( pg/ml)	7124	TNF	CVL	ELISA	Days since LMP	-0.07957579528608502	0.08646056184022256	13	-0.9203710176339074	0.3741425068387796	log2(WbcInCvlPermL)	Sensitivity_Linear_Multivariate
Jais-2016	TNF-α( pg/ml)	7124	TNF	CVL	ELISA	Days since LMP	0.6716218412982354	0.37266014864368135	13	1.80223682017689	0.09473082489438961	BloodDetectionTrace	Sensitivity_Linear_Multivariate
Jais-2016	TNF-α( pg/ml)	7124	TNF	CVL	ELISA	Days since LMP	-0.6007924769189983	0.41465164559653334	13	-1.4489089415156566	0.17105298175870973	BloodDetectionPositive	Sensitivity_Linear_Multivariate
Jais-2016	TNF-α( pg/ml)	7124	TNF	CVL	ELISA	Days since LMP	-0.7813895714996367	1.3945514624545856	14	-0.5603160532521998	0.5841195051072441	RaceBlack	Sensitivity_Linear_Multivariate
Jais-2016	TNF-α( pg/ml)	7124	TNF	CVL	ELISA	Days since LMP	1.4080991146745658	1.949889626623109	14	0.7221429846330143	0.48209538620667336	RaceHawaiian/Pacific Islander	Sensitivity_Linear_Multivariate
Jais-2016	TNF-α( pg/ml)	7124	TNF	CVL	ELISA	Days since LMP	-0.29104968997078345	1.8371229460598106	14	-0.15842689820788283	0.8763829698256829	RaceHispanic Black	Sensitivity_Linear_Multivariate
Jais-2016	TNF-α( pg/ml)	7124	TNF	CVL	ELISA	Days since LMP	-1.8986754111378428	1.5645601305799481	14	-1.2135522144706867	0.2449960224403717	RaceHispanic White	Sensitivity_Linear_Multivariate
Jais-2016	TNF-α( pg/ml)	7124	TNF	CVL	ELISA	Days since LMP	-0.5256788110864712	1.3859325903806514	14	-0.3792960889548687	0.7101589445395344	RaceWhite	Sensitivity_Linear_Multivariate
Jais-2016	Human BD-2(pg/ml)	1673	DEFB4A	CVL	ELISA	Days since LMP	9.857692570237827	4.694715408263076	14	2.0997423087430382	0.05435905455669163	(Intercept)	Sensitivity_Linear_Multivariate
Jais-2016	Human BD-2(pg/ml)	1673	DEFB4A	CVL	ELISA	Days since LMP	0.44162598103247497	0.34574604087410904	13	1.2773131976174303	0.22383311363037775	PhaseLuteal	Sensitivity_Linear_Multivariate
Jais-2016	Human BD-2(pg/ml)	1673	DEFB4A	CVL	ELISA	Days since LMP	0.009614704006729863	0.08028187210817488	13	0.11976183108653274	0.9065028575788993	Age	Sensitivity_Linear_Multivariate
Jais-2016	Human BD-2(pg/ml)	1673	DEFB4A	CVL	ELISA	Days since LMP	-0.9909098890962946	0.8198300880989333	13	-1.208677143570164	0.2483127950595352	BvPositive	Sensitivity_Linear_Multivariate
Jais-2016	Human BD-2(pg/ml)	1673	DEFB4A	CVL	ELISA	Days since LMP	-0.5461629468593476	0.8208044406957516	13	-0.6653996004168724	0.5174271475223486	VaginalpH	Sensitivity_Linear_Multivariate
Jais-2016	Human BD-2(pg/ml)	1673	DEFB4A	CVL	ELISA	Days since LMP	0.2834578875813038	0.13683913451474175	13	2.0714679947845385	0.05877348873959922	log2(WbcInCvlPermL)	Sensitivity_Linear_Multivariate
Jais-2016	Human BD-2(pg/ml)	1673	DEFB4A	CVL	ELISA	Days since LMP	-1.3461260138299764	0.5876021996059061	13	-2.2908798073472125	0.03931831070173785	BloodDetectionTrace	Sensitivity_Linear_Multivariate
Jais-2016	Human BD-2(pg/ml)	1673	DEFB4A	CVL	ELISA	Days since LMP	-0.5062460896517742	0.647684016662759	13	-0.7816251082746268	0.4484368612475289	BloodDetectionPositive	Sensitivity_Linear_Multivariate
Jais-2016	Human BD-2(pg/ml)	1673	DEFB4A	CVL	ELISA	Days since LMP	3.511183199858684	2.825578962365796	14	1.2426420378352643	0.23441111172200138	RaceBlack	Sensitivity_Linear_Multivariate
Jais-2016	Human BD-2(pg/ml)	1673	DEFB4A	CVL	ELISA	Days since LMP	1.7512342237807959	3.9671938539501803	14	0.4414289516094788	0.6656437264224057	RaceHawaiian/Pacific Islander	Sensitivity_Linear_Multivariate
Jais-2016	Human BD-2(pg/ml)	1673	DEFB4A	CVL	ELISA	Days since LMP	1.7838866944504155	3.738313603104217	14	0.4771902210047636	0.6405901663002446	RaceHispanic Black	Sensitivity_Linear_Multivariate
Jais-2016	Human BD-2(pg/ml)	1673	DEFB4A	CVL	ELISA	Days since LMP	4.666371493666907	3.1761170254982534	14	1.4692064102817086	0.16388757525088665	RaceHispanic White	Sensitivity_Linear_Multivariate
Jais-2016	Human BD-2(pg/ml)	1673	DEFB4A	CVL	ELISA	Days since LMP	3.6522000546204336	2.806018744078159	14	1.3015593934744953	0.21407817772325738	RaceWhite	Sensitivity_Linear_Multivariate
Jais-2016	IL-6(pg/ml)	3569	IL6	CVL	ELISA	Days since LMP	5.389285269643634	3.8445736709776046	14	1.4017900893217212	0.182758054335932	(Intercept)	Sensitivity_Linear_Multivariate
Jais-2016	IL-6(pg/ml)	3569	IL6	CVL	ELISA	Days since LMP	-0.46111239834794526	0.36397097738020157	13	-1.2668933156894826	0.2274206567666856	PhaseLuteal	Sensitivity_Linear_Multivariate
Jais-2016	IL-6(pg/ml)	3569	IL6	CVL	ELISA	Days since LMP	0.010535573830012787	0.046116935614559096	13	0.2284534670314632	0.8228480531112453	Age	Sensitivity_Linear_Multivariate
Jais-2016	IL-6(pg/ml)	3569	IL6	CVL	ELISA	Days since LMP	1.708567728884411	0.7997224256363219	13	2.136450941118652	0.052231786285456105	BvPositive	Sensitivity_Linear_Multivariate
Jais-2016	IL-6(pg/ml)	3569	IL6	CVL	ELISA	Days since LMP	-0.5705904726119095	0.8159870780264898	13	-0.6992641035344755	0.4967085554978776	VaginalpH	Sensitivity_Linear_Multivariate
Jais-2016	IL-6(pg/ml)	3569	IL6	CVL	ELISA	Days since LMP	0.27784785892639263	0.1287165419854392	13	2.1586025746234205	0.05016169422017686	log2(WbcInCvlPermL)	Sensitivity_Linear_Multivariate
Jais-2016	IL-6(pg/ml)	3569	IL6	CVL	ELISA	Days since LMP	1.0684018040607692	0.5598990274798566	13	1.9082044290552136	0.07869373195552257	BloodDetectionTrace	Sensitivity_Linear_Multivariate
Jais-2016	IL-6(pg/ml)	3569	IL6	CVL	ELISA	Days since LMP	1.3071122454475566	0.6316919499935789	13	2.0692241613350357	0.05901241870647077	BloodDetectionPositive	Sensitivity_Linear_Multivariate
Jais-2016	IL-6(pg/ml)	3569	IL6	CVL	ELISA	Days since LMP	-3.001169738208265	1.6248937007963047	14	-1.8469945060021433	0.08598954439523018	RaceBlack	Sensitivity_Linear_Multivariate
Jais-2016	IL-6(pg/ml)	3569	IL6	CVL	ELISA	Days since LMP	0.0741377457613747	2.262815122326206	14	0.03276350110527813	0.9743257112256046	RaceHawaiian/Pacific Islander	Sensitivity_Linear_Multivariate
Jais-2016	IL-6(pg/ml)	3569	IL6	CVL	ELISA	Days since LMP	-4.564189281926419	2.1302494397998233	14	-2.142560958661869	0.05020753612803556	RaceHispanic Black	Sensitivity_Linear_Multivariate
Jais-2016	IL-6(pg/ml)	3569	IL6	CVL	ELISA	Days since LMP	-3.7894393898539587	1.821279859927243	14	-2.0806464032415866	0.05631106640576267	RaceHispanic White	Sensitivity_Linear_Multivariate
Jais-2016	IL-6(pg/ml)	3569	IL6	CVL	ELISA	Days since LMP	-2.5618611701999234	1.619614017561838	14	-1.5817726584365708	0.13602394159955591	RaceWhite	Sensitivity_Linear_Multivariate
Jais-2016	SLPI(pg/ml)	6590	SLPI	CVL	ELISA	Days since LMP	24.3071806101992	7.2062556960200075	14	3.3730666292654563	0.004550276755376009	(Intercept)	Sensitivity_Linear_Multivariate
Jais-2016	SLPI(pg/ml)	6590	SLPI	CVL	ELISA	Days since LMP	-0.46870261004995234	0.7804886392699738	13	-0.6005245771269022	0.5584812818700944	PhaseLuteal	Sensitivity_Linear_Multivariate
Jais-2016	SLPI(pg/ml)	6590	SLPI	CVL	ELISA	Days since LMP	0.06230524311430449	0.0702415697183084	13	0.8870138205078394	0.3911863229980571	Age	Sensitivity_Linear_Multivariate
Jais-2016	SLPI(pg/ml)	6590	SLPI	CVL	ELISA	Days since LMP	0.6558414982821898	1.5697785928030654	13	0.4177923570171068	0.6829172018353067	BvPositive	Sensitivity_Linear_Multivariate
Jais-2016	SLPI(pg/ml)	6590	SLPI	CVL	ELISA	Days since LMP	-2.2479531204977232	1.623827758463154	13	-1.3843544112247859	0.18955337343387696	VaginalpH	Sensitivity_Linear_Multivariate
Jais-2016	SLPI(pg/ml)	6590	SLPI	CVL	ELISA	Days since LMP	0.2997769858481829	0.24115726771794951	13	1.24307672202852	0.23579266040421148	log2(WbcInCvlPermL)	Sensitivity_Linear_Multivariate
Jais-2016	SLPI(pg/ml)	6590	SLPI	CVL	ELISA	Days since LMP	0.5480050368430096	1.0704028283508602	13	0.5119614992864936	0.6172637805323352	BloodDetectionTrace	Sensitivity_Linear_Multivariate
Jais-2016	SLPI(pg/ml)	6590	SLPI	CVL	ELISA	Days since LMP	-1.2595810087155404	1.2252020596576736	13	-1.0280598198369602	0.322671028976541	BloodDetectionPositive	Sensitivity_Linear_Multivariate
Jais-2016	SLPI(pg/ml)	6590	SLPI	CVL	ELISA	Days since LMP	0.16472595406638188	2.4692751663694317	14	0.06671024611184909	0.9477557000457578	RaceBlack	Sensitivity_Linear_Multivariate
Jais-2016	SLPI(pg/ml)	6590	SLPI	CVL	ELISA	Days since LMP	1.9022844343365288	3.436995796623479	14	0.5534730173965712	0.5886701473061857	RaceHawaiian/Pacific Islander	Sensitivity_Linear_Multivariate
Jais-2016	SLPI(pg/ml)	6590	SLPI	CVL	ELISA	Days since LMP	-1.905241181091287	3.2307427903975405	14	-0.5897223346761221	0.5647736346334504	RaceHispanic Black	Sensitivity_Linear_Multivariate
Jais-2016	SLPI(pg/ml)	6590	SLPI	CVL	ELISA	Days since LMP	-1.1118528014144085	2.7747521815569156	14	-0.4007034605845582	0.694686776787421	RaceHispanic White	Sensitivity_Linear_Multivariate
Jais-2016	SLPI(pg/ml)	6590	SLPI	CVL	ELISA	Days since LMP	-1.226546561904144	2.4785034413118843	14	-0.4948738587407112	0.6283649334681696	RaceWhite	Sensitivity_Linear_Multivariate
Jais-2016	MMP-2 (pg/ml)	4313	MMP2	CVL	ELISA	Days since LMP	4.0156429469702095	2.6942743726570964	14	1.490435787729361	0.15829291918219557	(Intercept)	Sensitivity_Linear_Multivariate
Jais-2016	MMP-2 (pg/ml)	4313	MMP2	CVL	ELISA	Days since LMP	-0.604394698931096	0.2579043568283833	12	-2.3434838649634635	0.03714984636722832	PhaseLuteal	Sensitivity_Linear_Multivariate
Jais-2016	MMP-2 (pg/ml)	4313	MMP2	CVL	ELISA	Days since LMP	0.04531578950466281	0.024909591379139985	12	1.8192104725817206	0.0939043357969293	Age	Sensitivity_Linear_Multivariate
Jais-2016	MMP-2 (pg/ml)	4313	MMP2	CVL	ELISA	Days since LMP	1.318039257626186	0.5742622330830566	12	2.295187079515911	0.04054923946577567	BvPositive	Sensitivity_Linear_Multivariate
Jais-2016	MMP-2 (pg/ml)	4313	MMP2	CVL	ELISA	Days since LMP	0.6219652616030683	0.5989221509937533	12	1.0384743001591792	0.3195222623283737	VaginalpH	Sensitivity_Linear_Multivariate
Jais-2016	MMP-2 (pg/ml)	4313	MMP2	CVL	ELISA	Days since LMP	0.2449541924053865	0.0824613252358369	12	2.9705342680926474	0.011689574780438083	log2(WbcInCvlPermL)	Sensitivity_Linear_Multivariate
Jais-2016	MMP-2 (pg/ml)	4313	MMP2	CVL	ELISA	Days since LMP	-0.27063998815884033	0.36082111038264864	12	-0.7500669455615505	0.4676662728450708	BloodDetectionTrace	Sensitivity_Linear_Multivariate
Jais-2016	MMP-2 (pg/ml)	4313	MMP2	CVL	ELISA	Days since LMP	1.289069849430927	0.4277656661233536	12	3.0134953585994473	0.01079259655591064	BloodDetectionPositive	Sensitivity_Linear_Multivariate
Jais-2016	MMP-2 (pg/ml)	4313	MMP2	CVL	ELISA	Days since LMP	0.17079654096888985	0.859926473342407	14	0.19861761006732234	0.8454172916331071	RaceBlack	Sensitivity_Linear_Multivariate
Jais-2016	MMP-2 (pg/ml)	4313	MMP2	CVL	ELISA	Days since LMP	0.26531703874340024	1.2009051792313004	14	0.22093088058228688	0.8283358950474504	RaceHawaiian/Pacific Islander	Sensitivity_Linear_Multivariate
Jais-2016	MMP-2 (pg/ml)	4313	MMP2	CVL	ELISA	Days since LMP	-1.176534773954021	1.124835133890278	14	-1.0459619712312311	0.31330253725012347	RaceHispanic Black	Sensitivity_Linear_Multivariate
Jais-2016	MMP-2 (pg/ml)	4313	MMP2	CVL	ELISA	Days since LMP	-0.4979896916786144	0.9654368431413559	14	-0.5158179897695291	0.6140308995046158	RaceHispanic White	Sensitivity_Linear_Multivariate
Jais-2016	MMP-2 (pg/ml)	4313	MMP2	CVL	ELISA	Days since LMP	-0.5387841239453415	0.8628018498095543	14	-0.6244587028461598	0.5423697108797119	RaceWhite	Sensitivity_Linear_Multivariate
Jais-2016	MMP-9(pg/ml)	4318	MMP9	CVL	ELISA	Days since LMP	9.999688741693795	5.644664478763092	14	1.771529340550816	0.0982288775572384	(Intercept)	Sensitivity_Linear_Multivariate
Jais-2016	MMP-9(pg/ml)	4318	MMP9	CVL	ELISA	Days since LMP	0.08413906817408666	0.5281403780320464	13	0.15931193991946832	0.8758716159119649	PhaseLuteal	Sensitivity_Linear_Multivariate
Jais-2016	MMP-9(pg/ml)	4318	MMP9	CVL	ELISA	Days since LMP	-0.06819851688093545	0.06905171267784391	13	-0.9876441037619301	0.341353619777347	Age	Sensitivity_Linear_Multivariate
Jais-2016	MMP-9(pg/ml)	4318	MMP9	CVL	ELISA	Days since LMP	3.449273036286955	1.1675292557801413	13	2.9543354217553683	0.0111783403177647	BvPositive	Sensitivity_Linear_Multivariate
Jais-2016	MMP-9(pg/ml)	4318	MMP9	CVL	ELISA	Days since LMP	-0.6935011524718994	1.1897867880092452	13	-0.5828785118989828	0.5699482938959568	VaginalpH	Sensitivity_Linear_Multivariate
Jais-2016	MMP-9(pg/ml)	4318	MMP9	CVL	ELISA	Days since LMP	0.6677184593601118	0.18850504838730572	13	3.542178127708314	0.0036100953102186574	log2(WbcInCvlPermL)	Sensitivity_Linear_Multivariate
Jais-2016	MMP-9(pg/ml)	4318	MMP9	CVL	ELISA	Days since LMP	0.4070531953979821	0.8189470290048714	13	0.49704459626968234	0.6274573623572958	BloodDetectionTrace	Sensitivity_Linear_Multivariate
Jais-2016	MMP-9(pg/ml)	4318	MMP9	CVL	ELISA	Days since LMP	0.10181843368066944	0.9226194043624077	13	0.11035800157599421	0.9138109688452704	BloodDetectionPositive	Sensitivity_Linear_Multivariate
Jais-2016	MMP-9(pg/ml)	4318	MMP9	CVL	ELISA	Days since LMP	3.468793715356991	2.433108953973723	14	1.4256631252339937	0.1758802372176881	RaceBlack	Sensitivity_Linear_Multivariate
Jais-2016	MMP-9(pg/ml)	4318	MMP9	CVL	ELISA	Days since LMP	5.43015906346832	3.389302417190747	14	1.6021465172084453	0.13143898426027245	RaceHawaiian/Pacific Islander	Sensitivity_Linear_Multivariate
Jais-2016	MMP-9(pg/ml)	4318	MMP9	CVL	ELISA	Days since LMP	4.5682946912838585	3.1911218006771738	14	1.431563875222325	0.174213617096141	RaceHispanic Black	Sensitivity_Linear_Multivariate
Jais-2016	MMP-9(pg/ml)	4318	MMP9	CVL	ELISA	Days since LMP	3.4389393776516894	2.727112506840914	14	1.2610185201472877	0.2279118397031593	RaceHispanic White	Sensitivity_Linear_Multivariate
Jais-2016	MMP-9(pg/ml)	4318	MMP9	CVL	ELISA	Days since LMP	3.1761661222555206	2.4241515715405564	14	1.3102176281151663	0.21121250885396908	RaceWhite	Sensitivity_Linear_Multivariate
Jais-2016	MIP-3 α( pg/ml)	6364	CCL20	CVL	ELISA	Days since LMP	7.026712548012852	0.36564674124199303	19	19.217216387995702	6.572662655170047e-14	(Intercept)	Sensitivity_Linear_Univariate
Jais-2016	MIP-3 α( pg/ml)	6364	CCL20	CVL	ELISA	Days since LMP	-0.4942078477852229	0.3408606723283332	19	-1.4498822771468878	0.16339858264915805	PhaseLuteal	Sensitivity_Linear_Univariate
Jais-2016	IL-8( pg/ml)	3576	CXCL8	CVL	ELISA	Days since LMP	8.318365269458367	0.5203587308588703	19	15.985828191502838	1.7873263735226301e-12	(Intercept)	Sensitivity_Linear_Univariate
Jais-2016	IL-8( pg/ml)	3576	CXCL8	CVL	ELISA	Days since LMP	-0.6895166046333149	0.4398982230456063	19	-1.5674457602021945	0.13351441923675714	PhaseLuteal	Sensitivity_Linear_Univariate
Jais-2016	Elafin(pg/ml)	5266	PI3	CVL	ELISA	Days since LMP	18.130592963485398	0.31240407531825276	19	58.03571206622504	7.459264193499628e-23	(Intercept)	Sensitivity_Linear_Univariate
Jais-2016	Elafin(pg/ml)	5266	PI3	CVL	ELISA	Days since LMP	0.2985525244145877	0.177965277451696	19	1.6775886211602258	0.10980170900509705	PhaseLuteal	Sensitivity_Linear_Univariate
Jais-2016	TNF-α( pg/ml)	7124	TNF	CVL	ELISA	Days since LMP	5.0512389823912	0.30244310074783815	19	16.701452173652555	8.198193896023686e-13	(Intercept)	Sensitivity_Linear_Univariate
Jais-2016	TNF-α( pg/ml)	7124	TNF	CVL	ELISA	Days since LMP	0.5314843398448071	0.3745531120711294	19	1.4189825760782246	0.1721011916076114	PhaseLuteal	Sensitivity_Linear_Univariate
Jais-2016	Human BD-2(pg/ml)	1673	DEFB4A	CVL	ELISA	Days since LMP	12.207095563200644	0.5173307616424353	19	23.59630717579066	1.5456655782695659e-15	(Intercept)	Sensitivity_Linear_Univariate
Jais-2016	Human BD-2(pg/ml)	1673	DEFB4A	CVL	ELISA	Days since LMP	0.37740084667674345	0.38675399670640476	19	0.9758162808676505	0.34141694001441114	PhaseLuteal	Sensitivity_Linear_Univariate
Jais-2016	IL-6(pg/ml)	3569	IL6	CVL	ELISA	Days since LMP	3.6149415242242706	0.45093450673262464	19	8.016555553526757	1.6252535188630905e-7	(Intercept)	Sensitivity_Linear_Univariate
Jais-2016	IL-6(pg/ml)	3569	IL6	CVL	ELISA	Days since LMP	-0.6597486100718732	0.359635886144387	19	-1.8344904818730927	0.08229025977646144	PhaseLuteal	Sensitivity_Linear_Univariate
Jais-2016	SLPI(pg/ml)	6590	SLPI	CVL	ELISA	Days since LMP	17.886261975027008	0.5674500344087136	19	31.52041746488676	7.199909288037808e-18	(Intercept)	Sensitivity_Linear_Univariate
Jais-2016	SLPI(pg/ml)	6590	SLPI	CVL	ELISA	Days since LMP	-0.3036550504609756	0.7978120285302247	19	-0.38060976721595235	0.7077147857553954	PhaseLuteal	Sensitivity_Linear_Univariate
Jais-2016	MMP-2 (pg/ml)	4313	MMP2	CVL	ELISA	Days since LMP	10.256540511907483	0.3436021437979127	19	29.85004807752247	1.986754348275008e-17	(Intercept)	Sensitivity_Linear_Univariate
Jais-2016	MMP-2 (pg/ml)	4313	MMP2	CVL	ELISA	Days since LMP	-0.7972298759934957	0.43046274460120754	18	-1.8520299050085538	0.08049537127362069	PhaseLuteal	Sensitivity_Linear_Univariate
Jais-2016	MMP-9(pg/ml)	4318	MMP9	CVL	ELISA	Days since LMP	13.421635602703988	0.7349153462189008	19	18.262832136731895	1.6500432010638857e-13	(Intercept)	Sensitivity_Linear_Univariate
Jais-2016	MMP-9(pg/ml)	4318	MMP9	CVL	ELISA	Days since LMP	0.017588087899863974	0.7131220564339917	19	0.024663502890114253	0.9805805599114505	PhaseLuteal	Sensitivity_Linear_Univariate
Jais-2017	Cathepsin-B(pg/mL)	1508	CTSB	CVL	ELISA	Days since LMP	17.594025043489076	3.2385687196306336	14	5.4326545355800615	8.826923964766649e-5	(Intercept)	Sensitivity_Linear_Multivariate
Jais-2017	Cathepsin-B(pg/mL)	1508	CTSB	CVL	ELISA	Days since LMP	-0.22276929384812005	0.25656869373202124	12	-0.8682637410189893	0.4022809403156874	PhaseLuteal	Sensitivity_Linear_Multivariate
Jais-2017	Cathepsin-B(pg/mL)	1508	CTSB	CVL	ELISA	Days since LMP	0.06235279148472767	0.03431519746089244	12	1.8170605474670072	0.09424985629479221	Age	Sensitivity_Linear_Multivariate
Jais-2017	Cathepsin-B(pg/mL)	1508	CTSB	CVL	ELISA	Days since LMP	2.0391567355772553	1.0476859050410212	12	1.9463435804239573	0.07540660106281782	TrichomonasPositive	Sensitivity_Linear_Multivariate
Jais-2017	Cathepsin-B(pg/mL)	1508	CTSB	CVL	ELISA	Days since LMP	0.8133851537246154	0.5917349863727448	12	1.3745767488087126	0.19438813920003173	BvPositive	Sensitivity_Linear_Multivariate
Jais-2017	Cathepsin-B(pg/mL)	1508	CTSB	CVL	ELISA	Days since LMP	-1.5902296791062454	0.6732117377152261	12	-2.3621538217726754	0.03591038717566417	VaginalpH	Sensitivity_Linear_Multivariate
Jais-2017	Cathepsin-B(pg/mL)	1508	CTSB	CVL	ELISA	Days since LMP	0.3524370530993244	0.08902421487106253	12	3.958889765102378	0.0018971202906661812	log2(WbcInCvlPermL)	Sensitivity_Linear_Multivariate
Jais-2017	Cathepsin-B(pg/mL)	1508	CTSB	CVL	ELISA	Days since LMP	-0.5342193214184958	0.39236494215529377	12	-1.3615368347742385	0.198360420543428	BloodDetectionTrace	Sensitivity_Linear_Multivariate
Jais-2017	Cathepsin-B(pg/mL)	1508	CTSB	CVL	ELISA	Days since LMP	0.2833447144702774	0.4670704888065146	12	0.6066422975990116	0.5553919207033637	BloodDetectionPositive	Sensitivity_Linear_Multivariate
Jais-2017	Cathepsin-B(pg/mL)	1508	CTSB	CVL	ELISA	Days since LMP	-0.9484478038619947	1.143152082053821	14	-0.8296777119611112	0.4206434990149167	RaceBlack	Sensitivity_Linear_Multivariate
Jais-2017	Cathepsin-B(pg/mL)	1508	CTSB	CVL	ELISA	Days since LMP	-1.639345851473549	1.6160875644681647	14	-1.0143917245059912	0.32760702873568026	RaceHawaiian/Pacific Islander	Sensitivity_Linear_Multivariate
Jais-2017	Cathepsin-B(pg/mL)	1508	CTSB	CVL	ELISA	Days since LMP	-2.5114702468081194	1.5027307303122805	14	-1.6712709710050409	0.1168616264305429	RaceHispanic Black	Sensitivity_Linear_Multivariate
Jais-2017	Cathepsin-B(pg/mL)	1508	CTSB	CVL	ELISA	Days since LMP	-0.9610610008458285	1.280666068471784	14	-0.7504384042849361	0.4654170214447829	RaceHispanic White	Sensitivity_Linear_Multivariate
Jais-2017	Cathepsin-B(pg/mL)	1508	CTSB	CVL	ELISA	Days since LMP	-1.0257821259229827	1.138847657946073	14	-0.900719353256602	0.3829707044326759	RaceWhite	Sensitivity_Linear_Multivariate
Jais-2017	Cathepsin-D(pg/ml)	1509	CTSD	CVL	ELISA	Days since LMP	15.05635866115327	7.772900180812145	14	1.9370322930842165	0.07318701618993811	(Intercept)	Sensitivity_Linear_Multivariate
Jais-2017	Cathepsin-D(pg/ml)	1509	CTSD	CVL	ELISA	Days since LMP	-0.5804883311455594	0.6187947679922794	12	-0.9380950860799814	0.3666936724208032	PhaseLuteal	Sensitivity_Linear_Multivariate
Jais-2017	Cathepsin-D(pg/ml)	1509	CTSD	CVL	ELISA	Days since LMP	0.07444949115479742	0.08198341140318251	12	0.9081043333103771	0.3816985869350612	Age	Sensitivity_Linear_Multivariate
Jais-2017	Cathepsin-D(pg/ml)	1509	CTSD	CVL	ELISA	Days since LMP	4.639663294151257	2.5170270478975167	12	1.843310860734209	0.09010879110633374	TrichomonasPositive	Sensitivity_Linear_Multivariate
Jais-2017	Cathepsin-D(pg/ml)	1509	CTSD	CVL	ELISA	Days since LMP	-1.2405266200377818	1.423091224930174	12	-0.8717126480058579	0.4004699202318638	BvPositive	Sensitivity_Linear_Multivariate
Jais-2017	Cathepsin-D(pg/ml)	1509	CTSD	CVL	ELISA	Days since LMP	-2.4902602423652596	1.6182790860747671	12	-1.5388323706299234	0.14978757229634604	VaginalpH	Sensitivity_Linear_Multivariate
Jais-2017	Cathepsin-D(pg/ml)	1509	CTSD	CVL	ELISA	Days since LMP	0.8377921205836725	0.21412776122065919	12	3.9125805818346255	0.002062601102661411	log2(WbcInCvlPermL)	Sensitivity_Linear_Multivariate
Jais-2017	Cathepsin-D(pg/ml)	1509	CTSD	CVL	ELISA	Days since LMP	-1.2212947217743102	0.9434463851584237	12	-1.2945035785676684	0.2198474235971199	BloodDetectionTrace	Sensitivity_Linear_Multivariate
Jais-2017	Cathepsin-D(pg/ml)	1509	CTSD	CVL	ELISA	Days since LMP	0.10726908939609184	1.1255803132947302	12	0.09530114211228544	0.9256485919752914	BloodDetectionPositive	Sensitivity_Linear_Multivariate
Jais-2017	Cathepsin-D(pg/ml)	1509	CTSD	CVL	ELISA	Days since LMP	3.5136398423470605	2.728747268670534	14	1.2876384275993913	0.2187508160285214	RaceBlack	Sensitivity_Linear_Multivariate
Jais-2017	Cathepsin-D(pg/ml)	1509	CTSD	CVL	ELISA	Days since LMP	0.49527351418295984	3.858725016793543	14	0.128351595935829	0.8996962959551195	RaceHawaiian/Pacific Islander	Sensitivity_Linear_Multivariate
Jais-2017	Cathepsin-D(pg/ml)	1509	CTSD	CVL	ELISA	Days since LMP	0.7499906295164268	3.586942662094177	14	0.20908910461327454	0.837390463461469	RaceHispanic Black	Sensitivity_Linear_Multivariate
Jais-2017	Cathepsin-D(pg/ml)	1509	CTSD	CVL	ELISA	Days since LMP	0.22624447288845884	3.057058775502958	14	0.07400723685832188	0.9420516596419979	RaceHispanic White	Sensitivity_Linear_Multivariate
Jais-2017	Cathepsin-D(pg/ml)	1509	CTSD	CVL	ELISA	Days since LMP	0.6943748091122984	2.719064100783755	14	0.2553727250902797	0.8021487834690413	RaceWhite	Sensitivity_Linear_Multivariate
Jais-2017	Cathepsin-B(pg/mL)	1508	CTSB	CVL	ELISA	Days since LMP	14.34967940415829	0.2840526900683699	19	50.51766769293542	1.024335070955035e-21	(Intercept)	Sensitivity_Linear_Univariate
Jais-2017	Cathepsin-B(pg/mL)	1508	CTSB	CVL	ELISA	Days since LMP	-0.5209263624507352	0.28011382126880463	19	-1.8596953198922679	0.07848386182308284	PhaseLuteal	Sensitivity_Linear_Univariate
Jais-2017	Cathepsin-D(pg/ml)	1509	CTSD	CVL	ELISA	Days since LMP	13.380460503446857	0.6662843570969981	19	20.08220718515071	2.9558740424712124e-14	(Intercept)	Sensitivity_Linear_Univariate
Jais-2017	Cathepsin-D(pg/ml)	1509	CTSD	CVL	ELISA	Days since LMP	-1.3708001879823268	0.7776118691534923	19	-1.7628334164633814	0.09400681022597972	PhaseLuteal	Sensitivity_Linear_Univariate
Jespers-2017	IL1-b	3553	IL1B	CVL	Luminex (or other bead-based)	Days since LMP	-3.5640573110511817	2.03992174081373	127	-1.7471539421063624	0.0830279380354566	(Intercept)	Sensitivity_Linear_Multivariate
Jespers-2017	IL1-b	3553	IL1B	CVL	Luminex (or other bead-based)	Days since LMP	-0.596719163479005	0.31774806103179054	127	-1.877963193674071	0.06267943193790852	PhaseLuteal	Sensitivity_Linear_Multivariate
Jespers-2017	IL1-b	3553	IL1B	CVL	Luminex (or other bead-based)	Days since LMP	0.2836465160389792	0.7292209105059079	127	0.38897200005166505	0.6979482495284062	PsaPositive	Sensitivity_Linear_Multivariate
Jespers-2017	IL1-b	3553	IL1B	CVL	Luminex (or other bead-based)	Days since LMP	0.5231304353706435	0.5438452448673009	127	0.9619104705021153	0.33792246273283333	PsaTrace	Sensitivity_Linear_Multivariate
Jespers-2017	IL1-b	3553	IL1B	CVL	Luminex (or other bead-based)	Days since LMP	0.32399129607543953	0.27695170163922395	127	1.169847645484022	0.24425303024662015	VaginalpH	Sensitivity_Linear_Multivariate
Jespers-2017	IL1-b	3553	IL1B	CVL	Luminex (or other bead-based)	Days since LMP	0.0835371668878378	0.3718966152036293	127	0.22462470340607327	0.8226322457627246	VaginalDischargePresentPositive	Sensitivity_Linear_Multivariate
Jespers-2017	IL1-b	3553	IL1B	CVL	Luminex (or other bead-based)	Days since LMP	4.4043317102274795	1.5278948934354755	127	2.8826143271703257	0.004632820238625006	CervicalMucusQuantityMild/moderate	Sensitivity_Linear_Multivariate
Jespers-2017	IL1-b	3553	IL1B	CVL	Luminex (or other bead-based)	Days since LMP	4.407941175314853	1.5063998846038238	127	2.9261427993763567	0.0040670199837501515	CervicalMucusQuantityNone	Sensitivity_Linear_Multivariate
Jespers-2017	IL1-b	3553	IL1B	CVL	Luminex (or other bead-based)	Days since LMP	0.34632254489601866	0.8676601470292599	127	0.39914538668368704	0.6904564652183791	CervicalEpithelialAbnormalitiesPositive	Sensitivity_Linear_Multivariate
Jespers-2017	IL1-b	3553	IL1B	CVL	Luminex (or other bead-based)	Days since LMP	-1.0689389634179562	1.5760249737481888	127	-0.6782500158457179	0.498847132425552	BvIntermediate	Sensitivity_Linear_Multivariate
Jespers-2017	IL1-b	3553	IL1B	CVL	Luminex (or other bead-based)	Days since LMP	1.4611049001622936	0.5075215866372871	127	2.8789019790137687	0.004684268162134132	BvPositive	Sensitivity_Linear_Multivariate
Jespers-2017	IL1-b	3553	IL1B	CVL	Luminex (or other bead-based)	Days since LMP	0.10521421609276946	0.48566937113175673	127	0.2166375364532222	0.8288384392957109	DoucheWithin24hPositive	Sensitivity_Linear_Multivariate
Jespers-2017	IL1-b	3553	IL1B	CVL	Luminex (or other bead-based)	Days since LMP	0.2987181785344804	0.7490415323866421	35	0.3988005546003387	0.6924629420745263	Hsv2Positive	Sensitivity_Linear_Multivariate
Jespers-2017	IL-1ra	3557	IL1RN	CVL	MSD	Days since LMP	12.92025305549416	1.3878587534052962	127	9.309487023656116	4.93843492764623e-16	(Intercept)	Sensitivity_Linear_Multivariate
Jespers-2017	IL-1ra	3557	IL1RN	CVL	MSD	Days since LMP	-0.5772828421243872	0.21219216701140628	127	-2.720566221906559	0.007431064972212185	PhaseLuteal	Sensitivity_Linear_Multivariate
Jespers-2017	IL-1ra	3557	IL1RN	CVL	MSD	Days since LMP	-0.16492208157567356	0.501649515007672	127	-0.3287595754441252	0.7428789068169955	PsaPositive	Sensitivity_Linear_Multivariate
Jespers-2017	IL-1ra	3557	IL1RN	CVL	MSD	Days since LMP	-0.20863541887375284	0.37384522926193037	127	-0.5580796611626005	0.5777724859413889	PsaTrace	Sensitivity_Linear_Multivariate
Jespers-2017	IL-1ra	3557	IL1RN	CVL	MSD	Days since LMP	0.12748552212274866	0.18791045248558433	127	0.6784376304587356	0.49872860286541865	VaginalpH	Sensitivity_Linear_Multivariate
Jespers-2017	IL-1ra	3557	IL1RN	CVL	MSD	Days since LMP	-0.5503610336181247	0.25525086716854156	127	-2.156157351092259	0.0329561226757744	VaginalDischargePresentPositive	Sensitivity_Linear_Multivariate
Jespers-2017	IL-1ra	3557	IL1RN	CVL	MSD	Days since LMP	1.640499225842238	1.0287301496568935	127	1.5946837238019944	0.11326861856352202	CervicalMucusQuantityMild/moderate	Sensitivity_Linear_Multivariate
Jespers-2017	IL-1ra	3557	IL1RN	CVL	MSD	Days since LMP	1.8998568065544752	1.0128894808287316	127	1.8756802617794388	0.06299504902026333	CervicalMucusQuantityNone	Sensitivity_Linear_Multivariate
Jespers-2017	IL-1ra	3557	IL1RN	CVL	MSD	Days since LMP	-0.06223893694411231	0.5933458310819394	127	-0.10489487527134456	0.9166247105111742	CervicalEpithelialAbnormalitiesPositive	Sensitivity_Linear_Multivariate
Jespers-2017	IL-1ra	3557	IL1RN	CVL	MSD	Days since LMP	0.7969303546075451	1.0655395593571437	127	0.7479124989862839	0.4558956319438947	BvIntermediate	Sensitivity_Linear_Multivariate
Jespers-2017	IL-1ra	3557	IL1RN	CVL	MSD	Days since LMP	0.6246997316505429	0.3460524125275552	127	1.8052170972823367	0.07340974751456203	BvPositive	Sensitivity_Linear_Multivariate
Jespers-2017	IL-1ra	3557	IL1RN	CVL	MSD	Days since LMP	0.4904114819395579	0.3560428206189322	127	1.3773946658636282	0.17081291767151588	DoucheWithin24hPositive	Sensitivity_Linear_Multivariate
Jespers-2017	IL-1ra	3557	IL1RN	CVL	MSD	Days since LMP	-0.18551733312578333	0.669544457328009	35	-0.27707993262484526	0.7833486693704761	Hsv2Positive	Sensitivity_Linear_Multivariate
Jespers-2017	GM-CSF	1437	CSF2	CVL	Luminex (or other bead-based)	Days since LMP	0.18775205349435897	1.1762219356796406	127	0.1596229825333709	0.873431660360843	(Intercept)	Sensitivity_Linear_Multivariate
Jespers-2017	GM-CSF	1437	CSF2	CVL	Luminex (or other bead-based)	Days since LMP	0.07648648964171903	0.18378973329540935	127	0.4161630155846659	0.6779931519272911	PhaseLuteal	Sensitivity_Linear_Multivariate
Jespers-2017	GM-CSF	1437	CSF2	CVL	Luminex (or other bead-based)	Days since LMP	-0.1494656598311726	0.41901387633089243	127	-0.35670813849883237	0.7219022810384381	PsaPositive	Sensitivity_Linear_Multivariate
Jespers-2017	GM-CSF	1437	CSF2	CVL	Luminex (or other bead-based)	Days since LMP	0.003345433474090237	0.3125924350464511	127	0.010702221484000747	0.9914778192960879	PsaTrace	Sensitivity_Linear_Multivariate
Jespers-2017	GM-CSF	1437	CSF2	CVL	Luminex (or other bead-based)	Days since LMP	-0.26181043319778596	0.15960001719381584	127	-1.6404160713832967	0.10339319222581549	VaginalpH	Sensitivity_Linear_Multivariate
Jespers-2017	GM-CSF	1437	CSF2	CVL	Luminex (or other bead-based)	Days since LMP	-0.230040293481694	0.21379553500297077	127	-1.0759826835415318	0.28397479562175126	VaginalDischargePresentPositive	Sensitivity_Linear_Multivariate
Jespers-2017	GM-CSF	1437	CSF2	CVL	Luminex (or other bead-based)	Days since LMP	2.044753498020872	0.8820659290850699	127	2.3181413436315466	0.02204045986329377	CervicalMucusQuantityMild/moderate	Sensitivity_Linear_Multivariate
Jespers-2017	GM-CSF	1437	CSF2	CVL	Luminex (or other bead-based)	Days since LMP	1.7730655870810579	0.869924624934875	127	2.0381830060435346	0.043607993157943725	CervicalMucusQuantityNone	Sensitivity_Linear_Multivariate
Jespers-2017	GM-CSF	1437	CSF2	CVL	Luminex (or other bead-based)	Days since LMP	-0.13907403884458971	0.4991773856956279	127	-0.2786064489896378	0.7809999910496518	CervicalEpithelialAbnormalitiesPositive	Sensitivity_Linear_Multivariate
Jespers-2017	GM-CSF	1437	CSF2	CVL	Luminex (or other bead-based)	Days since LMP	0.8604991781868014	0.9089714402496931	127	0.9466735037906401	0.34560292375796386	BvIntermediate	Sensitivity_Linear_Multivariate
Jespers-2017	GM-CSF	1437	CSF2	CVL	Luminex (or other bead-based)	Days since LMP	-0.26379202051237544	0.29215203580583754	127	-0.902927202902293	0.36827392332647324	BvPositive	Sensitivity_Linear_Multivariate
Jespers-2017	GM-CSF	1437	CSF2	CVL	Luminex (or other bead-based)	Days since LMP	0.21756337066545048	0.2755039128947323	127	0.7896924888634144	0.4311793062607965	DoucheWithin24hPositive	Sensitivity_Linear_Multivariate
Jespers-2017	GM-CSF	1437	CSF2	CVL	Luminex (or other bead-based)	Days since LMP	-0.13887439083323175	0.4123949154861876	35	-0.33675097732353854	0.7383155662385534	Hsv2Positive	Sensitivity_Linear_Multivariate
Jespers-2017	IL-1a	3552	IL1A	CVL	Luminex (or other bead-based)	Days since LMP	1.0751704007697411	1.472452032061981	127	0.730190442444568	0.4666185745682071	(Intercept)	Sensitivity_Linear_Multivariate
Jespers-2017	IL-1a	3552	IL1A	CVL	Luminex (or other bead-based)	Days since LMP	0.24760879494130694	0.22889117939676185	127	1.0817751719130244	0.2814022353147267	PhaseLuteal	Sensitivity_Linear_Multivariate
Jespers-2017	IL-1a	3552	IL1A	CVL	Luminex (or other bead-based)	Days since LMP	0.7467400199047203	0.5274295553843015	127	1.415809964158384	0.1592789268514627	PsaPositive	Sensitivity_Linear_Multivariate
Jespers-2017	IL-1a	3552	IL1A	CVL	Luminex (or other bead-based)	Days since LMP	0.23954479431530304	0.39328745457583597	127	0.6090832329590941	0.5435572857083666	PsaTrace	Sensitivity_Linear_Multivariate
Jespers-2017	IL-1a	3552	IL1A	CVL	Luminex (or other bead-based)	Days since LMP	0.16985374320847033	0.19995135184113083	127	0.8494753430995844	0.39721532908242707	VaginalpH	Sensitivity_Linear_Multivariate
Jespers-2017	IL-1a	3552	IL1A	CVL	Luminex (or other bead-based)	Days since LMP	0.030381677127079006	0.26890484998462216	127	0.11298300171535189	0.9102224298809272	VaginalDischargePresentPositive	Sensitivity_Linear_Multivariate
Jespers-2017	IL-1a	3552	IL1A	CVL	Luminex (or other bead-based)	Days since LMP	1.3960834481928956	1.1019002661703674	127	1.2669780478817345	0.20748164038839279	CervicalMucusQuantityMild/moderate	Sensitivity_Linear_Multivariate
Jespers-2017	IL-1a	3552	IL1A	CVL	Luminex (or other bead-based)	Days since LMP	1.5849360275064517	1.0861945379312896	127	1.4591640559388557	0.1469889242315535	CervicalMucusQuantityNone	Sensitivity_Linear_Multivariate
Jespers-2017	IL-1a	3552	IL1A	CVL	Luminex (or other bead-based)	Days since LMP	0.72650328339615	0.6270761749739198	127	1.1585566672603458	0.2488108558365996	CervicalEpithelialAbnormalitiesPositive	Sensitivity_Linear_Multivariate
Jespers-2017	IL-1a	3552	IL1A	CVL	Luminex (or other bead-based)	Days since LMP	0.7790598099391217	1.1372777598770227	127	0.6850215817315937	0.49457866070719514	BvIntermediate	Sensitivity_Linear_Multivariate
Jespers-2017	IL-1a	3552	IL1A	CVL	Luminex (or other bead-based)	Days since LMP	1.1372536356500205	0.3666624348494853	127	3.1016366214795426	0.0023717448167996937	BvPositive	Sensitivity_Linear_Multivariate
Jespers-2017	IL-1a	3552	IL1A	CVL	Luminex (or other bead-based)	Days since LMP	0.23454001657586648	0.3541319465008335	127	0.6622955621297342	0.508981884870504	DoucheWithin24hPositive	Sensitivity_Linear_Multivariate
Jespers-2017	IL-1a	3552	IL1A	CVL	Luminex (or other bead-based)	Days since LMP	-0.00178811386823672	0.5573114395529433	35	-0.003208464318749828	0.9974582383245041	Hsv2Positive	Sensitivity_Linear_Multivariate
Jespers-2017	IL-6	3569	IL6	CVL	Luminex (or other bead-based)	Days since LMP	0.8698659178195828	1.7354107800019007	127	0.5012449662313554	0.6170664492941681	(Intercept)	Sensitivity_Linear_Multivariate
Jespers-2017	IL-6	3569	IL6	CVL	Luminex (or other bead-based)	Days since LMP	-1.0986895836466608	0.26864429548243063	127	-4.089755867228215	7.614668435697467e-5	PhaseLuteal	Sensitivity_Linear_Multivariate
Jespers-2017	IL-6	3569	IL6	CVL	Luminex (or other bead-based)	Days since LMP	0.20803730303732645	0.6238319360200753	127	0.33348293190079914	0.7393197255803652	PsaPositive	Sensitivity_Linear_Multivariate
Jespers-2017	IL-6	3569	IL6	CVL	Luminex (or other bead-based)	Days since LMP	-0.6713495668551093	0.4650529300735427	127	-1.4435981873051378	0.15131427261419159	PsaTrace	Sensitivity_Linear_Multivariate
Jespers-2017	IL-6	3569	IL6	CVL	Luminex (or other bead-based)	Days since LMP	-0.10766453272896578	0.23566920450898596	127	-0.4568459971394378	0.6485621719225361	VaginalpH	Sensitivity_Linear_Multivariate
Jespers-2017	IL-6	3569	IL6	CVL	Luminex (or other bead-based)	Days since LMP	-0.040818063812269406	0.31787098450862145	127	-0.12841078865807054	0.8980270187224467	VaginalDischargePresentPositive	Sensitivity_Linear_Multivariate
Jespers-2017	IL-6	3569	IL6	CVL	Luminex (or other bead-based)	Days since LMP	2.1757026942495785	1.2960892977739893	127	1.6786672785480985	0.09567582363326725	CervicalMucusQuantityMild/moderate	Sensitivity_Linear_Multivariate
Jespers-2017	IL-6	3569	IL6	CVL	Luminex (or other bead-based)	Days since LMP	2.420621864256196	1.2771624832369028	127	1.8953123788300248	0.06032387179553189	CervicalMucusQuantityNone	Sensitivity_Linear_Multivariate
Jespers-2017	IL-6	3569	IL6	CVL	Luminex (or other bead-based)	Days since LMP	0.8009417819202321	0.7405785898598112	127	1.0815081517166834	0.28152047137337355	CervicalEpithelialAbnormalitiesPositive	Sensitivity_Linear_Multivariate
Jespers-2017	IL-6	3569	IL6	CVL	Luminex (or other bead-based)	Days since LMP	-1.1660627074245706	1.3391752290197438	127	-0.8707319864914997	0.3855434214268052	BvIntermediate	Sensitivity_Linear_Multivariate
Jespers-2017	IL-6	3569	IL6	CVL	Luminex (or other bead-based)	Days since LMP	0.380234485040761	0.43271488130694413	127	0.8787183003559418	0.381213534840658	BvPositive	Sensitivity_Linear_Multivariate
Jespers-2017	IL-6	3569	IL6	CVL	Luminex (or other bead-based)	Days since LMP	0.20766570765834133	0.425587732983637	127	0.48795040731666406	0.6264263201769563	DoucheWithin24hPositive	Sensitivity_Linear_Multivariate
Jespers-2017	IL-6	3569	IL6	CVL	Luminex (or other bead-based)	Days since LMP	0.2766526219116643	0.6993609611527838	35	0.3955791605176918	0.6948165026171875	Hsv2Positive	Sensitivity_Linear_Multivariate
Jespers-2017	IL-8	3576	CXCL8	CVL	Luminex (or other bead-based)	Days since LMP	5.581998597819958	1.289660813441373	127	4.328268750699474	3.017548192906604e-5	(Intercept)	Sensitivity_Linear_Multivariate
Jespers-2017	IL-8	3576	CXCL8	CVL	Luminex (or other bead-based)	Days since LMP	-0.3906733228255191	0.1982255777036811	127	-1.9708522348691038	0.050915598858427336	PhaseLuteal	Sensitivity_Linear_Multivariate
Jespers-2017	IL-8	3576	CXCL8	CVL	Luminex (or other bead-based)	Days since LMP	-0.38151688173885845	0.4654860030605244	127	-0.8196097825292763	0.4139740966027021	PsaPositive	Sensitivity_Linear_Multivariate
Jespers-2017	IL-8	3576	CXCL8	CVL	Luminex (or other bead-based)	Days since LMP	-0.025587450311316366	0.34692384641843604	127	-0.07375523641708537	0.9413211869039593	PsaTrace	Sensitivity_Linear_Multivariate
Jespers-2017	IL-8	3576	CXCL8	CVL	Luminex (or other bead-based)	Days since LMP	-0.13667768856142215	0.1749311306825075	127	-0.7813228441853857	0.4360667188703796	VaginalpH	Sensitivity_Linear_Multivariate
Jespers-2017	IL-8	3576	CXCL8	CVL	Luminex (or other bead-based)	Days since LMP	-0.03170210700082576	0.23698008315004515	127	-0.1337754066899935	0.8937919295642726	VaginalDischargePresentPositive	Sensitivity_Linear_Multivariate
Jespers-2017	IL-8	3576	CXCL8	CVL	Luminex (or other bead-based)	Days since LMP	1.7659109324386597	0.9592892489561574	127	1.8408534593296244	0.06797695757263054	CervicalMucusQuantityMild/moderate	Sensitivity_Linear_Multivariate
Jespers-2017	IL-8	3576	CXCL8	CVL	Luminex (or other bead-based)	Days since LMP	1.8744584129605646	0.9448019366555779	127	1.9839696980255954	0.04941560823904946	CervicalMucusQuantityNone	Sensitivity_Linear_Multivariate
Jespers-2017	IL-8	3576	CXCL8	CVL	Luminex (or other bead-based)	Days since LMP	-0.10967504892757528	0.5513519227073448	127	-0.19892022574081114	0.8426432541349089	CervicalEpithelialAbnormalitiesPositive	Sensitivity_Linear_Multivariate
Jespers-2017	IL-8	3576	CXCL8	CVL	Luminex (or other bead-based)	Days since LMP	0.36749088945845365	0.9927161964235222	127	0.3701872607522877	0.7118596113569895	BvIntermediate	Sensitivity_Linear_Multivariate
Jespers-2017	IL-8	3576	CXCL8	CVL	Luminex (or other bead-based)	Days since LMP	0.35623181248554786	0.3217903399569935	127	1.1070307844951386	0.27037301387638546	BvPositive	Sensitivity_Linear_Multivariate
Jespers-2017	IL-8	3576	CXCL8	CVL	Luminex (or other bead-based)	Days since LMP	-0.020955607517245255	0.3253574114737738	127	-0.06440796114747314	0.948746660907991	DoucheWithin24hPositive	Sensitivity_Linear_Multivariate
Jespers-2017	IL-8	3576	CXCL8	CVL	Luminex (or other bead-based)	Days since LMP	0.11169164229546871	0.5774663510139549	35	0.19341671094662552	0.8477507361983849	Hsv2Positive	Sensitivity_Linear_Multivariate
Jespers-2017	IL-12	NA	IL12p70	CVL	Luminex (or other bead-based)	Days since LMP	-0.5403078511378865	0.9994836869027584	127	-0.5405869632672194	0.5897391358499315	(Intercept)	Sensitivity_Linear_Multivariate
Jespers-2017	IL-12	NA	IL12p70	CVL	Luminex (or other bead-based)	Days since LMP	-0.2850483994317886	0.15726396815967084	127	-1.8125474179970942	0.07226379258482686	PhaseLuteal	Sensitivity_Linear_Multivariate
Jespers-2017	IL-12	NA	IL12p70	CVL	Luminex (or other bead-based)	Days since LMP	0.030660292478959853	0.3528877753853443	127	0.0868839745028844	0.9309005765222107	PsaPositive	Sensitivity_Linear_Multivariate
Jespers-2017	IL-12	NA	IL12p70	CVL	Luminex (or other bead-based)	Days since LMP	0.2795080262973599	0.26351441423259647	127	1.060693499865424	0.2908422247893589	PsaTrace	Sensitivity_Linear_Multivariate
Jespers-2017	IL-12	NA	IL12p70	CVL	Luminex (or other bead-based)	Days since LMP	0.05161706060466721	0.13532249031312138	127	0.38143741284416954	0.7035161069891434	VaginalpH	Sensitivity_Linear_Multivariate
Jespers-2017	IL-12	NA	IL12p70	CVL	Luminex (or other bead-based)	Days since LMP	-0.15016657111148363	0.18025741586506602	127	-0.8330673686340467	0.4063706887672569	VaginalDischargePresentPositive	Sensitivity_Linear_Multivariate
Jespers-2017	IL-12	NA	IL12p70	CVL	Luminex (or other bead-based)	Days since LMP	0.1265718954293728	0.7512018061370507	127	0.1684925334248741	0.8664638633102961	CervicalMucusQuantityMild/moderate	Sensitivity_Linear_Multivariate
Jespers-2017	IL-12	NA	IL12p70	CVL	Luminex (or other bead-based)	Days since LMP	0.07850327110435462	0.7414181739565838	127	0.10588258267992179	0.9158425736362343	CervicalMucusQuantityNone	Sensitivity_Linear_Multivariate
Jespers-2017	IL-12	NA	IL12p70	CVL	Luminex (or other bead-based)	Days since LMP	0.4923065053593582	0.42160736778551205	127	1.1676895210470173	0.24511958288081864	CervicalEpithelialAbnormalitiesPositive	Sensitivity_Linear_Multivariate
Jespers-2017	IL-12	NA	IL12p70	CVL	Luminex (or other bead-based)	Days since LMP	1.3914817742658037	0.7722756592564486	127	1.8017941619518738	0.07394998640583463	BvIntermediate	Sensitivity_Linear_Multivariate
Jespers-2017	IL-12	NA	IL12p70	CVL	Luminex (or other bead-based)	Days since LMP	0.5246637913622756	0.24706575765669522	127	2.1235795536316715	0.03564494327873322	BvPositive	Sensitivity_Linear_Multivariate
Jespers-2017	IL-12	NA	IL12p70	CVL	Luminex (or other bead-based)	Days since LMP	0.4136551338638078	0.2253536268819385	127	1.835582322713268	0.06875881906030455	DoucheWithin24hPositive	Sensitivity_Linear_Multivariate
Jespers-2017	IL-12	NA	IL12p70	CVL	Luminex (or other bead-based)	Days since LMP	-0.14025733442031857	0.31776123843334486	35	-0.44139220728062345	0.6616440198455047	Hsv2Positive	Sensitivity_Linear_Multivariate
Jespers-2017	G-CSF	1440	CSF3	CVL	Luminex (or other bead-based)	Days since LMP	8.634671789276704	1.7371051289476986	127	4.9707249408142635	2.1128956131034543e-6	(Intercept)	Sensitivity_Linear_Multivariate
Jespers-2017	G-CSF	1440	CSF3	CVL	Luminex (or other bead-based)	Days since LMP	-0.9088617065223218	0.2684795162413948	127	-3.3852180577722275	9.466988693825103e-4	PhaseLuteal	Sensitivity_Linear_Multivariate
Jespers-2017	G-CSF	1440	CSF3	CVL	Luminex (or other bead-based)	Days since LMP	-0.033451093794146056	0.6251455237944873	127	-0.05350929107051064	0.9574102080780619	PsaPositive	Sensitivity_Linear_Multivariate
Jespers-2017	G-CSF	1440	CSF3	CVL	Luminex (or other bead-based)	Days since LMP	-0.0209339759584251	0.46599813446479216	127	-0.04492287502924915	0.9642393420213744	PsaTrace	Sensitivity_Linear_Multivariate
Jespers-2017	G-CSF	1440	CSF3	CVL	Luminex (or other bead-based)	Days since LMP	-0.31783704557231396	0.23586917094044912	127	-1.347514150768604	0.18021377002493127	VaginalpH	Sensitivity_Linear_Multivariate
Jespers-2017	G-CSF	1440	CSF3	CVL	Luminex (or other bead-based)	Days since LMP	-0.6341111833763737	0.3184742605161945	127	-1.9910908415285544	0.04861712688608176	VaginalDischargePresentPositive	Sensitivity_Linear_Multivariate
Jespers-2017	G-CSF	1440	CSF3	CVL	Luminex (or other bead-based)	Days since LMP	-0.8279432988729539	1.2962715057116636	127	-0.6387113310944889	0.5241609378480545	CervicalMucusQuantityMild/moderate	Sensitivity_Linear_Multivariate
Jespers-2017	G-CSF	1440	CSF3	CVL	Luminex (or other bead-based)	Days since LMP	-1.1880428706942452	1.2771838047733288	127	-0.9302050857942846	0.35402969577320764	CervicalMucusQuantityNone	Sensitivity_Linear_Multivariate
Jespers-2017	G-CSF	1440	CSF3	CVL	Luminex (or other bead-based)	Days since LMP	0.28230082261987205	0.7417379520229569	127	0.38059374183287686	0.7041405665415097	CervicalEpithelialAbnormalitiesPositive	Sensitivity_Linear_Multivariate
Jespers-2017	G-CSF	1440	CSF3	CVL	Luminex (or other bead-based)	Days since LMP	-0.39101607243878816	1.3398747294568307	127	-0.29183032103105744	0.7708925164802809	BvIntermediate	Sensitivity_Linear_Multivariate
Jespers-2017	G-CSF	1440	CSF3	CVL	Luminex (or other bead-based)	Days since LMP	0.43885076102282256	0.4332775925392711	127	1.0128628126160166	0.3130514862367207	BvPositive	Sensitivity_Linear_Multivariate
Jespers-2017	G-CSF	1440	CSF3	CVL	Luminex (or other bead-based)	Days since LMP	0.4742437583458542	0.4289480023394684	127	1.1055973119337175	0.27099087543040074	DoucheWithin24hPositive	Sensitivity_Linear_Multivariate
Jespers-2017	G-CSF	1440	CSF3	CVL	Luminex (or other bead-based)	Days since LMP	0.6417396407277846	0.7169295076501092	35	0.8951223710002179	0.37683658670346476	Hsv2Positive	Sensitivity_Linear_Multivariate
Jespers-2017	IP-10	3627	CXCL10	CVL	Luminex (or other bead-based)	Days since LMP	11.180064325160707	1.644211190611402	127	6.799652252095052	3.67567813121396e-10	(Intercept)	Sensitivity_Linear_Multivariate
Jespers-2017	IP-10	3627	CXCL10	CVL	Luminex (or other bead-based)	Days since LMP	-0.6017474370547924	0.26110024105673163	127	-2.3046605955604815	0.022808665997053664	PhaseLuteal	Sensitivity_Linear_Multivariate
Jespers-2017	IP-10	3627	CXCL10	CVL	Luminex (or other bead-based)	Days since LMP	-0.42259130317963384	0.572733625542833	127	-0.7378496465596981	0.46196699184768486	PsaPositive	Sensitivity_Linear_Multivariate
Jespers-2017	IP-10	3627	CXCL10	CVL	Luminex (or other bead-based)	Days since LMP	0.9314294696390238	0.4284987202404993	127	2.173704204101822	0.03158204242611023	PsaTrace	Sensitivity_Linear_Multivariate
Jespers-2017	IP-10	3627	CXCL10	CVL	Luminex (or other bead-based)	Days since LMP	-0.618248188926138	0.2216374004699811	127	-2.7894578605196845	0.0060933331076022295	VaginalpH	Sensitivity_Linear_Multivariate
Jespers-2017	IP-10	3627	CXCL10	CVL	Luminex (or other bead-based)	Days since LMP	-0.3024291973488127	0.29301429203260787	127	-1.0321312153441207	0.3039721751596657	VaginalDischargePresentPositive	Sensitivity_Linear_Multivariate
Jespers-2017	IP-10	3627	CXCL10	CVL	Luminex (or other bead-based)	Days since LMP	-0.060936521357681274	1.2384331730866744	127	-0.04920452930520499	0.9608336006813887	CervicalMucusQuantityMild/moderate	Sensitivity_Linear_Multivariate
Jespers-2017	IP-10	3627	CXCL10	CVL	Luminex (or other bead-based)	Days since LMP	-0.3225427222172646	1.2236412225372646	127	-0.26359255987507557	0.7925211012201833	CervicalMucusQuantityNone	Sensitivity_Linear_Multivariate
Jespers-2017	IP-10	3627	CXCL10	CVL	Luminex (or other bead-based)	Days since LMP	-0.4851359689358684	0.686939143392505	127	-0.7062284535715709	0.4813396594647691	CervicalEpithelialAbnormalitiesPositive	Sensitivity_Linear_Multivariate
Jespers-2017	IP-10	3627	CXCL10	CVL	Luminex (or other bead-based)	Days since LMP	-0.9144034807684757	1.2687310164647716	127	-0.72072288680732	0.4724045763402105	BvIntermediate	Sensitivity_Linear_Multivariate
Jespers-2017	IP-10	3627	CXCL10	CVL	Luminex (or other bead-based)	Days since LMP	-1.60191983752825	0.4031743298879701	127	-3.9732684319792257	1.1813779495046488e-4	BvPositive	Sensitivity_Linear_Multivariate
Jespers-2017	IP-10	3627	CXCL10	CVL	Luminex (or other bead-based)	Days since LMP	0.5288013996525428	0.3521643616469972	127	1.501575563124707	0.13568901935651378	DoucheWithin24hPositive	Sensitivity_Linear_Multivariate
Jespers-2017	IP-10	3627	CXCL10	CVL	Luminex (or other bead-based)	Days since LMP	0.23656688893258637	0.46546963665437613	35	0.5082326972666613	0.6144786682925105	Hsv2Positive	Sensitivity_Linear_Multivariate
Jespers-2017	MIP-1b	6351	CCL4	CVL	Luminex (or other bead-based)	Days since LMP	0.8314901448139449	1.4711112785996612	127	0.5652122697376324	0.572926514007291	(Intercept)	Sensitivity_Linear_Multivariate
Jespers-2017	MIP-1b	6351	CCL4	CVL	Luminex (or other bead-based)	Days since LMP	-0.9629943748127019	0.22893870673370115	127	-4.2063414638436205	4.8646372440085515e-5	PhaseLuteal	Sensitivity_Linear_Multivariate
Jespers-2017	MIP-1b	6351	CCL4	CVL	Luminex (or other bead-based)	Days since LMP	0.0807726028420489	0.5263746991571654	127	0.15345076990095177	0.8782863676632636	PsaPositive	Sensitivity_Linear_Multivariate
Jespers-2017	MIP-1b	6351	CCL4	CVL	Luminex (or other bead-based)	Days since LMP	0.16248424674982914	0.392534713465678	127	0.4139359938774848	0.6796192001900498	PsaTrace	Sensitivity_Linear_Multivariate
Jespers-2017	MIP-1b	6351	CCL4	CVL	Luminex (or other bead-based)	Days since LMP	0.08926077034345521	0.19974887175209866	127	0.4468649537817347	0.6557336844803651	VaginalpH	Sensitivity_Linear_Multivariate
Jespers-2017	MIP-1b	6351	CCL4	CVL	Luminex (or other bead-based)	Days since LMP	-0.38038857867863946	0.26841063224791617	127	-1.4171889373118998	0.15887626218534054	VaginalDischargePresentPositive	Sensitivity_Linear_Multivariate
Jespers-2017	MIP-1b	6351	CCL4	CVL	Luminex (or other bead-based)	Days since LMP	1.8198507444851166	1.1014350699383446	127	1.6522542219279317	0.10095302166260958	CervicalMucusQuantityMild/moderate	Sensitivity_Linear_Multivariate
Jespers-2017	MIP-1b	6351	CCL4	CVL	Luminex (or other bead-based)	Days since LMP	1.6664652679807601	1.0858469413015153	127	1.5347147048029675	0.12734143792028196	CervicalMucusQuantityNone	Sensitivity_Linear_Multivariate
Jespers-2017	MIP-1b	6351	CCL4	CVL	Luminex (or other bead-based)	Days since LMP	0.3615402527744721	0.6260860330528116	127	0.5774609777055599	0.5646504328527564	CervicalEpithelialAbnormalitiesPositive	Sensitivity_Linear_Multivariate
Jespers-2017	MIP-1b	6351	CCL4	CVL	Luminex (or other bead-based)	Days since LMP	-0.34877844657740836	1.1364349063495236	127	-0.3069057845976948	0.7594177263499002	BvIntermediate	Sensitivity_Linear_Multivariate
Jespers-2017	MIP-1b	6351	CCL4	CVL	Luminex (or other bead-based)	Days since LMP	-0.02637053267992005	0.3661569622840298	127	-0.0720197494414002	0.9426994870154344	BvPositive	Sensitivity_Linear_Multivariate
Jespers-2017	MIP-1b	6351	CCL4	CVL	Luminex (or other bead-based)	Days since LMP	-0.15924058628379004	0.35185751112776736	127	-0.4525712291131571	0.651629663476631	DoucheWithin24hPositive	Sensitivity_Linear_Multivariate
Jespers-2017	MIP-1b	6351	CCL4	CVL	Luminex (or other bead-based)	Days since LMP	-0.3054533247714926	0.5475631878101203	35	-0.5578412347131988	0.5805037063925026	Hsv2Positive	Sensitivity_Linear_Multivariate
Jespers-2017	Elafin	5266	PI3	CVL	ELISA	Days since LMP	17.94082112239288	1.3129552108654137	127	13.664457838258985	1.0493811535104125e-26	(Intercept)	Sensitivity_Linear_Multivariate
Jespers-2017	Elafin	5266	PI3	CVL	ELISA	Days since LMP	-0.216798336772681	0.20668359957726432	127	-1.048938267071527	0.2961985734603099	PhaseLuteal	Sensitivity_Linear_Multivariate
Jespers-2017	Elafin	5266	PI3	CVL	ELISA	Days since LMP	-0.23386013166718608	0.46326500541570315	127	-0.504808541403501	0.614568133627089	PsaPositive	Sensitivity_Linear_Multivariate
Jespers-2017	Elafin	5266	PI3	CVL	ELISA	Days since LMP	0.6416779992990362	0.3459645717124776	127	1.8547506067537998	0.06595101069853947	PsaTrace	Sensitivity_Linear_Multivariate
Jespers-2017	Elafin	5266	PI3	CVL	ELISA	Days since LMP	-0.31688502917166234	0.17773098807184384	127	-1.7829475467922822	0.07698373340484321	VaginalpH	Sensitivity_Linear_Multivariate
Jespers-2017	Elafin	5266	PI3	CVL	ELISA	Days since LMP	-0.836954619281237	0.23665717476425635	127	-3.536569808690402	5.666051197086308e-4	VaginalDischargePresentPositive	Sensitivity_Linear_Multivariate
Jespers-2017	Elafin	5266	PI3	CVL	ELISA	Days since LMP	0.6367021619379242	0.9869306548607656	127	0.6451336360888993	0.5200043360603126	CervicalMucusQuantityMild/moderate	Sensitivity_Linear_Multivariate
Jespers-2017	Elafin	5266	PI3	CVL	ELISA	Days since LMP	0.5401498057704696	0.9741286525989393	127	0.5544953475389208	0.5802150547007578	CervicalMucusQuantityNone	Sensitivity_Linear_Multivariate
Jespers-2017	Elafin	5266	PI3	CVL	ELISA	Days since LMP	0.6913628807761092	0.5535875818668695	127	1.248877148661136	0.21400713067625415	CervicalEpithelialAbnormalitiesPositive	Sensitivity_Linear_Multivariate
Jespers-2017	Elafin	5266	PI3	CVL	ELISA	Days since LMP	-0.9231730262498965	1.014445813473124	127	-0.9100269467220334	0.3645321974562289	BvIntermediate	Sensitivity_Linear_Multivariate
Jespers-2017	Elafin	5266	PI3	CVL	ELISA	Days since LMP	-0.32188754916107465	0.3244342921360783	127	-0.9921502041037775	0.32301082018810434	BvPositive	Sensitivity_Linear_Multivariate
Jespers-2017	Elafin	5266	PI3	CVL	ELISA	Days since LMP	0.43399670214142466	0.29526141201348993	127	1.469872744907134	0.1440692405244903	DoucheWithin24hPositive	Sensitivity_Linear_Multivariate
Jespers-2017	Elafin	5266	PI3	CVL	ELISA	Days since LMP	-0.5630991174832329	0.41481103143852377	35	-1.3574834679069665	0.18331668464886275	Hsv2Positive	Sensitivity_Linear_Multivariate
Jespers-2017	SLPI	6590	SLPI	CVL	ELISA	Days since LMP	20.719585618059696	1.6493533097661255	127	12.56224818259084	5.034957512964728e-24	(Intercept)	Sensitivity_Linear_Multivariate
Jespers-2017	SLPI	6590	SLPI	CVL	ELISA	Days since LMP	-0.06174892755899946	0.2632314122620932	127	-0.23458039079894286	0.814912206023324	PhaseLuteal	Sensitivity_Linear_Multivariate
Jespers-2017	SLPI	6590	SLPI	CVL	ELISA	Days since LMP	0.5828617476027423	0.570095441696195	127	1.0223932783404899	0.3085383620524576	PsaPositive	Sensitivity_Linear_Multivariate
Jespers-2017	SLPI	6590	SLPI	CVL	ELISA	Days since LMP	1.0886528344428181	0.42709490904774333	127	2.5489716954718413	0.011994215074943174	PsaTrace	Sensitivity_Linear_Multivariate
Jespers-2017	SLPI	6590	SLPI	CVL	ELISA	Days since LMP	-0.6585646338342421	0.22169152386282345	127	-2.970635152662596	0.0035548898594533807	VaginalpH	Sensitivity_Linear_Multivariate
Jespers-2017	SLPI	6590	SLPI	CVL	ELISA	Days since LMP	-0.17410190739055428	0.29191906529531836	127	-0.5964047165416381	0.5519664808592357	VaginalDischargePresentPositive	Sensitivity_Linear_Multivariate
Jespers-2017	SLPI	6590	SLPI	CVL	ELISA	Days since LMP	-1.8939037986622085	1.2434281251862067	127	-1.5231308994065027	0.1302121502350633	CervicalMucusQuantityMild/moderate	Sensitivity_Linear_Multivariate
Jespers-2017	SLPI	6590	SLPI	CVL	ELISA	Days since LMP	-2.3115537258073005	1.2293411809184625	127	-1.8803191186358028	0.062355111799329864	CervicalMucusQuantityNone	Sensitivity_Linear_Multivariate
Jespers-2017	SLPI	6590	SLPI	CVL	ELISA	Days since LMP	0.6180218875366713	0.6852199502592479	127	0.9019321274911032	0.36880027682287664	CervicalEpithelialAbnormalitiesPositive	Sensitivity_Linear_Multivariate
Jespers-2017	SLPI	6590	SLPI	CVL	ELISA	Days since LMP	-0.7344648734431769	1.2713068520084214	127	-0.5777243096604593	0.5644731483248262	BvIntermediate	Sensitivity_Linear_Multivariate
Jespers-2017	SLPI	6590	SLPI	CVL	ELISA	Days since LMP	-0.9032694862779648	0.40246019944655903	127	-2.244369722820023	0.026539545503280002	BvPositive	Sensitivity_Linear_Multivariate
Jespers-2017	SLPI	6590	SLPI	CVL	ELISA	Days since LMP	0.31804299401738856	0.3437847124170503	127	0.9251225622609011	0.35665669570889913	DoucheWithin24hPositive	Sensitivity_Linear_Multivariate
Jespers-2017	SLPI	6590	SLPI	CVL	ELISA	Days since LMP	0.10316504588054888	0.44142256579030476	35	0.2337104033090072	0.8165714285456346	Hsv2Positive	Sensitivity_Linear_Multivariate
Jespers-2017	IL1-b	3553	IL1B	CVL	Luminex (or other bead-based)	Days since LMP	2.6504762227139085	0.35818985305901	137	7.3996407214730775	1.243685759182075e-11	(Intercept)	Sensitivity_Linear_Univariate
Jespers-2017	IL1-b	3553	IL1B	CVL	Luminex (or other bead-based)	Days since LMP	-0.4560703451161877	0.30449677609821746	137	-1.497783822082501	0.1364899444199152	PhaseLuteal	Sensitivity_Linear_Univariate
Jespers-2017	IL-1ra	3557	IL1RN	CVL	MSD	Days since LMP	15.287130986271238	0.2887188693382717	137	52.9481534106466	4.182466466790957e-93	(Intercept)	Sensitivity_Linear_Univariate
Jespers-2017	IL-1ra	3557	IL1RN	CVL	MSD	Days since LMP	-0.5883349143431682	0.20138274958559518	137	-2.9214762215425205	0.004075873801458363	PhaseLuteal	Sensitivity_Linear_Univariate
Jespers-2017	GM-CSF	1437	CSF2	CVL	Luminex (or other bead-based)	Days since LMP	0.8199182061055981	0.17726756132608004	137	4.625314411571192	8.565062521056437e-6	(Intercept)	Sensitivity_Linear_Univariate
Jespers-2017	GM-CSF	1437	CSF2	CVL	Luminex (or other bead-based)	Days since LMP	-0.005124873397250349	0.17446972606457023	137	-0.029373998073188145	0.9766090577644814	PhaseLuteal	Sensitivity_Linear_Univariate
Jespers-2017	IL-1a	3552	IL1A	CVL	Luminex (or other bead-based)	Days since LMP	3.7423862346790226	0.26416384921253966	137	14.166912868035897	1.2721167999893373e-28	(Intercept)	Sensitivity_Linear_Univariate
Jespers-2017	IL-1a	3552	IL1A	CVL	Luminex (or other bead-based)	Days since LMP	0.24494725321337502	0.2183698062666685	137	1.1217084330525564	0.2639486283312486	PhaseLuteal	Sensitivity_Linear_Univariate
Jespers-2017	IL-6	3569	IL6	CVL	Luminex (or other bead-based)	Days since LMP	2.851174159558919	0.3009654832541679	137	9.473425752118818	1.0972951456363497e-16	(Intercept)	Sensitivity_Linear_Univariate
Jespers-2017	IL-6	3569	IL6	CVL	Luminex (or other bead-based)	Days since LMP	-1.178829245289751	0.2492343218556834	137	-4.72980300832058	5.521560248865943e-6	PhaseLuteal	Sensitivity_Linear_Univariate
Jespers-2017	IL-8	3576	CXCL8	CVL	Luminex (or other bead-based)	Days since LMP	6.8013467458601164	0.2375629974129339	137	28.629655375319082	1.1204150015609671e-59	(Intercept)	Sensitivity_Linear_Univariate
Jespers-2017	IL-8	3576	CXCL8	CVL	Luminex (or other bead-based)	Days since LMP	-0.3449775497728852	0.18318446808466338	137	-1.8832248900788084	0.06178983199785099	PhaseLuteal	Sensitivity_Linear_Univariate
Jespers-2017	IL-12	NA	IL12p70	CVL	Luminex (or other bead-based)	Days since LMP	0.02258355952419164	0.14720779050513946	137	0.1534128013653135	0.8782984894551161	(Intercept)	Sensitivity_Linear_Univariate
Jespers-2017	IL-12	NA	IL12p70	CVL	Luminex (or other bead-based)	Days since LMP	-0.30659608143222195	0.14902557145080012	137	-2.057338740240582	0.04155033943919552	PhaseLuteal	Sensitivity_Linear_Univariate
Jespers-2017	G-CSF	1440	CSF3	CVL	Luminex (or other bead-based)	Days since LMP	6.373574362371072	0.30926160396775965	137	20.60900635772268	8.225244080429042e-44	(Intercept)	Sensitivity_Linear_Univariate
Jespers-2017	G-CSF	1440	CSF3	CVL	Luminex (or other bead-based)	Days since LMP	-0.9862955598515708	0.24926918361230566	137	-3.956748867062444	1.2141406895102282e-4	PhaseLuteal	Sensitivity_Linear_Univariate
Jespers-2017	IP-10	3627	CXCL10	CVL	Luminex (or other bead-based)	Days since LMP	8.130987983857903	0.23853882945834665	137	34.08664326190016	8.751098863731028e-69	(Intercept)	Sensitivity_Linear_Univariate
Jespers-2017	IP-10	3627	CXCL10	CVL	Luminex (or other bead-based)	Days since LMP	-0.6235045152845965	0.2688877886938561	137	-2.3188279330694765	0.021884101063826555	PhaseLuteal	Sensitivity_Linear_Univariate
Jespers-2017	MIP-1b	6351	CCL4	CVL	Luminex (or other bead-based)	Days since LMP	2.732416035861219	0.2379137496005236	137	11.484901736234942	8.362396426979093e-22	(Intercept)	Sensitivity_Linear_Univariate
Jespers-2017	MIP-1b	6351	CCL4	CVL	Luminex (or other bead-based)	Days since LMP	-0.9959435299469225	0.2091297597288546	137	-4.762323311795531	4.810139937829656e-6	PhaseLuteal	Sensitivity_Linear_Univariate
Jespers-2017	Elafin	5266	PI3	CVL	ELISA	Days since LMP	16.895502978595783	0.199567943624013	137	84.66040523235031	3.5214429397650554e-120	(Intercept)	Sensitivity_Linear_Univariate
Jespers-2017	Elafin	5266	PI3	CVL	ELISA	Days since LMP	-0.2661684368037939	0.20401566622286055	137	-1.3046470485900798	0.1942003919426271	PhaseLuteal	Sensitivity_Linear_Univariate
Jespers-2017	SLPI	6590	SLPI	CVL	ELISA	Days since LMP	15.826032942572668	0.2304638850705451	137	68.67033825160203	5.187130568154774e-108	(Intercept)	Sensitivity_Linear_Univariate
Jespers-2017	SLPI	6590	SLPI	CVL	ELISA	Days since LMP	-0.16553077164810825	0.2561711494135654	137	-0.646172576525679	0.5192485467534506	PhaseLuteal	Sensitivity_Linear_Univariate
Joag-unpublished	GMCSF	1437	CSF2	Menstrual cup	MSD	Serum progesterone	-3.738365272515828	2.1573315415023764	16	-1.732865440752983	0.10234635772884786	(Intercept)	Sensitivity_Linear_Multivariate
Joag-unpublished	GMCSF	1437	CSF2	Menstrual cup	MSD	Serum progesterone	-0.30923311444600926	0.4533905474686558	11	-0.6820457907040672	0.5093166301244845	PhaseLuteal	Sensitivity_Linear_Multivariate
Joag-unpublished	GMCSF	1437	CSF2	Menstrual cup	MSD	Serum progesterone	0.04671677694161036	0.06326147354328475	16	0.7384712104381479	0.4709225118160483	Age	Sensitivity_Linear_Multivariate
Joag-unpublished	GMCSF	1437	CSF2	Menstrual cup	MSD	Serum progesterone	-0.7500373010579705	1.1476245983488458	11	-0.6535563128719032	0.5268233125626469	BvIntermediate	Sensitivity_Linear_Multivariate
Joag-unpublished	GMCSF	1437	CSF2	Menstrual cup	MSD	Serum progesterone	0.9170789944532549	0.8983205899342139	11	1.0208816370561147	0.3292383649543772	BvPositive	Sensitivity_Linear_Multivariate
Joag-unpublished	GMCSF	1437	CSF2	Menstrual cup	MSD	Serum progesterone	1.3167266470157701	0.3190921475900433	11	4.126477749328534	0.0016821272326173456	VaginalpH	Sensitivity_Linear_Multivariate
Joag-unpublished	IL1a	3552	IL1A	Menstrual cup	MSD	Serum progesterone	9.113125652319352	1.6394210639447842	16	5.558746226177733	4.3204413460188336e-5	(Intercept)	Sensitivity_Linear_Multivariate
Joag-unpublished	IL1a	3552	IL1A	Menstrual cup	MSD	Serum progesterone	0.6099359157440545	0.3614855168930505	11	1.68730388145678	0.11966215259192718	PhaseLuteal	Sensitivity_Linear_Multivariate
Joag-unpublished	IL1a	3552	IL1A	Menstrual cup	MSD	Serum progesterone	0.019451212658368768	0.04707177599075775	16	0.4132245331509882	0.6849271910667349	Age	Sensitivity_Linear_Multivariate
Joag-unpublished	IL1a	3552	IL1A	Menstrual cup	MSD	Serum progesterone	1.9644307160794616	0.8798652664887594	11	2.2326494645240755	0.0473064011662102	BvIntermediate	Sensitivity_Linear_Multivariate
Joag-unpublished	IL1a	3552	IL1A	Menstrual cup	MSD	Serum progesterone	2.348700926073849	0.6949974537194108	11	3.379438174203848	0.006148676727388241	BvPositive	Sensitivity_Linear_Multivariate
Joag-unpublished	IL1a	3552	IL1A	Menstrual cup	MSD	Serum progesterone	0.308998031701486	0.2527592695310487	11	1.222499306453839	0.24706655373788247	VaginalpH	Sensitivity_Linear_Multivariate
Joag-unpublished	MCP1	6347	CCL2	Menstrual cup	MSD	Serum progesterone	5.302330051556538	1.8970504045863206	16	2.7950390979267565	0.012973431707460167	(Intercept)	Sensitivity_Linear_Multivariate
Joag-unpublished	MCP1	6347	CCL2	Menstrual cup	MSD	Serum progesterone	-2.8077120580477635	0.47559985475768063	11	-5.90351748420592	1.0259300672261634e-4	PhaseLuteal	Sensitivity_Linear_Multivariate
Joag-unpublished	MCP1	6347	CCL2	Menstrual cup	MSD	Serum progesterone	0.10099036853560328	0.051145857520323315	16	1.974556169978649	0.06583680604873314	Age	Sensitivity_Linear_Multivariate
Joag-unpublished	MCP1	6347	CCL2	Menstrual cup	MSD	Serum progesterone	-1.0522849311325548	1.0226578453997317	11	-1.0289706727094463	0.3255882073373244	BvIntermediate	Sensitivity_Linear_Multivariate
Joag-unpublished	MCP1	6347	CCL2	Menstrual cup	MSD	Serum progesterone	-1.031200020393623	0.8347187024086622	11	-1.235386265358611	0.24242155802947624	BvPositive	Sensitivity_Linear_Multivariate
Joag-unpublished	MCP1	6347	CCL2	Menstrual cup	MSD	Serum progesterone	0.581404940561748	0.32422580947161167	11	1.7932099283189675	0.10044696612268983	VaginalpH	Sensitivity_Linear_Multivariate
Joag-unpublished	MIG	4283	CXCL9	Menstrual cup	MSD	Serum progesterone	5.636109278423101	1.7721939373856315	16	3.1803005074814656	0.005813393199651789	(Intercept)	Sensitivity_Linear_Multivariate
Joag-unpublished	MIG	4283	CXCL9	Menstrual cup	MSD	Serum progesterone	-0.27149245034627517	0.3105771839034551	11	-0.8741545239545682	0.4007165665553365	PhaseLuteal	Sensitivity_Linear_Multivariate
Joag-unpublished	MIG	4283	CXCL9	Menstrual cup	MSD	Serum progesterone	0.12175321886575673	0.055568124263385955	16	2.191062240803049	0.04359502082971389	Age	Sensitivity_Linear_Multivariate
Joag-unpublished	MIG	4283	CXCL9	Menstrual cup	MSD	Serum progesterone	-0.9741482910528297	0.8846442794323106	11	-1.1011751431637078	0.29433269899816733	BvIntermediate	Sensitivity_Linear_Multivariate
Joag-unpublished	MIG	4283	CXCL9	Menstrual cup	MSD	Serum progesterone	-0.4117309942066533	0.677225311208309	11	-0.6079675218754608	0.5555534094408261	BvPositive	Sensitivity_Linear_Multivariate
Joag-unpublished	MIG	4283	CXCL9	Menstrual cup	MSD	Serum progesterone	0.4481799323524124	0.22195179096438	11	2.019267023731017	0.06850240921988318	VaginalpH	Sensitivity_Linear_Multivariate
Joag-unpublished	MIP1a	6348	CCL3	Menstrual cup	MSD	Serum progesterone	-0.7903221177159254	1.7845246987619212	16	-0.4428754156578724	0.6637850266175142	(Intercept)	Sensitivity_Linear_Multivariate
Joag-unpublished	MIP1a	6348	CCL3	Menstrual cup	MSD	Serum progesterone	-0.34269468233598216	0.48796075002272005	11	-0.7022996876696044	0.49708464516536266	PhaseLuteal	Sensitivity_Linear_Multivariate
Joag-unpublished	MIP1a	6348	CCL3	Menstrual cup	MSD	Serum progesterone	0.05637314700124579	0.04589717979817855	16	1.2282486037079556	0.2371155111649882	Age	Sensitivity_Linear_Multivariate
Joag-unpublished	MIP1a	6348	CCL3	Menstrual cup	MSD	Serum progesterone	0.021068234440869194	0.9491050871648048	11	0.022197999700754797	0.9826875660126146	BvIntermediate	Sensitivity_Linear_Multivariate
Joag-unpublished	MIP1a	6348	CCL3	Menstrual cup	MSD	Serum progesterone	1.0596514088419324	0.7976962470810292	11	1.3283896128626191	0.21095060224514878	BvPositive	Sensitivity_Linear_Multivariate
Joag-unpublished	MIP1a	6348	CCL3	Menstrual cup	MSD	Serum progesterone	1.4272425232283985	0.32421482308399097	11	4.402150739599767	0.0010594107513274718	VaginalpH	Sensitivity_Linear_Multivariate
Joag-unpublished	MIP3a	6364	CCL20	Menstrual cup	MSD	Serum progesterone	2.7610767740094624	2.6866633141585843	16	1.027697352123998	0.31937900439904865	(Intercept)	Sensitivity_Linear_Multivariate
Joag-unpublished	MIP3a	6364	CCL20	Menstrual cup	MSD	Serum progesterone	-0.4967773073234657	0.8139955982158963	11	-0.6102948325670249	0.5540657884052098	PhaseLuteal	Sensitivity_Linear_Multivariate
Joag-unpublished	MIP3a	6364	CCL20	Menstrual cup	MSD	Serum progesterone	0.16729471308283106	0.06515717095590907	16	2.5675564274581073	0.020656253486081886	Age	Sensitivity_Linear_Multivariate
Joag-unpublished	MIP3a	6364	CCL20	Menstrual cup	MSD	Serum progesterone	1.9637139837894826	1.384384969936166	11	1.4184739262808013	0.18375745625392892	BvIntermediate	Sensitivity_Linear_Multivariate
Joag-unpublished	MIP3a	6364	CCL20	Menstrual cup	MSD	Serum progesterone	-1.1419367166675178	1.2109833577789912	11	-0.9429829975218581	0.3659398160275683	BvPositive	Sensitivity_Linear_Multivariate
Joag-unpublished	MIP3a	6364	CCL20	Menstrual cup	MSD	Serum progesterone	0.1978913827911559	0.518873592257882	11	0.38138649903154676	0.7101803929520125	VaginalpH	Sensitivity_Linear_Multivariate
Joag-unpublished	RANTES	6352	CCL5	Menstrual cup	MSD	Serum progesterone	-1.1183963176389504	3.0549086453269916	16	-0.36609812190283664	0.7190875149145486	(Intercept)	Sensitivity_Linear_Multivariate
Joag-unpublished	RANTES	6352	CCL5	Menstrual cup	MSD	Serum progesterone	-1.9987778106067617	0.7643572094502685	11	-2.614978685220092	0.024043040022080204	PhaseLuteal	Sensitivity_Linear_Multivariate
Joag-unpublished	RANTES	6352	CCL5	Menstrual cup	MSD	Serum progesterone	-0.0017189335337911592	0.08244848236955558	16	-0.02084857700699027	0.9836242349507193	Age	Sensitivity_Linear_Multivariate
Joag-unpublished	RANTES	6352	CCL5	Menstrual cup	MSD	Serum progesterone	-0.15811872600952062	1.647087043860778	11	-0.095999010251996	0.9252479827149777	BvIntermediate	Sensitivity_Linear_Multivariate
Joag-unpublished	RANTES	6352	CCL5	Menstrual cup	MSD	Serum progesterone	-0.2260238386649724	1.3435768970600759	11	-0.16822545785026705	0.8694591021674922	BvPositive	Sensitivity_Linear_Multivariate
Joag-unpublished	RANTES	6352	CCL5	Menstrual cup	MSD	Serum progesterone	1.4025011985645817	0.5213376454143134	11	2.690197439032044	0.021021727525932465	VaginalpH	Sensitivity_Linear_Multivariate
Joag-unpublished	IL17	3605	IL17A	Menstrual cup	MSD	Serum progesterone	-0.6678166799134626	2.474012238109495	16	-0.26993265014071705	0.7906626462689881	(Intercept)	Sensitivity_Linear_Multivariate
Joag-unpublished	IL17	3605	IL17A	Menstrual cup	MSD	Serum progesterone	-0.38223675575947186	0.5565577297404949	11	-0.6867872555425591	0.5064370526703792	PhaseLuteal	Sensitivity_Linear_Multivariate
Joag-unpublished	IL17	3605	IL17A	Menstrual cup	MSD	Serum progesterone	0.087805483487199	0.07038321045463702	16	1.247534503186536	0.23015283526148483	Age	Sensitivity_Linear_Multivariate
Joag-unpublished	IL17	3605	IL17A	Menstrual cup	MSD	Serum progesterone	0.6293607045002805	1.3312117340434393	11	0.47277280420947937	0.6456170732523301	BvIntermediate	Sensitivity_Linear_Multivariate
Joag-unpublished	IL17	3605	IL17A	Menstrual cup	MSD	Serum progesterone	0.8092317619377081	1.0560184461282203	11	0.7663045706300592	0.45962431220807765	BvPositive	Sensitivity_Linear_Multivariate
Joag-unpublished	IL17	3605	IL17A	Menstrual cup	MSD	Serum progesterone	0.9263085191066514	0.38793892711749917	11	2.3877689356657177	0.03600316583443769	VaginalpH	Sensitivity_Linear_Multivariate
Joag-unpublished	IL1b	3553	IL1B	Menstrual cup	MSD	Serum progesterone	1.0924956050814203	2.954462909051985	16	0.36977807429370485	0.7163966145483943	(Intercept)	Sensitivity_Linear_Multivariate
Joag-unpublished	IL1b	3553	IL1B	Menstrual cup	MSD	Serum progesterone	-0.13960439961671733	0.6447357164239105	11	-0.2165296509258813	0.8325382275407729	PhaseLuteal	Sensitivity_Linear_Multivariate
Joag-unpublished	IL1b	3553	IL1B	Menstrual cup	MSD	Serum progesterone	0.12429121703201029	0.08522653700818181	16	1.4583628690683308	0.16409111600804516	Age	Sensitivity_Linear_Multivariate
Joag-unpublished	IL1b	3553	IL1B	Menstrual cup	MSD	Serum progesterone	2.4318566901640697	1.5831137323968847	11	1.5361225415448587	0.1527577656489213	BvIntermediate	Sensitivity_Linear_Multivariate
Joag-unpublished	IL1b	3553	IL1B	Menstrual cup	MSD	Serum progesterone	2.995716021484394	1.2478730516600485	11	2.400657677076355	0.03519158686041964	BvPositive	Sensitivity_Linear_Multivariate
Joag-unpublished	IL1b	3553	IL1B	Menstrual cup	MSD	Serum progesterone	1.0374282280481393	0.4515001788683158	11	2.2977360289168676	0.04219965900110007	VaginalpH	Sensitivity_Linear_Multivariate
Joag-unpublished	IL6	3569	IL6	Menstrual cup	MSD	Serum progesterone	2.5763114600580628	2.618760490700806	16	0.9837904112294807	0.3398622831950605	(Intercept)	Sensitivity_Linear_Multivariate
Joag-unpublished	IL6	3569	IL6	Menstrual cup	MSD	Serum progesterone	-1.0278012239548577	0.6577928906320488	11	-1.562499745120811	0.14646291709478684	PhaseLuteal	Sensitivity_Linear_Multivariate
Joag-unpublished	IL6	3569	IL6	Menstrual cup	MSD	Serum progesterone	0.06798302340232751	0.07053288407457879	16	0.9638486259890471	0.34946436519284074	Age	Sensitivity_Linear_Multivariate
Joag-unpublished	IL6	3569	IL6	Menstrual cup	MSD	Serum progesterone	-0.3758888136716226	1.4114976829656196	11	-0.26630494559641316	0.7949300706772118	BvIntermediate	Sensitivity_Linear_Multivariate
Joag-unpublished	IL6	3569	IL6	Menstrual cup	MSD	Serum progesterone	0.4127590121914071	1.1527751395263728	11	0.3580568300258388	0.7270770717818534	BvPositive	Sensitivity_Linear_Multivariate
Joag-unpublished	IL6	3569	IL6	Menstrual cup	MSD	Serum progesterone	1.2324782460337287	0.4482137928039463	11	2.749755286028934	0.018898923203021334	VaginalpH	Sensitivity_Linear_Multivariate
Joag-unpublished	IP10	3627	CXCL10	Menstrual cup	MSD	Serum progesterone	4.320868562150826	3.006053255832549	16	1.4373892258120122	0.16987658986683113	(Intercept)	Sensitivity_Linear_Multivariate
Joag-unpublished	IP10	3627	CXCL10	Menstrual cup	MSD	Serum progesterone	-1.258761165973435	0.6194702164415048	11	-2.0319962648152545	0.06702044627020956	PhaseLuteal	Sensitivity_Linear_Multivariate
Joag-unpublished	IP10	3627	CXCL10	Menstrual cup	MSD	Serum progesterone	0.15265578423344198	0.08887661848764097	16	1.7176146756153872	0.1051559912516542	Age	Sensitivity_Linear_Multivariate
Joag-unpublished	IP10	3627	CXCL10	Menstrual cup	MSD	Serum progesterone	-2.395808587841556	1.591667260397161	11	-1.505219493704822	0.16042991197493867	BvIntermediate	Sensitivity_Linear_Multivariate
Joag-unpublished	IP10	3627	CXCL10	Menstrual cup	MSD	Serum progesterone	-1.1656939601396121	1.2418449554766051	11	-0.9386791442835413	0.3680497355894169	BvPositive	Sensitivity_Linear_Multivariate
Joag-unpublished	IP10	3627	CXCL10	Menstrual cup	MSD	Serum progesterone	0.6561744181723793	0.43698142489484115	11	1.5016071182666095	0.16134807944841914	VaginalpH	Sensitivity_Linear_Multivariate
Joag-unpublished	MIP1b	6351	CCL4	Menstrual cup	MSD	Serum progesterone	1.2629979041757726	2.403143963768422	16	0.5255606502222356	0.6064012522855919	(Intercept)	Sensitivity_Linear_Multivariate
Joag-unpublished	MIP1b	6351	CCL4	Menstrual cup	MSD	Serum progesterone	-1.2293306500937722	0.4994959310126392	11	-2.4611424713741368	0.031614591211448745	PhaseLuteal	Sensitivity_Linear_Multivariate
Joag-unpublished	MIP1b	6351	CCL4	Menstrual cup	MSD	Serum progesterone	0.09466720618403986	0.07079849122061911	16	1.3371359269372298	0.1998790570090073	Age	Sensitivity_Linear_Multivariate
Joag-unpublished	MIP1b	6351	CCL4	Menstrual cup	MSD	Serum progesterone	-0.13121688451093352	1.2751253634364006	11	-0.10290508547121235	0.9198903660731552	BvIntermediate	Sensitivity_Linear_Multivariate
Joag-unpublished	MIP1b	6351	CCL4	Menstrual cup	MSD	Serum progesterone	1.55045608796177	0.9962624348431143	11	1.55627275879967	0.14792824593780052	BvPositive	Sensitivity_Linear_Multivariate
Joag-unpublished	MIP1b	6351	CCL4	Menstrual cup	MSD	Serum progesterone	1.012379023912147	0.35200468406568947	11	2.8760385010195537	0.015077761513247481	VaginalpH	Sensitivity_Linear_Multivariate
Joag-unpublished	IL8	3576	CXCL8	Menstrual cup	MSD	Serum progesterone	12.280724366814106	2.673668078531891	16	4.593212024118357	2.9992643686165037e-4	(Intercept)	Sensitivity_Linear_Multivariate
Joag-unpublished	IL8	3576	CXCL8	Menstrual cup	MSD	Serum progesterone	-0.9362789927337212	0.5654830679980832	11	-1.6557153444900226	0.12599890630820348	PhaseLuteal	Sensitivity_Linear_Multivariate
Joag-unpublished	IL8	3576	CXCL8	Menstrual cup	MSD	Serum progesterone	0.12012290636584061	0.07819064672808729	16	1.5362822970831191	0.14400712162839904	Age	Sensitivity_Linear_Multivariate
Joag-unpublished	IL8	3576	CXCL8	Menstrual cup	MSD	Serum progesterone	1.502100945623776	1.4242629515845446	11	1.0546514208999354	0.314199084780405	BvIntermediate	Sensitivity_Linear_Multivariate
Joag-unpublished	IL8	3576	CXCL8	Menstrual cup	MSD	Serum progesterone	2.0844479766253525	1.116098715227781	11	1.8676197259128142	0.08866895262914819	BvPositive	Sensitivity_Linear_Multivariate
Joag-unpublished	IL8	3576	CXCL8	Menstrual cup	MSD	Serum progesterone	-0.10529413555404266	0.3976691763927549	11	-0.26477821718334466	0.7960760973708103	VaginalpH	Sensitivity_Linear_Multivariate
Joag-unpublished	GMCSF	1437	CSF2	Menstrual cup	MSD	Serum progesterone	4.005148202387162	0.46240978369239133	17	8.661469423085359	1.2173356230203048e-7	(Intercept)	Sensitivity_Linear_Univariate
Joag-unpublished	GMCSF	1437	CSF2	Menstrual cup	MSD	Serum progesterone	-1.1636818781355522	0.5005663285063976	14	-2.3247306338158533	0.03563706390056651	PhaseLuteal	Sensitivity_Linear_Univariate
Joag-unpublished	IL1a	3552	IL1A	Menstrual cup	MSD	Serum progesterone	11.611787257495275	0.35867749839415275	17	32.373893844701165	1.0222602106941311e-16	(Intercept)	Sensitivity_Linear_Univariate
Joag-unpublished	IL1a	3552	IL1A	Menstrual cup	MSD	Serum progesterone	0.3092454768496953	0.347831250911201	14	0.8890675465173875	0.3889879568055812	PhaseLuteal	Sensitivity_Linear_Univariate
Joag-unpublished	MCP1	6347	CCL2	Menstrual cup	MSD	Serum progesterone	10.58870239899579	0.39575333789560246	17	26.75581324291706	2.4601217727633623e-15	(Intercept)	Sensitivity_Linear_Univariate
Joag-unpublished	MCP1	6347	CCL2	Menstrual cup	MSD	Serum progesterone	-3.1508410000352804	0.42463524086019755	14	-7.4201118909785215	3.2511869770965054e-6	PhaseLuteal	Sensitivity_Linear_Univariate
Joag-unpublished	MIG	4283	CXCL9	Menstrual cup	MSD	Serum progesterone	10.912945937406638	0.37885262836890643	17	28.805253336609283	7.197773202187755e-16	(Intercept)	Sensitivity_Linear_Univariate
Joag-unpublished	MIG	4283	CXCL9	Menstrual cup	MSD	Serum progesterone	-0.5383442589543908	0.28190969489281686	14	-1.909633718553281	0.07688746921458815	PhaseLuteal	Sensitivity_Linear_Univariate
Joag-unpublished	MIP1a	6348	CCL3	Menstrual cup	MSD	Serum progesterone	7.805616238943429	0.41848060393159797	17	18.652277227690302	9.32919448294524e-13	(Intercept)	Sensitivity_Linear_Univariate
Joag-unpublished	MIP1a	6348	CCL3	Menstrual cup	MSD	Serum progesterone	-1.1118651307245992	0.5778414648546586	14	-1.9241698603340291	0.0749036450520546	PhaseLuteal	Sensitivity_Linear_Univariate
Joag-unpublished	MIP3a	6364	CCL20	Menstrual cup	MSD	Serum progesterone	8.120113354033542	0.5562025656324879	17	14.59920154233687	4.7547315539224534e-11	(Intercept)	Sensitivity_Linear_Univariate
Joag-unpublished	MIP3a	6364	CCL20	Menstrual cup	MSD	Serum progesterone	-0.4151093645345022	0.7037770200879736	14	-0.5898308024928303	0.5647029126547125	PhaseLuteal	Sensitivity_Linear_Univariate
Joag-unpublished	RANTES	6352	CCL5	Menstrual cup	MSD	Serum progesterone	5.609710533394658	0.5547161209691633	17	10.11275915975498	1.3132934224044517e-8	(Intercept)	Sensitivity_Linear_Univariate
Joag-unpublished	RANTES	6352	CCL5	Menstrual cup	MSD	Serum progesterone	-2.60418337342296	0.7587913931497331	14	-3.4320149080935525	0.004046820835800319	PhaseLuteal	Sensitivity_Linear_Univariate
Joag-unpublished	IL17	3605	IL17A	Menstrual cup	MSD	Serum progesterone	6.317792534837175	0.48488703765964075	17	13.029411067226457	2.828698497670743e-10	(Intercept)	Sensitivity_Linear_Univariate
Joag-unpublished	IL17	3605	IL17A	Menstrual cup	MSD	Serum progesterone	-0.8900154426406791	0.5255655682966627	14	-1.6934432092368306	0.11249363218664508	PhaseLuteal	Sensitivity_Linear_Univariate
Joag-unpublished	IL1b	3553	IL1B	Menstrual cup	MSD	Serum progesterone	10.047777005782995	0.6736722325139161	17	14.91493417843289	3.3884457727725506e-11	(Intercept)	Sensitivity_Linear_Univariate
Joag-unpublished	IL1b	3553	IL1B	Menstrual cup	MSD	Serum progesterone	-0.9263421143501243	0.5714668567728308	14	-1.6209900948260298	0.12731731857959205	PhaseLuteal	Sensitivity_Linear_Univariate
Joag-unpublished	IL6	3569	IL6	Menstrual cup	MSD	Serum progesterone	10.407466420756668	0.506544587621664	17	20.54600261276498	1.9261714241316305e-13	(Intercept)	Sensitivity_Linear_Univariate
Joag-unpublished	IL6	3569	IL6	Menstrual cup	MSD	Serum progesterone	-1.6883738640036137	0.6450452421946922	14	-2.617450302027058	0.02027645210598381	PhaseLuteal	Sensitivity_Linear_Univariate
Joag-unpublished	IP10	3627	CXCL10	Menstrual cup	MSD	Serum progesterone	11.226178229171209	0.6122610607726409	17	18.335607061151936	1.2319489879368839e-12	(Intercept)	Sensitivity_Linear_Univariate
Joag-unpublished	IP10	3627	CXCL10	Menstrual cup	MSD	Serum progesterone	-1.667676956664157	0.5373603175976767	14	-3.103461312736442	0.007778726388600752	PhaseLuteal	Sensitivity_Linear_Univariate
Joag-unpublished	MIP1b	6351	CCL4	Menstrual cup	MSD	Serum progesterone	8.921183007988297	0.4668200644238898	17	19.110538916098378	6.286028292128271e-13	(Intercept)	Sensitivity_Linear_Univariate
Joag-unpublished	MIP1b	6351	CCL4	Menstrual cup	MSD	Serum progesterone	-1.9213657804827349	0.5226982592055738	14	-3.675860301128484	0.002493735865505805	PhaseLuteal	Sensitivity_Linear_Univariate
Joag-unpublished	IL8	3576	CXCL8	Menstrual cup	MSD	Serum progesterone	15.359092176737692	0.4944706677794459	17	31.06168510603843	2.0428533036298817e-16	(Intercept)	Sensitivity_Linear_Univariate
Joag-unpublished	IL8	3576	CXCL8	Menstrual cup	MSD	Serum progesterone	-1.0067859303500644	0.5009500518048364	14	-2.0097531215393407	0.06413656060657387	PhaseLuteal	Sensitivity_Linear_Univariate
Kyongo-2012	Il1a	3552	IL1A	CVL	Luminex (or other bead-based)	Days since LMP - their phase	5.799496728544911	2.5297983672373356	98	2.2924738997591523	0.02401671038943941	(Intercept)	Sensitivity_Linear_Multivariate
Kyongo-2012	Il1a	3552	IL1A	CVL	Luminex (or other bead-based)	Days since LMP - their phase	0.7843829618140993	0.18593586065987577	98	4.218567408300738	5.4905471096264534e-5	PhaseLuteal	Sensitivity_Linear_Multivariate
Kyongo-2012	Il1a	3552	IL1A	CVL	Luminex (or other bead-based)	Days since LMP - their phase	0.4148037105705722	1.0200509544186231	98	0.40664999015366743	0.685151796534152	BvIntermediate	Sensitivity_Linear_Multivariate
Kyongo-2012	Il1a	3552	IL1A	CVL	Luminex (or other bead-based)	Days since LMP - their phase	0.6563331827194463	0.40822022637343647	98	1.6077919228799755	0.11109791345657334	PsaPositive	Sensitivity_Linear_Multivariate
Kyongo-2012	Il1a	3552	IL1A	CVL	Luminex (or other bead-based)	Days since LMP - their phase	-1.438842450786181	1.3433912521131903	24	-1.0710524194071112	0.29479905930566486	EctopyLarge	Sensitivity_Linear_Multivariate
[truncated: 898 more rows]
