# Supplementary material for: Changes in concentrations of cervicovaginal immune mediators across the menstrual cycle: a systematic review and meta-analysis of individual patient data
Source: BMC Med. 2022 Oct 5;20:353. doi: 10.1186/s12916-022-02532-9 (PMC9533580; doi:10.1186/s12916-022-02532-9)
Supplement: Supplementary file 3 — Additional file 3. Code and data. IPD from co-authors who agreed to share it, results of all analyses presented in the paper, and R code files necessary to reproduce the analysis and figures. [file 12916_2022_2532_MOESM3_ESM.zip › MenstrualCycleMetaanalysis/data/data_complete/05_sensitivity/one-vs-two-stage-meta-analysis.csv]

Meta	Category	Coefficient	EntrezId	OfficialSymbol	Value	Std.Error	df	t	PValue
One-stage	Neither significant	PhaseLuteal	3440	IFNA2	-0.026301362197806582	0.08410630180419826	480.2249443515205	-0.31271571372900053	0.7546324084700254
One-stage	Neither significant	PhaseLuteal	3458	IFNG	0.099477347900265925	0.12254111767882359	1011.8547193957493	0.8117875027139293	0.41710449769999125
One-stage	Neither significant	PhaseLuteal	3586	IL10	0.10749479044168005	0.08949378163415526	917.2968808924627	1.2011425652020353	0.23000595103445368
One-stage	Opposite directions	PhaseLuteal	NA	IL12p70	0.08639694863573294	0.10309594137746014	1213.5909910805385	0.8380247319282144	0.4021818269390679
One-stage	Neither significant	PhaseLuteal	3596	IL13	-0.0215830304532237	0.14092844837189547	311.10604081666435	-0.15314885463202105	0.8783801746374915
One-stage	Neither significant	PhaseLuteal	3605	IL17A	0.0171271728295848	0.11681352310642358	768.9067500278534	0.1466197780370086	0.8834705740776131
One-stage	Opposite directions	PhaseLuteal	3553	IL1B	0.04578173618698495	0.1255142275018119	1165.2535304147186	0.36475335982388174	0.7153617089410691
One-stage	Neither significant	PhaseLuteal	3558	IL2	-0.1482884155465424	0.10271763317884772	804.7049425439025	-1.4436510164554581	0.14922634949086092
One-stage	Opposite directions	PhaseLuteal	3565	IL4	0.04645828466896559	0.1168957174204258	751.8969900079394	0.3974335903331193	0.6911605459612629
One-stage	Both significant	PhaseLuteal	3569	IL6	-0.40257315498736584	0.09367100074440916	1278.1068819143125	-4.297735177249014	1.8564452092772958e-5
One-stage	Both significant	PhaseLuteal	6348	CCL3	-0.19647619382780096	0.09931782855838879	866.5486790856182	-1.9782570428661046	0.04821606563904215
One-stage	Both significant	PhaseLuteal	6364	CCL20	-0.4690105365644227	0.19791467955144348	326.98654889168904	-2.3697612406891424	0.01837967269577067
One-stage	Neither significant	PhaseLuteal	7124	TNF	-0.11451460604701205	0.10025891174293816	1037.2287902701983	-1.142188799541583	0.25363914545680555
One-stage	Both significant	PhaseLuteal	3552	IL1A	0.6397725871198698	0.0798657751056459	1307.630131505509	8.01059760922101	2.5056749719686022e-15
One-stage	Both significant	PhaseLuteal	6352	CCL5	-0.688131769074631	0.17686896619165873	688.5186994586215	-3.890630356989579	1.0968878611325259e-4
One-stage	Neither significant	PhaseLuteal	4283	CXCL9	-0.26744756772396294	0.2615131389280617	578.8666345389636	-1.0226926601861244	0.30688037807921914
One-stage	Neither significant	PhaseLuteal	3627	CXCL10	-0.10786572709851706	0.10070480347265698	1077.11858541806	-1.0711080641531106	0.28436078393124914
One-stage	Neither significant	PhaseLuteal	3576	CXCL8	-0.13638701997020913	0.0827819413064125	1182.5014249890814	-1.6475455614815866	0.09971163133414243
One-stage	Both significant	PhaseLuteal	6351	CCL4	-0.4941794064154326	0.09545012303929588	1133.1471524192107	-5.177357458323901	2.6611033416081983e-7
One-stage	One significant	PhaseLuteal	1673	DEFB4A	0.22576097933189462	0.1538666530519515	478.90365672349424	1.4672508620543578	0.14296421364556494
One-stage	Neither significant	PhaseLuteal	2919	CXCL1	-0.21236234986184183	0.36340361796884024	76.75151558248089	-0.5843704887936769	0.5606848597724741
One-stage	Neither significant	PhaseLuteal	4057	LTF	0.24062665746499717	0.24550238907300742	94.55997156116216	0.9801397793869928	0.32951817465095146
One-stage	Neither significant	PhaseLuteal	4069	LYZ	0.09754741941934618	0.579640491423222	14.26436639565094	0.1682895188702791	0.8687184046227248
One-stage	Neither significant	PhaseLuteal	3383	ICAM1	-0.892528127022098	0.6197340231618961	56.51968713110575	-1.440179324782591	0.15533322658613238
One-stage	One significant	PhaseLuteal	6590	SLPI	-0.2727532480913212	0.11928994811106729	604.8681786803093	-2.286473021493553	0.02257133853471534
One-stage	Neither significant	PhaseLuteal	5266	PI3	-0.057250206248155654	0.07741921890105911	622.7201204478833	-0.7394831291351669	0.4598923424881488
One-stage	Both significant	PhaseLuteal	3557	IL1RN	-0.382258014367282	0.09754416477427394	466.42070335469316	-3.9188199032905944	1.0230960897543903e-4
One-stage	Neither significant	PhaseLuteal	NA	DEFA1-3	-0.2448772374262369	0.21594335470565842	329.9650020448541	-1.1339882987370313	0.25762263940902536
One-stage	One significant	PhaseLuteal	55894	DEFB103B	0.2748031767295854	0.290467894447822	327.160057971979	0.9460707430402414	0.34481071661971896
One-stage	One significant	PhaseLuteal	7040	TGFB1	0.9238434843830775	0.22628364861247632	423.4612304196091	4.082678929953142	5.323301702031725e-5
One-stage	One significant	PhaseLuteal	NA	IgA	-0.5527912503563245	0.16419053224417418	388.9450456603309	-3.366766906719365	8.363539261240698e-4
One-stage	Both significant	PhaseLuteal	NA	IgG	-0.5262660437325698	0.2211211593595616	145.27855863429286	-2.3799895281700154	0.018611204211799907
One-stage	Neither significant	PhaseLuteal	1509	CTSD	-0.1724876820991779	0.24830112368436702	141.55598777684324	-0.6946713713564949	0.48839988807303436
One-stage	Both significant	PhaseLuteal	10578	GNLY	-2.054029386349459	0.27549964564784746	148.23087360803578	-7.455651645283732	6.9196629702138955e-12
One-stage	Both significant	PhaseLuteal	NA	IgM	-1.353108756341549	0.27286440835494336	354.74269184324106	-4.958905283760638	1.101194083308974e-6
One-stage	One significant	PhaseLuteal	6356	CCL11	-0.36342728758742504	0.11538531065632157	357.2597865776561	-3.1496841800764703	0.0017722658925855828
One-stage	Both significant	PhaseLuteal	3603	IL16	-0.9930714900540435	0.34574040545033663	483.2658468818841	-2.8723038279559483	0.004254076067299125
One-stage	Both significant	PhaseLuteal	6347	CCL2	-1.2785968798755447	0.14498520343974572	820.063489897713	-8.818809433935897	6.86009061735562e-18
One-stage	Both significant	PhaseLuteal	4312	MMP1	-1.760346900307666	0.37773478803543226	141.3229077563916	-4.660272117013861	7.226752307481507e-6
One-stage	Both significant	PhaseLuteal	4316	MMP7	-3.550674242778566	0.4926618414025895	145.85583254616014	-7.207122501450349	2.840491713798248e-11
One-stage	One significant	PhaseLuteal	959	CD40LG	-1.9945260667305298	0.3242385008680687	159.51461985243265	-6.15141650788132	5.9501537303511556e-9
One-stage	Neither significant	PhaseLuteal	3456	IFNB1	0.05598952946113063	0.29999228226829366	313.24388212324527	0.18663656624025154	0.852066410141411
One-stage	Neither significant	PhaseLuteal	6355	CCL8	-0.407900908710262	0.2713002161243044	311.37513708103984	-1.5035038104185288	0.1337227265754085
One-stage	One significant	PhaseLuteal	3574	IL7	-0.23957251392711443	0.11023888986867245	413.9384580210931	-2.1732123229154166	0.030330729423231624
One-stage	Both significant	PhaseLuteal	1440	CSF3	-0.5188890312880228	0.10826799467722356	784.6280278178376	-4.792635467526416	1.9688693624957857e-6
One-stage	Neither significant	PhaseLuteal	1437	CSF2	-0.016970742320637937	0.08703756951299227	879.6250148941856	-0.1949818040140089	0.8454522184245592
One-stage	Neither significant	PhaseLuteal	NA	IgG1	-0.3544909340914198	0.24737868684840975	223.78911215415027	-1.4329889878857953	0.15325647496122452
One-stage	Neither significant	PhaseLuteal	NA	IgG2	-0.3755928072984954	0.25647193224778975	217.66892988792605	-1.4644596935294165	0.14451115466580147
One-stage	Neither significant	PhaseLuteal	NA	IgG3	-0.21767562181555125	0.35444690321690053	209.25949840636167	-0.6141275881943498	0.5397980982954371
One-stage	Both significant	PhaseLuteal	NA	IgG4	-1.0107733117201572	0.3071868804122136	220.2668215592771	-3.290418231285796	0.0011648355504331252
One-stage	One significant	PhaseLuteal	3606	IL18	-0.47996795898005623	0.1988267603081354	427.29126838582823	-2.4140008026898245	0.016197933548113056
Two-stage	Both significant	PhaseLuteal	NA	IL16	-1.1908410032367533	0.25455634976102204	NA	NA	2.8954010730043345e-6
Two-stage	Both significant	PhaseLuteal	NA	IL1A	0.5366378817808432	0.1235355361351306	NA	NA	1.3991402766909914e-5
Two-stage	Both significant	PhaseLuteal	NA	IgM	-1.3187133784809737	0.3296521626542201	NA	NA	6.32575040821124e-5
Two-stage	Both significant	PhaseLuteal	NA	MMP7	-3.1588393534845	0.8042978308720632	NA	NA	8.585133323502291e-5
Two-stage	Both significant	PhaseLuteal	NA	CCL5	-0.7102798422408425	0.18223075945495537	NA	NA	9.711278861226716e-5
Two-stage	Both significant	PhaseLuteal	NA	CCL4	-0.7003134938302278	0.18995557869497431	NA	NA	2.2716088962203943e-4
Two-stage	Both significant	PhaseLuteal	NA	GNLY	-2.203561538872133	0.6437551118401998	NA	NA	6.193839860771466e-4
Two-stage	One significant	PhaseLuteal	NA	DEFB103B	0.4403576420254144	0.1290998140218326	NA	NA	6.472844474201272e-4
Two-stage	Both significant	PhaseLuteal	NA	CSF3	-0.5457909736899684	0.17067052291595333	NA	NA	0.0013842184573863523
Two-stage	Both significant	PhaseLuteal	NA	CCL2	-1.404284633173799	0.44060523890832204	NA	NA	0.0014367136256022153
Two-stage	Both significant	PhaseLuteal	NA	IL6	-0.49154459889772195	0.1592172047926378	NA	NA	0.0020201214025829645
Two-stage	Both significant	PhaseLuteal	NA	IgG4	-1.6544277513121552	0.5913852366094381	NA	NA	0.005149234049379879
Two-stage	Both significant	PhaseLuteal	NA	CCL20	-0.6126954725216892	0.2498099721429951	NA	NA	0.014180974976079036
Two-stage	One significant	PhaseLuteal	NA	DEFB4A	0.3781959726876404	0.1555239123453382	NA	NA	0.015025888268647572
Two-stage	Both significant	PhaseLuteal	NA	IgG	-0.6902203893416466	0.30423946870565693	NA	NA	0.023288114451777222
Two-stage	Both significant	PhaseLuteal	NA	CCL3	-0.3393499550838976	0.15333632670259062	NA	NA	0.02689015405450519
Two-stage	Both significant	PhaseLuteal	NA	IL1RN	-0.24236338905009147	0.11412445111371117	NA	NA	0.03369722271209733
Two-stage	Both significant	PhaseLuteal	NA	MMP1	-1.360937721069485	0.6512015167449324	NA	NA	0.036627932759286004
Two-stage	Neither significant	PhaseLuteal	NA	CCL8	-0.4655211673494356	0.2556128896925028	NA	NA	0.06857707122591304
Two-stage	Neither significant	PhaseLuteal	NA	IL2	-0.15611920606081528	0.08925533645210298	NA	NA	0.08026851299576637
Two-stage	Neither significant	PhaseLuteal	NA	ICAM1	-0.8649004481136437	0.5053120082742091	NA	NA	0.08696733742144672
Two-stage	One significant	PhaseLuteal	NA	IL7	-0.3683014173890948	0.2184913496228	NA	NA	0.09186193258687075
Two-stage	Neither significant	PhaseLuteal	NA	IgG2	-0.6230309478706385	0.4055506922951919	NA	NA	0.12447484249036951
Two-stage	One significant	PhaseLuteal	NA	IL18	-0.6135411007406133	0.42169398468890984	NA	NA	0.14568478643910895
Two-stage	Neither significant	PhaseLuteal	NA	CXCL9	-0.3657593402990766	0.2553997407973052	NA	NA	0.15211366786512456
Two-stage	One significant	PhaseLuteal	NA	CD40LG	-1.3431876799794613	0.9839609954050529	NA	NA	0.17222720325251512
Two-stage	Neither significant	PhaseLuteal	NA	CXCL8	-0.1233206333173933	0.09481752716471707	NA	NA	0.19339194874379648
Two-stage	One significant	PhaseLuteal	NA	SLPI	-0.1361442751056941	0.10821410573969735	NA	NA	0.20835523019629584
Two-stage	Opposite directions	PhaseLuteal	NA	IL4	-0.24765710281682912	0.2051198968850959	NA	NA	0.22728688191050914
Two-stage	Neither significant	PhaseLuteal	NA	TNF	-0.10298593894048867	0.08907390163927438	NA	NA	0.24760535635455314
Two-stage	Neither significant	PhaseLuteal	NA	CXCL1	-0.3712635278967644	0.32880169730146613	NA	NA	0.2588382930271077
Two-stage	Neither significant	PhaseLuteal	NA	LTF	0.16621327367600808	0.15392503113468994	NA	NA	0.2802167107612087
Two-stage	Opposite directions	PhaseLuteal	NA	IL1B	-0.1531881807141289	0.18539897265155886	NA	NA	0.40865531700237656
Two-stage	One significant	PhaseLuteal	NA	IgA	-0.31804045123643904	0.41021769133930597	NA	NA	0.4381643173418862
Two-stage	Neither significant	PhaseLuteal	NA	IgG3	-1.4490216637711375	1.9091406011353325	NA	NA	0.4478575865973921
Two-stage	Neither significant	PhaseLuteal	NA	IFNA2	-0.07046150369851881	0.101997921028997	NA	NA	0.4896829793856575
Two-stage	One significant	PhaseLuteal	NA	CCL11	-0.6593658832302718	0.9597741886257263	NA	NA	0.49208206157879797
Two-stage	One significant	PhaseLuteal	NA	TGFB1	0.6445518305555159	0.9448820372007268	NA	NA	0.4951437398359386
Two-stage	Neither significant	PhaseLuteal	NA	CXCL10	-0.14782766098347766	0.22651905315300583	NA	NA	0.5140104081882435
Two-stage	Neither significant	PhaseLuteal	NA	CSF2	-0.04604213945477834	0.07110321254856793	NA	NA	0.5172828317582956
Two-stage	Neither significant	PhaseLuteal	NA	CTSD	-0.44119021291329347	0.7233755579818583	NA	NA	0.5419248837556615
Two-stage	Neither significant	PhaseLuteal	NA	IL13	-0.10620623184757051	0.1882550284017267	NA	NA	0.5726442533129321
Two-stage	Neither significant	PhaseLuteal	NA	IL10	0.045058854799339534	0.10954589724750843	NA	NA	0.6808349858671514
Two-stage	Neither significant	PhaseLuteal	NA	LYZ	0.13314014450721215	0.34955177914418534	NA	NA	0.703286216080205
Two-stage	Neither significant	PhaseLuteal	NA	IgG1	-0.33341280282291524	0.924193038119096	NA	NA	0.7182781210823359
Two-stage	Neither significant	PhaseLuteal	NA	PI3	-0.029821481733122435	0.08332761532806189	NA	NA	0.7204313692845687
Two-stage	Neither significant	PhaseLuteal	NA	IFNG	0.05463911829408302	0.1775911868282956	NA	NA	0.7583350015139702
Two-stage	Neither significant	PhaseLuteal	NA	IL17A	0.020535399551652986	0.114365804236782	NA	NA	0.85749886260075
Two-stage	Neither significant	PhaseLuteal	NA	IFNB1	0.036129173434237834	0.298158061673796	NA	NA	0.9035527698080551
Two-stage	Neither significant	PhaseLuteal	NA	DEFA1-3	-0.037969890926338554	0.38380816721126404	NA	NA	0.9211943685471397
Two-stage	Opposite directions	PhaseLuteal	NA	IL12p70	-0.01374584447427966	0.27046181976220335	NA	NA	0.9594660817620779
