# Supplementary material for: Changes in concentrations of cervicovaginal immune mediators across the menstrual cycle: a systematic review and meta-analysis of individual patient data
Source: BMC Med. 2022 Oct 5;20:353. doi: 10.1186/s12916-022-02532-9 (PMC9533580; doi:10.1186/s12916-022-02532-9)
Supplement: Supplementary file 3 — Additional file 3. Code and data. IPD from co-authors who agreed to share it, results of all analyses presented in the paper, and R code files necessary to reproduce the analysis and figures. [file 12916_2022_2532_MOESM3_ESM.zip › MenstrualCycleMetaanalysis/data/data_complete/06_figures/blood_detection.csv]

StudyName	Phase	BloodDetection	BloodDetectionMethod	Pct
Barousse-2007	Follicular	Negative	Visual	93.33333333333333
Barousse-2007	Follicular	Positive	Visual	6.666666666666667
Barousse-2007	Luteal	Negative	Visual	100
Castle-2002	Follicular	Negative	Hemastix	23.076923076923077
Castle-2002	Follicular	Positive	Hemastix	65.38461538461539
Castle-2002	Follicular	Trace	Hemastix	11.538461538461538
Castle-2002	Luteal	Negative	Hemastix	38.46153846153847
Castle-2002	Luteal	Positive	Hemastix	38.46153846153847
Castle-2002	Luteal	Trace	Hemastix	23.076923076923077
Francis-2016	Follicular	Negative	Hemastix	33.33333333333333
Francis-2016	Follicular	Positive	Hemastix	40
Francis-2016	Follicular	Trace	Hemastix	26.666666666666668
Francis-2016	Luteal	Negative	Hemastix	49.763033175355446
Francis-2016	Luteal	Positive	Hemastix	27.014218009478675
Francis-2016	Luteal	Trace	Hemastix	23.22274881516588
Hughes-2021	Follicular	Negative	Visual	80.48780487804879
Hughes-2021	Follicular	Positive	Visual	19.51219512195122
Hughes-2021	Luteal	Negative	Visual	94.73684210526315
Hughes-2021	Luteal	Positive	Visual	5.263157894736842
Hughes-unpublished	Follicular	Negative	Visual	98.9247311827957
Hughes-unpublished	Follicular	Positive	Visual	1.0752688172043012
Hughes-unpublished	Luteal	Negative	Visual	100
Jais-2016	Follicular	Negative	RBC counts	40
Jais-2016	Follicular	Positive	RBC counts	25
Jais-2016	Follicular	Trace	RBC counts	35
Jais-2016	Luteal	Negative	RBC counts	55.00000000000001
Jais-2016	Luteal	Positive	RBC counts	10
Jais-2016	Luteal	Trace	RBC counts	35
Lieberman-2008	Follicular	Negative	Hemastix	35.714285714285715
Lieberman-2008	Follicular	Positive	Hemastix	64.28571428571429
Lieberman-2008	Luteal	Negative	Hemastix	41.66666666666667
Lieberman-2008	Luteal	Positive	Hemastix	58.333333333333336
New wet lab data	Follicular	Negative	Hemoglobin detection	34.31372549019608
New wet lab data	Follicular	Positive	Hemoglobin detection	65.68627450980392
New wet lab data	Luteal	Negative	Hemoglobin detection	79.74683544303798
New wet lab data	Luteal	Positive	Hemoglobin detection	20.253164556962027
Novak-2007	Follicular	Negative	RBC counts	18.91891891891892
Novak-2007	Follicular	Positive	RBC counts	56.75675675675676
Novak-2007	Follicular	Trace	RBC counts	24.324324324324326
Novak-2007	Luteal	Negative	RBC counts	39.130434782608695
Novak-2007	Luteal	Positive	RBC counts	47.82608695652174
Novak-2007	Luteal	Trace	RBC counts	13.043478260869565
