# Supplementary material for: Changes in concentrations of cervicovaginal immune mediators across the menstrual cycle: a systematic review and meta-analysis of individual patient data
Source: BMC Med. 2022 Oct 5;20:353. doi: 10.1186/s12916-022-02532-9 (PMC9533580; doi:10.1186/s12916-022-02532-9)
Supplement: Supplementary file 3 — Additional file 3. Code and data. IPD from co-authors who agreed to share it, results of all analyses presented in the paper, and R code files necessary to reproduce the analysis and figures. [file 12916_2022_2532_MOESM3_ESM.zip › MenstrualCycleMetaanalysis/data/data_complete/06_figures/concentrations.csv]

OfficialSymbol	Category	p5	p25	p50	p75	p95	Detection
CCL11	Chemokine CC-type	0.2041199826559248	1.2	1.56	1.8097128165025862	2.0975	93%
CCL2	Chemokine CC-type	-0.638272156104069	0.8048190665054812	1.4245007786152142	2.06	2.916628443331148	89%
CCL20	Chemokine CC-type	-0.09691001300805639	1.2068700713342941	1.8371902079242528	2.3675753314008134	3.2888517855928945	91%
CCL3	Chemokine CC-type	-0.49485003138733225	0.24797326168185752	0.9116901506327729	1.3469979466416222	2.1339870472097835	74%
CCL4	Chemokine CC-type	-0.5767541495070886	0.7788738708207341	1.2016701754813974	1.6185399594750387	2.441370114009672	86%
CCL5	Chemokine CC-type	-1.3467874689673445	0	0.6583333751275421	1.3460215664174193	2.3140184607298293	81%
CCL8	Chemokine CC-type	-1.0457574733033632	-1.0457574733033632	0.6690067809585756	1.008174166122499	1.2756332593476136	62%
CD40LG	Other	-0.9393021596463883	-0.9393021596463883	0.21392172659363984	0.5598286533656691	1.3378304789392184	55%
CSF2	Other	-0.828897395132429	0.13592515360188748	0.47897000433601883	0.92	1.97	83%
CSF3	Other	0.7271061368874465	1.6066726711925816	2.092315804007135	2.525442473163626	3.172696286546218	98%
CTSD	Other	2.494850021680094	2.982036742468781	3.3766685727568957	3.8807449976951127	4.62410604724575	81%
CXCL1	Chemokine CX-type	0.8326457486518843	2.357866764476582	2.815844944554946	3.268212599975806	3.838837022298661	100%
CXCL10	Chemokine CX-type	0.9747276932425499	1.8570985549711407	2.3502403021668656	2.817142106139851	3.47887061170316	97%
CXCL12	Chemokine CX-type	0.8621313918293294	0.8621313918293294	0.8621313918293294	1.81987284201658	2.6583288835884544	45%
CXCL8	Chemokine CX-type	1.5534069252780243	2.259028375905007	2.7430509136941095	3.2452646951800506	4.222227876981877	99%
CXCL9	Chemokine CX-type	0.15986784709256668	1.2390142015673111	2.759872076520434	3.630441096904	4.312862007750546	80%
DEFA1-3	Defensin	4.269161296657815	4.9568401130845405	5.461603562953357	6.02660345365518	7.143601784083854	100%
DEFB103B	Defensin	2.3313108099570528	3.068185845816335	3.6047628792092983	4.383453500252883	5.7054269026656685	98%
DEFB4A	Defensin	2.4770001845438294	4.038685965877791	5.117433247003413	5.791923566890978	6.6063007841907435	97%
GNLY	Other	0.5917600346881504	0.5917600346881504	1.1797125959201957	1.8049358553627184	3.514782275592413	59%
ICAM1	Other	-1.5228787452803376	-0.39916491017670924	1.3600129258803895	1.9659716910918523	2.6353232092112595	83%
IFNA2	Interferon	0.01703333929878037	0.3010299956639812	0.8109042806687004	1.54	2.05	71%
IFNB1	Interferon	0.19312458242463465	0.19312458242463465	1.820595520583696	2.5547192720062184	3.00252545096052	63%
IFNG	Interferon	-1.1870866592869713	-0.7627831109919984	0.40483371661993806	1.18996593787281	2.077495938861834	61%
IgA	Immunoglobulin	4.734067128281762	5.509684199749196	6.088702960351474	6.792796791694743	8.7014885869353	96%
IgG	Immunoglobulin	6.144633125348291	6.434761544070441	6.954550635766558	8.359419445291127	9.552954401628353	100%
IgG1	Immunoglobulin	5.360847427883631	6.295915314164175	6.762254563413353	7.224795579430559	7.691588505183213	96%
IgG2	Immunoglobulin	5.019739232674706	6.1594288225351255	6.588854623208525	6.985020176586566	7.590953698011012	90%
IgG3	Immunoglobulin	3.3064250480037978	5.177518662918541	5.56138762565628	5.932742754885529	6.45859193240912	95%
IgG4	Immunoglobulin	1.2350231594952237	3.420012108547289	4.716086783435177	5.33262800220834	6.098120026531156	83%
IgM	Immunoglobulin	3.517195892914406	3.8750612633917	4.997430565689642	5.669528898008696	6.521805028433594	70%
IL10	Interleukin Other	-1.154901959985743	0.06069784035361165	1.0591846190770098	1.7314275956603866	2.334047412943348	73%
IL12p70	Interleukin Other	-1.259637312859026	-0.1804560644581313	0.5352941284953315	1.2324878663529861	2.1759175065100935	74%
IL13	Interleukin Other	-0.07058107428570728	0.09897000433601881	0.6693168805661122	1.335	1.8899252139840144	71%
IL15	Interleukin 2 family	-1.3467874689673445	-1.3467874689673445	-0.2218487496163564	0.1889700043360188	1.04	49%
IL16	Interleukin Other	-1.3467874689673445	-1.3467874689673445	1.608632996017304	1.9790467333425332	2.5476573738868593	66%
IL17A	Interleukin Other	-0.28819277095880896	0.448965532774489	1.082426300860772	1.523605610847885	2.2228394328034478	75%
IL18	Interleukin 1 family	1.6537912000493018	3.2290487753373585	4.125597386844785	4.571511518126672	5.050501899385807	96%
IL1A	Interleukin 1 family	0.6886867242841235	1.3842637477193493	2.0134886309786135	2.6898242198786253	3.4483438446231567	98%
IL1B	Interleukin 1 family	-0.5419355389087094	0.6434526764861874	1.3010299956639813	1.9669251040904236	2.9453858402197604	94%
IL1RN	Interleukin 1 family	3.498945252638001	4.12155185542324	4.657267217456157	5.153845340080965	5.674103382542768	100%
IL2	Interleukin 2 family	-0.3010299956639812	0.28897000433601877	1.0851915867992588	1.5107458834902112	2.185947764123261	79%
IL4	Interleukin 2 family	-0.8238508388734507	-0.8096682984895835	0.5490032620257879	1.25	2.086189664577877	69%
IL6	Interleukin Other	-0.17751717423660018	0.6495011440341064	1.2436580089629286	1.921744712189704	2.8527388196044154	93%
IL7	Interleukin 2 family	-0.12493873660829995	0.3458080695229938	0.8258870641356795	1.175	1.6685564419106462	77%
LTF	Other	1.7916803817088756	2.853178330730278	5.247945539833093	5.385606273598312	6.266253744022356	100%
LYZ	Other	-0.047898780216789984	1.2261880849833346	1.4235346738585664	2.0334056126157987	2.5120679971998374	100%
MMP1	MMPs	-0.022276394711152253	0.3067841431001563	1.4065401804339552	1.9157400658259918	2.8984373129141323	65%
MMP7	MMPs	-0.3565473235138126	1.4012501749891277	2.45484486000851	3.2740352671524615	4.489664247091107	81%
PI3	Other	4.001778435309668	4.686879342794767	5.008844606283946	5.2965014286882814	5.7985860967798235	100%
SLPI	Other	3.8887398759426763	4.5268885143030335	5.048590450151114	5.479803579844758	6.000255472787912	100%
TGFB1	Other	-0.6675615328604035	1.0485038057816116	1.5228787452803376	1.9131623008852503	2.629613329722259	85%
TNF	Other	-1.4559319538007267	-0.5934598195660448	0.18752072083646307	1.0791812460476249	2.0235057503744742	69%
