# Supplementary material for: Changes in concentrations of cervicovaginal immune mediators across the menstrual cycle: a systematic review and meta-analysis of individual patient data
Source: BMC Med. 2022 Oct 5;20:353. doi: 10.1186/s12916-022-02532-9 (PMC9533580; doi:10.1186/s12916-022-02532-9)
Supplement: Supplementary file 3 — Additional file 3. Code and data. IPD from co-authors who agreed to share it, results of all analyses presented in the paper, and R code files necessary to reproduce the analysis and figures. [file 12916_2022_2532_MOESM3_ESM.zip › MenstrualCycleMetaanalysis/data/data_complete/06_figures/cvl_volume_CXCL8.csv]

CvlVolume	StudyName	p5	p25	p50	p75	p95	Detection
10 mL	Hwang-2011	1.5859136722921554	2.010071735599891	2.5707412489514896	3.353729797823034	4.194565119147514	100%
10 mL	Jais-2016	1.1959621908206262	1.9319790798487824	2.354808051169237	2.8264482709611167	3.469914363969862	95%
10 mL	Jespers-2017	1.2573782327123075	1.8373516157497232	2.1383163172141453	2.432273519089051	2.9719677260197384	100%
10 mL	Kyongo-2012	1.2866630638124057	1.9178963138901937	2.2838015864714425	2.5441278434751347	2.771123580118506	100%
10 mL	Lahey-2012	2.1230867592989986	2.7426903348554688	2.946452265013073	3.3032061618068886	3.783524962909112	100%
10 mL	Thurman-2015	0.8158692433395077	1.4789498257242577	1.9490112721700832	2.6124955368090594	3.0273620520734226	100%
5 mL	Barousse-2007	0.3343280690542924	2.2166138322662654	2.483046400995141	2.8380813812320884	3.295252020036774	94%
5 mL	Byrne-2016	1.5325852264060666	2.29473039485406	2.7083614036647377	3.1325688374334675	3.4570238783153484	100%
5 mL	Francis-2016	1.7880691458130857	2.3561139711250947	2.7425284954132376	3.069647466715743	3.7408435047177204	100%
5 mL	Hughes-unpublished	1.5348240656060261	2.2130457396506698	2.74495848200686	3.1613553541084545	3.665684602289273	100%
5 mL	Moscicki-2020	1.8484834713305562	2.5365347799841187	2.8821657980568145	3.1755118133634475	3.4050500963229955	100%
5 mL	Sriprasert-2020	1.8863932156086891	2.4030213130680345	2.7880473271837167	3.1498486115013105	3.734719599362081	100%
