# Supplementary material for: Changes in concentrations of cervicovaginal immune mediators across the menstrual cycle: a systematic review and meta-analysis of individual patient data
Source: BMC Med. 2022 Oct 5;20:353. doi: 10.1186/s12916-022-02532-9 (PMC9533580; doi:10.1186/s12916-022-02532-9)
Supplement: Supplementary file 3 — Additional file 3. Code and data. IPD from co-authors who agreed to share it, results of all analyses presented in the paper, and R code files necessary to reproduce the analysis and figures. [file 12916_2022_2532_MOESM3_ESM.zip › MenstrualCycleMetaanalysis/data/data_complete/06_figures/sample_type_CXCL8.csv]

SampleType	StudyName	p5	p25	p50	p75	p95	Detection
CVL	Arnold-2016	2.029929825105011	2.7141363093266984	3.376698218810502	3.6344471322378884	4.590850991298999	100%
CVL	Barousse-2007	0.3343280690542924	2.2166138322662654	2.483046400995141	2.8380813812320884	3.295252020036774	94%
CVL	Boily-Larouche-2019	1.6769062637059893	2.5848555551828216	3.050575637602053	3.326685596271222	4.041392685158225	100%
CVL	Byrne-2016	1.5325852264060666	2.29473039485406	2.7083614036647377	3.1325688374334675	3.4570238783153484	100%
CVL	Francis-2016	1.7880691458130857	2.3561139711250947	2.7425284954132376	3.069647466715743	3.7408435047177204	100%
CVL	Hughes-unpublished	1.5348240656060261	2.2130457396506698	2.74495848200686	3.1613553541084545	3.665684602289273	100%
CVL	Hwang-2011	1.5859136722921554	2.010071735599891	2.5707412489514896	3.353729797823034	4.194565119147514	100%
CVL	Jais-2016	1.1959621908206262	1.9319790798487824	2.354808051169237	2.8264482709611167	3.469914363969862	95%
CVL	Jespers-2017	1.2573782327123075	1.8373516157497232	2.1383163172141453	2.432273519089051	2.9719677260197384	100%
CVL	Kyongo-2012	1.2866630638124057	1.9178963138901937	2.2838015864714425	2.5441278434751347	2.771123580118506	100%
CVL	Lahey-2012	2.1230867592989986	2.7426903348554688	2.946452265013073	3.3032061618068886	3.783524962909112	100%
CVL	Moscicki-2020	1.8484834713305562	2.5365347799841187	2.8821657980568145	3.1755118133634475	3.4050500963229955	100%
CVL	Sriprasert-2020	1.8863932156086891	2.4030213130680345	2.7880473271837167	3.1498486115013105	3.734719599362081	100%
CVL	Thurman-2015	0.8158692433395077	1.4789498257242577	1.9490112721700832	2.6124955368090594	3.0273620520734226	100%
CVL	Thurman-unpublished	1.3893684823144423	1.8319445444226519	2.358484276956367	2.698315197671386	3.2419945438610434	100%
Menstrual cup	Hughes-2021	2.3252618303240995	2.8394129865007187	3.53082070906005	3.966161046531269	4.611262862409713	100%
Menstrual cup	Joag-unpublished	3.4948014243420666	4.139141973318289	4.506125517796996	4.873538150839887	5.578672423083407	100%
Menstrual cup	Makinde-2018	3.551255288383758	4.213783299335304	4.506820604264226	4.804184882022159	4.9619689393967015	100%
Menstrual cup	Patel-2014	2.7647922341508657	3.1885768443957625	3.756685659755032	4.32519905132535	4.528694069390154	100%
Menstrual cup	Yegorov-2019	3.421960419336987	3.8173446018339483	4.173547859901853	4.6625151038445765	5.394164217049674	100%
Sponge	Lieberman-2008	3.171990567058319	3.7865385425867717	4.124690379095874	4.425892721696555	4.740126292054424	99%
Swab	Bradley-2018	1.6215080466368157	2.434827015829819	2.822262907417856	3.24666111931017	3.480978073880774	100%
Swab	Cortez-2014	1.88	2.82	3.13	3.5	3.67	98%
