# Supplementary material for: Changes in concentrations of cervicovaginal immune mediators across the menstrual cycle: a systematic review and meta-analysis of individual patient data
Source: BMC Med. 2022 Oct 5;20:353. doi: 10.1186/s12916-022-02532-9 (PMC9533580; doi:10.1186/s12916-022-02532-9)
Supplement: Supplementary file 3 — Additional file 3. Code and data. IPD from co-authors who agreed to share it, results of all analyses presented in the paper, and R code files necessary to reproduce the analysis and figures. [file 12916_2022_2532_MOESM3_ESM.zip › MenstrualCycleMetaanalysis/data/data_complete/06_figures/studies_table.csv]

StudyName	Participants	ImmuneFactors	SampleType	AssayMethod	OurPhasingMethod	Follicular	Luteal	Periovulatory
Arnold-2016	23	14	CVL	MSD	Days since LMP	16	7	-
Barousse-2007	22	16	CVL	ELISA	Serum progesterone	16	15	-
Boily-Larouche-2019	26	19	CVL	Luminex (or other bead-based)	Serum progesterone	14	23	-
Bradley-2018	16	10	Swab	Luminex (or other bead-based)	Serum progesterone plus LH	22	14	5
Byrne-2016	49	14	CVL	Luminex (or other bead-based)	Serum progesterone - their phase	33	16	-
Castle-2002	11	4	Sponge	ELISA	Days since LMP	6	5	-
Cortez-2014	14	26	Swab	Luminex (or other bead-based)	Days since LH peak	136	143	27
Fidel-2003	112	10	CVL	ELISA	Serum progesterone plus LH	58	36	18
Francis-2016	42	45	CVL	Luminex (or other bead-based)	Urine PDG/CRT	131	206	-
Ghosh-2010a	16	4	CVL	ELISA	Days since LMP	10	6	-
Hughes-2021	28	15	Menstrual cup	ELISA, MSD	Serum progesterone	27	19	-
Hughes-unpublished	90	20	CVL	MSD	Serum progesterone	88	65	-
Hwang-2011	8	11	CVL	Luminex (or other bead-based)	Days since LMP	3	5	-
Jais-2016	20	11	CVL	ELISA	Days since LMP	20	20	-
Jais-2017	20	2	CVL	ELISA	Days since LMP	20	20	-
Jespers-2017	37	12	CVL	Luminex (or other bead-based), MSD, ELISA	Days since LMP	110	74	-
Joag-unpublished	18	16	Menstrual cup	MSD	Serum progesterone	21	12	-
Kyongo-2012	31	12	CVL	Luminex (or other bead-based), ELISA	Days since LMP - their phase	87	59	-
Lahey-2012	16	3	CVL	ELISA	Days since LMP	10	6	-
Lieberman-2008	8	14	Sponge	Luminex (or other bead-based)	Days since LMP	5	3	-
Makinde-2018	7	38	Menstrual cup	Luminex (or other bead-based)	Days since LMP - their phase	7	7	-
Moscicki-2020	18	13	CVL	Luminex (or other bead-based)	Days since LMP	21	20	-
New wet lab data	99	13	CVL	ELISA, MSD	Serum progesterone	102	80	-
Novak-2007	49	4	Sponge, CVL	ELISA	Days since LMP	33	19	-
Patel-2014	4	6	Menstrual cup	ELISA	Days since LMP - their phase	8	4	-
Safaeian-2009	23	2	Sponge	ELISA	Days since LH peak - their phase	23	23	23
Sriprasert-2020	7	2	CVL	ELISA	Serum progesterone	15	5	-
Thurman-2015	13	17	CVL	MSD	Days since LMP	5	8	-
Thurman-2017	20	14	CVL	ELISA, Luminex (or other bead-based)	Serum progesterone	22	15	-
Thurman-unpublished	15	16	CVL	ELISA, Luminex (or other bead-based)	Days since LMP	15	11	-
Yegorov-2019	9	19	Menstrual cup	ELISA, MSD	Days since end of LMP	6	3	-
