# Supplementary material for: Changes in concentrations of cervicovaginal immune mediators across the menstrual cycle: a systematic review and meta-analysis of individual patient data
Source: BMC Med. 2022 Oct 5;20:353. doi: 10.1186/s12916-022-02532-9 (PMC9533580; doi:10.1186/s12916-022-02532-9)
Supplement: Supplementary file 3 — Additional file 3. Code and data. IPD from co-authors who agreed to share it, results of all analyses presented in the paper, and R code files necessary to reproduce the analysis and figures. [file 12916_2022_2532_MOESM3_ESM.zip › MenstrualCycleMetaanalysis/data/data_helper_files/country_regions.csv]

StudyName	Countries	Region
Arnold-2016	Kenya	Africa
Barousse-2007	USA	North America
Boily-Larouche-2019	Kenya	Africa
Bradley-2018	Sweden	Europe
Byrne-2016	South Africa	Africa
Castle-2002	USA	North America
Cortez-2014	Kenya	Africa
Fidel-2003	USA	North America
Francis-2016	Tanzania	Africa
Ghosh-2010a	USA	North America
Hughes-2021	USA	North America
Hughes-unpublished	Kenya	Africa
Hwang-2011	USA	North America
Jais-2016	USA	North America
Jais-2017	USA	North America
Jespers-2017	Rwanda, South Africa, Kenya	Africa
Joag-unpublished	Kenya	Africa
Kyongo-2012	Belgium	Europe
Lahey-2012	USA	North America
Lieberman-2008	USA	North America
Makinde-2018	UK	Europe
Moscicki-2020	USA	North America
New wet lab data	Kenya	Africa
Novak-2007	USA	North America
Patel-2014	USA	North America
Safaeian-2009	Costa Rica	North America
Shust-2010	USA	North America
Sriprasert-2020	USA	North America
Thurman-2015	USA	North America
Thurman-2017	USA	North America
Thurman-unpublished	USA	North America
Yegorov-2019	Uganda	Africa
