# Supplementary material for: Changes in concentrations of cervicovaginal immune mediators across the menstrual cycle: a systematic review and meta-analysis of individual patient data
Source: BMC Med. 2022 Oct 5;20:353. doi: 10.1186/s12916-022-02532-9 (PMC9533580; doi:10.1186/s12916-022-02532-9)
Supplement: Supplementary file 3 — Additional file 3. Code and data. IPD from co-authors who agreed to share it, results of all analyses presented in the paper, and R code files necessary to reproduce the analysis and figures. [file 12916_2022_2532_MOESM3_ESM.zip › MenstrualCycleMetaanalysis/data/data_helper_files/cvl_variables.csv]

StudyName	SampleType	CvlCollector	CvlMedium	CvlVolume
Byrne-2016	CVL	Unspecified	Saline	5 mL
Arnold-2016	CVL	Clinician	Unspecified	Unspecified
Barousse-2007	CVL	Clinician	Saline	5 mL
Boily-Larouche-2019	CVL	Clinician	PBS	2 mL
Bradley-2018	Swab	Not applicable (sample type was not CVL)	Not applicable (sample type was not CVL)	Not applicable (sample type was not CVL)
Castle-2002	Weck-cel sponge	Not applicable (sample type was not CVL)	Not applicable (sample type was not CVL)	Not applicable (sample type was not CVL)
Cortez-2014	Swab	Not applicable (sample type was not CVL)	Not applicable (sample type was not CVL)	Not applicable (sample type was not CVL)
Fidel-2003	CVL	Clinician	Saline	5 mL
Francis-2016	CVL	Clinician	Saline	5 mL
Ghosh-2010a	CVL	Clinician	Saline	10 mL
Hughes-2021	Menstrual cup	Not applicable (sample type was not CVL)	Not applicable (sample type was not CVL)	Not applicable (sample type was not CVL)
Hughes-unpublished	CVL	Clinician	Saline	5 mL
Hwang-2011	CVL	Clinician	Saline	10 mL
Jais-2016	CVL	Clinician	Saline	10 mL
Jais-2017	CVL	Clinician	Saline	10 mL
Jespers-2017	CVL	Clinician	Saline	10 mL
Joag-unpublished	Menstrual cup	Not applicable (sample type was not CVL)	Not applicable (sample type was not CVL)	Not applicable (sample type was not CVL)
Kyongo-2012	CVL	Clinician	Saline	10 mL
Lahey-2012	CVL	Clinician	Saline	10 mL
Lieberman-2008	Weck-cel sponge	Not applicable (sample type was not CVL)	Not applicable (sample type was not CVL)	Not applicable (sample type was not CVL)
Makinde-2018	Menstrual cups (they also collected Weck-cels only at visit 1)	Not applicable (sample type was not CVL)	Not applicable (sample type was not CVL)	Not applicable (sample type was not CVL)
Moscicki-2020	CVL	Unspecified	Saline	5 mL
Novak-2007	Weck-Cel Sponge, CVL	Clinician	Saline	10 mL
Patel-2014	Menstrual cup	Not applicable (sample type was not CVL)	Not applicable (sample type was not CVL)	Not applicable (sample type was not CVL)
Sriprasert-2020	CVL	Clinician	Saline	5 mL
Thurman-2015	CVL	Clinician	Saline	10 mL
Thurman-2017	CVL	Clinician	Saline	4 mL
Thurman-unpublished	CVL	Clinician	Saline	4 mL
Yegorov-2019	Menstrual cup	Not applicable (sample type was not CVL)	Not applicable (sample type was not CVL)	Not applicable (sample type was not CVL)
Shust-2010	CVL	Clinician	PBS	10 mL
Safaeian-2009	Weck-cel sponge	Not applicable (sample type was not CVL)	Not applicable (sample type was not CVL)	Not applicable (sample type was not CVL)
New wet lab data	CVL	Clinician	Saline	5 mL
