# Supplementary material for: Changes in concentrations of cervicovaginal immune mediators across the menstrual cycle: a systematic review and meta-analysis of individual patient data
Source: BMC Med. 2022 Oct 5;20:353. doi: 10.1186/s12916-022-02532-9 (PMC9533580; doi:10.1186/s12916-022-02532-9)
Supplement: Supplementary file 3 — Additional file 3. Code and data. IPD from co-authors who agreed to share it, results of all analyses presented in the paper, and R code files necessary to reproduce the analysis and figures. [file 12916_2022_2532_MOESM3_ESM.zip › MenstrualCycleMetaanalysis/data/data_helper_files/data_schema.xlsx]

## Sheet: Columns
Required	ColumnName	Type	Definition	Levels
Yes	StudyName	Character	Identifier for study (FirstAuthorLastName-YearOfPublication)
Yes	Ptid	Character	Identifier for participant
Yes	SampleId	Character	Identifier for sample
No	Visit	Character	Identifier for visit
Yes	Phase	Factor	Menstrual phase	Luteal, Follicular, Periovulatory, Other
No	TheirPhase	Character	Menstrual phase as defined by the authors
No	DaysSinceLmp	Numeric	Days since start of last menstrual phase
No	DaysSinceEndOfLmp	Numeric	Days since end of last menstrual phase
No	DaysSinceLhPeak	Numeric	Days since LH peak (positive = luteal phase, negative = follicular phase)
No	DayOfLhPeak	Numeric	Day of LH peak in days since LMP units
No	SerumProgesterone	Numeric	Serum progesterone (ng/mL)
No	SerumEstradiol	Numeric	Serum estradiol (pg/mL)
No	SerumLh	Numeric	Serum LH (mIU/mL)
No	SerumFsh	Numeric	Serum FSH (mIU/mL)
No	Pdg	Numeric	Urinary pregnanediol concentration (nmol/L)
No	Crt	Numeric	Urinary creatinine concentration (mg/dL)
No	PdgCrt	Numeric	Pregnanediol per creatinine
No	Kassam	Numeric	Ratio of PDG/CRT to the lowest PDG/CRT for that participant
No	Menses	Factor	Whether the sample was during menses or not	Negative, Positive
No	HormonalContraception	Character	Hormonal contraception use	None, DMPA, Norplant, Pills
No	NonHormonalContraception	Character	Non-hormonal contraception use
No	IudContraception	Character	IUD contraception	None, IUD
No	Amenorrhea	Factor	Whether the participant has regular menstruation	Negative, Positive
No	Pregnant	Factor	Currently pregnant	Negative, Positive
No	Gravidity	Numeric	Number of previous pregnancies
No	Parity	Numeric	Number of previous births
No	Age	Numeric	Age in years
No	Bmi	Numeric	Body mass index
No	WeightKg	Numeric	Weight in kg
No	Bv	Factor	Bacterial vaginosis diagnosis	Negative, Positive, Intermediate
No	NugentScore	Numeric	Nugent score
No	Amsel	Factor	BV diagnosis by Amsel's criteria	Negative, Positive
No	Trichomonas	Factor	Trichomonas diagnosis	Negative, Positive
No	Chlamydia	Factor	Chlamydia diagnosis	Negative, Positive
No	Hsv2	Character	HSV-2 diagnosis	Negative, Positive, Acute
No	HsvShedding	Numeric	HSV qPCR in CVL (copies/mL)
No	MycoplasmaGenitalium	Factor	MG diagnosis	Negative, Positive
No	HpvAptima	Factor	Result of Aptima test for HPV	Negative, Positive
No	Hpv	Factor	Result of non-Aptima test for HPV
No	Syphilis	Factor	Syphilis diagnosis	Negative, Positive
No	Gonorrhea	Factor	Gonorrhea diagnosis	Negative, Positive
No	Yeast	Factor	Presence of yeast in wet mount	Negative, Positive
No	YeastGramStain	Character	Yeast on gram stain
No	Hiv	Factor	HIV infection	Negative, Positive
No	Rti	Factor	Any reproductive tract infection	Negative, Positive
No	CvlVolume	Numeric	Volume of CVL (mL)
No	WbcInCvl	Character	White blood cells in CVL by microscopy	Negative, Trace, 1+, 2+
No	SpermInCvl	Factor	Sperm in CVL by microscopy	Negative, Positive
No	WbcInCvlPermL	Numeric	White blood cells in CVL by microscopy per mL
No	WbcInWetMount	Character	Presence of WBC in a high-powered field (0-5, 5+)	0-5, 5+
No	PmnInWetMount	Numeric	Number of PMN in wet mount
No	ParabasalCells	Numeric	Percent of cells that are parabasal (vaginal maturation index)
No	IntermediateCells	Numeric	Percent of cells that are intermediate (vaginal maturation index)
No	SuperficialCells	Numeric	Percent of cells that are superficial (vaginal maturation index)
No	BloodDetection	Factor	Composite variable from Hemastix, HemoglobinDetection, RbcInCvl, RbcInCvlPermL, HemoglobinDetection	Negative, Trace, Positive
No	BloodDetectionMethod	Character	Method used to detect blood
No	Hemastix	Numeric	Result of Hemastix test for hemoglobin [0-4: Negative; 5: Trace; 6-7: positive]	1-4 = negative, 5 = trace, 6-7 = Positive
No	HemoglobinDetection	Character	Was hemoglobin-alpha detected	Negative, Trace, Positive
No	RbcInCvl	Character	Red blood cells in CVL by microscopy [0: Negative; Trace: Trace; 1+/2+: Positive]	Negative, Trace, 1+, 2+
No	RbcInCvlPermL	Numeric	Red blood cells in CVL by microscopy per mL [0: negative; 1-50: Trace; >50 positive]
No	Psa	Character	Prostate specific antigen	Negative, Trace, Positive
No	PsaNgPerMl	Numeric	Prostate specific antigen in ng/mL
No	YChromosome	Factor	Detection of Y-chromosome DNA	Negative, Positive
No	VaginalpH	Numeric	Vaginal pH
No	VaginalDischarge	Character	Color of vaginal discharge
No	VaginalDischargePresent	Factor	Presence of vaginal discharge	Negative, Positive
No	CervicalMucusQuantity	Character	Quantity of cervical mucus
No	CervicalEpithelialAbnormalities	Factor	Presence of cervical epithelial abnormalities	Negative, Positive
No	KatoKatz	Factor	Schistosomiasis diagnosis by Kato Katz technique	Negative, Positive
No	KatoKatzEggsPerGram	Numeric	Schistosoma eggs per gram of stool
No	SchistosomiasisSerology	Factor	Schistosomiasis serology	Negative, Positive
No	SchistosomiasisPcr	Factor	Schistosomiasis PCR	Negative, Positive
No	SchistosomiasisCompositeScore	Factor	Schistosomiasis serology OR PCR	Negative, Positive
No	CcaScore	Numeric	Schistosomiasis circulating cathodic antigen score
No	SpermicideUse	Factor	Use of spermicide for birth control	Negative, Positive
No	AgeAtFirstIntercourse	Numeric	Age at first sexual intercourse
No	DaysSinceLastIntercourse	Numeric	Days since last sexual intercourse
No	DoucheWithin24h	Factor	Douche within 24h	Negative, Positive
No	DaysSinceDouche	Numeric	Days since last use of a douche
No	TamponWithin24h	Factor	Tampon within 24h	Negative, Positive
No	CurrentSmoker	Factor	Current smoker	Negative, Positive
No	CigarettesWithin24Hours	Numeric	Cigarettes within last 24 hours
No	Race	Character	Race and ethnicity
No	DilutionFactor	Numeric	Adjustment for dilution
No	CondomAtLastVaginalIntercourse	Factor	Was a condom used at the last vaginal intercourse?	Negative, Positive
No	Ectopy	Character	Cervical ectopy
No	Menopause	Factor	Whether the participant has reached menopause	Negative, Positive
No	Treatment	Character	What treatment the participant received
No	TreatmentTimepoint	Numeric	Hours after treatment
No	LactobacillusDominant	Factor	Whether the vaginal microbiome was lactobacillus dominant or not	Negative, Positive
No	PelletWeight	Numeric	Weight of the menstrual cup pellet (in grams)
No	Cd4Count	Numeric	Peripheral blood CD4 count
No	CervicalHiv	Numeric	HIV RNA viral load (log10) in the cervix
No	SerumHiv	Numeric	HIV RNA viral load (log10) in the serum
No	VaginalHiv	Numeric	HIV RNA viral load (log10) in the vagina
No	SexualDebut	Character	Sample taken before or after participant initiated sexual activity
No	CurrentPainWithUrination	Factor	Current pain with urination	Negative, Positive
No	CurrentGenitalItching	Factor	Current genital itching	Negative, Positive
No	CurrentVaginalOdor	Factor	Vaginal odor today	Negative, Positive
No	CurrentPelvicPain	Factor	Pelvic pain today	Negative, Positive
No	CurrentAbnormalVaginalDischarge	Factor	Current abnormal discharge	Negative, Positive
No	CurrentGenitalUlcer	Factor	Current genital ulcers	Negative, Positive
No	PelvicInflammatoryDisease	Factor	Pelvic inflammatory disease	Negative, Positive
No	GenitalWarts	Factor	Genital warts	Negative, Positive
No	HealthyVisit	Character	Healthy visit as defined in Francis-2016 (or reason for exclusion)
Yes	EligibilityTheirPhase	Character	Sample eligibility for the analysis based on their definition of menstrual cycle
Yes	EligibilityPrimary	Character	Sample eligibility for the primary analysis
Yes	EligibilitySecondary	Character	Sample eligibility for the secondary analysis
Yes	Assay	Character	Immune factor identifier used by the authors
Yes	OfficialSymbol	Character	Official gene name for immune factor
Yes	EntrezId	Numeric	Entrez ID for immune factor
Yes	Concentration	Numeric	Concentration of immune factor (pg/mL)
Yes	Log2Concentration	Numeric	log2-transformation of immune factor concentration
No	UpperLOD	Numeric	Upper limit of detection (pg/mL)
Yes	LowerLOD	Numeric	Lower limit of detection (pg/mL)
Yes	Detectable	Character	Was the measurement in the limits of detection?	In, Below, Above
No	TotalProtein	Numeric	Total protein (pg/mL)
No	TotalProteinAssay	Character	Assay used to measure total protein
Yes	SampleType	Character	Type of cervicovaginal sample	Menstrual cup, CVL, Swab, Sponge,
Yes	Published	Character	Was this data published or not	Published, unpublished
Yes	AssayMethod	Character	Assay	ELISA, Luminex, MSD
Yes	OurPhasingMethod	Character	Our method of determining phasing	Days since LMP, Days since end of LMP, Serum progesterone, LH, LH plus serum progesterone, Serum progesterone and estrogen, Serum progesterone and estrogen and urine LH

## Sheet: Eligibility
Eligibility
Eligible
Ineligible - no menstrual cycle information
Ineligible - days since LMP outside of allowed windows
Ineligible - serum progesterone outside of allowed windows
Ineligible - days since LH peak outside of allowed windows
Ineligible - their phase not defined
Ineligible - outside of their phase definition
Ineligible - post-menopausal
Ineligible - active menses
Ineligible - pregnant
Ineligible - irregular or no menstruation
Ineligible - use of hormonal contraception or IUD
Ineligible - missing co-variate information
Ineligible - post-treatment
Ineligible - unknown if hormonal contraception used
