# Supplementary material for: Changes in concentrations of cervicovaginal immune mediators across the menstrual cycle: a systematic review and meta-analysis of individual patient data
Source: BMC Med. 2022 Oct 5;20:353. doi: 10.1186/s12916-022-02532-9 (PMC9533580; doi:10.1186/s12916-022-02532-9)
Supplement: Supplementary file 3 — Additional file 3. Code and data. IPD from co-authors who agreed to share it, results of all analyses presented in the paper, and R code files necessary to reproduce the analysis and figures. [file 12916_2022_2532_MOESM3_ESM.zip › MenstrualCycleMetaanalysis/data/data_helper_files/data_schema_summary_data.xlsx]

## Sheet: Columns
Required	ColumnName	Type	Definition	Levels
Yes	StudyName	Character	Identifier for study (FirstAuthorLastName-YearOfPublication)
Yes	N	Integer	number of participants
Yes	Phase	Factor	Menstrual phase	Luteal, Follicular, Periovulatory, Other
No	TheirPhase	Character	Menstrual phase as defined by the authors
Yes	Assay	Character	Immune factor identifier used by the authors
Yes	OfficialSymbol	Character	Official gene name for immune factor
Yes	EntrezId	Numeric	Entrez ID for immune factor
No	UpperLOD	Numeric	Upper limit of detection (pg/mL)
No	LowerLOD	Numeric	Lower limit of detection (pg/mL)
No	TotalProtein	Numeric	Total protein (pg/mL)
No	TotalProteinAssay	Character	Assay used to measure total protein
Yes	SampleType	Character	Type of cervicovaginal sample	Menstrual cup, CVL, Swab, Sponge,
Yes	Published	Character	Was this data published or not	Published, unpublished
Yes	AssayMethod	Character	Assay	ELISA, Luminex, MSD
Yes	OurPhasingMethod	Character	Our method of determining phasing	Days since LMP, Days since end of LMP, Serum progesterone, LH, LH plus serum progesterone, Serum progesterone and estrogen, Serum progesterone and estrogen and urine LH
Yes	SummConcentration	Numeric	the summarised concentration value (eg mean)
Yes	SummLog2Concentration	Numeric	log2-transformation of summarized immune factor concentration
No	SummInterval	Numeric	a confidence interval around the summarised concentration
No	SummLog2Interval	Numeric	log2-transformation of the interval around the summarized concentration
No	SummSEM	Numeric	The SEM based on sampling distribution of sample means (?)
No	SummLog2SEM	Numeric	Log2 of the SEM
No	pValue	Numeric	a pvalue for a comparison between phases
Yes	SummType	Character	How was the data summarised	Mean_SD, Median_SD, Mean_SEM
No	origin_plot_table	Character	Which fig or table did the data come from (sometimes results are split across more than one)
No	RangeUpper	Numeric	The value for the upper end of the range, pg/mL
No	RangeLower	Numeric	The value for the lower end of the range, pg/mL
No	Log2RangeUpper	Numeric	The value for the upper end of the log2 transformed range, pg/mL
No	Log2RangeLower	Numeric	The value for the lower end of the log2 transformed range, pg/mL

## Sheet: Eligibility
Eligibility
Eligible
Ineligible - no menstrual cycle information
Ineligible - days since LMP outside of allowed windows
Ineligible - serum progesterone outside of allowed windows
Ineligible - their phase not defined
Ineligible - outside of their phase definition
Ineligible - post-menopausal
Ineligible - active menses
Ineligible - pregnant
Ineligible - irregular or no menstruation
Ineligible - use of hormonal contraception or IUD
Ineligible - missing co-variate information
Ineligible - post-treatment
