# Supplementary material for: Changes in concentrations of cervicovaginal immune mediators across the menstrual cycle: a systematic review and meta-analysis of individual patient data
Source: BMC Med. 2022 Oct 5;20:353. doi: 10.1186/s12916-022-02532-9 (PMC9533580; doi:10.1186/s12916-022-02532-9)
Supplement: Supplementary file 3 — Additional file 3. Code and data. IPD from co-authors who agreed to share it, results of all analyses presented in the paper, and R code files necessary to reproduce the analysis and figures. [file 12916_2022_2532_MOESM3_ESM.zip › MenstrualCycleMetaanalysis/data/data_helper_files/every_study.xlsx]

## Sheet: 2020-09-15_Abstract_screening_r
RawSource	Source	Study ID	Study title	AbstractScreeningResult	FullTextScreeningResult	ConferenceAbstractScreeningResult	AuthorContactResult	StudyName	DataCleaningResult	DataExtractionResult	DataSource
01 - Abstract screening	Search results	956	Interleukin-8 levels and granulocyte counts in cervical mucus during pregnancy	Eligible	Eligible		Bounceback
01 - Abstract screening	Search results	843	Myeloid-related protein-8/14 is associated with proinflammatory cytokines in cervical mucus	Eligible	Eligible		Bounceback
10 - Redo search	Search results	33894020	Recent sexual violence exposure is associated with immune biomarkers of HIV susceptibility in women	Eligible	Eligible		Data received	Aldous-2021	Ineligible after data receipt
03 - References from bibliographies	Bibliographies	25992865	Cervicovaginal bacteria are a major modulator of host inflammatory responses in the female genital tract.	Eligible	Eligible		Data received	Anahtar-2015	Superceded by Byrne-2016
03 - References from bibliographies	Bibliographies	26104913	Increased levels of inflammatory cytokines in the female reproductive tract are associated with altered expression of proteases, mucosal barrier proteins, and an influx of HIV-susceptible target cells.	Eligible	Eligible		Data received	Arnold-2016	Approved		IPD
01 - Abstract screening	Search results	136	Vaginal yeast colonisation, prevalence of vaginitis, and associated local immunity in adolescents	Eligible	Eligible		Data received	Barousse-2004	Superceded by Barousse-2007
07 - References from authors	Author	17631009	Susceptibility of middle adolescent females to sexually transmitted infections: impact of hormone contraception and sexual behaviors on vaginal immunity	Eligible	Eligible		Data received	Barousse-2007	Approved		IPD
01 - Abstract screening	Search results	194	Characterization of the Genital Mucosa Immune Profile to Distinguish Phases of the Menstrual Cycle: Implications for HIV Susceptibility	Eligible	Eligible		Data received	Boily-Larouche-2019	Approved		IPD
01 - Abstract screening	Search results	214	The vaginal microbiome amplifies sex hormone-associated cyclic changes in cervicovaginal inflammation and epithelial barrier disruption	Eligible	Eligible		Data received	Bradley-2018	Approved		IPD
07 - References from authors	Author	26723758	Association between injectable progestin-only contraceptives and HIV acquisition and HIV target cell frequency in the female genital tract in South African women: a prospective cohort study	Eligible	Eligible		Data received	Byrne-2016	Approved		IPD
01 - Abstract screening	Search results	293	Cervical concentrations of interleukin-10 and interleukin-12 do not correlate with plasma levels	Eligible	Eligible		Data received	Castle-2002	Cleaned		IPD
01 - Abstract screening	Search results	378	Quotidian changes of genital tract cytokines in human immunodeficiency virus-1-infected women during the menstrual cycle	Eligible	Eligible		Data received	Cortez-2014	Approved		IPD
01 - Abstract screening	Search results	504	Local immune responsiveness following intravaginal challenge with Candida antigen in adult women at different stages of the menstrual cycle	Eligible	Eligible		Data received	Fidel-2003	Approved		IPD
01 - Abstract screening	Search results	522	Immune Activation in the Female Genital Tract: Expression Profiles of Soluble Proteins in Women at High Risk for HIV Infection	Eligible	Eligible		Data received	Francis-2016	Cleaned		IPD
07 - References from authors	Author	20614007	Anti-HIV activity in cervical-vaginal secretions from HIV-positive and -negative women correlate with innate antimicrobial levels and IgG antibodies	Eligible	Eligible		Data received	Ghosh-2010a	Approved		IPD
01 - Abstract screening	Search results	560	Trappin-2/Elafin: a novel innate anti-human immunodeficiency virus-1 molecule of the human female reproductive tract	Eligible	Eligible		Data received	Ghosh-2010b	Superced by Lahey-2012
01 - Abstract screening	Search results	559	Immune biomarkers and anti-HIV activity in the reproductive tract of sexually active and sexually inactive adolescent girls	Eligible	Eligible		Data received	Ghosh-2018	Ineligible after data receipt
10 - Redo search	Search results	33641250	Impact of the menstrual cycle and ethinyl estradiol/etonogestrel contraceptive vaginal ring on granulysin and other mucosal immune mediators	Eligible	Eligible		Data received	Hughes-2021	Approved		IPD
07 - References from authors	Author	555484437	NA-unpublished (Hughes-unpublished)	Eligible	Eligible		Data received	Hughes-unpublished	Approved		IPD
03 - References from bibliographies	Bibliographies	21051089	Higher levels of cervicovaginal inflammatory and regulatory cytokines and chemokines in healthy young women with immature cervical epithelium.	Eligible	Eligible		Data received	Hwang-2011	Approved		IPD
01 - Abstract screening	Search results	702	Reduced levels of genital tract immune biomarkers in postmenopausal women: implications for HIV acquisition	Eligible	Eligible		Data received	Jais-2016	Approved		IPD
07 - References from authors	Author	27903071	Reduced Levels and Bioactivity of Endogenous Protease Cathepsin D in Genital Tract Secretions of Postmenopausal Women	Eligible	Eligible		Data received	Jais-2017	Approved		IPD
01 - Abstract screening	Search results	724	A longitudinal analysis of the vaginal microbiota and vaginal immune mediators in women from sub-Saharan Africa	Eligible	Eligible		Data received	Jespers-2017	Cleaned		IPD
07 - References from authors	Author	30407498	Impact of Standard Bacterial Vaginosis Treatment on the Genital Microbiota, Immune Milieu, and Ex Vivo Human Immunodeficiency Virus Susceptibility	Eligible	Eligible		Data received	Joag-2019	Ineligible after data receipt
07 - References from authors	Author	5555624	NA-unpublished (Joag-unpublished)	Eligible	Eligible		Data received	Joag-unpublished	Cleaned		IPD
01 - Abstract screening	Search results	856	Searching for lower female genital tract soluble and cellular biomarkers: defining levels and predictors in a cohort of healthy Caucasian women	Eligible	Eligible		Data received	Kyongo-2012	Cleaned		IPD
07 - References from authors	Author	22675510	Selective impact of HIV disease progression on the innate immune system in the human female reproductive tract	Eligible	Eligible		Data received	Lahey-2012	Approved		IPD
03 - References from bibliographies	Bibliographies	17978011	Determination of cytokine protein levels in cervical mucus samples from young women by a multiplex immunoassay method and assessment of correlates.	Eligible	Eligible		Data received	Lieberman-2008	Approved		IPD
01 - Abstract screening	Search results	989	Localized cyclical variations in immunoproteins in the female genital tract and the implications on the design and assessment of mucosal infection and therapies	Eligible	Eligible		Data received	Makinde-2018	Approved		IPD
10 - Redo search	Search results	33102255	Cervical-Vaginal Microbiome and Associated Cytokine Profiles in a Prospective Study of HPV 16 Acquisition, Persistence, and Clearance	Eligible	Eligible		Data received	Moscicki-2020	Cleaned		IPD
07 - References from authors	Author	33912473	Differences in the Genital Microbiota in Women Who Naturally Clear Chlamydia trachomatis Infection Compared to Women Who Do Not Clear; A Pilot Study	Eligible	Eligible		Data received	Mott-2021	Ineligible after data receipt
03 - References from bibliographies	Bibliographies	17671228	Cervicovaginal levels of lactoferrin, secretory leukocyte protease inhibitor, and RANTES and the effects of coexisting vaginoses in human immunodeficiency virus (HIV)-seronegative women with a high risk of heterosexual acquisition of HIV infection.	Eligible	Eligible		Data received	Novak-2007	Approved		IPD
01 - Abstract screening	Search results	1231	Innate immunity in the vagina (Part II): Anti-HIV activity and antiviral content of human vaginal secretions	Eligible	Eligible		Data received	Patel-2014	Cleaned		IPD
01 - Abstract screening	Search results	1300	Mucosal serpin A1 and A3 levels in HIV highly exposed sero-negative women are affected by the menstrual cycle and hormonal contraceptives but are independent of epidemiological confounders	Eligible	Eligible		Data received	Rahman-2013	Ineligible after data receipt
01 - Abstract screening	Search results	1533	A pilot study: estradiol/progesterone effect on cervico-vaginal cytokines in premenopause and postmenopause	Eligible	Eligible		Data received	Sriprasert-2020	Approved		IPD
01 - Abstract screening	Search results	1621	Bacterial Vaginosis and Subclinical Markers of Genital Tract Inflammation and Mucosal Immunity	Eligible	Eligible		Data received	Thurman-2015	Approved		IPD
01 - Abstract screening	Search results	1624	Comparison of Mucosal Markers of Human Immunodeficiency Virus Susceptibility in Healthy Premenopausal Versus Postmenopausal Women	Eligible	Eligible		Data received	Thurman-2017	Approved		IPD
07 - References from authors	Author	5558487626	NA-unpublished (Thurman-unpublished)	Eligible	Eligible		Data received	Thurman-unpublished	Approved		IPD
01 - Abstract screening	Search results	1814	Schistosoma mansoni treatment reduces HIV entry into cervical CD4+Â T cells and induces IFN-I pathways	Eligible	Eligible		Data received	Yegorov-2019	Approved		IPD
01 - Abstract screening	Search results	1486	Female genital tract secretions inhibit herpes simplex virus infection: correlation with soluble mucosal immune mediators and impact of hormonal contraception	Eligible	Eligible		Data unavailable	Shust-2010		Data extracted	Extracted summary
01 - Abstract screening	Search results	49	A menstrual cycle pattern for cytokine levels exists in HIV-positive women: implication for HIV vaginal and plasma shedding	Eligible	Eligible		Data unavailable
01 - Abstract screening	Search results	740	Colposcopically observed vascular changes in the cervix in relation to the hormonal levels and menstrual cycle	Eligible	Eligible		Data unavailable
01 - Abstract screening	Search results	582	Correlates of IL-10 and IL-12 concentrations in cervical secretions	Eligible	Eligible		Data unavailable
03 - References from bibliographies	Bibliographies	25887567	Correlates of the molecular vaginal microbiota composition of African women.	Eligible	Eligible		Data unavailable
03 - References from bibliographies	Bibliographies	12148539	Correlation of local interleukin-1beta levels with specific IgA response against Gardnerella vaginalis cytolysin in women with bacterial vaginosis.	Eligible	Eligible		Data unavailable			Data unavailable
01 - Abstract screening	Search results	547	Detection of implantation-related cytokines in cervicovaginal secretions and peripheral blood of fertile women during ovulatory menstrual cycles	Eligible	Eligible		Data unavailable
01 - Abstract screening	Search results	831	Differential induction of mucosal and systemic antibody responses in women after nasal, rectal, or vaginal immunization: influence of the menstrual cycle	Eligible	Eligible		Data unavailable			Data unavailable
03 - References from bibliographies	Bibliographies	12529421	Interrelationships of interleukin-8 with interleukin-1beta and neutrophils in vaginal fluid of healthy and bacterial vaginosis positive women.	Eligible	Eligible		Data unavailable			Data unavailable
01 - Abstract screening	Search results	246	Mannose-binding lectin is produced by vaginal epithelial cells and its level in the vaginal fluid is influenced by progesterone	Eligible	Eligible		Data unavailable			Data extracted
01 - Abstract screening	Search results	1482	Mucosal immunity of the adolescent female genital tract	Eligible	Eligible		Data unavailable			Data extracted
01 - Abstract screening	Search results	1083	The Effects of Hormones and Vaginal Microflora on the Glycome of the Female Genital Tract: Cervical-Vaginal Fluid	Eligible	Eligible		Data unavailable
01 - Abstract screening	Search results	54	The impact of the ovulatory cycle on cytokine production: evaluation of systemic, cervicovaginal, and salivary compartments	Eligible	Eligible		Data unavailable
01 - Abstract screening	Search results	1655	Vaginal swab levels of CA125 are related to time of cycle in ovulatory women: A pilot study	Eligible	Eligible		Declined
01 - Abstract screening	Search results	1363	Factors associated with fluctuations in IgA and IgG levels at the cervix during the menstrual cycle	Eligible	Eligible		No response	Safaeian-2009		Data extracted	Extracted IPD
01 - Abstract screening	Search results	1607	Changes in cervical neutrophil elastase levels during the menstrual cycle	Eligible	Eligible		No response
03 - References from bibliographies	Bibliographies	19898927	Chemokine expression patterns in the systemic and genital tract compartments are associated with HIV-1 infection in women from Benin.	Eligible	Eligible		No response
01 - Abstract screening	Search results	1071	Concentration of lactoferrin and interleukin-6 in cervical mucus from patients being treated for infertility	Eligible	Eligible		No response
01 - Abstract screening	Search results	969	Cyclic changes in the level of the innate immune molecule, surfactant protein-a, and cytokines in vaginal fluid	Eligible	Eligible		No response
01 - Abstract screening	Search results	1366	Determinants and correlation of systemic and cervical concentrations of total IgA and IgG	Eligible	Eligible		No response
03 - References from bibliographies	Bibliographies	22037740	Determination of CA-125 levels in the serum, cervical and vaginal secretions, and endometrium in Chinese women with precancerous disease or endometrial cancer.	Eligible	Eligible		No response
05 - More references from bibliographies	Bibliographies	19079192	Differences in immunoregulatory cytokine expression patterns in the systemic and genital tract compartments of HIV-1-infected commercial sex workers in Benin.	Eligible	Eligible		No response
05 - More references from bibliographies	Bibliographies	16088822	Elevated T cell counts and RANTES expression in the genital mucosa of HIV-1-resistant Kenyan commercial sex workers.	Eligible	Eligible		No response
03 - References from bibliographies	Bibliographies	10915077	High levels of tumor necrosis factor-alpha and interleukin-1beta in bacterial vaginosis may increase susceptibility to human immunodeficiency virus.	Eligible	Eligible		No response
01 - Abstract screening	Search results	1020	Inflammatory cytokine biomarkers of asymptomatic sexually transmitted infections and vaginal dysbiosis: a multicentre validation study	Eligible	Eligible		No response
01 - Abstract screening	Search results	786	Oral Immunoglobulin Levels are Not a Good Surrogate for Cervical Immunoglobulin Levels	Eligible	Eligible		No response
01 - Abstract screening	Search results	852	Quantification of immunoglobulins and cytokines in human cervical mucus during each trimester of pregnancy	Eligible	Eligible		No response
01 - Abstract screening	Search results	1464	Role of tissue kallikrein-related peptidases in cervical mucus remodeling and host defense	Eligible	Eligible		No response
01 - Abstract screening	Search results	571	The Amount of MUC5B mucin in cervical mucus peaks at midcycle	Eligible	Eligible		No response
01 - Abstract screening	Search results	673	The impact of pregnancy on anti-HIV activity of cervicovaginal secretions	Eligible	Eligible		No response
01 - Abstract screening	Search results	1382	Trefoil factor family peptides in human saliva and cyclical cervical mucus. Method evaluation and results on healthy individuals	Eligible	Eligible		No response
10 - Redo search	Search results	34049596	The association between obesity and weight loss after bariatric surgery on the vaginal microbiota	Eligible	Eligible		No response
03 - References from bibliographies	Bibliographies	22318497	A distinct cytokine and chemokine profile at the genital mucosa is associated with HIV-1 protection among HIV-exposed seronegative commercial sex workers.	Eligible	Ineligible
01 - Abstract screening	Search results	1616	A phase I randomized safety study of a single-size silicone rubber diaphragm used with or without a lactic-acid-containing diaphragm gel	Eligible	Ineligible
03 - References from bibliographies	Bibliographies	21283552	A randomized trial to assess anti-HIV activity in female genital tract secretions and soluble mucosal immunity following application of 1% tenofovir gel.	Eligible	Ineligible
03 - References from bibliographies	Bibliographies	22808157	Altered biomarkers of mucosal immunity and reduced vaginal Lactobacillus concentrations in sexually active female adolescents.	Eligible	Ineligible
01 - Abstract screening	Search results	558	Anti-HIV Activity in Cervical-Vaginal Secretions from HIV-Positive and -Negative Women Correlate with Innate Antimicrobial Levels and IgG Antibodies	Eligible	Ineligible
01 - Abstract screening	Search results	972	Anti-Inflammatory Effect of Surfactant Lipid in the Vaginal Mucosa: A Pilot Study	Eligible	Ineligible
03 - References from bibliographies	Bibliographies	27275789	Association of Sexual Debut in Adolescents With Microbiota and Inflammatory Markers.	Eligible	Ineligible
03 - References from bibliographies	Bibliographies	18989228	Bacterial vaginosis in HIV-infected women induces reversible alterations in the cervical immune environment.	Eligible	Ineligible
03 - References from bibliographies	Bibliographies	18462081	Bacterial vaginosis, not HIV, is primarily responsible for increased vaginal concentrations of proinflammatory cytokines.	Eligible	Ineligible
01 - Abstract screening	Search results	499	Baseline variation and associations between subject characteristics and five cytokine biomarkers of vaginal safety among healthy non-pregnant women in microbicide trials	Eligible	Ineligible
03 - References from bibliographies	Bibliographies	17852080	Biomarkers of leukocyte traffic and activation in the vaginal mucosa.	Eligible	Ineligible
03 - References from bibliographies	Bibliographies	24413042	Cervical inflammation and immunity associated with hormonal contraception, pregnancy, and HIV-1 seroconversion.	Eligible	Ineligible
03 - References from bibliographies	Bibliographies	22157388	Cervicovaginal inflammatory cytokines and sphingomyelinase in women with and without bacterial vaginosis.	Eligible	Ineligible
01 - Abstract screening	Search results	1827	Cervico-vaginal secretion cytokine profile: A non-invasive approach to study the endometrial receptivity in IVF cycles	Eligible	Ineligible
03 - References from bibliographies	Bibliographies	22820806	Changes in the soluble mucosal immune environment during genital herpes outbreaks.	Eligible	Ineligible
03 - References from bibliographies	Bibliographies	9715841	Chemokines are present in the genital tract of HIV-seropositive and HIV-seronegative women: correlation with other immune mediators.	Eligible	Ineligible
01 - Abstract screening	Search results	788	Clinical and immunological evaluation of application of ronkoleukin in nonspecific vulvovaginitis at adolescent girls	Eligible	Ineligible
01 - Abstract screening	Search results	1618	Comparison of Follicular and Luteal Phase Mucosal Markers of HIV Susceptibility in Healthy Women	Eligible	Ineligible
01 - Abstract screening	Search results	1008	Comparison of normalization methods for measuring immune markers in cervical secretion specimens	Eligible	Ineligible
03 - References from bibliographies	Bibliographies	15013994	Comparison of ophthalmic sponges for measurements of immune markers from cervical secretions.	Eligible	Ineligible
01 - Abstract screening	Search results	1417	Correlation between levels of human papillomavirus (HPV)-16 and-18 antibodies in serum and cervicovaginal secretions in girls and women vaccinated with the HPV-16/18 AS04-adjuvanted vaccine	Eligible	Ineligible
03 - References from bibliographies	Bibliographies	25761460	Cross-Sectional Analysis of Selected Genital Tract Immunological Markers and Molecular Vaginal Microbiota in Sub-Saharan African Women, with Relevance to HIV Risk and Prevention.	Eligible	Ineligible
03 - References from bibliographies	Bibliographies	10720516	Cytokine profile in genital tract secretions from female adolescents: impact of human immunodeficiency virus, human papillomavirus, and other sexually transmitted pathogens.	Eligible	Ineligible
03 - References from bibliographies	Bibliographies	25107710	Defining genital tract cytokine signatures of sexually transmitted infections and bacterial vaginosis in women at high risk of HIV infection: a cross-sectional study.	Eligible	Ineligible
01 - Abstract screening	Search results	543	Development of podophyllotoxin-loaded nanostructured lipid carriers for the treatment of condyloma acuminatum	Eligible	Ineligible
01 - Abstract screening	Search results	1620	Differences in Local and Systemic TFV PK Among Premenopausal Versus Postmenopausal Women Exposed to TFV 1% Vaginal Gel	Eligible	Ineligible
03 - References from bibliographies	Bibliographies	23076402	Do Atopobium vaginae, Megasphaera sp. and Leptotrichia sp. change the local innate immune response and sialidase activity in bacterial vaginosis?	Eligible	Ineligible
01 - Abstract screening	Search results	1356	Effect of non-nucleoside reverse transcriptase inhibitors on cytokine, chemokine, and immunoglobulin profiles in serum and genital secretions of HIV-infected women	Eligible	Ineligible
01 - Abstract screening	Search results	1510	Effects of depot-medroxyprogesterone acetate on the immune microenvironment of the human cervix and endometrium: implications for HIV susceptibility	Eligible	Ineligible
03 - References from bibliographies	Bibliographies	21490741	Effects of pregnancy and bacterial vaginosis on proinflammatory cytokine and secretory leukocyte protease inhibitor concentrations in vaginal secretions.	Eligible	Ineligible
03 - References from bibliographies	Bibliographies	18330506	Evidence of a TH1-shift of local vaginal inflammatory response during bacterial vaginosis.	Eligible	Ineligible
01 - Abstract screening	Search results	1067	Exploratory comparison of vaginal glycogen and Lactobacillus levels in premenopausal and postmenopausal women	Eligible	Ineligible
03 - References from bibliographies	Bibliographies	25900168	Genital inflammation and the risk of HIV acquisition in women.	Eligible	Ineligible
03 - References from bibliographies	Bibliographies	22878424	Genital Inflammation Predicts HIV-1 Shedding Independent of Plasma Viral Load and Systemic Inflammation.	Eligible	Ineligible
03 - References from bibliographies	Bibliographies	18784472	Genital levels of soluble immune factors with anti-HIV activity may correlate with increased HIV susceptibility.	Eligible	Ineligible
03 - References from bibliographies	Bibliographies	22190580	Genital tract inflammation during early HIV-1 infection predicts higher plasma viral load set point in women.	Eligible	Ineligible
03 - References from bibliographies	Bibliographies	18273408	Genital tract interleukin-8 but not interleukin-1beta or interleukin-6 concentration is associated with bacterial vaginosis and its clearance in HIV-infected and HIV-uninfected women.	Eligible	Ineligible
03 - References from bibliographies	Bibliographies	22356616	Genital tract viral load in HIV Type 1-positive women correlates with specific cytokine levels in cervical-vaginal secretions but is not a determinant of infectious virus or anti-HIV activity.	Eligible	Ineligible
03 - References from bibliographies	Bibliographies	28187085	Genital-Systemic Chemokine Gradients and the Risk of HIV Acquisition in Women.	Eligible	Ineligible
01 - Abstract screening	Search results	497	Guiding the vaginal microbicide trials with biomarkers of inflammation	Eligible	Ineligible
01 - Abstract screening	Search results	959	HIV type 1 and cytomegalovirus coinfection in the female genital tract	Eligible	Ineligible
01 - Abstract screening	Search results	245	HIV-1 Shedding From the Female Genital Tract is Associated With Increased Th-1 Cytokines/Chemokines That Maintain Tissue Homeostasis and Proportions of CD8(+)FOXP3(+)T Cells	Eligible	Ineligible
03 - References from bibliographies	Bibliographies	17911138	Hormonal contraceptive use modulates the local inflammatory response to bacterial vaginosis.	Eligible	Ineligible
03 - References from bibliographies	Bibliographies	11439171	Immunity in the female lower genital tract and the impact of HIV infection.	Eligible	Ineligible
03 - References from bibliographies	Bibliographies	21961998	Immunomodulatory factors in cervicovaginal secretions from pregnant and non-pregnant women: a cross-sectional study.	Eligible	Ineligible
01 - Abstract screening	Search results	77	In vitro anti-HIV-1 activity in cervicovaginal secretions from pregnant and nonpregnant women	Eligible	Ineligible
01 - Abstract screening	Search results	1297	Increased impact of a contraceptive vaginal ring with ethinyl estradiol and nestorone on C-reactive protein	Eligible	Ineligible
03 - References from bibliographies	Bibliographies	26963835	Inflammatory and endothelial markers during the menstrual cycle.	Eligible	Ineligible
03 - References from bibliographies	Bibliographies	26511781	Inflammatory cytokine biomarkers to identify women with asymptomatic sexually transmitted infections and bacterial vaginosis who are at high risk of HIV infection.	Eligible	Ineligible
01 - Abstract screening	Search results	1716	Influence of exogenous reproductive hormones on specific antibody production in genital secretions after vaginal vaccination with recombinant cholera toxin B subunit in humans	Eligible	Ineligible
03 - References from bibliographies	Bibliographies	26202107	Injectable Progestin-Only Contraception is Associated With Increased Levels of Pro-Inflammatory Cytokines in the Female Genital Tract.	Eligible	Ineligible
03 - References from bibliographies	Bibliographies	26061218	Innate Antibacterial Activity in Female Genital Tract Secretions Is Associated with Increased Risk of HIV Acquisition.	Eligible	Ineligible
03 - References from bibliographies	Bibliographies	15128598	Interleukin (IL)-1, IL-6, and IL-8 predict mucosal toxicity of vaginal microbicidal contraceptives.	Eligible	Ineligible
03 - References from bibliographies	Bibliographies	26094732	Levels of Genital Tract Defensins and Cytokines Differ between HIV-Uninfected US and African Women.	Eligible	Ineligible
03 - References from bibliographies	Bibliographies	19114868	Levels of innate immune factors in genital fluids: association of alpha defensins and LL-37 with genital infections and increased HIV acquisition.	Eligible	Ineligible
03 - References from bibliographies	Bibliographies	11084573	Levels of vaginal secretory leukocyte protease inhibitor are decreased in women with lower reproductive tract infections.	Eligible	Ineligible
07 - References from authors	Author	29800309	Live Attenuated Zoster Vaccine Boosts Varicella Zoster Virus (VZV)-Specific Humoral Responses Systemically and at the Cervicovaginal Mucosa of Kenyan VZV-Seropositive Women	Eligible	Ineligible
03 - References from bibliographies	Bibliographies	16425135	Local and systemic cytokine levels in relation to changes in vaginal flora.	Eligible	Ineligible
06 - Yet more references from bibliographies	Bibliographies	16406057	Local immunity in Indian women with bacterial vaginosis.	Eligible	Ineligible
03 - References from bibliographies	Bibliographies	27145926	Longitudinal Assessment of Systemic and Genital Tract Inflammatory Markers and Endogenous Genital Tract E. coli Inhibitory Activity in HIV-Infected and Uninfected Women.	Eligible	Ineligible
03 - References from bibliographies	Bibliographies	26464206	Loss of Innate Host Defense Following Unprotected Vaginal Sex.	Eligible	Ineligible
01 - Abstract screening	Search results	716	Lower genital tract cytokine profiles in South African women living with HIV: influence of mucosal sampling	Eligible	Ineligible
03 - References from bibliographies	Bibliographies	15606621	Mannose binding lectin and C3 act as recognition molecules for infectious agents in the vagina.	Eligible	Ineligible
03 - References from bibliographies	Bibliographies	17099209	Mannose-binding lectin levels during pregnancy: a longitudinal study.	Eligible	Ineligible
03 - References from bibliographies	Bibliographies	22067666	Measurement of mucosal biomarkers in a phase 1 trial of intravaginal 3% StarPharma LTD 7013 gel (VivaGel) to assess expanded safety.	Eligible	Ineligible
01 - Abstract screening	Search results	900	Morphologic and molecular evaluation of Chlamydia trachomatis growth in human endocervix reveals distinct growth patterns	Eligible	Ineligible
01 - Abstract screening	Search results	1565	Mucosal integrity and inflammatory markers in the female lower genital tract as potential screening tools for vaginal microbicides	Eligible	Ineligible
03 - References from bibliographies	Bibliographies	21572958	Multiplex immunoassay of lower genital tract mucosal fluid from women attending an urban STD clinic shows broadly increased IL1ss and lactoferrin.	Eligible	Ineligible
03 - References from bibliographies	Bibliographies	18025996	No increase in cervicovaginal proinflammatory cytokines after Carraguard use in a placebo-controlled randomized clinical trial.	Eligible	Ineligible
01 - Abstract screening	Search results	1332	Optimization of the Weck-Cel collection method for quantitation of cytokines in mucosal secretions	Eligible	Ineligible
03 - References from bibliographies	Bibliographies	21858008	Performance of swabs, lavage, and diluents to quantify biomarkers of female genital tract soluble mucosal mediators.	Eligible	Ineligible
03 - References from bibliographies	Bibliographies	23591635	Plasma and mucosal HIV viral loads are associated with genital tract inflammation in HIV-infected women.	Eligible	Ineligible
01 - Abstract screening	Search results	779	PRO 2000 elicits a decline in genital tract immune mediators without compromising intrinsic antimicrobial activity	Eligible	Ineligible
03 - References from bibliographies	Bibliographies	17539673	Proteomic analysis of human cervical-vaginal fluids.	Eligible	Ineligible
01 - Abstract screening	Search results	94	Randomized Cross-Sectional Study to Compare HIV-1 Specific Antibody and Cytokine Concentrations in Female Genital Secretions Obtained by Menstrual Cup and Cervicovaginal Lavage	Eligible	Ineligible
01 - Abstract screening	Search results	1622	Randomized, placebo controlled phase I trial of safety, pharmacokinetics, pharmacodynamics and acceptability of tenofovir and tenofovir plus levonorgestrel vaginal rings in women	Eligible	Ineligible
03 - References from bibliographies	Bibliographies	12942410	Relation between recurrent vulvovaginal candidiasis, vaginal concentrations of mannose-binding lectin, and a mannose-binding lectin gene polymorphism in Latvian women.	Eligible	Ineligible
03 - References from bibliographies	Bibliographies	18643751	Relationship between levels of inflammatory cytokines in the genital tract and CD4+ cell counts in women with acute HIV-1 infection.	Eligible	Ineligible
01 - Abstract screening	Search results	85	Safety Analysis of the Diaphragm in Combination with Lubricant or Acidifying Microbicide Gels: Effects on Markers of Inflammation and Innate Immunity in Cervicovaginal Fluid	Eligible	Ineligible
01 - Abstract screening	Search results	447	Setting of Methods for Analysis of Mucosal Antibodies in Seminal and Vaginal Fluids of HIV Seropositive Subjects from Cambodian and Italian Cohorts	Eligible	Ineligible
01 - Abstract screening	Search results	1649	Six kinds of anti-phospholipid antibodies (aPLs) in ovulatory mucus and seminal plasma from couples with repeated miscarriages	Eligible	Ineligible
01 - Abstract screening	Search results	1121	Specific antibody levels at the cervix during the menstrual cycle of women vaccinated with human papillomavirus 16 virus-like particles	Eligible	Ineligible
01 - Abstract screening	Search results	1405	Staphylococcus aureus exotoxins are present in vivo in tampons	Eligible	Ineligible
01 - Abstract screening	Search results	272	Study on the persistence of Zika virus (ZIKV) in body fluids of patients with ZIKV infection in Brazil	Eligible	Ineligible
01 - Abstract screening	Search results	894	Surfactant protein D in the female genital tract	Eligible	Ineligible
05 - More references from bibliographies	Bibliographies	22517910	Symptomatic vaginal discharge is a poor predictor of sexually transmitted infections and genital tract inflammation in high-risk women in South Africa.	Eligible	Ineligible
01 - Abstract screening	Search results	1003	The diagnostic role of cervico-vaginal fluid interleukins-1alpha in endometriosis: A case-control study	Eligible	Ineligible
01 - Abstract screening	Search results	46	The effect of ethinyl estradiol and drospirenone-containing oral contraceptives upon mucoprotein content of cervical mucus	Eligible	Ineligible
07 - References from authors	Author	32444843	The impact of cervical cytobrush sampling on cervico-vaginal immune parameters and microbiota relevant to HIV susceptibility	Eligible	Ineligible
01 - Abstract screening	Search results	1006	The influence of different types of antibodies on in vitro fertilization results	Eligible	Ineligible
03 - References from bibliographies	Bibliographies	11471099	The molecular basis of nonoxynol-9-induced vaginal inflammation and its possible relevance to human immunodeficiency virus type 1 transmission.	Eligible	Ineligible
01 - Abstract screening	Search results	1506	Unexpected Inflammatory Effects of Intravaginal Gels (Universal Placebo Gel and Nonoxynol-9) on the Upper Female Reproductive Tract: A Randomized Crossover Study	Eligible	Ineligible
03 - References from bibliographies	Bibliographies	14634582	Vaginal cytokines in normal pregnancy.	Eligible	Ineligible
01 - Abstract screening	Search results	67	Vaginal safety after use of a bioadhesive, acid-buffering, microbicidal contraceptive gel (ACIDFORM) and a 2% nonoxynol-9 product	Eligible	Ineligible
03 - References from bibliographies	Bibliographies	12466366	Variation in the amount of T antigen and N-acetyllactosamine oligosaccharides in human cervical mucus secretions with the menstrual cycle.	Eligible	Ineligible
10 - Redo search	Search results	38	Recent Semen Exposure Impacts the Cytokine Response and Bacterial Vaginosis in Women	Eligible	Ineligible
10 - Redo search	Search results	163	Evaluation of the levels of secretory leukocyte protease inhibitor in the cervical mucus of women with unexplained infertility	Eligible	Ineligible
10 - Redo search	Search results	36	Genital HSV-1 DNA detection is associated with a low inflammatory profile in HIV-uninfected South African women	Eligible	Ineligible
10 - Redo search	Search results	161	Association of tumour mutational burden with outcomes in patients with advanced solid tumours treated with pembrolizumab: prospective biomarker analysis of the multicohort, open-label, phase 2 KEYNOTE-158 study	Eligible	Ineligible
10 - Redo search	Search results	79	Dysregulated LncRNAs Act as Competitive Endogenous RNAs and Are Associated With Cervical Cancer Development in UYGHUR Women	Eligible	Ineligible
10 - Redo search	Search results	6	CDK12 Promotes Cervical Cancer Progression through Enhancing Macrophage Infiltration	Eligible	Ineligible
10 - Redo search	Search results	115	Realities of time. Chronic gender inflammation and pelvic pain	Eligible	Ineligible
10 - Redo search	Search results	26	Safety, acceptability, and pharmacokinetics of a monoclonal antibody-based vaginal multipurpose prevention film (MB66): A Phase I randomized trial	Eligible	Ineligible
10 - Redo search	Search results	144	Endogenous Hormones and Antiretroviral Exposure in Plasma, Cervicovaginal Fluid, and Upper-Layer Packed Cells of Malawian Women Living with HIV	Eligible	Ineligible
01 - Abstract screening	Search results	13	A high discriminative value of lif assessment in cervical mucus for endometrial receptivity evaluation	Eligible		No response
01 - Abstract screening	Search results	1096	A Longitudinal Assessment of Cervical Inflammation and Immunity Associated with HIV-1 Infection, Hormonal Contraception, and Pregnancy	Eligible		No response
01 - Abstract screening	Search results	561	Altered levels of endogenous proteases in genital tract of post-menopausal women: Implications for immune defense against HIV	Eligible		Linked to article
01 - Abstract screening	Search results	796	Anti-Ccp antibody levels are elevated in cervicovaginal fluid in association with local inflammation in premenopausal women without ra	Eligible		Eligible, not yet published
01 - Abstract screening	Search results	102	Antiviral activity of vaginal secretions is menstrual cycle phase-dependent	Eligible		No response
01 - Abstract screening	Search results	521	Can we prevent HIV infection by focusing on the HIV target cell rather than the virus?	Eligible		Ineligible
01 - Abstract screening	Search results	556	Cervical-vaginal secretions from healthy pregnant and non-pregnant women have intrinsic anti-HIV activity	Eligible		Linked to article
01 - Abstract screening	Search results	209	Characterising the novel regulation and function of interferon epsilon in the female reproductive tract	Eligible		No response
01 - Abstract screening	Search results	715	Contraceptive-induced changes in genital tract HIV-1 cellular targets and microbiota among women enrolled in the ECHO trial	Eligible		Eligible, not yet published
01 - Abstract screening	Search results	467	Cyclical changes in the immunological signature of the female genital tract: Implications for the design and assessment of HIV prevention strategies	Eligible		Linked to article
01 - Abstract screening	Search results	540	Do method and site of sampling influence measurement of cytokines in secretions from the female genital tract?	Eligible		Linked to article
01 - Abstract screening	Search results	1532	Effect of estradiol and progesterone on cervico-vaginal cytokines in premenopausal and postmenopausal women	Eligible		Linked to article
01 - Abstract screening	Search results	1097	Effect of lactic acid on vaginal emmprin production: Implication for altered vaginal microbiota-related pathology	Eligible		Linked to article
01 - Abstract screening	Search results	1431	ELISA Detection of Antichlamydial Antibodies in Non Standard Biological Fluids and Their Relationship to Female Infertility	Eligible		No response
01 - Abstract screening	Search results	1748	Endocrine modulation of immune function: Influence of sex hormones on susceptibility to HIV infection in the human female reproductive tract	Eligible		No response
01 - Abstract screening	Search results	494	Estrogen, progesterone and sex-hormone binding globulin in association with innate immunity correlates of HIV risk and protection	Eligible		Linked to article
01 - Abstract screening	Search results	1109	Genital tract (GT) HIV shedding and mucosal immunity in Rwandan women on progesterone contraception	Eligible		Ineligible
01 - Abstract screening	Search results	398	Genital tract cellular activation and inflammation associated with highly prevalent sexually transmitted infections and bacterial vaginosis in adolescent women at risk for HIV infection	Eligible		Linked to article
01 - Abstract screening	Search results	518	HIV inhibition and variation in anti-microbial peptides associated with intercourse	Eligible		No response
01 - Abstract screening	Search results	1833	Immunity of endometrial hyperplasia	Eligible		Ineligible
01 - Abstract screening	Search results	332	In vivo and in vitro pro-inflammatory effects of nonoxynol-9 (N9) and the universal placebo gel: Implications for HIV infection in the upper female reproductive tract	Eligible		Linked to article
01 - Abstract screening	Search results	1555	Influence of hormones and HIV infection on viral transport	Eligible		No response
01 - Abstract screening	Search results	1719	Premenstrual changes of mood-a psychoimmunological phenomenon?	Eligible		No response
01 - Abstract screening	Search results	701	Reduced levels of MIP3a/CCL20 in HIV-negative postmenopausal women: Implications for HIV acquisition in the elderly	Eligible		Linked to article
01 - Abstract screening	Search results	1004	The diagnostic role of Cervico-Vaginal fluid interleukins-1Î± in endometriosis: A case-control study	Eligible		Linked to article
01 - Abstract screening	Search results	1002	The value of interleukins-1 alpha in the diagnosis of endometriosis: A case-control study	Eligible		Linked to article
01 - Abstract screening	Search results	1582	Unexpected pro-inflammatory effects of microbicide candidates and the universal placebo gel on human dendritic cells and the endocervix	Eligible		Linked to article
01 - Abstract screening	Search results	1509	Unexpected pro-inflammatory effects on the upper female reproductive tract of nonoxynol-9 and the universal placebo gel	Eligible		Linked to article
10 - Redo search	Search results	41	The effect of menstrual cycle timing on vaginal immune mediators and endocer vical gene expression	Eligible		Linked to article
10 - Redo search	Search results	213	Sexual violence exposure dysregulates HIV-associated immune biomarkers in women	Eligible		Linked to article
10 - Redo search	Search results	138	Increased genital inflammation in women randomized to copper IUD in the echo trial	Eligible		No response
10 - Redo search	Search results	140	Elevated genital cytokines in HIV-infected women using copper and levonorgestrel IUDS	Eligible		No response
01 - Abstract screening	Search results	1275	17-[beta] estradiol treatment prevents angiotensin II-induced hypertension in VCD-treated menopausal female mice, independent of renal T lymphocyte infiltration	Ineligible
01 - Abstract screening	Search results	835	43. Discordant Mayer-Rokitansky-Kuster-Hauser (MRKH) & VACTERL Syndrome in Monochorionic Monoamniotic Twins with Primary Amenorrhea	Ineligible
01 - Abstract screening	Search results	1361	6th international symposium on the role of soy in preventing and treating chronic disease	Ineligible
01 - Abstract screening	Search results	388	83: Vulvovaginal involvement in Stevens-Johnson syndrome and toxic epidermal necrolysis: Management and techniques used to reduce gynecologic sequelae	Ineligible
01 - Abstract screening	Search results	795	A 26-year-old female with metastatic primary gastrointestinal malignancy presenting as menorrhagia	Ineligible
01 - Abstract screening	Search results	1554	A case of didelphic uterus and blind hemivagina with renal dysplasia and ectopic ureter presenting with vulvodynia and recurrent fever	Ineligible
01 - Abstract screening	Search results	176	A case of nec and multiple thromboses in a term baby: The role of thrombophilia	Ineligible
01 - Abstract screening	Search results	1113	A case of toxic shock syndrome associated with the use of the nuvaring	Ineligible
01 - Abstract screening	Search results	770	A case of two synchronous tumour of different histology - Advanced cervical adenocarcinoma with borderline mucinous ovarian tumour in a 22 year old virgin	Ineligible
01 - Abstract screening	Search results	1372	A comparative study of dydrogesterone and micronized progesterone for luteal phase support during in vitro fertilization (IVF) cycles	Ineligible
01 - Abstract screening	Search results	1103	A comparative study on the effects of MRI- and CT-guided interventional therapies on uterine fibroids	Ineligible
01 - Abstract screening	Search results	1017	A comparative study to evaluate the efficacy of vaginal vs oral prostaglandin E1analogue (Misoprostol) in management of first trimester missed abortion	Ineligible
01 - Abstract screening	Search results	1066	A comparison of lower genital tract glycogen and lactic acid levels in women and macaques: implications for HIV and SIV susceptibility	Ineligible
01 - Abstract screening	Search results	1397	A comparison of the effects of three luteal phase support protocols with estrogen on in vitro fertilization-embryo transfer outcomes in patients on a gnrh antagonist protocol	Ineligible
01 - Abstract screening	Search results	509	A large keratan sulfate proteoglycan present in human cervical mucous appears to be involved in the reorganization of the cervical extracellular matrix at term	Ineligible
01 - Abstract screening	Search results	978	A Look Into the Promising World of Selective Progesterone Receptor Modulators	Ineligible
01 - Abstract screening	Search results	391	A Mock Embryo transfer is as effective as an Endometrial Scratching to aid Implantation	Ineligible
01 - Abstract screening	Search results	730	A new extract of the plant calendula officinalis produces a dual in vitro effect: cytotoxic anti-tumor activity and lymphocyte activation	Ineligible
03 - References from bibliographies	Bibliographies	18784454	A new strategy to understand how HIV infects women: identification of a window of vulnerability during the menstrual cycle.	Ineligible
01 - Abstract screening	Search results	765	A new syndrome of periodic fever	Ineligible
01 - Abstract screening	Search results	904	A novel 3p22.3 gene CMTM7 represses oncogenic EGFR signaling and inhibits cancer cell growth	Ineligible
01 - Abstract screening	Search results	345	A novel cause of acute respiratory distress	Ineligible
01 - Abstract screening	Search results	1280	A novel microRNA, hsa-miR-6852 differentially regulated by Interleukin-27 induces necrosis in cervical cancer cells by downregulating the FoxM1 expression	Ineligible
01 - Abstract screening	Search results	1668	A novel non-invasive method to study endometrial cells	Ineligible
01 - Abstract screening	Search results	163	A novel pilot study of endometrial stromal cells and immune cell populations in sentinel uterine-draining lymph nodes during the menstrual cycle and in endometriosis	Ineligible
01 - Abstract screening	Search results	939	A paraneoplastic limbic encephalitis from an anorectal small cell neuroendocrine carcinoma: a case report	Ineligible
01 - Abstract screening	Search results	1696	A phase II trial of interleukin-12 in patients with advanced cervical cancer: clinical and immunologic correlates Eastern Cooperative Oncology Group study E1E96	Ineligible
01 - Abstract screening	Search results	303	A pilot study of nimotuzumab plus single agent chemotherapy as second- or third-line treatment or more in patients with recurrent, persistent or metastatic cervical cancer	Ineligible
01 - Abstract screening	Search results	1078	A postpartum female with an itchy rash on the abdomen	Ineligible
01 - Abstract screening	Search results	825	A PREGNANT FEMALE WITH A HISTORY OF RUPTURED OVARIAN CYST AND HEREDITARY ANGIOEDEMA TYPE III	Ineligible
01 - Abstract screening	Search results	948	A prospective study on neoadjuvant chemoradiotherapy plus anti-EGFR monoclonal antibody followed by surgery for locally advanced cervical cancer	Ineligible
01 - Abstract screening	Search results	393	A rare complication of a common finding: A case of iron deficiency anemia secondary to an ulcerated inlet patch	Ineligible
01 - Abstract screening	Search results	382	A role for androgens during endometrial breakdown and early regeneration in a mouse model of menstruation	Ineligible
01 - Abstract screening	Search results	362	A synthetic E7 gene of human papillomavirus type 16 that yields enhanced expression of the protein in mammalian cells and is useful for DNA immunization studies	Ineligible
01 - Abstract screening	Search results	1588	A unique vaccine for control of fertility and therapy of advanced-stage terminal cancers ectopically expressing human chorionic gonadotropin	Ineligible
01 - Abstract screening	Search results	591	â€œA pain in my pubisâ€	Ineligible
01 - Abstract screening	Search results	110	Aberrant expression of interleukin-6 and its receptor in Fallopian tubes bearing an ectopic pregnancy with and without tubal cytomegalovirus infection	Ineligible
01 - Abstract screening	Search results	222	Aberrant expression of VEGF-C is related to grade of cervical intraepithelial neoplasia (CIN) and high risk HPV, but does not predict virus clearance after treatment of CIN or prognosis of cervical cancer	Ineligible
01 - Abstract screening	Search results	1360	Abortion and infertility	Ineligible
01 - Abstract screening	Search results	12	Abrogation of attenuated lentivirus-induced protection in rhesus macaques by administration of Depo-Provera before intravaginal challenge with simian immunodeficiency virus mac239	Ineligible
01 - Abstract screening	Search results	772	Absence of surfactant protein D does not alter immune cell numbers in the cycling murine uterus	Ineligible
01 - Abstract screening	Search results	1117	Activation of NF-kappa B by Human Papillomavirus 16 E1 Limits E1-Dependent Viral Replication through Degradation of E1	Ineligible
01 - Abstract screening	Search results	1738	Activins in reproductive biology and beyond	Ineligible
01 - Abstract screening	Search results	1318	Acute abdominal pain in children	Ineligible
01 - Abstract screening	Search results	308	Acute appendicitis	Ineligible
01 - Abstract screening	Search results	416	Acute genital ulcers	Ineligible
01 - Abstract screening	Search results	1303	Acute systemic immune activation following vaginal exposure to staphylococcal enterotoxin B-Implications for menstrual shock	Ineligible
01 - Abstract screening	Search results	544	Adenosine inhibits migration, invasion and induces apoptosis of human cervical cancer cells	Ineligible
01 - Abstract screening	Search results	950	Administration of nimotuzumab combined with cisplatin plus 5-fluorouracil as induction therapy improves treatment response and tolerance in patients with locally advanced nasopharyngeal carcinoma receiving concurrent radiochemotherapy: a multicenter randomized controlled study	Ineligible
01 - Abstract screening	Search results	1702	Advanced uterine adenosarcoma with sarcomatous overgrowth in a young woman: A case report	Ineligible
01 - Abstract screening	Search results	1628	Age-associated alterations in sympathetic noradrenergic innervation of primary and secondary lymphoid organs in female Fischer 344 rats	Ineligible
03 - References from bibliographies	Bibliographies	14643045	Albumin in vaginal fluid is a marker of infection in early pregnancy.	Ineligible
01 - Abstract screening	Search results	1729	Alkyl-imino sugars inhibit the pro-oncogenic ion channel function of human papillomavirus (HPV) E5	Ineligible
01 - Abstract screening	Search results	1819	Alteration of the CDKN2/p16 gene is not required for HPV-positive uterine cervical cancer cell lines	Ineligible
01 - Abstract screening	Search results	1734	Alterations in RCAS1 serum concentration levels during the normal menstrual cycle and the lack of analogical changes in ovarian endometriosis	Ineligible
01 - Abstract screening	Search results	828	Altered content of AMP-activated protein kinase isoforms in skeletal muscle from spinal cord injured subjects	Ineligible
01 - Abstract screening	Search results	1340	Alternative splicing of human papillomavirus type-16 E6/E6*early mRNA is coupled to EGF signaling via Erk1/2 activation	Ineligible
01 - Abstract screening	Search results	877	Alternative splicing variants of IRF-1 lacking exons 7, 8, and 9 in cervical cancer	Ineligible
03 - References from bibliographies	Bibliographies	17714681	Among pregnant women with bacterial vaginosis, the hydrolytic enzymes sialidase and prolidase are positively associated with interleukin-1beta.	Ineligible
01 - Abstract screening	Search results	1049	Amorfrutin A inhibits TNF-alpha induced JAK/STAT signaling, cell survival and proliferation of human cancer cells	Ineligible
01 - Abstract screening	Search results	333	Amplification and functional characterization of MUC1 promoter and gene-virotherapy via a targeting adenoviral vector expressing hSSTR2 gene in MUC1-positive Panc-1 pancreatic cancer cells in vitro	Ineligible
01 - Abstract screening	Search results	387	Amplified and Persistent Immune Responses Generated by Single-Cycle Replicating Adenovirus Vaccines	Ineligible
01 - Abstract screening	Search results	320	An allogeneic stimulus is not a prerequisite for the expression of the immunomodulatory protein the progesterone induced blocking factor (PIBF)	Ineligible
01 - Abstract screening	Search results	1503	An effective intervention to reduce intravaginal practices among HIV-1 uninfected Kenyan women	Ineligible
01 - Abstract screening	Search results	1322	An enhanhcing effect of androgen receptor antagonist on induction of ovulation in polycystic ovary rats	Ineligible
01 - Abstract screening	Search results	1154	An immunohistochemical analysis of sex-steroid receptors, tumor suppressor gene p53 and Ki-67 in the normal and neoplastic uterine cervix squamous epithelium	Ineligible
01 - Abstract screening	Search results	1308	An unusual case of acute hepatitis in a pregnant woman	Ineligible
01 - Abstract screening	Search results	993	Analysis of 7,8-dihydro-8-oxo-2â€²-deoxyguanosine in cellular DNA during oxidative stress	Ineligible
01 - Abstract screening	Search results	987	Analysis of Free Hemoglobin Level and Hemoglobin Peptides from Human Puerperal Uterine Secretions	Ineligible
01 - Abstract screening	Search results	826	Analysis of Gene Expression in the Endocervical Epithelium of Women With Deep Endometriosis	Ineligible
01 - Abstract screening	Search results	1525	Analysis of glycodelin levels before and after hysteroscopic polypectomy in infertile patients	Ineligible
01 - Abstract screening	Search results	751	Analysis of human papillomavirus E7 protein status in C-33A cervical cancer cells	Ineligible
01 - Abstract screening	Search results	1546	Analysis of interleukin-1 beta-modulated mRNA gene transcription in human gingival keratinocytes by epithelia-specific cDNA microarrays	Ineligible
01 - Abstract screening	Search results	1082	Analysis of the major human cervical mucus patterns in normal healthy females using different methods of birth control	Ineligible
01 - Abstract screening	Search results	1664	Androgen receptor (AR) mRNA expression is positively, associated with live birth in women undergoing in-vitro fertilization, independently of the type of ovarian response	Ineligible
01 - Abstract screening	Search results	381	Androgens regulate scarless repair of the endometrial 'wound' in a mouse model of menstruation	Ineligible
01 - Abstract screening	Search results	986	Antibacterial hemoglobin peptides in human menstrual blood	Ineligible
01 - Abstract screening	Search results	370	Antibodies against high-risk human papillomavirus proteins as markers for invasive cervical cancer	Ineligible
01 - Abstract screening	Search results	385	Antibody responses after intravaginal immunisation with trimeric HIV-1(CN54) clade C gp140 in Carbopol gel are augmented by systemic priming or boosting with an adjuvanted formulation	Ineligible
01 - Abstract screening	Search results	915	Anti-c-Met antibody bioconjugated with hollow gold nanospheres as a novel nanomaterial for targeted radiation ablation of human cervical cancer cell	Ineligible
01 - Abstract screening	Search results	1594	Anti-endometrial IgM autoantibodies in endometriotic patients: a preliminary study	Ineligible
01 - Abstract screening	Search results	131	Antifertility effect of passive administration of antibodies to 80kDa human sperm antigen and its synthetic peptides in male and female rats	Ineligible
01 - Abstract screening	Search results	1754	Antigen presentation by vaginal cells: Role of TGF beta as a mediator of estradiol inhibition of antigen presentation	Ineligible
01 - Abstract screening	Search results	9	Anti-gp120 minibody gene transfer to female genital epithelial cells protects against HIV-1 virus challenge in vitro	Ineligible
01 - Abstract screening	Search results	172	Anti-human papillomavirus therapeutics: facts &amp; future	Ineligible
03 - References from bibliographies	Bibliographies	10739819	Antimicrobial activity of human cervical mucus.	Ineligible
03 - References from bibliographies	Bibliographies	12237628	Antimicrobial components of vaginal fluid.	Ineligible
03 - References from bibliographies	Bibliographies	12114901	Antimicrobial factors in the cervical mucus plug.	Ineligible
01 - Abstract screening	Search results	1804	Antimicrobial peptides in the female reproductive tract: a critical component of the mucosal immune barrier with physiological and clinical implications	Ineligible
01 - Abstract screening	Search results	1524	Antiphospholipid antibody titers and clinical outcomes in patients with recurrent miscarriage and antiphospholipid antibody syndrome: A prospective study	Ineligible
01 - Abstract screening	Search results	1652	Antiproliferative effects of retinoic acid/interferon in cervical carcinoma cell lines: Cooperative growth suppression of IRF-1 and p53	Ineligible
01 - Abstract screening	Search results	1601	Antisense experiments demonstrate an Exon 4 minus splice variant mRNA as the basis for expression of tNOX, a cancer-specific cell surface protein	Ineligible
01 - Abstract screening	Search results	65	Antisperm antibody in repeat breeder Friesian Holstein cows at KPSP Setia Kawan Nongkojajar, Tutur District, Pasuruan, Indonesia	Ineligible
01 - Abstract screening	Search results	906	Antitumor and immunomodulating effects of polysaccharides isolated from Solanum nigrum Linne	Ineligible
01 - Abstract screening	Search results	1249	Antitumor effect of the ethanol extract of Scutellaria baicalensis on the mice bearing U14 cervical cancer	Ineligible
01 - Abstract screening	Search results	1225	Antiviral responses of stromal fibroblasts in the female reproductive tract	Ineligible
01 - Abstract screening	Search results	1713	APOBEC3 deaminases induce hypermutation in human papillomavirus 16 DNA upon beta interferon stimulation	Ineligible
01 - Abstract screening	Search results	824	Apoptosis and the expression of Bax and Bcl-2 in hyperplasia and adenocarcinoma of the uterine endometrium	Ineligible
01 - Abstract screening	Search results	683	Aspirin enhances TRAIL-induced apoptosis via regulation of ERK1/2 activation in human cervical cancer cells	Ineligible
01 - Abstract screening	Search results	963	Assessment of a new arbidol derivative against herpes simplex virus II in human cervical epithelial cells and in BALB/c mice	Ineligible
01 - Abstract screening	Search results	1149	Assessment of cannabinoids use on the genital environment: Implications for HIV transmission	Ineligible
01 - Abstract screening	Search results	1611	Assessment of ovarian reserve with anti-Mullerian hormone in women following allogeneic hematopoietic cell transplantation	Ineligible
01 - Abstract screening	Search results	202	Assessment of progesterone concentration using enzymeimmunoassay, for early pregnancy diagnosis in sheep and goats	Ineligible
01 - Abstract screening	Search results	1574	Assessment of proliferation index with MIB-1 as a prognostic factor in radiation therapy for cervical cancer	Ineligible
01 - Abstract screening	Search results	1650	Assessment of the Safety of Pembrolizumab in Patients With HIV and Advanced Cancer-A Phase 1 Study	Ineligible
01 - Abstract screening	Search results	1090	Assessment of thyroglobulin expression in reproductive organs at different stages of mouse estrous cycle	Ineligible
01 - Abstract screening	Search results	255	Association between injectable progestin-only contraceptives and HIV acquisition and HIV target cell frequency in the female genital tract in South African women: a prospective cohort study	Ineligible
01 - Abstract screening	Search results	1338	Association between serum cortisol and progesterone concentrations and the infiltration of immune cells in the endometrium of gilts with vaginal discharge	Ineligible
01 - Abstract screening	Search results	441	Association of estradiol and HPV/HPV16 infection with the occurrence of cervical squamous cell carcinoma	Ineligible
01 - Abstract screening	Search results	296	Association of HLA-DRB1, interleukin-6 and cyclin D1 polymorphisms with cervical cancer in the Swedish population - a candidate gene approach	Ineligible
01 - Abstract screening	Search results	901	Association of Ipilimumab With Safety and Antitumor Activity in Women With Metastatic or Recurrent Human Papillomavirus-Related Cervical Carcinoma	Ineligible
01 - Abstract screening	Search results	87	Association of TGF beta signaling with the maintenance of a quiescent stem cell niche in human oral mucosa	Ineligible
01 - Abstract screening	Search results	420	Association of Van Wyk grumbach and debre semelaigne syndromes in two cases with severe hypothroidism	Ineligible
01 - Abstract screening	Search results	927	Associations between human papillomavirus and history of cancer among US adults in the National Health and Nutrition Examination Survey (2003-2010)	Ineligible
01 - Abstract screening	Search results	1163	Associations between sexual habits, menstrual hygiene practices, demographics and the vaginal microbiome as revealed by Bayesian network analysis	Ineligible
01 - Abstract screening	Search results	189	Asymmetric antibodies (AAb) in the female reproductive tract	Ineligible
01 - Abstract screening	Search results	445	Asymptomatic hyperprolactinaemia	Ineligible
01 - Abstract screening	Search results	554	Atoiummune progesterone dermatitis in a patient with no medical history of hormone contraception or pregnancy	Ineligible
01 - Abstract screening	Search results	1491	Autoimmune primary ovarian insufficiency	Ineligible
01 - Abstract screening	Search results	452	Autoimmune progesterone dermatitis presenting as stevens-johnson syndrome	Ineligible
01 - Abstract screening	Search results	1286	Autoimmune progesterone dermatitis: Clinical presentation and management with progesterone desensitization for successful in vitro fertilization	Ineligible
01 - Abstract screening	Search results	538	Autoimmune progesterone vulvitis (APV), a new clinical diagnostic entity	Ineligible
01 - Abstract screening	Search results	124	Bacterial vaginosis in female facility workers in north-western Tanzania: Prevalence and risk factors	Ineligible
01 - Abstract screening	Search results	417	Bacterial vaginosis, vaginal flora patterns and vaginal hygiene practices in patients presenting with vaginal discharge syndrome in The Gambia, West Africa	Ineligible
01 - Abstract screening	Search results	402	BAP31, a newly defined cancer/testis antigen, regulates proliferation, migration, and invasion to promote cervical cancer progression	Ineligible
01 - Abstract screening	Search results	1705	Basic fibroblast growth factor promotes the development of human ovarian early follicles during growth in vitro	Ineligible
01 - Abstract screening	Search results	1742	Behavioral and sociodemographic risk factors for serological and DNA evidence of HPV6, 11, 16, 18 infections	Ineligible
01 - Abstract screening	Search results	590	Bicyclist's vulva: Diagnostic and therapeutic aspects	Ineligible
01 - Abstract screening	Search results	761	Bilateral septic knee arthritis after treatment of an ectopic pregnancy with methotrexate	Ineligible
01 - Abstract screening	Search results	359	Biochemical pregnancies in women with recurrent miscarriage - Do they matter?	Ineligible
01 - Abstract screening	Search results	358	Biochemical pregnancies-shall they count in the recurrent miscarriage diagnosis?	Ineligible
01 - Abstract screening	Search results	1798	Bioinformatics and in vitro experimental analyses identify the selective therapeutic potential of interferon gamma and apigenin against cervical squamous cell carcinoma and adenocarcinoma	Ineligible
01 - Abstract screening	Search results	1104	Biologic factors and response to radiotherapy in carcinoma of the cervix	Ineligible
03 - References from bibliographies	Bibliographies	19218890	Biomarkers of cervicovaginal inflammation for the assessment of microbicide safety.	Ineligible
01 - Abstract screening	Search results	1247	Biomolecular aspects of depression: A retrospective analysis	Ineligible
01 - Abstract screening	Search results	47	Bleeding and thrombosis in a patient with primary antiphospholipid syndrome using norethisterone: A case report	Ineligible
01 - Abstract screening	Search results	1206	Blocking of beta-adrenergic receptors at the subfertility period inhibits spontaneous ovarian cyst formation in rat	Ineligible
01 - Abstract screening	Search results	1245	Blue light-emitting diode in healthy vaginal mucosaâ€”a new therapeutic possibility	Ineligible
01 - Abstract screening	Search results	684	Body fluid identification and assignment to donors using a targeted mRNA massively parallel sequencing approach â€“ results of a second EUROFORGEN / EDNAP collaborative exercise	Ineligible
01 - Abstract screening	Search results	353	Body fluid identification by integrated analysis of DNA methylation and body fluid-specific microbial DNA	Ineligible
01 - Abstract screening	Search results	455	Botulinum toxin therapy of cervical dystonia: duration of therapeutic effects	Ineligible
01 - Abstract screening	Search results	437	Cancer cachexia and anabolic interventions: a case report	Ineligible
01 - Abstract screening	Search results	655	Canine herpesvirus during pregnancy and non-pregnant luteal phase	Ineligible
01 - Abstract screening	Search results	1336	Canine herpesvirus-1 (CHV-1): clinical, serological and virological patterns in breeding colonies	Ineligible
01 - Abstract screening	Search results	612	Capillary electrophoresis of a multiplex reverse transcription-polymerase chain reaction to target messenger RNA markers for body fluid identification	Ineligible
01 - Abstract screening	Search results	1057	Carotenoids: biochemistry, pharmacology and treatment	Ineligible
01 - Abstract screening	Search results	1643	Case report: A rare cause of complicated urinary tract infection in a woman with Herlyn-Werner-Wunderlich syndrome	Ineligible
01 - Abstract screening	Search results	1496	Caspase-mediated Apoptotic Effects of Ebenus boissieri Barbey Extracts on Human Cervical Cancer Cell Line HeLa	Ineligible
01 - Abstract screening	Search results	1686	Cataloguing of Potential HIV Susceptibility Factors during the Menstrual Cycle of Pig-Tailed Macaques by Using a Systems Biology Approach	Ineligible
01 - Abstract screening	Search results	743	Cationic PEGylated liposomes incorporating an antimicrobial peptide tilapia hepcidin 2-3: an adjuvant of epirubicin to overcome multidrug resistance in cervical cancer cells	Ineligible
03 - References from bibliographies	Bibliographies	16301665	Cationic polypeptides are required for anti-HIV-1 activity of human vaginal fluid.	Ineligible
01 - Abstract screening	Search results	802	CCAR2 negatively regulates IL-8 production in cervical cancer cells	Ineligible
01 - Abstract screening	Search results	916	CD38 enhances the proliferation and inhibits the apoptosis of cervical cancer cells by affecting the mitochondria functions	Ineligible
01 - Abstract screening	Search results	811	Cd40 expression in uterine tissues: a key regulator of cytokine expression by fibroblasts	Ineligible
01 - Abstract screening	Search results	1223	Celecoxib inhibits prostate cancer growth: Evidence of a cyclooxygenase-2-independent mechanism	Ineligible
01 - Abstract screening	Search results	1449	Celecoxib, a COX-2 Selective Inhibitor, Induces Cell Cycle Arrest at the G2/M Phase in HeLa Cervical Cancer Cells	Ineligible
01 - Abstract screening	Search results	592	Cell death in He La mediated by thermoplastic polyurethane with co-immobilized IFN-gamma plus TNF-alpha	Ineligible
01 - Abstract screening	Search results	720	Cell intrinsic &amp; extrinsic factors in cervical carcinogenesis	Ineligible
01 - Abstract screening	Search results	823	Cell recruitment events during the menstrual cycle associate with SHIV susceptibility	Ineligible
01 - Abstract screening	Search results	1451	Cell-mediated immunity to HIV in the female reproductive tract	Ineligible
01 - Abstract screening	Search results	1182	Cellular retinol-binding protein-1 expression in endometrial stromal cells: physiopathological and diagnostic implications	Ineligible
05 - More references from bibliographies	Bibliographies	16325603	Cervical anti-inflammatory cytokine concentrations among first-trimester pregnant smokers.	Ineligible
01 - Abstract screening	Search results	361	Cervical intraepithelial neoplasia in pregnancy: Interference of pregnancy status with p16 and Ki-67 protein expression	Ineligible
01 - Abstract screening	Search results	433	Cervical squamous carcinoma cells are resistant to the combined action of tumor necrosis factor-alpha and histamine whereas normal keratinocytes undergo cytolysis	Ineligible
01 - Abstract screening	Search results	60	Cervicovaginal fluid changes to detect ovulation accurately	Ineligible
01 - Abstract screening	Search results	84	Cervicovaginal fluid from pregnant and non-pregnant women suppresses HIV infectivity in an in vitro model	Ineligible
01 - Abstract screening	Search results	1395	Cervico-Vaginal Immunoglobulin G Levels Increase Post-Ovulation Independently of Neutrophils	Ineligible
03 - References from bibliographies	Bibliographies	15308593	Cervicovaginal interleukin-6, tumor necrosis factor-alpha, and interleukin-2 receptor as markers of preterm delivery.	Ineligible
01 - Abstract screening	Search results	25	Cervico-vaginal mucus (CVM) - an accessible source of immunologically informative biomolecules	Ineligible
03 - References from bibliographies	Bibliographies	11709783	Cervicovaginal secretory antibodies to human immunodeficiency virus type 1 (HIV-1) that block viral transcytosis through tight epithelial barriers in highly exposed HIV-1-seronegative African women.	Ineligible
01 - Abstract screening	Search results	1273	Changes in galectin 3 in the cervix and its secretions about the time of oestrus in heifers	Ineligible
01 - Abstract screening	Search results	1576	Changes in the gene expression of adiponectin and adiponectin receptors (AdipoR1 and AdipoR2) in bovine reproductive system during the estrous cycle and pregnancy	Ineligible
03 - References from bibliographies	Bibliographies	11900594	Changes in the number of polymorphonuclear leukocytes and concentrations of IL-8 and granulocyte elastase in the vaginas of normal pregnant women.	Ineligible
03 - References from bibliographies	Bibliographies	19951217	Changes in the vaginal microenvironment with metronidazole treatment for bacterial vaginosis in early pregnancy.	Ineligible
01 - Abstract screening	Search results	421	Characterization of a Two-Component System Transcriptional Regulator, LtdR, That Impacts Group B Streptococcal Colonization and Disease	Ineligible
01 - Abstract screening	Search results	942	Characterization of cytological changes, IgA, IgG and IL-8 levels and pH value in the vagina of prepubertal and sexually mature Ellegaard GÃ¶ttingen minipigs during an estrous cycle	Ineligible
01 - Abstract screening	Search results	154	Characterization of human-like menstruation in the spiny mouse: comparative studies with the human and induced mouse model	Ineligible
01 - Abstract screening	Search results	756	Characterization of Molecular Changes in Endometrium Associated With Chronic Use of Progesterone Receptor Modulators: Ulipristal Acetate Versus Mifepristone	Ineligible
01 - Abstract screening	Search results	1820	Characterization of reproductive cycles and adrenal activity in the black-footed ferret (Mustela nigripes) by fecal hormone analysis	Ineligible
01 - Abstract screening	Search results	1145	Characterization of the Genital Microenvironment of Female Rhesus Macaques Prior to and After SIV Infection	Ineligible
01 - Abstract screening	Search results	966	Characterization of the Giardia intestinalis secretome during interaction with human intestinal epithelial cells: The impact on host cells	Ineligible
01 - Abstract screening	Search results	660	Characterization of the plasma membrane localization and orientation of HPV16 E5 for cell-cell fusion	Ineligible
01 - Abstract screening	Search results	89	Characterization of the single cycle replication of HIV-1 expressing Gaussia luciferase in human PBMCs, macrophages, and in CD4(+) T cell-grafted nude mouse	Ineligible
01 - Abstract screening	Search results	507	Checkpoint inhibition immunotherapy for advanced local and systemic conjunctival melanoma: a clinical case series	Ineligible
01 - Abstract screening	Search results	1811	Chemokine receptor expression in the human ectocervix: implications for infection by the human immunodeficiency virus-type I	Ineligible
01 - Abstract screening	Search results	1310	Chemokines at mucosal barriers and their impact on HIV infection	Ineligible
01 - Abstract screening	Search results	1325	Chinese herbal medicine for female infertility: An updated meta-analysis	Ineligible
01 - Abstract screening	Search results	116	Chinese herbal therapy compared with cryotherapy in the treatment of chronic cervicitis and cervical erosion: A randomized controlled trial	Ineligible
01 - Abstract screening	Search results	1287	Chlamydia trachomatis disrupts N-cadherin-dependent cell-cell junctions and sequesters beta-catenin in human cervical epithelial cells	Ineligible
01 - Abstract screening	Search results	1316	Chlamydia trachomatis in cervical and vaginal swabs and urine specimens from women undergoing termination of pregnancy	Ineligible
01 - Abstract screening	Search results	821	Chlamydia trachomatis Infection Causes Mitotic Spindle Pole Defects Independently from its Effects on Centrosome Amplification	Ineligible
01 - Abstract screening	Search results	1112	Chlamydia trachomatis infection in fertile and subfertile women in Rwanda: Prevalence and diagnostic significance of IgG and IgA antibodies testing	Ineligible
01 - Abstract screening	Search results	242	Chlamydia trachomatis infection results in a modest pro-inflammatory cytokine response and a decrease in T cell chemokine secretion in human polarized endocervical epithelial cells	Ineligible
01 - Abstract screening	Search results	99	Chlamydial infection enhances expression of the polymeric immunoglobulin receptor (pIgR) and transcytosis of IgA	Ineligible
01 - Abstract screening	Search results	1821	Chlamydophila abortus infection and igg antibody are associated with abortion during estrus period in cows and goats	Ineligible
01 - Abstract screening	Search results	243	Chromosome 9p copy number gains involving PD-L1 are associated with a specific proliferation and immune-modulating gene expression program active across major cancer types	Ineligible
01 - Abstract screening	Search results	460	Chronic effects of an anti-angiogenic thrombospondin-1 mimetic peptide, ABT-898, on female mouse reproductive outcomes	Ineligible
01 - Abstract screening	Search results	1450	Chronic endometritis therapy following autologous plateletrich plasma treatment	Ineligible
06 - Yet more references from bibliographies	Bibliographies	11471098	Chronic inflammation with increased human immunodeficiency virus (HIV) RNA expression in the vaginal epithelium of HIV-infected Thai women.	Ineligible
01 - Abstract screening	Search results	409	Cidofovir selectivity is based on the different response of normal and cancer cells to DNA damage	Ineligible
01 - Abstract screening	Search results	1257	Cisplatin-Based Radiochemotherapy Improves the Negative Prognosis of c-erbB-2 Overexpressing Advanced Cervical Cancer	Ineligible
01 - Abstract screening	Search results	1528	Clathrin- and Caveolin-Independent Entry of Human Papillomavirus Type 16-Involvement of Tetraspanin-Enriched Microdomains (TEMs)	Ineligible
01 - Abstract screening	Search results	1102	Clinical analysis of alveolar soft-tissue sarcoma of the uterine cervix: A case report	Ineligible
01 - Abstract screening	Search results	200	Clinical and Analytical Performance of the BD Onclarity HPV Assay with SurePath Screening Samples from the Danish Cervical Screening Program Using the VALGENT Framework	Ineligible
03 - References from bibliographies	Bibliographies	12962937	Clinical and cervical cytokine response to treatment with oral or vaginal metronidazole for bacterial vaginosis during pregnancy: a randomized trial.	Ineligible
01 - Abstract screening	Search results	644	Clinical implications of disturbances of uterine vascular morphology and function	Ineligible
01 - Abstract screening	Search results	133	Clinical trial considerations on male contraception and collection of pregnancy information from female partners	Ineligible
01 - Abstract screening	Search results	45	Clinical uterus transplantation trial with live donors: Six months follow up report	Ineligible
01 - Abstract screening	Search results	74	Clinical validation of a fully automated 17beta-estradiol and progesterone assay (VIDAS) for use in monitoring assisted reproduction treatment	Ineligible
01 - Abstract screening	Search results	1350	Cloning and tissue expression of the tissue prothrombinase Fgl-2, in the Sprague-Dawley rat	Ineligible
01 - Abstract screening	Search results	953	Clues to non-invasive implantation window monitoring: Isolation and characterisation of endometrial exosomes	Ineligible
01 - Abstract screening	Search results	938	Co-encapsulation of chrysophsin-1 and epirubicin in PEGylated liposomes circumvents multidrug resistance in HeLa cells	Ineligible
01 - Abstract screening	Search results	177	Coexistence of Mayer-Rokitansky-KÃ¼ster-Hauser Syndrome and Turner Syndrome: A Case Report	Ineligible
01 - Abstract screening	Search results	34	Coexpression of pinopodes and leukemia inhibitory factor, as well as its receptor, in human endometrium	Ineligible
01 - Abstract screening	Search results	638	Coinfection with trichomonas vaginalis and chlamydia trachomatis widens the susceptibility window for simian-human immunodeficiency virus (SHIV) acquisition in pigtail macaques	Ineligible
01 - Abstract screening	Search results	611	Collaborative EDNAP exercises on messenger RNA/DNA co-analysis for body fluid identification (blood, saliva, semen) and STR profiling	Ineligible
01 - Abstract screening	Search results	658	Combination therapeutic effects of high intensity focused ultrasound and metformin for the treatment of adenomyosis	Ineligible
01 - Abstract screening	Search results	1293	Combined effect of dydrogesterone and letrozole on humoral immune function, sex hormone levels and serology-related indices in patients with endometriosis	Ineligible
01 - Abstract screening	Search results	874	Combined treatment by pentoxifylline and tocopherol for recipient women with a thin endometrium enrolled in an oocyte donation programme	Ineligible
01 - Abstract screening	Search results	1290	Comparative analysis of cytokine gene expression in cerebrospinal fluid of horses without neurologic signs or with selected neurologic disorders	Ineligible
01 - Abstract screening	Search results	1842	Comparative study of phosphorylated histone H2AX expressions in the cervical cancer patients of pre- and post-neoadjuvant chemotherapy	Ineligible
01 - Abstract screening	Search results	1246	Comparative study of the effects of the injectable contraceptive DMPA and of oral birth control (Levonorgestrel/Ethinyl Estradiol) use on mucosal biomarkers in female pigtail macaques	Ineligible
01 - Abstract screening	Search results	1294	Comparative study of the expression of cellular cycle proteins in cervical intraepithelial lesions	Ineligible
01 - Abstract screening	Search results	1105	Comparative transcriptome analysis of the human endocervix and ectocervix during the proliferative and secretory phases of the menstrual cycle	Ineligible
01 - Abstract screening	Search results	1502	Comparing normal primary endocervical adenoepithelial cells to uninfected and influenza B virus infected human cervical adenocarcinoma HeLa cells	Ineligible
01 - Abstract screening	Search results	1684	Comparing the effects of progestin-based contraception and luteal phase of the menstrual cycle on putative HIV susceptibility genes in pigtailed Macaques	Ineligible
01 - Abstract screening	Search results	1497	Comparison of decidual leukocytes following spontaneous vaginal delivery and elective cesarean section in uncomplicated human term pregnancy	Ineligible
01 - Abstract screening	Search results	186	Comparison of nugent scores and t-cell markers within the female genital tract	Ineligible
01 - Abstract screening	Search results	620	Comparison of ProEx C With p16INK4a and Ki-67 Immunohistochemical Staining of Cell Blocks Prepared From Residual Liquid-based Cervicovaginal Material A Pilot Study	Ineligible
01 - Abstract screening	Search results	465	Complete remission of a radio-resistant cutaneous angiosarcoma of the scalp by systemic treatment with liposomal doxorubicin	Ineligible
01 - Abstract screening	Search results	595	Complex Structured Fluorescent Polythiophene Graft Copolymer as a Versatile Tool for Imaging, Targeted Delivery of Paclitaxel, and Radiotherapy	Ineligible
01 - Abstract screening	Search results	1757	Complexities of the uniquely human vagina	Ineligible
01 - Abstract screening	Search results	1785	Composite diffuse large B-cell lymphoma and CD20-positive peripheral T-cell lymphoma	Ineligible
01 - Abstract screening	Search results	1834	Comprehensive proteomic analysis of human cervical-vaginal fluid using colposcopy samples	Ineligible
01 - Abstract screening	Search results	1272	Concentrations of serum total activin A and inhibin A in preterm and term labor patients: A cross-sectional study	Ineligible
01 - Abstract screening	Search results	1570	Connection between estrogene receptors and pelvic organ prolapse	Ineligible
01 - Abstract screening	Search results	218	Continuation of a levonorgestrel intrauterine device during hematopoietic stem cell transplant: A case report	Ineligible
01 - Abstract screening	Search results	92	Contraceptive efficacy of antimicrobial peptide Nisin: in vitro and in vivo studies	Ineligible
03 - References from bibliographies	Bibliographies	29198180	Converging epidemics of sexually transmitted infections and bacterial vaginosis in southern African female adolescents at risk of HIV.	Ineligible
01 - Abstract screening	Search results	1034	Correlates of human immunodeficiency virus cervicovaginal shedding among postmenopausal and fertile-aged women	Ineligible
01 - Abstract screening	Search results	1784	CORRELATION AMONG SIX BIOLOGIC FACTORS (P53, P21(WAF1), MIB-1, EGFR, HER2, AND BCL-2) AND CLINICAL OUTCOMES AFTER CURATIVE CHEMORADIATION THERAPY IN SQUAMOUS CELL CERVICAL CANCER	Ineligible
01 - Abstract screening	Search results	1181	Correlation of high-risk human papilloma viruses but not of herpes viruses or Chlamydia trachomatis with endometriosis lesions	Ineligible
01 - Abstract screening	Search results	1420	Covariates of cervical cytokine mRNA expression by real-time PCR in adolescents and young women: effects of Chlamydia trachomatis infection, hormonal contraception, and smoking	Ineligible
01 - Abstract screening	Search results	1157	Covert human immunodeficiency virus replication in dendritic cells and in DC-SIGN-expressing transmission to cells promotes long-term lymphocytes	Ineligible
03 - References from bibliographies	Bibliographies	12138348	Cross-clade HIV-1-specific neutralizing IgA in mucosal and systemic compartments of HIV-1-exposed, persistently seronegative subjects.	Ineligible
01 - Abstract screening	Search results	1764	Crucial role of the pituitary androgen receptor in FSH synthesis and gonadotropin surge	Ineligible
01 - Abstract screening	Search results	1485	Current overview of the role of Akt in cancer studies via applied immunohistochemistry	Ineligible
01 - Abstract screening	Search results	1794	CXCL10 enhances radiotherapy effects in HeLa cells through cell cycle redistribution	Ineligible
01 - Abstract screening	Search results	161	Cyclic shedding of HIV-1 RNA in cervical secretions during the menstrual cycle	Ineligible
01 - Abstract screening	Search results	1536	Cyclins - a New Marker to Assess Severity of Cervical Lesions	Ineligible
01 - Abstract screening	Search results	1667	Cyclins and proliferation markers in early squamous cervical carcinoma	Ineligible
01 - Abstract screening	Search results	1244	Cyclooxygenase-2-prostaglandin E2-eicosanoid receptor inflammatory axis: a key player in Kaposi's sarcoma-associated herpes virus associated malignancies	Ineligible
01 - Abstract screening	Search results	1085	CYR61 and alpha V beta 5 integrin cooperate to promote invasion and metastasis of tumors growing in preirradiated stroma	Ineligible
01 - Abstract screening	Search results	1184	Cytokine networks and the regulation of uterine function in pregnancy and parturition	Ineligible
01 - Abstract screening	Search results	253	Cytological and histopathological associations of cervical intrapithelial neoplasia grade 2 and characteristics of cyclin D1 expression in women with irregular menstrual cycle	Ineligible
01 - Abstract screening	Search results	232	Cytolysins Augment Superantigen Penetration of Stratified Mucosa	Ineligible
01 - Abstract screening	Search results	42	Cytotoxic potential of cervical mucus on Trichomonas vaginalis to prevent upper genital tract infections	Ineligible
01 - Abstract screening	Search results	1763	Cytotoxicity and radiosensitization effect of TRA-8 on radioresistant human larynx squamous carcinoma cells	Ineligible
01 - Abstract screening	Search results	1597	Danazol enhances Fas-mediated apoptosis in human endometrial epithelial cells within normal physiology	Ineligible
01 - Abstract screening	Search results	1573	Deficiency in memory B cell compartment in a patient with infertility and recurrent pregnancy losses	Ineligible
01 - Abstract screening	Search results	1428	Degeneration of fibroid in a perimenopausal woman-an unusual presentation	Ineligible
01 - Abstract screening	Search results	307	Depot medroxyprogesterone acetate increases immune cell numbers and activation markers in human vaginal mucosal tissues	Ineligible
01 - Abstract screening	Search results	1202	Deregulated manganese superoxide dismutase expression and resistance to oxidative injury in p53-deficient cells	Ineligible
01 - Abstract screening	Search results	564	Destructive facial T-cell lymphoma: the difficulty in diagnosis of pyoderma-like processes	Ineligible
01 - Abstract screening	Search results	783	Detection of cervical high-grade squamous intraepithelial lesions from cytologic samples using a novel immunocytochemical assay (ProEx (TM) C)	Ineligible
01 - Abstract screening	Search results	752	Detection of Intraepithelial and Stromal Langerin and CCR5 Positive Cells in the Human Endometrium: Potential Targets for HIV Infection	Ineligible
01 - Abstract screening	Search results	64	Determination of anticancer effects of Urospermum picroides against human cancer cell lines	Ineligible
01 - Abstract screening	Search results	1776	Development of highly sensitive and specific mRNA multiplex system (XCYR1) for forensic human body fluids and tissues identification	Ineligible
01 - Abstract screening	Search results	604	Development of liposome-based freeze-dried rods for vaginal vaccine delivery against HIV-1	Ineligible
01 - Abstract screening	Search results	6	Diagnostic evaluation of the infertile female: A committee opinion	Ineligible
01 - Abstract screening	Search results	587	Diagnostic strategies and outcomes on three New Zealand deer farms with severe outbreaks of bovine tuberculosis	Ineligible
01 - Abstract screening	Search results	608	Differences in Chlamydia trachomatis serovar E growth rate in polarized endometrial and endocervical epithelial cells grown in three-dimensional culture	Ineligible
01 - Abstract screening	Search results	17	Differences in genital tract immune cell populations and innate cervicovaginal fluid anti-HIV activity among women from Zimbabwe and the United States	Ineligible
01 - Abstract screening	Search results	968	Differences in the soluble HLA-G blood serum concentrations levels in patients with gynecological malignancy, endometriosis, scar endometriosis, and adenomyosis during the menstrual cycle phases	Ineligible
01 - Abstract screening	Search results	992	Differential activation of Smads in HeLa and SiHa cells that differ in their response to transforming growth factor-beta	Ineligible
01 - Abstract screening	Search results	630	Differential cell cycle response of nontumorigenic and tumorigenic human papillomavirus-positive keratinocytes towards transforming growth factor-beta(1)	Ineligible
01 - Abstract screening	Search results	480	Differential effect of interferon-gamma injection on mitogenic responses in sympathetically denervated submaxillary lymph nodes of rats	Ineligible
01 - Abstract screening	Search results	562	Differential expression of p53 and p21 in low grade cervical squamous intraepithelial lesions infected with low, intermediate, and high risk human papillomaviruses	Ineligible
01 - Abstract screening	Search results	1463	Differentiation of testis xenografts in the prepubertal marmoset depends on the sex and status of the mouse host	Ineligible
01 - Abstract screening	Search results	1132	Diffuse large B-cell lymphoma of the cervix diagnosed on cervical screening cytology	Ineligible
01 - Abstract screening	Search results	1712	Diffusion of Immunoglobulin G in Shed Vaginal Epithelial Cells and in Cell-Free Regions of Human Cervicovaginal Mucus	Ineligible
01 - Abstract screening	Search results	887	Discovery of highly specific protein markers for the identification of biological stains	Ineligible
01 - Abstract screening	Search results	1651	Discrimination of grade 2 and 3 cervical intraepithelial neoplasia by means of analysis of water soluble proteins recovered from cervical biopsies	Ineligible
01 - Abstract screening	Search results	207	Disease expression in women with hereditary angioedema	Ineligible
01 - Abstract screening	Search results	470	Distribution of macrophages in the human fallopian tubes: An immunohistochemical and electron microscopic study	Ineligible
01 - Abstract screening	Search results	1572	DNAJA4 deficiency enhances NF-kappa B-related growth arrest induced by hyperthermia in human keratinocytes	Ineligible
01 - Abstract screening	Search results	838	Do Cell-Cycle Phase-Specific Markers Predict Disease Grade, Stage, and Outcome in Cervical Carcinoma?	Ineligible
01 - Abstract screening	Search results	1723	Do extracellular matrix protein expressions change with cyclic reproductive hormones in pelvic connective tissue from women with stress urinary incontinence?	Ineligible
01 - Abstract screening	Search results	372	Does an increased body mass index affect endometrial gene expression patterns in infertile patients? A functional genomics analysis	Ineligible
01 - Abstract screening	Search results	1569	Does FSH dose and type of protocol influence oocyte aneuploidy? A retropsective analysis of 92 cycles using comparative genomic hybridisation(CGH) microarray	Ineligible
01 - Abstract screening	Search results	1826	Does sperm morphology affect the pregnancy outcome of intra-uterine insemination (IUI)?	Ineligible
01 - Abstract screening	Search results	1477	Don't make light of painful intercourse-a 44-yearold woman with dyspareunia	Ineligible
01 - Abstract screening	Search results	902	Double staining cytologic samples with quantitative Feulgen-thionin and anti-Ki-67 immunocytochemistry as a method of distinguishing cells with abnormal DNA content from normal cycling cells	Ineligible
01 - Abstract screening	Search results	1840	Downregulation of AQP2 in the anterior vaginal wall is associated with the pathogenesis of female stress urinary incontinence	Ineligible
01 - Abstract screening	Search results	1845	Down-regulation of IFITM1 and its growth inhibitory role in cervical squamous cell carcinoma	Ineligible
01 - Abstract screening	Search results	669	Down-regulation of p27 is associated with malignant transformation and aggressive phenotype of cervical neoplasms	Ineligible
01 - Abstract screening	Search results	551	Duration of luteal support (DOLS) with progesterone pessaries to improve the success rates in assisted conception: Study protocol for a randomized controlled trial	Ineligible
01 - Abstract screening	Search results	552	Dutch Society for Immunology 1964-2014. Special issue on the occasion of the 50th anniversary of the Dutch Society for Immunology (NVVI)	Ineligible
01 - Abstract screening	Search results	815	Dynamic vaginal microbiota in pigtail macaques is associated with menstrual cycle and inflammation (MUC9P.753)	Ineligible
01 - Abstract screening	Search results	586	E4 Antibodies Facilitate Detection and Type-Assignment of Active HPV Infection in Cervical Disease	Ineligible
01 - Abstract screening	Search results	1250	E6 and E7 oncoproteins from Human Papillomavirus type 16 induce activation of human transforming growth factor ss(1) promoter throughout Sp1 recognition sequence	Ineligible
01 - Abstract screening	Search results	1671	Ectopic pregnancy: How the diagnostic and therapeutic management has changed	Ineligible
01 - Abstract screening	Search results	1447	Effect of bovine lactoferrin on Chlamydia trachomatis infection and inflammation	Ineligible
01 - Abstract screening	Search results	1171	Effect of colony-stimulating growth factor on outcome of frozen-thawed embryo transfer in patients with repeated implantation failure	Ineligible
01 - Abstract screening	Search results	1158	Effect of dalteparin sodium administration on IVF outcome in non-thrombophilic young women: a pilot study	Ineligible
01 - Abstract screening	Search results	546	Effect of endometrial injury on reproductive outcome in assisted reproduction: An observational study	Ineligible
01 - Abstract screening	Search results	464	Effect of granulocyte colony stimulating factor (G-CSF) on IVF outcomes in infertile women: An RCT	Ineligible
01 - Abstract screening	Search results	1472	Effect of Hawthorn Leaf Flavonoids in Dehydroepiandrosterone-Induced Polycystic Ovary Syndrome in Rats	Ineligible
01 - Abstract screening	Search results	1623	Effect of Hormonal Contraception on Pharmacokinetics of Vaginal Tenofovir in Healthy Women: Increased Tenofovir Diphosphate in Injectable Depot Medroxyprogesterone Acetate Users	Ineligible
01 - Abstract screening	Search results	360	Effect of human papillomavirus 16 oncoproteins on oncostatin M upregulation in oral squamous cell carcinoma	Ineligible
01 - Abstract screening	Search results	1392	Effect of immunization with bovine luteinizing hormone receptor on ovarian function in cats	Ineligible
01 - Abstract screening	Search results	1013	Effect of iron on the probiotic properties of the vaginal isolate Lactobacillus jensenii CECT 4306	Ineligible
01 - Abstract screening	Search results	168	Effect of maternal obesity on estrous cyclicity, embryo development and blastocyst gene expression in a mouse model	Ineligible
01 - Abstract screening	Search results	1172	Effect of menstrual cycle on mucosal immunity to SHIV within the reproductive tract of baboons (Papio anubis): preliminary findings	Ineligible
01 - Abstract screening	Search results	484	Effect of menstrual status on antibacterial activity and secretory leukocyte protease inhibitor production by human uterine epithelial cells in culture	Ineligible
01 - Abstract screening	Search results	1307	Effect of Mucosal Cytokine Administration on Selective Expansion of Vaginal Dendritic Cells to Support Nanoparticle Transport	Ineligible
01 - Abstract screening	Search results	1720	Effect of ovarian hyper-stimulation with follicular phase of progesterone on ovarian microenvironment in mice	Ineligible
01 - Abstract screening	Search results	651	Effect of prostaglandin E-2, DL-cloprostenol, and prostaglandin E-2 in combination with D-cloprostenol on uterine motility during diestrus in experimental cows	Ineligible
01 - Abstract screening	Search results	36	Effect of radiotherapy and chemotherapy on bone marrow activity: A 18F-FLT-PET study	Ineligible
01 - Abstract screening	Search results	1726	Effect of relaxin on TGF-beta1 expression in cultured vaginal fibroblasts from women with stress urinary incontinence	Ineligible
01 - Abstract screening	Search results	534	Effect of resveratrol and metformin on ovarian reserve and ultrastructure in PCOS: An experimental study	Ineligible
01 - Abstract screening	Search results	527	Effect of seminal plasma application to the vaginal vault in in vitro fertilization or intracytoplasmic sperm injection treatment cycles-a double-blind, placebo-controlled, randomized study	Ineligible
01 - Abstract screening	Search results	1349	Effect of single-chain ovine gonadotropins with dual activity on ovarian function in sheep	Ineligible
01 - Abstract screening	Search results	955	Effect of Time of Day of Infection on Chlamydia Infectivity and Pathogenesis	Ineligible
01 - Abstract screening	Search results	723	EFFECT OF TWO DIFFERENT TREATMENTS ON THE CLINICAL SIGNS AND INFLAMMATORY PARAMETERS IN CASE OF EXPERIMENTALLY INDUCED ACUTE PUERPERAL METRITIS IN DAIRY COWS	Ineligible
01 - Abstract screening	Search results	1807	Effects of bovine viral diarrhoea virus on the fertility of cows	Ineligible
01 - Abstract screening	Search results	1142	Effects of coconut oil on glycemia, inflammation, and urogenital microbial parameters in female Ossabaw mini-pigs	Ineligible
01 - Abstract screening	Search results	1717	Effects of estrous synchronization on response to nitric oxide donors, nitric oxide synthase inhibitors, and endothelin-1 in vitro	Ineligible
01 - Abstract screening	Search results	679	Effects of gremlin-2 on the transition of primordial follicles during early folliculogenesis in the human ovary	Ineligible
01 - Abstract screening	Search results	1086	Effects of intrauterine infusion of Escherichia coli lipopolysaccharide on uterine mRNA gene expression and peripheral polymorphonuclear leukocytes in Jersey cows diagnosed with purulent vaginal discharge	Ineligible
01 - Abstract screening	Search results	351	Effects of levonorgestrel-releasing intrauterine system on lymphangiogenesis of adenomyosis	Ineligible
01 - Abstract screening	Search results	754	Effects of menstrual cycle on gene transfection through mouse vagina for DNA vaccine	Ineligible
01 - Abstract screening	Search results	1454	Effects of nonoxynol-9 and universal placebo gel on the phenotype and function of CD4+ and CD8+ T cells from upper female reproductive tract	Ineligible
01 - Abstract screening	Search results	1042	Effects of oral and vaginal administration of levonorgestrel emergency contraception on markers of endometrial receptivity	Ineligible
01 - Abstract screening	Search results	913	Effects of preventive acupuncture or moxibustion at the Guanyuan acupoint on expression of interleukin-2 and its receptors in hypothalamus, serum, and uterus of menopausal rats	Ineligible
01 - Abstract screening	Search results	1581	Effects of progestin-only contraceptives on the immune microenvironment of the endocervix	Ineligible
01 - Abstract screening	Search results	1455	Effects of progestin-only contraceptives on the phenotype and function of female reproductive tract CD4+ and CD8+ T cells	Ineligible
03 - References from bibliographies	Bibliographies	25136003	Effects of tenofovir on cytokines and nucleotidases in HIV-1 target cells and the mucosal tissue environment in the female reproductive tract.	Ineligible
01 - Abstract screening	Search results	1313	Effects of the Yuzpe regimen of emergency contraception on markers of endometrial receptivity	Ineligible
01 - Abstract screening	Search results	1823	Effects of triterpenes from Ganoderma lucidum on protein expression profile of HeLa cells	Ineligible
01 - Abstract screening	Search results	588	Effects of variations in serum estradiol concentrations on secretory endometrial development and function in experimentally induced cycles in normal women	Ineligible
01 - Abstract screening	Search results	1535	Efficacy of Acupuncture versus Combined Oral Contraceptive Pill in Treatment of Moderate-to-Severe Dysmenorrhea: A Randomized Controlled Trial	Ineligible
01 - Abstract screening	Search results	323	Efficacy of intrauterine insemination without ovarian hyperstimulation for male or cervical factor in women aged 40 or over	Ineligible
01 - Abstract screening	Search results	208	Efficacy of the Herpes Simplex Virus 2 (HSV-2) Glycoprotein D/AS04 Vaccine against Genital HSV-2 and HSV-1 Infection and Disease in the Cotton Rat Sigmodon hispidus Model	Ineligible
01 - Abstract screening	Search results	459	Efficacy of TRAIL treatment against HPV16 infected cervical cancer cells undergoing senescence following siRNA knockdown of E6/E7 genes	Ineligible
01 - Abstract screening	Search results	1432	Efficacy of two commercial preparations of interferon-alpha on human papillomavirus replication	Ineligible
01 - Abstract screening	Search results	448	EGF receptor and p21WAF1 expression are reciprocally altered as ME-180 cervical carcinoma cells progress from high to low cisplatin sensitivity	Ineligible
01 - Abstract screening	Search results	809	Elafin in human endometrium: an antiprotease and antimicrobial molecule expressed during menstruation	Ineligible
01 - Abstract screening	Search results	219	Electron microscopic evidence of persistent chlamydial infection following treatment	Ineligible
01 - Abstract screening	Search results	1677	Elevated aromatase expression correlates with cervical carcinoma progression	Ineligible
03 - References from bibliographies	Bibliographies	15209391	Elevated interleukin-8 in cervical mucus as an indicator for treatment to prevent premature birth and preterm, pre-labor rupture of membranes: a prospective study.	Ineligible
01 - Abstract screening	Search results	849	Elevated Ribonucleotide Reductase Levels Associate With Suppressed Radiochemotherapy Response in Human Cervical Cancers	Ineligible
01 - Abstract screening	Search results	252	Emergency treatment of adrenal crisis with prednisone suppositories: A bioequivalence study in female patients with addisonâ€™s disease	Ineligible
01 - Abstract screening	Search results	485	Endocervical cancer is associated with an increase in the ligands and receptors for transforming growth factor-beta and a contrasting decrease in p27(Kip1)	Ineligible
01 - Abstract screening	Search results	744	Endocervicosis of the urinary bladder. Immunohistochemical comparative study between a new case and normal uterine endocervices	Ineligible
01 - Abstract screening	Search results	18	Endometrial dating and determination of the window of implantation in healthy fertile women	Ineligible
01 - Abstract screening	Search results	1415	Endometrial dendritic cell populations during the normal menstrual cycle	Ineligible
01 - Abstract screening	Search results	1459	Endometrial receptivity evaluation in IVF cycles	Ineligible
01 - Abstract screening	Search results	424	Endometriosis influence on fertility	Ineligible
01 - Abstract screening	Search results	141	Endometriosis: A general review and rationale for surgical therapy	Ineligible
01 - Abstract screening	Search results	1681	Endometriosis: Novel etiopathogenetic concepts and clinical perspectives	Ineligible
01 - Abstract screening	Search results	1030	Endometriosis-associated nerve fibers, peritoneal fluid cytokine concentrations, and pain in endometriotic lesions from different locations	Ineligible
01 - Abstract screening	Search results	1195	Endotoxin exposure and puberty in female rats: the role of nitric oxide and caspase-1 inhibition in neonates	Ineligible
01 - Abstract screening	Search results	621	Enhanced Anti-Cancer Effects of Conditioned Medium from Hypoxic Human Umbilical Cord-Derived Mesenchymal Stem Cells	Ineligible
01 - Abstract screening	Search results	820	Entinostat for treatment of solid tumors and hematologic malignancies	Ineligible
01 - Abstract screening	Search results	399	Eosinophilic pneumonia caused by IM progesterone treatment for in vitro fertilization	Ineligible
01 - Abstract screening	Search results	1409	EP4 receptors mediate prostaglandin E2-stimulated glycosaminoglycan synthesis in human cervical fibroblasts in culture	Ineligible
01 - Abstract screening	Search results	1140	Epidemiology and etiology of sexually transmitted infection among hotel-based sex workers in Dhaka, Bangladesh	Ineligible
01 - Abstract screening	Search results	568	Epidermal Growth Factor Receptor Signaling Enhances the Proinflammatory Effects of Staphylococcus aureus Gamma-Toxin on the Mucosa	Ineligible
01 - Abstract screening	Search results	1241	Epithelial cell layer thickness and immune cell populations in the normal human vagina at different stages of the menstrual cycle	Ineligible
01 - Abstract screening	Search results	1752	Epithelial cell secretions from the human female reproductive tract inhibit sexually transmitted pathogens and Candida albicans but not Lactobacillus	Ineligible
01 - Abstract screening	Search results	1733	Epithelial stem cells as mucosal antigen-delivering cells: A novel AIDS vaccine approach	Ineligible
01 - Abstract screening	Search results	405	Equine reproductive procedures	Ineligible
01 - Abstract screening	Search results	1189	Erythema nodosum caused by chlamydial infection	Ineligible
01 - Abstract screening	Search results	1563	Establishment of detailed reference values for luteinizing hormone, follicle stimulating hormone, estradiol, and progesterone during different phases of the menstrual cycle on the Abbott ARCHITECT (R) analyzer	Ineligible
01 - Abstract screening	Search results	1562	Establishment of detailed reference values for luteinizing hormone, follicle stimulating hormone, estradiol, and progesterone during different phases of the menstrual cycle on the Abbott ARCHITECTÂ® analyzer	Ineligible
03 - References from bibliographies	Bibliographies	21106793	Estimating volume of cervicovaginal secretions in cervicovaginal lavage fluid collected for measurement of genital HIV-1 RNA levels in women.	Ineligible
01 - Abstract screening	Search results	722	Estradiol and Progesterone Regulate the Migration of Mast Cells from the Periphery to the Uterus and Induce Their Maturation and Degranulation	Ineligible
01 - Abstract screening	Search results	1234	Estradiol inhibits antimicrobial production by human vaginal epithelial cells	Ineligible
01 - Abstract screening	Search results	336	Estradiol inhibits Th17 cell differentiation through inhibition of RORgammaT transcription by recruiting the ERalpha/REA complex to estrogen response elements of the RORgammaT promoter	Ineligible
01 - Abstract screening	Search results	1238	Estradiol regulation of IL-27 in the human endometrium	Ineligible
01 - Abstract screening	Search results	1239	Estradiol-regulated innate antiviral responses of human endometrial stromal fibroblasts	Ineligible
01 - Abstract screening	Search results	1130	Estrogenic Activity of Coumestrol, DDT, and TCDD in Human Cervical Cancer Cells	Ineligible
01 - Abstract screening	Search results	980	Estrus cycle monitoring of captive collared peccaries (Pecari tajacu) in semiarid conditions	Ineligible
01 - Abstract screening	Search results	487	Eugenol Exerts Apoptotic Effect and Modulates the Sensitivity of HeLa Cells to Cisplatin and Radiation	Ineligible
01 - Abstract screening	Search results	1046	Evaluating cultured primary bovine oviductal epithelial cell responses under physiological and pathophysiological conditions	Ineligible
01 - Abstract screening	Search results	1317	Evaluation of cervical cone biopsies for coexpression of p16INK4a and Ki-67 in epithelial cells	Ineligible
01 - Abstract screening	Search results	1653	Evaluation of hs-CRP and visseral adiposity index in patients with policystic ovary syndrome by clinical and laboratory findings	Ineligible
01 - Abstract screening	Search results	394	Evaluation of local tolerance of the antiretroviral spermicide (WHI-07)-loaded gel-microemulsion in the porcine female reproductive tract	Ineligible
01 - Abstract screening	Search results	44	Evaluation of maternal serum 25-hydroxyvitamin D, paraoxonase 1 levels, and neutrophil-to-lymphocyte ratio in spontaneous preterm birth	Ineligible
01 - Abstract screening	Search results	1323	Evaluation of mRNA marker specificity for the identification of five human body fluids by capillary electrophoresis	Ineligible
01 - Abstract screening	Search results	142	Evaluation of mRNA markers for the identification of menstrual blood	Ineligible
01 - Abstract screening	Search results	475	Evaluation of pigtail macaques as a model for the effects of copper intrauterine devices on HIV infection	Ineligible
01 - Abstract screening	Search results	1743	Evaluation of prognostic factors following flow-cytometric DNA analysis after cytokeratin labelling: II. Cervical and endometrial cancer	Ineligible
01 - Abstract screening	Search results	1544	Evaluation of RNA markers for early detection of cervical neoplasia in exfoliated cervical cells	Ineligible
01 - Abstract screening	Search results	1094	Evaluation of safety and skin tolerability of organic cotton pads in case of irritative vulvitis	Ineligible
01 - Abstract screening	Search results	784	Evaluation of systemic and mucosal anti-HPV16 and anti-HPV18 antibody responses from vaccinated women	Ineligible
01 - Abstract screening	Search results	767	Evaluation of the relationship between sTWEAK (TNF-related weak inducer of apoptosis) levels and first trimester vaginal bleeeding in pregnant women	Ineligible
01 - Abstract screening	Search results	911	Evaluation of the vaginal microbiome in clinical diagnosis and management of vaginal infectious diseases	Ineligible
01 - Abstract screening	Search results	113	Evening Primrose Oil Ameliorates Hyperleptinemia and Reproductive Hormone Disturbances in Obese Female Rats: Impact on Estrus Cyclicity	Ineligible
01 - Abstract screening	Search results	434	Evidence That a Laminin-Like Insect Protein Mediates Early Events in the Interaction of a Phytoparasite with Its Vector's Salivary Gland	Ineligible
01 - Abstract screening	Search results	1638	Excessive follicular response to controlled ovarian stimulation in a woman with menopausal FSH levels: case report	Ineligible
01 - Abstract screening	Search results	423	Expecting the unexpected: Acquired haemophilia A in a patient with homozygous factor V deficiency	Ineligible
01 - Abstract screening	Search results	1399	Explanations for the high potency of HPV prophylactic vaccines	Ineligible
03 - References from bibliographies	Bibliographies	26334741	Exploring Genitoanal Injury and HIV Risk Among Women: Menstrual Phase, Hormonal Birth Control, and Injury Frequency and Prevalence.	Ineligible
01 - Abstract screening	Search results	1193	Expression and activation of mitogen-activated protein kinase in the human endometrium during the menstrual cycle	Ineligible
01 - Abstract screening	Search results	1707	Expression and Functional Analysis of Toll-like Receptor 4 in Human Cervical Carcinoma	Ineligible
01 - Abstract screening	Search results	1371	Expression and localisation of epidermal growth factor receptors and their ligands in the lower genital tract of cycling cows	Ineligible
01 - Abstract screening	Search results	14	Expression and localization of follicle-stimulating hormone receptor in the yak uterus during different stages of the oestrous cycle	Ineligible
01 - Abstract screening	Search results	649	Expression of angiogenic factors in sclerosing stromal tumours of the ovary	Ineligible
01 - Abstract screening	Search results	1377	Expression of antigens involved in the presentation of lipid antigens and induction of clonal anergy in the female reproductive tract	Ineligible
01 - Abstract screening	Search results	1721	Expression of apoptotic factors in vaginal tissues from women with urogenital prolapse	Ineligible
01 - Abstract screening	Search results	537	Expression of cell cycle proteins according to HPV status in oral squamous cell carcinoma affecting young patients: a pilot study	Ineligible
01 - Abstract screening	Search results	1846	Expression of cystic fibrosis transmembrane conductance regulator in human endometrium	Ineligible
01 - Abstract screening	Search results	529	Expression of estrogen receptor-alpha and -beta in anterior vaginal walls of genuine stress incontinent women	Ineligible
01 - Abstract screening	Search results	1583	Expression of glycolipids bearing Lewis phenotypes in tissues and cultured cells of human gynecological cancers	Ineligible
01 - Abstract screening	Search results	191	Expression of human papillomavirus type 16 E7 oncoprotein alters keratinocytes expression profile in response to tumor necrosis factor-alpha	Ineligible
01 - Abstract screening	Search results	851	Expression of keratinocyte growth factor receptor (KGFR/FGFR2 IIIb) in human uterine cervical cancer	Ineligible
01 - Abstract screening	Search results	517	Expression of metastases-associated genes in cervical cancers resected in the proliferative and secretory phases of the menstrual cycle	Ineligible
01 - Abstract screening	Search results	1519	Expression of Mullerian inhibiting substance type II receptor and antiproliferative effects of MIS on human cervical cancer	Ineligible
01 - Abstract screening	Search results	1423	Expression of nucleic acid-sensing Toll-like receptors predicts HPV16 clearance associated with an E6-directed cell-mediated response	Ineligible
01 - Abstract screening	Search results	1666	Expression of p27, p21, and p16 protein in early squamous cervical cancer and its relation to prognosis	Ineligible
01 - Abstract screening	Search results	946	Expression of Pathogen Recognition Receptors and Pro-Inflammatory Cytokine Transcripts in Clinical and Sub-Clinical Endometritis Cows	Ineligible
01 - Abstract screening	Search results	1263	Expression of TGF-beta type I and II receptors in normal and cancerous human endometrium	Ineligible
01 - Abstract screening	Search results	880	Extensive xanthelasma associated with anaplastic large cell lymphoma and hyperimmunoglobulin E syndrome	Ineligible
01 - Abstract screening	Search results	760	Extracellular regulated kinase-2 immunoreactivity increases in parallel with cervical intraepithelial neoplasia grade in cervical neoplasia	Ineligible
01 - Abstract screening	Search results	1844	Extracellular vesicle and miRNA profiling of the primate cervicovaginal compartment reveal possible anti-HIV defences	Ineligible
01 - Abstract screening	Search results	1682	Extracorporeal shockwave lithotripsy (ESWL) in a patient with congenital fator VII deficiency and von Willebrand disease	Ineligible
01 - Abstract screening	Search results	322	Failure to improve a thin endometrium in the late proliferative phase with uterine infusion of granulocyte-colony stimulating factor	Ineligible
01 - Abstract screening	Search results	134	Familial Swyer syndrome: a rare genetic entity	Ineligible
01 - Abstract screening	Search results	1579	Fecal progesterone analysis by time-resolved fluoroimmunoassay (TR-FIA) for monitoring of luteal function in the sika doe (Cervus nippon centralis)	Ineligible
01 - Abstract screening	Search results	1127	Female genital tract immunity: distinct immunological challenges for vaccine development	Ineligible
01 - Abstract screening	Search results	1305	Female sex hormones as regulatory factors in the vaginal immune compartment	Ineligible
01 - Abstract screening	Search results	516	Fertility after non-surgical management of the symptomatic first-trimester spontaneous abortion	Ineligible
01 - Abstract screening	Search results	1782	Fertility-sparing operation for recurrence of uterine cervical perivascular epithelioid cell tumor	Ineligible
01 - Abstract screening	Search results	1228	Fibroblasts protect against HIV infection of the human female reproductive tract	Ineligible
01 - Abstract screening	Search results	153	First evidence of a menstruating rodent: the spiny mouseÂ (AcomysÂ cahirinus)	Ineligible
01 - Abstract screening	Search results	1670	First-void urine as a non-invasive liquid biopsy source to detect vaccine-induced human papillomavirus antibodies originating from cervicovaginal secretions	Ineligible
01 - Abstract screening	Search results	645	Flow cytometric and Ki-67 immunohistochemical analysis of cell cycle distribution of cervical cancer during radiation therapy	Ineligible
01 - Abstract screening	Search results	806	Flow cytometric DNA analysis using cytokeratin labeling for identification of tumor cells in carcinomas of the breast and the female genital tract	Ineligible
01 - Abstract screening	Search results	606	Frequency of adverse events associated with intravenous immunoglobulin therapy in patients with pemphigus or pemphigoid	Ineligible
01 - Abstract screening	Search results	860	Functional Mapping of the Human Papillomavirus Type 16 E1 Cistron	Ineligible
01 - Abstract screening	Search results	349	G2 checkpoint in uterine cervical cancer with HPV 16 E6 according to p53 polymorphism and its screening value	Ineligible
01 - Abstract screening	Search results	436	Gastrointestinal symptoms in occurrence with menstrual cycle in young women with inflammatory bowel disease: A complex relationship	Ineligible
01 - Abstract screening	Search results	909	GDF15 promotes the proliferation of cervical cancer cells by phosphorylating AKT1 and Erk1/2 through the receptor ErbB2	Ineligible
01 - Abstract screening	Search results	949	Gene alterations after ionizing radiation in human cervical carcinoma-associated endothelial cells	Ineligible
01 - Abstract screening	Search results	1470	Gene expression and mucosal immune responses after vaginal DNA immunization in mice using a controlled delivery matrix	Ineligible
01 - Abstract screening	Search results	532	Gene Expression Changes in Residual Advanced Cervical Cancer after Radiotherapy: Indicators of Poor Prognosis and Radioresistance?	Ineligible
01 - Abstract screening	Search results	185	Gene Expression of Mesothelioma in Vinylidene Chloride-exposed F344/N Rats Reveal Immune Dysfunction, Tissue Damage, and Inflammation Pathways	Ineligible
01 - Abstract screening	Search results	129	Gene expression patterns in human endometrium, cervix, sigmoid, and ileum suggest distinct mucosal-associated immune environments with potential impact on local susceptibility to hiv transmission	Ineligible
01 - Abstract screening	Search results	1401	Gene expression profiles in HPV-infected head and neck cancer	Ineligible
01 - Abstract screening	Search results	1065	Gene network reconstruction reveals cell cycle and antiviral genes as major drivers of cervical cancer	Ineligible
01 - Abstract screening	Search results	104	Gene profiling of endocervical tissues during the menstrual cycle	Ineligible
01 - Abstract screening	Search results	878	Gene-gene and gene-environmental interactions of p53, p21, and IRF-1 polymorphisms in Korean women with cervix cancer	Ineligible
01 - Abstract screening	Search results	479	Genital tract lesions in sexually mature Gottingen minipigs during the initial stages of experimental vaginal infection with Chlamydia trachomatis serovar D	Ineligible
01 - Abstract screening	Search results	602	Gonadotrophin-releasing hormone agonist combined with high-intensity focused ultrasound ablation for adenomyosis: a clinical study	Ineligible
01 - Abstract screening	Search results	302	Gonadotropin-releasing hormone analog combined with a low-dose oral contraceptive to treat heavy menstrual bleeding	Ineligible
01 - Abstract screening	Search results	93	GP5+/6+ SYBR Green methodology for simultaneous screening and quantification of human papillomavirus	Ineligible
01 - Abstract screening	Search results	148	Group B streptococcus toxic shock-like syndrome in a healthy woman: a case report	Ineligible
01 - Abstract screening	Search results	1037	Guideline vulvovaginal candidosis (2010) of the German Society for Gynecology and Obstetrics, the Working Group for Infections and Infectimmunology in Gynecology and Obstetrics, the German Society of Dermatology, the Board of German Dermatologists and the German Speaking Mycological Society	Ineligible
01 - Abstract screening	Search results	1035	Guideline: Vulvovaginal candidosis (AWMF 015/072), S2k (excluding chronic mucocutaneous candidosis)	Ineligible
01 - Abstract screening	Search results	865	Gynaecological complaints in HIV seropositive women of reproductive age	Ineligible
01 - Abstract screening	Search results	451	Herpes genitalis in women under the guise of recurrent lower urinary tract infection	Ineligible
01 - Abstract screening	Search results	1412	Herpes simplex virus-binding IgG traps HSV in human cervicovaginal mucus across the menstrual cycle and diverse vaginal microbial composition	Ineligible
01 - Abstract screening	Search results	596	Heterogeneous overexpression of HES6 promotes the growth of uterine leiomyomas	Ineligible
03 - References from bibliographies	Bibliographies	11915577	High concentrations of CA 125 in uterine flushings: influence of cause of infertility and menstrual cycle day.	Ineligible
01 - Abstract screening	Search results	1176	High growth fraction at 9 grays of radiotherapy is associated with a good prognosis for patients with cervical squamous cell carcinoma	Ineligible
01 - Abstract screening	Search results	1045	High-age diet causes estrous cycle irregularities and ovarian function changes in mice	Ineligible
01 - Abstract screening	Search results	1471	High-dose hook effect on urine human chorionic gonadotropin sample from a patient with molar pregnancy	Ineligible
01 - Abstract screening	Search results	817	High-level inducible Smad4-reexpression in the cervical cancer cell line C4-II is associated with a gene expression profile that predicts a preferential role of Smad4 in extracellular matrix composition	Ineligible
01 - Abstract screening	Search results	1788	Highly immunosuppressive hladrhi regulatory T cells associated with unfavorable outcome in cervical squamous cell carcinoma	Ineligible
01 - Abstract screening	Search results	315	High-risk gestational trophoblastic neoplasia at Gujarat cancer and research institute: Thirteen years of experience	Ineligible
01 - Abstract screening	Search results	1160	High-risk HPV L1 capsid protein as a marker of cervical intraepithelial neoplasia in high-risk HPV-positive women with minor cytological abnormalities	Ineligible
01 - Abstract screening	Search results	1059	Histological and immunological changes in uterus during the different reproductive stages at Californian rabbit (Oryctolagus cuniculus)	Ineligible
01 - Abstract screening	Search results	979	HIV binding, penetration, and primary infection in human cervicovaginal tissue	Ineligible
01 - Abstract screening	Search results	1575	HIV coreceptor CCR5 increases among CD4 T lymphocytes in blood but not at the genital mucosal surface of women during the luteal phase of the menstrual cycle	Ineligible
01 - Abstract screening	Search results	53	HIV in the female genital tract: Viral shedding and mucosal immunity	Ineligible
06 - Yet more references from bibliographies	Bibliographies	11114968	HIV-1-specific cellular immune responses among HIV-1-resistant sex workers.	Ineligible
01 - Abstract screening	Search results	1165	HMMC-1: a humanized monoclonal antibody with therapeutic potential against Mullerian duct-related carcinomas	Ineligible
01 - Abstract screening	Search results	1029	Home monitoring with the ClearPlan Easy Fertility Monitor for fertility awareness	Ineligible
01 - Abstract screening	Search results	1153	Homologous recombination mediates S-phase-dependent radioresistance in cells deficient in DNA polymerase eta	Ineligible
03 - References from bibliographies	Bibliographies	12749421	Hormonal contraception can suppress natural antimicrobial gene transcription in human endometrium.	Ineligible
01 - Abstract screening	Search results	3	Hormonal contraception in HIV-positive women	Ineligible
01 - Abstract screening	Search results	1818	Hormonal control of mRNA expression of immunoglobulin binding factor in uterine cervix	Ineligible
01 - Abstract screening	Search results	1298	How can we design better vaccines to prevent HIV infection in women?	Ineligible
01 - Abstract screening	Search results	907	How oestrogen or progesterone might change a woman's susceptibility to HIV-1 infection	Ineligible
01 - Abstract screening	Search results	1044	How to study menstrual events in rodents	Ineligible
01 - Abstract screening	Search results	162	How uterine microbiota might be responsible for a receptive, fertile endometrium	Ineligible
01 - Abstract screening	Search results	1436	HPV vaccine and the fight against cervical cancer	Ineligible
01 - Abstract screening	Search results	1539	HPV: from infection to cancer	Ineligible
01 - Abstract screening	Search results	1779	HPV16 E2 is an immediate early marker of viral infection, preceding E7 expression in precursor structures of cervical carcinoma	Ineligible
01 - Abstract screening	Search results	1283	HPV16 E2-mediated potentiation of NF-kappa B activation induced by TNF-alpha involves parallel activation of STAT3 with a reduction in E2-induced apoptosis	Ineligible
01 - Abstract screening	Search results	167	HPV16-E7 Expression in Squamous Epithelium Creates a Local Immune Suppressive Environment via CCL2-and CCL5-Mediated Recruitment of Mast Cells	Ineligible
01 - Abstract screening	Search results	261	HPV-Mediated Resistance to TNF and TRAIL Is Characterized by Global Alterations in Apoptosis Regulatory Factors, Dysregulation of Death Receptors, and Induction of ROS/RNS	Ineligible
01 - Abstract screening	Search results	1259	HSV-2 Delta gD elicits Fc gamma R-effector antibodies that protect against clinical isolates	Ineligible
01 - Abstract screening	Search results	634	Human alpha- and beta-defensins block multiple steps in herpes simplex virus infection	Ineligible
01 - Abstract screening	Search results	1813	Human immunodeficiency virus receptor and coreceptor expression on human uterine epithelial cells: regulation of expression during the menstrual cycle and implications for human immunodeficiency virus infection	Ineligible
01 - Abstract screening	Search results	933	Human menstrual blood-derived stem cells inhibit the proliferation of HeLa cells via TGF-Î²1-mediated JNK/P21 signaling pathways	Ineligible
01 - Abstract screening	Search results	1342	Human ovarian expression and localization of tissue inhibitor of metalloproteinase 3 (TIMP3) during the periovulatory period	Ineligible
01 - Abstract screening	Search results	1547	Human papilloma virus E6 and E7 proteins support DNA replication of adenoviruses deleted for the E1A and E1B genes	Ineligible
01 - Abstract screening	Search results	1179	Human papillomavirus (HPV) 16 E6 oncoprotein targets the Toll-like receptor pathway	Ineligible
01 - Abstract screening	Search results	1424	Human Papillomavirus 16 E5 Inhibits Interferon Signaling and Supports Episomal Viral Maintenance	Ineligible
01 - Abstract screening	Search results	8	Human papillomavirus in larynx	Ineligible
01 - Abstract screening	Search results	1389	Human papillomavirus infection and cervical cancer	Ineligible
01 - Abstract screening	Search results	425	Human papillomavirus positivity in women undergoing intrauterine insemination has a negative effect on pregnancy rates	Ineligible
01 - Abstract screening	Search results	400	Human papillomavirus type 16 and TP53 mutation in oral cancer: Matched analysis of the IARC multicenter study	Ineligible
01 - Abstract screening	Search results	1133	Human papillomavirus type 16 E6 and E7 proteins inhibit differentiation-dependent expression of transforming growth factor-beta 2 in cervical keratinocytes	Ineligible
01 - Abstract screening	Search results	210	Human papillomavirus type 18 chimeras containing the L2/L1 capsid genes from evolutionarily diverse papillomavirus types generate infectious virus	Ineligible
01 - Abstract screening	Search results	1561	Humanized mouse model: New approach to study immune responses in female reproductive tract	Ineligible
01 - Abstract screening	Search results	940	Humoral immune response to p16, a cyclin-dependent kinase inhibitor in human malignancies	Ineligible
01 - Abstract screening	Search results	618	Hyperandrogenism may explain reproductive dysfunction in olympic athletes	Ineligible
01 - Abstract screening	Search results	1222	Hypoalbuminemia is a Predictive Factor for Fistula Formation in Recurrent Cervical Cancer	Ineligible
01 - Abstract screening	Search results	1174	Hypoestoxide, a natural nonmutagenic diterpenoid with antiangiogenic and antitumor activity: Possible mechanisms of action	Ineligible
01 - Abstract screening	Search results	344	Î³-Carboxymuconolactone decarboxylase: a novel cell cycle-related basal body protein in the early branching eukaryote Trichomonas vaginalis	Ineligible
01 - Abstract screening	Search results	1159	Identification and characterization of extracellular matrix metalloproteinase inducer in human endometrium during the menstrual cycle in vivo and in vitro	Ineligible
01 - Abstract screening	Search results	1060	Identification of cervical mucus proteomic biomarkers for the noninvasive diagnosis of endometriosis	Ineligible
01 - Abstract screening	Search results	678	Identification of characteristic molecular signature of Mullerian inhibiting substance in human HPV-related cervical cancer cells	Ineligible
01 - Abstract screening	Search results	1848	Identification of FOXC1 as a TGF-beta 1 responsive gene and its involvement in negative regulation of cell growth	Ineligible
01 - Abstract screening	Search results	1831	Identification of innate immune antiretroviral factors during in vivo and in vitro exposure to HIV-1	Ineligible
01 - Abstract screening	Search results	356	Identification of multiple genital HPV types and sequence variants by consensus and nested type-specific PCR coupled with cycle sequencing	Ineligible
01 - Abstract screening	Search results	1810	Identification of Piwil2-Like (PL2L) Proteins that Promote Tumorigenesis	Ineligible
01 - Abstract screening	Search results	62	Identifying ovarian tissue in the bitch using anti-MÃ¼llerian hormone (AMH) or luteinizing hormone (LH)	Ineligible
01 - Abstract screening	Search results	882	IFN-gamma/IRF-1-induced p27(kip1) down-regulates telomerase activity and human telomerase reverse transcriptase expression in human cervical cancer	Ineligible
01 - Abstract screening	Search results	413	IFN-kappa, a novel type I IFN, is undetectable in HPV-positive human cervical keratinocytes	Ineligible
01 - Abstract screening	Search results	1704	IgE myeloma with elevated level of serum CA125	Ineligible
01 - Abstract screening	Search results	1711	IgG in cervicovaginal mucus traps HSV and prevents vaginal Herpes infections	Ineligible
01 - Abstract screening	Search results	1110	IL-36 Cytokines: Regulators of Inflammatory Responses and Their Emerging Role in Immunology of Reproduction	Ineligible
01 - Abstract screening	Search results	1333	IL-8 decreases HIV-1 transcription in peripheral blood lymphocytes and ectocervical tissue explants	Ineligible
03 - References from bibliographies	Bibliographies	21940422	Immune activation in the female genital tract during HIV infection predicts mucosal CD4 depletion and HIV shedding.	Ineligible
01 - Abstract screening	Search results	643	Immune cell populations in sentinel uterine-draining lymph nodes of women with endometriosis	Ineligible
01 - Abstract screening	Search results	1061	Immune mechanisms associated with protection from vaginal SIV challenge in rhesus monkeys infected with virulence-attenuated SHIV 89.6	Ineligible
01 - Abstract screening	Search results	667	Immune modulation of a lipid-soluble extract of Pinellia pedatisecta Schott in the tumor microenvironment of an HPV+ tumor-burdened mouse model	Ineligible
01 - Abstract screening	Search results	1783	Immune responses governed by the gas composition in the human vaginal environment	Ineligible
01 - Abstract screening	Search results	1537	Immune responses to human papillomavirus	Ineligible
01 - Abstract screening	Search results	111	Immune toxicities and long remission duration after ipilimumab therapy for metastatic melanoma: two illustrative cases	Ineligible
01 - Abstract screening	Search results	140	Immunity in the Cervix: Interphase between Immune and Cervical Epithelial Cells	Ineligible
01 - Abstract screening	Search results	941	Immunization with Human Papillomavirus 16 L1+E2 Chimeric Capsomers Elicits Cellular Immune Response and Antitumor Activity in a Mouse Model	Ineligible
01 - Abstract screening	Search results	395	Immunobiology of the reproductive tract in a female baboon	Ineligible
01 - Abstract screening	Search results	1254	Immunocytochemical study of TOP2A and Ki-67 in cervical smears from women under routine gynecological care	Ineligible
01 - Abstract screening	Search results	994	Immunoglobulin concentration in serum and cervical mucus during oestrous cycle in repeater crossbred cows	Ineligible
01 - Abstract screening	Search results	635	Immunoglobulin levels and phagocytes in the cervical mucus plug at term of pregnancy	Ineligible
01 - Abstract screening	Search results	1207	Immunohistochemial study on effectors of ovary medulla blood vessel in pseudopregnant rabbit	Ineligible
01 - Abstract screening	Search results	695	Immunohistochemical analysis of collagen expression in human corpora lutea during the menstrual cycle and early pregnancy	Ineligible
01 - Abstract screening	Search results	1647	Immunohistochemical description of cyclic nucleotide phosphodiesterase (PDE) isoenzymes in the human labia minora	Ineligible
01 - Abstract screening	Search results	127	Immunohistochemical evaluation of COX-2 expression in HPV-positive cervical squamous intraepithelial lesions	Ineligible
01 - Abstract screening	Search results	199	Immunohistochemical localization of Cdc6 in squamous and glandular neoplasia of the uterine cervix	Ineligible
01 - Abstract screening	Search results	967	Immunohistochemical localization of inhibin and activin subunits, activin receptors and Smads in ovarian endometriosis	Ineligible
01 - Abstract screening	Search results	1251	Immunohistochemical staining of Langerhans cells in HPV-positive and HPV-negative cases of oral squamous cells carcinoma	Ineligible
01 - Abstract screening	Search results	403	Immunohistochemical studies of the oestrogen receptor alpha in the ovaries and uteri of the domestic cat at different stages of the oestrous cycle	Ineligible
01 - Abstract screening	Search results	749	Immunohistochemical visualization of histone H1 phosphorylation in squamous intraepithelial lesions of the gynecologic tract	Ineligible
01 - Abstract screening	Search results	1370	Immunolocalization of vascular endothelial growth factor, its receptors (flt1/fms, flk1/KDR, flt4) and vascular endothelial growth inhibitor in the bitch uterus during the sexual cycle	Ineligible
01 - Abstract screening	Search results	1288	Immunological microenvironments in the human vagina and cervix: mediators of cellular immunity are concentrated in the cervical transformation zone	Ineligible
01 - Abstract screening	Search results	432	Immunology of the bovine uterus and immunological strategies to resolve endometritis	Ineligible
01 - Abstract screening	Search results	1847	Immunology of the Uterine and Vaginal Mucosae	Ineligible
01 - Abstract screening	Search results	1706	Immunomodulated electrospun fibrous scaffolds via bFGF camouflage for pelvic regeneration	Ineligible
03 - References from bibliographies	Bibliographies	26011704	Impact of bacterial vaginosis, as assessed by nugent criteria and hormonal status on glycosidases and lectin binding in cervicovaginal lavage samples.	Ineligible
01 - Abstract screening	Search results	1274	Impact of cancer chemotherapy before ovarian cortex cryopreservation on ovarian tissue transplantation	Ineligible
01 - Abstract screening	Search results	1770	Impact of hemostatic methods on ovarian reserve and fertility in laparoscopic ovarian cystectomy	Ineligible
01 - Abstract screening	Search results	1314	Impact of peak/mid luteal estradiol on pregnancy outcome after intracytoplasmic sperm injection	Ineligible
01 - Abstract screening	Search results	836	Impact of uremia on female reproductive cyclicity, ovulation, and luteinizing hormone in the rat	Ineligible
01 - Abstract screening	Search results	1373	Impaired leukocyte influx in cervix of postterm women not responding to prostaglandin priming	Ineligible
01 - Abstract screening	Search results	731	Impaired Th17 cell proliferation and decreased pro-inflammatory cytokine production in CXCR3/CXCR4 double-deficient mice of vulvovaginal candidiasis	Ineligible
01 - Abstract screening	Search results	249	Implantation markers and endometriosis	Ineligible
01 - Abstract screening	Search results	415	Implementation of a study to examine the persistence of Ebola virus in the body fluids of Ebola virus disease survivors in Sierra Leone: Methodology and lessons learned	Ineligible
01 - Abstract screening	Search results	1612	Improved Survival with Bevacizumab in Advanced Cervical Cancer	Ineligible
01 - Abstract screening	Search results	1578	Improvement in pregnancy outcomes in couples with immunologically male infertility undergoing prednisolone treatment and conventional in vitro fertilization preceded by sperm penetration assay: a randomized controlled trial	Ineligible
01 - Abstract screening	Search results	1586	Improvement of implantation potential in mouse blastocysts derived from IVF by combined treatment with prolactin, epidermal growth factor and 4-hydroxyestradiol	Ineligible
01 - Abstract screening	Search results	338	In vitro differentiation of endometrial regenerative cells into smooth muscle cells: A potential approach for the management of pelvic organ prolapse	Ineligible
01 - Abstract screening	Search results	585	In vitro Progression of Human Papillomavirus 16 Episome-Associated Cervical Neoplasia Displays Fundamental Similarities to Integrant-Associated Carcinogenesis	Ineligible
01 - Abstract screening	Search results	169	In vivo Antitumor Effect of an HPV-specific Promoter driving IL-12 Expression in an HPV 16-positive Murine Model of Cervical Cancer	Ineligible
01 - Abstract screening	Search results	646	In vivo assessment of human vaginal oxygen and carbon dioxide levels during and post menses	Ineligible
01 - Abstract screening	Search results	227	In vivo evaluation of safety and toxicity of a Lactobacillus jensenii producing modified cyanovirin-N in a rhesus macaque vaginal challenge model	Ineligible
01 - Abstract screening	Search results	1098	In vivo imaging of embryo and fetal development in large animal models	Ineligible
01 - Abstract screening	Search results	1278	In vivo imaging of the Muc5b gel-forming mucin	Ineligible
01 - Abstract screening	Search results	920	In vivo role of nectin-1 in entry of herpes simplex virus type 1 (HSV-1) and HSV-2 through the vaginal mucosa	Ineligible
01 - Abstract screening	Search results	254	Inadvertent use of aromatase inhibitors in patients with breast cancer with residual ovarian function: Cases and lessons	Ineligible
01 - Abstract screening	Search results	593	Incidence and predictors of ovarian function recovery (OFR) in breast cancer (BC) patients with chemotherapy-induced amenorrhea (CIA) who switched from tamoxifen to exemestane	Ineligible
01 - Abstract screening	Search results	481	IncobotulinumtoxinA (Xeomin (R)) injected for blepharospasm or cervical dystonia according to patient needs is well tolerated	Ineligible
01 - Abstract screening	Search results	278	Increased cycling cell numbers and stem cell associated proteins as potential biomarkers for high grade human papillomavirus+ve pre-neoplastic cervical disease	Ineligible
01 - Abstract screening	Search results	1839	Increased expression of apoptosis-related protein 3 is highly associated with tumorigenesis and progression of cervical squamous cell carcinoma	Ineligible
01 - Abstract screening	Search results	799	Increased expression of endoglin in the eutopic endometrium of women with endometriosis	Ineligible
01 - Abstract screening	Search results	1809	Increased frequency of HLADRhi regulatory T cells with highly immunosuppressive properties in cervical squamous cell carcinoma and its clinical implications	Ineligible
01 - Abstract screening	Search results	299	Increased incidence of pelvic organ prolapse in women with acromegaly	Ineligible
01 - Abstract screening	Search results	251	Increased innate mucosal factor expression in the portals of entry of HIV-exposed uninfected men and women	Ineligible
01 - Abstract screening	Search results	71	Increased nerve density in deep infiltrating endometriotic nodules	Ineligible
01 - Abstract screening	Search results	1381	Increased serum progesterone and estradiol correlate to increased COX-2 tissue expression in cervical intraepithelial neoplasia	Ineligible
01 - Abstract screening	Search results	639	Increased susceptibility to vaginal simian/human immunodeficiency virus transmission in pig-tailed macaques coinfected with Chlamydia trachomatis and Trichomonas vaginalis	Ineligible
01 - Abstract screening	Search results	830	Induction of antibodies in women after vaginal immunization during the mid-proliferative or mid-secretory phase of the menstrual cycle	Ineligible
01 - Abstract screening	Search results	1759	Induction of Interferon Kappa in Human Papillomavirus 16 Infection by Transforming Growth Factor Beta-Induced Promoter Demethylation	Ineligible
01 - Abstract screening	Search results	286	Infection and cellular defense dynamics in a novel 17beta-estradiol murine model of chronic human group B streptococcus genital tract colonization reveal a role for hemolysin in persistence and neutrophil accumulation	Ineligible
01 - Abstract screening	Search results	1194	Infectious human papillomavirus type 31b: purification and infection of an immortalized human keratinocyte cell line	Ineligible
01 - Abstract screening	Search results	114	Infertility in the cycling queen: seven cases	Ineligible
03 - References from bibliographies	Bibliographies	23416276	Inflammation biomarkers in vaginal fluid and preterm delivery.	Ineligible
01 - Abstract screening	Search results	489	Inflammatory cytokine profiles differ between the vagina and endometrium	Ineligible
01 - Abstract screening	Search results	962	INFLUENCE OF CONTINUOUS INTERVENTION ON GROWTH AND METASTASIS OF HUMAN CERVICAL CANCER CELLS AND EXPRESSION OF RNAmiR-574-5p	Ineligible
01 - Abstract screening	Search results	513	Influence of elastin-like peptide fusions on the quantity and quality of a tobacco-derived human immunodeficiency virus-neutralizing antibody	Ineligible
01 - Abstract screening	Search results	680	Influence of hormonal contraceptives on the immune cells and thickness of human vaginal epithelium	Ineligible
01 - Abstract screening	Search results	122	Influence of resveratrol and pyrrolidine dithiocarbamate (nuclear factor-kappaB inhibitor) on PMSG-induced ovulation rate	Ineligible
01 - Abstract screening	Search results	553	Influence of sex hormones, HIV status, and concomitant sexually transmitted infection on cervicovaginal inflammation	Ineligible
01 - Abstract screening	Search results	1683	Influence of the menstrual cycle on levels of innate immune proteins in the genital tract of female pigtail macaques	Ineligible
03 - References from bibliographies	Bibliographies	10852812	Influence of the normal menstrual cycle on vaginal tissue, discharge, and microflora.	Ineligible
01 - Abstract screening	Search results	40	Influence of the tryptophan-indole-IFN gamma axis on human genital Chlamydia trachomatis infection: role of vaginal co-infections	Ineligible
01 - Abstract screening	Search results	59	Infrared spectroscopy of saliva, cervical mucus, menstrual blood and urine, as a novel non invasive diagnosis of endometriosis (updating trend)	Ineligible
01 - Abstract screening	Search results	598	Inhibition of ADP-ribosylation factor-like 6 interacting protein 1 suppresses proliferation and reduces tumor cell invasion in CaSki human cervical cancer cells	Ineligible
01 - Abstract screening	Search results	1701	Inhibition of BAP31 expression inhibits cervical cancer progression by suppressing metastasis and inducing intrinsic and extrinsic apoptosis	Ineligible
01 - Abstract screening	Search results	931	Inhibition of CXCR4 by MicroRNA-1192 Reduces the Activation of Th17 Cells and Expression of Inflammation Factors in a Mouse Model of Vulvovaginal Candidiasis	Ineligible
01 - Abstract screening	Search results	309	Inhibition of HIV infectivity by a natural human isolate of Lactobacillus jensenii engineered to express functional two-domain CD4	Ineligible
01 - Abstract screening	Search results	1760	Inhibition of Langerhans Cell Maturation by Human Papillomavirus Type 16: A Novel Role for the Annexin A2 Heterotetramer in Immune Suppression	Ineligible
01 - Abstract screening	Search results	929	Inhibition of Staphylococcus aureus by lysostaphin-expressing Lactobacillus plantarum WCFS1 in a modified genital tract secretion medium	Ineligible
01 - Abstract screening	Search results	1469	Inhibitory effect and mechanisms of microRNA-146b-5p on the proliferation and metastatic potential of Caski human cervical cancer cells	Ineligible
01 - Abstract screening	Search results	1331	Innate and adaptive anti-HIV immune responses in the female reproductive tract	Ineligible
01 - Abstract screening	Search results	1745	Innate and adaptive immunity in female genital tract: cellular responses and interactions	Ineligible
01 - Abstract screening	Search results	1229	Innate immunity in the vagina (part I): estradiol inhibits HBD2 and elafin secretion by human vaginal epithelial cells	Ineligible
01 - Abstract screening	Search results	228	Innate molecular and anatomic mucosal barriers against HIV infection in the genital tract of HIV-exposed seronegative individuals	Ineligible
01 - Abstract screening	Search results	354	Innervation in women with uterine myoma and adenomyosis	Ineligible
01 - Abstract screening	Search results	729	Integrated ovary-specific DNA methylation profiling and transcript to mereveals novel regulatory features in polycystic ovary syndrome	Ineligible
01 - Abstract screening	Search results	175	Integrative analysis of common genes and driver mutations implicated in hormone stimulation for four cancers in women	Ineligible
01 - Abstract screening	Search results	1282	Intensifying the Anticancer Potential of Cationic Peptide Derived from Serine Threonine Protein Kinase of Teleost by Tagging with Oligo Tryptophan	Ineligible
01 - Abstract screening	Search results	212	Interactions of the female hormonal environment, susceptibility to viral infections, and disease progression	Ineligible
01 - Abstract screening	Search results	1152	Interferon epsilon in the reproductive tract of healthy and genital herpes simplex virus-infected pregnant women: Results of a pilot study	Ineligible
01 - Abstract screening	Search results	1187	Interferon-alpha 2b induces p21(cip1/waf1) degradation and cell proliferation in HeLa cells	Ineligible
01 - Abstract screening	Search results	1835	Interferon-beta Induced microRNA-129-5p Down-Regulates HPV-18 E6 and E7 Viral Gene Expression by Targeting SP1 in Cervical Cancer Cells	Ineligible
01 - Abstract screening	Search results	346	Interferon-beta Induces Cellular Senescence in Cutaneous Human Papilloma Virus-Transformed Human Keratinocytes by Affecting p53 Transactivating Activity	Ineligible
01 - Abstract screening	Search results	1520	Interferon-gamma (IFN-gamma): a possible prognostic marker for clearance of high-risk human papillomavirus (HPV)	Ineligible
01 - Abstract screening	Search results	1675	Interferon-induced hypothyroidism causing reversible pituitary enlargement	Ineligible
01 - Abstract screening	Search results	1074	Interleukin 2 receptor gamma chain (Î³c) knockout mice show less regularity in estrous cycle but achieve normal pregnancy without fetal compromise	Ineligible
03 - References from bibliographies	Bibliographies	11035328	Interleukin 6 determinations in cervical fluid have diagnostic and prognostic value in preterm premature rupture of membranes.	Ineligible
01 - Abstract screening	Search results	1069	Interleukin 8 in the cervix of non-pregnant ewes	Ineligible
01 - Abstract screening	Search results	960	Interleukin-17A and heparanase promote angiogenesis and cell proliferation and invasion in cervical cancer	Ineligible
01 - Abstract screening	Search results	997	Interleukin-2-dependent regulation of Na/K pump in human lymphocytes	Ineligible
01 - Abstract screening	Search results	685	Interleukin-7 facilitates HIV-1 transmission to cervico-vaginal tissue ex vivo	Ineligible
01 - Abstract screening	Search results	886	Interleukins and cervical length in prediction of preterm delivery in symptomatic patient	Ineligible
01 - Abstract screening	Search results	259	International consensus and practical guidelines on the gynecologic and obstetric management of female patients with hereditary angioedema caused by C1 inhibitor deficiency	Ineligible
01 - Abstract screening	Search results	1199	International standard reagents for HPV detection	Ineligible
01 - Abstract screening	Search results	1173	Interplay between human papillomaviruses and dendritic cells	Ineligible
01 - Abstract screening	Search results	1750	Interplay between sex hormones, mucosal immunology and susceptibility to HIV infection in the human female reproductive tract	Ineligible
01 - Abstract screening	Search results	653	Intrabursal injection of clodronate liposomes causes macrophage depletion and inhibits ovulation in the mouse ovary	Ineligible
01 - Abstract screening	Search results	368	Intramuscular (IM) and oral micronized progesterone may have immunosuppressive advantages over vaginal progesterone or IM 17-hydroxyprogesterone in the prevention of pre-term labor	Ineligible
01 - Abstract screening	Search results	964	Intranasal Co-delivery with the Mouse Zona Pellucida 3 and GM-CSF Expressing Constructs Enhances Humoral Immune Responses and Contraception in Mice	Ineligible
01 - Abstract screening	Search results	789	Intra-uterine microbial colonization and occurrence of endometritis in women with endometriosisdagger	Ineligible
01 - Abstract screening	Search results	276	Intravaginal administration of an inactivated vaccine prevents lesions induced by caprine herpesvirus-1 in goats	Ineligible
01 - Abstract screening	Search results	647	Intravaginal and In Vitro Temperature Changes With Tampons of Differing Composition and Absorbency	Ineligible
01 - Abstract screening	Search results	1695	Intravaginal and intracervical application of seminal plasma in in vitro fertilization or intracytoplasmic sperm injection treatment cycles-a double-blind, placebo-controlled, randomized pilot study	Ineligible
01 - Abstract screening	Search results	1295	Investigation of association between female genital tract diseases and Schistosomiasis japonica infection	Ineligible
01 - Abstract screening	Search results	840	Irisin immunostaining characteristics of breast and ovarian cancer cells	Ineligible
01 - Abstract screening	Search results	768	Irregular menses in adolescents with isodicentric X chromosome with XQ27 deletion	Ineligible
01 - Abstract screening	Search results	392	Is a mock embryo transfer as effective as a formal endometrial scratch in an unselected population?	Ineligible
01 - Abstract screening	Search results	1722	Is Î±2-macroglobulin important in female stress urinary incontinence?	Ineligible
01 - Abstract screening	Search results	868	Is luteal phase support successfully performed using 25 mg/day of subcutaneous progesterone in controlled ovarian stimulation cycles with GnRH agonist triggering?	Ineligible
01 - Abstract screening	Search results	383	Is naturopathy as effective as conventional therapy for treatment of menopausal symptoms?	Ineligible
01 - Abstract screening	Search results	1672	IUI in male subfertility: are we able to select the proper patients?	Ineligible
01 - Abstract screening	Search results	1092	JAK2 Inhibition Impairs Proliferation and Sensitises Cervical Cancer Cells to Cisplatin-Induced Cell Death	Ineligible
01 - Abstract screening	Search results	367	JC virus in the pathogenesis of colorectal cancer, an etiological agent or another component in a multistep process?	Ineligible
01 - Abstract screening	Search results	928	KAI1 metastasis suppressor gene is frequently down-regulated in cervical carcinoma	Ineligible
01 - Abstract screening	Search results	1543	Kalanchoe blossfeldiana Extract Induces Cell Cycle Arrest and Necrosis in Human Cervical Cancer Cells	Ineligible
01 - Abstract screening	Search results	1825	Kampo traditional pattern diagnosis and the clustering analysis of patients with insomnia	Ineligible
01 - Abstract screening	Search results	1795	Keratin 17 in disease pathogenesis: from cancer to dermatoses	Ineligible
01 - Abstract screening	Search results	112	Kinetics of Coxiella burnetii excretion in a commercial dairy sheep flock after treatment with oxytetracycline	Ineligible
01 - Abstract screening	Search results	1837	KLF13 regulates the differentiation-dependent human papillomavirus life cycle in keratinocytes through STAT5 and IL-8	Ineligible
01 - Abstract screening	Search results	981	KT2 and RT2 modified antimicrobial peptides derived from Crocodylus siamensis Leucrocin I show activity against human colon cancer HCT-116 cells	Ineligible
01 - Abstract screening	Search results	1541	Label-free cervicovaginal fluid proteome profiling reflects the cervix neoplastic transformation	Ineligible
01 - Abstract screening	Search results	401	Laboratory analysis of menstrual fluid for endometrial immune profiling	Ineligible
01 - Abstract screening	Search results	1344	Laboratory and clinical evaluation of a Feia method for canine serum progesterone assay	Ineligible
05 - More references from bibliographies	Bibliographies	24805362	Lactobacillus crispatus dominant vaginal microbiome is associated with inhibitory activity of female genital tract secretions against Escherichia coli.	Ineligible
03 - References from bibliographies	Bibliographies	17220477	Large scale identification of proteins, mucins, and their O-glycosylation in the endocervical mucus during the menstrual cycle.	Ineligible
01 - Abstract screening	Search results	1203	Letter to the editor: Are we really sure that subclinical hypothyroidism and thyroid autoimmunity are not associated with fecundity, pregnancy loss, or live birth?	Ineligible
01 - Abstract screening	Search results	1419	Leucocyte population changes in the reproductive tract of the ewe in response to insemination	Ineligible
01 - Abstract screening	Search results	1136	Levonorgestrel-releasing intrauterine system (LNG-IUS 12) for prevention of pregnancy for up to five years	Ineligible
01 - Abstract screening	Search results	37	Lipopolysaccharide Alters the Vaginal Electrical Resistance in Cycling and Pregnant Mice	Ineligible
01 - Abstract screening	Search results	443	Live birth after ovarian tissue autotransplantation following overnight transportation before cryopreservation	Ineligible
01 - Abstract screening	Search results	449	Livebirth after orthotopic transplantation of cryopreserved ovarian tissue	Ineligible
01 - Abstract screening	Search results	466	Livebirth after uterus transplantation from a deceased donor in a recipient with uterine infertility	Ineligible
01 - Abstract screening	Search results	914	Lobaplatin arrests cell cycle progression, induces apoptosis and alters the proteome in human cervical cancer cell Line CaSki	Ineligible
01 - Abstract screening	Search results	224	Local Epidermal Growth Factor Receptor Signaling Mediates the Systemic Pathogenic Effects of Staphylococcus aureus Toxic Shock Syndrome	Ineligible
01 - Abstract screening	Search results	1425	Localization of indoleamine 2,3-dioxygenase in human female reproductive organs and the placenta	Ineligible
01 - Abstract screening	Search results	1786	Localization of lactoferrin in human reproductive tract during the menstrual cycle	Ineligible
01 - Abstract screening	Search results	1589	Longitudinal clinical evaluation of a novel antibody cocktail for detection of high-grade squamous intraepithelial lesions on cervical cytology specimens	Ineligible
01 - Abstract screening	Search results	438	Long-term persistence of human papillomavirus in environments	Ineligible
01 - Abstract screening	Search results	1769	Loss of macrophage migration inhibitory factor impairs the growth properties of human HeLa cervical cancer cells	Ineligible
01 - Abstract screening	Search results	291	Low-dose oral or non-oral hormone therapy: effects on C-reactive protein and atrial natriuretic peptide in menopause	Ineligible
01 - Abstract screening	Search results	1771	LRIG2 promotes the proliferation and cell cycle progression of glioblastoma cells in vitro and in vivo through enhancing PDGFR signaling	Ineligible
01 - Abstract screening	Search results	842	Luteal function in vervet monkeys (Chlorocebus aethiops)	Ineligible
01 - Abstract screening	Search results	528	Luteal phase characteristics following GnRH antagonist or agonist treatment - a comparative study	Ineligible
01 - Abstract screening	Search results	316	Luteal phase support for in vitro fertilization-embryo transfer--present and future methods to improve successful implantation	Ineligible
01 - Abstract screening	Search results	1255	Lymphocytes and T lymphocyte subsets are regionally distributed in the female goat reproductive tract: influence of the stage of the oestrous cycle	Ineligible
01 - Abstract screening	Search results	1517	Lymphoma presenting as Henoch-SchÃ¶nlein purpura	Ineligible
01 - Abstract screening	Search results	1632	Macaque sperm coating protein DEFB126 facilitates sperm penetration of cervical mucus	Ineligible
01 - Abstract screening	Search results	205	Macrophage density in the pregnant rat uterine cervix is modulated by mast cell degranulation	Ineligible
01 - Abstract screening	Search results	1007	Male-to-female HIV-1 transmission: Lessons from ex vivo	Ineligible
01 - Abstract screening	Search results	1433	Malignant peripheral nerve sheath tumor of the uterine corpus presenting as a huge abdominal neoplasm	Ineligible
01 - Abstract screening	Search results	1587	Management of 40 deliveries in 28 women with type 1 and type 2 von Willebrand disease	Ineligible
01 - Abstract screening	Search results	776	Management of fetal anemia (case report)	Ineligible
01 - Abstract screening	Search results	1635	Management of postpartum pulmonary embolism combined with retained placenta accreta: A case report	Ineligible
01 - Abstract screening	Search results	575	Mastitis-a rare cause of toxic shock syndrome	Ineligible
01 - Abstract screening	Search results	545	Maternal serum omentin-1 profile is similar in humans and in the rat animal model	Ineligible
01 - Abstract screening	Search results	284	Maturation of the Human Papillomavirus 16 Capsid	Ineligible
01 - Abstract screening	Search results	628	Measurement of adjusted ischemia-modified albumin marker in early pregnancy loss	Ineligible
01 - Abstract screening	Search results	1041	Mechanisms affecting neutrophil migration capacity in breast cancer patients before and after chemotherapy	Ineligible
01 - Abstract screening	Search results	1299	Mechanistic role of indole-3-carbinol in cancer prevention and therapy	Ineligible
01 - Abstract screening	Search results	1033	Medical male circumcision may be protective of urogenital mycoplasma genitalium infection: Results from a randomised trial in Kisumu, Kenya	Ineligible
01 - Abstract screening	Search results	936	Menstrual Cycle and Detectable Human Papillomavirus in Reproductive-age Women: A Time Series Study	Ineligible
01 - Abstract screening	Search results	1319	Menstrual cycle-dependent alterations in glycosylation: a roadmap for defining biomarkers of favorable and unfavorable mucus	Ineligible
01 - Abstract screening	Search results	983	Menstrual hemocidin HbB115-146 is an acidophilic antibacterial peptide potentiating the activity of human defensins, cathelicidin and lysozyme	Ineligible
01 - Abstract screening	Search results	325	Menstrual phase-dependent gene expression differences in periurethral vaginal tissue from women with stress incontinence	Ineligible
01 - Abstract screening	Search results	1767	Mesenchymal Stem Cells Facilitate in Vitro Development of Human Preantral Follicle	Ineligible
01 - Abstract screening	Search results	1803	Mesonephric adenocarcinoma of the vaginal-urethral interspace	Ineligible
01 - Abstract screening	Search results	623	Messenger RNA biomarker signatures for forensic body fluid identification revealed by targeted RNA sequencing	Ineligible
01 - Abstract screening	Search results	1126	Meta-Analysis of Neutralizing Antibody Conversion with OnabotulinumtoxinA (BOTOX (R)) Across Multiple Indications	Ineligible
01 - Abstract screening	Search results	652	MIB-1 labeling index as a prognostic indicator for survival in patients with FIGO stage IB squamous cell carcinoma of the cervix	Ineligible
01 - Abstract screening	Search results	1248	Microbial colonization of follicular fluid: alterations in cytokine expression and adverse assisted reproduction technology outcomes	Ineligible
03 - References from bibliographies	Bibliographies	29038128	Microbial Composition Predicts Genital Tract Inflammation and Persistent Bacterial Vaginosis in South African Adolescent Females.	Ineligible
01 - Abstract screening	Search results	1387	microRNA expression in the cervix during pregnancy is associated with length of gestation	Ineligible
01 - Abstract screening	Search results	664	MicroRNA-101 inhibits cell proliferation, invasion, and promotes apoptosis by regulating cyclooxygenase-2 in Hela cervical carcinoma cells	Ineligible
01 - Abstract screening	Search results	1791	Microwave therapy for cervical ectropion	Ineligible
01 - Abstract screening	Search results	1258	Mimicking Sampsonâ€™s retrograde menstrual theory in rats: A new rat model for ongoing endometriosis-associated pain	Ineligible
01 - Abstract screening	Search results	662	miR-146a promotes cervical cancer cell viability via targeting IRAK1 and TRAF6	Ineligible
01 - Abstract screening	Search results	1718	Modified human uterus transplantation using ovarian veins for venous drainage: the first report of surgically successful robotic-assisted uterus procurement and follow-up for 12Â months	Ineligible
01 - Abstract screening	Search results	550	Modulation of apoptosis by human papillomavirus (HPV) oncoproteins	Ineligible
01 - Abstract screening	Search results	605	Modulation of cytokines and transcription factors (T-Bet and GATA3) in CD4 enriched cervical cells of Chlamydia trachomatis infected fertile and infertile women upon stimulation with chlamydial inclusion membrane proteins B and C	Ineligible
01 - Abstract screening	Search results	428	Modulation of HIV replication in monocyte derived macrophages (MDM) by steroid hormones	Ineligible
01 - Abstract screening	Search results	1051	Molecular investigation of menstrual tissue for the presence of Chlamydia trachomatis, Ureaplasma urealyticum and Mycoplasma hominis collected by women with a history of infertility	Ineligible
01 - Abstract screening	Search results	179	Molecular Signatures of Immune Activation and Epithelial Barrier Remodeling Are Enhanced during the Luteal Phase of the Menstrual Cycle: Implications for HIV Susceptibility	Ineligible
01 - Abstract screening	Search results	180	Molecular signatures of immune activation and epithelial barrier remodeling are enhanced during the luteal phase of the menstrual cycle: Implications for hormone-associated HIV susceptibility mechanisms	Ineligible
01 - Abstract screening	Search results	1260	Monitoring ovarian cycles by fecal progesterone analysis in Thamin Eld's deer hinds (Rucervus eldii thamin)	Ineligible
01 - Abstract screening	Search results	728	Monoclonal Antibodies Against Human Papillomavirus E6 and E7 Oncoproteins Inhibit Tumor Growth in Experimental Cervical Cancer	Ineligible
01 - Abstract screening	Search results	1434	Monoclonal anti-leukemia inhibitory factor antibody inhibits blastocyst implantation in the rhesus monkey	Ineligible
01 - Abstract screening	Search results	709	mRNA heptaplex protocol for distinguishing between menstrual and peripheral blood	Ineligible
01 - Abstract screening	Search results	706	mRNA profiling for vaginal fluid and menstrual blood identification	Ineligible
01 - Abstract screening	Search results	713	mRNA Profiling for Vaginal Fluid and Menstrual Blood Identification	Ineligible
01 - Abstract screening	Search results	563	Msh2, Mlh1, Fhit, p53, Bcl-2, and Bax expression in invasive and in situ squamous cell carcinoma of the uterine cervix	Ineligible
01 - Abstract screening	Search results	1637	Mu opioid receptor in the human endometrium: dynamics of its expression and localization during the menstrual cycle	Ineligible
06 - Yet more references from bibliographies	Bibliographies	11046049	Mucosal and plasma IgA from HIV-1-exposed uninfected individuals inhibit HIV-1 transcytosis across human epithelial cells.	Ineligible
06 - Yet more references from bibliographies	Bibliographies	12598773	Mucosal and systemic HIV-1-specific immunity in HIV-1-exposed but uninfected heterosexual men.	Ineligible
03 - References from bibliographies	Bibliographies	11023460	Mucosal and systemic immune activation is present in human immunodeficiency virus-exposed seronegative women.	Ineligible
01 - Abstract screening	Search results	650	Mucosal immune responses in the genital tract of HIV-1-exposed uninfected women	Ineligible
01 - Abstract screening	Search results	41	Mucosal immunization with inactivated HIV-1-capturing nanospheres induces a significant HIV-1-specific vaginal antibody response in mice	Ineligible
01 - Abstract screening	Search results	268	Mucosal Susceptibility to Human Immunodeficiency Virus Infection in the Proliferative and Secretory Phases of the Menstrual Cycle	Ineligible
01 - Abstract screening	Search results	603	Multicentric Hyaline-Vascular Type Castleman Disease Presenting as an Epidural Mass Causing Paraplegia: A Case Report	Ineligible
01 - Abstract screening	Search results	1390	Multiple mechanisms are involved in apoptotic cell death in the mouse uterus and vagina after ovariectomy	Ineligible
01 - Abstract screening	Search results	988	Multiple pregnancy and changes in hemostasis system	Ineligible
01 - Abstract screening	Search results	745	Multiplex mRNA profiling for the identification of body fluids	Ineligible
01 - Abstract screening	Search results	580	Muscarinic receptor agonists and antagonists: effects on keratinocyte functions	Ineligible
03 - References from bibliographies	Bibliographies	11242140	Myeloid-related protein (MRP)-8 from cervico-vaginal secretions activates HIV replication.	Ineligible
01 - Abstract screening	Search results	1416	Myocarditis susceptibility in female mice depends upon ovarian cycle phase at infection	Ineligible
01 - Abstract screening	Search results	1673	Nanopharmaceuticals for improved topical vaginal therapy: Can they deliver?	Ineligible
01 - Abstract screening	Search results	734	Nasal and vaginal vaccinations have differential effects on antibody responses in vaginal and cervical secretions in humans	Ineligible
01 - Abstract screening	Search results	520	Natural immunity to hiv is associated with low BLyS/BAFF levels and low frequencies of innate marginal zone like CD1c+ B-cells in the genital tract	Ineligible
01 - Abstract screening	Search results	39	Natural killer cell activity and quality of life were improved by consumption of a mushroom extract, Agaricus blazei Murill Kyowa, in gynecological cancer patients undergoing chemotherapy	Ineligible
01 - Abstract screening	Search results	622	Negative roles of B7-H3 and B7-H4 in the microenvironment of cervical cancer	Ineligible
01 - Abstract screening	Search results	461	Neisseria gonorrhoeae survival during primary human cervical epithelial cell infection requires nitric oxide and is augmented by progesterone	Ineligible
01 - Abstract screening	Search results	1501	Neoadjuvant chemotherapy followed by radical vaginal trachelectomy and adjuvant chemotherapy for clear cell cancer of the cervix a feasible approach and review	Ineligible
01 - Abstract screening	Search results	610	Neonatal exposure to estradiol induces resistance to helminth infection and changes in the expression of sex steroid hormone receptors in the brain and spleen in adult mice of both sexes	Ineligible
01 - Abstract screening	Search results	693	Neoplasm-induced bleeding in inherited, heterozygous FXIII-A deficiency	Ineligible
01 - Abstract screening	Search results	597	Nephrotic syndrome developing in severe ovarian hyperstimulation syndrome: Report of two cases	Ineligible
03 - References from bibliographies	Bibliographies	25333937	New candidate biomarkers in the female genital tract to evaluate microbicide toxicity.	Ineligible
01 - Abstract screening	Search results	458	New technologies for the study of carnivore reproduction	Ineligible
01 - Abstract screening	Search results	1690	NFX1-123 is highly expressed in cervical cancer and increases growth and telomerase activity in HPV 16E6 expressing cells	Ineligible
01 - Abstract screening	Search results	1841	Nicotiana-produced broadly neutralizing HIV monoclonal antibodies as a microbicide strategy	Ineligible
01 - Abstract screening	Search results	998	NK cell activity in the presence of IL-12 is a prognostic assay to neoadjuvant chemotherapy in cervical cancer	Ineligible
01 - Abstract screening	Search results	174	NMK-TD-100, a Novel Microtubule Modulating Agent, Blocks Mitosis and Induces Apoptosis in HeLa Cells by Binding to Tubulin	Ineligible
01 - Abstract screening	Search results	1394	Nomegestrol acetate/17beta-estradiol does not negatively alter the vascular resistance of clitoral arteries: a prospective, exploratory study	Ineligible
01 - Abstract screening	Search results	238	Non-coding RNA in ovarian development and disease	Ineligible
01 - Abstract screening	Search results	1644	Non-communicable disease epidemic: epidemiology in action (EuroEpi 2013 and NordicEpi 2013): Aarhus, Denmark from 11 August to 14 August 2013	Ineligible
01 - Abstract screening	Search results	637	Nonhuman primates: Their role in assessing developmental effects of immunomodulatory agents	Ineligible
01 - Abstract screening	Search results	211	Non-invasive diagnosis of endometriosis: Examination of cervical fluid with infrared spectroscopy	Ineligible
01 - Abstract screening	Search results	700	Nonoxynol-9 induces apoptosis of endometrial explants by both caspase-dependent and -independent apoptotic pathways	Ineligible
01 - Abstract screening	Search results	231	Norepinephrine enhances the vaginal epithelial immune response to a staphylococcal superantigen	Ineligible
01 - Abstract screening	Search results	235	Norepinephrine potentiates proinflammatory responses of human vaginal epithelial cells	Ineligible
01 - Abstract screening	Search results	1289	Novel Anastomotic Technique for Uterine Transplant Using Utero-ovarian Veins for Venous Drainage and Internal Iliac Arteries for Perfusion in Two Laparoscopically Harvested Uteri	Ineligible
01 - Abstract screening	Search results	617	Novel anticancer activity and anticancer mechanisms of Brassica oleracea L. var. capitata f. rubrag	Ineligible
01 - Abstract screening	Search results	306	Novel antiviral activity and mechanism of bromocriptine as a Zika virus NS2B-NS3 protease inhibitor	Ineligible
01 - Abstract screening	Search results	827	Novel Genomic Biomarker Candidates for Cervical Cancer As Identified by Differential Co-Expression Network Analysis	Ineligible
01 - Abstract screening	Search results	1391	Novel human papillomavirus type 18 replicon and its application in screening the antiviral effects of cytokines	Ineligible
01 - Abstract screening	Search results	616	Novel molecular, cytotoxical, and immunological study on promising and selective anticancer activity of Mung bean sprouts	Ineligible
01 - Abstract screening	Search results	128	Novel p63-expressing epithelial cells from normal human endometrium	Ineligible
01 - Abstract screening	Search results	636	Novel sampling procedure to characterize bovine subclinical endometritis by uterine secretions and tissue	Ineligible
01 - Abstract screening	Search results	105	Novel three dimensional human endocervix cultures respond to 28-day hormone treatment	Ineligible
01 - Abstract screening	Search results	233	Novel toxic shock syndrome toxin-1 amino acids required for biological activity	Ineligible
01 - Abstract screening	Search results	1642	Nuclei size distribution as a predictor for radiosensitivity with 192IR brachytherapy	Ineligible
01 - Abstract screening	Search results	1768	Observations on the expression of human papillomavirus major capsid protein in HeLa cells	Ineligible
01 - Abstract screening	Search results	1095	Obstructed hemivagina and ipsilateral renal agenesis with intestinal malrotation	Ineligible
01 - Abstract screening	Search results	629	Occupational exposure of buffalo gynecologists to zoonotic bacterial diseases	Ineligible
01 - Abstract screening	Search results	1755	Oestradiol regulation of antigen presentation by uterine stromal cells: role of transforming growth factor-beta production by epithelial cells in mediating antigen-presenting cell function	Ineligible
01 - Abstract screening	Search results	187	Oestrogen and progesterone receptor expression in the female lower urinary tract, with reference to oestrogen status	Ineligible
01 - Abstract screening	Search results	103	On the concentrations of cyclins and cyclin-dependent kinases in extracts of cultured human cells	Ineligible
01 - Abstract screening	Search results	867	Oncofertility: An emerging discipline in obstetrics and gynecology	Ineligible
01 - Abstract screening	Search results	301	Open sesame	Ineligible
01 - Abstract screening	Search results	1478	Optimising the collection of female genital tract fluid for cytokine analysis in pregnant women	Ineligible
01 - Abstract screening	Search results	1343	Oral contraceptives and cervical cancer [1] (multiple letters)	Ineligible
01 - Abstract screening	Search results	1267	Oral, transdermal and vaginal combined contraceptives induce an increase in markers of chronic inflammation and impair insulin sensitivity in young healthy normal-weight women: a randomized study	Ineligible
01 - Abstract screening	Search results	1055	Organization of human papillomavirus productive cycle during neoplastic progression provides a basis for selection of diagnostic markers	Ineligible
01 - Abstract screening	Search results	896	OUTCOMES FOLLOWING USE OF SUBCUTANEOUS C1-INHIBITOR DURING PREGNANCY IN PATIENTS WITH HEREDITARY ANGIOEDEMA	Ineligible
01 - Abstract screening	Search results	875	Ovarian choriocarcinoma as the first manifestation of 46,XY pure gonadal dysgenesis	Ineligible
01 - Abstract screening	Search results	935	Ovarian cycle of the captive formosan gem-faced civets (Paguma larvata taivana)	Ineligible
01 - Abstract screening	Search results	304	Ovarian dysgernimoma presenting as secondary amenorrhea in a patient with mÃ¼llerian anomaly: A case report	Ineligible
01 - Abstract screening	Search results	1106	Ovarian function with a novel combined contraceptive vaginal ring	Ineligible
01 - Abstract screening	Search results	908	Ovarian steroid-regulated synthesis and secretion of complement C3 and factor B in mouse endometrium during the natural estrous cycle and pregnancy period	Ineligible
01 - Abstract screening	Search results	57	Ovarian stimulation does not influence the uterine immune environment in healthy infertile women	Ineligible
01 - Abstract screening	Search results	672	Overexpression of CMTM7 inhibits cell growth and migration in liver cancer	Ineligible
01 - Abstract screening	Search results	533	Overexpression of CyclinD1 and underexpression of p16 correlate with lymph node metastases in laryngeal squamous cell carcinoma in Chinese patients	Ineligible
01 - Abstract screening	Search results	471	Overexpression of cyclins A and B as markers of neoplastic glandular lesions of the cervix	Ineligible
01 - Abstract screening	Search results	1192	Overexpression of oxidored-nitro domain containing protein 1 inhibits human nasopharyngeal carcinoma and cervical cancer cell proliferation and induces apoptosis: Involvement of mitochondrial apoptotic pathways	Ineligible
01 - Abstract screening	Search results	814	Overexpression of p16(ink4a) as a specific marker for dysplastic and neoplastic epithelial cells of the cervix uteri	Ineligible
01 - Abstract screening	Search results	688	Overexpression of p16INK4a as an indicator for human papillomavirus oncogenic activity in cervical squamous neoplasia	Ineligible
01 - Abstract screening	Search results	1801	Ovulation and extra-ovarian origin of ovarian cancer	Ineligible
01 - Abstract screening	Search results	1155	Oxytocin mediates a calming effect on postpartum mood in primiparous mothers	Ineligible
01 - Abstract screening	Search results	250	p14(ARF) and p(INK4A), two products of the same gene, are differently expressed in cervical intraepithelial neoplasia	Ineligible
01 - Abstract screening	Search results	282	P16 immunostaining and HPV testing in histological specimens from the uterine cervix	Ineligible
01 - Abstract screening	Search results	1135	p16(INK4a) is a useful marker for the diagnosis of adenocarcinoma of the cervix uteri and its precursors - An immunohistochemical study with immunocytochemical correlations	Ineligible
01 - Abstract screening	Search results	1641	p27Kip1 is expressed in proliferating cells in its form phosphorylated on threonine 187	Ineligible
01 - Abstract screening	Search results	1134	Papillomavirus type 16 oncogenes downregulate expression of interferon-responsive genes and upregulate proliferation-associated and NF-kappa B-responsive genes in cervical keratinocytes	Ineligible
01 - Abstract screening	Search results	1119	Paraneoplastic pemphigus associated with fatal bronchiolitis obliterans and intractable mucosal erosions: treatment with cyclosporin in addition to steroid, rituximab and intravenous immunoglobulin	Ineligible
01 - Abstract screening	Search results	446	Partial lipodystrophy with severe insulin resistance and adult progeria Werner syndrome	Ineligible
01 - Abstract screening	Search results	1605	Parturition in Domestic Animals: Targets for Future Research	Ineligible
01 - Abstract screening	Search results	188	Pemphigoid gestationis-a challenge for contraception	Ineligible
01 - Abstract screening	Search results	1843	Perfluorooctanoic acid effects on ovaries mediate its inhibition of peripubertal mammary gland development in Balb/c and C57Bl/6 mice	Ineligible
01 - Abstract screening	Search results	692	Peri-conceptional progesterone treatment in women with unexplained recurrent miscarriage, a randomized double-blind controlled trial	Ineligible
01 - Abstract screening	Search results	691	Peri-conceptional progesterone treatment in women with unexplained recurrent miscarriage: a randomized double-blind placebo-controlled trial	Ineligible
01 - Abstract screening	Search results	285	Perinatal outcomes of a pregnancy complicated by cancer, including neonatal follow-up after in utero exposure to chemotherapy: Results of an international registry	Ineligible
01 - Abstract screening	Search results	996	Periodic fever, aphthous stomatitis, pharyngitis and adenitis (PFAPA) syndrome and obstructive sleep apnea are distinct inflammatory disorders of oropharyngeal lymphoid tissue	Ineligible
01 - Abstract screening	Search results	917	Peripheral levels of vascular endothelial growth factor (VEGF) are higher in gonadotropin stimulated as compared to natural ovarian cycles	Ineligible
01 - Abstract screening	Search results	193	Peroxisome proliferator-activated receptors in the regulation of female reproductive functions	Ineligible
01 - Abstract screening	Search results	1219	Persistence survey of toxic shock syndrome toxin-1 producing Staphylococcus aureus and serum antibodies to this superantigen in five groups of menstruating women	Ineligible
01 - Abstract screening	Search results	1197	Perspectives on medicinal properties of plumbagin and its analogs	Ineligible
01 - Abstract screening	Search results	430	Pharmacodynamic Activity of Dapivirine and Maraviroc Single Entity and Combination Topical Gels for HIV-1 Prevention	Ineligible
01 - Abstract screening	Search results	1530	Pharmacokinetic evaluation of tenofovir disoproxil fumarate released from an intravaginal ring in pigtailed macaques after 6Â months of continuous use	Ineligible
01 - Abstract screening	Search results	1741	Phase I clinical trial of chemoimmunotherapy in combination with radiotherapy in stage IIIB cervical cancer patients	Ineligible
01 - Abstract screening	Search results	897	Phase I randomised clinical trial of an HIV-1(CN54), clade C, trimeric envelope vaccine candidate delivered vaginally	Ineligible
01 - Abstract screening	Search results	1326	Phase I study of pazopanib plus TH-302 in advanced solid tumors	Ineligible
01 - Abstract screening	Search results	486	Phase II study of cisplatin plus cetuximab in advanced, recurrent, and previously treated cancers of the cervix and evaluation of epidermal growth factor receptor immunohistochemical expression: A Gynecologic Oncology Group study	Ineligible
01 - Abstract screening	Search results	1836	Phenethyl isothiocyanate suppresses cervical carcinoma metastasis potential and its molecular mechanism	Ineligible
01 - Abstract screening	Search results	1456	Phenotype and functionality of CD4+ and CD8+ T cells in the upper reproductive tract of healthy premenopausal women	Ineligible
01 - Abstract screening	Search results	1329	Phenotype and susceptibility to HIV infection of CD4+ Th17 cells in the human female reproductive tract	Ineligible
01 - Abstract screening	Search results	1646	Phosphodiesterase type 1, calcitonin gene-related peptide and vasoactive intestinal polypeptide are involved in the control of human vaginal arterial vessels	Ineligible
01 - Abstract screening	Search results	890	Pilot observational prospective cohort study on the use of a novel home-based urinary pregnanediol 3-glucuronide (PDG) test to confirm ovulation when used as adjunct to fertility awareness methods (FAMs) stage 1	Ineligible
01 - Abstract screening	Search results	90	Plumbagin-silver nanoparticle formulations enhance the cellular uptake of plumbagin and its antiproliferative activities	Ineligible
01 - Abstract screening	Search results	390	PMS2 germline mutation c.1577delA (p.Asp526Alafs69)-induced Lynch syndrome-associated endometrial cancer: A case report	Ineligible
01 - Abstract screening	Search results	1631	Possible impact of immunosuppressive therapy regimens on histopathologic outcomes of abnormal uterine bleeding in solid-organ transplant recipients	Ineligible
01 - Abstract screening	Search results	300	pRb2/p130, p107 and p53 expression in precancerous lesions and squamous cell carcinoma of the uterine cervix	Ineligible
01 - Abstract screening	Search results	363	Preclinical evaluation of magainin-A as a contraceptive antimicrobial agent	Ineligible
01 - Abstract screening	Search results	1400	Preconception low-dose aspirin and pregnancy outcomes: results from the EAGeR randomised trial	Ineligible
01 - Abstract screening	Search results	885	Prediction of preterm delivery in patients in preterm labor	Ineligible
03 - References from bibliographies	Bibliographies	22784040	Preexposure prophylaxis for HIV infection among African women.	Ineligible
01 - Abstract screening	Search results	607	Pregnancy and Assisted Reproduction Techniques in Men and Women after Cancer Treatment	Ineligible
01 - Abstract screening	Search results	1494	Pregnancy and cancer	Ineligible
01 - Abstract screening	Search results	697	Pregnancy and delivery after liver transplantation	Ineligible
01 - Abstract screening	Search results	1660	Pregnancy and menopause in patients with systemic lupus erythematosus and/or antiphospholipid syndrome. Practical messages from the EULAR guidelines	Ineligible
01 - Abstract screening	Search results	1107	Pregnancy and other gynecological aspects in mevalonate kinase deficiency	Ineligible
01 - Abstract screening	Search results	1115	Pregnancy outcome of women with recurrent miscarriage	Ineligible
01 - Abstract screening	Search results	1348	Pregnancy Outcomes following Preconception, Early and Late Administration of Vaginal Micronized Progesterone for Recurrent Pregnancy Loss	Ineligible
01 - Abstract screening	Search results	81	Pregnancy-induced changes in immune protection of the genital tract: defining normal	Ineligible
01 - Abstract screening	Search results	435	Preliminary characterization of oxytocinase in equine serum	Ineligible
01 - Abstract screening	Search results	1196	Preliminary results of the first human uterus transplantation from a multiorgan donor	Ineligible
01 - Abstract screening	Search results	1830	Premature formation of nucleolar channel systems indicates advanced endometrial maturation following controlled ovarian hyperstimulation	Ineligible
01 - Abstract screening	Search results	807	Presence of secretory leukocyte protease inhibitor in human endometrium and first trimester decidua suggests an antibacterial protective role	Ineligible
01 - Abstract screening	Search results	414	Preserving fertility after cancer: What are our options?	Ineligible
05 - More references from bibliographies	Bibliographies	25289640	Prevalence and correlates of bacterial vaginosis in different sub-populations of women in sub-Saharan Africa: a cross-sectional study.	Ineligible
01 - Abstract screening	Search results	469	Prevalence of Chlamydia trachomatis among women attending gynecology and infertility clinics in Gaza, Palestine	Ineligible
01 - Abstract screening	Search results	1285	Prevalence of Chlamydia trachomatis infection in women in Chennai, India	Ineligible
01 - Abstract screening	Search results	1815	Prevalence of plasmid-bearing and plasmid-free Chlamydia trachomatis infection among women who visited obstetrics and gynecology clinics in Malaysia	Ineligible
01 - Abstract screening	Search results	1210	Prevalence of toxic shock syndrome toxin 1 (TSST-1)-producing strains of Staphylococcus aureus and antibody to TSST-1 among healthy Japanese women	Ineligible
01 - Abstract screening	Search results	1214	Prevalence of toxic shock syndrome toxin 1-producing Staphylococcus aureus and the presence of antibodies to this superantigen in menstruating women	Ineligible
01 - Abstract screening	Search results	178	Prevention of endometriosis: Is it possible?	Ineligible
01 - Abstract screening	Search results	1335	Prevention of spontaneous preterm birth: the role of sonographic cervical length in identifying patients who may benefit from progesterone treatment	Ineligible
01 - Abstract screening	Search results	1311	Primary and Solitary Uterine Hydatid Cyst: A Most Unusual Site	Ineligible
01 - Abstract screening	Search results	244	Primary cervical lymphoma: a rare presentation to a genitourinary medicine clinic	Ineligible
01 - Abstract screening	Search results	869	Primary gastric choriocarcinoma presenting as a pregnancy of unknown location	Ineligible
01 - Abstract screening	Search results	1787	Primary replication and invasion of the bovine gammaherpesvirus BoHV-4 in the genital mucosae	Ineligible
01 - Abstract screening	Search results	198	Primary vulvar Ewing's sarcoma/primitive neuroectodermal tumor in a post-menopausal woman: A case report	Ineligible
01 - Abstract screening	Search results	1789	Procyanidin Compound (PC) Suppresses Lipopolysaccharide-Induced Cervical Cancer Cell Proliferation Through Blocking the TLR4/NF-kappa B Pathway	Ineligible
01 - Abstract screening	Search results	1352	Productive HIV-1 infection of human cervical tissue ex vivo is associated with the secretory phase of the menstrual cycle	Ineligible
01 - Abstract screening	Search results	1698	Progesterone activates multiple innate immune pathways in Chlamydia trachomatis-infected endocervical cells	Ineligible
01 - Abstract screening	Search results	1009	Progesterone and 17 beta-Estradiol Enhance Regulatory Responses to Human Papillomavirus Type 16 Virus-Like Particles in Peripheral Blood Mononuclear Cells from Healthy Women	Ineligible
01 - Abstract screening	Search results	147	Progesterone enhances anti-chlamydial innate and adaptive immunity	Ineligible
01 - Abstract screening	Search results	482	Progesterone in obstetrics	Ineligible
01 - Abstract screening	Search results	1774	Progesterone suppresses Th17 cell responses, and enhances the development of regulatory T cells, through thymic stromal lymphopoietin-dependent mechanisms in experimental gonococcal genital tract infection	Ineligible
03 - References from bibliographies	Bibliographies	28401937	Progesterone-based compounds affect immune responses and susceptibility to infections at diverse mucosal sites.	Ineligible
01 - Abstract screening	Search results	203	Progestin-based contraception regimens modulate expression of putative HIV risk factors in the vaginal epithelium of pig-tailed Macaques	Ineligible
01 - Abstract screening	Search results	576	Progestin-Containing Contraceptives Alter Expression of Host Defense-Related Genes of the Endometrium and Cervix	Ineligible
01 - Abstract screening	Search results	1538	Prognostic factors and new therapeutic approaches to cervical cancer	Ineligible
01 - Abstract screening	Search results	21	Prognostic significance of erythropoietin expression in human endometrial carcinoma	Ineligible
01 - Abstract screening	Search results	1514	Prognostic significance of topoisomerase II alpha and collagen IV immunoexpression in cervical cancer	Ineligible
01 - Abstract screening	Search results	1490	Progression of abnormal MIB-1 staining patterns of reserve cells in cervical smears from women ultimately developing high grade squamous intraepithelial lesions	Ineligible
01 - Abstract screening	Search results	918	Proinflammatory exoprotein characterization of toxic shock syndrome Staphylococcus aureus	Ineligible
01 - Abstract screening	Search results	1271	Proliferative activity of benign and neoplastic endocervical epithelium and correlation with HPV DNA detection	Ineligible
01 - Abstract screening	Search results	567	Prolonged exposure to progesterone prevents induction of protective mucosal responses following intravaginal immunization with attenuated herpes simplex virus type 2	Ineligible
01 - Abstract screening	Search results	1031	Propagation, infection, and neutralization of authentic HPV16 virus	Ineligible
01 - Abstract screening	Search results	290	Prophylactic and therapeutic vaccines for genital papillomavirus infection	Ineligible
01 - Abstract screening	Search results	1773	Prostagladin (PG) F2Î± regulates output of interleukin (IL)-6, IL-8, MCP-1 and VEGF in pimary human myometrial smooth muscle cells (HMSMC)	Ineligible
01 - Abstract screening	Search results	1824	Proteasome Inhibition Contributed to the Cytotoxicity of Arenobufagin after Its Binding with Na, K-ATPase in Human Cervical Carcinoma HeLa Cells	Ineligible
01 - Abstract screening	Search results	1019	Protection of macaques against vaginal transmission of a pathogenic HIV-1/SIV chimeric virus by passive infusion of neutralizing antibodies	Ineligible
01 - Abstract screening	Search results	1114	Protective effect of alpha-lipoic acid and omega-3 fatty acids against cyclophosphamide-induced ovarian toxicity in rats	Ineligible
01 - Abstract screening	Search results	422	Protein design of a bacterially expressed HIV-1 gp41 fusion inhibitor	Ineligible
01 - Abstract screening	Search results	879	Protein profiling and identification of modulators regulated by the E7 oncogene in the C33A cell line by proteomics and genomics	Ineligible
01 - Abstract screening	Search results	1070	Proteinase-activated receptors in ovine cervical function	Ineligible
01 - Abstract screening	Search results	429	Protein-Based HIV-1 Microbicides	Ineligible
01 - Abstract screening	Search results	1518	Proteomes of the Female Genital Tract During the Oestrous Cycle	Ineligible
01 - Abstract screening	Search results	1790	Proteomic analysis of menstrual blood	Ineligible
01 - Abstract screening	Search results	1000	Proteomic approach for the identification of changes in cervical mucus composition during menstrual cycle	Ineligible
01 - Abstract screening	Search results	1252	Pseudocysts in trichomonads - new insights	Ineligible
01 - Abstract screening	Search results	1609	Quantitative liquid chromatography tandem mass spectrometry oestriol serum levels in new and chronic users of vaginal oestriol cream	Ineligible
01 - Abstract screening	Search results	1396	Quantitative real time polymerase chain reaction assays for the sensitive detection of Besnoitia besnoiti infection in cattle	Ineligible
01 - Abstract screening	Search results	1505	Quaternary benzo c phenanthridine alkaloids - Novel cell permeant and red fluorescing DNA probes	Ineligible
03 - References from bibliographies	Bibliographies	18336917	Racial differences in cervical cytokine concentrations between pregnant women with and without bacterial vaginosis.	Ineligible
01 - Abstract screening	Search results	130	Rapid and inexpensive body fluid identification by RNA profiling-based multiplex High Resolution Melt (HRM) analysis	Ineligible
01 - Abstract screening	Search results	1261	Rapid Genotyping of Human Papillomavirus by Post-PCR Array-Based Hybridization Techniques	Ineligible
01 - Abstract screening	Search results	1047	Rapid palliation of symptoms with platinum-based chemotherapy plus cetuximab in recurrent oral cancer: a case report	Ineligible
01 - Abstract screening	Search results	1180	Rate and time of ovarian function restoration in menopausal breast cancer patients who received letrozole following chemotherapy	Ineligible
01 - Abstract screening	Search results	1075	RBBP6: a potential biomarker of apoptosis induction in human cervical cancer cell lines	Ineligible
01 - Abstract screening	Search results	1351	RBFOX2 expression is upregulated in stromal cells of endometriotic lesions	Ineligible
01 - Abstract screening	Search results	137	Re: Specific antibody levels at the cervix during the menstrual cycle of women vaccinated with human papillomavirus 16 virus-like particles	Ineligible
01 - Abstract screening	Search results	945	Re: Specific antibody levels at the cervix during the menstrual cycle of women vaccinated with human papillomavirus 16 virus-like particles - Response	Ineligible
01 - Abstract screening	Search results	375	Recent observations on HIV type-1 infection in the genital tract of men and women	Ineligible
06 - Yet more references from bibliographies	Bibliographies	12598766	Recent observations on HIV type-1 infection in the genital tract of men and women.	Ineligible
01 - Abstract screening	Search results	404	Rectal versus vaginal bromocriptine mesylate suppositories in hyperprolactinemic patients: An active comparator trial	Ineligible
01 - Abstract screening	Search results	1730	Recurrent erythema multiforme: Clinical characteristics, etiologic associations, and treatment in a series of 48 patients at Mayo Clinic, 2000 to 2007	Ineligible
01 - Abstract screening	Search results	334	Recurrent miscarriage associated with antiphospholipid antibodies: Assessment of endometrial and subendometrial characteristics by three-dimensional ultrasonographyand power doppler angiography	Ineligible
01 - Abstract screening	Search results	881	Recurrent pregnancy loss: Summary and clinical recommendations	Ineligible
01 - Abstract screening	Search results	574	Recurrent pregnancy loss: What is the evidence base now?	Ineligible
01 - Abstract screening	Search results	262	Reduced Expression of Eukaryotic Translation Initiation Factor 3 Subunit e and Its Possible Involvement in the Epithelial-Mesenchymal Transition in Endometriosis	Ineligible
01 - Abstract screening	Search results	999	Reduced immunologic cell performance as a prognostic parameter for advanced cervical cancer	Ineligible
01 - Abstract screening	Search results	1557	Reduction in Staphylococcus aureus growth and exotoxin production and in vaginal interleukin 8 levels due to glycerol monolaurate in tampons	Ineligible
01 - Abstract screening	Search results	1744	Regulation of CD8+ T cell cytotoxic activity by TGFÎ² in the human female reproductive tract	Ineligible
01 - Abstract screening	Search results	377	Regulation of cyclic guanosine monophosphate-dependent protein kinase in human uterine tissues during the menstrual cycle	Ineligible
01 - Abstract screening	Search results	797	Regulation of cytotoxicity and apoptosis-associated pathways contributes to the enhancement of efficacy of cisplatin by baicalein adjuvant in human A549 lung cancer cells	Ineligible
01 - Abstract screening	Search results	1772	Regulation of endometrial receptivity by the highly expressed HOXA9, HOXA11 and HOXD10 HOX-class homeobox genes	Ineligible
01 - Abstract screening	Search results	146	Regulation of innate and adaptive immunity by the female sex hormones oestradiol and progesterone	Ineligible
01 - Abstract screening	Search results	1236	Regulation of microRNA expression in CD4+T cells from the human endometrium and cervix by sex hormones	Ineligible
01 - Abstract screening	Search results	769	Regulation of mucosal immune responses in reproductive tract by sex hormones: Understanding the mechanism and implications	Ineligible
01 - Abstract screening	Search results	694	Regulation of the oxytocin receptor in bovine reproductive tissues and the role of steroids	Ineligible
01 - Abstract screening	Search results	88	Relationship between allopregnanolone and negative mood in postmenopausal women taking sequential hormone replacement therapy with vaginal progesterone	Ineligible
03 - References from bibliographies	Bibliographies	11584481	Relationship of abnormal vaginal flora, proinflammatory cytokines and idiopathic infertility in women undergoing IVF.	Ineligible
01 - Abstract screening	Search results	221	Relationship of up-regulation of 67-kd laminin receptor to grade of cervical intraepithelial neoplasia and to high-risk HPV types and prognosis in cervical cancer	Ineligible
01 - Abstract screening	Search results	624	Relative accuracy of the identification of ovarian structures in the cow by ultrasonography and palpation per rectum	Ineligible
01 - Abstract screening	Search results	670	Remission of late-onset post-heart transplantation lymphoproliferative disorder following treatment with rituximab and modified mini-CHOP chemotherapy: A case report	Ineligible
01 - Abstract screening	Search results	384	Repeated vaginal administration of trimeric HIV-1 clade C gp140 induces serum and mucosal antibody responses	Ineligible
01 - Abstract screening	Search results	1656	Reproductive factors, oral contraceptive use, and human papillomavirus infection: pooled analysis of the IARC HPV prevalence surveys	Ineligible
01 - Abstract screening	Search results	1462	Reproductive tract infections in HIV positive women: A case control study	Ineligible
01 - Abstract screening	Search results	1131	Resistance to the CCR5 Inhibitor 5P12-RANTES Requires a Difficult Evolution from CCR5 to CXCR4 Coreceptor Use	Ineligible
01 - Abstract screening	Search results	1481	Resumption of postpartum ovarian cyclicity in high-producing Holstein cows	Ineligible
01 - Abstract screening	Search results	1636	Right supraclavicular lymphadaenitis caused by kikuchi-fujimoto disease	Ineligible
01 - Abstract screening	Search results	1758	RNA can do better-An improved strategy for RNA-based characterization of different body fluids and skin	Ineligible
01 - Abstract screening	Search results	613	RNA/DNA co-analysis from human menstrual blood and vaginal secretion stains: Results of a fourth and fifth collaborative EDNAP exercise	Ineligible
01 - Abstract screening	Search results	819	RNA-Seq Analysis of Differentiated Keratinocytes Reveals a Massive Response to Late Events during Human Papillomavirus 16 Infection, Including Loss of Epithelial Barrier Function	Ineligible
01 - Abstract screening	Search results	373	Role of cell cycle biomarkers in human papillomavirus related uterine lesions	Ineligible
01 - Abstract screening	Search results	1315	Role of interleukin-i Î² in conception after intracytoplasmic sperm injection	Ineligible
01 - Abstract screening	Search results	1018	Role of mucosal immunity in preventing genital herpes infection	Ineligible
01 - Abstract screening	Search results	27	Role of oxidative stress in female reproduction	Ineligible
01 - Abstract screening	Search results	793	Role of prostaglandin E2 in bacterial growth in women with endometriosis	Ineligible
03 - References from bibliographies	Bibliographies	24702729	Role of semen in modulating the female genital tract microenvironment--implications for HIV transmission.	Ineligible
01 - Abstract screening	Search results	91	Role of transforming growth factor beta 1 (TGF-Î²1) polymorphisms in susceptibility to cervical cancer: A case-control study	Ineligible
01 - Abstract screening	Search results	1762	ROS are critical for endometrial breakdown via NF-ÎºB-COX-2 signaling in a female mouse menstrual-like model	Ineligible
01 - Abstract screening	Search results	975	RPA foci are associated with cell death after irradiation	Ineligible
01 - Abstract screening	Search results	663	Salidroside induces cell cycle arrest and apoptosis in human cervical cancer SiHa cells	Ineligible
01 - Abstract screening	Search results	1204	Saliva crystallisation as a means of determining optimal mating time in bitches	Ineligible
01 - Abstract screening	Search results	1170	Salivary, but not serum or urinary levels of progesterone are elevated after topical application of progesterone cream to pre-and postmenopausal women	Ineligible
01 - Abstract screening	Search results	1118	Same-day checkup for active type of Mycobacterium tuberculosis complex by ultrasensitive ELISA	Ineligible
01 - Abstract screening	Search results	63	Screening and genotyping of group b streptococcus in pregnant and non-pregnant women in Turkey	Ineligible
01 - Abstract screening	Search results	30	Secondary evan's syndrome: A rare presenting manifestation of systemic lupus erythematosus	Ineligible
01 - Abstract screening	Search results	192	Secreted aspartic peptidases of Candida albicans liberate bactericidal hemocidins from human hemoglobin	Ineligible
01 - Abstract screening	Search results	1732	Secreted phosphoprotein 1 (osteopontin) is expressed by stromal macrophages in cyclic and pregnant endometrium of mice, but is induced by estrogen in luminal epithelium during conceptus attachment for implantation	Ineligible
01 - Abstract screening	Search results	240	Selecting living donors for uterus transplantation: lessons learned from two transplantations resulting in menstrual functionality and another attempt, aborted after organ retrieval	Ineligible
01 - Abstract screening	Search results	1	Self-assessment questions	Ineligible
01 - Abstract screening	Search results	132	Self-Discovered Breast Mass in a 38-Year-Old Woman	Ineligible
01 - Abstract screening	Search results	1694	Seminal plasma - Immunomodulatory potential in men with normal and abnormal sperm count	Ineligible
01 - Abstract screening	Search results	1076	Sensitive methods to detect epithelial disruption: tests for microhemorrhage in cervicovaginal lavages	Ineligible
01 - Abstract screening	Search results	442	Sensitivity of human cord blood cells to tetrachloroethylene: cellular and molecular endpoints	Ineligible
01 - Abstract screening	Search results	923	Sensitivity to topoisomerase I inhibitors and cisplatin is associated with epidermal growth factor receptor expression in human cervical squamous carcinoma ME180 sublines	Ineligible
01 - Abstract screening	Search results	910	Seropositivity to herpes simplex virus type 2, but not type 1 is associated with cervical cancer: NHANES (1999-2014)	Ineligible
01 - Abstract screening	Search results	1775	Sertoliâ€“Leydig cell tumors of ovary A case series	Ineligible
01 - Abstract screening	Search results	230	Serum 17 alpha-hydroxyprogesterone concentrations during the reproductive cycle in healthy dogs and dogs with hyperadrenocorticism	Ineligible
01 - Abstract screening	Search results	229	Serum 17Î±-hydroxyprogesterone concentrations during the reproductive cycle in healthy dogs and dogs with hyperadrenocorticism	Ineligible
01 - Abstract screening	Search results	632	Serum angiogenin levels during menstrual cycle and pregnancy	Ineligible
01 - Abstract screening	Search results	70	Serum CA 125 and fallopian tube carcinoma [1]	Ineligible
01 - Abstract screening	Search results	1697	Serum estradiol levels are not associated with urinary incontinence in midlife women transitioning through menopause	Ineligible
01 - Abstract screening	Search results	631	Serum group II phospholipase A2 levels during menstrual cycle and pregnancy	Ineligible
01 - Abstract screening	Search results	1144	Serum Homocysteine, VEGF and TGF-beta 1 dynamic change in colorectal cancer patients prior and post-operation	Ineligible
01 - Abstract screening	Search results	1141	Serum osteopontin levels as biomarkers for prediction of severe endometriosis	Ineligible
01 - Abstract screening	Search results	343	Serum thymidine kinase 1 is a reliable maker for the assessment of the risk of developing malignancy: A case report	Ineligible
01 - Abstract screening	Search results	1024	Serum vascular endothelial growth factor levels are poorly predictive of subsequent ovarian hyperstimulation syndrome in highly responsive women undergoing assisted conception	Ineligible
01 - Abstract screening	Search results	277	Severe Inflammatory Ophthalmopathy in a Euthyroid Patient during Nivolumab Treatment	Ineligible
01 - Abstract screening	Search results	1169	Severe osteoporosis as a presentation of concealed Swyer syndrome (pure gonadal dysgenesis)	Ineligible
01 - Abstract screening	Search results	748	Sex differences in PPAR gamma expressions in rat adipose tissues	Ineligible
01 - Abstract screening	Search results	871	Sex Hormones Coordinate Neutrophil Immunity in the Vagina by Controlling Chemokine Gradients	Ineligible
01 - Abstract screening	Search results	870	Sex hormones coordinate neutrophils immunity in the lower female reproductive tract by controlling chemokine gradients	Ineligible
01 - Abstract screening	Search results	23	Sex steroids in cervical mucus of spontaneous or induced ovulatory cycles	Ineligible
01 - Abstract screening	Search results	24	Sex-Based Differences in HIV Type 1 Pathogenesis	Ineligible
01 - Abstract screening	Search results	1761	Sexual Desire During the Menopausal Transition and Early Postmenopause: Observations from the Seattle Midlife Women's Health Study	Ineligible
01 - Abstract screening	Search results	1150	Sexual dimorphism of the intracellular heat shock protein 72 response	Ineligible
01 - Abstract screening	Search results	1309	Sexual precocity with pituitary macroadenoma and bilateral multicystic ovaries-a case report	Ineligible
01 - Abstract screening	Search results	1829	Shift in appearance of nucleolar channel systems in women following ovarian hyperstimulation with and without luteal hormonal supplementation	Ineligible
01 - Abstract screening	Search results	478	Short term follow up results of the first human uterus transplantation from cadaver	Ineligible
01 - Abstract screening	Search results	473	Significance of mast cells in spermatogenesis, implantation, pregnancy, and abortion: Cross talk and molecular mechanisms	Ineligible
01 - Abstract screening	Search results	313	Silver nanoparticle loaded PLGA composite nanoparticles for improving therapeutic efficacy of recombinant IFN gamma by targeting the cell surface	Ineligible
01 - Abstract screening	Search results	766	Silymarin, a promising pharmacological agent for treatment of diseases	Ineligible
01 - Abstract screening	Search results	777	Simultaneous human papilloma virus type 16 E7 and cdk inhibitor p21 expression induces apoptosis and cathepsin B activation	Ineligible
01 - Abstract screening	Search results	526	Single injections of vascular endothelial growth factor trap block ovulation in the macaque and produce a prolonged, dose-related suppression of ovarian function	Ineligible
01 - Abstract screening	Search results	341	Ski protein levels increase during in vitro progression of HPV16-immortalized human keratinocytes and in cervical cancer	Ineligible
01 - Abstract screening	Search results	1091	Slight influence of the estrous cycle stage on the mucosal and systemic specific antibody response induced after vaginal and intraperitoneal immunization with protoxin Cry1Ac from Bacillus thuringiensis in mice	Ineligible
01 - Abstract screening	Search results	1822	Small-interfering RNA-mediated silencing of the MAPK p42 gene induces dual effects in HeLa cells	Ineligible
01 - Abstract screening	Search results	1190	Sodium arsenite-induced inhibition of eukaryotic translation initiation factor 4E (eIF4E) results in cytotoxicity and cell death	Ineligible
01 - Abstract screening	Search results	677	Soluble epoxide hydrolase in the human placenta throughout gestation	Ineligible
01 - Abstract screening	Search results	431	Some aspects of immunology of the bovine uterus related to treatments for endometritis	Ineligible
01 - Abstract screening	Search results	7	Special Issue: Mucosal immunology and the microbiome	Ineligible
01 - Abstract screening	Search results	1708	Sperm exposure during menses is a risk factor for developing antisperm antibody (ASA) in female	Ineligible
01 - Abstract screening	Search results	1599	Sperm immobilizing antibodies in the sera of infertile women cause low fertilization rates and poor embryo quality in vitro	Ineligible
01 - Abstract screening	Search results	626	Spontaneous cervicovaginal lesions and immune cell infiltrates in nonhuman primates	Ineligible
01 - Abstract screening	Search results	386	Spontaneous pregnancy reaches viability after low first trimester serum progesterone: A case report	Ineligible
01 - Abstract screening	Search results	1188	Spontaneously ameliorated PFAPA (periodic fever, aphtous stomatitis, pharyngitis and cervical adenitis) syndrome in pregnant woman with PFAPA: A case report	Ineligible
01 - Abstract screening	Search results	1402	Staphylococcal Superantigens Stimulate Epithelial Cells through CD40 To Produce Chemokines	Ineligible
01 - Abstract screening	Search results	1093	STAT3 activation by E6 is essential for the differentiation-dependent HPV18 life cycle	Ineligible
01 - Abstract screening	Search results	666	Stat3 induces oncogenic Skp2 expression in human cervical carcinoma cells	Ineligible
01 - Abstract screening	Search results	659	Stathmin-1 Expression as a Complement to p16 Helps Identify High-grade Cervical Intraepithelial Neoplasia With Increased Specificity	Ineligible
01 - Abstract screening	Search results	682	Steroid receptor expression in vaginal epithelium of healthy fertile women and influences of hormonal contraceptive usage	Ineligible
01 - Abstract screening	Search results	1137	STI-GMaS: an open-source environment for simulation of sexually-transmitted infections	Ineligible
01 - Abstract screening	Search results	1817	Streptococcal toxic shock syndrome: Life saving role of peritoneal lavage and drainage	Ineligible
01 - Abstract screening	Search results	757	Structural and functional properties of antibodies to the superantigen TSST-1 and their relationship to menstrual toxic shock syndrome	Ineligible
01 - Abstract screening	Search results	159	Structure and division of the Golgi complex in Trichomonas vaginalis and Tritrichomonas foetus	Ineligible
01 - Abstract screening	Search results	893	Study of the state of reproductive health of women in the conditions of production exposure to acrylonitrile	Ineligible
01 - Abstract screening	Search results	1073	Study of the vulvar skin in healthy Japanese women: Components of the stratum corneum and microbes	Ineligible
01 - Abstract screening	Search results	1799	Study on the Inhibitory Effects of Esculentoside A on Cervical Cancer Through PI3K/AKT/mTOR Signaling Pathway In Vitro and In Vivo Experiments	Ineligible
01 - Abstract screening	Search results	1437	Study protocol. TRAAP - TRAnexamic Acid for Preventing postpartum hemorrhage after vaginal delivery: a multicenter randomized, double-blind, placebo-controlled trial	Ineligible
01 - Abstract screening	Search results	1703	Studying the effects of reproductive hormones and bacterial vaginosis on the glycome of lavage samples from the cervicovaginal cavity	Ineligible
01 - Abstract screening	Search results	453	Subcellular localization of the human papillomavirus 16 E7 oncoprotein in CaSki cells and its detection in cervical adenocarcinoma and adenocarcinoma in situ	Ineligible
01 - Abstract screening	Search results	1001	Successful term pregnancy in an intestine-pancreas transplant recipient with chronic graft dysfunction and parenteral nutrition dependence: A case report	Ineligible
01 - Abstract screening	Search results	1386	Successful treatment with Candida immunotherapy in a woman with recurrent vulvovaginal candidiasis	Ineligible
01 - Abstract screening	Search results	1302	Suppression of Stromal Interferon Signaling by Human Papillomavirus 16	Ineligible
01 - Abstract screening	Search results	599	Suppression of telomerase activity and arrest at G1 phase in human cervical cancer HeLa cells by all-trans retinoic acid	Ineligible
01 - Abstract screening	Search results	314	Suppression of vascular endothelial growth factor receptor 3 (VEGFR3) and vascular endothelial growth factor C (VEGFC) inhibits hypoxia-induced lymph node metastases in cervix cancer	Ineligible
03 - References from bibliographies	Bibliographies	14678203	Surfactant protein A, an innate immune factor, is expressed in the vaginal mucosa and is present in vaginal lavage fluid.	Ineligible
01 - Abstract screening	Search results	601	Surgical and Oncologic Outcomes of Radical Abdominal Trachelectomy Versus Hysterectomy for Stage IA2-IB1 Cervical Cancer	Ineligible
01 - Abstract screening	Search results	1026	Surgical removal of amyloid-laden lymph nodes: a possible therapeutic approach in a primary systemic AL amyloidosis patient with focal lymphadenopathy	Ineligible
01 - Abstract screening	Search results	492	Survey of practices employed by neurologists for the definition and management of secondary non-response to botulinum toxin in cervical dystonia	Ineligible
03 - References from bibliographies	Bibliographies	10714725	Susceptibility to gonococcal infection during the menstrual cycle.	Ineligible
01 - Abstract screening	Search results	1393	Sustained release of microbicides by newly engineered vaginal rings	Ineligible
01 - Abstract screening	Search results	1347	Swyer syndrome with a hypoplastic uterus: A rare presentation	Ineligible
01 - Abstract screening	Search results	145	Symptomatic Chronic Uterine Dehiscence: A Different Approach, Non-surgical Successful Closure	Ineligible
01 - Abstract screening	Search results	457	Symptoms and genital HSV-2 and HIV-1 in coinfected women, Chiang Rai, Thailand	Ineligible
01 - Abstract screening	Search results	541	Synergistic inhibition of HIV-1 infection by combinations of soluble polyanions with other potential microbicides	Ineligible
01 - Abstract screening	Search results	1665	System of technology in physical therapy of patients with rheumatoid arthritis (RA)	Ineligible
01 - Abstract screening	Search results	565	Tailored immunotherapy for HPV positive head and neck squamous cell cancer	Ineligible
01 - Abstract screening	Search results	1453	TALEN based HPV-E7 editing triggers necrotic cell death in cervical cancer cells	Ineligible
01 - Abstract screening	Search results	1499	Tampon use, environmental chemicals and oxidative stress in the BioCycle study	Ineligible
01 - Abstract screening	Search results	389	Temporal window in which exposure to estradiol permanently modifies ovarian function causing polycystic ovary morphology in rats	Ineligible
01 - Abstract screening	Search results	1461	TGF-beta Mediates Proinflammatory Seminal Fluid Signaling in Human Cervical Epithelial Cells	Ineligible
01 - Abstract screening	Search results	829	TGF-beta regulation of gene expression at early and late stages of HPV16-mediated transformation of human keratinocytes	Ineligible
01 - Abstract screening	Search results	1339	TGF-beta-mediated cell cycle arrest of HPV16-immortalized human ectocervical cells correlates with decreased E6/E7 mRNA and increased p53 and p21(WAF1) expression	Ineligible
01 - Abstract screening	Search results	1604	The absence of ovulation negatively impacts endometrial receptivity: Results from an experimental model of anovulation	Ineligible
01 - Abstract screening	Search results	1284	The adeno-associated virus major regulatory protein Rep78-c-Jun-DNA motif complex modulates AP-1 activity	Ineligible
01 - Abstract screening	Search results	456	The antiviral activity of arbidol hydrochloride against herpes simplex virus type II (HSV-2) in a mouse model of vaginitis	Ineligible
01 - Abstract screening	Search results	798	The apoptotic effects of the flavonoid N101-2 in human cervical cancer cells	Ineligible
01 - Abstract screening	Search results	762	The aromatase inhibitor anastrozole is associated with favorable embryo development and implantation markers in mice ovarian stimulation cycles	Ineligible
01 - Abstract screening	Search results	912	The baseline antimullerian hormone (AMH) level as an independent predictor of live birth rate of frozen-thawed embryo transfers: A multivariate analysis of 828 cycles	Ineligible
01 - Abstract screening	Search results	884	The Biflavonoid Amentoflavone Induces Apoptosis via Suppressing E7 Expression, Cell Cycle Arrest at Sub-G(1) Phase, and Mitochondria-Emanated Intrinsic Pathways in Human Cervical Cancer Cells	Ineligible
01 - Abstract screening	Search results	1444	The casual effect of lifestyle factors on outcomes of assisted reproductive techniques: a protocol study on Iranian infertile couples	Ineligible
01 - Abstract screening	Search results	412	The combination of the antiviral agent cidofovir and anti-EGFR antibody cetuximab exerts an antiproliferative effect on HPV-positive cervical cancer cell lines' in-vitro and in-vivo xenografts	Ineligible
01 - Abstract screening	Search results	16	The complexity of contraceptives: understanding their impact on genital immune cells and vaginal microbiota	Ineligible
01 - Abstract screening	Search results	1808	The correlation between sexual practices and the development of antisperm antibodies	Ineligible
01 - Abstract screening	Search results	1048	The CXCL12/CXCR4 Signaling Pathway: A New Susceptibility Factor in Human Papillomavirus Pathogenesis	Ineligible
01 - Abstract screening	Search results	512	The development of an mRNA amplification positive control for the identification of body fluids	Ineligible
01 - Abstract screening	Search results	1183	The Ecology of Human Papillomavirus-Induced Epithelial Lesions and the Role of Somatic Evolution in Their Progression	Ineligible
01 - Abstract screening	Search results	771	The effect of a natural vaginal product based on honey on the success of intrauterine insemination (IUI) in infertility treatment	Ineligible
01 - Abstract screening	Search results	324	The effect of clomiphene citrate vs. Letrozole on post-coital tests	Ineligible
01 - Abstract screening	Search results	864	The effect of depot medroxyprogesterone acetate on stress hormone level: Impact on the mucosal immune response	Ineligible
01 - Abstract screening	Search results	1613	The Effect of Hormonal Contraception on Cervicovaginal Mucosal End Points Associated with HIV Acquisition	Ineligible
01 - Abstract screening	Search results	310	The effect of menopause on the innate antiviral activity of cervicovaginal lavage	Ineligible
01 - Abstract screening	Search results	1467	The Effect of Progesterone Levels and Pregnancy on HIV-1 Coreceptor Expression	Ineligible
01 - Abstract screening	Search results	126	The effect of total cumulative dose, number of treatment cycles, interval between injections, and length of treatment on the frequency of occurrence of antibodies to botulinum toxin type A in the treatment of muscle spasticity	Ineligible
01 - Abstract screening	Search results	1262	The effect of vaginal microbial communities on colonization by Staphylococcus aureus with the gene for toxic shock syndrome toxin 1 (TSST-1): a case-control study	Ineligible
01 - Abstract screening	Search results	281	The efficacy of hypericum perforatum (st john's wort) for the treatment of premenstrual syndrome: A randomized, double-blind, placebo-controlled trial	Ineligible
01 - Abstract screening	Search results	1161	The expression of neuropeptides and neurotrophic factors in a model of female pelvic pain: Role of the estrous cycle	Ineligible
01 - Abstract screening	Search results	1378	The fallopian tube: primary site of most pelvic high-grade serous carcinomas	Ineligible
01 - Abstract screening	Search results	1629	The garlic-derived organosulfur component ajoene decreases basal cell carcinoma tumor size by inducing apoptosis	Ineligible
01 - Abstract screening	Search results	406	The HPV16 and MusPV1 papillomaviruses initially interact with distinct host components on the basement membrane	Ineligible
01 - Abstract screening	Search results	1277	The HPV16 E6 oncoprotein and UVB irradiation inhibit the tumor suppressor TGF pathway in the epidermis of the K14E6 transgenic mouse	Ineligible
01 - Abstract screening	Search results	876	The human papilloma virus E7 oncoprotein inhibits transforming growth factor-beta signaling by blocking binding or the Smad complex to its target sequence	Ineligible
01 - Abstract screening	Search results	135	The influence of short-time period of an adaptation to decreased ambient temperature on interleukin-6 and corticosterone levels in female Wistar strain rats in the proestrous phase of the reproductive cycle	Ineligible
01 - Abstract screening	Search results	1567	The inhibitory effects of carnosic acid on cervical cancer cells growth by promoting apoptosis via ROS-regulated signaling pathway	Ineligible
01 - Abstract screening	Search results	1693	The joint effect of vaginal Ureaplasma urealyticum and bacterial vaginosis on adverse pregnancy outcomes	Ineligible
01 - Abstract screening	Search results	1735	The length of menstrual bleeding and the risk of urogenital infections in the context of the activity of hemoglobin-derived microbicidal peptides	Ineligible
01 - Abstract screening	Search results	995	The minimal kinome of Giardia lamblia illuminates early kinase evolution and unique parasite biology	Ineligible
01 - Abstract screening	Search results	1266	The MITO CERV-2 trial: A randomized phase II study of cetuximab plus carboplatin and paclitaxel, in advanced or recurrent cervical cancer	Ineligible
01 - Abstract screening	Search results	1080	The natural course of Chlamydia trachomatis infection in asymptomatic Colombian women: A 5-year follow-up study	Ineligible
01 - Abstract screening	Search results	965	The number and distribution of immune cells in the cervicovaginal mucosa remain constant throughout the menstrual cycle of rhesus macaques	Ineligible
01 - Abstract screening	Search results	1630	The persistence of Brucella melitensis in experimentally infected ewes through three reproductive cycles	Ineligible
01 - Abstract screening	Search results	263	The Possible Role of Eukaryotic Translation Initiation Factor 3 Subunit e (eIF3e) in the Epithelial-Mesenchymal Transition in Adenomyosis	Ineligible
01 - Abstract screening	Search results	319	The post-coital test may help to determine the type of antisperm antibody coating sperm and the prognosis following intrauterine insemination with chymotrypsin treated sperm	Ineligible
01 - Abstract screening	Search results	855	The prevalence of mycoplasma and ureaplasma related chronic endometritis in women with a history of recurrent pregnancy loss (RPL)	Ineligible
01 - Abstract screening	Search results	1027	The rare case of mixed gonadal dysgenesis, mosaic karyotype, petroclival meningioma and idiopathic hyperdehydroepiandrosteronism	Ineligible
01 - Abstract screening	Search results	1689	The rationale for diagnosis of osteopenia and urovaginal disorders in women of reproductive age with low ovarian reserve	Ineligible
01 - Abstract screening	Search results	690	The reproductive cycle is a pathogenic determinant during gonococcal pelvic inflammatory disease in mice	Ineligible
01 - Abstract screening	Search results	1838	The role and regulation of the uterine matrix metalloproteinase system in menstruating and non-menstruating species	Ineligible
01 - Abstract screening	Search results	491	The Role of GOLPH3L in the Prognosis and NACT response in Cervical Cancer	Ineligible
01 - Abstract screening	Search results	328	The role of neutrophil elastase in elastin metabolism of pelvic tissues from women with stress urinary incontinence	Ineligible
01 - Abstract screening	Search results	1016	The role of the cervix in fertility: is it time for a reappraisal?	Ineligible
01 - Abstract screening	Search results	961	The Society of Protozoologists, 53rd Annual Meeting, June 24-28, 2000	Ineligible
01 - Abstract screening	Search results	947	The strength of B cell immunity in female rhesus macaques is controlled by CD8(+) T cells under the influence of ovarian steroid hormones	Ineligible
01 - Abstract screening	Search results	1374	The SUMO-targeted ubiquitin ligase RNF4 localizes to etoposide-exposed mitotic chromosomes: Implication for a novel DNA damage response during mitosis	Ineligible
01 - Abstract screening	Search results	1556	The transcervical expulsion of a large fibroid	Ineligible
01 - Abstract screening	Search results	822	The vaginal microbiome as a predictor for outcome of in vitro fertilization with or without intracytoplasmic sperm injection: a prospective study	Ineligible
01 - Abstract screening	Search results	837	The vaginal microbiota in women health and disease: Current understanding and future perspectives - A review	Ineligible
01 - Abstract screening	Search results	493	The vaginal microflora and canine herpesvirus 1 antibody titers throughout the oestrous cycle of breeding bitches	Ineligible
01 - Abstract screening	Search results	365	Therapeutic alternatives in Behcet's syndrome	Ineligible
01 - Abstract screening	Search results	1600	Therapeutic effect of Bushen Huoxue Recipe on autoimmune premature ovarian failure mice established by immunization with recombinant porcine zona pellucida 4 antigen	Ineligible
01 - Abstract screening	Search results	530	Therapeutic mechanisms of Tongmai Dasheng Tablet on tripterygium glycosides induced rat model for premature ovarian failure	Ineligible
01 - Abstract screening	Search results	119	Thrombin Alters Human Endometrial Stromal Cell Differentiation During Decidualization	Ineligible
01 - Abstract screening	Search results	121	Thrombin alters massive changes in global gene expression profiles of human endometrial stromal cells undergoing decidualization	Ineligible
01 - Abstract screening	Search results	427	Thrombocytosis and small bowel perforation: Unusual presentation of abdominopelvic actinomycosis	Ineligible
01 - Abstract screening	Search results	1312	Tissue-engineered autologous vaginal organs in patients: A pilot cohort study	Ineligible
01 - Abstract screening	Search results	312	Tissue-Specific Gene Expression during Productive Human Papillomavirus 16 Infection of Cervical, Foreskin, and Tonsil Epithelium	Ineligible
01 - Abstract screening	Search results	1208	TLR9 re-expression in cancer cells extends the S-phase and stabilizes p16(INK4a) protein expression	Ineligible
01 - Abstract screening	Search results	1209	To build a better mousetrap: Pitfalls on the path to improving tampon safety	Ineligible
01 - Abstract screening	Search results	1765	Tocotrienols Inhibited Growth and Induced Apoptosis in Human HeLa Cells Through the Cell Cycle Signaling Pathway	Ineligible
01 - Abstract screening	Search results	26	Toll-like receptors in female reproductive tract and their menstrual cycle dependent expression	Ineligible
01 - Abstract screening	Search results	977	Touchdown enzyme time release-PCR for detection and identification of Chlamydia trachomatis, C. pneumoniae, and C. psittaci using the 16S and 16S-23S spacer rRNA genes	Ineligible
01 - Abstract screening	Search results	892	Toxic Shock Syndrome of a Probable Gynecologic Source in an Adolescent: A Case Report and Review of the Literature	Ineligible
01 - Abstract screening	Search results	891	Toxic Shock Syndrome, a gynecological source in an adolescent: A case report	Ineligible
01 - Abstract screening	Search results	803	Toxic shock syndrome: characterization of human immune responses to TSST-1 and evidence for sensitivity thresholds	Ineligible
01 - Abstract screening	Search results	579	Toxic Shock Syndrome: Still a Timely Diagnosis	Ineligible
01 - Abstract screening	Search results	642	Toxicity evaluation of high-fluorescent rare-earth metal nanoparticles for bioimaging applications	Ineligible
01 - Abstract screening	Search results	1674	TRAIL is a key target in S-phase slowing-dependent apoptosis induced by interferon-beta in cervical carcinoma cells	Ineligible
01 - Abstract screening	Search results	1440	Tranexamic acid for the prevention and treatment of postpartum haemorrhage	Ineligible
01 - Abstract screening	Search results	1276	Transcriptomic analyses of genes differentially expressed by high-risk and low-risk human papilloma virus E6 oncoproteins	Ineligible
01 - Abstract screening	Search results	1580	Transitional increase in growth fraction estimated by Ki-67 index after irradiation to human tumor in xenograft	Ineligible
01 - Abstract screening	Search results	283	Translational and post-translational modifications of proteins as a new mechanism of action of Alpha-Interferon: Review article	Ineligible
01 - Abstract screening	Search results	755	Translational regulation of human papillomavirus type 16 E7 mRNA by the peptide SEQIKA, shared by rabbit alpha(1)-globin and human cytokeratin 7	Ineligible
01 - Abstract screening	Search results	614	Transmission of chimeric HIV by mating in conventional mice: prevention by pre-exposure antiretroviral therapy and reduced susceptibility during estrus	Ineligible
01 - Abstract screening	Search results	123	Transplantation of bone marrow mesenchymal stem cells can improve polycystic ovaries appearance in rat model	Ineligible
01 - Abstract screening	Search results	905	Transvaginal surgical management of cesarean scar pregnancy: Analysis of 49 cases from one tertiary care center	Ineligible
01 - Abstract screening	Search results	1550	Treatment of repeated unexplained in vitro fertilization failure with intravenous immunoglobulin: a randomized, placebo-controlled Canadian trial	Ineligible
01 - Abstract screening	Search results	1577	Treatment of vitamin D deficiency is an effective method in the elimination of asymptomatic bacterial vaginosis: A placebocontrolled randomized clinical trial	Ineligible
01 - Abstract screening	Search results	930	Triptolide induces adverse effect on reproductive parameters of female Sprague-Dawley rats	Ineligible
01 - Abstract screening	Search results	1341	True ovarian volume is underestimated by two-dimensional transvaginal ultrasound measurement	Ineligible
01 - Abstract screening	Search results	488	Tualang honey induces apoptosis and disrupts the mitochondrial membrane potential of human breast and cervical cancer cell lines	Ineligible
01 - Abstract screening	Search results	536	Tumor necrosis factor-alpha promotes human papillomavirus (HPV) E6/E7 RNA expression and cyclin-dependent kinase activity in HPV-immortalized keratinocytes by a ras-dependent pathway	Ineligible
01 - Abstract screening	Search results	1224	Type III interferon-mediated anti-HIV responses at the uterine mucosal epithelium	Ineligible
01 - Abstract screening	Search results	1235	Type III interferon-mediated anti-HIV responses at the uterine mucosal epithelium	Ineligible
01 - Abstract screening	Search results	926	Ulipristal acetate administration at midcycle changes the receptivity gene expression profiling of endometrial biopsies taken during the window of implantation of the human menstrual cycle	Ineligible
01 - Abstract screening	Search results	1592	Ultra-long protocol increases pregnancy rates in IVF women by eliminating the peritoneal fluid from the Cul-De-Sac	Ineligible
01 - Abstract screening	Search results	873	Unexpected uterine leiomyosarcoma during laparoscopic hysterectomy	Ineligible
01 - Abstract screening	Search results	535	Unexplained habitual abortion is associated with a reduced endometrial release of soluble intercellular adhesion molecule-1 in the luteal phase of the cycle	Ineligible
01 - Abstract screening	Search results	1099	Unique characteristics of NK cells throughout the human female reproductive tract	Ineligible
01 - Abstract screening	Search results	861	Unus pro omnibus, omnes pro uno: A novel, evidence-based, unifying theory for the pathogenesis of endometriosis	Ineligible
01 - Abstract screening	Search results	648	Unusual presentation of endometriosis with haemorrhagic ascites - A case report	Ineligible
01 - Abstract screening	Search results	355	Unusual presentation of oropharyngeal Kaposi's sarcoma	Ineligible
01 - Abstract screening	Search results	1685	Upregulation of innate immune factors in vaginal secretions of pig-tailed macaques during the follicular phase of the menstrual cycle when susceptibility to SHIV infection is lower compared to the luteal phase	Ineligible
05 - More references from bibliographies	Bibliographies	16940859	Upregulation of interferon-alpha and RANTES in the cervix of HIV-1-seronegative women with high-risk behavior.	Ineligible
01 - Abstract screening	Search results	1054	Urticaria-angioedema due to tranexamic acid	Ineligible
01 - Abstract screening	Search results	1602	Use of an antimicrobial peptide, LL-37, as a vaginal contraceptive	Ineligible
01 - Abstract screening	Search results	1715	Use of enrofloxacin in the treatment of canine brucellosis in a dog kennel (clinical trial)	Ineligible
01 - Abstract screening	Search results	1025	Uterine artery pseudoaneurysm manifesting as postpartum hemorrhage after uneventful second-trimester pregnancy termination	Ineligible
01 - Abstract screening	Search results	773	Uterine chemokines in reproductive physiology and pathology	Ineligible
01 - Abstract screening	Search results	1568	Uterine didelphys with obstructed hemivagina: A rare cause of acute lower abdominal pain in a young female patient	Ineligible
01 - Abstract screening	Search results	1328	Uterine eosinophils and reproductive performance in interleukin 5-deficient mice	Ineligible
01 - Abstract screening	Search results	733	Uterus transplantation trial: 1-Year outcome	Ineligible
01 - Abstract screening	Search results	627	Vaginal bleeding in very early pregnancy	Ineligible
03 - References from bibliographies	Bibliographies	24398407	Vaginal cytokines do not differ between postmenopausal women with and without symptoms of vulvovaginal irritation.	Ineligible
01 - Abstract screening	Search results	699	Vaginal microbiome changes with levonorgestrel intrauterine system placement	Ineligible
01 - Abstract screening	Search results	1850	Vaginal parity is associated with altered collagen ratios in the rhesus macaque	Ineligible
01 - Abstract screening	Search results	1201	Vaginal pH: A marker for menopause	Ineligible
01 - Abstract screening	Search results	954	Vaginally administered estroprogestinic decreases serum inhibin A and inhibin B levels and reduces endometrial thickness	Ineligible
01 - Abstract screening	Search results	1603	Validation of an enzyme-linked immunosorbent assay (ELISA) for quantification of serum kisspeptin in the domestic cat	Ineligible
01 - Abstract screening	Search results	1375	Validation of serological antibody profiles against human papillomavirus type 16 antigens as markers for early detection of cervical cancer	Ineligible
01 - Abstract screening	Search results	982	Van wyk grumbach syndrome: Case report	Ineligible
01 - Abstract screening	Search results	483	Variations of mitotic index in normal and dysplastic squamous epithelium of the uterine cervix as a function of endometrial maturation	Ineligible
01 - Abstract screening	Search results	816	VEGF inÂ physiological process andÂ thyroid disease	Ineligible
01 - Abstract screening	Search results	1410	Vinclozolin: a feasibility and sensitivity study of the ILSI-HESI F1-extended one-generation rat reproduction protocol	Ineligible
01 - Abstract screening	Search results	1797	Virilization in a Girl Caused by an Ovarian Yolk Sac Tumor: A Case Report	Ineligible
01 - Abstract screening	Search results	15	Vitamin K3 Disrupts the Microtubule Networks by Binding to Tubulin: A Novel Mechanism of Its Antiproliferative Activity	Ineligible
01 - Abstract screening	Search results	952	Vitex agnus castus essential oil and menopausal balance: A research update [Complementary Therapies in Nursing and Midwifery 8 (2003) 148-154]	Ineligible
01 - Abstract screening	Search results	1079	Vitrification has detrimental effects on maturation, viability, and subcellular quality of oocytes post IVM in cancerous women: An experimental study	Ineligible
01 - Abstract screening	Search results	951	Von Hippel-Lindau gene expression in human endometrium during menstrual cycle	Ineligible
01 - Abstract screening	Search results	656	Vulvovaginal Involvement in Pediatric Stevens-Johnson Syndrome: A Case Series	Ineligible
01 - Abstract screening	Search results	66	Widespread Expression of gamma-Glutamyl Cyclotransferase Suggests It Is Not a General Tumor Marker	Ineligible
01 - Abstract screening	Search results	1011	Worsening of severe asthma due to menstruation and sensitization to albumins	Ineligible
01 - Abstract screening	Search results	1385	YB-1 represses AP1-dependent gene transactivation and interacts with an AP-1 DNA sequence	Ineligible
10 - Redo search	Search results	18	Prediction of treatment response from the microenvironment of tumor immunity in cervical cancer patients treated with chemoradiotherapy	Ineligible
10 - Redo search	Search results	202	Abdominal radiography in woman with unrecognised pregnancy	Ineligible
10 - Redo search	Search results	216	Diagnostic Accuracy of Insulin-like Growth Factorâ€“Binding Protein-1/alpha-Fetoprotein (AmnioQuick Duo) in Ruptured Fetal Membranes	Ineligible
10 - Redo search	Search results	43	Moxibustion Ameliorates Ovarian Reserve in Rats by Mediating Nrf2/HO-1/NLRP3 Anti-Inflammatory Pathway	Ineligible
10 - Redo search	Search results	206	Comparison of herpes simplex prevalence in serum and semen-cervical sample of infertility patients: A systematic review and meta-analysis	Ineligible
10 - Redo search	Search results	2	Hsa_circ_0000520 overexpression increases CDK2 expression via miR-1296 to facilitate cervical cancer cell proliferation	Ineligible
10 - Redo search	Search results	182	ASSOCIATION BETWEEN OVARIAN RESERVE AND MENSTRUAL CYCLE LENGTH	Ineligible
10 - Redo search	Search results	226	Beneficial Effect of Bendamustine in a Patient with Anti-MAG/SGPG Neuropathy and Bing-Neel Syndrome Associated with Waldenstrom Macroglobulinemia: A Case Report	Ineligible
10 - Redo search	Search results	214	Colorectal follicular lymphoma in a patient with hiv: An unexpected finding during a screening colonoscopy	Ineligible
10 - Redo search	Search results	189	Arabinogalactan derived from Lycium barbarum fruit inhibits cancer cell growth via cell cycle arrest and apoptosis	Ineligible
10 - Redo search	Search results	245	Genistein aglycone: A new therapeutic approach to reduce endometrial hyperplasia	Ineligible
10 - Redo search	Search results	27	Vaginal dehydroepiandrosterone compared to other methods of treating vaginal and vulvar atrophy associated with menopause	Ineligible
10 - Redo search	Search results	64	Delayed miscarriage inside an infected decidual cast: A rare complication of the Depo medroxyprogesterone acetate injection	Ineligible
10 - Redo search	Search results	247	Replication and Assembly of Human Papillomaviruses	Ineligible
10 - Redo search	Search results	13	The wonderful activities of the genus Mentha: not only antioxidant properties	Ineligible
10 - Redo search	Search results	192	Vaginal estrogen therapy limits tertiary lymphoid tissue formation in the aged bladder	Ineligible
10 - Redo search	Search results	135	Transcriptomic Analysis of Human Mesenchymal Stem Cell Therapy in Incontinent Rat Injured Urethra	Ineligible
10 - Redo search	Search results	211	Tualang honey inhibits cell proliferation and promotes apoptosis of human lung adenocarcinoma cells via apoptosis signaling pathway	Ineligible
10 - Redo search	Search results	223	Gelatin methacryloyl hydrogel as an alternative anchor for mesh augmented prolapse repair	Ineligible
10 - Redo search	Search results	147	Expectant management of retained abnormally adherent placenta complicated by uterine prolapse after vaginal delivery	Ineligible
10 - Redo search	Search results	11	Laparoendoscopic Single-Site Surgery for Management of Tubo-Ovarian Abscess after Hymenectomy for Imperforate Hymen	Ineligible
10 - Redo search	Search results	164	Pain in Endometriosis	Ineligible
10 - Redo search	Search results	217	The medical letter: On drugs and therapeutics	Ineligible
10 - Redo search	Search results	160	First-in-human, dose-escalation, phase 1 study of anti-angiopoietin-2 LY3127804 as monotherapy and in combination with ramucirumab in patients with advanced solid tumours	Ineligible
10 - Redo search	Search results	149	Gene expression analysis of foreign body response to engineered nano-mesh with endometrial stem/stromal cells for pelvic organ prolapse repair	Ineligible
10 - Redo search	Search results	20	Effect of cervical lesion centered access cavity restored with short glass fibre reinforced resin composites on fracture resistance in human mandibular premolars- an in vitro study	Ineligible
10 - Redo search	Search results	90	Neuro-pharmacological reinstatement of ovulation and associated neurobiology in a macaque model of functional hypothalamic amenorrhoea	Ineligible
10 - Redo search	Search results	173	SMARCA4-deficient uterine sarcoma: A case report and a concise review	Ineligible
10 - Redo search	Search results	254	Lack of adverse effects in the F1 offspring maternally exposed to genistein at human intake dose level	Ineligible
10 - Redo search	Search results	131	Assessing endometrial receptivity after recurrent implantation failure: a prospective controlled cohort study	Ineligible
10 - Redo search	Search results	24	Biological activity of phenolics enriched extracts from industrial apple pomace	Ineligible
10 - Redo search	Search results	44	CD155 Promotes the Progression of Cervical Cancer Cells Through AKT/mTOR and NF-kappa B Pathways	Ineligible
10 - Redo search	Search results	8	The effect of hormonalcycle on the murine model of gonococc al genitourinary tract infections	Ineligible
10 - Redo search	Search results	230	Dissociation between Cervical Mucus and Urinary Hormones during the Postpartum Return of Fertility in Breastfeeding Women	Ineligible
10 - Redo search	Search results	35	Randomized, placebo-controlled trial of safety, pharmacokinetics, and pharmacodynamics of 90-day intravaginal rings (IVRs) releasing tenofovir (TFV) with and without levonorgestrel (LNG) among women in Western Kenya	Ineligible
10 - Redo search	Search results	143	Clinical efficacy of lower abdominal transcutaneous electrical stimulation combined with mifepristone plus methyl carboprost suppository in the treatment of missed abortion and its effects on endometrial thickness, hemodynamics, serum hypoxia inducible factor 1Î± and vascular endothelial growth factor	Ineligible
10 - Redo search	Search results	257	A rare case of heterotopic pregnancy after a single embryo transfer: A case report and literature review	Ineligible
10 - Redo search	Search results	119	Olfactory Exposure to beta-Caryophyllene Increases Testosterone Levels in Women's Saliva	Ineligible
10 - Redo search	Search results	67	A ging and UTIs: Mechanisms of v aginal e strogen t herapeutic actions in promoting bladder health in the a gedbladder	Ineligible
10 - Redo search	Search results	62	Proteasomal degradation of p130 facilitate cell cycle deregulation and impairment of cellular differentiation in high-risk Human Papillomavirus 16 and 18 E7 transfected cells	Ineligible
10 - Redo search	Search results	96	Primary peritonitis secondary to streptococcus pyogenes in a young female adult - A case report and literature review	Ineligible
10 - Redo search	Search results	154	PERINATAL EXPOSURE TO HIGH DIETARY AGES DELAYS PUBERTY ONSET AND DISRUPTS FOLLICULOGENESIS IN FEMALE OFFSPRING	Ineligible
10 - Redo search	Search results	134	Xeloda Oral, Trastuzumab, and Pertuzumab Combined Drug Therapy Reduced Cervical Lymphadenopathy and Dermal Involvement in Patient With Recurrent Breast Cancer: Case Report	Ineligible
10 - Redo search	Search results	188	In vitro maturation of oocytes for preserving fertility in autoimmune premature ovarian insufficiency	Ineligible
10 - Redo search	Search results	201	Experimentally Induced Endometritis Impairs the Developmental Capacity of Bovine Oocytes	Ineligible
10 - Redo search	Search results	151	Cutaneous paraneoplastic pemphigus syndrome associated with undifferentiated uterine sarcoma	Ineligible
10 - Redo search	Search results	130	Insights into the Role of Innate Immunity in Cervicovaginal Papillomavirus Infection from Studies Using Gene-Deficient Mice	Ineligible
10 - Redo search	Search results	169	Vaccine targeting SIVmac251 protease cleavage sites protects macaques against vaginal infection	Ineligible
10 - Redo search	Search results	45	The Detection of Bovine Estrus by Lactoferrin Monoclonal Antibody	Ineligible
10 - Redo search	Search results	7	Evaluation of diagnosis and prognosis with anti-mullerian hormone level in early missed abortion	Ineligible
10 - Redo search	Search results	238	Blocking HIV-1 transmission in the female reproductive tract: from microbicide development to exploring local antiviral responses	Ineligible
10 - Redo search	Search results	175	Exploring the p53 connection of cervical cancer pathogenesis involving north-east Indian patients	Ineligible
10 - Redo search	Search results	46	The Newly Synthetized Chalcone L1 Is Involved in the Cell Growth Inhibition, Induction of Apoptosis and Suppression of Epithelial-to-Mesenchymal Transition of HeLa Cells	Ineligible
10 - Redo search	Search results	82	Cohort profile: Study on Zika virus infection in Brazil (ZIKABRA study)	Ineligible
10 - Redo search	Search results	88	TRPM4 in Cancer-A New Potential Drug Target	Ineligible
10 - Redo search	Search results	141	Indeterminate HCG: Determined to diagnose	Ineligible
10 - Redo search	Search results	109	Hereditary angioedema: Special considerations in women	Ineligible
10 - Redo search	Search results	107	HPV-related methylation-based reclassification and risk stratification of cervical cancer	Ineligible
10 - Redo search	Search results	108	Identification of key genes and pathways of diagnosis and prognosis in cervical cancer by bioinformatics analysis	Ineligible
10 - Redo search	Search results	184	Modeling mosquito-borne and sexual transmission of Zika virus in an enzootic host, the African green monkey	Ineligible
10 - Redo search	Search results	97	Effect of goji berry (Lycium barbarum) supplementation on reproductive performance of rabbit does	Ineligible
10 - Redo search	Search results	12	A case of nivolumab-induced cervical lymphadenopathy in a patient with gastric cancer	Ineligible
10 - Redo search	Search results	116	Circulating Tumor Cells In Advanced Cervical Cancer: NRG Oncology-Gynecologic Oncology Group Study 240 (NCT 00803062)	Ineligible
10 - Redo search	Search results	23	Imperforate hymen mimicking acute appendicitis in an adolescent woman: A rare presentation	Ineligible
10 - Redo search	Search results	17	Effects of feeding rumen-protected methionine pre- and postpartum on reproductive outcomes of multiparous Holstein cows	Ineligible
10 - Redo search	Search results	253	FANCD2 protein is expressed in proliferating cells of human tissues that are cancer-prone in Fanconi anaemia	Ineligible
10 - Redo search	Search results	221	Honokiol for cancer therapeutics: a traditional medicine that can modulate multiple oncogenic targets	Ineligible
10 - Redo search	Search results	95	The impact of progestin-based contraceptive initiation on the cervicovaginal proteome in participants from the ECHO trial	Ineligible
10 - Redo search	Search results	124	A prominent environmental endocrine disruptor, 4-nonylphenol, promotes endometriosis development via plasmacytoid dendritic cells	Ineligible
10 - Redo search	Search results	53	SNX10 and PTGDS are associated with the progression and prognosis of cervical squamous cell carcinoma	Ineligible
10 - Redo search	Search results	91	Association of genitourinary infections and cervical length with preterm childbirth	Ineligible
10 - Redo search	Search results	178	Activating the DNA Damage Response and Suppressing Innate Immunity: Human Papillomaviruses Walk the Line	Ineligible
10 - Redo search	Search results	237	Validation of an immunochromatographic D-dimer test to presumptively identify menstrual fluid in forensic exhibits	Ineligible
10 - Redo search	Search results	195	Gonadotropin glycoforms circulating in women using progestins of the levonorgestrel family for contraception	Ineligible
10 - Redo search	Search results	156	Three cases of OHVIRA syndrome with different clinical features may implicate the mechanism of the progression of endometriosis	Ineligible
10 - Redo search	Search results	93	The effectiveness of using a molded sorbent: Modified polyvinylpyrrolidone for the combined treatment of chronic endometritis	Ineligible
10 - Redo search	Search results	98	The biobehavioral impacts of sexual violence: Findings from an acute repeat survivor of vaginal rape	Ineligible
10 - Redo search	Search results	66	Evaluation of surface plasmon field-enhanced fluorescence spectroscopy for rapid measurement of progesterone concentration in bitches	Ineligible
10 - Redo search	Search results	125	Evaluation of ovarian tissue transplantation: results from three clinical centers	Ineligible
10 - Redo search	Search results	69	Toxic shock syndrome associated with menstrual cup use	Ineligible
10 - Redo search	Search results	49	Melatonin levels and microRNA (miRNA) relative expression profile in the follicular ambient microenvironment in patients undergoing in vitro fertilization process	Ineligible
10 - Redo search	Search results	5	MiR-362 suppresses cervical cancer progression via directly targeting BAP31 and activating TGF beta/Smad pathway	Ineligible
10 - Redo search	Search results	121	Successful pregnancy outcome in Herlyn-Werner-Wunderlich syndrome with pyocolpos: A case report and literature review	Ineligible
10 - Redo search	Search results	68	Association between Human Genetic Variants and the Vaginal Bacteriome of Pregnant Women	Ineligible
10 - Redo search	Search results	117	The effect of testosterone on ovulatory function in transmasculine individuals	Ineligible
10 - Redo search	Search results	123	Septic shock caused by abscess formation inside cystic adenomyosis after responsive treatment of pelvic inflammatory disease	Ineligible
10 - Redo search	Search results	231	Bevacizumab in Advanced Cervical Cancer: Issues and Challenges for Low- and Middle-Income Countries	Ineligible
10 - Redo search	Search results	219	Streptococcal Non-Menstrual Toxic Shock Syndrome	Ineligible
10 - Redo search	Search results	181	Effects of hcg administration on corpus luteum development and plasma sex steroid hormone concentration in beef heifers differ according to the locational relationships of the original corpus luteum and the first-wave dominant follicle	Ineligible
10 - Redo search	Search results	113	Frequency and risk factors of antibody-induced secondary failure of botulinum neurotoxin therapy	Ineligible
10 - Redo search	Search results	155	CALLA: Efficacy and safety of concurrent and adjuvant durvalumab with chemoradiotherapy versus chemoradiotherapy alone in women with locally advanced cervical cancer: a phase III, randomized, double-blind, multicenter study	Ineligible
10 - Redo search	Search results	200	Is sinus bradycardia a side effect of clindamycin in treatment of septic abortion? A case report	Ineligible
10 - Redo search	Search results	65	Vulval acne: a case series describing clinical features and management	Ineligible
10 - Redo search	Search results	72	Relapsed/refractory classical Hodgkin lymphoma effectively treated with low-dose decitabine plus tislelizumab: A case report	Ineligible
10 - Redo search	Search results	4	Effects of Cangfu Daotan Decoction on obese polycystic ovary syndrome and its mechanism	Ineligible
10 - Redo search	Search results	47	Case Report: Probable Cerebral Amyloid Angiopathy-Related Inflammation During Bevacizumab Treatment for Metastatic Cervical Cancer	Ineligible
10 - Redo search	Search results	37	Predictors of sexual dysfunction in HIV-infected women	Ineligible
10 - Redo search	Search results	22	Immunohistochemistry as an ancillary aid in differentiating endometrial from cervical adenocarcinoma	Ineligible
10 - Redo search	Search results	87	Critical Issues in Adolescent Contraception	Ineligible
10 - Redo search	Search results	243	Neonatal phytoestrogen exposure causes posterior patterning and altered immune responses in the adult oviduct	Ineligible
10 - Redo search	Search results	59	Vitamin D3 Controls TLR4-and TLR2-Mediated Inflammatory Responses of Endometrial Cells	Ineligible
10 - Redo search	Search results	76	Staphylococcal Enterotoxin C Subtypes Are Differentially Associated with Human Infections and Immunobiological Activities	Ineligible
10 - Redo search	Search results	229	Forensic differentiation between peripheral and menstrual blood in cases of alleged sexual assault-validating an immunochromatographic multiplex assay for simultaneous detection of human hemoglobin and D-dimer	Ineligible
10 - Redo search	Search results	3	Ceftriaxone and Doxycycline induced Seroconversion in Previously Seronegative Patient with Clinically Suspected Disseminated Lyme Disease: Case Report	Ineligible
10 - Redo search	Search results	99	Anti-mullerian hormone in systemic lupus erythematosus (SLE)	Ineligible
10 - Redo search	Search results	194	Disseminated intravascular coagulation as the first manifestation of coronavirus disease: Report of a Survived Deadly Case	Ineligible
10 - Redo search	Search results	104	A recurrence of advanced malignant sex cord tumor with annular tubules: Case report	Ineligible
10 - Redo search	Search results	190	Vaginal bacteria regulate micro-RNAs targeting the HIV-host interactome	Ineligible
10 - Redo search	Search results	239	High FSH decreases the developmental potential of mouse oocytes and resulting fertilized embryos, but does not influence offspring physiology and behavior in vitro or in vivo	Ineligible
10 - Redo search	Search results	10	Oxidative stress promotes cellular damages in the cervix: implications for normal and pathologic cervical function in human pregnancy	Ineligible
10 - Redo search	Search results	63	VIP d eficiency promotes aninflammatory ovarian microenvironment impairing pregnancy	Ineligible
10 - Redo search	Search results	157	The success of surgical and medical approach in the treatment of cesarean scar pregnancy	Ineligible
10 - Redo search	Search results	74	Menstrual toxic shock syndrome: a French nationwide multicenter retrospective study	Ineligible
10 - Redo search	Search results	251	Survivin, a novel anti-apoptosis inhibitor, expression in uterine cervical cancer and relationship with prognostic factors	Ineligible
10 - Redo search	Search results	197	The role of the IL-1 system in pregnancy and the use of IL-1 system markers to identify women at risk for pregnancy complications	Ineligible
10 - Redo search	Search results	58	Role and Therapeutic Potential of Melatonin in Various Type of Cancers	Ineligible
10 - Redo search	Search results	209	Outcome of recipient surgery and 6-month follow-up of the swedish live donor robotic uterus transplantation trial	Ineligible
10 - Redo search	Search results	183	Comparing endocervical mucus proteomes of humans and rhesus macaques	Ineligible
10 - Redo search	Search results	92	Simian Immunodeficiency Virus Susceptibility, Immunology, and Microbiome in the Female Genital Tract of Adolescent Versus Adult Pigtail Macaques	Ineligible
10 - Redo search	Search results	193	Acute miliary tuberculosis and pelvic tuberculosis after in vitro fertilization	Ineligible
10 - Redo search	Search results	114	SARS-CoV-2 screening of asymptomatic women admitted for delivery must be performed with a combination of microbiological techniques: an observational study	Ineligible
10 - Redo search	Search results	73	Vulvovaginal involvement in Stevens-Johnson syndrome and toxic epidermal necrolysis: management and techniques used to reduce gynecologic sequelae	Ineligible
10 - Redo search	Search results	21	Serum progesterone levels with the use of four different types of vaginal progesterone in frozen-thawed embryo transfer cycles and related pregnancy outcomes	Ineligible
10 - Redo search	Search results	187	Exclusive use of intrasac potassium chloride and methotrexate for treating cesarean scar pregnancy: Effectiveness and subsequent fecundity	Ineligible
10 - Redo search	Search results	166	Mouse model of menstruation: An indispensable tool to investigate the mechanisms of menstruation and gynaecological diseases (Review)	Ineligible
10 - Redo search	Search results	222	Collagen-binding basic fibroblast growth factor improves functional remodeling of scarred endometrium in uterine infertile women: a pilot study	Ineligible
10 - Redo search	Search results	50	Insights from outside BJOG	Ineligible
10 - Redo search	Search results	180	The Endometrial Transcription Landscape of MRKH Syndrome	Ineligible
10 - Redo search	Search results	48	Immune oscillatory nature through menstrual cycle regulation drives SHIV susceptibility from vaginal challenge	Ineligible
10 - Redo search	Search results	246	Oncogenic activities of human papillomaviruses	Ineligible
10 - Redo search	Search results	244	Phytotherapy as alternative to hormone replacement therapy	Ineligible
10 - Redo search	Search results	234	Increases in Endogenous or Exogenous Progestins Promote Virus-Target Cell Interactions within the Non-human Primate Female Reproductive Tract	Ineligible
10 - Redo search	Search results	174	Hypoxia Alters the Expression of CC Chemokines and CC Chemokine Receptors in a Tumor-A Literature Review	Ineligible
10 - Redo search	Search results	111	The PARP inhibitor, olaparib, depletes the ovarian reserve in mice: Implications for fertility preservation	Ineligible
10 - Redo search	Search results	204	Features of the Immune System Functioning with Persistence of Infectious Agents in Women with Chronic Endometrial Inflammation and Reproductive Disorders	Ineligible
10 - Redo search	Search results	105	Clinacanthus nutans Standardized Fraction Arrested SiHa Cells at G1/S and Induced Apoptosis via Upregulation of p53	Ineligible
10 - Redo search	Search results	225	Management of cervical dystonia with botulinum neurotoxins and EMG/ultrasound guidance	Ineligible
10 - Redo search	Search results	158	Zika Virus Mucosal Infection Provides Protective Immunity	Ineligible
10 - Redo search	Search results	34	The growth-inhibitory effects of pawpaw (Asimina triloba [L.] Dunal) roots, twigs, leaves, and fruit against human gastric (AGS) and cervical (HeLa) cancer cells and their anti-inflammatory activities	Ineligible
10 - Redo search	Search results	250	Inhibition of the epidermal growth factor receptor increases expression of genes that stimulate inflammation, apoptosis, and cell attachment	Ineligible
10 - Redo search	Search results	42	Potential long-term developmental toxicity of in utero and lactational exposure to Triclocarban (TCC) in hampering ovarian folliculogenesis in rat offspring	Ineligible
10 - Redo search	Search results	215	Effect of sharbat-e-deenarin uncomplicated pelvic inflammatory disease-a clinical study	Ineligible
10 - Redo search	Search results	139	Vaginal Microbiota Changes During Estrous Cycle in Dairy Heifers	Ineligible
10 - Redo search	Search results	198	beta-Catenin immunocytochemical reactivity in cervicovaginal smears during regular menstrual cycles	Ineligible
10 - Redo search	Search results	127	Device-associated menstrual toxic shock syndrome	Ineligible
10 - Redo search	Search results	86	Transcriptional analysis of cervical cell populations reveals inflammatory signatures and differential epithelial keratinization associated with Depo-Provera use	Ineligible
10 - Redo search	Search results	220	Sexual Life, Fertility and Ovarian Function in Women after Allogeneic Hematopoietic Stem Cell Transplant	Ineligible
10 - Redo search	Search results	196	Efficacy and safety of bevacizumab in Turkish patients with metastatic and recurrent cervical cancer	Ineligible
10 - Redo search	Search results	51	Tumor-to-tumor metastasis of diffuse large B cell lymphoma to gastric adenocarcinoma via CXCL12 (SDF-1)/CXCR4 axis: a case report	Ineligible
10 - Redo search	Search results	255	Overexpression of TGF-beta 1 and SDF-1 in cervical cancer-associated fibroblasts promotes cell growth, invasion and migration	Ineligible
10 - Redo search	Search results	19	Engineering sperm-binding IgG antibodies for the development of an effective nonhormonal female contraception	Ineligible
10 - Redo search	Search results	57	Clinical Manifestations of Polycystic Ovary Syndrome and Associations With the Vaginal Microbiome: A Cross-Sectional Based Exploratory Study	Ineligible
10 - Redo search	Search results	80	Progestogens in luteal support	Ineligible
10 - Redo search	Search results	172	Pathways involved in viral oncogenesis: New perspectives from virus-host protein interactomics	Ineligible
10 - Redo search	Search results	167	Involvement of GJA1 and Gap Junctional Intercellular Communication between Cumulus Cells and Oocytes from Women with PCOS	Ineligible
10 - Redo search	Search results	233	Progesterone in normal and pathological pregnancy	Ineligible
10 - Redo search	Search results	252	Suppressive effect of neonatal treatment with a phytoestrogen, coumestrol, on lordosis and estrous cycle in female rats	Ineligible
10 - Redo search	Search results	235	Immunology of HPV Infection	Ineligible
10 - Redo search	Search results	256	A phase I, single-center, open-label study of RM-1929 photoimmunotherapy in Japanese patients with recurrent head and neck squamous cell carcinoma	Ineligible
10 - Redo search	Search results	162	A COMPARATIVE EVALUATION OF NOVEL SUB-ENDOMETRIAL AND INTRAUTERINE PLATELET RICH PLASMA TREATMENT FOR WOMEN WITH RECURRENT IMPLANTATION FAILURE (RIF)	Ineligible
10 - Redo search	Search results	29	Optimising Follicular Development, Pituitary Suppression, Triggering and Luteal Phase Support During Assisted Reproductive Technology: A Delphi Consensus	Ineligible
10 - Redo search	Search results	137	A Single-Cycle Glycoprotein D Deletion Viral Vaccine Candidate, Delta gD-2, Elicits Polyfunctional Antibodies That Protect against Ocular Herpes Simplex Virus	Ineligible
10 - Redo search	Search results	103	Detection of severe acute respiratory syndrome corona virus 2 in cervico-vaginal secretion of COVID-19-affected female: A prospective observational study from India	Ineligible
10 - Redo search	Search results	9	Upregulation of CDC7 Associated with Cervical Cancer Incidence and Development	Ineligible
10 - Redo search	Search results	203	p16INK4a/ki-67 Dual Immunostaining in Liquid-Based Vaginal Citology. Pilot Proof of Diagnostic Complement	Ineligible
10 - Redo search	Search results	242	Evaluation of latex agglutination tests for fibrin-fibrinogen degradation products in the forensic identification of menstrual blood	Ineligible
10 - Redo search	Search results	122	Pediatric patient with known chronic itp found to have concurrent factor VII and xi deficiencies	Ineligible
10 - Redo search	Search results	177	C-phycocyanin inhibits epithelial-to-mesenchymal transition in Caski cells	Ineligible
10 - Redo search	Search results	236	Lymphocyte Depleted Hodgkin's Lymphoma Presented with Haemolytic Anemia: A Case Report and Literature Review	Ineligible
10 - Redo search	Search results	191	High frequency of seropositive and carriers of Leptospira spp. in pigs in the semiarid region of northeastern Brazil	Ineligible
10 - Redo search	Search results	136	Comparison of various menopausal symptoms and risk factor analysis in Korean women according to stage of menopause	Ineligible
10 - Redo search	Search results	232	CO-PRESENTATION OF HYPOTHERMIA AND VANISHING BILE DUCT SYNDROME IN HODGKIN'S LYMPHOMA: A CASE REPORT AND A BRIEF REVIEW OF THE LITERATURE	Ineligible
10 - Redo search	Search results	210	Activation of Toll-Like Receptors Differentially Modulates Inflammation in the Human Reproductive Tract: Preliminary Findings	Ineligible
10 - Redo search	Search results	71	Diagnostic and Therapeutic Approach in a Metastatic Vaginal Adenocarcinoma: A Case Report	Ineligible
10 - Redo search	Search results	208	Preventing HIV and achieving pregnancy among HIV-discordant couples using safer conception strategies in Zimbabwe	Ineligible
10 - Redo search	Search results	106	Monozygotic Twins with Ovarian Cancer Carrying a Pathogenic BRCA1 Germline Mutation: a Case Report	Ineligible
10 - Redo search	Search results	168	Anticancerous potential of polysaccharides sequentially extracted from Polygonatum cyrtonema Hua in Human cervical cancer Hela cells	Ineligible
10 - Redo search	Search results	14	Proinflammatory oscillations over the menstrual cycle drives bystander CD4 T cell recruitment and SHIV susceptibility from vaginal challenge	Ineligible
10 - Redo search	Search results	110	Genital Chlamydia trachomatis infection and infertility in Malaysia	Ineligible
10 - Redo search	Search results	89	Human Beta-Defensin 2 and 3 Inhibit HIV-1 Replication in Macrophages	Ineligible
10 - Redo search	Search results	224	Estrogen fluctuations modulate ion channel function in ventral tegmental area altering event salience	Ineligible
10 - Redo search	Search results	153	Perinatal exposure to high dietary advanced glycation end products affects the reproductive system in female offspring in mice	Ineligible
10 - Redo search	Search results	1	Novel Affibody Molecules Targeting the HPV16 E6 Oncoprotein Inhibited the Proliferation of Cervical Cancer Cells	Ineligible
10 - Redo search	Search results	176	The function of POTEF in human granulosa cells, an antigen for ovarian autoimmunity, in poi patients	Ineligible
10 - Redo search	Search results	212	Endogenous plasma progesterone levels in normal mares and embryo recipient mares between days 11 and 16 of gestation in a commercial breeding program	Ineligible
10 - Redo search	Search results	179	Werner Syndrome Protein (WRN) Regulates Cell Proliferation and the Human Papillomavirus 16 Life Cycle during Epithelial Differentiation	Ineligible
10 - Redo search	Search results	170	Systems Pharmacology Study of the Anticervical Cancer Mechanisms of FDY003	Ineligible
