# Supplementary material for: Changes in concentrations of cervicovaginal immune mediators across the menstrual cycle: a systematic review and meta-analysis of individual patient data
Source: BMC Med. 2022 Oct 5;20:353. doi: 10.1186/s12916-022-02532-9 (PMC9533580; doi:10.1186/s12916-022-02532-9)
Supplement: Supplementary file 3 — Additional file 3. Code and data. IPD from co-authors who agreed to share it, results of all analyses presented in the paper, and R code files necessary to reproduce the analysis and figures. [file 12916_2022_2532_MOESM3_ESM.zip › MenstrualCycleMetaanalysis/data/data_helper_files/GRADE.xlsx]

## Sheet: Sheet1
OfficialSymbol	GRADE
MMP7	4
IgG3	1
CCL2	4
IgA	3
IFNB1	2
CCL3	4
CD40LG	1
CSF3	4
CTSD	1
CXCL1	2
CXCL12	2
DEFB103B	3
IgG	3
IL13	3
IL15	2
IL2	4
LTF	3
MMP1	3
CCL11	1
CCL20	4
CCL4	4
CCL5	4
CCL8	2
CSF2	4
CXCL10	4
CXCL8	4
CXCL9	3
DEFA1-3	2
DEFB4A	4
GNLY	4
ICAM1	3
IFNA2	4
IFNG	4
IgG1	1
IgG2	3
IgG4	4
IgM	4
IL10	4
IL12p70	4
IL16	4
IL17A	4
IL18	2
IL1A	4
IL1B	3
IL1RN	3
IL4	2
IL6	4
IL7	2
LYZ	3
PI3	4
SLPI	4
TGFB1	1
TNF	4
