# Supplementary material for: Changes in concentrations of cervicovaginal immune mediators across the menstrual cycle: a systematic review and meta-analysis of individual patient data
Source: BMC Med. 2022 Oct 5;20:353. doi: 10.1186/s12916-022-02532-9 (PMC9533580; doi:10.1186/s12916-022-02532-9)
Supplement: Supplementary file 3 — Additional file 3. Code and data. IPD from co-authors who agreed to share it, results of all analyses presented in the paper, and R code files necessary to reproduce the analysis and figures. [file 12916_2022_2532_MOESM3_ESM.zip › MenstrualCycleMetaanalysis/data/data_helper_files/immune_mediator_display_names.xlsx]

## Sheet: done
OfficialSymbol	EntrezId	OfficialName	AlternateName	AlternateNameAscii	Aliases
APOA1	335	apolipoprotein A1	APOA1	APOA1	HPALP2 apo(a) APOA1
CCL11	6356	C-C motif chemokine ligand 11	Eotaxin	Eotaxin	SCYA11 CCL11
CCL2	6347	C-C motif chemokine ligand 2	MCP-1	MCP-1	GDCF-2 HC11 HSMCR30 MCAF MCP-1 MCP1 SCYA2 SMC-CF CCL2
CCL20	6364	C-C motif chemokine ligand 20	MIP-3α	MIP-3alpha	CKb4 Exodus LARC MIP-3-alpha MIP-3a MIP3A SCYA20 ST38 CCL20
CCL3	6348	C-C motif chemokine ligand 3	MIP-1α	MIP-1alpha	G0S19-1 LD78ALPHA MIP-1-alpha MIP1A SCYA3 CCL3
CCL4	6351	C-C motif chemokine ligand 4	MIP-1β	MIP-1beta	ACT2 AT744.1 G-26 HC21 LAG-1 LAG1 MIP-1-beta MIP1B MIP1B1 SCYA2 SCYA4 CCL4
CCL5	6352	C-C motif chemokine ligand 5	RANTES	RANTES	D17S136E RANTES SCYA5 SIS-delta SISd TCP228 eoCP CCL5
CCL8	6355	C-C motif chemokine ligand 8	MCP-2	MCP-2	HC14 MCP-2 MCP2 SCYA10 SCYA8 CCL8
CD40LG	959	CD40 ligand	CD40L	CD40L	CD154 CD40L HIGM1 IGM IMD3 T-BAM TNFSF5 TRAP gp39 hCD40L CD40LG
CSF2	1437	colony stimulating factor 2	GM-CSF	GM-CSF	CSF GMCSF CSF2
CSF3	1440	colony stimulating factor 3	G-CSF	G-CSF	C17orf33 CSF3OS GCSF CSF3
CTSB	1508	cathepsin B	CTSB	CTSB	APPS CPSB RECEUP CTSB
CTSD	1509	cathepsin D	CTSD	CTSD	CLN10 CPSD HEL-S-130P CTSD
CXCL1	2919	C-X-C motif chemokine ligand 1	GRO-α	GRO-alpha	FSP GRO1 GROa MGSA MGSA-a NAP-3 SCYB1 CXCL1
CXCL10	3627	C-X-C motif chemokine ligand 10	IP-10	IP-10	C7 IFI10 INP10 IP-10 SCYB10 crg-2 gIP-10 mob-1 CXCL10
CXCL12	6387	C-X-C motif chemokine ligand 12	SDF-1β	SDF-1beta	IRH PBSF SCYB12 SDF1 TLSF TPAR1 CXCL12
CXCL8	3576	C-X-C motif chemokine ligand 8	IL-8	IL-8	GCP-1 GCP1 IL8 LECT LUCT LYNAP MDNCF MONAP NAF NAP-1 NAP1 CXCL8
CXCL9	4283	C-X-C motif chemokine ligand 9	MIG	MIG	CMK Humig MIG SCYB9 crg-10 CXCL9
DEFA5	1670	defensin alpha 5	HD-5	HD-5	DEF5 HD-5 DEFA5
DEFB103B	55894	defensin beta 103B	HBD-3	HBD-3	BD-3 DEFB-3 DEFB103 DEFB3 HBD-3 HBD3 HBP-3 HBP3 DEFB103B
DEFB104A	140596	defensin beta 104A	HBD-4	HBD-4	BD-4 DEFB-4 DEFB104 DEFB4 hBD-4 DEFB104A
DEFB4A	1673	defensin beta 4A	HBD-2	HBD-2	BD-2 DEFB-2 DEFB102 DEFB2 DEFB4 HBD-2 SAP1 DEFB4A
GNLY	10578	granulysin	GNLY	GNLY	D2S69E LAG-2 LAG2 NKG5 TLA519 GNLY
ICAM1	3383	intercellular adhesion molecule 1	CD54	CD54	BB2 CD54 P3.58 ICAM1
IFNA2	3440	interferon alpha 2	IFN-α	IFN-alpha	IFN-alphaA IFNA IFNA2B INFA2 IFNA2
IFNB1	3456	interferon beta 1	IFN-β	IFN-beta	IFB IFF IFN-beta IFNB IFNB1
IFNG	3458	interferon gamma	IFN-γ	IFN-gamma	IFG IFI IFNG
IL10	3586	interleukin 10	IL-10	IL-10	CSIF GVHDS IL-10 IL10A TGIF IL10
IL13	3596	interleukin 13	IL-13	IL-13	IL-13 P600 IL13
IL15	3600	interleukin 15	IL-15	IL-15	IL-15 IL15
IL16	3603	interleukin 16	IL-16	IL-16	LCF NIL16 PRIL16 prIL-16 IL16
IL17A	3605	interleukin 17A	IL-17A	IL-17A	CTLA-8 CTLA8 IL-17 IL-17A IL17 IL17A
IL18	3606	interleukin 18	IL-18	IL-18	IGIF IL-18 IL-1g IL1F4 IL18
IL1A	3552	interleukin 1 alpha	IL-1α	IL-1alpha	IL-1 alpha IL-1A IL1 IL1-ALPHA IL1F1 IL1A
IL1B	3553	interleukin 1 beta	IL-1β	IL-1beta	IL-1 IL1-BETA IL1F2 IL1beta IL1B
IL1RN	3557	interleukin 1 receptor antagonist	IL-1RA	IL-1RA	DIRA ICIL-1RA IL-1RN IL-1ra IL-1ra3 IL1F3 IL1RA IRAP MVCD4 IL1RN
IL2	3558	interleukin 2	IL-2	IL-2	IL-2 TCGF lymphokine IL2
IL2RA	3559	interleukin 2 receptor subunit alpha	CD25	CD25	CD25 IDDM10 IL2R IMD41 TCGFR p55 IL2RA
IL3	3562	interleukin 3	IL-3	IL-3	IL-3 MCGF MULTI-CSF IL3
IL4	3565	interleukin 4	IL-4	IL-4	BCGF-1 BCGF1 BSF-1 BSF1 IL-4 IL4
IL5	3567	interleukin 5	IL-5	IL-5	EDF IL-5 TRF IL5
IL6	3569	interleukin 6	IL-6	IL-6	BSF-2 BSF2 CDF HGF HSF IFN-beta-2 IFNB2 IL-6 IL6
IL7	3574	interleukin 7	IL-7	IL-7	IL-7 IL7
IVL	3713	involucrin	IVL	IVL	IVL
LTA	4049	lymphotoxin alpha	LT-α	LT-alpha	LT TNFB TNFSF1 TNLG1E LTA
LTF	4057	lactotransferrin	LTF	LTF	GIG12 HEL110 HLF2 LF LTF
LYZ	4069	lysozyme	LYZ	LYZ	LYZF1 LZM LYZ
MADCAM1	8174	mucosal vascular addressin cell adhesion molecule 1	MADCAM1	MADCAM1	MACAM1 MADCAM1
MMP1	4312	matrix metallopeptidase 1	MMP-1	MMP-1	CLG CLGN MMP1
MMP2	4313	matrix metallopeptidase 2	MMP-2	MMP-2	CLG4 CLG4A MMP-2 MMP-II MONA TBE-1 MMP2
MMP7	4316	matrix metallopeptidase 7	MMP-7	MMP-7	MMP-7 MPSL1 PUMP-1 MMP7
MMP9	4318	matrix metallopeptidase 9	MMP-9	MMP-9	CLG4B GELB MANDP2 MMP-9 MMP9
PI3	5266	peptidase inhibitor 3	Elafin	Elafin	ESI SKALP WAP3 WFDC14 cementoin PI3
PIGR	5284	polymeric immunoglobulin receptor	PIGR	PIGR	PIGR
S100A8	6279	S100 calcium binding protein A8	S100A8	S100A8	60B8AG CAGA CFAG CGLA CP-10 L1Ag MA387 MIF MRP8 NIF P8 S100A8
SELL	6402	selectin L	CD62L	CD62L	CD62L LAM1 LECAM1 LEU8 LNHR LSEL LYAM1 PLNHR TQ1 SELL
SELP	6403	selectin P	CD62	CD62	CD62 CD62P GMP140 GRMP LECAM3 PADGEM PSEL SELP
SERPINB3	6317	serpin family B member 3	SCCA-1	SCCA-1	HsT1196 SCC SCCA-1 SCCA-PD SCCA1 SSCA1 T4-A SERPINB3
SLPI	6590	secretory leukocyte peptidase inhibitor	SLPI	SLPI	ALK1 ALP BLPI HUSI HUSI-I MPI WAP4 WFDC4 SLPI
TGFA	7039	transforming growth factor alpha	TGF-α	TGF-alpha	TFGA TGFA
TGFB1	7040	transforming growth factor beta 1	TGF-β1	TGF-beta1	CED DPD1 IBDIMDE LAP TGF-beta1 TGFB TGFbeta TGFB1
TGFB2	7042	transforming growth factor beta 2	TGF-β2	TGF-beta2	G-TSF LDS4 TGF-beta2 TGFB2
TGFB3	7043	transforming growth factor beta 3	TGF-β3	TGF-beta3	ARVD ARVD1 LDS5 RNHF TGF-beta3 TGFB3
TNF	7124	tumor necrosis factor	TNF-α	TNF-alpha	DIF TNF-alpha TNFA TNFSF2 TNLG1F TNF
VEGFA	7422	vascular endothelial growth factor A	VEGF	VEGF	MVCD1 VEGF VPF VEGFA
IgA	NA	immunoglobulin A	IgA	IgA	NA
IgG	NA	immunoglobulin G	IgG	IgG	NA
IgE	NA	immunoglobulin E	IgE	IgE	NA
IL12p70	NA	interleukin 12 p70	IL12p70	IL12p70	NA
IL12p40	NA	interleukin 12 p40	IL12p40	IL12p40	NA
DEFA1-3	NA	human neutrophil peptides 1-3	HNP-1-3	HNP-1-3	NA
IgM	NA	immunoglobulin M	IgM	IgM	NA
IgG1	NA	immunoglobulin G1	IgG1	IgG1	NA
IgG2	NA	immunoglobulin G2	IgG2	IgG2	NA
IgG3	NA	immunoglobulin G3	IgG3	IgG3	NA
IgG4	NA	immunoglobulin G4	IgG4	IgG4	NA
Albumin	NA	albumin	ALB	ALB	NA
