# Supplementary material for: Changes in concentrations of cervicovaginal immune mediators across the menstrual cycle: a systematic review and meta-analysis of individual patient data
Source: BMC Med. 2022 Oct 5;20:353. doi: 10.1186/s12916-022-02532-9 (PMC9533580; doi:10.1186/s12916-022-02532-9)
Supplement: Supplementary file 3 — Additional file 3. Code and data. IPD from co-authors who agreed to share it, results of all analyses presented in the paper, and R code files necessary to reproduce the analysis and figures. [file 12916_2022_2532_MOESM3_ESM.zip › MenstrualCycleMetaanalysis/data/data_helper_files/risk_of_bias.csv]

StudyName	Sum	Comparability	FollicularRepresentativeness	LutealRepresentativeness	OutcomeAssessment	PhaseAscertainment
Arnold-2016	4	2	0	1	1	0
Barousse-2007	5	2	0	1	1	1
Boily-Larouche-2019	4	1	0	1	1	1
Bradley-2018	6	2	1	1	1	1
Byrne-2016	6	2	1	1	1	1
Castle-2002	4	2	0	1	1	0
Cortez-2014	5	2	0	1	1	1
Fidel-2003	4	0	1	1	1	1
Francis-2016	5	2	0	1	1	1
Ghosh-2010a	5	2	1	1	1	0
Hughes-2021	6	2	1	1	1	1
Hughes-unpublished	5	2	0	1	1	1
Hwang-2011	4	2	0	1	1	0
Jais-2016	5	2	1	1	1	0
Jais-2017	5	2	1	1	1	0
Jespers-2017	5	2	1	1	1	0
Joag-unpublished	5	2	0	1	1	1
Kyongo-2012	5	2	1	1	1	0
Lahey-2012	4	2	0	1	1	0
Lieberman-2008	5	2	1	1	1	0
Makinde-2018	4	1	1	1	1	0
Moscicki-2020	5	2	1	1	1	0
New wet lab data	5	2	0	1	1	1
Novak-2007	5	2	1	1	1	0
Patel-2014	3	0	1	1	1	0
Safaeian-2009	5	2	1	1	1	0
Shust-2010	6	2	1	1	1	1
Sriprasert-2020	5	1	1	1	1	1
Thurman-2015	4	2	0	1	1	0
Thurman-2017	6	2	1	1	1	1
Thurman-unpublished	5	2	1	1	1	0
Yegorov-2019	4	2	0	1	1	0
