# Supplementary material for: Changes in concentrations of cervicovaginal immune mediators across the menstrual cycle: a systematic review and meta-analysis of individual patient data
Source: BMC Med. 2022 Oct 5;20:353. doi: 10.1186/s12916-022-02532-9 (PMC9533580; doi:10.1186/s12916-022-02532-9)
Supplement: Supplementary file 3 — Additional file 3. Code and data. IPD from co-authors who agreed to share it, results of all analyses presented in the paper, and R code files necessary to reproduce the analysis and figures. [file 12916_2022_2532_MOESM3_ESM.zip › MenstrualCycleMetaanalysis/data/data_helper_files/sponge_swab_site.csv]

StudyName	SampleType	SpongeSite
Byrne-2016	CVL	Not applicable (sample type was not sponge)
Arnold-2016	CVL	Not applicable (sample type was not sponge)
Barousse-2007	CVL	Not applicable (sample type was not sponge)
Boily-Larouche-2019	CVL	Not applicable (sample type was not sponge)
Bradley-2018	Swab	ectocervix and vagina
Castle-2002	Weck-cel sponge	Endocervix
Cortez-2014	Swab	Vagina
Fidel-2003	CVL	Not applicable (sample type was not sponge)
Francis-2016	CVL	Not applicable (sample type was not sponge)
Ghosh-2010a	CVL	Not applicable (sample type was not sponge)
Hughes-2021	Menstrual cup	Not applicable (sample type was not sponge)
Hughes-unpublished	CVL	Not applicable (sample type was not sponge)
Hwang-2011	CVL	Not applicable (sample type was not sponge)
Jais-2016	CVL	Not applicable (sample type was not sponge)
Jais-2017	CVL	Not applicable (sample type was not sponge)
Jespers-2017	CVL	Not applicable (sample type was not sponge)
Joag-unpublished	Menstrual cup	Not applicable (sample type was not sponge)
Kyongo-2012	CVL	Not applicable (sample type was not sponge)
Lahey-2012	CVL	Not applicable (sample type was not sponge)
Lieberman-2008	Weck-cel sponge	Cervical os
Makinde-2018	Menstrual cups (they also collected Weck-cels only at visit 1)	Not applicable (sample type was not sponge)
Moscicki-2020	CVL	Not applicable (sample type was not sponge)
Novak-2007	Weck-Cel Sponge, CVL	Cervical os
Patel-2014	Menstrual cup	Not applicable (sample type was not sponge)
Sriprasert-2020	CVL	Not applicable (sample type was not sponge)
Thurman-2015	CVL	Not applicable (sample type was not sponge)
Thurman-2017	CVL	Not applicable (sample type was not sponge)
Thurman-unpublished	CVL	Not applicable (sample type was not sponge)
Yegorov-2019	Menstrual cup	Not applicable (sample type was not sponge)
Shust-2010	CVL	Not applicable (sample type was not sponge)
Safaeian-2009	Weck-cel sponge	Endocervix
New wet lab data	CVL	Not applicable (sample type was not sponge)
