# Supplementary material for: Changes in concentrations of cervicovaginal immune mediators across the menstrual cycle: a systematic review and meta-analysis of individual patient data
Source: BMC Med. 2022 Oct 5;20:353. doi: 10.1186/s12916-022-02532-9 (PMC9533580; doi:10.1186/s12916-022-02532-9)
Supplement: Supplementary file 3 — Additional file 3. Code and data. IPD from co-authors who agreed to share it, results of all analyses presented in the paper, and R code files necessary to reproduce the analysis and figures. [file 12916_2022_2532_MOESM3_ESM.zip › MenstrualCycleMetaanalysis/data/data_helper_files/study_level_covariates.csv]

StudyName	Covariates
Arnold-2016	Age
Arnold-2016	MycoplasmaGenitalium
Arnold-2016	Hsv2
Arnold-2016	CurrentSmoker
Arnold-2016	HpvAptima
Barousse-2007	None - too few samples
Boily-Larouche-2019	Bv
Bradley-2018	LactobacillusDominant
Byrne-2016	None - no covariates available
Castle-2002	Hpv
Castle-2002	Rti
Castle-2002	BloodDetection
Cortez-2014	DoucheWithin24h
Cortez-2014	VaginalpH
Cortez-2014	Gravidity
Cortez-2014	Bv
Cortez-2014	Yeast
Cortez-2014	Gonorrhea
Cortez-2014	Syphilis
Cortez-2014	Trichomonas
Cortez-2014	Cd4Count
Cortez-2014	CervicalHiv
Cortez-2014	VaginalHiv
Fidel-2003	log2(SerumEstradiol)
Francis-2016	BloodDetection
Francis-2016	Bv
Francis-2016	PsaNgPerMl
Francis-2016	Trichomonas
Ghosh-2010a	Bv
Ghosh-2010a	Trichomonas
Ghosh-2010a	SerumHiv
Ghosh-2010a	Cd4Count
Ghosh-2010a	Race
Hughes-2021	Bv
Hughes-2021	Hsv2
Hughes-2021	Yeast
Hughes-2021	VaginalpH
Hughes-2021	BloodDetection
Hughes-2021	DaysSinceLastIntercourse
Hughes-2021	CondomAtLastVaginalIntercourse
Hughes-unpublished	Age
Hughes-unpublished	Bv
Hughes-unpublished	Chlamydia
Hughes-unpublished	Hsv2
Hughes-unpublished	SexualDebut
Hughes-unpublished	Psa
Hwang-2011	Age
Hwang-2011	Ectopy
Hwang-2011	PmnInWetMount
Jais-2016	Age
Jais-2016	Bv
Jais-2016	VaginalpH
Jais-2016	log2(WbcInCvlPermL)
Jais-2016	BloodDetection
Jais-2016	Race
Jais-2017	Age
Jais-2017	Trichomonas
Jais-2017	Bv
Jais-2017	VaginalpH
Jais-2017	log2(WbcInCvlPermL)
Jais-2017	BloodDetection
Jais-2017	Race
Jespers-2017	Psa
Jespers-2017	VaginalpH
Jespers-2017	VaginalDischargePresent
Jespers-2017	CervicalMucusQuantity
Jespers-2017	CervicalEpithelialAbnormalities
Jespers-2017	Bv
Jespers-2017	DoucheWithin24h
Jespers-2017	Hsv2
Joag-unpublished	Age
Joag-unpublished	Bv
Joag-unpublished	VaginalpH
Kyongo-2012	Bv
Kyongo-2012	Psa
Kyongo-2012	Ectopy
Kyongo-2012	Age
Kyongo-2012	VaginalpH
Lahey-2012	Bv
Lahey-2012	Trichomonas
Lahey-2012	SerumHiv
Lahey-2012	Cd4Count
Lahey-2012	Race
Lieberman-2008	WbcInWetMount
Lieberman-2008	DaysSinceLastIntercourse
Makinde-2018	None - no covariates available
Moscicki-2020	Age
Moscicki-2020	Hpv
New wet lab data	Bv
New wet lab data	Chlamydia
New wet lab data	Trichomonas
New wet lab data	Psa
New wet lab data	BloodDetection
Novak-2007	None - too few samples
Patel-2014	None - no covariates available
Sriprasert-2020	Age
Sriprasert-2020	Bmi
Sriprasert-2020	VaginalpH
Sriprasert-2020	IntermediateCells
Sriprasert-2020	SuperficialCells
Thurman-2015	None - too few samples
Thurman-2017	Age
Thurman-2017	Bmi
Thurman-2017	Race
Thurman-2017	Gravidity
Thurman-2017	Parity
Thurman-2017	Bv
Thurman-2017	VaginalpH
Thurman-unpublished	Age
Thurman-unpublished	Bmi
Thurman-unpublished	Race
Thurman-unpublished	Gravidity
Thurman-unpublished	Parity
Thurman-unpublished	Bv
Yegorov-2019	Bv
