# Supplementary material for: Changes in concentrations of cervicovaginal immune mediators across the menstrual cycle: a systematic review and meta-analysis of individual patient data
Source: BMC Med. 2022 Oct 5;20:353. doi: 10.1186/s12916-022-02532-9 (PMC9533580; doi:10.1186/s12916-022-02532-9)
Supplement: Supplementary file 3 — Additional file 3. Code and data. IPD from co-authors who agreed to share it, results of all analyses presented in the paper, and R code files necessary to reproduce the analysis and figures. [file 12916_2022_2532_MOESM3_ESM.zip › MenstrualCycleMetaanalysis/make_paper.R]

source(here::here("R/source_all.R"))

source('R/01_model_data.R')
# "R/02_*.R" is run from within "R/01_*.R", so doesn't need to be called here

source('R/03_meta-analysis.R')

source('R/04_subgroup_analyses.R')
source('R/05_secondary_analyses.R')
source('R/06_sensitivity_analyses.R')

source('R/07_figures.R')

rmarkdown::render("R/08_statistics.Rmd", encoding = "UTF-8")
rmarkdown::render("R/09_PRISMA IPD flow diagram.Rmd")
rmarkdown::render("R/10_plot_each_analyte_meta-analysis_separately.Rmd")
