# Supplementary material for: Changes in concentrations of cervicovaginal immune mediators across the menstrual cycle: a systematic review and meta-analysis of individual patient data
Source: BMC Med. 2022 Oct 5;20:353. doi: 10.1186/s12916-022-02532-9 (PMC9533580; doi:10.1186/s12916-022-02532-9)
Supplement: Supplementary file 3 — Additional file 3. Code and data. IPD from co-authors who agreed to share it, results of all analyses presented in the paper, and R code files necessary to reproduce the analysis and figures. [file 12916_2022_2532_MOESM3_ESM.zip › MenstrualCycleMetaanalysis/R/01_model_data.R]

###################################################################################################
# Section 1: Primary models
###################################################################################################
all_data <- get_all_clean_data()

to_model <- all_data %>% 
    filter(EligibilityPrimary == "Eligible", Phase != "Periovulatory") %>% 
    # remove analytes where less than 50% of total samples are detectable
    group_by(OfficialSymbol) %>% 
    filter(mean(Detectable != "Below") >= 0.5) %>% 
    # remove datasets from studies where all samples had the same concentration
    # e.g. Makinde-2018 DEFB104A
    group_by(OfficialSymbol, StudyName) %>% 
    filter(!length(unique(Concentration)) == 1) %>% 
    # remove immune mediators from 3 studies where they were mostly undetected
    # causing low SEs and overly high weighting in the meta-analyses 
    filter(!(StudyName == "Hughes-unpublished" & OfficialSymbol == "IFNA2"), 
        !(StudyName == "Makinde-2018" & OfficialSymbol == "IL17A"), 
        !(StudyName == "Hwang-2011" & OfficialSymbol == "TNF"))

models_primary_linear <- to_model %>% 
    apply_model(primary_model) %>% 
    mutate(Model = "Primary_Linear")

# Add the results of Shust-2010, which are the only study
# Derived from extracted, summarized data
source("R/02_model_Shust-2010.R")
models_primary_linear <- bind_rows(models_primary_linear, get_shust_model_results())

save_model(models_primary_linear, "primary_linear")

to_model_logistic <- all_data %>% 
    filter(EligibilityPrimary == "Eligible", Phase != "Periovulatory") %>% 
    group_by(OfficialSymbol) %>% 
    filter(mean(Detectable != "Below") < 0.5) %>% 
    ungroup() %>% 
    mutate(Detectable = ifelse(Detectable == "Below", "Below", "In"), 
        Detectable = factor(Detectable, levels = c("Below", "In"))) %>% 
    # remove datasets from studies where all samples had the same concentration
    # e.g. Makinde-2018 CXCL12, Lieberman-2008 IL5
    group_by(OfficialSymbol, StudyName) %>% 
    filter(!length(unique(Detectable)) == 1)

# there are a couple of warnings about singular models and difficulty converging
# but they can be ignored
models_primary_logistic <- suppressMessages(suppressWarnings(to_model_logistic %>% 
    apply_model(logistic_model, postprocessing = glme4_model_postprocessing) %>% 
    mutate(Model = "Primary_Logistic")))

save_model(models_primary_logistic, "primary_logistic")

###################################################################################################
# Section 2: Periovulatory models
###################################################################################################

to_model_periovulatory <- all_data %>% 
    filter(EligibilityPrimary == "Eligible") %>% 
    # select only study/analyte pairs where periovulatory samples were present
    group_by(OfficialSymbol, StudyName) %>% 
    filter(any(Phase == "Periovulatory")) %>%
    # set periovulatory as reference
    mutate(Phase = factor(Phase, levels = c("Periovulatory", "Follicular", "Luteal")))

models_periovulatory_linear <- to_model_periovulatory %>% 
    # remove analytes where less than 50% of total samples are detectable
    group_by(OfficialSymbol) %>% 
    filter(mean(Detectable != "Below") >= 0.5) %>%
    apply_model(primary_model) %>% 
    mutate(Model = "Periovulatory_Linear") %>% 
    mutate(Coefficient = ifelse(Coefficient != "(Intercept)", paste0(Coefficient, "VsPeriovulatory"), Coefficient))

save_model(models_periovulatory_linear, "periovulatory_linear")

models_periovulatory_logistic <- to_model_periovulatory %>% 
    # remove analytes where less than 50% of total samples are detectable
    group_by(OfficialSymbol) %>% 
    filter(mean(Detectable != "Below") < 0.5) %>%
    ungroup() %>% 
    mutate(Detectable = ifelse(Detectable == "Below", "Below", "In"), 
        Detectable = factor(Detectable, levels = c("Below", "In"))) %>% 
    apply_model(logistic_model, glme4_model_postprocessing) %>% 
    mutate(Model = "Periovulatory_Logistic") %>% 
    mutate(Coefficient = ifelse(Coefficient != "(Intercept)", paste0(Coefficient, "VsPeriovulatory"), Coefficient))

save_model(models_periovulatory_logistic, "periovulatory_logistic")
