# Supplementary material for: Changes in concentrations of cervicovaginal immune mediators across the menstrual cycle: a systematic review and meta-analysis of individual patient data
Source: BMC Med. 2022 Oct 5;20:353. doi: 10.1186/s12916-022-02532-9 (PMC9533580; doi:10.1186/s12916-022-02532-9)
Supplement: Supplementary file 3 — Additional file 3. Code and data. IPD from co-authors who agreed to share it, results of all analyses presented in the paper, and R code files necessary to reproduce the analysis and figures. [file 12916_2022_2532_MOESM3_ESM.zip › MenstrualCycleMetaanalysis/R/02_model_Shust-2010.R]

get_shust_model_results <- function() {
  # Function to calculate average across two populations with 
  # different sample sizes
  pool_stat <- function(stat1, stat2, n1, n2) {
      sqrt( ((n1-1) * (stat1^2) + (n2-1) * (stat2^2)) / (n1+n2-2)) 
  }
  
  # Function to calculate an effect size from the means, SDs, and ICCs of two populations
  # ICC is used to adjust for repeated measures in each group
  calculate_effect_size_from_summary_and_icc <- function(fol_mean, fol_sd, fol_n, fol_icc, lut_mean, lut_sd, lut_n, lut_icc) {
      pooled_icc <- pool_stat(fol_icc, lut_icc, fol_n, lut_n)
      
      # calculate and adjust effect size
      effect_size <- lut_mean - fol_mean
      adjusted_effect_size <- effect_size * sqrt(pooled_icc)
      
      # calculate and adjust SD
      pooled_sd <- pool_stat(fol_sd, lut_sd, fol_n, lut_n)
      adjusted_sd <- pooled_sd * sqrt(pooled_icc)
      
      # convert SD to SEM
      adjusted_sem <- adjusted_sd / sqrt(fol_n + lut_n)
      
      c(adjusted_effect_size, adjusted_sem)
  }
  
  # Wrapper function to make it easier to use via tidyverse
  calc_wrapper <- function(d) {
      d <- arrange(d, TheirPhase)
      
      result <- calculate_effect_size_from_summary_and_icc(d$SummLog2Concentration[1], d$SummLog2Interval[1], d$N[1], d$ICC[1], 
          d$SummLog2Concentration[2], d$SummLog2Interval[2], d$N[2], d$ICC[2])
      
      tibble(Value = result[1], Std.Error = result[2])
  } 
  
  shust_iccs <- read_xlsx("data/data_complete/01_study/clean_summary_data/Shust-2010_table_III_ICC.xlsx")
  shust_main <- get_clean_summ_data("Shust-2010")
  
  shust <- shust_iccs %>% 
      select(-Unit, -`Hormonal contraception`) %>% 
      gather(TheirPhase, ICC, -Mediator) %>% 
      rename(Assay = Mediator) %>%
      mutate(Assay = ifelse(Assay == "IFN-g", "IFN-c", Assay)) %>% 
      right_join(shust_main, by = c("Assay", "TheirPhase")) %>% 
      filter(Assay != "Total protein")
  
  shust_results <- shust %>%
      arrange(TheirPhase) %>% 
      group_by(Assay, StudyName, Published, SampleType, EntrezId, OfficialSymbol, AssayMethod) %>% 
      select(-SummConcentration, -SummInterval, -SummType, -Phase) %>% 
      nest(data = c(TheirPhase, ICC, N, SummLog2Concentration, SummLog2Interval)) %>% 
      mutate(results = list(map_df(data, calc_wrapper))) %>% 
      unnest(results) %>% 
      ungroup() %>% 
      select(StudyName, Assay, EntrezId, OfficialSymbol, Value, Std.Error) %>% 
      mutate(Coefficient = "PhaseLuteal", Model = "Primary_Linear", 
          SampleType = "CVL", OurPhasingMethod = "Serum progesterone - their phase") %>% 
      mutate(AssayMethod = ifelse(Assay %in% 
              c("IL-6", "IL-8", "IL-1a", "IL-1b", "IFN-a2", "IFN-c", "RANTES"), 
          "Luminex (or other bead-based)", "ELISA"))
  
  shust_results
}
