# Supplementary material for: Changes in concentrations of cervicovaginal immune mediators across the menstrual cycle: a systematic review and meta-analysis of individual patient data
Source: BMC Med. 2022 Oct 5;20:353. doi: 10.1186/s12916-022-02532-9 (PMC9533580; doi:10.1186/s12916-022-02532-9)
Supplement: Supplementary file 3 — Additional file 3. Code and data. IPD from co-authors who agreed to share it, results of all analyses presented in the paper, and R code files necessary to reproduce the analysis and figures. [file 12916_2022_2532_MOESM3_ESM.zip › MenstrualCycleMetaanalysis/R/03_meta-analysis.R]

##################################################################################################################
# PRIMARY ANALYSIS
##################################################################################################################
# Primary analysis, linear 
get_model("all", "primary_linear") %>% 
    filter(Coefficient == "PhaseLuteal") %>% 
    calculate_meta_stats() %>% 
    save_meta("Primary_Linear")

# Primary analysis, logistic
get_model("all", "primary_logistic") %>% 
    filter(Coefficient == "PhaseLuteal") %>% 
    calculate_meta_stats() %>% 
    save_meta("Primary_Logistic")

##################################################################################################################
# PERIOVULATORY ANALYSIS
##################################################################################################################
# periovulatory analysis, linear
get_model("all", type = "periovulatory_linear") %>% 
    filter(Coefficient != "(Intercept)") %>% 
    calculate_meta_stats() %>% 
    save_meta("Periovulatory_Linear")

# only a single study has logistic models for periovulatory, so can't do meta-analysis
