# Supplementary material for: Changes in concentrations of cervicovaginal immune mediators across the menstrual cycle: a systematic review and meta-analysis of individual patient data
Source: BMC Med. 2022 Oct 5;20:353. doi: 10.1186/s12916-022-02532-9 (PMC9533580; doi:10.1186/s12916-022-02532-9)
Supplement: Supplementary file 3 — Additional file 3. Code and data. IPD from co-authors who agreed to share it, results of all analyses presented in the paper, and R code files necessary to reproduce the analysis and figures. [file 12916_2022_2532_MOESM3_ESM.zip › MenstrualCycleMetaanalysis/R/04_subgroup_analyses.R]

models <- get_model("all", "primary_linear") %>% 
    filter(Coefficient == "PhaseLuteal") %>% 
    left_join(get_country_region(), by = "StudyName")

conduct_subgroup_analysis <- function(data) { 
    data %>% 
        # only immune mediators where at least 2 studies per subgroup
        group_by(OfficialSymbol, Subgroup) %>% 
        filter(length(unique(StudyName))>1) %>% 
        # select immune mediators measured by at least 2 subgroups
        group_by(OfficialSymbol) %>% 
        filter(length(unique(Subgroup)) > 1) %>% 
        nest() %>% 
        mutate(Metasubgroups = map(data, meta_subgroup_function)) %>% 
        mutate(x = list(map_df(Metasubgroups, subgroup_extractor))) %>% 
        unnest(x) %>% 
        select(-data, -Metasubgroups)
}

###################################################################################################
# Subgroup analysis: Sample type
###################################################################################################

models %>% 
    mutate(Subgroup = SampleType) %>% 
    conduct_subgroup_analysis() %>% 
    save_subgroup_analysis("sample_type")
    
###################################################################################################
# Subgroup analysis: Assay method
###################################################################################################

models %>% 
    mutate(Subgroup = AssayMethod) %>% 
    conduct_subgroup_analysis() %>% 
    save_subgroup_analysis("assay_method")

###################################################################################################
# Subgroup analysis: Geographical region
###################################################################################################

models %>% 
    mutate(Subgroup = Region) %>% 
    conduct_subgroup_analysis() %>% 
    save_subgroup_analysis("region")

###################################################################################################
# Subgroup analysis: Our phasing method
###################################################################################################

models %>% 
    # collapse "Days since LMP" and "Days since LMP - their phase" to one category
    mutate(OurPhasingMethod = str_remove(OurPhasingMethod, " -.*")) %>% 
    mutate(Subgroup = OurPhasingMethod) %>% 
    conduct_subgroup_analysis() %>% 
    save_subgroup_analysis("phasing")
