# Supplementary material for: Changes in concentrations of cervicovaginal immune mediators across the menstrual cycle: a systematic review and meta-analysis of individual patient data
Source: BMC Med. 2022 Oct 5;20:353. doi: 10.1186/s12916-022-02532-9 (PMC9533580; doi:10.1186/s12916-022-02532-9)
Supplement: Supplementary file 3 — Additional file 3. Code and data. IPD from co-authors who agreed to share it, results of all analyses presented in the paper, and R code files necessary to reproduce the analysis and figures. [file 12916_2022_2532_MOESM3_ESM.zip › MenstrualCycleMetaanalysis/R/05_secondary_analyses.R]

all_clean_data <- get_all_clean_data()

###################################################################################################
# Comparing effect of normalization to total protein
###################################################################################################

for_total_protein <- all_clean_data %>% 
    # get all samples where we have total protein values 
    # only eligible, non-periovulatory samples
    filter(EligibilityPrimary == "Eligible", !is.na(TotalProtein), Phase != "Periovulatory") %>% 
    # get only analytes detectabled in more than half of samples
    group_by(OfficialSymbol) %>% 
    filter(mean(Detectable != "Below") >= 0.5) 

# apply menstrual cycle models based on pg/ml concentrations
total_protein_comparison_pg_per_ml <- for_total_protein %>% 
    apply_model(primary_model)

# apply menstrual cycle models based on pg/pg total protein concentrations
total_protein_comparison_pg_per_pg_protein <- for_total_protein %>% 
    mutate(Log2Concentration = log2(Concentration / TotalProtein)) %>% 
    apply_model(primary_model)

# combine the two methods
combined_total_protein <- bind_rows(mutate(total_protein_comparison_pg_per_ml, Outcome = "pg/mL"),
    mutate(total_protein_comparison_pg_per_pg_protein, Outcome = "pg/pg total protein")) %>% 
    filter(Coefficient == "PhaseLuteal") %>% 
    select(StudyName, Coefficient, Outcome, everything())

save_secondary_analysis(combined_total_protein, "total_protein_normalization")

###################################################################################################
# Comparing effect of menstrual cycle phasing method
###################################################################################################
for_phase_comparison <- all_clean_data %>% 
    filter(!is.na(SerumProgesterone), !is.na(DaysSinceLmp)) %>% 
    # allow samples that are eligible or that were ineligible because of a value
    # being outside of an allowed menstrual cycle phase window
    filter(EligibilityPrimary == "Eligible" | str_detect(EligibilityPrimary, "allowed windows")) %>% 
    mutate(PhaseLmp = assign_phase_based_on_lmp(DaysSinceLmp), 
        PhaseProg = assign_phase_based_on_progesterone(SerumProgesterone)) 

prog_phasing <- for_phase_comparison %>% 
    mutate(Phase = factor(PhaseProg, levels = c("Follicular", "Luteal", "Other"))) %>% 
    filter(Phase != "Other") %>% 
    apply_model(primary_model) %>% 
    filter(Coefficient == "PhaseLuteal") %>% 
    mutate(PhasingMethod = "Progesterone")

lmp_phasing <- for_phase_comparison %>% 
    mutate(Phase = factor(PhaseLmp, levels = c("Follicular", "Luteal", "Other"))) %>% 
    filter(Phase != "Other") %>% 
    apply_model(primary_model) %>% 
    filter(Coefficient == "PhaseLuteal") %>% 
    mutate(PhasingMethod = "LMP")

phasing_method_comparison <- bind_rows(prog_phasing, lmp_phasing) %>% 
    select(StudyName, Coefficient, PhasingMethod, everything())

save_secondary_analysis(phasing_method_comparison, "phasing_method")

for_phase_comparison %>% 
    select(StudyName, SampleId, PhaseLmp, PhaseProg, SerumProgesterone, DaysSinceLmp) %>% 
    unique() %>% 
    save_secondary_analysis("phasing_method_samples")

for_phase_comparison %>% 
    select(StudyName, SampleId, PhaseLmp, PhaseProg) %>% 
    unique() %>% 
    group_by(PhaseLmp, PhaseProg) %>% 
    count() %>% 
    save_secondary_analysis("phasing_method_counts")

###################################################################################################
# Comparing effect of sample type
###################################################################################################

model_for_sample_type <- function(d) {
    lmerTest::lmer(Log2Concentration ~ SampleType + (1|Ptid) + (1|StudyName), data = d)
}

data_for_sample_type <- all_clean_data %>% 
    # only immune mediators where at least 2 studies per sample type
    group_by(OfficialSymbol, SampleType) %>% 
    filter(length(unique(StudyName))>1) %>% 
    # select immune mediators measured by at least 2 sample types
    group_by(OfficialSymbol) %>% 
    filter(length(unique(SampleType)) > 1) %>% 
    ungroup() 

data_for_sample_type %>%    
    single_stage_meta(model_for_sample_type, lmerTest_model_postprocessing) %>% 
    save_secondary_analysis("sample_type_comparisons")

###################################################################################################
# Comparing effect of CVL volume
###################################################################################################

cvls <- get_cvl_variables() %>% 
    filter(str_detect(SampleType, "CVL"))

model_for_cvl_volume <- function(d) {
    lmerTest::lmer(Log2Concentration ~ CvlVolume + (1|Ptid) + (1|StudyName), data = d)
}

data_for_cvl_volume <- all_clean_data %>% 
    filter(SampleType == "CVL") %>% 
    rename(RecoveredCvlVolume = CvlVolume) %>% 
    inner_join(cvls, by = c("StudyName", "SampleType")) %>% 
    filter(CvlVolume %in% c("5 mL", "10 mL")) %>% 
    # only immune mediators where at least 2 studies per CVL volume
    group_by(OfficialSymbol, CvlVolume) %>% 
    filter(length(unique(StudyName))>1) %>% 
    # select immune mediators measured by at least 2 CVL volumes
    group_by(OfficialSymbol) %>% 
    filter(length(unique(CvlVolume)) > 1) %>% 
    ungroup() 

data_for_cvl_volume %>%    
    single_stage_meta(model_for_cvl_volume, lmerTest_model_postprocessing) %>% 
    save_secondary_analysis("cvl_volume_comparisons")

###################################################################################################
# Comparing effect of assay method
###################################################################################################

model_for_assay_method <- function(d) {
    lmerTest::lmer(Log2Concentration ~ AssayMethod + (1|Ptid) + (1|StudyName), data = d)
}

data_for_assay_method <- all_clean_data %>% 
    # only immune mediators where at least 2 studies per sample type
    group_by(OfficialSymbol, AssayMethod) %>% 
    filter(length(unique(StudyName))>1) %>% 
    # select immune mediators measured by at least 2 sample types
    group_by(OfficialSymbol) %>% 
    filter(length(unique(AssayMethod)) > 1) %>% 
    ungroup() 

data_for_assay_method %>%    
    single_stage_meta(model_for_assay_method, lmerTest_model_postprocessing) %>% 
    save_secondary_analysis("assay_method_comparisons")
