# Supplementary material for: Changes in concentrations of cervicovaginal immune mediators across the menstrual cycle: a systematic review and meta-analysis of individual patient data
Source: BMC Med. 2022 Oct 5;20:353. doi: 10.1186/s12916-022-02532-9 (PMC9533580; doi:10.1186/s12916-022-02532-9)
Supplement: Supplementary file 3 — Additional file 3. Code and data. IPD from co-authors who agreed to share it, results of all analyses presented in the paper, and R code files necessary to reproduce the analysis and figures. [file 12916_2022_2532_MOESM3_ESM.zip › MenstrualCycleMetaanalysis/R/06_sensitivity_analyses.R]

###################################################################################################
# One- vs. two-stage meta-analysis
###################################################################################################

all_data <- get_all_clean_data()

to_model <- all_data %>% 
    filter(EligibilityPrimary == "Eligible", Phase != "Periovulatory") %>% 
    # remove analytes where less than 50% of total samples are detectable
    group_by(OfficialSymbol) %>% 
    filter(mean(Detectable != "Below") >= 0.5) %>% 
    # remove datasets from studies where all samples had the same concentration
    # e.g. Makinde-2018 DEFB104A
    group_by(OfficialSymbol, StudyName) %>% 
    filter(!length(unique(Concentration)) == 1)

model_for_single_stage_meta <- function(d) {
    lmerTest::lmer(Log2Concentration ~ Phase + (1|Ptid) + (1|StudyName), data = d)
}

# Suppress one singularity warning from IgG3, where the 
# random effects of study provides little information
# dropping study from the model doesn't change the result
# so it's fine to just suppress the warning
results_of_one_stage_meta <- suppressMessages(to_model %>% 
    group_by(OfficialSymbol) %>% 
    # select immune mediators measured in at least 2 studies
    filter(length(unique(StudyName)) > 1) %>% 
    ungroup() %>%    
    single_stage_meta(model_for_single_stage_meta, lmerTest_model_postprocessing)) 

results_of_two_stage_meta <- get_meta("primary_linear")

one_versus_two_stage <- bind_rows(
    mutate(results_of_one_stage_meta, Meta = "One-stage"),
    mutate(results_of_two_stage_meta, Meta = "Two-stage")
) %>% 
    filter(Coefficient == "PhaseLuteal") %>% 
    group_by(OfficialSymbol) %>% 
    mutate(Category = case_when(
        sum(Value>0) == 1 ~ "Opposite directions",
        sum(PValue < 0.05) == 2 ~ "Both significant",
        sum(PValue > 0.05) == 2 ~ "Neither significant",
        sum(PValue < 0.05) == 1 ~ "One significant"
    )) %>% 
    select(Meta, Category, Coefficient, EntrezId:PValue)

save_sensitivity_analysis(one_versus_two_stage, "one-vs-two-stage-meta-analysis")

###################################################################################################
# Multivariate vs. univariate study-levels models
###################################################################################################

# function to run the multivariate and univariate models for each study
run_multivariate_models <- function(study, covariates) {
    covariates <- covariates$Covariates
    
    custom_model <- function(covariates) {
        # reformulate() lets you create a formula from a character vector
        # this creates Log2Concentration ~ Phase + ... 
        #       where ... includes whatever covariates are specified for each study
        formula <- reformulate(termlabels = c("Phase", covariates), response = "Log2Concentration")
        
        function(d) nlme::lme(formula, random = ~ 1|Ptid, data = d)
    }
    
    to_model <- get_clean_data(study) %>% 
        filter(EligibilitySecondary == "Eligible", Phase != "Periovulatory") %>% 
        # remove analytes where less than 50% of total samples are detectable
        group_by(OfficialSymbol) %>% 
        filter(mean(Detectable != "Below") >= 0.5) %>% 
        # remove datasets from studies where all samples had the same concentration
        # e.g. Makinde-2018 DEFB104A
        group_by(OfficialSymbol, StudyName) %>% 
        filter(!length(unique(Concentration)) == 1)
    
    models_sensitivity_linear_multivariate <- to_model %>% 
        apply_model(custom_model(covariates)) %>% 
        mutate(Model = "Sensitivity_Linear_Multivariate")
    
    # also need to re-run the primary univariate model on the same dataset
    # because the data for the multivariate models is smaller
    models_sensitivity_linear_univariate <- to_model %>% 
        apply_model(primary_model) %>% 
        mutate(Model = "Sensitivity_Linear_Univariate")
    
    bind_rows(models_sensitivity_linear_multivariate, models_sensitivity_linear_univariate)
}

covariates_for_multivariate_models <- get_study_level_covariates()

models_sensitivity_linear_multivariate_and_univariate <- covariates_for_multivariate_models %>%
    # remove studies where multivariate models shouldn't be run
    filter(!str_detect(Covariates, "None"), StudyName %in% all_clean_data$StudyName) %>% 
    group_by(StudyName) %>% 
    nest() %>% 
    mutate(result = map2(StudyName, data, run_multivariate_models)) %>% 
    ungroup() %>% 
    select(result) %>% 
    unnest("result")

save_sensitivity_analysis(models_sensitivity_linear_multivariate_and_univariate, "multivariate_models")

meta_multi <- models_sensitivity_linear_multivariate_and_univariate %>% 
    filter(Coefficient == "PhaseLuteal", Model == "Sensitivity_Linear_Multivariate") %>% 
    group_by(OfficialSymbol) %>% 
    filter(length(unique(StudyName)) > 1) %>% 
    calculate_meta_stats() %>% 
    mutate(Model = "Sensitivity_Linear_Multivariate")

meta_uni <- models_sensitivity_linear_multivariate_and_univariate %>% 
    filter(Coefficient == "PhaseLuteal", Model == "Sensitivity_Linear_Univariate") %>% 
    group_by(OfficialSymbol) %>% 
    filter(length(unique(StudyName)) > 1) %>% 
    calculate_meta_stats() %>% 
    mutate(Model = "Sensitivity_Linear_Univariate")

save_sensitivity_analysis(bind_rows(meta_multi, meta_uni), "multivariate_metas")
