# Supplementary material for: Changes in concentrations of cervicovaginal immune mediators across the menstrual cycle: a systematic review and meta-analysis of individual patient data
Source: BMC Med. 2022 Oct 5;20:353. doi: 10.1186/s12916-022-02532-9 (PMC9533580; doi:10.1186/s12916-022-02532-9)
Supplement: Supplementary file 3 — Additional file 3. Code and data. IPD from co-authors who agreed to share it, results of all analyses presented in the paper, and R code files necessary to reproduce the analysis and figures. [file 12916_2022_2532_MOESM3_ESM.zip › MenstrualCycleMetaanalysis/R/07_figures.R]

all_clean_data <- get_all_clean_data()

##################################################################################################################
# Figure 2 - Concentration plots ------------------------
##################################################################################################################

extract_boxplot <- function(d) { 
    d %>% 
        summarise(
            p5 = quantile(log10(Concentration), 0.05),
            p25 = quantile(log10(Concentration), 0.25),
            p50 = quantile(log10(Concentration), 0.50),
            p75 = quantile(log10(Concentration), 0.75),
            p95 = quantile(log10(Concentration), 0.95),
            Detection = mean(Detectable != "Below") * 100, 
            Detection = round(Detection, 0), 
            Detection = paste0(Detection, "%"))
}

all_clean_data %>% 
    add_categories() %>% 
    filter(OfficialSymbol %in% (get_meta("primary") %>% pull(OfficialSymbol))) %>% 
    group_by(OfficialSymbol, Category) %>% 
    extract_boxplot() %>% 
    save_figure_data("concentrations")

get_concentrations_data() %>% 
    left_join(get_immune_mediator_display_names() %>% select(-EntrezId), by = c("OfficialSymbol")) %>%  
    mutate(Category = factor(Category, levels = c("Immunoglobulin", "Defensin", "MMPs", "Chemokine\nCX-type", "Chemokine\nCC-type", 
        "Interleukin 1\nfamily", "Interleukin\nOther", "Interleukin 2\nfamily",  "Interferon", "Other"))) %>% 
    ggplot(aes(x = reorder(DisplayName, p50))) +
        geom_boxplot(aes(ymin = p5, lower = p25, middle = p50, upper = p75, ymax = p95), stat = "identity")  + 
        facet_grid(Category~., scales = "free_y", space = "free_y") + 
        scale_y_continuous(breaks = c(0, 3, 6, 9), labels = c(1, "1E3", "1E6", "1E9")) + 
        coord_flip(ylim = c(-2, 11)) +
        xlab(NULL) + 
        ylab("Concentration (pg/mL, log10)") + 
        theme_pub(strip.text.y.right = element_text(angle = 0)) + 
        y_axis_all_facets() + 
        geom_label(aes(y = Inf, label = Detection), hjust = 1, color = "grey50", 
        # geom_text size is in points, which converts to normal by 5/14
        size = 8 * 5 / 14, 
        # label.size = NA removes the line around the outside of the label
        label.size = NA)  
        
save_image("Fig-2", width = 5, height = 8.5)

##################################################################################################################
# Figures 3 - Meta-analysis plots ------------------------
##################################################################################################################

primary_linear_models <- get_model("all", "primary_linear") %>% 
    filter(Coefficient == "PhaseLuteal")
primary_linear_meta <- get_meta("primary_linear")
primary_linear_order <- primary_linear_meta %>% arrange(Value) %>% .$OfficialSymbol

primary_logistic_models <- get_model("all", "primary_logistic") %>% 
    filter(Coefficient == "PhaseLuteal")
primary_logistic_meta <- get_meta("primary_logistic")
primary_logistic_order <- primary_logistic_meta %>% arrange(Value) %>% .$OfficialSymbol

plot_meta(primary_linear_models, primary_linear_meta, primary_linear_order, c(-5, 5), "Log2 difference", "none", plot_confidence = TRUE) +
        facet_grid(Category~., scales = "free_y", space = "free_y") + 
    plot_meta(primary_logistic_models, primary_logistic_meta, primary_logistic_order, c(-5, 5), "Logistic fold change", "none", plot_confidence = TRUE) +
    plot_layout(ncol = 1, heights = c(0.95, 0.05))

save_image("Fig-3", width = 6.69, height = 8.85)

##################################################################################################################
# Figure S1 - Risk of publication bias: funnel plots -----------------------------
##################################################################################################################

# funnel plots for immune mediators with >= 10 studies
for_funnel <- get_model("all", "primary_linear") %>%
    filter(Coefficient == "PhaseLuteal") %>%
    mutate(SE = `Std.Error`) %>%
    group_by(OfficialSymbol, Coefficient) %>%
    filter(n() >= 10) %>% 
    left_join(get_immune_mediator_display_names(), by = c("EntrezId", "OfficialSymbol"))

metas_for_funnel <- get_meta("primary_linear") %>% 
    filter(OfficialSymbol %in% for_funnel$OfficialSymbol) %>% 
    left_join(get_immune_mediator_display_names(), by = c("OfficialSymbol"))

triangle <- tibble(DisplayName = metas_for_funnel$DisplayName, 
    MetaEstimate = metas_for_funnel$Value, bottom_y = max(for_funnel$Std.Error)) %>% 
    mutate(BottomRightX = MetaEstimate + 1.96 * bottom_y, 
        BottomLeftX = MetaEstimate - 1.96 * bottom_y)

ggplot(for_funnel, aes(x = Value, y = `Std.Error`)) + 
    geom_point(pch = 1) + 
    facet_wrap(~str_replace(DisplayName, " \\| ", "\n"), ncol = 3) + 
    scale_y_reverse() + 
    # vertical line at 0
    geom_segment(data = triangle, aes(x = 0, xend = 0, y = 0, yend = bottom_y), color = axisLineColor()) + 
    # vertical line at effect size
    geom_segment(data = triangle, aes(x = MetaEstimate, xend = MetaEstimate, y = 0, yend = bottom_y), linetype = 2, color = axisLineColor()) + 
    # left triangle edge
    geom_segment(data = triangle, aes(xend = BottomLeftX, x = MetaEstimate, yend = bottom_y, y = 0), linetype = 2, color = axisLineColor()) + 
    # right triangle edge
    geom_segment(data = triangle, aes(xend = BottomRightX, x = MetaEstimate, yend = bottom_y, y = 0), linetype = 2, color = axisLineColor()) + 
    coord_cartesian(xlim = c(-5, 5)) +
    scale_x_continuous(breaks = c(-4, -2, 0, 2, 4), labels = c(-4, -2, 0, 2, 4)) +
    ylab("Standard error (reversed)") + 
    xlab("Log2 difference") + 
    theme_pub() + 
    y_axis_all_facets() + 
    # add x-axis 
    annotate("segment", color = axisLineColor(), size = lineSize(),
        x = -Inf, xend = Inf, y = Inf, yend = Inf)

save_image("Fig-S1", 3.35, 8)

##################################################################################################################
# Figure S2 - Periovulatory meta-analysis plots -----------------------------
##################################################################################################################

periovulatory_meta <- get_meta("periovulatory") 

periovulatory_models <- get_model("all", "periovulatory_linear") %>% 
    filter(Coefficient != "(Intercept)", OfficialSymbol %in% periovulatory_meta$OfficialSymbol)

periovulatory_order <- periovulatory_meta %>% group_by(OfficialSymbol) %>% summarise(Value = mean(Value)) %>% arrange(Value) %>% pull(OfficialSymbol)

plot_meta(periovulatory_models, periovulatory_meta, periovulatory_order, c(-5, 7), "Log2 difference", "none") + 
    facet_grid(Category~Coefficient, scales = "free_y", space = "free_y") +
    scale_y_continuous(breaks = c(-4, -2, 0, 2, 4, 6))

save_image("Fig-S2", width = 6.69, height = 4.5)

##################################################################################################################
# Figure 4 - New wet lab data ------------------------------------
##################################################################################################################

# plot of concentrations -----------------------------------------------------
to_plot <- get_clean_data("New wet lab data") %>% 
    filter(EligibilityPrimary == "Eligible") %>% 
    mutate(Type = ifelse(OfficialSymbol %in% c("IgG", "IL1A", "CCL2"), "Validation", "Exploratory")) %>% 
    left_join(get_immune_mediator_display_names(), by = c("EntrezId", "OfficialSymbol"))

to_plot %>% 
    filter(Type == "Validation") %>% 
    mutate(DisplayName = fct_relevel(DisplayName, "IgG")) %>% 
    concentration_plot() + 
    facet_wrap(~DisplayName, scales = "free_y") + 
    guides(color = "none") + 
    ylab("Concentration\n(pg/mL, log10)")

save_image("Fig-4A", width = 5.5, height = 2)

to_plot %>% 
    filter(Type == "Exploratory") %>% 
    concentration_plot() + 
    facet_wrap(~DisplayName, scales = "free_y", ncol = 4) + 
    guides(color = "none")

save_image("Fig-4C", width = 6.69, height = 3.5)

# plot of model results -----------------------------------------------------
plot_model <- function(d, xlab = "Log2 difference") {
    d <- d %>% 
        ungroup() %>% 
        mutate(Order = as.numeric(OfficialSymbol)) %>% 
        left_join(get_immune_mediator_display_names(), by = c("EntrezId", "OfficialSymbol")) %>% 
        mutate(Significant = ifelse(`p-value` < 0.05, "Sig", "Non-sig"))
    
    the_new <- filter(d, StudyName == "New wet lab data") 
    d <- filter(d, StudyName != "New wet lab data") 
    
    ggplot(d, aes(x = Value, y = reorder(DisplayName, Order), 
        xmin = Value - 1.96*Std.Error, xmax = Value + 1.96*Std.Error)) + 
        geom_pointrange(position = position_dodge(width = 0.5), aes(group = StudyName),
            color = "grey75") + 
        geom_pointrange(data = the_new, color = "black") +
        geom_point(data = the_new, pch = 21, aes(fill = Significant), size = 2) +
        scale_fill_manual(values = c("Non-sig" = "white", "Sig" = "black"), guide = "none") + 
        vline(0) + 
        theme_pub() + 
        ylab(NULL) + 
        xlab(xlab) 
}

to_plot <- get_model("all")

to_plot %>% 
    filter(Coefficient == "PhaseLuteal", Model == "Primary_Linear",
        OfficialSymbol %in% c("IgG", "IL1A", "CCL2")) %>% 
    mutate(OfficialSymbol = factor(OfficialSymbol, levels = rev(c("IgG", "CCL2", "IL1A")))) %>% 
    mutate(StudyName = fct_relevel(StudyName, "New wet lab data")) %>% 
    arrange(desc(StudyName)) %>% 
    plot_model() + 
    coord_cartesian(xlim = c(-5, 2.5))

save_image("Fig-4B", width = 4, height = 1)

cytokine_order <- to_plot %>% filter(StudyName == "New wet lab data", Coefficient == "PhaseLuteal") %>% arrange(Value) %>% .$OfficialSymbol

exploratory_linear <- to_plot %>% 
    filter(Coefficient == "PhaseLuteal", Model == "Primary_Linear",
        !OfficialSymbol %in% c("IgG", "IL1A", "CCL2")) %>%
    group_by(OfficialSymbol) %>% 
    filter(any(StudyName == "New wet lab data")) %>% 
    ungroup() %>% 
    mutate(OfficialSymbol = factor(OfficialSymbol, levels = cytokine_order)) %>% 
    plot_model() + 
    coord_cartesian(xlim = c(-5, 2.5))

exploratory_logistic <- to_plot %>% 
    filter(Coefficient == "PhaseLuteal", Model == "Primary_Logistic") %>% 
    group_by(OfficialSymbol) %>% 
    filter(any(StudyName == "New wet lab data")) %>% 
    ungroup() %>%
    mutate(OfficialSymbol = factor(OfficialSymbol)) %>% 
    plot_model("Logistic fold change")

exploratory_linear + exploratory_logistic + plot_layout(ncol = 1, heights = c(9, 1))

save_image("Fig-4D", width = 4, height = 2.5)

##################################################################################################################
# Figures 5 and S3 - Subgroup analyses ----------------------------------
##################################################################################################################

plot_meta_subgroup <- function(d, colors, ylim = c(-5, 5)) { 
    cytokine_order <- d %>% 
        filter(Subgroup == "Overall") %>% 
        arrange(Value) %>% 
        .$OfficialSymbol
    
    plot_meta(filter(d, Subgroup != "Overall") %>% mutate(StudyName = Subgroup), 
        filter(d, Subgroup == "Overall"), 
        cytokine_order, 
        ylim, 
        "Log2 difference", 
        highlight = "none", 
        subgroup_colors = colors)  + 
        facet_grid(Category~., scales = "free_y", space = "free_y")
}

get_subgroup_analysis("sample_type") %>% 
    plot_meta_subgroup(c("CVL" = "#984ea3", "Menstrual cup" = "#e41a1c", "Swab" = "#4daf4a", "Sponge" = "#377eb8"), 
    ylim = c(-4, 1))

save_image("Fig-5", width = 5, height = 4.5)

get_subgroup_analysis("assay_method") %>% 
    plot_meta_subgroup(c("ELISA" = "#8da0cb", "Luminex (or other bead-based)" = "#7fc97f", "MSD" = "#fdc086"), 
    ylim = c(-2.5, 4))

save_image("Fig-S3A", width = 3.75, height = 4.5)

get_subgroup_analysis("region") %>% 
    plot_meta_subgroup(c("Europe" = "#fb8072", "Africa" = "#bebada", "North America" = "#8dd3c7"), 
    ylim = c(-2.5, 2.5))

save_image("Fig-S3B", width = 3.75, height = 4.5)

plot_meta_subgroup(get_subgroup_analysis("phasing"), 
    c("Days since LMP" = "#ff7f00", "Serum progesterone" = "#cab2d6", "Serum progesterone plus LH" = "#6a3d9a"), 
    c(-2.5, 2.5))

save_image("Fig-S3C", width = 3.75, height = 4.5)

##################################################################################################################
# Figure 6A - Sensitivity analysis - one- vs. two-stage meta-analysis -----------------
##################################################################################################################
get_one_versus_two_stage_data() %>% 
    select(OfficialSymbol, Meta, Value) %>% 
    spread(Meta, Value) %>% 
    ggplot(aes(x = `One-stage`, y = `Two-stage`)) +
    geom_point() + 
    hline(0) + vline(0) + 
    coord_equal() +
    theme_pub() + 
    ylab("Meta-estimates from\ntwo-stage meta-analysis") + 
    xlab("Meta-estimates from\none-stage meta-analysis")

save_image("Fig-6A", width = 2, height = 2)

##################################################################################################################
# Figure 6B - Sensitivity analysis - univariate vs. multivariate study models -------------
##################################################################################################################
to_plot <- get_multivariate_metas() %>% 
    select(Model, OfficialSymbol, Value) %>% 
    spread(Model, Value) 

to_plot %>% 
    ggplot(aes(y = Sensitivity_Linear_Multivariate, x = Sensitivity_Linear_Univariate)) +
    geom_point() + 
    hline(0) + vline(0) + 
    ylim(c(-2, 2)) + 
    xlim(c(-2, 2)) + 
    coord_equal() +
    theme_pub() + 
    ylab("Meta-estimates from\nmultivariate models") + 
    xlab("Meta-estimates from\nunivariate models") 

save_image("Fig-6B", width = 2, height = 2)

##################################################################################################################
# Figure 6C - Levels of blood detection
##################################################################################################################

all_clean_data %>% 
    filter(!is.na(BloodDetection)) %>% 
    filter(Phase %in% c("Follicular", "Luteal")) %>% 
    select(StudyName, Ptid, SampleId, Phase, BloodDetection, BloodDetectionMethod) %>% 
    unique() %>% 
    group_by(StudyName, Phase, BloodDetection, BloodDetectionMethod) %>% 
    count() %>% group_by(StudyName, Phase) %>% 
    mutate(Pct = n/sum(n)*100) %>% 
    select(-n) %>% 
    # jais-2016 and -2017 are duplicate meta-data (same samples, different cytokines)
    filter(StudyName != "Jais-2017") %>% 
    save_figure_data("blood_detection")

get_blood_detection_data() %>% 
    mutate(BloodDetection = factor(BloodDetection, levels = c("Positive", "Trace", "Negative"))) %>% 
    mutate(StudyName = str_replace(StudyName, "unpublished", "unpub")) %>% 
    mutate(BloodDetectionMethod = str_replace(BloodDetectionMethod, "Hemoglobin", "HbA")) %>% 
    mutate(Label = paste(BloodDetectionMethod, StudyName, sep = "\n")) %>% 
    mutate(Label = factor(Label, levels = c(
        "Hemastix\nCastle-2002", 
        "Hemastix\nFrancis-2016", 
        "Hemastix\nLieberman-2008",
        "HbA detection\nNew wet lab data",
        "RBC counts\nJais-2016",
        "RBC counts\nNovak-2007",
        "Visual\nBarousse-2007",
        "Visual\nHughes-2021", 
        "Visual\nHughes-unpub"  
    ))) %>% 
    ggplot(aes(x = Phase, y = Pct, fill = BloodDetection)) + 
    facet_wrap(~Label, ncol = 3) + 
    geom_col() + 
    theme_pub(strip.text.size = 8) + 
    scale_fill_manual(values = c("Negative" = "grey75", "Trace" = "#fb9a99", "Positive" = "#e31a1c"), 
        guide = "none") + 
    xlab(NULL) + 
    ylab("Percent of samples") + 
    x_axis_all_facets()

save_image("Fig-6C", width = 3.35, height = 3)

##################################################################################################################
# Figure 7 - Secondary analysis - sample type comparisons ------------------------
##################################################################################################################

get_sample_type_comparison_data() %>% 
    filter(Coefficient != "(Intercept)") %>%      
    mutate(Coefficient = str_remove(Coefficient, "SampleType"), 
        Coefficient = str_replace(Coefficient, " ", "\n")) %>% 
    ggplot(aes(x = Coefficient, y = Value, color = Coefficient,
        ymax = Value + 1.96*Std.Error,
        ymin = Value - 1.96*Std.Error)) + 
    geom_pointrange(position = position_dodge(width = 0.5), aes(group = OfficialSymbol), size = 0.15) + 
    geom_hline(yintercept = 0) +  
    xlab(NULL) + 
    ylab("Log2 difference\nfrom CVL") + 
    theme_pub() + 
    scale_color_brewer(palette = "Set1", guide = "none") + 
    coord_cartesian(ylim = c(-11, 11))

save_image("Fig-7A", width = 2, height = 1.65)

all_clean_data %>% 
    filter(OfficialSymbol == "CXCL8") %>% 
    group_by(SampleType, StudyName) %>% 
    extract_boxplot() %>% 
    save_figure_data("sample_type_CXCL8")

get_sample_type_cxcl8_data() %>% 
    # add line break to menstrual cup
    mutate(SampleType = str_replace(SampleType, " ", "\n")) %>% 
    mutate(SampleType = factor(SampleType, levels = c("CVL", "Swab", "Sponge", "Menstrual\ncup"))) %>% 
    ggplot(aes(x = reorder(StudyName, p50))) +
    geom_boxplot(aes(ymin = p5, lower = p25, middle = p50, upper = p75, ymax = p95, fill = SampleType), stat = "identity") + 
    scale_y_continuous(labels = c(1, 100, "1E4"), breaks = c(0, 2, 4)) + 
    theme_pub(axis.text.x = element_blank()) +
    xlab("Study") + 
    ylab("CXCL8 concentration\n(pg/mL, log10)") + 
    y_axis_all_facets() + 
    scale_fill_manual(values = c("CVL" = "white", "Menstrual\ncup" = "#e41a1c", "Swab" = "#4daf4a", "Sponge" = "#377eb8"),
        guide = "none") + 
    facet_grid(.~SampleType, scales = "free_x", space = "free_x")

save_image("Fig-7B", width = 4.1, height = 1.65)

##################################################################################################################
# Figure 7 - Secondary analysis - CVL volume comparisons ------------------------
##################################################################################################################
get_cvl_volume_comparison_data() %>% 
    filter(Coefficient != "(Intercept)") %>% 
    mutate(Coefficient = str_remove(Coefficient, "CvlVolume")) %>% 
    ggplot(aes(x = Coefficient, y = Value, 
        ymax = Value + 1.96*Std.Error,
        ymin = Value - 1.96*Std.Error)) + 
    geom_pointrange(position = position_dodge(width = 0.5), aes(group = OfficialSymbol), size = 0.15, color = "grey50") + 
    geom_hline(yintercept = 0) +  
    xlab(NULL) + 
    ylab("Log2 difference\nfrom 10 mL") + 
    theme_pub() + 
    coord_cartesian(ylim = c(-11, 11))

save_image("Fig-7C", width = 2, height = 1.65)

all_clean_data %>% 
    filter(SampleType == "CVL") %>% 
    select(-CvlVolume) %>% 
    inner_join(get_cvl_variables(), by = c("StudyName", "SampleType")) %>% 
    filter(CvlVolume %in% c("5 mL", "10 mL")) %>% 
    filter(OfficialSymbol == "CXCL8") %>% 
    group_by(CvlVolume, StudyName) %>% 
    extract_boxplot() %>% 
    save_figure_data("cvl_volume_CXCL8")

get_cvl_volume_cxcl8_data() %>% 
    ggplot(aes(x = reorder(StudyName, p50))) +
    geom_boxplot(aes(ymin = p5, lower = p25, middle = p50, upper = p75, ymax = p95, fill = CvlVolume), stat = "identity") + 
    scale_y_continuous(labels = c(1, 100, "1E4"), breaks = c(0, 2, 4)) +
    theme_pub(axis.text.x = element_blank()) +
    xlab("Study") + 
    ylab("CXCL8 concentration\n(pg/mL, log10)") + 
    y_axis_all_facets() + 
    scale_fill_manual(values = c("10 mL" = "white", "5 mL" = "grey50"), guide = "none") + 
    facet_grid(.~CvlVolume, scales = "free_x", space = "free_x")

save_image("Fig-7D", width = 4.1, height = 1.65)

##################################################################################################################
# Figure 7 - Secondary analysis - assay method comparisons ------------------------
##################################################################################################################

get_assay_method_comparison_data() %>% 
    filter(Coefficient != "(Intercept)") %>% 
    mutate(Coefficient = str_remove(Coefficient, "AssayMethod"), 
        Coefficient = str_replace(Coefficient, " ", "\n")) %>% 
    ggplot(aes(x = Coefficient, y = Value, color = Coefficient,
        ymax = Value + 1.96*Std.Error,
        ymin = Value - 1.96*Std.Error)) + 
    geom_pointrange(position = position_dodge(width = 0.5), aes(group = OfficialSymbol), size = 0.15) + 
    geom_hline(yintercept = 0) +  
    xlab(NULL) + 
    ylab("Log2 difference\nfrom ELISA") + 
    theme_pub() + 
    scale_color_brewer(palette = "Set2", guide = "none") + 
    coord_cartesian(ylim = c(-11, 11))

save_image("Fig-7E", width = 2, height = 1.65)

all_clean_data %>% 
    filter(OfficialSymbol == "CXCL8") %>% 
    # simplify to "luminex"
    mutate(AssayMethod = str_remove(AssayMethod, " .*")) %>% 
    group_by(AssayMethod, StudyName) %>% 
    extract_boxplot() %>% 
    save_figure_data("assay_method_CXCL8")

get_assay_method_cxcl8_data() %>% 
    mutate(AssayMethod = factor(AssayMethod, levels = c("Luminex", "ELISA", "MSD"))) %>% 
    ggplot(aes(x = reorder(StudyName, p50))) +
    geom_boxplot(aes(ymin = p5, lower = p25, middle = p50, upper = p75, ymax = p95, fill = AssayMethod), stat = "identity") +
    scale_y_continuous(labels = c(1, 100, "1E4"), breaks = c(0, 2, 4)) + 
    theme_pub(axis.text.x = element_blank()) +
    xlab("Study") + 
    ylab("CXCL8 concentration\n(pg/mL, log10)") + 
    y_axis_all_facets() + 
    scale_fill_manual(values = c("ELISA" = "white", "Luminex" = "#7fc97f", "MSD" = "#fdc086"),
        guide = "none") + 
    facet_grid(.~AssayMethod, scales = "free_x", space = "free_x")

save_image("Fig-7F", width = 4.1, height = 1.65)

##################################################################################################################
# Figure 8 and Figure S4 - Secondary analysis - phasing method -----------------------------
##################################################################################################################

get_phasing_method_data() %>% 
    mutate(StudyName = str_replace(StudyName, "unpublished", "unpub")) %>% 
    mutate(PhasingMethod = str_replace(PhasingMethod, "Progesterone", "Prog")) %>% 
    ggplot(aes(x = PhasingMethod, y = Std.Error)) + 
    geom_boxplot() + 
    geom_point(size = smallPointSize()) + 
    geom_line(aes(group = OfficialSymbol), size = thinLineSize()) + 
    facet_wrap(~StudyName, scales = "free_y", ncol = 5) + 
    theme_pub(strip.text.size = 8) + 
    x_axis_all_facets() + 
    guides(fill = "none") + 
    ylab("Standard error of menstrual\ncycle effect size") + 
    xlab(NULL)

save_image("Fig-S4A", width = 6.69, height = 2.25)

p1 <- get_phasing_method_samples_data() %>% 
    ggplot(aes(x = DaysSinceLmp, y = SerumProgesterone, color = PhaseLmp)) +
    geom_point(size = smallPointSize()) + vline(4.5) + vline(12.5) + vline(18.5) + vline(24.5) + 
    scale_y_log10(labels = c("0.1", "1", "10", "100"), breaks = c(0.1, 1, 10, 100)) + 
    xlim(c(0, 35)) + 
    scale_color_manual(values = c("Follicular" = "#1f78b4", "Luteal" = "#33a02c", Other = "grey75"), guide = "none") + 
    theme_pub() + 
    ylab("Serum progesterone") + xlab("Days since LMP")

p2 <- get_phasing_method_samples_data() %>% 
    ggplot(aes(x = DaysSinceLmp, y = SerumProgesterone, color = PhaseProg)) + 
    geom_point(size = smallPointSize()) + hline(1) + hline(3) + 
    scale_y_log10(labels = c("0.1", "1", "10", "100"), breaks = c(0.1, 1, 10, 100)) +
    xlim(c(0, 35)) + 
    scale_color_manual(values = c("Follicular" = "#1f78b4", "Luteal" = "#33a02c", Other = "grey75"), guide = "none") + 
    theme_pub() + 
    ylab("Serum progesterone") + xlab("Days since LMP")

p3 <- get_phasing_method_sample_counts_data() %>% 
    mutate(PhaseLmp = str_replace(PhaseLmp, "Other", "Undefined"), 
        PhaseProg = str_replace(PhaseProg, "Other", "Undefined")) %>% 
    mutate(Category = case_when(
        PhaseLmp == PhaseProg ~ "Agree",
        PhaseLmp == "Undefined" | PhaseProg == "Undefined" ~ "Undefined",
        TRUE ~ "Disagree"
    )) %>% 
    ggplot(aes(x = PhaseLmp, y = PhaseProg, fill = Category)) + 
    geom_tile(width = 0.9, height = 0.9) + 
    geom_label(aes(label = n), fill = "white") + 
    scale_fill_manual(guide = "none", 
        values = c("Agree" = "#1b9e77", "Disagree" = "#d95f02", "Undefined" = "grey75")) + 
    scale_y_discrete(limits = rev) + 
    ylab("Phase based on\nserum progesterone") + 
    xlab("Phase based on\ndays since LMP") +
    theme_pub(axis.text.y=element_text(angle=90, hjust = 0.5)) + 
    coord_equal()

p1 + p2 + p3 + plot_layout(ncol = 1)

save_image("Fig-8", width = 3, height = 7)

##################################################################################################################
# Figure S4 - Secondary analysis - total protein ------------------------
##################################################################################################################

get_total_protein_normalization_data() %>% 
    mutate(Outcome = str_replace(Outcome, " ", "\n")) %>% 
    mutate(StudyName = str_replace(StudyName, "unpublished", "unpub")) %>% 
    mutate(StudyName = str_replace(StudyName, "2010a", "2010")) %>% 
    ggplot(aes(x = Outcome, y = Std.Error)) + 
    geom_boxplot(outlier.color = NA) + 
    geom_line(aes(group = OfficialSymbol), size = thinLineSize()) + 
    geom_point(size = smallPointSize(), aes(color = SampleType, shape = SampleType)) + 
    facet_wrap(~StudyName, scales = "free_y", ncol = 5) + 
    theme_pub(strip.text.size = 8) + 
    x_axis_all_facets() +     
    ylab("Standard error of menstrual cycle effect size") + 
    xlab(NULL) +
    scale_color_manual(guide = "none",
        values = c("CVL" = "#984ea3", "Menstrual cup" = "#e41a1c", "Swab" = "#4daf4a")) + 
    scale_shape_manual(guide = "none",
        values = c("CVL" = 15, "Menstrual cup" = 18, "Swab" = 17))

save_image("Fig-S4B", width = 6.69, height = 3.5)
