# Supplementary material for: Changes in concentrations of cervicovaginal immune mediators across the menstrual cycle: a systematic review and meta-analysis of individual patient data
Source: BMC Med. 2022 Oct 5;20:353. doi: 10.1186/s12916-022-02532-9 (PMC9533580; doi:10.1186/s12916-022-02532-9)
Supplement: Supplementary file 3 — Additional file 3. Code and data. IPD from co-authors who agreed to share it, results of all analyses presented in the paper, and R code files necessary to reproduce the analysis and figures. [file 12916_2022_2532_MOESM3_ESM.zip › MenstrualCycleMetaanalysis/R/08_statistics.Rmd]

---
title: "Statistics for manuscript"
output: html_document
---

```{r setup, include=FALSE, message=FALSE}
knitr::opts_chunk$set(echo = FALSE)
source(here::here("R/source_all.R"))
pander::panderOptions('table.split.table', Inf)
all_models <- get_model("all", "all")
all_data <- get_all_clean_data()
eligible_data <- all_data %>% filter(EligibilityPrimary == "Eligible")
meta_analysis <- get_meta()
```

# Extracted summary data studies

## What studies had extracted summary-level data and no IPD?

```{r}
ipd_studies <- all_data %>% pull(StudyName) %>% unique()
model_studies <- all_models %>% pull(StudyName) %>% unique()

model_studies[!model_studies %in% ipd_studies]
```

These studies are NOT included in the statistics presented below. 

# IPD summary

The following includes IPD that was either sent by the authors or that was extracted from a manuscript. It does NOT cover data from studies where we extracted summary data.   

## Number of measurements, samples, analytes, ptids, etc

```{r}
total_measurements <- all_data %>% nrow()
total_analytes <- all_data %>% pull(OfficialSymbol) %>% unique() %>% length()
total_ptids <- all_data %>% group_by(StudyName) %>% 
    summarise(n = length(unique(Ptid))) %>% ungroup() %>% pull(n) %>% sum()
total_samples <- all_data %>% group_by(StudyName) %>% summarise(n = length(unique(SampleId))) %>% pull(n) %>% sum()
total_studies <- length(unique(all_data$StudyName))

eligible_measurements <- eligible_data %>% nrow()
eligible_analytes <- eligible_data %>% pull(OfficialSymbol) %>% unique() %>% length()
eligible_ptids <- eligible_data %>% group_by(StudyName) %>% 
    summarise(n = length(unique(Ptid))) %>% ungroup() %>% pull(n) %>% sum()
eligible_samples <- eligible_data %>% group_by(StudyName) %>% summarise(n = length(unique(SampleId))) %>% pull(n) %>% sum()
eligible_studies <- length(unique(eligible_data$StudyName))

bind_rows(
    tibble(Type = "Total dataset", Measurements = total_measurements, Analytes = total_analytes, 
        Ptids = total_ptids, Samples = total_samples, Studies = total_studies), 
    tibble(Type = "Eligible for primary analysis", Measurements = eligible_measurements, Analytes = eligible_analytes, 
        Ptids = eligible_ptids, Samples = eligible_samples, Studies = eligible_studies)
)
```

## Eligibility of samples

```{r}
all_data %>% 
    # identify samples 
    select(StudyName, Ptid, SampleId, EligibilityPrimary) %>% 
    unique() %>% 
    group_by(EligibilityPrimary) %>% 
    count() %>% 
    arrange(desc(n))
```

## Menstrual cycle phase of eligible samples

```{r}
all_data %>% 
    filter(EligibilityPrimary == "Eligible") %>% 
    select(StudyName, Ptid, SampleId, Phase) %>% 
    unique() %>% 
    group_by(Phase) %>% 
    summarise(NumberOfSamples = n(), NumberOfStudies = length(unique(StudyName))) %>% 
    arrange(desc(NumberOfSamples))
    
all_data %>% 
    filter(EligibilityPrimary == "Eligible") %>% 
    select(StudyName, Ptid, SampleId, OurPhasingMethod) %>% 
    unique() %>% 
    group_by(OurPhasingMethod) %>% 
    summarise(NumberOfSamples = n(), NumberOfStudies = length(unique(StudyName))) %>% 
    arrange(OurPhasingMethod, desc(NumberOfSamples))
```

## Other characteristics of eligible samples

```{r}
all_data %>% 
    filter(EligibilityPrimary == "Eligible") %>% 
    select(StudyName, Ptid, SampleId, SampleType) %>% 
    unique() %>% 
    group_by(SampleType) %>% 
    summarise(NumberOfSamples = n(), NumberOfStudies = length(unique(StudyName))) %>% 
    arrange(desc(NumberOfSamples))

all_data %>% 
    filter(EligibilityPrimary == "Eligible") %>% 
    select(StudyName, Ptid, SampleId, AssayMethod) %>% 
    unique() %>% 
    group_by(AssayMethod) %>% 
    summarise(NumberOfSamples = n(), NumberOfStudies = length(unique(StudyName))) %>% 
    arrange(desc(NumberOfSamples))
```


## Study table

```{r}
study_table_stub <- eligible_data %>% 
    group_by(StudyName) %>% 
    summarise(
        Participants = length(unique(Ptid)),
        ImmuneFactors = length(unique(OfficialSymbol)), 
        SampleType = paste(unique(SampleType), collapse = ", "), 
        AssayMethod = paste(unique(AssayMethod), collapse = ", "), 
        OurPhasingMethod = paste(unique(OurPhasingMethod), collapse = ", ")
    )

study_table_sample_numbers <- eligible_data %>% 
    select(StudyName, Ptid, SampleId, Phase) %>% 
    unique() %>% 
    group_by(StudyName, Phase) %>% 
    count() %>% 
    spread(Phase, n, fill = "-")

# save this data so it can be accessed from data_complete folder
# so that access to complete raw data is not needed (some study authors chose not to share)
inner_join(study_table_stub, study_table_sample_numbers, by = "StudyName") %>% 
    save_figure_data("studies_table")

# get_studies_table_data() loads from data_complete where I will provide the output of running the code above
# using all of the raw data
# whereas when you run the code above using the published version of the data (which lacks some studies)
# it will output to data_partial
get_studies_table_data() %>% 
    full_join(get_country_region(), by = "StudyName") %>% 
    left_join(select(get_every_screening_result(), StudyName, DataSource), by = "StudyName") %>% 
    left_join(get_risk_of_bias() %>% select(StudyName, RiskOfBias = Sum), by = "StudyName") %>% 
    pander::pander()
```

# Models

## Summary of all models

```{r}
all_models %>% 
    group_by(Coefficient, Model) %>% 
    summarise(NumberOfModels = n(), NumberOfAnalytes = length(unique(OfficialSymbol)))

```

## Summary of orphan immune mediators (only measured in 1 study)

```{r}
special_round <- function(x, digits) {
    case_when(
        x == 1 ~ "1",
        x == 0 ~ "0",
        abs(x) < (10^(-1*digits)) ~ as.character(x),
        TRUE ~ as.character(round(x, digits))
    )
}

orphan_models <- all_models %>% 
    filter(Coefficient == "PhaseLuteal") %>% 
    group_by(Coefficient, Model, OfficialSymbol) %>% 
    filter(n() == 1) %>% 
    ungroup() %>% 
    left_join(get_immune_mediator_display_names(), by = c("EntrezId", "OfficialSymbol")) %>% 
    mutate(Model = str_remove(Model, "Primary_")) 

orphan_mediator_concentrations <- all_data %>% 
    filter(OfficialSymbol %in% orphan_models$OfficialSymbol) %>% 
    group_by(OfficialSymbol) %>% 
    summarise(Median = special_round(median(Concentration), 1),
        p25 = special_round(quantile(Concentration, 0.25), 1),
        p75 = special_round(quantile(Concentration, 0.75), 1),
        Detectability = special_round(mean(Detectable != "Below") * 100, 0), 
        MedianIqr = paste0(Median, " (", p25, "-", p75, ")"))

left_join(orphan_models, orphan_mediator_concentrations) %>% 
    select(DisplayNameAscii, OfficialName, StudyName, MedianIqr, Detectability, Model, Value, Std.Error, `p-value`) %>% 
    arrange(`p-value`) %>% 
    pander::pander()
```

# Meta-analysis

Summary

```{r}
get_meta() %>% 
    group_by(Coefficient, Model) %>% 
    count()
```


Linear, luteal minus follicular: 

```{r}


make_results_table <- function(results, include_grade = TRUE) {
    names <- get_immune_mediator_display_names() %>% 
        select(OfficialSymbol, DisplayNameAscii, OfficialName)
    
    results_table <- left_join(results, names, by = "OfficialSymbol") %>% 
        add_categories() %>% 
        arrange(Category, desc(Value)) %>% 
        mutate(Value = special_round(Value, 2), Std.Error = special_round(Std.Error, 2), PValue = special_round(PValue, 3),
            AdjustedFdr = special_round(AdjustedFdr, 3), AdjustedHolm = special_round(AdjustedHolm, 3), 
            I2 = special_round(I2 * 100, 0)) %>% 
        select(Category, 
            OfficialSymbol,
            `Immune mediator` = DisplayNameAscii, 
            `Name` = OfficialName, 
            `Log2 difference` = Value, 
            `Standard error` = Std.Error, 
            `P-value` = PValue, 
            `FDR` = AdjustedFdr, 
            `Holm-Bonferroni` = AdjustedHolm, 
            I2, 
            `Number of studies` = n)
    
    if (include_grade) { 
        left_join(results_table, get_GRADEs(), by = "OfficialSymbol") %>% 
            select(-OfficialSymbol) %>% 
            pander()
    } else {
        results_table %>% 
            select(-OfficialSymbol) %>% 
            pander()
    }
    
}

get_meta(type = "linear") %>% 
    filter(Coefficient == "PhaseLuteal") %>% 
    make_results_table()
```

Logistic, luteal minus follicular: 

```{r}
get_meta(type = "logistic") %>% 
    filter(Coefficient == "PhaseLuteal") %>% 
    make_results_table()
```

Linear, follicular minus periovulatory :

```{r}
get_meta(type = "linear") %>% 
    filter(Coefficient == "PhaseFollicularVsPeriovulatory") %>% 
    make_results_table(include_grade = FALSE)
```

Linear, luteal minus periovulatory :

```{r}
get_meta(type = "linear") %>% 
    filter(Coefficient == "PhaseLutealVsPeriovulatory") %>% 
    make_results_table(include_grade = FALSE)
```

# Validation/exploratory measurements

## Number of eligible samples

```{r}
get_clean_data("New wet lab data") %>% 
    filter(EligibilityPrimary == "Eligible") %>% 
    group_by(OfficialSymbol, Phase) %>% 
    count() %>% 
    spread(Phase, n) %>% 
    mutate(Total = Luteal + Follicular) %>% 
    arrange(Total)
```

## Number of participants providing eligible samples

Per phase: 

```{r}
get_clean_data("New wet lab data") %>% 
    filter(EligibilityPrimary == "Eligible") %>% 
    group_by(OfficialSymbol, Phase) %>% 
    summarise(n = length(unique(Ptid))) %>% 
    spread(Phase, n) %>% 
    arrange(Follicular)
```

Total:

```{r}
get_clean_data("New wet lab data") %>% 
    filter(EligibilityPrimary == "Eligible") %>% 
    group_by(OfficialSymbol) %>% 
    summarise(n = length(unique(Ptid))) %>% 
    arrange(n)
```

## New wet lab data model outcomes

```{r}
get_model("New wet lab data") %>% 
    filter(Coefficient == "PhaseLuteal") %>%
    arrange(Model, `p-value`) %>% 
    select(OfficialSymbol:z, -Coefficient, -`t-value`, -z) %>% 
    pander::pander()
```

# Secondary analyses

## Sample type
```{r, message = FALSE}
get_sample_type_comparison_data() %>% 
    filter(Coefficient != "(Intercept)") %>% 
    mutate(Direction = ifelse(Value > 0, "Higher", "Lower")) %>% 
    group_by(Coefficient, Direction) %>% 
    summarise(n = n(), Significant = sum(PValue < 0.05)) %>% 
    pander::pander()
```

## Assay method

```{r, message = FALSE}
get_assay_method_comparison_data() %>% 
    filter(Coefficient != "(Intercept)") %>% 
    mutate(Direction = ifelse(Value > 0, "Higher", "Lower")) %>% 
    group_by(Coefficient, Direction) %>% 
    summarise(n = n(), Significant = sum(PValue < 0.05)) %>% 
    pander::pander()
```

## CVL volumes

```{r}
get_cvl_variables() %>% count(CvlCollector)
get_cvl_variables() %>% count(CvlMedium)
get_cvl_variables() %>% count(CvlVolume)
```

```{r, message = FALSE}
get_cvl_volume_comparison_data() %>% 
    filter(Coefficient != "(Intercept)") %>% 
    mutate(Direction = ifelse(Value > 0, "Higher", "Lower")) %>% 
    group_by(Coefficient, Direction) %>% 
    summarise(n = n(), Significant = sum(PValue < 0.05)) %>% 
    pander::pander()
```

## Total protein normalization

Mixed model for difference in standard error between normalized and non-normalized concentrations: 

```{r}
total_protein <- get_total_protein_normalization_data()

lmerTest::lmer(Std.Error ~ Outcome + (1|StudyName) + (1|OfficialSymbol), data = total_protein) %>% summary()
```

Correlations between effect sizes calculated by normalized and non-normalized concentrations: 

```{r}
total_protein %>% 
    select(StudyName, Outcome, OfficialSymbol, Value) %>% 
    spread(Outcome, Value) %>% 
    group_by(StudyName) %>% 
    filter(n() > 2) %>%  
    summarise(n = n(), cor = cor(`pg/mL`, `pg/pg total protein`))
```

## Phasing method

```{r}
phasing_method <- get_phasing_method_data()

lmerTest::lmer(Std.Error ~ PhasingMethod + (1|StudyName) + (1|OfficialSymbol), data = phasing_method) %>% summary()

```

Degrees of freedom for each study (shows that SE is lower based on which phasing method gives a higher DF, ie sample size): 

```{r}
phasing_method %>% 
    group_by(StudyName, PhasingMethod, DF) %>% 
    arrange(desc(OfficialSymbol)) %>%  
    summarise(OfficialSymbol = OfficialSymbol[1]) %>% 
    spread(PhasingMethod, DF)
```

Correlations between effect sizes calculated by samples phased by progesterone or by days since LMP: 

```{r}
get_phasing_method_data() %>% 
    select(StudyName, PhasingMethod, OfficialSymbol, Value) %>% 
    spread(PhasingMethod, Value) %>% 
    group_by(StudyName) %>% 
    filter(n() > 2) %>%  
    summarise(n = n(), cor = cor(Progesterone, LMP))
```

# Sensitivity analysis

## One- vs two-stage metanalysis

```{r}

one_vs_two <- get_one_versus_two_stage_data()

one_vs_two %>% 
    select(OfficialSymbol, Meta, Value) %>% 
    spread(Meta, Value) %>% 
    summarise(cor = cor(`One-stage`, `Two-stage`))
```

## Univariate vs multivariate models 

Co-variates each study was adjusted for: 

```{r}
get_study_level_covariates() %>% 
    group_by(StudyName) %>% 
    summarise(Covariates = paste(sort(Covariates), collapse = ", ")) %>% 
    arrange(!str_detect(Covariates, "no covariates"), !str_detect(Covariates, "too few"), StudyName) %>% 
    pander::pander()
```

Correlation of meta-effects from uni- and multi-variate analysis: 

```{r}
d <- get_multivariate_metas()

d %>% 
    select(Model, OfficialSymbol, Value) %>% 
    spread(Model, Value) %>% 
    summarise(Cor = cor(Sensitivity_Linear_Multivariate, Sensitivity_Linear_Univariate))
```

# Risk of bias/strength of evidence

## Egger's tests

```{r}
extract_eggers <- function(metabias) {
    tibble(
        Intercept = metabias$estimate[1],
        Std.Error = metabias$estimate[2],
        t = metabias$statistic,
        PValue = metabias$pval
    )
}

get_model("all", "primary_linear") %>%
    filter(Coefficient == "PhaseLuteal") %>%
    mutate(SE = `Std.Error`) %>%
    group_by(OfficialSymbol, Coefficient) %>%
    filter(n() >= 10) %>%
    nest() %>%
    mutate(metas = map(data, ~ meta::metagen(TE = Value, seTE = SE, data = .x, studlab = StudyName))) %>%
    ungroup() %>% 
    mutate(Eggers = map(metas, function(x) meta::metabias(x, method = "linreg"))) %>% 
    mutate(Eggers = map(Eggers, extract_eggers)) %>% 
    unnest(Eggers) %>% 
    arrange(OfficialSymbol) %>% 
    select(OfficialSymbol, Intercept:PValue) %>% 
    pander::pander(round = 2, keep.trailing.zeros = 1)
```

# Exploration of variation in effects

```{r}
for_variation_in_effects <- get_all_clean_data() %>% 
    filter(EligibilityPrimary == "Eligible", Phase %in% c("Follicular", "Luteal"))

models <- get_model("all", "primary_linear") %>%
    filter(Coefficient == "PhaseLuteal") %>%
    mutate(SE = `Std.Error`) %>%
    group_by(OfficialSymbol, Coefficient) %>%
    filter(n() > 1) 
```

## Immune mediators with I2 >= 0.75

```{r}
get_meta("primary") %>% 
    filter(I2 >= 0.75) %>% 
    select(OfficialSymbol, Value:n) %>% 
    arrange(desc(I2)) %>% 
    pander::pander()
```

## Factor explaining heterogeneity: varying detectability

CD40LG - large difference in detectability between studies. Replacing linear with logistic analysis reduces I2 

```{r,warning=FALSE, message=FALSE}
# Detectability ---------------------------------------------------------------------------
# CD40LG - Boily = 27%, new = 64%; total = 58%
# Logistic analysis reduces heterogeneity to 55
for_variation_in_effects %>% filter(EligibilityPrimary == "Eligible", OfficialSymbol == "CD40LG") %>% group_by(OfficialSymbol, StudyName) %>% summarise(mean(Detectable == "In"))
cd40lg <- for_variation_in_effects %>% filter(EligibilityPrimary == "Eligible", OfficialSymbol == "CD40LG") %>% 
    mutate(Detectable = ifelse(Detectable == "Below", "Below", "In"), 
        Detectable = factor(Detectable, levels = c("Below", "In"))) %>% 
    apply_model(logistic_model, postprocessing = glme4_model_postprocessing) %>% 
    filter(Coefficient == "PhaseLuteal")

meta::metagen(TE = Value, seTE = `Std.Error`, studlab = StudyName, fixed = FALSE, data = cd40lg) %>% 
    meta::forest(sortvar = TE)
```

MMP1 - large difference in detectability between studies. Replacing linear with logistic analysis reduces I2 

```{r,warning=FALSE, message=FALSE}
# MMP1 - Jais = 49%, new = 70%
# Logistic analysis reduces heterogeneity to 37
for_variation_in_effects %>% filter(EligibilityPrimary == "Eligible", OfficialSymbol == "MMP1") %>% group_by(OfficialSymbol, StudyName) %>% summarise(mean(Detectable == "In"))
mmp1 <- for_variation_in_effects %>% filter(EligibilityPrimary == "Eligible", OfficialSymbol == "MMP1") %>% 
    mutate(Detectable = ifelse(Detectable == "Below", "Below", "In"), 
        Detectable = factor(Detectable, levels = c("Below", "In"))) %>% 
    apply_model(logistic_model, postprocessing = glme4_model_postprocessing) %>% 
    filter(Coefficient == "PhaseLuteal")

meta::metagen(TE = Value, seTE = `Std.Error`, studlab = StudyName, fixed = FALSE, data = mmp1) %>% 
    meta::forest(sortvar = TE)
```

## Sample type

CCL2

```{r}
# Sample type ----------------------------------------------------------------------------
#CCL2 - Joag and Makinde are menstrual cup and consistent (I2 = 0); Heterogeneity within CVLs is only 54%, within cup is 0
meta::metagen(TE = Value, seTE = SE, studlab = StudyName, fixed = FALSE, subgroup = SampleType, 
        data = filter(models, OfficialSymbol == "CCL2")) %>% 
    meta::forest(sortvar = TE)
```

## One outlier study

IgA

```{r}
# One study ----------------------------------------------------------------------------
# IgA -- without Barousse-2007, I2 = 0; Barousse-2007 has only 3 luteal and 6 follicular
for_variation_in_effects %>% filter(StudyName == "Barousse-2007", OfficialSymbol == "IgA") %>% group_by(Phase) %>% count()
meta::metagen(TE = Value, seTE = SE, studlab = StudyName, fixed = FALSE,  
        data = filter(models, OfficialSymbol == "IgA", StudyName != "Barousse-2007")) %>% 
    meta::forest(sortvar = TE)
```

IL12:

```{r}
# IL12p70 -- without Fidel-2003, I2 is only 22% and there is a real but tiny effect (0.15)
# It's not at all a small study though
meta::metagen(TE = Value, seTE = SE, studlab = StudyName, fixed = FALSE,  
    data = filter(models, OfficialSymbol == "IL12p70", StudyName != "Fidel-2003")) %>% 
    meta::forest(sortvar = TE)
```

TGFB1: 

```{r}
# TGFB1 -- without Fidel-2003, I2 reduces to 71%; additionally subgroup analysis shows no heterogeneity within CVL group
# rather heterogeneity is caused by the makinde/menstrual cup study
meta::metagen(TE = Value, seTE = SE, studlab = StudyName, fixed = FALSE,  subgroup = SampleType,
    data = filter(models, OfficialSymbol == "TGFB1", StudyName != "Fidel-2003")) %>% 
    meta::forest(sortvar = TE)
```
