# Supplementary material for: Changes in concentrations of cervicovaginal immune mediators across the menstrual cycle: a systematic review and meta-analysis of individual patient data
Source: BMC Med. 2022 Oct 5;20:353. doi: 10.1186/s12916-022-02532-9 (PMC9533580; doi:10.1186/s12916-022-02532-9)
Supplement: Supplementary file 3 — Additional file 3. Code and data. IPD from co-authors who agreed to share it, results of all analyses presented in the paper, and R code files necessary to reproduce the analysis and figures. [file 12916_2022_2532_MOESM3_ESM.zip › MenstrualCycleMetaanalysis/R/09_PRISMA IPD flow diagram.Rmd]

---
title: "PRISMA IPD Flow Diagram"
output: html_document
---

```{r setup, include=FALSE}
knitr::opts_chunk$set(echo = FALSE)
library(here)
source(here("R/source_all.R"))

d <- get_every_screening_result()
```

## Data sources

```{r}

d %>% 
    group_by(Source) %>% 
    count() %>% 
    pander::pander()

```


## Eligibilty

```{r}
d %>% 
    group_by(AbstractScreeningResult, FullTextScreeningResult, ConferenceAbstractScreeningResult) %>% 
    count() %>% 
    pander::pander()
```

## Data request result

```{r}
d %>% 
    filter(FullTextScreeningResult == "Eligible") %>% 
    group_by(AuthorContactResult) %>% 
    count() %>% 
    pander::pander()
```

## Data received

```{r}
d %>% 
    filter(AuthorContactResult %in% c("Data received", "Preliminary")) %>% 
    group_by(DataCleaningResult) %>% 
    count() %>% 
    pander::pander()
```

## Data extracted

```{r}
d %>% 
    filter(AuthorContactResult == "Data unavailable") %>% 
    group_by(DataExtractionResult) %>% 
    count() %>% 
    pander::pander()
```

## Final data sources

```{r}
d %>% 
    filter(!is.na(DataSource)) %>% 
    count(DataSource) %>% 
    pander::pander()
```
