# Supplementary material for: Changes in concentrations of cervicovaginal immune mediators across the menstrual cycle: a systematic review and meta-analysis of individual patient data
Source: BMC Med. 2022 Oct 5;20:353. doi: 10.1186/s12916-022-02532-9 (PMC9533580; doi:10.1186/s12916-022-02532-9)
Supplement: Supplementary file 3 — Additional file 3. Code and data. IPD from co-authors who agreed to share it, results of all analyses presented in the paper, and R code files necessary to reproduce the analysis and figures. [file 12916_2022_2532_MOESM3_ESM.zip › MenstrualCycleMetaanalysis/R/helpers_data_cleaning.R]

###################################################################################################
# Helper functions
###################################################################################################

get_raw_data_file <- function(study, file) {
    here::here(paste0("05 - Author contacts/raw_data/", study, "/", file))
}

# lmp is a numeric vector
assign_phase_based_on_lmp <- function(lmp) {
    case_when(
        between(lmp, 5, 12) ~ "Follicular",
        between(lmp, 19, 24) ~ "Luteal", 
        TRUE ~ "Other"
    )
}

# prog is serum ng/mL
assign_phase_based_on_progesterone <- function(prog) {
    case_when(
        prog < 1 ~ "Follicular",
        prog > 3 ~ "Luteal", 
        TRUE ~ "Other"
    )
}

# LH is serum mIU/mL
# prog is serum ng/mL
assign_phase_based_on_LH_and_progesterone <- function(lh, prog) {
    case_when(
        lh > 20 ~ "Periovulatory",
        prog < 1 ~ "Follicular",
        prog > 3 ~ "Luteal", 
        TRUE ~ "Other"
    )
}


# converts 1 to "Positive" and 0 to "Negative"
# NA stays as NA
# any other values become "Unknown" and the function gives a warning
convert_numeric_to_pos_neg <- function(x) {
    result <- case_when(
        is.na(x) ~ NA_character_,
        x == 1 ~ "Positive", 
        x == 0 ~ "Negative", 
        TRUE ~ "Unknown"
    )
    
    if(any(!is.na(result) & result == "Unknown")) warning("Some unknowns")
    
    result
}    

# replace add official symbols and entrez ids
# d should have a column called Assay whose names match the column
# in the referenced lookup file 
# which is the study/column name
assay_renamer <- function(d, which) {
    lookup <- readxl::read_excel("data/cytokine_lookup.xlsx")
    
    lookup <- lookup[ , c("EntrezId", "OfficialSymbol", which)] 
    colnames(lookup)[3] <- "Assay"
    
    lookup <- filter(lookup, !is.na(Assay))
    
    if(!all(d$Assay %in% lookup$Assay)) {
        stop("At least one assay is not present in cytokine_lookup.xlsx")
    }
    
    left_join(d, lookup, by = "Assay") 
}

replace_below_lod <- function(d) {
    BELOW_LOD_SCALE_FACTOR <- 2
    
    # replacements for below LOD values are half the lowest measured value
    replacement_values <- d %>% 
        group_by(Assay) %>% 
        filter(Detectable == "In") %>% 
        summarise(ReplacementConcentration = min(Concentration) / BELOW_LOD_SCALE_FACTOR, 
            LowerLOD = LowerLOD[1]) %>% 
        mutate(ReplacementConcentration = ifelse(is.na(LowerLOD), ReplacementConcentration, LowerLOD / BELOW_LOD_SCALE_FACTOR)) %>% 
        select(-LowerLOD)
    
    left_join(d, replacement_values, by = "Assay") %>% 
        mutate(Concentration = ifelse(Detectable == "Below", ReplacementConcentration, Concentration)) %>%
        select(-ReplacementConcentration)
}

replace_above_lod <- function(d) {
    ABOVE_LOD_SCALE_FACTOR <- 2
    
    # replacements for above LOD values are double the highest measured value
    replacement_values <- d %>% 
        group_by(Assay) %>% 
        filter(Detectable == "In") %>% 
        summarise(ReplacementConcentration = max(Concentration) * ABOVE_LOD_SCALE_FACTOR, 
            UpperLOD = UpperLOD[1]) %>% 
        mutate(ReplacementConcentration = ifelse(is.na(UpperLOD), ReplacementConcentration, UpperLOD * ABOVE_LOD_SCALE_FACTOR)) %>% 
        select(-UpperLOD)
    
    left_join(d, replacement_values, by = "Assay") %>% 
        mutate(Concentration = ifelse(Detectable == "Above", ReplacementConcentration, Concentration)) %>%
        select(-ReplacementConcentration)
}


# this function calls measurements undetectable if there are multiple measurements for 
# a particular analyte at the minimum concentration for that analyte
assign_detectable_based_on_number_with_min_conc <- function(d) {
    d %>% 
        group_by(OfficialSymbol) %>% 
        mutate(Detectable = ifelse(Concentration == min(Concentration) & (sum(Concentration == min(Concentration)) > 1), 
            "Below",
            "In")) %>% 
        ungroup()
}

# requires NugentScore column
assign_bv_based_on_nugent <- function(d) {
    d %>% 
        mutate(Bv = case_when(
            NugentScore > 6 ~ "Positive", 
            between(NugentScore, 4, 6) ~ "Intermediate",
            NugentScore < 4 ~ "Negative"
        ))
}

save_clean_data <- function(d, study, type = "from_author") {
    # stops if any errors
    validate_clean_data(d, study, type)
    
    write_csv(d, paste0("data/data_complete/01_study/", study, ".csv"))
}

# this function checks various expected features of cleaned data
# type = 'from_author' is for data sent by the author, in the Data cleaning folder
# type = 'wpd_individual' is for data extracted from a PDF by WPD at individual patient data level
validate_clean_data <- function(data, study, type = "from_author") { 
    schema <- get_schema()
    
    # Every column in the data should also be in the schema
    if (!all(colnames(data) %in% schema$ColumnName)) {
        violators <- colnames(data)[!(colnames(data) %in% schema$ColumnName)] %>% 
            paste(collapse = ", ")
        stop(paste("The following columns do not appear in the schema:", violators, sep = " "))
    }
    
    # Every required column in the schema should appear in the data
    required <- filter(schema, Required == "Yes")$ColumnName
    if (!all(required %in% colnames(data))) {
        violators <- required[!(required %in% colnames(data))] %>% 
            paste(collapse = ", ")
        stop(paste("The following required columns are missing from the data:", violators, sep = " "))
    }
    
    # at least one covariate should be listed in the codebook
    if (type == "from_author") {
        codebook_file <- paste0("05 - Author contacts/raw_data/", study, "/", study, "_codebook.xlsx")
    } else if (type == "wpd_individual") {
        codebook_file <- paste0("06 - Data extraction/extracted_from_pdfs/", study, "/", study, "_codebook.xlsx")
    } else {
        stop("invalid type, must be 'from_author' or 'wpd_individual'")
    }
    covariate_columns <- codebook_file %>% 
        readxl::read_excel(sheet = "Covariates") %>% 
        pull(Column)
    
    if (!length(covariate_columns) > 0) {
        stop("No covariates are listed in the codebook")
    }
    
    # the columns defining eligibility for each sample should only have certain allowed values
    eligibility <- get_eligibility_levels() 
    their_eligibility <- unique(c(data$EligibilityPrimary, data$EligibilitySecondary, data$EligibilityTheirPhase))
    
    if(!all(their_eligibility %in% eligibility)) {
        violators <- their_eligibility[!their_eligibility %in% eligibility]
        stop(paste("The following reasons for sample ineligibility are not in the schema:", violators, sep = " "))
    }
    
    # no NAs allowed for concentration values
    if(any(is.na(data$Concentration)) | any(is.na(data$Log2Concentration))) {
        stop("NAs exist in Concentration or Log2Concentration")
    }
}

#----Summary data functions

#Use tabulizer::extract_tables to get a pdf table out. 
#Use the study name to point to the pdf and the page the table is on

get_pdf_table <- function(StudyName, which_page, method = "stream"){
    extract_tables(paste0("06 - Data extraction/extracted_from_pdfs/pdfs_for_extraction/",StudyName, ".pdf"), pages = which_page, method = method, output = "data.frame")
}


## Get numeric results that have been extracted and downloaded from webplot digitizer

get_plot_data <- function(StudyName){
    read.csv(here::here(paste0("06 - Data extraction/extracted_from_pdfs/", StudyName, "/",StudyName, "_wpd_extracted.csv")), header = FALSE )
}

get_eligibility_levels <- function() {
    "data/data_helper_files/data_schema.xlsx" %>% 
        here::here() %>% 
        readxl::read_excel(sheet = "Eligibility") %>% 
        pull(Eligibility)
}

# this function checks various expected features of cleaned summary data
# type = 'from_pdf' is for data extracted from a pdf, in the data extraction folder

validate_clean_summ_data <- function(data, study, type = "from_pdf") { 
    schema <- get_schema(type = "summary")
    
    # Every column in the data should also be in the schema
    if (!all(colnames(data) %in% schema$ColumnName)) {
        violators <- colnames(data)[!(colnames(data) %in% schema$ColumnName)] %>% 
            paste(collapse = ", ")
        stop(paste("The following columns do not appear in the schema:", violators, sep = " "))
    }
    
    # Every required column in the schema should appear in the data
    required <- filter(schema, Required == "Yes")$ColumnName
    if (!all(required %in% colnames(data))) {
        violators <- required[!(required %in% colnames(data))] %>% 
            paste(collapse = ", ")
        stop(paste("The following required columns are missing from the data:", violators, sep = " "))
    }
    
    # at least one covariate should be listed in the codebook
    if (type == "from_table") {
        codebook_file <- paste0("06 - Data extraction/extracted_from_pdfs/", study, "/", study, "_codebook.xlsx")
    covariate_columns <- codebook_file %>% 
        readxl::read_excel(sheet = "Covariates") %>% 
        pull(Column)
    
    if (!length(covariate_columns) > 0) {
        stop("No covariates are listed in the codebook")
    }
    
    # the columns defining eligibility for each sample should only have certain allowed values
    eligibility <- get_eligibility_levels() 
    their_eligibility <- unique(c(data$EligibilityPrimary, data$EligibilitySecondary, data$EligibilityTheirPhase))
    
    if(!all(their_eligibility %in% eligibility)) {
        violators <- their_eligibility[!their_eligibility %in% eligibility]
        stop(paste("The following reasons for sample ineligibility are not in the schema:", violators, sep = " "))
    }
    
    # no NAs allowed for concentration values
    if(any(is.na(data$SummConcentration)) | any(is.na(data$SummLog2Concentration))) {
        stop("NAs exist in SummConcentration or SummLog2Concentration")
    }
    }
}


#This function saves and validates clean summary data


save_clean_summ_data <- function(d, study, type = "from_pdf") {
    # stops if any errors
    validate_clean_summ_data(d, study, type)
    
    write_csv(d, paste0("data/data_complete/01_study/clean_summary_data/", study, ".csv"))
}

#--- plotting functions

vermeer_fill <- scale_fill_paletteer_d("dutchmasters::pearl_earring")

vermeer_color <- scale_color_paletteer_d("dutchmasters::pearl_earring")
