# Supplementary material for: Changes in concentrations of cervicovaginal immune mediators across the menstrual cycle: a systematic review and meta-analysis of individual patient data
Source: BMC Med. 2022 Oct 5;20:353. doi: 10.1186/s12916-022-02532-9 (PMC9533580; doi:10.1186/s12916-022-02532-9)
Supplement: Supplementary file 3 — Additional file 3. Code and data. IPD from co-authors who agreed to share it, results of all analyses presented in the paper, and R code files necessary to reproduce the analysis and figures. [file 12916_2022_2532_MOESM3_ESM.zip › MenstrualCycleMetaanalysis/R/helpers_figure_functions.R]

concentration_plot <- function(d) {
    ggplot(d, aes(x = Phase, y = log10(Concentration))) + 
        geom_boxplot(outlier.color = NA) + 
        ggbeeswarm::geom_quasirandom(method = "smiley", aes(color = Detectable), size = smallPointSize(), pch = 1) + 
        geom_line(aes(group = Ptid), position = ggbeeswarm::position_quasirandom(method = "smiley"), 
            color = "grey50", size = thinLineSize()/2) +
        xlab(NULL) + 
        theme_pub() + 
        x_axis_all_facets() + 
        y_axis_all_facets() + 
        scale_color_manual(values = c("In" = "black", "Above" = "grey50", "Below" = "grey50"), guide = "none") + 
        ylab("Concentration (pg/mL, log10)")
}

add_categories <- function(d) {
    d %>%
        mutate(Category = case_when(
            str_detect(OfficialSymbol, "^CX") ~ "Chemokine\nCX-type",
            str_detect(OfficialSymbol, "^CC") ~ "Chemokine\nCC-type",
            str_detect(OfficialSymbol, "^Ig") ~ "Immunoglobulin",
            str_detect(OfficialSymbol, "^DEF") ~ "Defensin", 
            OfficialSymbol %in% c("IL1A", "IL1B", "IL1RN", "IL18") ~ "Interleukin 1\nfamily",
            OfficialSymbol %in% paste0("IL", c(2, 4, 7, 9, 15, 21)) ~ "Interleukin 2\nfamily",
            str_detect(OfficialSymbol, "^IL") ~ "Interleukin\nOther", 
            str_detect(OfficialSymbol, "MMP") ~ "MMPs", 
            str_detect(OfficialSymbol, "^IFN") ~ "Interferon", 
            TRUE ~ "Other"
        ))
}

plot_meta <- function(d, meta_stats, cytokine_order, ylim, ylab, highlight = "Hughes-2021", subgroup_colors = NULL, plot_confidence = FALSE) {
    
    d <- d %>% 
        group_by(OfficialSymbol) %>% 
        mutate(n = n()) %>% 
        filter(n > 1) %>%
        ungroup() %>% 
        add_categories() %>% 
        mutate(OfficialSymbol = factor(OfficialSymbol, levels = cytokine_order)) %>% 
        arrange(OfficialSymbol) %>% 
        mutate(Order = 1:n()) %>% 
        left_join(get_immune_mediator_display_names() %>% select(-EntrezId), by = c("OfficialSymbol"))
    
    meta <- meta_stats %>% 
        add_categories() %>% 
        mutate(OfficialSymbol = factor(OfficialSymbol, levels = cytokine_order)) %>% 
        arrange(OfficialSymbol) %>% 
        mutate(Order = 1:n()) %>%
        left_join(get_immune_mediator_display_names(), by = c("OfficialSymbol"))
    
    # make sure all analytes match
    stopifnot(all(unique(d$OfficialSymbol) %in% meta$OfficialSymbol) & all(unique(meta$OfficialSymbol) %in% d$OfficialSymbol))
    
    if (highlight != "none") {
        p <- d %>% 
            mutate(Highlight = ifelse(StudyName == highlight, highlight, "Other")) %>% 
            mutate(Highlight = factor(Highlight, levels = c(highlight, "Other"))) %>% 
            ggplot(aes(x = reorder(DisplayName, Order), color = Highlight, 
                    ymin = Value - 1.96*`Std.Error`, y = Value, ymax = Value + 1.96*`Std.Error`)) + 
                geom_pointrange(position = position_dodge(width = 0.5), aes(group = StudyName)) +  
                scale_color_manual(values = c("#e31a1c", "grey75")) +
                geom_pointrange(data = meta, color = "black", size = 0.75) 
    } else if (!is.null(subgroup_colors)) {
        subgroup_shapes <- 22:25
        subgroup_shapes <- subgroup_shapes[1:length(subgroup_colors)]
        names(subgroup_shapes) <- names(subgroup_colors)
        
        p <- bind_rows(d, meta) %>% 
            ggplot(aes(x = reorder(DisplayName, Order), color = Subgroup, fill = Subgroup, shape = Subgroup,
                    ymin = Value - 1.96*`Std.Error`, y = Value, ymax = Value + 1.96*`Std.Error`)) + 
                geom_linerange(position = position_dodge(width = 0.5), aes(group = StudyName)) +
                geom_point(position = position_dodge(width = 0.5), aes(group = StudyName)) +
                scale_color_manual(values = c("Overall" = "black", subgroup_colors), guide = "none") +
                scale_fill_manual(values = c("Overall" = "black", subgroup_colors), guide = "none") +
                scale_shape_manual(values = c("Overall" = 21, subgroup_shapes), guide = "none")
    } else if (plot_confidence) { 
        d <- d %>% 
            inner_join(get_GRADEs(), by = "OfficialSymbol")
        meta <- meta %>% 
            inner_join(get_GRADEs(), by = "OfficialSymbol") %>% 
            mutate(FillColor = ifelse(PValue > 0.05, "non", as.character(GRADE)))
        
        p <- d %>% 
            ggplot(aes(x = reorder(DisplayName, Order), ymin = Value - 1.96*`Std.Error`, 
                    y = Value, ymax = Value + 1.96*`Std.Error`)) + 
                geom_pointrange(position = position_dodge(width = 0.5), aes(group = StudyName), color = "grey75") +
                geom_linerange(data = meta, size = 0.75, aes(color = GRADE)) + 
                geom_point(data = meta, aes(fill = FillColor, color = GRADE, shape = GRADE), size = 2.5, stroke = 1.5) +
                scale_fill_manual(values = c("non" = "white", "Low" = "#74a9cf", "Moderate" = "#2b8cbe", "High" = "#045a8d"), guide = "none") + 
                scale_color_manual(values = c("Very low" = "#a6bddb", "Low" = "#74a9cf", "Moderate" = "#2b8cbe", "High" = "#045a8d"), guide = "none") + 
                scale_shape_manual(values = c("Very low" = 24, "Low" = 23, "Moderate" = 22, "High" = 21), guide = "none")
    } else { 
        p <- d %>% 
            ggplot(aes(x = reorder(DisplayName, Order), ymin = Value - 1.96*`Std.Error`, 
                y = Value, ymax = Value + 1.96*`Std.Error`)) + 
            geom_pointrange(position = position_dodge(width = 0.5), aes(group = StudyName), color = "grey75") +
            geom_pointrange(data = meta, size = 0.75) + 
            geom_point(data = meta, aes(fill = PValue < 0.05), size = 2.5, pch = 21, color = "black") +
            scale_fill_manual(values = c("white", "black"), guide = "none")
    }
    
    p + 
        coord_flip(ylim = ylim)  + 
        geom_hline(yintercept = 0) + 
        ylab(ylab) + 
        xlab(NULL) +
        theme_pub(strip.text.y.right = element_text(angle = 0)) + 
        y_axis_all_facets() + 
        x_axis_all_facets()
}
