# Supplementary material for: Changes in concentrations of cervicovaginal immune mediators across the menstrual cycle: a systematic review and meta-analysis of individual patient data
Source: BMC Med. 2022 Oct 5;20:353. doi: 10.1186/s12916-022-02532-9 (PMC9533580; doi:10.1186/s12916-022-02532-9)
Supplement: Supplementary file 3 — Additional file 3. Code and data. IPD from co-authors who agreed to share it, results of all analyses presented in the paper, and R code files necessary to reproduce the analysis and figures. [file 12916_2022_2532_MOESM3_ESM.zip › MenstrualCycleMetaanalysis/R/helpers_get_data.R]

get_clean_data <- function(study) {
    file <- here::here(paste0("data/data_complete/01_study/", study, ".csv"))
    
    # sub function used for defining the column specification
    # because every file has a different set of columns, they all need separate column specs
    # this function generates them automatically
    generate_column_specification <- function(file) {
        # what columns are in the study file?
        columns_present <- names(read_csv(file, n_max = 0, col_types = cols(.default = col_character())))
        
        # get the schema for those columns
        schema <- get_schema() %>% 
            filter(ColumnName %in% columns_present)
        
        # create a list of parsers based on the columns in the study file
        col_spec <- case_when(
            schema$ColumnName == "Phase" ~ list(col_factor(levels = c("Follicular", "Luteal", "Periovulatory", "Other"))),
            schema$ColumnName == "Bv" ~ list(col_factor(levels = c("Negative", "Intermediate", "Positive"))),
            schema$Type == "Factor" & schema$Levels == "Negative, Positive" ~ list(col_factor(levels = c("Negative", "Positive"))),
            schema$Type == "Character" ~ list(col_character()),
            schema$Type == "Factor" ~ list(col_factor()),
            schema$Type == "Numeric" ~ list(col_double())
        ) 
        
        # convert to a col_spec object
        col_spec <- as.col_spec(col_spec)
        
        # name the parsers
        names(col_spec$cols) <- schema$ColumnName
        
        col_spec
    }
    
    read_csv(file, col_types = generate_column_specification(file), progress = FALSE) 
}

get_all_clean_data <- function() {
    studies <- "data/data_complete/01_study/" %>% 
        here::here() %>% 
        list.files() %>% 
        .[str_detect(., ".csv")] %>% 
        str_remove(".csv")
    
    map_df(rev(studies), get_clean_data)
}

# loads summary-level data (rather than IPD)
get_clean_summ_data <- function(study) {
    read_csv(paste0("data/data_complete/01_study/clean_summary_data/", study, ".csv"), 
        col_types = cols(
            Assay = col_character(),
            StudyName = col_character(),
            Published = col_character(),
            SampleType = col_character(),
            N = col_double(),
            EntrezId = col_double(),
            OfficialSymbol = col_character(),
            AssayMethod = col_character(),
            TheirPhase = col_character(),
            SummConcentration = col_double(),
            SummInterval = col_double(),
            SummLog2Concentration = col_double(),
            SummLog2Interval = col_double(),
            SummType = col_character(),
            Phase = col_character(),
            OurPhasingMethod = col_logical()
        ))
}

get_model <- function(study, type = "all") {
    .get_mod("data/data_complete/02_models/", study, type)
}

get_meta <- function(type = "all") {
    # study = "all" because meta-analysis is not subset by study
    .get_mod("data/data_complete/03_meta/", study = "all", type)
}

# helper function for get_model and get_meta
.get_mod <- function(path, study, type) {
    files <- path %>% 
        here::here() %>% 
        list.files(pattern = "csv", full.names = TRUE)
    
    read_mod <- function(file_path) {
        read_csv(file_path, col_types = cols(.default = col_guess())) 
    }
    
    if (type == "all") {
        # do nothing
    } else {
        files <- files[str_detect(files, type)]
    }
    
    models <- map_df(files, read_mod)
    
    if (study == "all") {
        models 
    } else {
        models %>% 
            filter(StudyName == study)
    }
}

#this function gets the xlsx data schema "Columns" sheet for individual or summary data
get_schema <- function(type = 'individual') {
    
    if(type == "individual"){ "data/data_helper_files/data_schema.xlsx" %>% 
        here::here() %>% 
        readxl::read_excel(sheet = "Columns")
    
        #if it isn't indivual, get the summary schema    
        
    } else {
        "data/data_helper_files/data_schema_summary_data.xlsx" %>% 
            here::here() %>% 
            readxl::read_excel(sheet = "Columns")
    }
}

get_assay_method_comparison_data <- function() { 
    read_csv(here::here("data/data_complete/04_secondary/assay_method_comparisons.csv"), col_types = cols(
            EntrezId = col_double(),
            OfficialSymbol = col_character(),
            Value = col_double(),
            Std.Error = col_double(),
            df = col_double(),
            t = col_double(),
            PValue = col_double(),
            Coefficient = col_character()
        ))
}

get_sample_type_comparison_data <- function() { 
    read_csv(here::here("data/data_complete/04_secondary/sample_type_comparisons.csv"), col_types = cols(
        EntrezId = col_double(),
        OfficialSymbol = col_character(),
        Value = col_double(),
        Std.Error = col_double(),
        df = col_double(),
        t = col_double(),
        PValue = col_double(),
        Coefficient = col_character()
    ))
}

get_cvl_volume_comparison_data <- function() { 
    read_csv(here::here("data/data_complete/04_secondary/cvl_volume_comparisons.csv"), col_types = cols(
            EntrezId = col_double(),
            OfficialSymbol = col_character(),
            Value = col_double(),
            Std.Error = col_double(),
            df = col_double(),
            t = col_double(),
            PValue = col_double(),
            Coefficient = col_character()
        ))
}

get_total_protein_normalization_data <- function() { 
    read_csv(here::here("data/data_complete/04_secondary/total_protein_normalization.csv"), col_types = cols(
        StudyName = col_character(),
        Coefficient = col_character(),
        Outcome = col_character(),
        Assay = col_character(),
        EntrezId = col_double(),
        OfficialSymbol = col_character(),
        SampleType = col_character(),
        OurPhasingMethod = col_character(),
        AssayMethod = col_character(),
        Value = col_double(),
        Std.Error = col_double(),
        DF = col_double(),
        `t-value` = col_double(),
        `p-value` = col_double()
    ))
}

get_phasing_method_data <- function() { 
    read_csv(here::here("data/data_complete/04_secondary/phasing_method.csv"), col_types = cols(
        StudyName = col_character(),
        Coefficient = col_character(),
        PhasingMethod = col_character(),
        Assay = col_character(),
        EntrezId = col_double(),
        OfficialSymbol = col_character(),
        SampleType = col_character(),
        OurPhasingMethod = col_character(),
        AssayMethod = col_character(),
        Value = col_double(),
        Std.Error = col_double(),
        DF = col_double(),
        `t-value` = col_double(),
        `p-value` = col_double()
    ))
}

get_phasing_method_sample_counts_data <- function() { 
    read_csv(here::here("data/data_complete/04_secondary/phasing_method_counts.csv"), col_types = cols(
        PhaseLmp = col_character(),
        PhaseProg = col_character(),
        n = col_double()
    ))
}

get_phasing_method_samples_data <- function() { 
    read_csv(here::here("data/data_complete/04_secondary/phasing_method_samples.csv"), col_types = cols(
        StudyName = col_character(),
        SampleId = col_character(),
        PhaseLmp = col_character(),
        PhaseProg = col_character(),
        SerumProgesterone = col_double(),
        DaysSinceLmp = col_double()
    ))
}

get_one_versus_two_stage_data <- function() {
    read_csv(here::here("data/data_complete/05_sensitivity/one-vs-two-stage-meta-analysis.csv"), col_types = cols(
            Meta = col_character(),
            Category = col_character(),
            Coefficient = col_character(),
            EntrezId = col_double(),
            OfficialSymbol = col_character(),
            Value = col_double(),
            Std.Error = col_double(),
            df = col_double(),
            t = col_double(),
            PValue = col_double()
        ))
}

get_country_region <- function() { 
    read_csv(here::here("data/data_helper_files/country_regions.csv"), col_types = cols(
            StudyName = col_character(),
            Countries = col_character(),
            Region = col_character()
        ))
}

get_risk_of_bias <- function() {
    read_csv(here::here("data/data_helper_files/risk_of_bias.csv"), col_types = cols(
            StudyName = col_character(),
            Sum = col_double(),
            Comparability = col_double(),
            FollicularRepresentativeness = col_double(),
            LutealRepresentativeness = col_double(),
            OutcomeAssessment = col_double(),
            PhaseAscertainment = col_double()
        ))
}

get_cvl_variables <- function() { 
    read_csv(here::here("data/data_helper_files/cvl_variables.csv"), col_types = cols(
            StudyName = col_character(),
            SampleType = col_character(),
            CvlCollector = col_character(),
            CvlMedium = col_character(),
            CvlVolume = col_character()
        ))
}

get_sponge_swab_site <- function() { 
    read_csv(here::here("data/data_helper_files/sponge_swab_site.csv"), col_types = cols(
            StudyName = col_character(),
            SampleType = col_character(),
            SpongeSite = col_character()
        ))
}

get_every_screening_result <- function() { 
    read_excel(here("data/data_helper_files/every_study.xlsx"))
}

get_study_level_covariates <- function() {
    read_csv(here::here("data/data_helper_files/study_level_covariates.csv"), col_types = cols(
        StudyName = col_character(),
        Covariates = col_character()
    ))
}

get_multivariate_models <- function() { 
    read_csv(here("data/data_complete/05_sensitivity/multivariate_models.csv"), col_types = cols(
        StudyName = col_character(),
        Assay = col_character(),
        EntrezId = col_double(),
        OfficialSymbol = col_character(),
        SampleType = col_character(),
        AssayMethod = col_character(),
        OurPhasingMethod = col_character(),
        Value = col_double(),
        Std.Error = col_double(),
        DF = col_double(),
        `t-value` = col_double(),
        `p-value` = col_double(),
        Coefficient = col_character(),
        Model = col_character()
    ))
}

get_multivariate_metas <- function() { 
    read_csv(here("data/data_complete/05_sensitivity/multivariate_metas.csv"), col_types = cols(
        OfficialSymbol = col_character(),
        Coefficient = col_character(),
        Value = col_double(),
        Std.Error = col_double(),
        PValue = col_double(),
        I2 = col_double(),
        n = col_double(),
        Lower = col_double(),
        Upper = col_double(),
        AdjustedHolm = col_double(),
        AdjustedFdr = col_double(),
        Model = col_character()
    ))
}

get_subgroup_analysis <- function(subgroup) { 
    read_csv(here::here(paste0("data/data_complete/03_meta/subgroup_results/", subgroup, ".csv")), col_types = cols(
        OfficialSymbol = col_character(),
        Subgroup = col_character(),
        NumberOfStudies = col_double(),
        Value = col_double(),
        Std.Error = col_double(),
        I2 = col_double()
    ))
}

get_immune_mediator_display_names <- function() {
    readxl::read_xlsx(here::here("data/data_helper_files/immune_mediator_display_names.xlsx"), na = "NA") %>% 
        mutate(DisplayName = case_when(
            OfficialSymbol == AlternateName ~ OfficialSymbol,
            OfficialSymbol == str_remove(AlternateName, "\\-") | str_detect(OfficialSymbol, "IFN|IL1[A|B|R]|T[G|N]F|CD40") ~ AlternateName,
            TRUE ~ paste(OfficialSymbol, AlternateName, sep = " | "))) %>% 
        mutate(DisplayNameAscii = case_when(
            OfficialSymbol == AlternateName ~ OfficialSymbol,
            OfficialSymbol == str_remove(AlternateName, "\\-") | str_detect(OfficialSymbol, "IFN|IL1[A|B|R]|T[G|N]F|CD40") ~ AlternateNameAscii,
            TRUE ~ paste(OfficialSymbol, AlternateNameAscii, sep = " | ")))
}

get_GRADEs <- function() {
    GRADEs <- c("Very low", "Low", "Moderate", "High")
    
    readxl::read_xlsx(here::here("data/data_helper_files/GRADE.xlsx")) %>% 
        mutate(GRADE = GRADEs[GRADE]) %>% 
        mutate(GRADE = factor(GRADE, levels = GRADEs))
}

get_concentrations_data <- function() {
    read_csv(here::here("data/data_complete/06_figures/concentrations.csv"), col_types = cols(
        OfficialSymbol = col_character(),
        Category = col_character(),
        p5 = col_double(),
        p25 = col_double(),
        p50 = col_double(),
        p75 = col_double(),
        p95 = col_double(),
        Detection = col_character()
    ))
}

get_blood_detection_data <- function() {
    read_csv(here::here("data/data_complete/06_figures/blood_detection.csv"), col_types = cols(
        StudyName = col_character(),
        Phase = col_character(),
        BloodDetection = col_character(),
        BloodDetectionMethod = col_character(),
        Pct = col_double()
    ))
}

get_sample_type_cxcl8_data <- function() { 
    read_csv(here::here("data/data_complete/06_figures/sample_type_CXCL8.csv"), col_types = cols(
        SampleType = col_character(),
        StudyName = col_character(),
        p5 = col_double(),
        p25 = col_double(),
        p50 = col_double(),
        p75 = col_double(),
        p95 = col_double(),
        Detection = col_character()
    ))
    
}

get_cvl_volume_cxcl8_data <- function() { 
    read_csv(here::here("data/data_complete/06_figures/cvl_volume_CXCL8.csv"), col_types = cols(
        CvlVolume = col_character(),
        StudyName = col_character(),
        p5 = col_double(),
        p25 = col_double(),
        p50 = col_double(),
        p75 = col_double(),
        p95 = col_double(),
        Detection = col_character()
    ))
    
}

get_assay_method_cxcl8_data <- function() { 
    read_csv(here::here("data/data_complete/06_figures/assay_method_CXCL8.csv"), col_types = cols(
        AssayMethod = col_character(),
        StudyName = col_character(),
        p5 = col_double(),
        p25 = col_double(),
        p50 = col_double(),
        p75 = col_double(),
        p95 = col_double(),
        Detection = col_character()
    ))
    
}

get_studies_table_data <- function() { 
    read_csv(here::here("data/data_complete/06_figures/studies_table.csv"), col_types = cols(
        StudyName = col_character(),
        Participants = col_double(),
        ImmuneFactors = col_double(),
        SampleType = col_character(),
        AssayMethod = col_character(),
        OurPhasingMethod = col_character(),
        Luteal = col_double(),
        Follicular = col_double(),
        Periovulatory = col_character()
    ))
    
}
