# Supplementary material for: Changes in concentrations of cervicovaginal immune mediators across the menstrual cycle: a systematic review and meta-analysis of individual patient data
Source: BMC Med. 2022 Oct 5;20:353. doi: 10.1186/s12916-022-02532-9 (PMC9533580; doi:10.1186/s12916-022-02532-9)
Supplement: Supplementary file 3 — Additional file 3. Code and data. IPD from co-authors who agreed to share it, results of all analyses presented in the paper, and R code files necessary to reproduce the analysis and figures. [file 12916_2022_2532_MOESM3_ESM.zip › MenstrualCycleMetaanalysis/R/helpers_modeling_functions.R]

###################################################################################################
# Study-level modeling helper functions
###################################################################################################

primary_model <- function(d) {
    nlme::lme(Log2Concentration ~ Phase, random = ~ 1|Ptid, data = d)
}

logistic_model <- function(d) {
    lme4::glmer(Detectable ~ Phase + (1|Ptid), data = d, family = binomial(link = "logit"))
}

nlme_model_postprocessing <- function(m) {
    m %>% summary() %>% .$tTable %>% 
        as.data.frame() %>% mutate(Coefficient = rownames(.))
}

glme4_model_postprocessing <- function(m) {
    m %>% summary() %>% .$coefficients %>% 
        as.data.frame() %>% mutate(Coefficient = rownames(.)) %>% 
        rename(Value = Estimate, `Std.Error` = `Std. Error`, z = `z value`, `p-value` = `Pr(>|z|)`)
}

lmerTest_model_postprocessing <- function(m) {
    m %>% summary() %>% .$coefficients %>% 
        as.data.frame() %>% mutate(Coefficient = rownames(.)) %>% 
        rename(Value = Estimate, `Std.Error` = `Std. Error`, t = `t value`, PValue = `Pr(>|t|)`)
}

apply_model <- function(data, model, postprocessing = nlme_model_postprocessing) {
    model_function <- function(d) {
        model(d) %>% postprocessing()
    }
    
    data %>% 
        group_by(StudyName, Assay, OfficialSymbol, EntrezId, AssayMethod, SampleType, OurPhasingMethod) %>% 
        nest() %>% 
        mutate(stats = map(data, model_function)) %>% 
        select(-data) %>% 
        unnest(cols = c(stats)) 
}

###################################################################################################
# Meta-analysis helper functions
###################################################################################################
do_meta <- function(d) {
    m <- meta::metagen(TE = Value, seTE = SE, data = d, studlab = StudyName, 
        # one meta-analysis wouldn't converge, adjusting the step size used 
        # by the iterator fixes it and doesn't change the results of other
        # computations
        # https://www.metafor-project.org/doku.php/tips:convergence_problems_rma
        control=list(stepadj = 0.5))
    data.frame(Value = m$TE.random, `Std.Error` = m$seTE.random, PValue = m$pval.random, I2 = m$I2, n = m$k)
}

calculate_meta_stats <- function(d) {
    d  %>% 
        mutate(SE = `Std.Error`) %>% 
        group_by(OfficialSymbol, Coefficient) %>% 
        filter(n() > 1) %>% 
        nest() %>% 
        mutate(stats = map(data, do_meta)) %>% 
        select(-data) %>% 
        unnest(cols = c(stats)) %>% 
        group_by(Coefficient) %>% 
        arrange(PValue) %>% 
        mutate(Lower = Value - 1.96*`Std.Error`, 
            Upper = Value + 1.96*`Std.Error`,
            AdjustedHolm = p.adjust(PValue, method = "holm"),
            AdjustedFdr = p.adjust(PValue, method = "BH"))
}

# used to apply the function across all studies, not separately to each study
single_stage_meta <- function(data, model, postprocessing = nlme_model_postprocessing) {
    model_function <- function(d) {
        model(d) %>% postprocessing()
    }
    
    data %>% 
        group_by(OfficialSymbol, EntrezId) %>% 
        nest() %>% 
        mutate(stats = map(data, model_function)) %>% 
        select(-data) %>% 
        unnest(cols = c(stats)) 
}

###################################################################################################
# Meta-analysis subgroup helper functions
###################################################################################################

meta_subgroup_function <- function(data) { 
    subgroup_labels <- data[["Subgroup"]]
    
    meta::metagen(TE = Value, seTE = Std.Error, studlab = StudyName, 
        data = data, fixed = FALSE, random = TRUE, 
        subgroup = subgroup_labels, tau.common = TRUE) 
}

subgroup_extractor <- function(meta) {
    overall <- tibble(Subgroup = "Overall", NumberOfStudies = meta$k, 
        Value = meta$TE.random, `Std.Error` = meta$seTE.random, I2 = meta$I2)
    
    subgroup <- tibble(Subgroup = meta$bylevs, NumberOfStudies = meta$k.w, Value = meta$TE.random.w, 
        `Std.Error` = meta$seTE.random.w, I2 = meta$I2.w)
    
    bind_rows(overall, subgroup)    
}
