# Supplementary material for: Changes in concentrations of cervicovaginal immune mediators across the menstrual cycle: a systematic review and meta-analysis of individual patient data
Source: BMC Med. 2022 Oct 5;20:353. doi: 10.1186/s12916-022-02532-9 (PMC9533580; doi:10.1186/s12916-022-02532-9)
Supplement: Supplementary file 3 — Additional file 3. Code and data. IPD from co-authors who agreed to share it, results of all analyses presented in the paper, and R code files necessary to reproduce the analysis and figures. [file 12916_2022_2532_MOESM3_ESM.zip › MenstrualCycleMetaanalysis/R/helpers_save_data.R]

save_model <- function(models, type) {
    write_csv(models, path = paste0("data/data_partial/02_models/models_", type, ".csv"))
}

save_meta <- function(meta, type) {
    lowercase_type <- snakecase::to_any_case(type, "snake")
    
    meta %>% 
        mutate(Model = type) %>% 
        write_csv(path = here::here(paste0("data/data_partial/03_meta/", lowercase_type, ".csv")))
}

save_subgroup_analysis <- function(result, subgroup) {
    result %>% 
        write_csv(path = here::here(paste0("data/data_partial/03_meta/subgroup_results/", subgroup, ".csv")))
}

save_secondary_analysis <- function(result, filename) {
    result %>% 
        write_csv(path = here::here(paste0("data/data_partial/04_secondary/", filename, ".csv")))
}

save_sensitivity_analysis <- function(result, filename) {
    result %>% 
        write_csv(path = here::here(paste0("data/data_partial/05_sensitivity/", filename, ".csv")))
}

save_figure_data <- function(data, filename) {
    data %>% 
        write_csv(path = here::here(paste0("data/data_partial/06_figures/", filename, ".csv")))
}

save_image <- function(file_name, width, height) {
    ggsave(paste0("figures/", file_name, ".png"), 
        width = width, height = height, dpi = 600)
}
