# Supplementary material for: Changes in concentrations of cervicovaginal immune mediators across the menstrual cycle: a systematic review and meta-analysis of individual patient data
Source: BMC Med. 2022 Oct 5;20:353. doi: 10.1186/s12916-022-02532-9 (PMC9533580; doi:10.1186/s12916-022-02532-9)
Supplement: Supplementary file 3 — Additional file 3. Code and data. IPD from co-authors who agreed to share it, results of all analyses presented in the paper, and R code files necessary to reproduce the analysis and figures. [file 12916_2022_2532_MOESM3_ESM.zip › MenstrualCycleMetaanalysis/R/source_all.R]

library(conflicted)
library(lubridate)
library(pander)
library(patchwork) 
library(plater)
library(readxl)
library(tidyverse)
library(janitor)
library(paletteer)
library(here)
library(metaDigitise)
library(meta)
library(lmerTest)
library(nlme)
library(lme4)

# if "filter" or "select" is called, assume it's from dplyr
# prevents conflicts with bioconductor packages
conflict_prefer("filter", "dplyr", quiet = TRUE)
conflict_prefer("select", "dplyr", quiet = TRUE) 
conflict_prefer("rename", "dplyr", quiet = TRUE)
conflict_prefer("slice", "dplyr", quiet = TRUE)

source(here("R/helpers_get_data.R"))
source(here("R/helpers_save_data.R"))
source(here("R/helpers_data_cleaning.R"))
source(here("R/helpers_style_functions.R"))
source(here("R/helpers_modeling_functions.R"))
source(here("R/helpers_figure_functions.R"))
